# Supplementary material for: Functional characterization of specialized immune cells in a cnidarian reveals an ancestral antiviral program
Source: Nat Commun. 2026 Apr 24;17:5699. doi: 10.1038/s41467-026-72325-8 (PMC13319465; doi:10.1038/s41467-026-72325-8)
Supplement: Supplementary file 3 — Supplementary Data S1-S25 [file 41467_2026_72325_MOESM3_ESM.zip]

Archive with 26 entries (25 files):
- Supplementary Data/
- Supplementary Data/Supplementary Data S1.xlsx
- Supplementary Data/Supplementary Data S10.xlsx
- Supplementary Data/Supplementary Data S11.xlsx
- Supplementary Data/Supplementary Data S12.xlsx
- Supplementary Data/Supplementary Data S13.xlsx
- Supplementary Data/Supplementary Data S14.xlsx
- Supplementary Data/Supplementary Data S15.xlsx
- Supplementary Data/Supplementary Data S16.xlsx
- Supplementary Data/Supplementary Data S17.xlsx
- Supplementary Data/Supplementary Data S18.xlsx
- Supplementary Data/Supplementary Data S19.xlsx
- Supplementary Data/Supplementary Data S2.xlsx
- Supplementary Data/Supplementary Data S20.xlsx
- Supplementary Data/Supplementary Data S21.xlsx
- Supplementary Data/Supplementary Data S22.xlsx
- Supplementary Data/Supplementary Data S23.xlsx
- Supplementary Data/Supplementary Data S24.xlsx
- Supplementary Data/Supplementary Data S25.xlsx
- Supplementary Data/Supplementary Data S3.xlsx
- Supplementary Data/Supplementary Data S4.xlsx
- Supplementary Data/Supplementary Data S5.xlsx
- Supplementary Data/Supplementary Data S6.xlsx
- Supplementary Data/Supplementary Data S7.xlsx
- Supplementary Data/Supplementary Data S8.xlsx
- Supplementary Data/Supplementary Data S9.xlsx
