# Supplementary material for: Functional characterization of specialized immune cells in a cnidarian reveals an ancestral antiviral program
Source: Nat Commun. 2026 Apr 24;17:5699. doi: 10.1038/s41467-026-72325-8 (PMC13319465; doi:10.1038/s41467-026-72325-8)
Supplement: Supplementary file 3 — Supplementary Data S1-S25 [file 41467_2026_72325_MOESM3_ESM.zip › Supplementary Data/Supplementary Data S1.xlsx]

## Sheet: IgG_rep1
Single & Focus & IgG30K_10
Object Number	Area_M02	Area_M06	Area_MC	Aspect Ratio_M02	Aspect Ratio_M06	Aspect Ratio Intensity_M02_Ch02	Aspect Ratio Intensity_M06_Ch06	Bkgd Mean_Ch02	Bkgd Mean_Ch06	Modulation_M02_Ch02	Modulation_M06_Ch06	Contrast_M02_Ch02	Contrast_M06_Ch06	Gradient RMS_M02_Ch02	Gradient RMS_M06_Ch06	Intensity_MC_Ch02	Intensity_MC_Ch06	Mean Pixel_M02_Ch02	Mean Pixel_M06_Ch06	Median Pixel_M02_Ch02	Median Pixel_M06_Ch06	Max Pixel_MC_Ch02	Max Pixel_MC_Ch06	Raw Max Pixel_MC_Ch02	Raw Max Pixel_MC_Ch06	Raw Min Pixel_MC_Ch02	Raw Min Pixel_MC_Ch06	Length_M02	Length_M06	Width_M02	Width_M06	Height_M02	Height_M06	Saturation Count_M02_Ch02	Saturation Count_M06_Ch06	Saturation Percent_M02_Ch02	Saturation Percent_M06_Ch06	Bright Detail Intensity R3_MC_Ch02	Bright Detail Intensity R3_MC_Ch06	Time	Object Number	Raw Centroid X	Raw Centroid Y	Flow Speed	Circularity_Morphology(M02,Ch02)	Intensity_MC_Ch05	Circularity_Morphology(M05,Ch05)	Circularity_Morphology(M06,Ch06)	Bright Detail Similarity R3_MC_Ch02_Ch05
40346	0	11.7778	17	0	0.855365	0	0.738895	31.1125	31.2375	0	0.558282	0	93.9047	0	37.8667	275.788	3306.66	0	29.8757	0	19.7625	11.8875	115.763	43	147	28	30	0	4	0	3.66667	0	4	0	0	0	0	297	1916	0.016484	40346	26.224	8.21875	41.7506	0	3122.65	3.14653	4.94912	2.45601
40347	5.11111	9.33333	20.2222	0.960965	0.727601	0.881479	0.721887	31.7208	31.2292	0.225806	0.333333	12.5031	26.288	32.2563	28.9938	932.808	2691.29	12.6053	23.7232	11.7792	19.2708	26.2792	56.7708	58	88	30	32	2.33333	4.33333	2.33333	3	2.33333	4.33333	0	0	0	0	501	1107	0.019193	40347	34.5375	9.41141	41.7506	5.49852	2607.38	12.1947	3.67927	1.2075
40348	57.8889	59.1111	82.5556	0.911582	0.988504	0.958289	0.927796	31.183	32.1071	0.562842	0.814259	13.1937	94.8564	16.6496	20.7027	25880	216921	47.1529	391.295	40.817	341.893	127.817	1162.89	159	1195	32	42	8.33333	8.33333	8.33333	8.33333	8.33333	8.33333	0	0	0	0	2199	35173	0.021397	40348	26.8668	12.846	41.7282	10.5725	275431	10.3941	9.05743	1.14171
40353	10.3333	3.44444	19.1111	0.867503	0.721859	0.879604	0.72842	31.7159	34.9225	0.182796	0.0782609	9.32795	7.81202	22.3835	13.0288	1520.86	1845.32	13.6819	22.271	12.2841	22.0775	26.2841	27.0775	58	62	30	31	3.66667	2.33333	3.33333	1.66667	3.66667	2.33333	0	0	0	0	442	577	0.040442	40353	37.4505	6.9527	41.7282	7.2505	3753.7	6.05035	5.54562	3.5837
40354	49.1111	58.1111	72.8889	0.937163	0.836012	0.882124	0.820879	31.3531	32.0811	0.430894	0.911233	19.5785	260.608	23.1123	30.6646	9639.39	245986	20.6831	462.873	17.6469	329.919	79.6469	2774.92	111	2807	30	43	8.33333	9.33333	7.66667	8	8.33333	9.33333	0	0	0	0	1932	83205	0.041674	40354	27.4046	13.792	41.7282	7.37918	172459	7.6232	4.19283	1.74495
40356	18.8889	38.2222	57	0.83001	0.708024	0.718543	0.824655	31.3095	31.8036	0.156627	0.833982	11.4938	182.196	22.311	28.4702	2306.21	79936.8	9.11989	222.342	8.69048	150.696	20.6905	927.196	52	959	28	39	5.33333	8.66667	4.66667	6	5.33333	8.66667	0	0	0	0	1029	23597	0.050851	40356	33.6158	9.77644	41.7506	7.67582	58938.4	5.0321	5.41786	2.05467
40360	65.3333	74	82.4444	0.734645	0.738435	0.615315	0.695925	31.2672	32.1152	0.421875	0.86564	10.5794	134.628	16.2312	23.7273	17105.8	296667	28.2073	437.751	24.7328	305.885	66.7328	2064.88	98	2097	29	55	10.6667	11	8	9.66667	10.6667	11	0	0	0	0	1856	53171	0.123007	40360	32.9298	13.7381	41.7506	4.94052	376683	7.12509	5.2846	1.7698
40362	0	10.1111	16.6667	0	0.739182	0	0.626709	31.125	30.9716	0	0.699659	0	247.317	0	42.2827	363.25	6320.26	0	64.0943	0	44.0284	8.875	323.028	40	354	29	32	0	4	0	3	0	4	0	0	0	0	237	3629	0.128333	40362	33.4272	7.2716	41.7282	0	6916.7	6.20904	4.03508	2.49431
40364	4.22222	13	20.2222	0.517233	0.710742	0.47745	0.721943	31.2542	31.4042	0.209302	0.768844	23.0176	131.238	41.8301	37.1141	499.742	12270.4	10.3248	101.151	9.74583	56.5958	20.7458	351.596	52	383	29	30	3	4.33333	1.66667	4	3	4.33333	0	0	0	0	607	6886	0.13149	40364	34.9002	9.36518	41.7506	2.884	15883	3.22736	4.68298	2.9734
40366	17.4444	23.6667	35.3333	0.887365	0.86292	0.910028	0.648459	31.3378	31.75	0.146341	0.702233	10.7383	190.345	23.2108	34.2654	1707.59	24299.5	8.71956	103.32	8.66223	80.25	17.6622	448.25	49	480	28	37	4.66667	6	4.66667	5.33333	4.66667	6	0	0	0	0	650	10111	0.13534	40366	29.0249	10.9642	41.7506	6.67574	15857.2	7.77692	3.81305	1.30131
40369	59.7778	45	92.4444	0.987417	0.833914	0.952709	0.732331	31.2281	32.0702	0.555556	0.74216	26.537	66.1164	18.6012	19.4775	26962.2	206322	46.4113	433.853	38.7719	396.93	161.772	1142.93	193	1175	32	44	8.66667	8	8.66667	6.66667	8.66667	8	0	0	0	0	3149	32369	0.072604	40369	31.842	13.5312	41.7282	9.1184	276007	9.58445	5.93672	1.19211
40371	36.6667	39.3333	62.6667	0.917723	0.720181	0.824898	0.524931	31.3277	31.2872	0.421875	0.839733	8.29097	183.052	20.2342	29.1094	7837.18	132443	21.8935	351.354	17.6723	211.213	70.6723	2083.71	102	2115	29	41	7	8.33333	6.33333	6.33333	7	8.33333	0	0	0	0	1120	33165	0.082005	40371	35.486	12.2069	41.7506	8.62057	170158	8.08404	4.11109	2.13965
40376	35.5556	44.1111	64.5556	0.920422	0.76879	0.801692	0.650131	31.4207	32.2104	0.630332	0.845387	23.3903	127.353	23.5851	25.5382	14585.6	157294	42.0199	381.679	33.0793	288.79	179.579	1949.79	211	1982	30	40	7	9	6.66667	6.66667	7	9	0	0	0	0	2237	30979	0.097179	40376	34.7262	11.4598	41.7282	7.80959	201209	10.0734	4.51331	0.497085
40379	15.5556	22.4444	30.2222	0.808932	0.87276	0.857754	0.852124	31.4875	31.3208	0.306931	0.730408	8.84292	38.5861	26.3171	27.7318	2421.4	16241.7	15.7982	77.8772	13.5125	53.6792	39.5125	284.679	71	316	29	33	5	5.33333	4	5.33333	5	5.33333	0	0	0	0	678	3737	0.14889	40379	30.9542	9.05725	41.7282	8.48449	26984.5	7.92027	7.04853	1.76467
40381	14.6667	32.3333	38.2222	0.795497	0.901308	0.763889	0.817606	31.2872	31.3378	0.146341	0.601852	11.7186	51.8167	24.2388	23.8545	1578.22	16660.8	9.07647	56.0264	8.71284	40.6622	19.7128	178.662	51	210	29	32	4.66667	6.33333	4	6.33333	4.66667	6.33333	0	0	0	0	751	3269	0.150871	40381	32.8203	9.47603	41.7506	6.42958	23163.7	6.31479	5.00609	2.11616
40384	0	12	20.4444	0	0.675901	0	0.535265	30.933	30.8839	0	0.40146	0	44.9236	0	32.3974	126.321	3007.36	0	24.3013	0	21.1161	5.06696	76.1161	36	107	27	30	0	4.66667	0	3.33333	0	4.66667	0	0	0	0	344	1286	0.219325	40384	30.6272	11.0173	41.7282	0	2735.64	10.5656	4.71487	2.92224
40387	12.8889	10.3333	18.5556	0.788718	0.909231	0.752817	0.969024	31.0458	30.7292	0.214286	0.339806	8.56049	35.2488	30.8525	32.7651	1015.35	1502.23	8.23865	14.9483	6.95417	12.2708	20.9542	40.2708	52	71	30	28	4.33333	3.66667	3.66667	3.33333	4.33333	3.66667	0	0	0	0	458	653	0.370246	40387	26.6694	6.89071	41.6834	5.51431	1786.43	7.224	7.0609	2.66262
40389	18.7778	27.2222	30.1111	0.863233	0.8969	0.81832	0.89246	31.1768	31.2409	0.424	0.81677	27.7723	20.6366	26.7981	24.5369	4541.08	50716.7	24.6752	204.547	20.8232	120.759	68.8232	614.759	100	646	32	48	5	6	4.66667	5.66667	5	6	0	0	0	0	1000	4535	0.394462	40389	33.3477	12.0131	41.6834	8.44014	97851.4	11.8484	10.941	1.75115
40391	18.8889	15.6667	22.5556	0.801761	0.734632	0.87367	0.554311	31.3636	30.5947	0.517241	0.418803	13.8876	53.9889	28.6273	35.0743	4494.18	2454.28	25.9422	16.5117	16.6364	12.4053	87.6364	66.4053	119	97	30	28	5.33333	5.33333	4.33333	4	5.33333	5.33333	0	0	0	0	1108	1323	0.403147	40391	32.7032	7.58637	41.6834	9.87112	1112.53	6.89925	3.17803	3.32701
40395	4.88889	8.11111	16.3333	0.882506	0.810097	0.836673	0.858109	31.4167	30.85	0.263158	0.39823	26.5797	29.131	42.3006	37.3943	628.75	1466.05	11.3788	17.739	9.58333	13.15	30.5833	49.15	62	80	29	29	2.33333	3.66667	2.33333	3	2.33333	3.66667	0	0	0	0	539	862	0.18563	40395	34.1518	8.30352	41.7506	5.73338	2320.51	4.67147	4.92605	2.23229
40397	51.4444	53.5556	70.3333	0.949557	0.817212	0.849834	0.805753	31.4062	31.9729	0.492958	0.889333	11.5614	183.317	18.8084	28.6241	13381.8	246761	27.9955	497.015	21.5938	314.527	85.5938	2864.03	117	2896	30	39	8.33333	9.33333	8	7.66667	8.33333	9.33333	0	0	0	0	1706	71626	0.208972	40397	29.334	13.4945	41.7282	8.68819	228675	7.26133	8.08923	1.93512
40399	66.5556	78.4444	87.5556	0.964273	0.813838	0.916071	0.834924	31.425	31.8458	0.586538	0.838649	14.8275	123.543	16.762	24.4825	37384.1	243577	60.2895	338.321	55.575	264.154	163.575	1369.15	195	1401	31	58	9.33333	11.3333	9	9.33333	9.33333	11.3333	0	0	0	0	3360	64911	0.215531	40399	30.8483	15.4809	41.7506	12.7101	211713	15.7512	4.8718	0.68736
40400	100	106.444	154.222	0.961919	0.879147	0.816778	0.688056	31.2812	32.3396	0.608333	0.843672	5.51882	123.934	12.6834	21.9525	68602.6	530829	72.5954	531.522	62.7188	478.16	198.719	2686.66	230	2719	31	39	11.3333	12.3333	11	11	11.3333	12.3333	0	0	0	0	3821	109424	0.260987	40400	30.9903	13.7806	41.7058	12.7264	595895	9.94515	5.87687	0.921197
40401	39.7778	33	42.1111	0.944875	0.953499	0.907946	0.949965	31.4977	32.2477	0.428571	0.728959	15.9582	6.44389	20.473	18.9693	8300.38	75294.1	22.9073	240.54	17.5023	185.752	70.5023	604.752	102	637	34	51	7.33333	6.33333	6.66667	6.33333	7.33333	6.33333	0	0	0	0	963	4455	0.261547	40401	30.46	39.7254	41.7058	11.7534	146221	13.5194	13.9435	0.994385
40404	39.1111	28.6667	50.8889	0.760857	0.867517	0.738627	0.820719	31.5329	31.6283	0.40625	0.741546	11.8157	41.3723	19.7599	22.3713	9094.93	81670.2	24.3762	279.953	19.9671	233.372	70.4671	725.372	102	757	32	40	8.33333	6.33333	6.66667	5.66667	8.33333	6.33333	0	0	0	0	1438	13576	0.263193	40404	34.8345	13.1353	41.7282	5.83739	132407	7.39931	8.52544	0.612985
40411	66.2222	53.4444	85.3333	0.921988	0.884647	0.871272	0.749325	31.3845	31.8201	0.684211	0.773099	15.9944	51.1071	18.2102	18.6443	47011.7	159127	76.5434	307.743	60.1155	277.18	244.616	793.18	276	825	32	41	9.33333	8.66667	8.66667	7.66667	9.33333	8.66667	0	0	0	0	4713	20080	0.330675	40411	24.1679	12.7752	41.7058	9.45269	222533	11.9681	11.066	0.334921
40422	99	90.3333	130.111	0.702001	0.780264	0.545467	0.645741	31.2402	31.4314	0.45122	0.762226	8.73778	65.8561	12.181	16.2816	41486.7	379643	44.0269	441.24	40.7598	407.569	100.76	1260.57	132	1292	29	31	14	10.6667	9.66667	10.3333	14	10.6667	0	0	0	0	3297	43896	0.366167	40422	33.5797	15.7525	41.6834	3.63044	560127	4.02275	3.83025	1.4046
40432	0	9.22222	18.8889	0	0.742975	0	0.737815	31.0568	30.9091	0	0.509934	0	123.419	0	37.3103	220.341	2681.45	0	29.0307	0	22.0909	8.94318	98.0909	40	129	28	28	0	4	0	3	0	4	0	0	0	0	381	1319	0.453842	40432	33.6761	6.48463	41.6834	0	2686.42	6.48973	4.05145	1.7452
40437	9	16.1111	26.4444	0.612375	0.655769	0.471318	0.540864	30.7614	31.1023	0.297872	0.630522	50.8654	234.687	47.1697	37.6365	939.795	9798.66	8.97938	59.2495	6.23864	48.8977	37.2386	261.898	68	293	29	31	4.33333	5.66667	2.66667	4	4.33333	5.66667	0	0	0	0	850	4082	0.469037	40437	36.25	10.2346	41.6834	1.9236	3136.62	4.69475	3.18589	1.21234
40440	0	18.2222	23.1111	0	0.716135	0	0.61058	30.8992	30.8468	0	0.56213	0	72.268	0	31.457	287.968	6468.87	0	38.2569	0	29.1532	9.10081	113.153	40	144	29	31	0	5.33333	0	4	0	5.33333	0	0	0	0	406	2329	0.29283	40440	29.1321	9.2378	41.7058	0	7113.74	5.6571	4.6846	2.48149
40442	15.1111	19.7778	28.1111	0.86401	0.824791	0.847891	0.518007	31.5	31.0966	0.541899	0.662651	32.1083	42.9206	29.6562	29.505	5346.5	12456.6	35.1029	66.954	24.5	55.9034	123.5	200.903	155	232	30	31	4.66667	5	4	4.66667	4.66667	5	0	0	0	0	1337	3477	0.300982	40442	37.2107	10.3622	41.7282	2.4146	17617	3.292	3.36884	1.12801
40444	21.6667	36.3333	53.2222	0.789802	0.679628	0.730386	0.622011	30.8675	31.475	0.310345	0.717017	17.7233	161.901	22.548	27.1661	5157.47	52080.5	19.6197	145.999	16.1325	109.525	50.1325	522.525	81	554	30	41	6	8.66667	4.66667	5.66667	6	8.66667	0	0	0	0	1222	16284	0.305057	40444	31.3534	12.6614	41.7058	5.29607	44580.4	7.8706	4.93594	2.40949
40445	5.44444	17.7778	27.1111	0.866745	0.676323	0.899592	0.638614	31.1208	31.6292	0.129412	0.666667	14.6475	123.069	26.7019	30.7555	897.517	11672.5	11.6547	69.4521	10.8792	52.8708	19.8792	213.371	51	245	28	31	2.66667	5.33333	2.33333	4.33333	2.66667	5.33333	0	0	0	0	548	3800	0.306927	40445	23.0415	9.48963	41.7058	7.25957	13362.1	4.09051	4.29004	1.99981
40446	66.7778	81.1111	98	0.828306	0.829276	0.617007	0.862403	31.0365	31.5385	0.603175	0.783898	18.071	48.1758	19.1269	17.3437	41914.8	250786	64.8437	332.663	61.9635	275.462	208.963	1038.46	240	1070	33	49	9.33333	11.3333	9	9.66667	9.33333	11.3333	0	0	0	0	5887	32774	0.310835	40446	28.8916	14.3839	41.7058	6.98304	357833	5.89587	7.55783	0.441994
40449	49.8889	52.3333	65	0.886442	0.889769	0.691937	0.878198	31.375	32.1759	0.555556	0.87187	27.4515	110.85	22.8557	24.6894	19540.6	256552	41.5693	528.605	36.625	425.824	172.625	2037.82	204	2070	32	54	8.33333	9	7.66667	7.66667	8.33333	9	0	0	0	0	2832	59724	0.328	40449	31.8379	13.8621	41.7282	7.94358	284019	7.53056	9.50058	0.425721
40450	19.6667	24.5556	30.6667	0.940776	0.966464	0.953993	0.966973	31.0547	31.3438	0.492958	0.854692	23.9687	21.7955	27.2313	25.3076	5715.91	75335.1	30.4368	332.946	21.9453	231.656	84.9453	924.656	116	956	29	50	5	5.66667	5	5.33333	5	5.66667	0	0	0	0	1124	7831	0.486271	40450	25.52	12.6789	41.6834	10.2776	148685	12.5924	12.0048	2.30306
40451	71.6667	70.7778	93.3333	0.912173	0.890504	0.929515	0.82783	31.2652	31.3384	0.615063	0.877301	7.96015	115.645	15.029	22.3787	48097.2	342331	72.1239	523.899	59.7348	434.662	179.735	2227.66	211	2259	31	42	10	9.33333	8.66667	9	10	9.33333	0	0	0	0	2872	67682	0.488479	40451	35.0714	13.5641	41.6834	9.88619	371683	15.663	6.6967	0.783945
40452	110.778	148.556	175.889	0.922137	0.925531	0.903216	0.889856	31.3066	31.6777	0.638889	0.867778	8.47143	126.108	12.9801	20.6278	135980	751129	126.159	549.98	123.693	423.322	303.693	3027.32	335	3059	35	57	12	14.3333	11.6667	13.3333	12	14.3333	0	0	0	0	7777	159582	0.48979	40452	30.3008	21.2795	41.6834	13.4021	781680	12.9119	8.61885	0.459176
40457	56.5556	47.1111	78.7778	0.925289	0.842886	0.817859	0.837017	31.3449	31.5671	0.585106	0.855358	18.6556	44.8214	19.2805	21.3593	23833.5	202137	44.881	444.091	33.6551	299.933	138.655	1919.43	170	1951	32	41	9	8.33333	8.33333	7	9	8.33333	0	0	0	0	2579	32273	0.502946	40457	30.9255	13.5786	41.6834	12.1404	302934	6.46175	5.59378	0.736251
40460	16.4444	30.8889	32.3333	0.884418	0.974514	0.815009	0.92293	30.977	31.2928	0.265306	0.764521	9.94668	11.075	24.0843	22.4124	2593.7	46381.8	14.0636	165.178	11.023	110.207	38.023	574.707	69	606	30	58	4.66667	6.33333	4.33333	6.33333	4.66667	6.33333	0	0	0	0	692	6671	0.512751	40460	35.1836	12.8433	41.6834	9.34311	91849.6	13.5623	10.9002	3.44103
40463	36.6667	42.3333	55.4444	0.85009	0.88199	0.908047	0.792576	31.0437	31.1594	0.357798	0.826531	13.0215	140.573	20.4005	26.4916	7070.17	144455	20.1138	364.728	17.9563	335.841	50.9562	1257.84	82	1289	28	47	7.33333	8	6.33333	7	7.33333	8	0	0	0	0	1062	32253	0.526994	40463	34.8765	14.5143	41.6834	9.12114	174672	11.0051	6.10817	1.43056
40464	80.8889	90.4444	135.667	0.81157	0.924166	0.858133	0.837295	31.0699	31.6949	0.614754	0.719298	4.97884	32.66	13.0239	14.8071	54164.6	216529	69.9521	252.086	59.9301	235.805	179.93	629.305	211	661	28	32	11.3333	11.3333	9.33333	10.6667	11.3333	11.3333	0	0	0	0	2838	21115	0.53839	40464	27.6881	14.0326	41.6834	7.7878	348408	5.76863	6.87731	0.949565
40466	6.55556	12.3333	19	0.835807	0.69014	0.963166	0.668298	31.2321	31.1339	0.186047	0.696498	17.4736	93.4309	34.785	37.1179	673.304	6683.1	9.46277	57.5688	8.76786	36.8661	21.7679	196.866	53	228	28	30	3	4.66667	2.66667	3.33333	3	4.66667	0	0	0	0	532	3622	0.539174	40466	30.4755	7.94118	41.6834	5.18102	7123.05	6.16034	4.56717	2.38957
40467	58.7778	61.2222	74.7778	0.917545	0.886693	0.942709	0.756637	31.1935	31.3347	0.58794	0.681661	30.45	37.6879	20.4614	16.5865	22929.7	118718	41.3168	205.099	28.8065	166.665	173.806	534.665	205	566	32	56	9.33333	9.33333	8.33333	8.66667	9.33333	9.33333	0	0	0	0	3538	13830	0.542133	40467	28.6669	15.3287	41.7058	10.9969	170046	13.4968	6.2628	1.0483
40470	21.1111	28.8889	43.8889	0.935594	0.949217	0.983429	0.881333	31.3292	31.3708	0.439394	0.636364	10.7691	40.2459	25.4877	22.7544	4848.98	19843.5	23.0919	72.6753	16.6708	61.6292	70.6708	193.629	102	225	29	31	5.33333	6	5	6	5.33333	6	0	0	0	0	1154	2929	0.555381	40470	31.8208	9.24663	41.7506	9.01027	27696.4	6.43847	8.01763	0.963763
40471	37.2222	48.4444	61.3333	0.901913	0.753063	0.88548	0.773423	31.3779	31.9419	0.428571	0.822642	12.8765	124.901	21.1796	24.3272	8805.4	159560	24.234	350.996	19.6221	268.558	72.6221	1237.06	104	1269	29	46	7.33333	8.33333	6.66667	6.66667	7.33333	8.33333	0	0	0	0	1785	41782	0.569076	40471	34.4672	13.286	41.7506	5.96635	179729	7.53456	3.62134	2.43647
40473	25.3333	29.1111	48.4444	0.811247	0.888607	0.762735	0.907679	31.4539	31.6349	0.320755	0.757174	12.7039	113.492	21.9516	27.3401	4457.08	33794.2	17.5592	122.113	15.0461	88.3651	40.5461	523.365	72	555	29	31	6	6.66667	5.33333	5.66667	6	6.66667	0	0	0	0	831	8400	0.571168	40473	30.6207	9.86905	41.7506	7.30762	37365.6	8.27252	6.09784	2.10303
40476	58.5556	45.2222	76.5556	0.949627	0.824062	0.927498	0.76077	31.5197	31.9956	0.424242	0.661146	12.8893	30.0986	18.4812	16.0452	14529.9	128498	26.2184	272.52	20.4803	237.004	70.4803	823.004	102	855	30	37	8.66667	8	8.66667	7	8.66667	8	0	0	0	0	2335	12917	0.578137	40476	31.1757	15.0333	41.7506	12.7517	203890	10.7063	6.66589	1.13099
40477	0	7.22222	18.1111	0	0.590345	0	0.552147	31.0556	32.6991	0	0.206897	0	31.3627	0	24.7431	209.944	2444.05	0	24.3471	0	23.3009	6.94444	38.3009	38	71	29	31	0	3.66667	0	2.66667	0	3.66667	0	0	0	0	325	993	0.579445	40477	30.2843	8.05392	41.7506	0	2396.02	5.43593	3.61449	2.33124
40478	15.5556	21	24.7778	0.958901	0.812427	0.972952	0.683583	31.4716	31.3295	0.177778	0.380531	6.77668	37.2788	19.1238	31.0107	2122.84	3046.51	13.0498	15.7075	12.5284	13.6705	22.5284	51.6705	54	83	31	30	4.33333	5.66667	4.33333	4.66667	4.33333	5.66667	0	0	0	0	356	1195	0.581482	40478	36.4151	7.83173	41.7506	10.1783	2231.6	8.03193	4.70193	3.3391
40483	7.66667	7.11111	18.5556	0.48497	0.421926	0.421821	0.345622	31.5648	31.2083	0.284211	0.426357	33.9267	144.131	41.938	41.2592	959.676	2064.21	11.5366	22.1354	8.43519	18.7917	30.4352	69.7917	62	101	30	30	4.33333	4.33333	2.33333	2.33333	4.33333	4.33333	0	0	0	0	816	1439	0.617036	40483	33.1815	9.26488	41.7506	2.43339	1007.43	3.1036	1.96237	1.77324
40489	2.22222	8.66667	16.3333	0.790569	0.84213	0.81175	0.676658	31.4886	30.9205	0.170732	0.744966	19.3487	180.732	45.0215	44.345	194.17	5101.69	7.26136	61.0411	6.51136	33.5795	16.5114	232.08	48	263	28	29	1.66667	3.66667	1.33333	3	1.66667	3.66667	0	0	0	0	341	3521	0.633458	40489	28.1008	8.05882	41.7506	4.51373	6069.37	3.39614	3.77186	2.86556
40491	47.4444	46.4444	68.3333	0.804864	0.870914	0.78322	0.869551	31.4614	31.6977	0.477612	0.886256	11.6187	123.755	18.4102	24.1219	11965.3	195385	27.1101	453.501	21.5386	309.302	73.5386	2373.3	105	2405	29	37	8.66667	7.66667	7	7.66667	8.66667	7.66667	0	0	0	0	1369	38665	0.642108	40491	27.0697	17.8024	41.7506	7.64386	202408	5.99563	8.20144	2.14507
40494	9.77778	11	22.3333	0.948776	0.715337	0.967908	0.665689	32	31.5909	0.351351	0.435115	18.7056	51.2592	34.3723	33.3926	1653	2583.23	17.2159	23.9343	12.5	19.4091	44	68.4091	76	100	30	27	3.66667	4.33333	3.33333	3	3.66667	4.33333	0	0	0	0	846	1283	0.646704	40494	35.463	9.57819	41.7506	7.11561	2791.87	6.64039	4.67899	2.14902
40500	20.2222	20.4444	31.7778	0.859837	0.781276	0.773739	0.775665	31.7757	31.7574	0.46875	0.635556	17.5749	65.2162	27.8133	28.0617	4333.14	11946.4	23.01	62.4818	17.2243	46.7426	76.2243	182.243	108	214	30	31	5.33333	5.66667	5	4.66667	5.33333	5.66667	0	0	0	0	973	2711	0.65429	40500	31.7208	8.10684	41.7506	7.69265	15499.2	9.80503	8.27468	1.97244
40507	54	42.3333	73.2222	0.891463	0.974838	0.814201	0.953756	31.445	31.93	0.569767	0.82899	9.88037	20.5523	17.4841	18.748	21062.7	175684	42.1805	436.104	34.555	334.07	116.555	1215.07	148	1247	30	39	8.66667	7.66667	7.66667	7	8.66667	7.66667	0	0	0	0	1870	12586	0.694945	40507	26.4545	12.1207	41.7506	10.4971	302966	16.2355	12.1439	1.57374
40510	15.6667	15.1111	22.7778	0.627945	0.621272	0.554137	0.691587	31.9293	31.4565	0.452055	0.824742	21.9448	274.764	27.7309	37.6232	4986.48	25331.4	33.2054	174.742	27.0707	124.543	82.0707	882.543	114	914	30	33	5.33333	5.33333	3.33333	3.33333	5.33333	5.33333	0	0	0	0	1761	10065	0.700661	40510	37.8133	10.8575	41.7506	4.36388	20113.6	3.31928	3.56881	3.03819
40513	0	13.4444	20.1111	0	0.783618	0	0.78585	31.5625	31.3958	0	0.496774	0	100.92	0	35.1923	320.188	3744.35	0	28.8273	0	21.6042	8.4375	105.604	40	137	28	31	0	4.66667	0	4	0	4.66667	0	0	0	0	370	1842	0.714356	40513	34.4875	12.0181	41.7506	0	1664.08	6.93087	3.79717	2.74492
40517	11.3333	22.4444	32.4444	0.749777	0.660495	0.697942	0.508404	31.6151	31.5461	0.213483	0.736677	14.6218	144.293	27.3003	33.7643	1390.38	15044.6	11.0221	71.7114	10.3849	46.4539	23.3849	294.454	55	326	30	31	4	6.33333	3	4.33333	4	6.33333	0	0	0	0	667	5860	0.726069	40517	33.2687	7.30798	41.7506	5.75068	16739.4	4.91097	4.50704	2.71348
40518	15.6667	34.3333	39.8889	0.694336	0.934163	0.540253	0.953994	31.5125	31.7667	0.162791	0.689373	14.1152	131.713	25.8478	26.4924	1916.01	34917.8	10.3244	109.767	9.4875	97.2333	23.4875	368.233	55	400	30	42	4.66667	6.66667	4.33333	6.33333	4.66667	6.66667	0	0	0	0	786	9497	0.726986	40518	36.2467	12.542	41.7506	5.94933	29001	7.13802	4.58398	1.69263
40525	11.8889	16.1111	22.4444	0.984701	0.793121	0.831361	0.733944	31.1701	31.1979	0.363636	0.799197	25.2296	97.1533	32.422	36.3499	2107.63	14948	17.9046	97.8779	13.8299	60.8021	49.8299	476.802	81	508	30	34	3.66667	4.66667	3.66667	4	3.66667	4.66667	0	0	0	0	863	5592	0.759494	40525	25.6964	10.0066	41.7058	5.46368	24398.2	5.48524	5.27999	1.50143
40529	35.6667	45.6667	63.8889	0.938917	0.665854	0.89573	0.724531	31.2946	31.6853	0.314815	0.73545	10.2683	35.3398	20.0062	18.9098	5795.58	103380	15.6337	232.091	11.7054	177.315	44.7054	685.315	76	717	29	36	7	9.66667	6.66667	6.66667	7	9.66667	0	0	0	0	1289	16545	0.79169	40529	30.9588	14.8272	41.6834	5.32187	149776	10.5691	3.60873	2.84284
40539	0	19.1111	31.8889	0	0.814664	0	0.640048	31.1167	30.8417	0	0.653333	0	166.405	0	35.7235	560.517	9209.44	0	48.9374	0	32.1583	9.88333	201.158	41	232	26	28	0	5.66667	0	4.33333	0	5.66667	0	0	0	0	409	4452	0.841924	40539	29.6452	7.67588	41.7058	0	4477.57	11.4942	3.63576	2.82297
40544	18.5556	17.2222	29.1111	0.87517	0.904115	0.839114	0.766985	31.4914	31.2759	0.593583	0.806259	53.4525	104.884	32.0777	33.0169	6294.26	27540.7	35.2272	163.453	24.5086	112.724	145.509	669.724	177	701	32	37	5	4.66667	4.66667	4.33333	5	4.66667	0	0	0	0	2101	9414	0.852757	40544	36.4481	10.4896	41.6834	5.0752	44366.3	5.18279	4.51116	0.382844
40545	0	18	23.4444	0	0.747998	0	0.627977	31.2958	30.7833	0	0.180723	0	15.837	0	28.0335	152.579	1519.72	0	8.8463	0	8.21667	4.70417	23.2167	36	54	28	29	0	5.33333	0	4	0	5.33333	0	0	0	0	424	575	0.858818	40545	35.3333	8.03704	41.7058	0	1909.99	9.77228	7.23521	2.60316
40552	18.4444	2.44444	30.7778	0.95475	0.634605	0.95401	0.648732	31.5312	31.4054	0.322581	0.263636	8.42893	52.9979	20.7685	22.0265	5074.84	7240.7	25.9688	74.0037	22.4688	71.0946	54.4688	107.595	86	139	33	34	5	2	4.66667	1.33333	5	2	0	0	0	0	668	1977	0.881492	40552	36.6172	14.7773	41.6834	9.77204	9040.36	9.26534	4.39228	1.16948
40556	6.11111	6.77778	16.6667	0.905942	0.861607	0.830445	0.731421	31.483	31.8523	0.345455	0.760446	30.5017	349.49	40.5819	49.6725	1070.56	4240.16	16.8443	62.1969	12.517	37.1477	45.517	296.148	77	328	29	29	2.66667	3	2.66667	2.66667	2.66667	3	0	0	0	0	726	2850	0.887049	40556	36.0236	18.4838	41.7058	4.9252	2322.05	4.78851	3.59963	2.25912
40559	25.5556	35.6667	54	0.942197	0.707075	0.954052	0.582302	31.2473	31.5951	0.287129	0.732057	12.9502	161.133	21.2764	36.6338	4424.82	29802.8	17.4005	87.1463	16.7527	68.4049	35.7527	570.405	67	602	29	35	5.66667	8.33333	5.66667	6	5.66667	8.33333	0	0	0	0	938	12158	0.903719	40559	24.8069	9.84424	41.7058	14.8214	30976.6	21.0116	4.74674	0.939881
40564	0	5.11111	18.5556	0	0.735053	0	0.642162	31.1445	30.8789	0	0.142857	0	23.1677	0	27.0444	626.863	901.223	0	9.99066	0	9.12109	11.8555	18.1211	43	49	29	30	0	2.66667	0	2	0	2.66667	0	0	0	0	306	502	0.911953	40564	26.5487	8.06785	41.7058	0	1026.5	8.60032	6.66072	4.03131
40565	18.5556	22.8889	28	0.960978	0.977384	0.937051	0.979045	31.4507	31.0362	0.44186	0.855072	24.3001	22.3434	27.8901	26.3473	4405.43	59355.9	24.9565	281.774	19.5493	158.964	75.5493	830.964	107	862	30	50	4.66667	5.33333	4.66667	5.33333	4.66667	5.33333	0	0	0	0	1004	7165	0.91528	40565	33.9229	12.9788	41.7058	11.7063	117279	12.9127	11.0249	2.34025
40575	16	22.8889	29	0.901415	0.983158	0.916814	0.951671	31.2337	31.3234	0.375	0.854214	12.2433	25.5911	27.5459	26.5759	3271.01	61306.6	21.1552	290.847	19.2663	184.177	49.7663	798.677	81	830	29	45	4.33333	5.33333	4.33333	5.33333	4.33333	5.33333	0	0	0	0	737	6873	0.954344	40575	27.4704	11.7325	41.6834	8.92839	120861	10.4465	11.579	2.34403
40577	12.4444	25.2222	31.3333	0.756873	0.8218	0.694411	0.843035	31.5292	31.4083	0.213483	0.584699	28.6829	30.3883	36.6971	25.814	1389.78	9713.85	10.5423	41.5961	9.47083	28.5917	34.4708	126.592	66	158	28	32	4.66667	6.66667	3.33333	5.33333	4.66667	6.66667	0	0	0	0	808	2009	0.957526	40577	34.2582	9.68388	41.7058	3.56261	16860.5	5.24809	5.27541	1.29041
40578	55.6667	82	102.333	0.961823	0.768432	0.92422	0.798765	31.4268	31.8696	0.643678	0.871813	20.5143	173.486	17.4904	27.7041	57299.9	344556	102.386	456.996	87.5732	351.13	301.573	3496.13	333	3528	35	45	8.33333	11.3333	8.33333	9.33333	8.33333	11.3333	0	0	0	0	5076	64214	0.961211	40578	26.9241	14.6773	41.6834	11.9643	448050	6.22445	6.23531	0.481958
40588	0	14.3333	28.1111	0	0.632053	0	0.487146	31.7321	32.1562	0	0.723757	0	180.313	0	38.8587	580.768	10971.5	0	78.4251	0	55.8438	11.2679	355.844	43	388	29	30	0	5.33333	0	3.33333	0	5.33333	0	0	0	0	547	5158	0.991145	40588	36.3971	14.8252	41.6834	0	8096.67	10.5315	3.23637	2.12437
40592	50.4444	53.6667	74.1111	0.9382	0.847571	0.867155	0.966543	31.2923	31.8206	0.58427	0.889163	11.0635	120.822	18.2913	25.5005	19355	236930	40.8596	474.674	32.2077	361.179	116.708	1921.18	148	1953	30	39	8	9	7.66667	7.33333	8	9	0	0	0	0	2088	55955	1.00402	40592	24.3503	12.4176	41.6834	8.39352	255983	8.27221	6.08835	1.946
40593	92.4444	93.5556	126.556	0.596204	0.830253	0.412042	0.639097	31.4167	31.8333	0.506329	0.882888	11.517	199.641	17.1841	27.1611	32546.4	390870	37.6771	446.791	32.0833	323.167	99.5833	3686.17	131	3718	28	32	13.6667	12.3333	8.66667	10.6667	13.6667	12.3333	0	0	0	0	3532	100180	1.00617	40593	29.8343	16.7679	41.6834	2.79422	434585	2.41304	2.73529	1.16238
40594	0	20.4444	26.8889	0	0.486745	0	0.59828	31.3051	31.9559	0	0.52381	0	51.5808	0	30.6025	295.154	6971.68	0	36.4843	0	26.5441	8.69485	126.044	40	158	28	31	0	8.66667	0	5.33333	0	8.66667	0	0	0	0	476	2402	1.00742	40594	34.1366	7.56831	41.6834	0	9128.71	5.80882	4.43462	2.52651
40597	13.4444	18.3333	31.8889	0.957437	0.697599	0.889414	0.740652	31.102	31.3849	0.244898	0.686957	27.7811	94.9238	30.1003	28.2308	2105.73	17223.5	14.8402	94.0273	14.898	76.6151	33.898	307.615	65	339	28	32	4	5.33333	4	4.33333	4	5.33333	0	0	0	0	745	4285	1.01178	40597	24.49	9.44154	41.6834	8.32355	16269.7	6.22446	5.17558	1.20037
40598	24.1111	26	32.5556	0.695338	0.908173	0.463184	0.864052	31.3913	31.4293	0.646512	0.841849	79.3428	22.2599	34.8209	25.0296	9239.35	64410.2	40.7792	268.259	33.6087	178.071	172.609	767.571	204	799	33	49	6.33333	6	4.66667	5.33333	6.33333	6	0	0	0	0	3127	6680	1.01756	40598	29.9602	13.0549	41.7058	4.27681	123330	9.58184	9.62317	0.454265
40601	0	10	20.7778	0	0.703255	0	0.522862	31.125	31.1364	0	0.767241	0	224.257	0	41.2422	439.625	12933.5	0	132.186	0	87.3636	14.875	497.864	46	529	29	32	0	4	0	3	0	4	0	0	0	0	446	7777	1.02476	40601	36.883	8.89404	41.6834	0	12168.6	5.90538	3.6623	2.38717
40606	105.111	110.222	149.778	0.805837	0.948438	0.733589	0.882255	31.3438	31.9902	0.608163	0.8738	4.30414	213.382	12.099	25.2315	81773.6	422600	83.4195	414.494	79.6562	310.51	191.656	2866.01	223	2898	30	36	12.6667	12.3333	10.3333	11.6667	12.6667	12.3333	0	0	0	0	3461	99992	1.04228	40606	27.2751	13.5503	41.7058	10.3811	415228	9.75093	4.74021	0.889973
40610	10	20.3333	22.3333	0.926881	0.926416	0.932549	0.955066	31.55	31.2042	0.217391	0.451852	11.8664	17.6977	27.6757	25.837	1370.45	5049.96	11.9833	27.1893	10.45	21.7958	27.45	80.7958	59	112	30	32	3.66667	5	3.33333	5	3.66667	5	0	0	0	0	483	920	1.06514	40610	28.5519	9.01639	41.6834	7.34684	9119.59	9.84384	9.20878	1.9312
40616	0	19.3333	24.2222	0	0.952203	0	0.838159	31.3958	30.8667	0	0.478261	0	56.9874	0	32.5041	71.7083	4986.07	0	27.7885	0	23.1333	4.60417	102.133	36	133	28	29	0	5	0	4.66667	0	5	0	0	0	0	444	1717	1.07824	40616	26.5759	9.33531	41.6834	0	4959.27	9.2181	7.39262	2.1912
40621	7.44444	10.7778	20.2222	0.847761	0.734648	0.825769	0.723967	31.3208	30.7875	0.162791	0.619512	10.569	180.202	24.9936	42.0043	1003.61	4161.68	10.5299	38.862	9.67917	26.2125	19.6792	218.213	51	249	29	30	3	4	2.66667	3	3	4	0	0	0	0	367	2321	1.09047	40621	31.9639	8.84167	41.6834	8.40554	4358.37	6.74363	4.60909	2.96502
40626	0	13.7778	17.1111	0	0.883573	0	0.903895	31.4023	31.1172	0	0.533333	0	38.8942	0	34.8158	226.039	2988.95	0	23.4715	0	15.3828	8.59766	87.8828	40	119	28	29	0	4.33333	0	4	0	4.33333	0	0	0	0	299	1215	1.09988	40626	26.9003	16.5826	41.7058	0	4496.96	5.18764	6.46881	2.57254
40633	0	19.4444	29.4444	0	0.936116	0	0.971469	31.2576	30.8598	0	0.566138	0	16.9174	0	25.3035	530.742	8283.14	0	44.7116	0	35.1402	11.7424	127.14	43	158	29	31	0	5	0	4.66667	0	5	0	0	0	0	466	1443	1.14939	40633	29.1239	9.55352	41.6834	0	15025.7	9.44231	10.8914	2.96718
40637	48.4444	59.8889	89.3333	0.867836	0.925826	0.822565	0.971622	31.5583	31.9611	0.638225	0.713626	13.9958	76.1957	16.8203	17.7458	34448.1	169926	68.7628	287.69	48.4417	240.039	247.442	906.039	279	938	34	50	8.33333	9.66667	7	7.33333	8.33333	9.66667	0	0	0	0	4460	25668	1.16458	40637	34.6308	16.7855	41.6834	3.68231	211197	4.02179	4.39773	0.612048
40642	39.4444	46.2222	69.7778	0.931093	0.922538	0.830195	0.95987	31.3627	31.8284	0.593909	0.860223	24.3697	105.839	22.8514	24.2555	17331.2	156467	45.8513	361.025	38.6373	268.672	198.637	1763.17	230	1795	30	39	7.33333	8.33333	7	7.33333	7.33333	8.33333	0	0	0	0	2873	27749	1.18669	40642	30.3506	11.0789	41.7058	11.4541	207131	10.915	7.95943	2.09684
40645	31	31.1111	48.6667	0.784637	0.849805	0.722527	0.825758	31.2006	31.657	0.503356	0.824781	29.6411	35.7496	24.0485	24.7609	9622.15	60053.2	32.57	204.654	27.7994	132.343	97.7994	833.343	129	865	30	34	7	6.33333	5.66667	6	7	6.33333	0	0	0	0	1749	10301	1.19546	40645	29.8125	11.9022	41.6834	5.14277	96109.3	10.7072	8.96418	0.771044
40646	6.11111	25.7778	28.8889	0.590081	0.509502	0.353705	0.554248	31.6641	32.232	0.309735	0.65	92.4233	67.7352	41.925	27.8318	1443.34	12910.7	17.4814	54.6602	14.3359	39.768	45.3359	211.768	77	244	29	33	3	7.66667	2.66667	4.66667	3	7.66667	0	0	0	0	892	3796	1.19797	40646	35.1943	9.83857	41.7058	2.41431	13304.2	7.90664	3.81698	0.705961
40647	8.88889	13.4444	20.4444	0.575617	0.728465	0.636956	0.689752	31.7305	32.3387	0.307692	0.455782	28.5202	25.6952	35.4928	29.6573	1464.59	4414.68	15.232	34.0084	12.7695	29.6613	40.2695	75.6613	72	108	29	31	4.33333	4.66667	2.66667	3.66667	4.33333	4.66667	0	0	0	0	848	1610	1.19797	40647	32.7201	16.743	41.7058	3.0271	7457.84	3.61423	4.01128	2.26537
40658	0	17.1111	22.6667	0	0.767361	0	0.756232	31.6122	31.2468	0	0.704545	0	100.145	0	34.5402	507.115	11959.7	0	72.1363	0	49.2532	13.3878	331.753	45	363	27	38	0	5.66667	0	4.33333	0	5.66667	0	0	0	0	504	4624	1.2361	40658	29.6443	9.72408	41.7506	0	15120.3	8.75435	5.56488	3.01616
40659	38	32.1111	48.8889	0.7939	0.762706	0.625514	0.650856	31.4538	31.7092	0.490446	0.718582	12.4785	14.9141	20.7768	19.2222	11994.3	112624	33.0199	353.699	23.5462	292.291	92.5462	804.291	124	836	33	63	8	6.66667	6.33333	5.66667	8	6.66667	0	0	0	0	1993	14333	1.25127	40659	33.6702	25.505	41.7506	4.37713	205672	4.67381	5.34903	2.32955
40662	0	16.2222	20.6667	0	0.862328	0	0.789297	31.5227	31.7614	0	0.272727	0	13.2074	0	22.3656	716.773	3139.39	0	19.6359	0	17.2386	15.4773	41.2386	47	73	30	34	0	4.66667	0	4.33333	0	4.66667	0	0	0	0	402	821	1.26951	40662	25.6806	9.36111	41.7506	0	4818.98	7.26871	5.65893	3.26833
40669	9.77778	16.6667	26.6667	0.813481	0.901141	0.79444	0.780116	31.4236	31.4479	0.326923	0.83125	16.3886	56.06	34.0399	32.6436	1445.33	25256.5	14.0764	160.265	11.5764	91.5521	38.5764	612.552	70	644	28	34	3.66667	4.66667	3.33333	4.33333	3.66667	4.66667	0	0	0	0	827	9729	1.3076	40669	28.4467	9.87967	41.7506	5.01781	44490.2	6.14843	5.77842	1.98739
40674	8.77778	19.7778	29.4444	0.879127	0.653826	0.831382	0.456569	31.6912	32.3897	0.221053	0.785425	27.3573	431.261	31.5887	42.4718	1239.84	21819.7	10.8784	114.133	9.30882	74.6103	28.3088	779.61	60	812	29	34	3.33333	5.66667	3	4.66667	3.33333	5.66667	0	0	0	0	587	10845	1.32561	40674	34.6814	10.6912	41.7506	6.75983	9769.29	9.46422	3.45109	1.3327
40678	7.55556	9.88889	16.6667	0.735714	0.849329	0.592306	0.764275	31.4655	31.0862	0.156627	0.378151	20.2546	27.0888	36.2103	33.906	626.172	2032.07	7.94625	20.7228	6.53448	16.9138	21.5345	59.9138	53	91	29	30	3.33333	3.66667	2.66667	3.33333	3.33333	3.66667	0	0	0	0	417	1062	1.33281	40678	31.3464	6.66013	41.7506	4.24049	2869.26	4.0678	4.2068	3.25386
40686	32.1111	33.8889	51.6667	0.764979	0.82706	0.619266	0.875759	31.4875	31.2125	0.529412	0.840399	18.8299	20.1736	23.9376	23.3281	9756.31	74321.2	32.1803	234.961	23.5125	149.787	95.5125	733.788	127	765	30	34	7.33333	7	5.66667	6	7.33333	7	0	0	0	0	2124	7425	1.36216	40686	33.6347	11.119	41.818	4.55679	137241	10.9483	10.0567	1.15139
40689	30.4444	39.7778	41.1111	0.910686	0.911116	0.909458	0.968127	30.9536	30.4607	0.247312	0.683962	8.55561	4.78731	18.8694	16.6126	3743.18	45079.5	12.4479	124.838	10.0464	98.5393	29.0464	349.539	60	380	31	59	6.33333	7.33333	6	6.33333	6.33333	7.33333	0	0	0	0	712	2937	1.37307	40689	35.9655	14.3083	41.818	6.28352	87054.5	7.49072	7.24532	2.55011
40694	11.7778	13.5556	23.8889	0.93449	0.694335	0.93216	0.715301	31.9458	30.8417	0.615764	0.380531	53.6136	62.8359	36.7979	33.4456	4429.65	2513.04	38.3466	18.8714	27.0542	15.1583	145.054	55.1583	177	86	30	29	4	5	3.66667	3.33333	4	5	0	0	0	0	2247	1058	1.38721	40694	31.7898	6.92994	41.818	5.86319	2199.23	3.60235	4.45303	2.45554
40696	0	24.4444	40.2222	0	0.747727	0	0.530095	31.0391	30.2773	0	0.59292	0	63.3173	0	28.6429	1061.86	13786.6	0	55.0908	0	40.7227	11.9609	164.723	43	195	28	34	0	5.66667	0	5.33333	0	5.66667	0	0	0	0	641	5370	1.39269	40696	35.9832	10.9359	41.818	0	5975.34	12.8254	2.94335	2.70293
40697	12.1111	11.2222	23.3333	0.929361	0.817403	0.929095	0.732971	30.8292	30.6	0.745455	0.709877	57.3921	139.408	36.3887	38.1049	8229.88	7822	69.8589	69.2614	41.1708	47.4	271.171	321.4	302	352	30	31	4	4	3.66667	3.33333	4	4	0	0	0	0	3853	3681	1.39269	40697	25.7375	20.0188	41.818	6.37723	9253	5.97702	5.07639	3.84655
40699	54.5556	48.7778	84.2222	0.811755	0.926421	0.678729	0.899003	31.4608	31.3627	0.669173	0.746575	16.5343	56.5368	20.0972	19.5841	33640.7	160038	65.0708	337.769	53.5392	296.637	239.539	827.637	271	859	30	33	9	8	7.66667	7.33333	9	8	0	0	0	0	5095	24013	1.40168	40699	28.6847	11.5941	41.818	8.44095	225960	9.92054	6.0003	0.499383
40704	19.1111	25.4444	26	0.895081	0.956033	0.966611	0.943242	31.55	31.125	0.398374	0.833126	19.9993	19.7665	26.5677	25.2865	4298.3	55618.8	23.6709	242.198	16.95	146.875	58.45	743.875	90	775	32	58	5	5.66667	4.66667	5.66667	5	5.66667	0	0	0	0	691	7229	1.4183	40704	34.4408	11.4066	41.818	10.9485	109270	11.2052	10.6967	2.19785
40705	72.2222	80.7778	88.4444	0.865873	0.823273	0.808284	0.870145	31.3234	31.2609	0.525	0.890444	12.7082	220.056	15.8882	26.2359	25418.5	350234	38.0581	476.388	30.6766	339.739	113.677	2514.74	145	2546	31	51	10	11.3333	9.33333	10	10	11.3333	0	0	0	0	2370	107912	1.4183	40705	23.8231	26.3903	41.818	8.5321	285305	9.5227	4.17293	0.672517
40707	48.3333	53.4444	68.7778	0.771698	0.807161	0.652728	0.715564	31.2667	31.2222	0.474359	0.791866	13.9073	48.2352	18.7704	20.9804	17048.9	117353	36.4345	229.345	33.7333	163.778	107.733	804.778	139	836	32	54	8.66667	8.66667	6.66667	8	8.66667	8.66667	0	0	0	0	1981	19685	1.42401	40707	34.1069	14.8811	41.818	5.46894	179500	7.3417	7.27023	1.50318
40709	64.2222	56.1111	79	0.965714	0.807855	0.988026	0.805555	30.7146	31.0784	0.496689	0.805934	11.786	25.8584	16.2051	18.1157	20533	228475	34.0519	426.898	27.7854	296.922	92.2854	1237.92	123	1269	33	58	9.33333	9	8.66667	8	9.33333	9	0	0	0	0	1634	24240	1.42722	40709	28.0423	14.8386	41.818	11.9897	375153	12.332	7.80277	1.361
40711	40.5556	50.5556	51	0.924524	0.94418	0.922126	0.96122	31.6382	31.1086	0.327103	0.752322	6.88052	3.80389	17.9465	16.4091	6112.09	85431.2	15.8112	187.388	11.3618	135.891	44.3618	587.891	76	619	32	67	7.66667	8	7	7.66667	7.66667	8	0	0	0	0	676	4759	1.43757	40711	35.1288	15.2329	41.818	11.3344	168912	17.879	17.6811	2.81701
40714	14.3333	21.8889	29.2222	0.874887	0.938744	0.939982	0.897873	31.2464	30.75	0.568182	0.659574	59.4562	34.2008	34.0071	26.2822	4999.19	12170.8	34.1722	59.6409	24.7536	44.25	114.754	190.25	146	221	31	32	4.33333	5.33333	4	5	4.33333	5.33333	0	0	0	0	2106	2703	1.44417	40714	29.6439	9.95303	41.818	3.62202	17893.7	12.171	9.62309	1.62348
40716	63.5556	67.7778	82	0.828634	0.859013	0.748324	0.66223	31.1802	31.1483	0.465753	0.818657	9.69174	94.5396	15.5507	20.0345	20905	254650	34.804	406.089	33.8198	354.852	90.8198	1286.85	122	1318	32	54	10	9.66667	8.33333	8.33333	10	9.66667	0	0	0	0	2113	51869	1.44785	40716	34.7274	14.4463	41.818	7.67891	285196	7.1192	5.38533	0.994193
40718	31.2222	30.5556	37.7778	0.917122	0.913536	0.904359	0.90794	30.7768	30.9665	0.384615	0.742015	11.0123	8.51016	19.9247	19.4492	6583.89	85971.4	22.4652	300.946	18.2232	251.033	57.2232	706.033	88	737	30	44	6.33333	6.33333	6	5.66667	6.33333	6.33333	0	0	0	0	900	5236	1.46277	40718	29.8343	17.8259	41.8405	9.36957	164072	12.4369	13.9221	1.71221
40723	24.4444	38.1111	58.3333	0.819712	0.705925	0.752715	0.526136	31.3311	31.1216	0.23913	0.905824	11.4936	428.013	21.3265	40.0406	3317.18	136995	12.4735	386.628	10.6689	235.878	28.6689	2641.88	60	2673	29	33	6.33333	8.33333	5	6.33333	6.33333	8.33333	0	0	0	0	947	68770	1.4812	40723	35.2695	10.4103	41.818	6.32435	50917.4	7.70161	2.86739	1.84269
40727	37.7778	44.5556	51.8889	0.897398	0.880621	0.91819	0.954695	31.4605	31.2171	0.295238	0.709208	8.10842	32.4142	15.7203	16.7351	6516.93	86784.6	17.4983	209.496	15.5395	171.783	39.5395	565.783	71	597	31	55	7	7.66667	6.33333	6.66667	7	7.66667	0	0	0	0	762	8567	1.50127	40727	35.6292	13.7075	41.818	5.90975	133734	6.9478	7.18994	2.29537
40731	0	19.1111	22.1111	0	0.933039	0	0.882855	31.2227	31.1289	0	0.445255	0	18.2468	0	25.2626	476.691	4860.35	0	27.5281	0	21.8711	11.7773	73.8711	43	105	28	28	0	5	0	4.66667	0	5	0	0	0	0	499	1478	1.50789	40731	30.6291	8.61654	41.818	0	8325.3	9.92785	5.99139	1.92467
40733	0	23.8889	29.2222	0	0.671466	0	0.710512	30.8994	30.378	0	0.565217	0	31.187	0	27.9866	1014.46	9055.57	0	39.3057	0	28.622	13.1006	169.622	44	200	29	36	0	7.33333	0	4.66667	0	7.33333	0	0	0	0	536	2654	1.51483	40733	31.2174	12.0913	41.818	0	14432.7	8.28878	8.5344	2.38164
40737	22.1111	27.7778	30.3333	0.881167	0.963793	0.849921	0.981909	30.9	30.6889	0.380531	0.834334	13.9172	19.4379	24.4733	24.4111	4464.3	68611.9	21.2558	271.635	20.1	152.811	50.1	785.311	81	816	31	54	5.66667	6	5	5.66667	5.66667	6	0	0	0	0	746	5830	1.53083	40737	32.9572	12.7581	41.818	9.07571	133721	12.7145	12.8072	2.13481
40740	45.4444	48.8889	64.5556	0.96448	0.866328	0.912292	0.857356	31.2051	30.8045	0.526882	0.770588	18.1733	17.3814	18.6072	18.5265	19666.8	90941.6	44.4721	197.036	38.7949	141.696	138.795	595.196	170	626	34	44	7.66667	8	7.33333	7.33333	7.66667	8	0	0	0	0	2327	6896	1.54971	40740	35.2964	13.9266	41.818	11.9062	163219	11.4854	6.33388	0.532737
40747	11.6667	15.3333	21.6667	0.829912	0.738487	0.763906	0.773222	31.4009	31.6336	0.288462	0.593583	11.7845	39.9048	27.8776	32.8853	1794.83	5038.44	15.3039	35.2142	13.5991	25.8664	37.5991	126.366	69	158	30	30	4.33333	5	3.33333	3.66667	4.33333	5	0	0	0	0	601	2164	1.57365	40747	27.7519	6.86364	41.7506	6.12223	6926.67	4.90776	5.81846	3.60846
40750	44.8889	58.2222	71.7778	0.932569	0.816526	0.878721	0.950456	31.4521	31.8104	0.4375	0.854419	12.2685	130.742	18.5385	25.4508	11455	187209	26.8499	348.623	23.5479	274.19	69.5479	1717.19	101	1749	29	47	7.66667	8.66667	7.33333	8.33333	7.66667	8.66667	0	0	0	0	1325	37773	1.59895	40750	26.6009	14.667	41.7506	10.1735	212889	11.4998	5.65856	1.86115
40751	10.2222	19.1111	24.1111	0.971615	0.962463	0.946541	0.73934	31.5398	31.9716	0.211538	0.33871	11.3353	23.5749	23.6726	21.4012	2296.87	4698.16	18.6124	25.5924	17.4602	24.0284	33.4602	66.0284	65	98	31	34	3.66667	5	3.33333	4.66667	3.66667	5	0	0	0	0	593	1000	1.60224	40751	37.5561	8.87368	41.7506	8.75682	6602.6	3.91	4.49101	2.05855
40765	9.55556	13.7778	22.1111	0.769086	0.698871	0.702859	0.683769	31.6208	32.2167	0.448819	0.644444	49.6336	176.39	40.954	37.6801	1691.45	6487.88	18.0071	50.1059	11.3792	37.2833	65.3792	203.783	97	236	29	29	3.66667	4.66667	3	3.66667	3.66667	4.66667	0	0	0	0	1186	3244	1.63893	40765	23.3778	7.37576	41.7506	4.58186	4085.97	3.59036	3.37338	2.08639
40777	19.3333	19.7778	25.8889	0.930341	0.704282	0.921088	0.66115	31.725	31.3125	0.396552	0.506494	9.4774	120.649	24.8203	32.3389	3571.07	6200.19	19.798	33.3673	16.775	25.6875	52.275	101.688	84	133	29	31	5	6.33333	4.66667	4.33333	5	6.33333	0	0	0	0	608	2455	1.66927	40777	35.2453	9.11798	41.7506	9.92711	2739.84	7.1079	4.30117	2.74261
40785	5.66667	10.5556	17.8889	0.837306	0.972195	0.834844	0.836242	31.7539	31.5039	0.234043	0.503185	14.7502	49.5848	38.6525	34.9595	760.621	3249.87	11.7167	31.3908	10.2461	24.4961	27.2461	99.4961	59	131	28	30	2.66667	3.66667	2.33333	3.66667	2.66667	3.66667	0	0	0	0	520	1599	1.68829	40785	31.9973	31.206	41.7506	5.79847	5024.31	6.25135	5.56548	2.64536
40787	20.1111	25.5556	41.3333	0.840877	0.941028	0.718311	0.952364	31.5777	31.25	0.361345	0.714286	9.21743	128.164	23.6314	28.8934	4120.09	16475	19.8919	67.9891	17.4223	48.75	52.4223	313.75	84	345	29	30	5.33333	5.66667	4.66667	5.33333	5.33333	5.66667	0	0	0	0	945	4829	1.69231	40787	30.8053	8.75248	41.7506	6.28817	21857.5	5.81613	6.66443	2.93729
40789	18.3333	14.4444	33.6667	0.678913	0.729338	0.666838	0.622613	31.2875	31.725	0.390625	0.772404	25.9063	117.819	27.8795	33.8166	4366.89	29279.3	23.4398	189.975	20.7125	134.775	62.7125	664.275	94	696	29	36	6	4.66667	4	4	6	4.66667	0	0	0	0	1624	12520	1.69939	40789	36.1538	9.84524	41.7506	3.55778	42205.6	5.306	3.03426	0.767089
40790	31.1111	44.7778	70.7778	0.855926	0.797543	0.787857	0.75988	31.3575	31.8825	0.26	0.82398	8.41422	167.049	19.9431	25.8304	5009.27	103329	15.4711	245.775	14.6425	185.118	36.6425	990.117	68	1022	27	33	7	9	5.66667	7	7	9	0	0	0	0	1167	28707	1.70087	40790	28.6533	10.4615	41.7506	10.2097	53245.6	12.0219	6.60402	1.1199
40793	15.2222	18.2222	26	0.869211	0.657229	0.854197	0.783632	32.2316	31.6434	0.484277	0.484663	16.1941	41.6437	28.3222	29.4021	4766.8	5456.45	30.5494	30.442	22.7684	21.8566	92.7684	106.357	125	138	33	32	4.66667	5.33333	4	4.66667	4.66667	5.33333	0	0	0	0	1349	2244	1.71649	40793	32.5419	10.0736	41.7506	8.6599	5062.54	10.7924	3.60289	2.18498
40794	55.7778	85.5556	129.889	0.78832	0.680551	0.947928	0.712297	31.4625	32.3604	0.548117	0.759615	14.8885	67.5729	17.8703	17.6655	37034.3	299307	57.5714	360.33	51.0375	291.64	185.537	1207.64	217	1240	32	42	9.33333	13.6667	7.66667	9	9.33333	13.6667	0	0	0	0	3513	47446	1.71875	40794	31.7084	15.1762	41.7506	8.44288	373974	6.74383	3.69475	0.304881
40797	25.4444	30.4444	44.8889	0.737166	0.699858	0.694871	0.619757	31.2935	32.2337	0.285714	0.925056	10.9733	407.456	23.9345	37.2699	3758.43	106857	14.9685	379.887	13.7065	189.766	35.7065	2625.77	67	2658	29	33	6.66667	7	5	5	6.66667	7	0	0	0	0	961	61516	1.72203	40797	29.021	9.94745	41.7506	5.50473	27455.9	8.00522	3.50156	1.43794
40808	123.556	143	158.667	0.819479	0.913857	0.737301	0.827881	31.787	32.7523	0.537634	0.890274	8.0819	157.572	12.9626	21.1431	68790.1	674437	60.204	518.917	63.213	439.248	146.213	2437.25	178	2470	32	47	12.3333	14	12.3333	12.3333	12.3333	14	0	0	0	0	4767	154513	1.74905	40808	32.7431	14.267	41.7506	5.55539	686031	5.89083	5.80376	0.802402
40812	49.5556	51.8889	78.3333	0.96948	0.872585	0.882298	0.868385	31.2602	31.5255	0.590476	0.788321	15.8187	41.1218	19.398	18.7096	27446.6	141271	57.9416	288.731	47.7398	249.474	162.74	840.474	194	872	32	36	8	8.33333	8	7.33333	8	8.33333	0	0	0	0	3487	17641	1.76377	40812	24.1121	15.1553	41.7506	10.2314	214097	15.3642	11.4416	0.53327
40824	0	20.3333	30.1111	0	0.669085	0	0.655466	31.6622	31.2703	0	0.708609	0	156.254	0	32.1027	174.554	13219.8	0	69.3254	0	43.7297	5.33784	252.73	37	284	28	27	0	6	0	4	0	6	0	0	0	0	493	5201	1.80831	40824	33.0723	7.26401	41.7506	0	6113.16	8.34254	4.03096	2.57005
40826	14.1111	13.3333	23.4444	0.941131	0.836247	0.900638	0.74503	31.2454	31.5833	0.492958	0.652893	17.6209	55.3348	30.7932	32.9942	3808.23	7310.92	27.9279	56.8333	19.7546	40.4167	80.7546	183.417	112	215	31	30	4.33333	4	4	4	4.33333	4	0	0	0	0	1432	3132	1.81082	40826	30.1731	11.5267	41.7506	7.78591	10386.1	5.22621	5.58778	3.26362
40832	69.8889	104.222	121.556	0.910252	0.783877	0.91633	0.774405	31.7149	32.0943	0.56962	0.907643	9.77108	224.472	14.4391	29.1702	53329.9	504449	78.6587	529.613	78.2851	442.906	193.285	3483.91	225	3516	32	45	9.33333	12	8.66667	11.3333	9.33333	12	0	0	0	0	3685	141390	1.84966	40832	31.7876	15.1558	41.7282	14.2347	428855	11.8417	8.00547	0.583054
40836	19.7778	26.5556	38.1111	0.826606	0.969538	0.841957	0.774226	31.6308	31.7907	0.195402	0.783537	14.6477	377.192	23.5437	34.7775	2216.63	44890.8	11.0096	178.866	10.3692	140.209	22.3692	1003.21	54	1035	29	37	5.33333	6	4.66667	5.33333	5.33333	6	0	0	0	0	654	16359	1.85543	40836	28.7303	11.5924	41.7506	8.45977	35395.5	7.82419	6.21026	1.7445
40838	6	12.8889	21.4444	0.822504	0.831454	0.707021	0.760683	31.2273	31.5625	0.160494	0.581395	15.3574	31.1506	34.1978	32.6813	609.136	4574.44	8.92088	37.0754	8.77273	26.9375	16.7727	106.438	48	138	28	30	2.66667	4.33333	2.66667	3.66667	2.66667	4.33333	0	0	0	0	509	1659	1.85859	40838	36.9548	6.92688	41.7506	4.64889	7088.26	6.39993	7.23551	2.5625
40841	25.6667	28	39	0.789999	0.864439	0.768533	0.833535	31.5875	31.8083	0.375	0.779817	13.5072	20.254	24.0007	22.428	5119.79	68894.3	21.1138	263.124	20.4125	242.692	52.4125	592.192	84	624	31	44	6.33333	6.33333	5	5.66667	6.33333	6.33333	0	0	0	0	779	4541	1.86556	40841	36.3967	10.0429	41.7506	9.7142	134381	9.26167	9.66364	2.18375
40845	84.4444	85.7778	142.556	0.692513	0.812615	0.633619	0.688601	31.6721	32.7264	0.436242	0.709302	5.36273	49.9202	12.5911	17.0016	27679.7	261268	32.0187	298.9	27.3279	243.774	82.3279	1123.27	114	1156	29	36	12.6667	11	8.33333	10	12.6667	11	0	0	0	0	2072	34652	1.88719	40845	29.4172	17.0749	41.7506	5.33765	379749	6.39458	4.80011	0.983677
40846	66.2222	71.1111	103	0.874397	0.610726	0.812159	0.701321	31.7163	32.5721	0.377049	0.715232	6.763	58.4543	14.0685	20.0322	14092.9	118103	21.334	165.811	17.2837	130.428	58.2837	734.428	90	767	30	33	9.33333	11.6667	8.33333	7.66667	9.33333	11.6667	0	0	0	0	1507	21534	1.88854	40846	32.8673	15.3098	41.7506	8.59548	160672	22.0549	2.99049	0.890634
40848	45.5556	41.7778	70.1111	0.958594	0.856323	0.81394	0.981281	31.7014	31.588	0.559524	0.853612	9.85563	30.025	19.7738	22.4952	15492.4	111501	36.4767	281.713	31.2986	186.912	116.299	1056.41	148	1088	29	37	7.66667	7.33333	7.33333	7.33333	7.66667	7.33333	0	0	0	0	1826	17115	1.90836	40848	24.2251	11.8381	41.7506	10.1222	172634	8.24003	8.1762	2.56637
40849	30.4444	48.2222	52.5556	0.91488	0.816105	0.988161	0.859385	31.7645	31.468	0.464968	0.549296	10.5044	33.3164	20.3932	19.7306	10633.4	23845.6	33.8304	53.7255	24.7355	43.032	86.2355	146.532	118	178	33	40	6.33333	9.33333	6	7.33333	6.33333	9.33333	0	0	0	0	1468	4609	1.90903	40849	33.2678	12.8784	41.7506	9.74357	33711.2	9.77913	4.79597	0.903567
40850	15.5556	17.8889	25.3333	0.966673	0.800851	0.825591	0.412318	31.7634	31.5312	0.408	0.863415	33.0707	362.696	31.4205	44.7148	3154.95	32517.9	20.308	189.127	17.2366	107.469	63.2366	932.469	95	964	31	35	4.33333	5.33333	4.33333	4.33333	4.33333	5.33333	0	0	0	0	1096	23137	1.91176	40850	37.2205	9.77122	41.7506	6.54613	3653.57	10.5336	2.76607	1.26358
40867	9.55556	17.3333	31.1111	0.795214	0.937744	0.800482	0.810406	31.7417	31.3	0.166667	0.761557	9.64506	175.724	23.3324	36.2017	1186.33	13590	10.8048	81.3795	11.2583	56.7	18.2583	434.7	50	466	28	30	3.66667	4.66667	3	4.66667	3.66667	4.66667	0	0	0	0	503	5409	1.97687	40867	27.1369	8.42276	41.7058	6.44583	12810.8	7.94047	4.47181	2.9212
40871	96.8889	110.222	154.556	0.758145	0.764209	0.853105	0.838937	31.3446	32.1622	0.472222	0.821256	7.85496	174.925	15.0749	28.3997	24712.7	262554	26.543	246.749	19.6554	206.838	83.6554	1774.84	115	1807	27	35	13	16	10	12	13	16	0	0	0	0	3013	74852	1.98405	40871	27.928	14.398	41.7058	3.9003	243067	3.23536	2.41437	0.688806
40872	30.1111	33.5556	37.5556	0.950842	0.895931	0.939751	0.888116	30.9286	31.1451	0.404959	0.726859	10.4312	6.23172	20.92	18.9602	6192.14	67853	21.5917	219.213	16.0714	163.355	62.0714	558.855	93	590	32	66	6	7	6	6	6	7	0	0	0	0	742	4771	1.9852	40872	29.2371	14.608	41.7058	12.2914	131863	13.0754	13.3774	2.185
40874	8	11.3333	16.7778	0.865182	0.87111	0.740445	0.713014	31.4762	31.1369	0.26087	0.721362	11.6337	82.205	30.6036	32.5033	810.095	9275.33	10.0377	87.7258	9.52381	64.3631	29.5238	291.863	61	323	29	29	3.66667	4	2.66667	3.33333	3.66667	4	0	0	0	0	512	4708	1.98882	40874	37.9637	8.22676	41.7058	5.1363	8653.93	4.80863	4.74538	2.31828
40878	10.8889	15	22.6667	0.913041	0.643286	0.920975	0.563922	31.3583	31.4333	0.457364	0.617647	22.0053	136.648	35.6045	35.2648	2178.9	6106.6	20.2233	42.7074	13.1417	36.5667	67.6417	153.567	99	185	27	29	3.66667	5.33333	3.66667	3.33333	3.66667	5.33333	0	0	0	0	1068	3087	1.99739	40878	33.2738	9.14286	41.7058	6.78449	3327.5	5.86639	3.49113	1.60546
40879	17.2222	21.6667	24.1111	0.952061	0.854998	0.885416	0.897099	31.2917	32.1583	0.430894	0.840764	13.56	23.1702	26.5921	26.324	3650.71	58486.6	22.3793	296.042	17.7083	192.842	59.7083	858.842	91	891	31	53	4.66667	5.33333	4.33333	4.66667	4.66667	5.33333	0	0	0	0	924	11384	1.99767	40879	36.8181	12.9872	41.7058	9.39224	118252	10.7756	10.2412	2.48249
40884	24.8889	47	55.7778	0.819731	0.792789	0.794769	0.821871	31.5028	30.9944	0.66787	0.481013	30.4801	52.0739	25.7743	24.4862	18002.6	15423.8	70.6847	35.1639	47.9972	32.0056	233.497	128.006	265	159	32	32	5.66667	9.66667	5.33333	7.33333	5.66667	9.66667	0	0	0	0	3748	4699	2.01506	40884	28.7006	12.2706	41.7058	7.73419	13065.1	4.36716	3.96134	0.717657
40885	13.5556	17.7778	26.2222	0.908622	0.786694	0.983853	0.816505	31.3667	31.3833	0.409836	0.697842	21.7913	98.1067	29.7183	30.4927	3152.47	11059.5	23.2481	65.6542	20.1333	47.1167	60.6333	247.617	92	279	30	31	4.33333	5.33333	4	4.33333	4.33333	5.33333	0	0	0	0	1062	4160	2.01796	40885	29.6327	8.59694	41.7058	8.10906	11096.8	7.61809	4.8961	2.13283
40895	0	17.3333	23	0	0.865371	0	0.833728	31.5045	31.375	0	0.611374	0	34.4194	0	29.148	750.576	7795.38	0	47.516	0	35.125	13.4955	151.625	45	183	28	32	0	5	0	4.33333	0	5	0	0	0	0	500	2101	2.05326	40895	35.9475	7.78342	41.7058	0	12547.4	5.69331	6.44323	2.80952
40901	118.778	146.222	184.222	0.786849	0.825887	0.665589	0.393755	31.4408	31.7719	0.555556	0.854839	10.6676	138.081	13.9993	23.4181	93520.2	499282	78.2393	364.265	74.5592	247.228	238.559	1857.23	270	1889	35	45	14	15	11.6667	12.6667	14	15	0	0	0	0	7549	113345	2.07452	40901	32.1635	17.4561	41.7058	4.86548	553978	2.95263	2.57727	0.358862
40906	26	27.3333	35.3333	0.891942	0.896395	0.833702	0.92297	31.5469	31.6172	0.44	0.802095	16.081	18.3163	24.0611	22.1286	6321.09	83973.7	25.7907	330.903	22.4531	280.883	72.4531	777.383	104	809	30	52	6	6	5.33333	5.33333	6	6	0	0	0	0	994	5831	2.09407	40906	36.4055	11.1644	41.7058	8.92587	166714	13.3776	11.2904	1.98918
40909	7.88889	5.88889	22.3333	0.943371	0.477756	0.921235	0.380158	31.517	30.8239	0.172414	0.2	10.1822	24.2112	28.9397	39.4434	877.074	736.403	10.2013	9.70444	9.48295	9.17614	20.483	21.1761	52	52	28	28	3	3.66667	3	2	3	3.66667	0	0	0	0	475	638	2.10914	40909	32.9821	8.55159	41.7058	9.74936	587.119	0	2.53072	3.01202
40912	9.55556	13.2222	18.3333	0.919915	0.855515	0.925171	0.829215	31.5167	32.1681	0.257732	0.428571	13.4182	27.5599	30.0684	25.6972	1461.75	4900.27	14.4136	37.1849	12.4833	33.8319	30.4833	77.8319	62	110	31	35	3.66667	4.33333	3.33333	3.66667	3.66667	4.33333	0	0	0	0	540	1083	2.12042	40912	34.0866	8.90026	41.7058	8.44946	7560.88	7.46282	8.71821	2.39631
40917	85.6667	119.778	140.778	0.781652	0.804005	0.654414	0.785586	31.3964	31.8893	0.523316	0.874627	6.39651	169.442	13.3246	23.9193	45237.7	549125	53.5984	496.616	47.6036	334.611	135.604	2543.11	167	2575	30	30	12	13.6667	9.33333	11.6667	12	13.6667	0	0	0	0	3142	140594	2.14135	40917	27.6252	16.7622	41.6834	6.09302	500701	6.93693	5.78875	1.61816
40921	0	16.8889	21.8889	0	0.787376	0	0.647117	31.2333	31.0083	0	0.473684	0	78.7837	0	33.3983	316.033	4093.36	0	26.1825	0	18.4917	8.76667	85.9917	40	117	28	30	0	5	0	4.33333	0	5	0	0	0	0	354	1951	2.15981	40921	34.5636	8.42222	41.7058	0	3830.53	7.50873	3.44358	1.99499
40929	0	24.2222	33.3333	0	0.77382	0	0.566593	31.2458	31.0333	0	0.618182	0	62.9311	0	30.5559	607.25	10318	0	44.0263	0	33.9667	7.75417	191.967	39	223	28	34	0	6	0	5	0	6	0	0	0	0	594	2703	2.20171	40929	35.7143	8.17172	41.7058	0	12695.2	10.8045	5.59335	2.18626
40930	36.2222	40.5556	57.4444	0.965142	0.790704	0.954648	0.879599	31.4412	31.7206	0.493333	0.881818	11.8211	174.481	20.3275	33.1651	10447.9	116531	30.1355	310.392	24.5588	208.279	93.5588	2105.28	125	2137	30	38	7	7.66667	6.66667	6.33333	7	7.66667	0	0	0	0	1363	41215	2.20227	40930	35.971	9.80952	41.7058	10.5135	86287.5	9.10909	2.89857	1.75322
40935	85.4444	88.3333	107.333	0.764096	0.936685	0.666329	0.798245	31.0036	31.2161	0.468531	0.810445	10.5121	57.1108	16.2494	18.6558	25089.5	279318	31.4243	339.119	26.9964	267.784	93.9964	1602.78	125	1634	31	35	11.3333	11.3333	10	10.3333	11.3333	11.3333	0	0	0	0	2485	38163	2.22521	40935	27.3123	17.128	41.7955	5.1696	423345	5.5047	4.9773	0.854136
40940	7.44444	13	18.4444	0.86102	0.594686	0.923065	0.407082	31.1007	31.3056	0.209302	0.95389	13.2796	905.483	33.6169	56.2975	776.285	27935.3	10.7053	233.19	9.89931	100.694	20.8993	2691.69	52	2723	28	31	3	5	2.66667	3	3	5	0	0	0	0	458	20285	2.25916	40940	25.8836	7.81658	41.7955	6.73307	1036.81	5.74726	2.73937	3.72441
40947	22.5556	20.7778	36.5556	0.944635	0.89315	0.88284	0.89855	31.1031	30.5719	0.291667	0.770213	25.8803	304.682	27.6282	33.4907	3193.07	44327.9	14.3205	212.936	11.8969	168.428	49.8969	755.428	81	786	29	36	6	5.33333	5	4.66667	6	5.33333	0	0	0	0	1158	17295	2.2815	40947	33.9606	13.311	41.7955	5.54711	30797.3	11.8277	7.32858	1.73111
40948	13.2222	23.6667	33.8889	0.695787	0.893617	0.74327	0.808056	31.2162	31.1892	0.176471	0.687732	16.5328	30.8298	27.2574	25.2606	1423.05	16272.3	9.88462	72.9282	9.78378	53.8108	18.7838	216.811	50	248	28	33	4.66667	5.66667	3.33333	5.33333	4.66667	5.66667	0	0	0	0	628	3343	2.28449	40948	33.3774	8.35019	41.7955	5.07409	28105.2	8.309	7.69589	1.67923
40954	58.5556	56.2222	77.2222	0.840054	0.881538	0.774878	0.840033	31.1271	31.1562	0.592233	0.846284	12.3536	152.596	16.582	24.8514	32065.7	202880	58.3644	388.332	50.8729	310.344	144.873	1906.84	176	1938	34	38	9	9	8.33333	7.66667	9	9	0	0	0	0	2624	48767	2.32064	40954	29.3434	13.4343	41.7955	7.67384	236066	11.7534	5.95877	1.05195
40960	11.1111	11.7778	21.5556	0.854865	0.860585	0.770311	0.813801	31.1193	30.2784	0.358491	0.442623	39.9154	88.7011	36.9541	39.1866	1777.85	2230.99	16.2907	18.8159	12.3807	13.7216	46.8807	75.7216	78	106	30	27	3.66667	3.66667	3.33333	3.66667	3.66667	3.66667	0	0	0	0	1044	1220	2.34863	40960	28.1189	9.72824	41.7955	4.65248	1228.49	4.17442	3.38595	1.91927
40964	20.6667	30.4444	41.6667	0.742649	0.954927	0.745504	0.750184	31.1375	31.1542	0.213483	0.770435	14.4096	151.365	26.1162	26.0153	2462.44	51072.2	11.5776	179.776	10.8625	153.846	28.8625	617.846	60	649	29	33	6	6	4.66667	6	6	6	0	0	0	0	859	13672	2.36587	40964	36.6521	12.2486	41.818	4.95438	35415.9	5.76402	5.89024	1.93429
40966	36.5556	33.1111	48.4444	0.883442	0.827992	0.780468	0.857329	30.8903	30.9898	0.486111	0.84	14.3203	22.3589	21.4221	23.9677	10235.8	81501.4	29.7115	261.024	23.1097	161.01	82.1097	910.01	113	941	31	41	7.33333	6.66667	6.33333	6.33333	7.33333	6.66667	0	0	0	0	1453	13191	2.37214	40966	26.0021	13.1307	41.7955	7.15068	144020	6.67253	6.92984	1.26342
40967	53.2222	53.8889	66.2222	0.84897	0.907033	0.770797	0.93779	31.1675	31.3255	0.471429	0.821862	16.8641	143.546	19.0371	25.1443	14750.2	154917	29.7094	310.862	25.8325	233.675	86.8325	2034.67	118	2066	31	38	8.33333	8.33333	8	8	8.33333	8.33333	0	0	0	0	2012	31463	2.37356	40967	31.9235	14.2786	41.818	6.12664	188907	8.48295	5.89323	0.886718
40969	28.7778	37.1111	53.2222	0.82477	0.909826	0.701816	0.874271	30.9375	30.3958	0.507042	0.763593	11.4453	64.2395	23.4379	24.2345	7497.94	38863.4	26.7343	112.472	21.0625	88.1042	88.0625	415.604	119	446	29	31	6.66667	7	5.33333	6.66667	6.66667	7	0	0	0	0	1270	8540	2.37972	40969	35.9006	8.81142	41.7955	6.44074	52934.3	9.37782	8.34504	0.929156
40972	5.55556	9.77778	16.4444	0.92333	0.891622	0.782584	0.786978	30.8466	30.108	0.185185	0.467626	14.9134	85.4523	38.4817	35.1856	488.705	2612.02	7.57341	27.3011	7.15341	23.892	17.1534	74.892	48	105	27	30	2.66667	3.33333	2.66667	3.33333	2.66667	3.33333	0	0	0	0	438	1127	2.40669	40972	27.5854	8.31436	41.7955	6.56123	2717.14	5.98532	5.33028	1.60224
40984	27.1111	43.4444	61.2222	0.955791	0.697947	0.902227	0.606051	30.9896	30.1076	0.168539	0.862142	9.93945	221.903	18.4587	31.8558	3841.74	98615.7	12.5965	243.194	12.0104	154.892	24.0104	1468.89	55	1499	28	33	6	8.66667	5.66667	6.66667	6	8.66667	0	0	0	0	934	40587	2.43207	40984	35.5253	10.7523	41.7955	16.638	28152.2	13.8179	2.85145	1.6488
40988	23.7778	27.2222	36.7778	0.862324	0.927728	0.882784	0.88921	30.8306	31.0306	0.423729	0.845161	15.4992	18.6125	25.1571	24.1295	5215.09	64676.9	23.1227	256.757	18.6694	173.969	59.1694	719.969	90	751	29	43	5.66667	6	5.33333	5.66667	5.66667	6	0	0	0	0	784	6073	2.44011	40988	29.8097	11.1212	41.818	9.90164	124411	9.84285	12.7965	2.12921
40992	110.111	133.556	159	0.801449	0.930366	0.686442	0.855472	30.913	31.4193	0.616667	0.885084	8.34811	186.005	13.315	24.3625	77447.5	653779	74.7833	534.618	70.087	452.581	184.087	2393.58	215	2425	28	34	13	13.6667	10.3333	12.6667	13	13.6667	0	0	0	0	5548	183173	2.45632	40992	26.1866	15.9387	41.818	8.97756	590353	8.72395	6.85152	1.11101
40993	0	11.2222	16.4444	0	0.685774	0	0.685955	30.9917	30.2417	0	0.643564	0	148.395	0	40.2551	38.2333	3982.23	0	37.9663	0	24.7583	4.00833	158.758	35	189	27	29	0	4.33333	0	3	0	4.33333	0	0	0	0	248	2451	2.45718	40993	35.0052	7.5625	41.818	0	776.317	5.61029	3.6926	3.1121
40997	0	14.8889	18.2222	0	0.730366	0	0.662284	31.0958	30.5333	0	0.50365	0	42.2862	0	34.0689	260.283	3181.53	0	23.3771	0	15.9667	9.90417	81.4667	41	112	27	28	0	5	0	3.66667	0	5	0	0	0	0	376	1260	2.47629	40997	26.4444	9.21587	41.7955	0	4829.25	7.11561	3.756	2.88908
41002	0	8.44444	18	0	0.899512	0	0.797393	31.15	30.9958	0	0.78022	0	194.032	0	41.9438	275.7	6826.68	0	84.4647	0	50.5042	9.85	323.004	41	354	28	29	0	3.33333	0	3	0	3.33333	0	0	0	0	451	4012	2.49144	41002	31.4974	15.9688	41.7955	0	8880.83	6.45705	4.87807	2.80547
41008	5.88889	12.3333	18.4444	0.8684	0.898445	0.911676	0.952572	30.7875	30.4208	0.153846	0.552632	12.9718	31.6276	34.622	34.7998	510.275	3178.14	7.57099	27.5882	7.2125	17.5792	15.2125	90.5792	46	121	28	28	2.66667	4	2.33333	3.66667	2.66667	4	0	0	0	0	448	1301	2.50021	41008	34.5742	8.96837	41.818	6.15514	5346.46	7.59364	7.85696	2.83194
41015	58.4444	66.2222	101.889	0.787074	0.958276	0.755016	0.797605	31.2759	31.658	0.53	0.767619	10.0514	118.383	15.9409	21.0879	29279	217227	48.1195	329.777	38.7241	251.842	153.724	1204.34	185	1236	29	39	9.66667	9.33333	7.66667	9	9.66667	9.33333	0	0	0	0	2739	34712	2.51733	41015	33.1524	17.7299	41.818	6.97005	273008	9.86419	6.93464	1.12058
41017	0	22.2222	24.3333	0	0.941449	0	0.81182	31.0517	30.1336	0	0.507246	0	67.0475	0	29.2719	417.672	5383.74	0	26.5714	0	21.8664	9.94828	78.8664	41	109	28	28	0	5.33333	0	5	0	5.33333	0	0	0	0	420	2012	2.53067	41017	30.9711	9.82444	41.818	0	4414.47	6.43584	4.80392	3.33081
41030	51.4444	44.1111	73.5556	0.8883	0.949599	0.795221	0.829652	31.0179	30.8452	0.480519	0.80117	17.5475	85.664	18.1245	21.9509	17724.2	156659	35.9173	358.48	33.9821	283.155	95.9821	1067.15	127	1098	30	40	8.33333	8	7.66667	7.33333	8.33333	8	0	0	0	0	2278	28278	2.57873	41030	34.8762	13.2065	41.7955	10.7887	169874	14.4364	4.01291	0.787643
41031	14.1111	17.1111	26.7778	0.653813	0.942394	0.502534	0.832519	30.9083	30.8333	0.244444	0.481481	14.4174	45.7361	31.8781	29.4225	1511.09	4345.17	10.7452	26.8939	10.0917	20.1667	28.0917	81.1667	59	112	29	29	5	4.66667	3.66667	4.33333	5	4.66667	0	0	0	0	677	1509	2.58213	41031	24.2797	9.55444	41.818	3.92405	6019.04	4.47998	5.20706	1.84245
41039	19.5556	27	36	0.703344	0.84242	0.697563	0.84731	31.2607	30.6071	0.380531	0.621359	16.1011	104.39	28.2254	28.2949	3280.53	11826.3	17.245	47.3805	12.7393	34.3929	55.7393	166.393	87	197	29	30	5.66667	6	4.33333	5.66667	5.66667	6	0	0	0	0	1201	3723	2.60633	41039	33.2385	9.24615	41.818	3.95493	10166.6	4.52766	4.81674	0.712426
41041	62.4444	52.4444	79.6667	0.862382	0.951877	0.824027	0.815546	30.7594	31.756	0.507042	0.861886	12.7604	21.352	18.5707	19.4516	17171.5	227951	29.8189	464.068	25.7406	350.744	82.2406	1459.24	113	1491	29	40	9.33333	8	8.66667	7.66667	9.33333	8	0	0	0	0	2169	23146	2.62277	41041	24.5907	12.9049	41.818	4.77228	389018	7.65076	5.57718	1.33392
41052	12.7778	11.2222	19.6667	0.932361	0.787268	0.922551	0.729892	30.7208	30.0958	0.352941	0.587879	12.71	46.5707	30.5304	36.3157	1832.41	3334.04	15.1226	31.0131	12.2792	22.9042	43.2792	102.904	74	133	28	29	4	4	4	3.33333	4	4	0	0	0	0	557	1552	2.7073	41052	31.2716	8.93827	41.818	8.78073	5536.38	6.48864	4.68054	2.95681
41058	69.5556	84.4444	99.1111	0.873101	0.947176	0.721393	0.642705	31.2306	31.4528	0.694118	0.89716	18.6127	211.107	19.0507	24.4944	51111.3	453749	76.8333	586.988	63.7694	423.047	350.769	3391.55	382	3423	33	54	9.33333	10.3333	9	9.33333	9.33333	10.3333	0	0	0	0	5091	113257	2.72335	41058	34.4576	16.1119	41.818	7.23564	452704	6.66801	5.5254	0.281427
41064	20	14.5556	24.3333	0.942869	0.781083	0.958237	0.70391	30.8708	29.8625	0.363636	0.448819	7.78516	36.4665	23.8354	35.8754	3618.29	2618.11	19.6014	18.0764	16.6292	12.1375	47.1292	70.1375	78	100	30	29	5	4.66667	4.66667	4.33333	5	4.66667	0	0	0	0	546	1313	2.74902	41064	31.1418	8.38858	41.7955	10.9011	1461.81	9.01326	4.21121	3.21298
41065	15.4444	14.5556	22.8889	0.972632	0.851035	0.832914	0.855291	31.075	30.1833	0.535484	0.474453	18.6752	27.1435	30.6916	28.9603	4384.55	4067.23	30.1696	29.0151	19.925	24.8167	97.925	74.8167	129	105	30	28	4.33333	4.66667	4.33333	4	4.33333	4.66667	0	0	0	0	1446	1119	2.7557	41065	29.9724	8.51592	41.7955	6.6033	5522.56	7.10557	7.73754	3.26488
41076	18.1111	23.3333	25.1111	0.936869	0.985289	0.930619	0.950689	31.1118	30.7303	0.363636	0.801008	14.678	16.9831	26.4169	24.8233	3422.72	55022	19.8145	259.027	16.8882	171.27	46.8882	712.27	78	743	32	58	4.66667	5.33333	4.66667	5.33333	4.66667	5.33333	0	0	0	0	729	7108	2.78848	41076	34.0613	12.4501	41.7955	8.16656	108506	11.2721	11.7372	2.64665
41079	0	19	25.4444	0	0.67287	0	0.493271	30.8929	30.2277	0	0.563218	0	46.0685	0	31.7313	233.536	6707.86	0	37.825	0	31.7723	6.10714	125.772	37	156	28	29	0	5.66667	0	4	0	5.66667	0	0	0	0	456	2526	2.79617	41079	36.1946	9.25048	41.7955	0	5905.08	7.02906	3.3686	2.19274
41082	17.5556	22.2222	30.1111	0.749839	0.75039	0.760083	0.817231	30.9417	30.3167	0.345455	0.816118	12.1866	19.252	24.3282	23.9403	3484.81	64225.2	20.4571	312.043	17.0583	225.683	47.0583	782.683	78	813	28	29	5.33333	6	4	4.33333	5.33333	6	0	0	0	0	836	9486	2.80539	41082	36.7843	17.9445	41.818	6.28962	125606	5.95033	8.58124	2.41745
41084	60.4444	57.2222	80	0.91604	0.761898	0.975984	0.612645	31.2288	31.4915	0.59596	0.918298	15.1319	135.02	17.9443	30.6675	29499.3	241139	52.6168	452.06	40.7712	280.508	160.771	3719.51	192	3751	31	42	9.33333	9.66667	8.33333	8	9.33333	9.66667	0	0	0	0	3355	80464	2.81602	41084	30.014	14.2127	41.7955	8.18002	207971	9.4943	2.4864	0.677909
41086	18.3333	25.4444	30.5556	0.874168	0.982577	0.858527	0.965093	31.0682	30.3409	0.394958	0.804138	17.0304	13.6871	26.0705	23.6348	4135.25	56101.2	22.8712	238.209	17.9318	158.659	53.9318	666.659	85	697	30	54	5	5.66667	4.66667	5.66667	5	5.66667	0	0	0	0	843	5651	2.8202	41086	36.1034	12.4278	41.818	9.1982	112596	12.6129	12.8284	2.17362
41093	61.7778	63.8889	92.7778	0.855	0.814701	0.724024	0.719833	31.2766	31.5471	0.687075	0.8	21.9071	136.286	20.7944	23.2743	41378	171097	70.6784	285.333	63.7234	236.453	297.723	1536.45	329	1568	31	33	9.33333	9.33333	8	8.66667	9.33333	9.33333	0	0	0	0	5493	34890	2.85854	41093	28.378	13.1805	41.818	11.1235	210290	7.24117	5.13229	0.217674
41095	11.7778	26.4444	33.3333	0.809838	0.880043	0.72753	0.831287	31.1098	31.1023	0.142857	0.566667	12.5684	31.7094	22.041	21.4497	1749.05	16921.3	11.0411	66.9271	10.8902	54.8977	17.8902	192.898	49	224	30	38	4	6	3.33333	5.33333	4	6	0	0	0	0	693	2412	2.8664	41095	35.0851	9.73151	41.818	7.23008	27048.7	10.1764	9.27558	1.84597
41097	19.8889	11.5556	24.1111	0.964968	0.855857	0.959532	0.817338	31.2112	29.9741	0.25	0.44	11.2323	58.3522	23.4254	37.2695	2689.17	2544.61	14.4145	21.1316	14.7888	15.0259	32.7888	66.0259	64	96	30	28	5	4.33333	5	3.66667	5	4.33333	0	0	0	0	455	1714	2.87453	41097	35.3511	8.61702	41.818	15.8113	454.134	0	3.26434	2.7172
41098	10.8889	11.8889	20.1111	0.599749	0.729083	0.454754	0.799652	31.0625	30.5491	0.485294	0.585859	121.536	142.694	41.201	35.3213	2352.69	5014.61	21.4681	41.778	17.9375	30.4509	78.9375	174.451	110	205	31	33	4.66667	4	3	3.66667	4.66667	4	0	0	0	0	1498	1880	2.87494	41098	28	8.52273	41.7955	3.21064	5537.66	4.57651	6.39753	1.58509
41102	6.44444	21.3333	24.5556	0.761768	0.835178	0.632198	0.812382	31.1089	30.6613	0.292929	0.546296	30.613	22.1464	37.7803	22.8213	984.94	11615.9	11.3222	58.12	8.89113	47.3387	34.8911	149.339	66	180	29	39	3	5.33333	2.33333	5	3	5.33333	0	0	0	0	593	2337	2.87776	41102	35.6996	12.0292	41.818	4.65065	18230.8	11.6789	6.1316	1.15145
41107	6	11.6667	18.5556	0.724053	0.920587	0.780465	0.924754	30.9875	30.3958	0.218391	0.755682	14.5541	54.1061	37.5464	35.9306	651.087	9221.9	9.86435	83.5565	8.0125	54.6042	24.0125	297.604	55	328	29	31	3	4	2.33333	3.66667	3	4	0	0	0	0	502	3472	2.89873	41107	32.6822	13.1222	41.7955	5.44114	17451.1	5.90654	7.27057	2.45971
41118	83	99	137.111	0.853593	0.749727	0.853426	0.74366	31.1201	31.2255	0.528846	0.859547	6.0678	234.123	12.4798	27.467	53985.8	472503	66.6938	510.194	63.8799	423.775	141.88	2313.77	173	2345	29	42	11.3333	13	9.66667	10	11.3333	13	0	0	0	0	3232	147113	2.96233	41118	33.3988	14.4118	41.818	11.8429	400716	11.1591	5.44732	0.904961
41119	62.3333	65.5556	117.333	0.831058	0.911778	0.75899	0.799375	31.2861	31.6889	0.502439	0.702765	7.98279	115.774	14.3848	20.7603	36758.9	227035	58.3806	348.852	52.7139	347.311	132.714	1389.31	164	1421	29	39	9.33333	9.33333	8.33333	8.66667	9.33333	9.33333	0	0	0	0	2986	34977	2.96233	41119	33.8474	29.4194	41.818	6.82033	302913	6.91888	6.98385	0.843618
41123	43.4444	44.5556	67.4444	0.916313	0.913093	0.688849	0.659103	30.9958	30.9917	0.565714	0.829514	8.97348	139.546	19.7778	24.3714	14049.5	132488	34.2011	316.664	28.0042	254.008	125.004	1607.01	156	1638	29	34	7.33333	7.66667	7	7	7.33333	7.66667	0	0	0	0	1936	21841	2.9831	41123	35.923	10.4256	41.818	6.65322	188594	11.3966	6.85568	0.353094
41127	93.4444	113.111	140.556	0.789933	0.881524	0.818498	0.743222	30.7517	31.2416	0.590698	0.865447	6.50524	130.691	13.5582	22.8523	58208.1	474127	65.6431	452.702	54.2483	349.258	156.248	2134.76	187	2166	30	44	12.3333	13	10	12	12.3333	13	0	0	0	0	3360	111755	2.99897	41127	26.4644	16.0968	41.818	8.97586	501868	3.75463	4.46929	0.345625
41132	67.3333	106.778	121.222	0.721184	0.793085	0.61044	0.770514	31.0107	31.25	0.753571	0.882213	31.8331	230.354	22.9256	31.6026	84786.3	483372	126.517	496.159	95.9893	358.75	578.989	3859.75	610	3891	31	53	10.6667	12.6667	8	11.3333	10.6667	12.6667	0	2	0	0.2002	14512	167077	3.02995	41132	29.2423	17.236	41.818	4.78521	375361	11.3587	3.80276	0.35655
41135	74.2222	63.5556	92.1111	0.786616	0.944259	0.8302	0.894116	30.8586	31.1833	0.584906	0.824082	12.6091	88.0082	15.7387	20.6677	40389.3	256073	58.4319	428.035	45.1414	376.317	185.141	1681.82	216	1713	33	34	10.3333	9.33333	9.66667	8	10.3333	9.33333	0	0	0	0	4564	47184	3.04786	41135	35.0154	14.9786	41.818	4.75633	320502	6.27322	7.51921	0.833882
41137	0	18.4444	22.5556	0	0.808181	0	0.580639	31	30.1958	0	0.430894	0	36.5948	0	29.8169	153	3867.25	0	22.4668	0	19.8042	6	69.8042	37	100	27	30	0	5.33333	0	4.33333	0	5.33333	0	0	0	0	423	1316	3.05131	41137	31.739	7.4386	41.818	0	4259.12	8.6332	5.25232	3.07903
41138	7.77778	17.4444	25.8889	0.876091	0.916025	0.843179	0.912708	31.1542	31.4042	0.28	0.65873	30.1436	84.44	36.5848	29.8654	1202.08	9176.83	13.803	55.2901	11.8458	38.5958	35.8458	196.596	67	228	29	31	3	4.66667	3	4.66667	3	4.66667	0	0	0	0	670	3403	3.05295	41138	33.6067	7.73833	41.818	7.79804	10467.4	7.14715	6.99982	1.10635
41145	45.6667	44.7778	68.1111	0.923234	0.891081	0.951644	0.91602	30.8958	31.4524	0.463768	0.815287	11.2362	38.9369	18.3291	20.2705	12445.9	184875	28.6346	433.726	23.1042	294.548	78.1042	1339.55	109	1371	30	39	8	8	7	7.33333	8	8	0	0	0	0	1463	21199	3.0819	41145	34.4069	13.5741	41.818	7.99992	286509	7.92004	7.53332	1.94545
41147	9	26.7778	44.4444	0.580759	0.695354	0.505866	0.537449	30.75	30.2159	0.186813	0.797147	27.7019	298.407	23.5659	35.7606	2265	36784.6	13.534	140.614	13.25	86.7841	30.25	872.784	61	903	29	33	4.33333	6	2.66667	5.66667	4.33333	6	0	0	0	0	1020	15817	3.08527	41147	35.7092	24.773	41.818	3.96335	22042.5	7.38018	2.60737	1.5845
41150	14.5556	18.7778	25	0.858404	0.973869	0.880242	0.810023	31.3073	30.7812	0.263158	0.711409	11.6772	170.332	25.2618	28.282	1736.86	15672.2	12.4561	90.4318	11.6927	76.2188	30.6927	295.219	62	326	28	32	4.33333	4.66667	4	4.66667	4.33333	4.66667	0	0	0	0	523	4819	3.0919	41150	37.5171	9.78862	41.818	4.62636	14622.7	6.6985	5.31077	2.20835
41159	17.2222	21.5556	37.7778	0.898771	0.787776	0.949586	0.641327	30.9276	30.3651	0.255319	0.821483	20.7989	266.731	25.8177	35.5238	2379.61	30402.9	13.0337	146.192	11.0724	96.1349	43.0724	736.635	74	767	28	30	5	6	4.33333	4.66667	5	6	0	0	0	0	759	14169	3.11829	41159	32.9388	9.68038	41.818	6.5419	21183.1	5.65178	3.10786	2.6187
41160	2.11111	7.11111	16	0.774739	0.791944	0.791578	0.852097	31.45	31.6333	0.186813	0.372263	21.6654	31.3148	31.1438	32.8388	642.2	2196.8	13.1816	27.601	12.55	25.3667	22.55	65.3667	54	97	30	30	1.66667	3.33333	1.33333	2.66667	1.66667	3.33333	0	0	0	0	447	847	3.11868	41160	35.0825	27.2112	41.818	5.09374	3496.6	4.84244	6.27782	2.37843
41170	0	10.7778	17.7778	0	0.808333	0	0.594606	31.0568	30.7102	0	0.539394	0	74.3426	0	36.9572	159.909	3765.36	0	36.6918	0	27.2898	5.94318	114.29	37	145	28	28	0	3.66667	0	3.33333	0	3.66667	0	0	0	0	404	2193	3.15028	41170	27.4238	7.73385	41.818	0	4301.27	4.01768	4.31262	2.15565
41174	0	19.1111	26.8889	0	0.705802	0	0.530988	30.9432	30.3485	0	0.623188	0	57.6415	0	31.489	429.75	8956.67	0	50.4073	0	38.1515	8.05682	189.652	39	220	29	28	0	5.66667	0	4.33333	0	5.66667	0	0	0	0	464	3313	3.16531	41174	31.6702	8.5	41.818	0	9521.58	7.77491	3.43491	2.41165
41177	30	32.2222	45.5556	0.857934	0.862313	0.809891	0.881452	31.1806	31.275	0.731629	0.797834	14.5204	143.679	23.5962	27.415	23288	46672.2	82.775	155.225	62.3194	107.725	264.819	662.725	296	694	33	33	6.66667	7.33333	5.66667	6	6.66667	7.33333	0	0	0	0	3807	10672	3.19685	41177	26.0095	9.99827	41.818	8.81518	41723.4	7.13714	9.43855	2.14694
41178	24	27.4444	36.5556	0.951523	0.953982	0.977063	0.917309	30.7796	30.8322	0.442623	0.819444	19.5671	23.9898	25.5252	24.5493	5641.51	49401.2	24.9056	195.249	19.7204	132.168	67.2204	521.168	98	552	30	38	5.66667	6	5.33333	5.66667	5.66667	6	0	0	0	0	804	4101	3.19872	41178	24.8017	10.5073	41.818	11.9391	92518.1	11.9902	9.79944	1.24473
41179	0	9.88889	19	0	0.75833	0	0.682064	31.3352	30.5227	0	0.751938	0	193.494	0	42.7936	117.676	8032.61	0	83.2413	0	51.4773	7.66477	395.477	39	426	28	30	0	4	0	3	0	4	0	0	0	0	345	4188	3.20122	41179	37.3478	8.22464	41.818	0	6208.99	7.07615	4.32364	2.29783
41181	0	12.5556	21.2222	0	0.749345	0	0.684212	31.0708	30.8167	0	0.802247	0	266.286	0	40.0905	398.471	13217	0	112.219	0	74.1833	14.9292	438.183	46	469	27	31	0	4.33333	0	3.66667	0	4.33333	0	0	0	0	423	8718	3.20601	41181	34.0442	9.44177	41.818	0	9685.52	2.80544	3.5654	2.03512
41182	55.6667	49.1111	77.6667	0.920733	0.832986	0.821002	0.775372	30.598	31.2402	0.675889	0.819174	16.2384	140.287	18.5073	23.4869	36513	207502	70.2582	443.416	57.402	348.76	197.402	1805.76	228	1837	30	37	8.66667	8.66667	8	7.33333	8.66667	8.66667	0	0	0	0	2974	41531	3.21025	41182	31.8743	15.5951	41.818	10.9362	244431	5.73192	4.28423	0.338284
41184	17.4444	32.5556	39.8889	0.8692	0.814382	0.878928	0.869321	31.4333	31.275	0.247312	0.783231	14.4335	139.788	25.64	26.717	2246.43	45006.3	12.5794	150.339	11.5667	98.725	28.5667	574.725	60	606	29	35	5	6.33333	4.33333	6	5	6.33333	0	0	0	0	859	10957	3.22676	41184	36.4195	10.8238	41.773	6.59407	56213.1	6.31495	6.17777	1.56394
41194	59.7778	58.2222	83.5556	0.950496	0.836219	0.896852	0.851556	31.3726	31.9222	0.540373	0.845862	9.73527	112.923	16.4461	23.1539	20008.8	271948	35.9935	499.2	29.6274	386.578	102.627	1918.08	134	1950	29	43	8.66667	9.33333	8.66667	7.66667	8.66667	9.33333	0	0	0	0	1751	49604	3.29362	41194	31.8172	13.0173	41.773	12.4723	348757	8.64922	6.09105	1.74655
41195	93.7778	130	161.222	0.805854	0.912768	0.777644	0.958069	31.5739	32.1761	0.613333	0.846631	8.08662	137.591	13.1584	21.494	86439.3	506474	94.5553	420.949	90.4261	352.824	241.426	1691.82	273	1724	30	39	12	14	10	13	12	14	0	0	0	0	5715	107554	3.29708	41195	29.8427	16.0192	41.7955	7.60826	555182	5.63513	4.03074	0.482147
41198	9.22222	17.2222	29.5556	0.95754	0.777841	0.854961	0.78809	31.3977	31.4545	0.160494	0.727273	7.86357	30.9673	28.8179	28.9058	877.205	14902.1	8.81914	92.0422	8.60227	63.5455	17.6023	289.545	49	321	28	31	3.33333	5	3.33333	4	3.33333	5	0	0	0	0	520	4359	3.31954	41198	37.0387	9.08333	41.7955	8.15793	24306.1	6.08563	7.48434	2.60884
41203	15.2222	20.3333	26	0.859119	0.90417	0.886065	0.782338	31.5948	31.3448	0.448819	0.825674	47.5574	58.7429	32.3151	31.865	3331.81	28671.3	22.5439	151.508	17.4052	75.6552	68.4052	563.655	100	595	30	39	4.33333	5.33333	4.33333	5	4.33333	5.33333	0	0	0	0	1162	9913	3.33243	41203	36.4574	10.5918	41.773	9.77038	50276.8	4.54206	5.20506	1.53457
41205	0	15.2222	25.6667	0	0.630974	0	0.550722	31.2206	31.0699	0	0.663934	0	262.674	0	38.0505	585.044	7375.86	0	50.8791	0	37.9301	11.7794	237.93	43	269	28	29	0	5.66667	0	3.66667	0	5.66667	0	0	0	0	405	4473	3.33645	41205	34.0783	7.80723	41.7955	0	862.36	7.01552	2.78971	2.89349
41208	0	13	22.2222	0	0.721269	0	0.65082	31.5125	31.0042	0	0.525641	0	37.7447	0	32.9931	583.5	3627.17	0	29.3035	0	21.9958	15.4875	95.9958	47	127	29	29	0	4.66667	0	3.33333	0	4.66667	0	0	0	0	406	1709	3.35732	41208	33.9948	8.02625	41.773	0	5026	5.90975	4.61475	3.0454
41209	67.4444	58.8889	86.2222	0.86877	0.920386	0.756191	0.852995	31.2961	31.9474	0.569892	0.816054	11.685	77.9574	17.6879	21.1185	29326.3	213747	46.8077	385.849	42.7039	312.553	120.704	1321.05	152	1353	31	38	9.66667	8.66667	8.66667	8	9.66667	8.66667	0	0	0	0	3451	36870	3.36292	41209	35.343	13.5583	41.7955	8.06565	283347	6.17554	6.41642	1.0367
41212	65.6667	70.8889	84.7778	0.800003	0.80692	0.698003	0.612475	31.3889	31.9583	0.416667	0.952086	12.9067	327.673	17.2941	31.3719	15884.3	521142	26.5248	809.308	27.6111	488.542	66.6111	4039.04	98	4071	28	38	10.3333	14.6667	7.66667	8.66667	10.3333	14.6667	0	10	0	1.5674	2631	236937	3.38928	41212	34.5769	12.4317	41.7955	4.19503	105954	4.06343	3.16963	1.64267
41213	47.5556	31	55.4444	0.757341	0.978317	0.841463	0.92322	31.7022	31.3971	0.574468	0.683673	19.9208	78.9354	21.3513	23.1009	20003.6	39197.9	45.6226	127.184	42.7978	103.603	128.298	435.603	160	467	35	33	9	6	7	6	9	6	0	0	0	0	3408	6525	3.39161	41213	35.2268	10.8607	41.773	5.4092	50431.1	8.25973	7.82992	0.70437
41217	0	19.4444	30.2222	0	0.816128	0	0.758737	30.9688	31.0268	0	0.213483	0	13.6624	0	24.762	406.5	2239.71	0	12.2875	0	11.9732	8.03125	27.9732	39	59	28	27	0	5.33333	0	4.33333	0	5.33333	0	0	0	0	551	730	3.39708	41217	31.337	6.95238	41.7955	0	3236.5	5.76179	7.16637	2.77533
41219	58.1111	51.6667	95.7778	0.979242	0.626568	0.946849	0.541651	31.2625	31.7104	0.509677	0.789001	13.4659	66.431	17.9456	23.2406	20126.7	142043	36.3647	277.567	28.7375	219.29	121.737	954.29	153	986	28	33	8.66667	10	8.33333	6.66667	8.66667	10	0	0	0	0	2431	30421	3.3985	41219	27.5446	12.2354	41.773	11.421	197111	3.71899	2.92385	1.14907
41223	39.6667	38.2222	55.2222	0.939743	0.940272	0.865849	0.890375	31.3278	31.6651	0.40678	0.828983	19.1295	26.8288	21.1279	20.705	8521.07	131093	22.7898	365.623	22.6722	278.835	59.6722	1099.33	91	1131	29	40	7	7	6.66667	6.66667	7	7	0	0	0	0	1267	12050	3.41201	41223	30.2608	14.5592	41.7955	9.08733	225344	9.06168	8.86058	1.25927
41224	23.6667	33.7778	35.1111	0.905757	0.93796	0.948339	0.951282	31.2	31.1475	0.326923	0.807122	11.9453	11.9428	23.0686	21.8434	4187.8	65700.4	18.5042	215.497	15.8	136.852	41.8	626.852	73	658	29	33	5.66667	6.66667	5.33333	6.33333	5.66667	6.66667	0	0	0	0	718	4847	3.41452	41224	30.504	18.0654	41.773	10.5649	129846	11.8601	12.4618	2.483
41235	14.4444	19.1111	32	0.8474	0.912619	0.933272	0.836566	31.0917	31.075	0.424	0.401575	24.0774	27.8767	31.7489	24.9594	2850.6	4837.4	18.9929	26.239	13.9083	23.425	71.9083	67.925	103	99	29	28	4.66667	4.66667	4	4.66667	4.66667	4.66667	0	0	0	0	886	1028	3.46214	41235	34.5198	9.71659	41.7955	7.4527	6922.4	7.83496	7.06719	1.98442
41238	25.6667	39.6667	47.6667	0.65766	0.796921	0.383795	0.920209	31.3079	31.2652	0.389831	0.670732	28.6741	93.8316	31.887	26.0899	4532.9	35133.2	17.8609	95.0933	13.6921	81.7348	68.6921	351.735	100	383	29	37	7	8.66667	4.66667	6.66667	7	8.66667	0	0	0	0	1787	12027	3.46695	41238	33.4253	10.7071	41.7955	2.36473	39441.7	5.47326	3.67744	1.4483
41241	14.3333	9.22222	18.7778	0.78185	0.646608	0.77216	0.544679	31.8864	31.4205	0.562842	0.646643	70.1976	146.939	33.7918	41.1003	4855.2	6075.94	35.7648	59.9048	26.1136	43.5795	133.114	254.58	165	286	34	33	4.33333	4	3.66667	2.66667	4.33333	4	0	0	0	0	2119	2954	3.47425	41241	37.7013	8.26012	41.773	3.19162	8914.65	4.78851	3.08335	0.898375
41243	42.5556	65.1111	78.5556	0.594253	0.757526	0.345014	0.749833	31.6995	31.6782	0.539326	0.59434	36.5842	113.247	27.8156	30.6128	15720.5	29865.5	37.3031	49.5368	32.3005	42.3218	147.301	198.322	179	230	29	31	9.33333	11.3333	6	8.33333	9.33333	10.6667	0	0	0	0	4305	11604	3.49387	41243	31.8517	11.717	41.7955	2.69415	20546.9	4.07546	3.18436	1.1585
41245	7.88889	14.6667	22.7778	0.495111	0.737077	0.523686	0.559559	31.2042	31.0917	0.421488	0.471429	49.5259	55.1108	44.3764	34.6302	1508.15	3705.21	17.0634	25.5144	11.7958	18.9083	59.7958	83.9083	91	115	30	31	4	5	2.66667	4	4	5	0	0	0	0	1164	1988	3.49783	41245	28.6125	9.31875	41.773	4.40633	4708.9	3.27565	2.98669	1.60741
41248	0	18.6667	22.3333	0	0.748032	0	0.701429	30.9375	31.0966	0	0.525641	0	21.3518	0	26.8957	1159.56	5915.59	0	34.3379	0	27.4034	16.0625	93.9034	47	125	30	31	0	5.33333	0	4	0	5.33333	0	0	0	0	357	1641	3.50502	41248	37.0779	7.38587	41.773	0	9297.19	6.41131	5.48604	3.06475
41258	7.55556	19	24.4444	0.733153	0.626388	0.635139	0.522806	31.4038	31.7083	0.214286	0.876106	26.4627	365.882	39.2695	38.4348	613.154	29793.2	7.43439	169.999	7.59615	92.2917	19.5962	849.292	51	881	28	32	3.33333	6	3	4.66667	3.33333	6	0	0	0	0	509	17855	3.5496	41258	26.8235	10.0028	41.7955	6.32048	8130.68	7.07615	3.10683	1.37021
41261	24.3333	22.2222	29	0.858067	0.850044	0.869	0.874926	31.2208	31.125	0.545455	0.489362	11.9549	65.0509	24.9411	28.9575	6977.36	5255.38	31.3682	25.25	21.7792	20.875	98.7792	109.875	130	141	31	31	5.66667	5.66667	5.33333	5	5.66667	5.66667	0	0	0	0	931	1500	3.55378	41261	31.5956	8.56872	41.7955	9.272	6080.5	6.71145	8.77527	1.82017
41267	20.1111	18	29.6667	0.850948	0.624965	0.953369	0.55056	31.3649	30.6182	0.451852	0.524862	22.814	79.2801	29.4987	32.7939	4425.58	7051.93	22.2926	38.0423	14.6351	29.8818	81.6351	143.382	113	174	33	33	5.33333	6.33333	5	4	5.33333	6.33333	0	0	0	0	1694	2657	3.57659	41267	31.6254	9.5	41.7955	3.49537	7672.31	7.49456	3.46793	2.1825
41283	14.2222	20.7778	30.4444	0.636959	0.709074	0.576227	0.676371	30.9375	30.5428	0.166667	0.70997	9.97823	206.588	23.4446	38.958	1491.12	13988.3	9.625	69.5695	9.0625	46.4572	20.0625	320.457	51	351	29	30	5	5.66667	3.33333	4.66667	5	5.66667	0	0	0	0	485	6596	3.64682	41283	26.8664	8.85751	41.7955	5.53359	7297.81	2.92581	2.7187	1.10799
41285	24.1111	18.4444	39.7778	0.688907	0.908615	0.572013	0.691103	31.4088	31.2669	0.389831	0.794948	36.9143	215.597	28.9515	36.0001	5393.66	32863.5	23.1857	174.872	21.5912	124.233	71.5912	688.733	103	720	30	32	6.66667	5	4.66667	4.66667	6.66667	5	0	0	0	0	1367	12562	3.6574	41285	32.0622	8.68489	41.7955	4.61694	22055.6	5.53583	3.14784	1.14205
41287	37.2222	37.2222	49.8889	0.864524	0.834811	0.929651	0.806904	30.9673	31.1071	0.404959	0.769784	11.5186	13.6922	21.3695	19.4054	8069.7	135536	23.0029	384.239	20.0327	357.893	70.0327	917.893	101	949	30	58	7.33333	7.33333	6.33333	6.33333	7.33333	7.33333	0	0	0	0	1243	11472	3.66622	41287	34.693	12.7943	41.7955	9.85901	268586	6.20466	6.73239	0.954795
41296	21.5556	15.3333	29.7778	0.92166	0.901511	0.832055	0.78332	31.2333	30.475	0.644231	0.797297	14.4146	106.755	27.389	35.3362	9017.47	14149.7	45.2718	95.8076	30.7667	58.525	145.767	409.525	177	440	29	29	5.33333	4.33333	5	4	5.33333	4.33333	0	0	0	0	2272	5832	3.72085	41296	34.5837	8.83103	41.7955	7.94239	12799.5	9.2609	5.10119	3.68435
41297	0	9.11111	15.7778	0	0.64215	0	0.578852	30.9292	30.1792	0	0.66087	0	200.488	0	44.261	277.058	4211.56	0	47.7964	0	31.3208	13.0708	228.821	44	259	28	29	0	4	0	2.66667	0	4	0	0	0	0	362	3034	3.7218	41297	35.0464	8.83768	41.7955	0	2558.08	4.00727	2.84516	2.17286
41298	17.8889	25.2222	26.1111	0.918581	0.964303	0.878814	0.919701	30.8893	31.0643	0.417323	0.79974	33.8295	16.6894	27.4172	24.3849	4514.02	54196.9	25.9989	237.416	21.1107	151.936	65.1107	676.936	96	708	31	61	5	5.66667	4.66667	5.66667	5	5.66667	0	0	0	0	918	6558	3.72622	41298	35.6453	11.8626	41.7955	10.0445	106306	10.2265	10.9312	1.30667
41299	0	21.7778	28.1111	0	0.920539	0	0.955332	31.3352	30.483	0	0.255319	0	15.3717	0	23.5333	448.188	2907.81	0	13.9558	0	12.517	7.66477	32.517	39	63	27	29	0	5.33333	0	5.33333	0	5.33333	0	0	0	0	527	662	3.73289	41299	35.9642	8.02461	41.7955	0	4489.06	5.71912	7.31436	2.95556
41304	47.8889	51.8889	68.6667	0.976525	0.685889	0.873297	0.791549	31.0516	31.125	0.482517	0.864845	13.165	94.481	20.3948	24.4659	11268.1	175983	24.5284	362.661	19.9484	251.875	82.9484	1572.88	114	1604	30	42	8	10.3333	8	7	8	10.3333	0	0	0	0	1906	41770	3.75528	41304	33.7767	12.3201	41.7955	6.75018	203179	7.90157	4.14864	1.37402
41307	7.44444	27.7778	31.1111	0.882271	0.665756	0.841001	0.758458	31.0833	30.9712	0.166667	0.494118	13.5155	24.6329	27.3802	23.026	1009.67	10155.1	9.63308	39.4368	9.91667	30.0288	17.9167	102.029	49	133	28	38	3	7.33333	2.66667	5	3	7.33333	0	0	0	0	549	2507	3.76129	41307	31.101	9.26603	41.7955	9.1723	13839.4	8.10344	3.71046	3.0468
41308	29.7778	30.1111	39	0.91558	0.986615	0.880678	0.974195	31.0833	31.3208	0.454545	0.831724	18.6687	18.1551	22.0553	23.0505	7987.75	68707.4	28.6891	247.391	25.9167	163.679	78.9167	664.679	110	696	31	42	6	6.33333	5.66667	6	6	6.33333	0	0	0	0	1020	5106	3.76163	41308	36.4368	10.841	41.7955	8.4691	137189	11.7344	12.8167	1.31359
41313	41.2222	41.4444	67.1111	0.857738	0.740897	0.639508	0.749548	30.8302	30.8467	0.496599	0.865397	39.1028	57.3675	31.2678	24.9159	11328.6	155092	28.4717	389.285	23.1698	236.153	140.17	1622.15	171	1653	30	41	8.33333	7.66667	7.33333	7.66667	8.33333	7.66667	0	0	0	0	3151	28715	3.7679	41313	31.069	27.3533	41.818	3.17982	225452	8.67633	7.56414	0.635861
41315	49.2222	46.7778	75.3333	0.874015	0.898831	0.933092	0.873111	30.8944	31.1466	0.489051	0.857574	9.00274	107.308	18.4036	23.963	12363.6	213090	26.6316	476.758	22.1056	316.853	78.1056	1764.85	109	1796	29	40	8	8	7.66667	7.33333	8	8	0	0	0	0	1390	45231	3.78074	41315	29.4795	14.0245	41.7955	10.4687	238920	7.90345	6.52266	2.30176
41319	40.7778	36.4444	64	0.807678	0.895161	0.802285	0.759123	31.0774	30.75	0.515528	0.766337	11.3255	77.77	19.6893	22.0136	12558.4	132187	31.7319	361.183	23.9226	279.75	104.923	970.25	136	1001	31	40	7.66667	7	7	6.66667	7.66667	7	0	0	0	0	1861	24423	3.80336	41319	34.8765	13.0185	41.7955	7.04156	177015	6.17244	4.90821	1.05936
41321	16.4444	25.4444	39	0.92628	0.838721	0.867778	0.809188	31.0917	31.0292	0.345455	0.685039	12.2904	17.0708	26.5113	24.3027	3278.82	17304.8	20.1448	72.866	16.9083	52.9708	45.9083	194.971	77	226	28	30	4.66667	6	4.33333	5.33333	4.66667	6	0	0	0	0	893	2161	3.81202	41321	32.1757	8.35135	41.7955	11.7546	30214.5	11.5115	9.72542	1.82469
41322	49.2222	47.1111	64.3333	0.853678	0.910042	0.848622	0.76931	30.8824	31.0772	0.54491	0.873964	10.3849	109.337	15.9584	24.0329	22038.1	168039	48.1809	387.774	52.1176	336.423	110.118	1673.92	141	1705	32	40	8	7.66667	7	7	8	7.66667	0	0	0	0	1887	34967	3.81959	41322	36.0422	29.3626	41.7955	4.46631	194977	8.0938	5.72019	1.88128
41325	22.4444	28	28.8889	0.84129	0.943722	0.71842	0.871472	31.0125	30.98	0.469697	0.827933	29.8407	15.3604	28.7518	24.5945	4702.75	62721.2	22.1905	247.722	13.9875	144.02	85.9875	829.02	117	860	32	63	5.66667	6	4.66667	5.66667	5.66667	6	0	0	0	0	1133	9762	3.82626	41325	31.4344	12.4159	41.7955	6.27722	124094	9.56186	10.329	1.60156
41335	47.2222	41.4444	72.5556	0.720469	0.849749	0.390315	0.820917	30.8673	30.8546	0.52381	0.793179	52.0206	37.6646	31.5492	22.3644	17037.6	113576	37.4221	282.245	31.1327	188.145	221.133	815.145	252	846	30	36	9.33333	7.66667	6.66667	6.66667	9.33333	7.66667	0	0	0	0	3922	18972	3.88305	41335	30.1824	13.6108	41.7955	5.14202	191149	6.35928	4.40351	0.549871
41336	67.7778	72.5556	87.7778	0.830752	0.833876	0.748165	0.870868	31.0813	31.4	0.362069	0.799007	15.7809	69.4795	20.3752	18.3759	15408.8	196832	24.2073	293.641	22.9187	234.6	78.9188	1010.6	110	1042	29	49	10	10	8.33333	8.33333	10	10	0	0	0	0	2509	33728	3.8879	41336	35.1411	13.7682	41.7955	7.82744	270064	4.33026	3.29195	0.79147
41342	6.11111	21	28.8889	0.788101	0.962766	0.745382	0.860019	31.175	30.8167	0.159091	0.395683	13.288	23.2263	24.7928	22.1631	1428.5	6520.67	13.0795	31.0934	12.825	27.1833	21.825	79.1833	53	110	29	35	3	5	2.33333	5	3	5	0	0	0	0	572	1110	3.91313	41342	35.3682	10.1773	41.7955	6.49626	10954.5	10.0742	8.98389	2.95438
41343	57	48.1111	72.3333	0.973447	0.771673	0.90385	0.748599	30.9688	31.0841	0.54717	0.911248	7.10012	153.814	16.9145	30.7273	18018.3	254593	34.2983	568.449	26.0312	349.916	99.0312	3823.92	130	3855	30	31	8.66667	8.66667	8.33333	7	8.66667	8.66667	0	1	0	0.209644	1235	70009	3.9224	41343	31.4637	13.6728	41.7955	11.3118	188624	8.04509	4.24456	2.04948
41349	0	14.5556	21.1111	0	0.790414	0	0.609096	30.8542	30.5125	0	0.676923	0	123.376	0	38.2588	145.708	6402.62	0	46.06	0	33.4875	5.14583	228.488	36	259	27	32	0	4.66667	0	3.66667	0	4.66667	0	0	0	0	354	2586	3.93134	41349	29.3527	7.18116	41.7955	0	6864.42	12.022	4.57513	2.29469
41358	24.4444	31.7778	36.5556	0.645315	0.934804	0.666927	0.628492	31.0139	30.1713	0.170732	0.748466	9.97494	109.134	20.7302	34.9768	2195.43	18225.6	9.30429	62.8252	8.98611	46.8287	18.9861	374.829	50	405	28	32	6.66667	6.66667	4.66667	5.66667	6.66667	6.66667	0	0	0	0	609	7595	3.96273	41358	37.1864	8.45395	41.7955	4.72084	14168.6	3.61375	2.55317	2.27944
41361	11	28.1111	41.4444	0.671662	0.562943	0.623454	0.528584	30.9417	30.725	0.146341	0.804107	14.1341	90.0366	26.8924	30.5121	1288.76	46968.6	9.47247	175.243	9.05833	114.275	19.0583	658.275	50	689	28	35	4.33333	8.33333	3	5	4.33333	8.33333	0	0	0	0	751	19763	3.97143	41361	33.0069	11.5373	41.818	6.50418	12236.5	10.1929	2.88587	1.73883
41362	51.5556	62.7778	83.4444	0.942852	0.8689	0.662412	0.701091	30.7257	31.0417	0.764933	0.90578	25.7408	164.696	25.93	26.1604	53269	346845	106.412	603.948	82.2743	536.958	531.274	2412.96	562	2444	32	36	9	9.33333	7	8	9	9.33333	0	0	0	0	9474	97658	3.97964	41362	35.8871	13.2428	41.818	3.95102	336473	3.74719	2.76571	0.338264
41363	10.4444	13.6667	22.3333	0.632299	0.854288	0.613659	0.865009	31.0292	31.0917	0.247312	0.733728	12.3011	188.914	31.0876	35.834	1406.14	11406.6	12.9389	87.2579	10.9708	54.9083	28.9708	338.908	60	370	30	28	4.33333	4.33333	2.66667	4	4.33333	4.33333	0	0	0	0	751	5139	3.98162	41363	34.6014	7.91304	41.818	5.05734	6329.27	3.85122	3.93591	3.41687
41364	0	17.3333	29	0	0.623743	0	0.508095	30.6339	30.6994	0	0.886598	0	222.961	0	39.6836	508.545	35541.5	0	216.679	0	121.301	13.3661	1042.3	44	1073	27	32	0	5.66667	0	4	0	5.66667	0	0	0	0	534	21906	3.98749	41364	26.6104	8.94374	41.818	0	14436	5.13542	3.30736	2.85586
41365	19.1111	22.6667	28.5556	0.902141	0.884291	0.88266	0.79457	30.9954	31.1574	0.51049	0.860465	13.8135	32.4741	28.1899	29.128	4857.19	60645.5	26.9756	288.887	16.5046	163.843	83.0046	1111.84	114	1143	30	44	5	5.66667	4.66667	5	5	5.66667	0	0	0	0	1226	16100	3.99432	41365	37.0727	10.163	41.818	6.77752	123543	6.65883	6.73549	1.53542
41367	9.88889	12.8889	18.5556	0.906399	0.691567	0.908602	0.558563	30.8482	30.3616	0.375	0.604396	16.3784	78.8183	32.7029	38.811	1779.35	3969.61	17.8597	32.7332	14.1518	21.6384	48.1518	142.638	79	173	30	28	3.66667	5	3.33333	3.33333	3.66667	5	0	0	0	0	747	2100	4.0015	41367	35.5323	7.99742	41.818	7.03252	2909.94	6.5964	4.11172	2.15515
41368	0	6.88889	15.8889	0	0.81166	0	0.715007	31.025	30.2917	0	0.781609	0	354.009	0	44.8729	329.425	5028.29	0	71.1438	0	45.7083	16.975	304.708	48	335	27	27	0	3	0	2.66667	0	3	0	0	0	0	373	3300	4.01135	41368	29.4543	8.02655	41.818	0	1176.63	5.24353	4.98435	2.37559
41370	53.6667	60.7778	90.3333	0.911529	0.729708	0.882586	0.800099	30.9477	30.6715	0.552941	0.90621	12.4267	177.307	18.6042	32.0176	19167.5	229039	37.5285	402.718	30.0523	270.328	123.052	3304.33	154	3335	30	36	8.33333	10	8	7.66667	8.33333	10	0	0	0	0	2169	61625	4.01513	41370	34.2093	12.7266	41.8405	8.78761	212290	10.8263	4.39159	0.657597
41371	0	9.11111	21.2222	0	0.430682	0	0.393948	30.7792	30.025	0	0.363636	0	50.4657	0	39.318	842.179	1704.22	0	17.2067	0	12.975	14.2208	51.975	45	82	28	28	0	5	0	2.33333	0	5	0	0	0	0	260	1211	4.02248	41371	32.4173	6.35878	41.818	0	475.329	0	2.90442	8
41373	45.8889	39.6667	63.1111	0.781845	0.784116	0.695209	0.753497	31.1816	31.1061	0.572254	0.855372	12.9553	74.6778	19.5802	24.2734	18004.8	154870	42.1598	410.636	34.8184	266.894	127.818	1493.89	159	1525	32	41	8.66667	8	6.66667	6.33333	8.66667	8	0	0	0	0	2133	32269	4.02931	41373	30.8736	14.6507	41.818	6.29163	206197	7.59328	6.19562	1.74324
41374	13.1111	18.6667	27.1111	0.865186	0.818118	0.862628	0.859764	31.0772	30.7206	0.433071	0.627451	28.8641	38.783	32.3495	29.0291	2828.16	8746.18	21.8889	50.4877	16.9228	33.2794	71.9228	146.279	103	177	29	30	4.33333	5.33333	3.66667	4.33333	4.33333	5.33333	0	0	0	0	1043	1985	4.03265	41374	29.2191	8.3071	41.818	6.48761	14031.9	8.48419	7.14036	2.03079
41380	0	23.6667	32.3333	0	0.813291	0	0.882727	30.934	30.7812	0	0.621399	0	63.2132	0	27.5299	367.198	12110.7	0	52.5521	0	41.2188	7.06597	205.219	38	236	28	30	0	5.66667	0	5.33333	0	5.66667	0	0	0	0	616	3706	4.05628	41380	32.5696	10.1435	41.818	0	12318.2	8.37282	4.90992	2.77203
41384	5.11111	12.4444	22.5556	0.489015	0.879453	0.452336	0.701151	30.9792	30.8	0.195122	0.735632	19.6721	174.761	40.9789	39.2936	448.229	9345.6	7.7817	78.3875	7.02083	53.2	19.0208	362.2	50	393	28	29	3.33333	4	2	3.66667	3.33333	4	0	0	0	0	568	4487	4.07243	41384	26.2062	7.78035	41.818	2.71011	11745.3	3.67727	5.75142	2.90614
41388	0	19.5556	27.1111	0	0.816441	0	0.700926	31	30.7232	0	0.666667	0	82.1781	0	30.7652	211	10327.5	0	56.3336	0	41.2768	7	180.277	38	211	28	30	0	5.33333	0	4.66667	0	5.33333	0	0	0	0	404	3915	4.09517	41388	36.0783	9.75576	41.818	0	11148.7	6.41586	4.30773	2.70315
41394	51	42	68.2222	0.904963	0.905313	0.957053	0.959292	31.3417	31.4896	0.554286	0.806897	28.2013	38.2193	21.1369	19.6215	22567.2	176216	47.4731	439.111	42.6583	358.51	161.658	1238.51	193	1270	32	42	8.33333	8	7.66667	7	8.33333	8	0	0	0	0	2881	18645	4.1275	41394	27.3076	12.6957	41.818	10.0397	275653	10.1136	9.24999	0.891048
41396	23.8889	23.8889	34.6667	0.971139	0.834721	0.830019	0.794035	31.181	31.3243	0.445255	0.581967	27.2476	43.4998	26.2116	22.8653	6232.52	15758.8	26.898	66.8571	21.819	60.6757	84.819	173.676	116	205	32	34	5.66667	6	5.33333	4.66667	5.66667	6	0	0	0	0	1483	3281	4.14326	41396	36.1832	10.5176	41.818	7.31294	23657.1	6.76575	7.02028	1.18884
41405	0	15.5556	20.1111	0	0.675871	0	0.602503	30.8958	30.7417	0	0.402778	0	25.972	0	26.084	617.854	4864.76	0	31.744	0	28.2583	12.1042	80.2583	43	111	30	36	0	4.66667	0	4.33333	0	4.66667	0	0	0	0	316	1638	4.17508	41405	35.1532	10.982	41.818	0	6266.08	10.2936	3.97346	1.58299
41407	27.7778	29.7778	56.3333	0.903819	0.810451	0.956347	0.746626	31.0426	31.25	0.424	0.772727	43.0311	235.267	31.6036	30.1942	4888.43	67654.2	17.4694	226.784	14.9574	182.75	92.9574	1053.75	124	1085	29	35	6	6.66667	5.66667	5.66667	6	6.66667	0	0	0	0	1496	16704	4.18476	41407	24.9794	12.3619	41.818	4.83594	69645.6	8.34072	4.88142	0.869994
41411	9.88889	7.77778	15.8889	0.817606	0.506169	0.776562	0.470352	31.608	30.2955	0.698842	0.430894	72.4456	131.935	39.5706	40.8753	5512.06	1639.75	58.5606	21.2474	34.392	16.7045	214.392	65.7045	246	96	34	27	3.66667	4.33333	3.33333	2.33333	3.66667	4.33333	0	0	0	0	2922	1295	4.20363	41411	33.3516	7.23438	41.818	6.17808	1473.12	4.22322	2.51458	3.48856
41421	60	63.3333	75.5556	0.83034	0.972127	0.766607	0.853258	30.9302	31.2238	0.37931	0.823176	15.0436	117.617	18.2799	21.9745	12276.4	206232	21.7401	351.652	20.0698	249.776	54.0698	1561.78	85	1593	29	47	9.33333	9	8	8.66667	9.33333	9	0	0	0	0	2075	36298	4.2436	41421	34.6703	26.8554	41.7955	9.25518	267801	3.50901	5.88622	1.07117
41422	0	19.5556	24.6667	0	0.884741	0	0.896991	30.6083	30.3083	0	0.513514	0	44.8196	0	29.0371	567.95	5510.55	0	30.4076	0	22.6917	11.3917	90.6917	42	121	28	30	0	5	0	5	0	5	0	0	0	0	346	1638	4.24711	41422	31.2634	9.16022	41.7955	0	5868.38	7.81266	6.04768	2.4591
41428	27.4444	30.4444	41.1111	0.887152	0.866815	0.871896	0.841832	30.6506	30.6676	0.447154	0.841446	14.5477	24.0152	23.7063	23.8547	5916.29	69035	22.6936	245.307	17.3494	177.832	67.3494	650.332	98	681	30	40	6.33333	6.66667	5.33333	5.66667	6.33333	6.66667	0	0	0	0	1044	8787	4.28471	41428	31.373	12.6689	41.7955	10.4229	134196	10.0173	10.2167	2.04377
41431	22.1111	30.5556	30.6667	0.736704	0.781079	0.727682	0.922294	31.0083	30.7333	0.414634	0.798107	15.8725	10.3881	24.4965	21.126	4442.7	49309.6	20.7404	179.194	16.9917	110.267	67.9917	563.267	99	594	31	60	6	6.66667	4.33333	5.33333	6	6.66667	0	0	0	0	896	5140	4.31226	41431	36.7197	13.4282	41.7955	5.35191	93221.4	5.54384	7.74976	1.78957
41439	43.5556	47.5556	67.1111	0.93991	0.705771	0.957507	0.645206	30.8207	31.0598	0.415385	0.81509	11.0409	75.7636	18.5584	22.4435	10279.3	145900	23.636	317.485	20.1793	264.44	73.1793	950.94	104	982	30	52	7.66667	9.33333	7	6.33333	7.66667	9.33333	0	0	0	0	1539	32691	4.35298	41439	33.8835	14.4362	41.7955	14.2009	179483	8.66155	4.6367	2.04427
41441	50.6667	45	72.1111	0.907813	0.722742	0.921274	0.835748	31.1968	31.3704	0.564706	0.82669	6.68636	74.1249	17.2695	21.2768	18708.3	171768	39.8712	404.198	32.8032	318.63	108.803	1283.63	140	1315	28	35	8.33333	8.33333	7.66667	7.33333	8.33333	8.33333	0	0	0	0	1376	26453	4.36384	41441	30.7027	12.7714	41.7955	11.5807	210527	13.3146	7.92141	2.8833
41445	47.4444	41.2222	71.6667	0.907149	0.843576	0.908328	0.92016	31.1382	30.9408	0.525	0.822485	17.1448	23.0629	19.1739	20.5441	17509.9	122979	38.8548	313.83	33.8618	237.059	108.862	994.059	140	1025	31	32	8.33333	8	7.33333	6.66667	8.33333	8	0	0	0	0	2076	14104	4.37385	41445	34.5668	12.4248	41.8405	9.58984	216572	6.22841	7.52441	0.772673
41448	4.88889	7.88889	16.1111	0.601778	0.943371	0.641512	0.793633	31.25	31.2228	0.313725	0.8523	40.2016	177.733	41.7915	44.0766	885.75	16009.7	15.7955	206.904	12.25	112.777	35.75	738.777	67	770	29	36	3	3	2	3	3	3	0	0	0	0	708	9818	4.38976	41448	37.2336	8.46712	41.8631	3.71249	31206.7	4.60909	5.19442	2.05325
41455	0	17.8889	22.8889	0	0.656406	0	0.641344	31.3208	30.7292	0	0.380282	0	14.9385	0	24.2721	168.908	4847.79	0	27.6808	0	23.2708	6.67917	76.2708	38	107	28	34	0	6	0	4	0	6	0	0	0	0	468	1266	4.42575	41455	34.7214	9.96429	41.8631	0	6403.07	9.4728	3.90629	2.29055
41456	20.7778	27.7778	50	0.825553	0.691378	0.753913	0.758836	31.4551	31.6827	0.262136	0.7	11.6294	137.726	21.7794	26.6464	3851.19	44225.8	16.0048	151.037	14.5449	124.817	37.5449	509.317	69	541	29	41	5.33333	7	4.66667	5.33333	5.33333	7	0	0	0	0	906	12642	4.428	41456	35.0696	12.0988	41.8631	9.31595	41814.9	14.3604	5.83576	1.40635
41458	57.6667	52.8889	74.3333	0.855183	0.866452	0.78991	0.82372	30.9652	31.4775	0.492958	0.847339	15.1031	54.117	17.6468	20.7146	19509.3	220080	36.4125	444.68	37.0348	323.523	85.0348	1590.52	116	1622	30	40	9	8.33333	7.66667	8	9	8.33333	0	0	0	0	2223	34770	4.44511	41458	26.3927	12.6704	41.8631	8.91551	301168	9.16713	6.25025	0.967143
41465	58.5556	54.2222	72.2222	0.755693	0.918446	0.658404	0.732986	31.2821	31.4107	0.570621	0.841996	9.49023	142.665	14.8712	22.7923	26477.6	162031	49.2226	324.464	47.7179	267.089	124.718	1415.59	156	1447	31	34	9.33333	8	7.66667	7.66667	9.33333	8	0	0	0	0	2373	36597	4.46314	41465	35.8918	12.0399	41.8631	4.39172	200877	4.80152	5.1683	1.10908
41472	5.22222	11.3333	23.3333	0.997846	0.779866	0.942071	0.718088	31.1406	30.957	0.149425	0.689769	11.4023	139.831	25.1096	34.2909	926.469	8829.02	11.7317	77.3567	11.8594	55.543	19.8594	301.043	51	332	28	32	2.33333	4	2.33333	3.33333	2.33333	4	0	0	0	0	419	3987	4.47646	41472	34.9144	21.9854	41.8631	8.77237	11290.3	6.04688	4.92479	3.17799
41475	23	36	39.8889	0.972898	0.849545	0.938816	0.90157	31.2125	31.1875	0.217391	0.760684	9.8606	10.2774	21.0052	20.3656	3174.71	57003.7	12.9421	172.692	11.7875	120.312	27.7875	524.812	59	556	29	50	5.33333	7	5.33333	6.33333	5.33333	7	0	0	0	0	581	5656	4.48397	41475	34.8856	11.6082	41.8631	6.56233	110992	9.4425	10.8679	1.91234
41478	26.7778	28.4444	48.4444	0.863661	0.71173	0.74688	0.562803	31.3043	31.4755	0.573964	0.758621	13.8584	73.3774	25.1493	26.8267	8919.3	37980.7	35.289	138.911	23.6957	101.024	109.696	470.524	141	502	29	32	6	7.66667	5.33333	5.33333	6	7.66667	0	0	0	0	1863	9904	4.48996	41478	26.1241	10.8208	41.8631	7.30132	50366	5.2109	4.14335	0.632998
41481	20.8889	25.6667	27	0.767101	0.744408	0.915447	0.9251	31.5129	30.9397	0.333333	0.76565	10.8784	10.1157	21.5095	19.7357	3469.36	47819.7	17.4552	205.13	13.9871	151.06	44.4871	550.06	76	581	30	62	5.66667	6.33333	4.33333	4.66667	5.66667	6.33333	0	0	0	0	560	4881	4.49232	41481	36.854	13.9131	41.8631	6.51127	89299.7	3.89772	4.46876	2.63906
41482	9.88889	15.2222	21.1111	0.906934	0.835596	0.880195	0.876074	31.0568	30.7159	0.175	0.409836	9.1789	26.9828	29.262	27.9906	826.205	3272.98	8.12296	22.7439	7.94318	20.2841	15.9432	64.2841	47	95	28	29	3.66667	4.66667	3.33333	4	3.66667	4.66667	0	0	0	0	470	730	4.4951	41482	36.8927	7.19178	41.8631	6.61536	4673.97	9.25789	6.9	2.76628
41483	21.6667	28	34.1111	0.832705	0.864694	0.827307	0.728071	31.1006	31.1921	0.44186	0.834734	20.9945	24.0604	25.0015	24.7773	5493.11	63773	26.4686	248.272	24.8994	163.308	71.8994	641.808	103	673	30	46	5.66667	6.33333	4.66667	5.66667	5.66667	6.33333	0	0	0	0	844	6679	4.506	41483	33.595	11.9662	41.8405	8.27281	127251	7.11664	7.43609	1.84928
41485	9.66667	26.2222	32.6667	0.893421	0.837324	0.891871	0.883814	31.088	30.9954	0.204545	0.813644	16.1993	224.622	29.8311	32.3285	1294.14	32949.4	9.46376	134.276	7.91204	93.5046	24.912	692.005	56	723	28	38	3.66667	6	3.33333	5	3.66667	6	0	0	0	0	640	12109	4.50995	41485	37.1319	10.5744	41.8631	8.47451	22951.6	11.0892	4.41629	1.70553
41493	30.3333	26.4444	48.5556	0.678471	0.665586	0.758975	0.637873	31.4	30.9	0.538462	0.835926	24.1735	95.5583	26.4256	28.7172	7521.2	42892.7	26.2484	168.083	17.6	118.1	96.6	819.1	128	850	29	32	7	7	5.66667	5	7	7	0	0	0	0	1997	11513	4.5252	41493	35.2991	8.82348	41.8405	5.21579	57919.5	3.95247	3.92431	1.37468
41495	96	141.889	158.667	0.920675	0.794177	0.835172	0.691993	31.0431	31.4914	0.595588	0.896949	15.8119	105.546	15.928	21.0838	64664.4	561546	68.1791	435.252	61.9569	315.509	214.957	2190.51	246	2222	30	48	11.3333	15	10.6667	12.3333	11.3333	15	0	0	0	0	4726	109124	4.53649	41495	32.1175	15.6304	41.8405	7.04889	638483	4.6227	4.3106	0.638695
41497	0	12.8889	21.6667	0	0.854478	0	0.855867	30.9583	30.4625	0	0.51773	0	28.2462	0	34.0061	541.125	3019.81	0	24.572	0	16.0375	16.0417	81.5375	47	112	29	29	0	4.33333	0	3.66667	0	4.33333	0	0	0	0	416	1258	4.56428	41497	31.4765	8.92254	41.8631	0	4955.5	6.15773	7.68873	3.17021
41498	23.8889	29	35.3333	0.891127	0.972187	0.865146	0.962633	30.8993	30.8438	0.488722	0.844444	19.0589	17.1003	24.7217	23.5427	5895.02	71195.7	25.7007	267.183	22.1007	166.156	73.1007	740.156	104	771	31	44	6	6	5	6	6	6	0	0	0	0	1063	5047	4.56513	41498	35.6689	12.0854	41.8631	11.669	141668	11.5792	11.7244	2.8525
41499	44.8889	52.2222	71.6667	0.880347	0.792955	0.854757	0.729657	31.3388	31.7336	0.649573	0.817685	14.6166	132.438	19.6433	24.0571	23652.5	197375	55.9458	404.011	46.6612	341.266	193.661	1332.27	225	1364	30	44	7.66667	10	6.66667	7.33333	7.66667	10	0	0	0	0	3370	44550	4.56625	41499	35.4151	12.8275	41.8631	9.43384	237427	5.56145	4.74343	0.335416
41505	80.4444	99.3333	118.444	0.89623	0.823376	0.816963	0.916676	31.0273	31.4977	0.419355	0.88809	9.71167	152.457	14.4909	23.7522	39076.9	487979	50.3208	534.984	54.9727	423.002	92.9727	2819.5	124	2851	31	56	10.3333	12.3333	9.66667	10.3333	10.3333	12.3333	0	0	0	0	3018	129001	4.59073	41505	32.6315	14.8923	41.7955	13.9217	450367	15.9586	6.71084	0.905714
41517	0	37.7778	39.5556	0	0.915071	0	0.742853	31.0513	30.9038	0	0.44	0	17.2645	0	22.9849	461.744	8653.23	0	25.3403	0	21.0962	7.94872	68.0962	39	99	28	31	0	7.33333	0	6.66667	0	7.33333	0	0	0	0	663	1659	4.62512	41517	22.9528	7.64378	41.818	0	11363.1	9.1612	6.51185	2.49865
41519	66.2222	57.8889	80.3333	0.812267	0.707001	0.75478	0.697382	31.3511	30.9495	0.412698	0.69559	6.11103	29.0258	14.4277	16.4461	14788.2	142732	23.9392	255.171	20.1489	217.051	60.6489	604.051	92	635	31	43	9.33333	10.3333	9	7.33333	9.33333	10.3333	0	0	0	0	1089	13146	4.63061	41519	6.00519	13.1553	41.7955	6.90123	163066	7.84523	5.73159	1.8273
41534	14.3333	25.5556	26.6667	0.883834	0.858393	0.720073	0.776496	31.9244	31.7471	0.225806	0.815625	10.1506	19.0373	26.2004	25.7523	1800.14	41109.7	12.3159	177.722	10.0756	106.253	26.0756	591.253	58	623	30	52	4.66667	6	4	5.33333	4.66667	6	0	0	0	0	717	9477	5.01247	41534	14.4573	12.1132	41.773	6.15021	74577.2	6.17041	7.07805	3.31023
41536	11.2222	8.22222	17.8889	0.839817	0.668843	0.913663	0.555164	31.2958	33.5125	0.626263	0.43662	38.497	67.4096	36.3295	40.1304	4371.37	1979.49	41.0309	24.9875	26.7042	18.9875	138.704	77.4875	170	111	31	28	4	4	3.33333	2.66667	4	4	0	0	0	0	1939	1311	5.02215	41536	26.1628	8.45038	41.773	6.52646	1413.03	6.60946	3.42145	3.75848
41539	97.2222	102.667	157.444	0.941774	0.926222	0.832526	0.850195	31.8731	32.0322	0.528205	0.788408	5.00717	49.3811	12.1247	17.5416	50818.8	364140	53.8035	371.399	49.1269	275.468	135.127	1264.97	167	1297	30	37	11.3333	12	10.6667	11	11.3333	12	0	0	0	0	3012	48950	5.0316	41539	13.5801	13.6121	41.773	9.92703	425619	4.2287	5.17473	1.14797
41553	24.4444	29.3333	40.2222	0.669178	0.739711	0.478149	0.643253	32.0089	31.9613	0.433071	0.702247	34.79	52.1724	34.2392	27.7197	3823.77	23796	15.7774	85.069	12.9911	67.0387	77.9911	380.039	110	412	31	37	6.66667	6.66667	4.66667	6.33333	6.66667	6.66667	0	0	0	0	1440	5268	5.04841	41553	13.8456	12.2815	41.773	3.11151	34339.4	4.59392	4.70701	0.867123
41556	0	13.1111	21.8889	0	0.768017	0	0.594085	31.7026	31.3879	0	0.672	0	91.8761	0	36.4928	350.591	6730.58	0	54.3494	0	35.6121	11.2974	201.612	43	233	29	30	0	4.66667	0	3.66667	0	4.66667	0	0	0	0	348	3280	5.05	41556	14.7904	8.9979	41.773	0	7291.41	4.71929	4.637	2.64424
41561	21.3333	27.8889	36.8889	0.74629	0.858119	0.692417	0.736471	31.7951	31.9792	0.444444	0.545946	21.5831	52.767	28.3951	25.6649	4574.01	12518.9	22.2049	47.8336	20.2049	42.0208	63.2049	131.021	95	163	30	34	5.66667	6.33333	4.66667	5.33333	5.66667	6.33333	0	0	0	0	1484	2962	5.05577	41561	23.1267	8.79213	41.7506	4.40145	16340.7	5.06739	5.45727	1.59258
41568	0	4.22222	23.3333	0	0.85944	0	0.875329	31.8869	31.6867	0	0.403226	0	46.1423	0	43.6423	115.75	948.8	0	23.1554	0	18.3133	10.1131	55.3133	42	87	29	27	0	2.33333	0	2	0	2.33333	0	0	0	0	404	1160	5.06329	41568	2.40476	13.8905	41.7506	0	1698.25	4.9112	5.09374	3.19252
41569	25.1111	21.1111	45.8889	0.859095	0.883323	0.711248	0.756972	31.3949	32.2017	0.333333	0.694823	10.6173	75.8409	24.3301	27.3554	3972.91	23622.7	16.3794	108.167	13.6051	89.2983	40.6051	347.798	72	380	29	31	5.66667	5.33333	5.33333	5	5.66667	5.33333	0	0	0	0	908	4647	5.06552	41569	24.8024	9.89676	41.773	7.28019	28833.2	7.91142	6.96363	1.62388
41572	31.6667	36.3333	37.6667	0.905053	0.983735	0.955721	0.952212	31.4904	31.5769	0.478261	0.825553	13.1244	13.0232	21.6712	21.1583	8564.76	90941.4	29.1903	276.952	25.5096	171.423	73.5096	740.423	105	772	33	57	6.33333	6.66667	6	6.66667	6.33333	6.66667	0	0	0	0	1097	4662	5.07123	41572	21.658	16.9957	41.7506	9.46775	174559	14.5767	14.5679	1.9627
41573	21.5556	27.6667	28.7778	0.912495	0.870566	0.946247	0.855273	31.6735	31.1122	0.385965	0.840959	12.7039	18.7105	25.7214	25.065	3947.57	68037.9	19.4193	271.687	13.3265	146.888	52.3265	851.888	84	883	32	64	5.33333	6.33333	5	5.66667	5.33333	6.33333	0	0	0	0	753	10283	5.0748	41573	11.6319	19.3027	41.773	9.49543	127040	8.89498	9.40253	2.42284
41581	60.7778	61.4444	89.2222	0.739127	0.754336	0.623748	0.712819	31.7818	31.8254	0.463415	0.696	20.8796	24.7453	18.9009	15.9554	23255.2	91540.2	38.9934	152.26	34.2182	120.175	120.218	442.175	152	474	30	32	10.3333	10	7.66667	7.66667	10.3333	10	0	0	0	0	2619	10421	5.09897	41581	8.51626	15.3509	41.7506	5.02795	133685	10.9014	4.47633	0.463476
41583	25.5556	34.8889	48.6667	0.798834	0.931349	0.768824	0.805798	31.9665	31.9482	0.3	0.755396	8.07924	26.8565	21.9925	21.6776	3835.69	42364.7	15.4727	131.246	15.0335	100.052	38.0335	450.052	70	482	30	33	6	6.66667	5	6.33333	6	6.66667	0	0	0	0	903	5189	5.10095	41583	13.8246	8.83791	41.773	5.99269	65130.4	7.53344	8.1128	2.85988
41585	61.1111	52.8889	85.5556	0.890639	0.862931	0.955095	0.849516	31.8958	32.0718	0.472973	0.814138	6.3687	49.9244	15.3377	19.3954	18733.2	211305	32.6151	417.989	28.1042	332.928	86.1042	1496.93	118	1529	30	38	9	8.66667	8	7.66667	9	8.66667	0	0	0	0	1331	25505	5.1104	41585	8.69764	13.2501	41.773	15.5744	313271	12.9737	8.87054	1.94302
41586	4	13.5556	18.3333	0.777932	0.641388	0.850724	0.716217	31.1583	31.8708	0.213483	0.756374	33.5063	233.955	44.5662	41.777	439.875	8202.31	9.31389	65.457	6.84167	42.6292	22.8417	301.129	54	333	28	31	2.33333	5	2	3.66667	2.33333	5	0	0	0	0	465	5064	5.11419	41586	28.4493	8.08937	41.773	2.76683	547.5	4.02444	3.26893	2.94814
41587	82	96.1111	125.444	0.869271	0.86976	0.746662	0.740255	31.6052	32.7652	0.494253	0.81265	5.94113	53.0245	13.3615	19.7252	35367.7	289037	43.6523	317.03	36.3948	236.235	111.395	1345.23	143	1378	31	33	11	11.6667	9.66667	10.3333	11	11.6667	0	0	0	0	2271	49376	5.11447	41587	22.9373	17.5487	41.773	9.89582	354316	12.1734	4.42334	1.32162
41590	45.1111	48.1111	60.5556	0.903205	0.822331	0.710466	0.783574	31.9385	32.7976	0.69281	0.788501	40.1404	66.1439	24.1034	20.9812	30765.5	155231	72.4654	342.727	58.5615	276.202	279.062	1022.2	311	1055	35	68	8	8.66667	7.33333	7	8	8.66667	0	0	0	0	5604	23237	5.11611	41590	19.3161	12.463	41.7506	7.79493	189245	13.6374	5.14245	0.787324
41592	0	19.2222	27.2222	0	0.722131	0	0.768427	31.6892	31.8615	0	0.660131	0	65.7513	0	32.6088	607.149	10959.9	0	58.1038	0	38.1385	9.31081	253.139	41	285	29	35	0	5.66667	0	4	0	5.66667	0	0	0	0	445	3609	5.11782	41592	20.2191	16.4877	41.7506	0	8811.03	12.7675	5.24724	2.23741
41593	70.7778	56.8889	95.2222	0.885156	0.794171	0.791625	0.814471	31.8697	32.1489	0.535714	0.845734	8.49785	71.0187	16.6802	19.7559	26474.7	258224	40.2606	478.849	34.1303	367.351	141.13	1490.85	173	1523	31	35	9.66667	9.33333	9	7.66667	9.66667	9.33333	0	0	0	0	2881	40673	5.11899	41593	5.44003	11.1608	41.7506	11.568	305264	7.04023	4.73649	0.690051
41598	51.5556	33.4444	69.8889	0.729159	0.866871	0.635646	0.856914	31.4699	31.7778	0.556818	0.790222	13.6	43.0909	18.5137	22.1126	22744.4	127909	47.2693	380.495	40.5301	276.222	115.53	1104.22	147	1136	31	39	9.33333	6.66667	7.33333	6.33333	9.33333	6.66667	0	0	0	0	2388	18125	5.12499	41598	22.5452	13.8661	41.773	5.46176	188351	8.94423	7.0927	1.10916
41599	0	12.6667	19.2222	0	0.8201	0	0.774317	31.2042	31.7125	0	0.601942	0	63.2466	0	34.4387	512.679	5120.74	0	41.6471	0	27.7875	12.7958	156.287	44	188	28	32	0	4.33333	0	3.66667	0	4.33333	0	0	0	0	440	2289	5.12738	41599	28.8978	9.22043	41.7506	0	6183.06	5.74398	6.14793	2.71489
41601	0	12	19.4444	0	0.946863	0	0.874346	31.8125	31.1818	0	0.722034	0	105.244	0	36.9138	359.812	7402.18	0	64.8645	0	40.8182	15.1875	258.818	47	290	30	29	0	4	0	3.66667	0	4	0	0	0	0	367	3464	5.1302	41601	9.12037	9.09491	41.773	0	9407.91	4.30086	6.84943	2.87207
41605	44.5556	42.7778	60	0.732405	0.926697	0.596792	0.872612	31.9575	32.7429	0.509677	0.817647	12.6837	39.1082	20.2829	21.5635	15680.9	125612	37.6011	312.291	33.0425	207.257	98.0425	972.257	130	1005	32	34	8.66667	8	6.66667	7	8.66667	8	0	0	0	0	2215	18277	5.13558	41605	12.2415	11.6998	41.7506	4.21322	184277	7.57001	7.82302	0.770662
41609	16.3333	29.7778	43.3333	0.792253	0.849731	0.792995	0.937577	31.7304	32.5294	0.113924	0.78882	15.0713	179.78	27.5855	29.4435	1278.15	50746.5	6.93627	181.915	6.26961	145.971	16.2696	781.471	48	814	29	35	5	7	4	5.66667	5	7	0	0	0	0	787	19090	5.1414	41609	18.3491	9.79429	41.773	7.27677	26657.1	7.93904	7.1632	1.61106
41611	51.1111	42	80.1111	0.867233	0.859967	0.627032	0.80577	31.7778	31.9583	0.404959	0.835019	8.10411	67.1866	19.94	24.4435	10956.2	142815	22.4614	343.97	18.2222	220.542	67.2222	1457.04	99	1489	29	30	8.33333	7.66667	8	6.66667	8.33333	7.66667	0	0	0	0	1895	32468	5.14333	41611	6.64214	11.138	41.773	4.83443	174181	7.13009	4.16912	1.9397
41614	45.7778	45.4444	63.2222	0.909605	0.790029	0.819363	0.863551	31.8379	32.1426	0.413534	0.785143	12.4254	43.7202	17.6562	20.1523	11477.2	133968	26.0019	304.092	21.1621	240.857	69.1621	897.857	101	930	31	55	8	8.66667	7.33333	6.66667	8	8.66667	0	0	0	0	1198	25046	5.14781	41614	14.4873	13.1284	41.773	13.171	162915	9.93553	3.95977	1.70083
41616	93.7778	113.778	153.444	0.961455	0.852812	0.970388	0.950891	31.9009	32.0043	0.548673	0.844595	4.22593	94.0425	11.4075	18.8038	63977.9	501700	70.7034	471.227	64.0991	349.996	155.099	1637	187	1669	29	42	11	13	11	11	11	13	0	0	0	0	2625	85619	5.15069	41616	7.2694	14.4213	41.773	15.471	540103	5.98493	6.22313	1.31989
41618	7.55556	15.5556	21.8889	0.754294	0.542946	0.65335	0.498114	31.5034	32.098	0.408696	0.705479	72.6644	164.491	43.6924	36.4778	1288.83	9200.7	15.879	63.3949	10.4966	41.902	55.4966	268.902	87	301	29	30	3.33333	6	3	3.33333	3.33333	6	0	0	0	0	1012	4344	5.15952	41618	24.6992	14.6321	41.773	3.0236	7556.55	5.37119	3.54059	1.06602
41620	48.2222	56.1111	74.6667	0.720259	0.513553	0.842366	0.653749	31.8523	31.875	0.313725	0.924424	24.6821	354.603	28.3716	35.8701	6059.27	227096	13.4288	439.357	12.1477	232.125	58.1477	3450.12	90	3482	28	41	9.33333	12.3333	7.33333	6.33333	9.33333	12.3333	0	0	0	0	2050	108105	5.16025	41620	11.7298	12.6369	41.773	4.17265	61566.6	11.875	3.18606	1.34137
41621	9.55556	21.2222	28.5556	0.781664	0.61623	0.790848	0.502767	31.7805	31.6768	0.326923	0.747312	21.516	129.701	33.8094	33.6009	1531.41	18255.1	14.1149	90.7577	10.7195	61.3232	39.2195	318.323	71	350	30	36	3.66667	6.66667	3	4.66667	3.66667	6.66667	0	0	0	0	810	10478	5.16462	41621	14.2292	9.61001	41.7506	6.58976	2370.02	6.16585	2.71999	2.51621
41623	48.4444	47.2222	68.4444	0.857603	0.827669	0.809881	0.902121	31.5699	31.7585	0.522013	0.842402	17.4641	143.043	20.225	24.5355	15926.9	140831	34.6755	318.952	31.4301	232.242	113.43	1288.24	145	1320	31	37	8.33333	9.33333	7.33333	7.33333	8.33333	9.33333	0	0	0	0	2674	31814	5.17129	41623	17.7928	16.5025	41.7506	8.60087	172233	5.00704	4.34163	0.649467
41625	0	16.8889	22.5556	0	0.875192	0	0.871533	31.9464	31.3536	0	0.327103	0	26.5947	0	32.4538	87.875	2382.22	0	14.107	0	11.6464	5.05357	51.6464	37	83	28	31	0	7.33333	0	5.33333	0	7.33333	0	0	0	0	363	1134	5.18233	41625	12.9874	11.9371	41.7506	0	1688.1	10.2519	2.20739	1.68379
41627	6.55556	11.7778	17.1111	0.900588	0.775675	0.73523	0.790501	31.1818	31.4886	0.285714	0.52	19.6738	89.8278	37.1336	36.4586	985	3156.75	14.3945	28.7	12.8182	19.5114	32.8182	118.511	64	150	29	29	3	4.33333	2.66667	3.66667	3	4.33333	0	0	0	0	676	1679	5.18913	41627	28.2257	8.53281	41.7506	5.65568	3414.5	4.32586	6.14935	3.55583
41631	22.1111	28.7778	28.7778	0.887168	0.957845	0.867978	0.88529	31.7917	31.9609	0.389831	0.786436	20.5995	12.3608	24.7887	22.7161	4516.96	56860.1	21.5802	219.537	15.2083	148.039	53.2083	602.039	85	634	32	68	5.33333	6	5	6	5.33333	6	0	0	0	0	949	6282	5.19677	41631	13.3032	10.9831	41.773	11.2594	107613	10.8418	10.1734	2.37896
41633	43.2222	63.2222	98.1111	0.732666	0.878113	0.864526	0.726835	31.2063	32.2542	0.789894	0.864728	9.23458	82.9232	19.5167	24.0739	89454.9	241150	207.087	402.175	138.794	293.746	697.794	2036.75	729	2069	31	39	8.33333	10	6.33333	8.66667	8.33333	10	0	0	0	0	7055	42849	5.20299	41633	26.867	15.0098	41.7506	13.8509	299809	10.7305	6.40425	0.293546
41634	66.8889	74	95.2222	0.838641	0.699741	0.697492	0.814715	31.5377	32.2979	0.552381	0.862963	20.9924	134.691	20.061	25.1763	36540.2	217143	56.6384	310.698	51.4623	210.702	171.462	1678.7	203	1711	33	47	10	11.6667	8.33333	8.33333	10	11.6667	0	0	0	0	6050	42408	5.20525	41634	23.8649	15.8529	41.773	6.0972	225154	7.60659	6.68481	0.341112
41639	59.2222	43.3333	76.3333	0.93473	0.940843	0.859225	0.929604	31.8682	32.0227	0.638767	0.853341	11.8389	30.1189	17.5497	20.1938	33323.6	221287	60.826	535.621	46.1318	415.977	170.132	1782.98	202	1815	32	38	9	7.33333	8.33333	7	9	7.33333	0	0	0	0	3333	24929	5.21425	41639	12.8977	12.2163	41.773	13.1773	342062	7.86575	7.48994	1.12341
41640	0	22.7778	27.8889	0	0.963982	0	0.834502	31.4917	31.9292	0	0.63981	0	68.4816	0	31.6418	240.592	9450.78	0	45.0123	0	31.0708	5.50833	163.071	37	195	28	33	0	5.33333	0	5.33333	0	5.33333	0	0	0	0	503	3147	5.21544	41640	20.1929	7.90694	41.773	0	8064.02	6.64325	6.14082	2.50841
41641	14	20.6667	25.8889	0.774522	0.916847	0.655466	0.809494	32.056	31.2026	0.313725	0.617021	16.6016	35.9422	30.5439	29.0757	1967.94	7865.8	14.6027	41.4748	10.944	27.7974	36.944	143.797	69	175	30	30	4.33333	5.33333	4	5	4.33333	5.33333	0	0	0	0	834	2117	5.21567	41641	6.58497	8.72549	41.773	5.1646	11640.6	11.2496	7.27587	1.80952
41643	24.7778	36.4444	44	0.861172	0.867989	0.856281	0.980083	31.3429	30.8333	0.247312	0.506494	31.3105	41.1192	32.3663	22.9037	2858.19	12329	11.4597	36.7703	9.65705	35.1667	31.6571	101.167	63	132	29	28	6	7.33333	5.66667	6.33333	6	7.33333	0	0	0	0	1347	2681	5.22818	41643	10.5996	10.3333	41.818	4.81064	15182	9.85204	8.97163	0.860116
41645	25	36.6667	36.6667	0.900837	0.953129	0.927124	0.963342	31.61	31.135	0.384615	0.800633	16.4145	8.52985	23.2091	21.1808	4831.7	57333.4	19.8433	173.738	14.39	105.865	54.39	574.865	86	606	30	60	6	7	5.33333	6.66667	6	7	0	0	0	0	820	4969	5.23236	41645	11.0341	12.2174	41.818	12.1916	106559	14.9652	14.9599	2.10303
41646	11.3333	16.1111	29	0.902833	0.788173	0.82995	0.777715	31.35	30.5929	0.285714	0.814596	12.523	91.938	29.0815	34.8703	1650.65	16828.3	13.7971	109.566	12.65	70.4071	33.65	476.407	65	507	29	30	4	5	3.66667	4	4	5	0	0	0	0	715	6364	5.23325	41646	7.34238	8.18703	41.818	6.85938	17549.5	5.59708	6.18192	2.76698
41651	30.3333	43.7778	59.4444	0.903543	0.720506	0.817521	0.818545	31.2143	32.5737	0.230769	0.913185	21.0296	214.164	28.3823	30.0348	3529.36	167257	11.5806	411.19	11.7857	268.926	43.7857	2153.43	75	2186	27	34	6.66667	8.66667	6	6.33333	6.66667	8.66667	0	0	0	0	1362	67754	5.24575	41651	25.9386	10.7689	41.818	8.32881	70192.5	8.35658	3.79074	2.12753
41653	7.66667	14.1111	17.3333	0.969778	0.982694	0.951248	0.976287	31.4306	31.316	0.3	0.848758	15.8749	69.8483	35.1784	35.9527	1157.83	26834.7	14.468	205.204	12.5694	109.684	33.5694	844.684	65	876	29	49	3	4.33333	3	4.33333	3	4.33333	0	0	0	0	633	9608	5.25304	41653	5.40106	10.1735	41.818	8.07662	47948.8	6.27492	7.02199	3.07683
41658	10.6667	23.2222	36.7778	0.855988	0.841106	0.803686	0.752964	31.2821	30.4143	0.204545	0.868883	8.55926	154.803	26.9278	33.4314	1360.61	57145.9	11.447	262.868	10.2179	166.586	24.7179	1339.59	56	1370	28	30	3.66667	6	3.33333	5	3.66667	6	0	0	0	0	691	23092	5.26345	41658	3.37574	20.8284	41.818	8.46355	29838.1	8.61046	3.90134	2.10425
41661	75.3333	84.4444	118.333	0.865297	0.890054	0.821696	0.943068	31.1332	31.8053	0.656652	0.787278	12.0378	65.4751	16.2141	18.1898	47606.1	257575	67.7916	322.27	57.8668	264.195	182.867	1136.19	214	1168	30	34	10.6667	10.6667	9.33333	10	10.6667	10.6667	0	0	0	0	4104	36274	5.2769	41661	29.605	13.7134	41.818	8.236	340576	7.5959	9.21125	0.587832
41666	0	38.5556	50.4444	0	0.531915	0	0.52819	31.0689	31.3699	0	0.387755	0	30.2835	0	22.9517	399.73	14020.1	0	36.4947	0	33.6301	4.93112	99.6301	36	131	28	34	0	9.66667	0	5.66667	0	9.66667	0	0	0	0	873	4147	5.28684	41666	21.4435	9.17361	41.818	0	5179.63	14.5734	2.46148	1.51889
41667	47.4444	49.4444	68.4444	0.928196	0.806163	0.945267	0.888352	30.7477	30.9537	0.522581	0.872852	10.146	83.0102	17.6398	22.5732	16772.4	153657	37.2828	335.952	31.2523	219.046	99.2523	1258.05	130	1289	31	38	8	9	7.66667	7	8	9	0	0	0	0	1331	25014	5.29272	41667	21.8917	14.0727	41.8405	14.6844	179604	11.324	7.1777	1.53881
41669	28.8889	34.8889	44.2222	0.898541	0.897445	0.724021	0.859101	31.4444	31.5639	0.572254	0.859512	34.3525	51.8656	27.2447	22.9022	9696.11	106623	35.6017	332.162	26.5556	250.936	121.556	1023.44	153	1055	28	42	6.33333	6.66667	5.66667	6.33333	6.33333	6.66667	0	0	0	0	1812	14994	5.29656	41669	24.5904	21.4018	41.818	7.83968	151023	10.3458	9.77546	0.620658
41670	0	9.22222	26.6667	0	0.901967	0	0.79571	30.662	30.5741	0	0.306122	0	32.9879	0	38.5251	504.111	962.222	0	10.3777	0	7.42593	14.338	40.4259	45	71	27	26	0	3.33333	0	3.33333	0	3.33333	0	0	0	0	525	723	5.29781	41670	26.2846	9.09756	41.818	0	1029.22	6.38128	6.50914	2.88398
41671	9.66667	19.6667	26.8889	0.817481	0.732973	0.756712	0.625134	31.3542	30.4458	0.156627	0.630769	16.3818	134.772	31.801	32.6938	1023.29	7614.11	9.5079	41.4581	9.64583	30.5542	18.6458	145.554	50	176	28	30	3.66667	6	3	4.33333	3.66667	6	0	0	0	0	697	2933	5.30669	41671	10.8522	10.1289	41.818	5.19564	5286.38	6.21936	3.87076	1.54809
41674	83.1111	67.2222	101.667	0.780063	0.868569	0.78078	0.810329	31.2018	30.9057	0.477124	0.76055	12.2675	102.532	16.5487	23.9668	29295.4	235667	37.6057	359.924	35.7982	299.094	97.7982	1244.09	129	1275	34	45	11	9.33333	10	8.66667	11	9.33333	0	0	0	0	4287	47247	5.31189	41674	6.94681	15.7992	41.818	6.08726	250954	11.7686	5.49576	0.625128
41676	0	13.4444	21.2222	0	0.784272	0	0.744382	31.1797	30.3164	0	0.626168	0	49.0983	0	31.6559	233.68	7246.57	0	56.9894	0	44.6836	7.82031	164.684	39	195	28	31	0	4.66667	0	3.66667	0	4.66667	0	0	0	0	380	2576	5.31476	41676	10.3022	8.16	41.818	0	8947.64	7.34476	5.118	3.04087
41677	63.5556	74.8889	86.6667	0.762963	0.875799	0.751701	0.865517	31.7298	31.6129	0.482517	0.851048	10.2662	135.141	17.3458	22.7309	16965.7	332750	28.709	483.148	22.2702	399.387	84.2702	1697.39	116	1729	28	58	10.3333	10.6667	8	9.33333	10.3333	10.6667	0	0	0	0	2131	72907	5.31668	41677	8.96937	14.4514	41.818	6.15091	325402	6.13479	4.91476	2.41693
41679	51.8889	41.6667	78.2222	0.913078	0.818879	0.850462	0.847625	31.5479	30.9973	0.481481	0.622575	11.0616	12.2281	17.3095	15.491	17404.3	81946.9	33.2037	173.379	25.4521	144.003	102.452	476.003	134	507	33	48	8	8	7.66667	6.33333	8	8	0	0	0	0	1945	6154	5.32484	41679	5.5704	15.5687	41.818	6.05141	131720	17.3432	7.90173	0.813764
41680	0	15.8889	23.2222	0	0.883563	0	0.827725	31.4181	31.1767	0	0.674603	0	28.2835	0	30.1334	394.616	9086.06	0	60.6135	0	41.8233	13.5819	196.823	45	228	28	32	0	4.33333	0	4.33333	0	4.33333	0	0	0	0	414	2913	5.32573	41680	22.1586	7.53614	41.818	0	14637.3	7.68065	7.69015	2.65677
41682	0	10.8889	18.7778	0	0.549101	0	0.569447	31.3164	31.1484	0	0.688889	0	238.607	0	42.2692	332.527	5708.91	0	53.9434	0	34.8516	9.68359	281.852	41	313	28	31	0	5	0	2.66667	0	5	0	0	0	0	349	3660	5.32885	41682	21.0348	12.5597	41.818	0	2084.95	4.70109	3.22532	3.12033
41684	6.44444	18.2222	23.7778	0.688246	0.862476	0.634895	0.909151	31.2244	31.0096	0.160494	0.710227	16.4556	50.5101	30.6712	31.1245	760.987	13866.9	8.43081	80.3136	7.77564	50.9904	17.7756	311.99	49	343	28	34	3.33333	5.33333	2.33333	4.33333	3.33333	5.33333	0	0	0	0	507	4548	5.33116	41684	12.9233	21.0042	41.818	5.72926	20193.7	6.29328	5.98644	1.67703
41689	103.556	149.667	170	0.829952	0.85819	0.795442	0.58934	31.6099	31.5602	0.657534	0.902604	10.9208	134.132	14.9786	24.2893	85714.8	785177	86.772	576.271	78.3901	412.44	254.39	3725.44	286	3757	30	50	12.6667	14.6667	10.6667	13.6667	12.6667	14.6667	0	1	0	0.0738007	7556	177788	5.34009	41689	12.8082	18.0576	41.818	6.61838	731829	3.24106	3.70972	0.403042
41690	9.11111	13.3333	21.4444	0.987242	0.853269	0.948398	0.760669	31.3913	30.8913	0.373913	0.59204	21.0482	74.6048	34.2459	32.5145	1815.48	5709.98	18.6453	44.1004	14.6087	35.1087	50.6087	143.109	82	174	29	31	3.33333	4.33333	3.33333	3.66667	3.33333	4.33333	0	0	0	0	845	2395	5.34093	41690	2.06962	14.154	41.818	6.58453	6650.47	5.05512	5.54177	1.13763
41693	29.3333	34.4444	43.3333	0.886786	0.981512	0.956269	0.984526	31.2426	31.375	0.453125	0.863636	16.7605	15.8614	23.1078	21.6904	7514.37	131151	27.4998	415.09	23.7574	316.625	73.7574	1027.62	105	1059	29	48	6	6.66667	6	6.33333	6	6.66667	0	0	0	0	864	6157	5.34552	41693	14.9718	12.3122	41.818	14.2269	244261	14.1886	14.4063	1.72876
41699	51.2222	57.8889	78.1111	0.87562	0.809297	0.880591	0.840404	31.1886	31.1579	0.568182	0.832744	11.2459	85.7123	18.9144	21.0037	17225.4	150465	35.5988	281.595	26.8114	215.842	123.811	943.842	155	975	30	34	8	9	8	8	8	9	0	0	0	0	1990	25111	5.36184	41699	25.8535	21.0498	41.818	9.66674	183488	12.3273	10.0598	0.544536
41701	12.4444	20.4444	26.1111	0.93366	0.89139	0.903137	0.805324	30.9958	31.1375	0.204545	0.444444	11.8152	25.653	25.1846	26.656	1479.98	4412.69	11.1827	23.1614	11.0042	17.3625	24.0042	72.8625	55	104	28	29	4	5.33333	3.66667	5	4	5.33333	0	0	0	0	519	1282	5.36518	41701	23.7763	8.57047	41.818	9.67107	6293.38	8.81313	7.21932	3.0847
41703	18.5556	27.7778	40.6667	0.92331	0.714966	0.887416	0.751492	31.6192	31.5	0.247312	0.729064	24.0505	249.276	29.1328	31.6767	2285.38	31177	12.3269	119.036	11.3808	102	29.3808	597.5	61	629	28	31	5	6.66667	4.66667	5.66667	5	6.66667	0	0	0	0	1005	8789	5.37298	41703	13.7793	9.33067	41.818	8.70866	20635.1	11.012	6.07654	2.16967
41706	7	16.1111	23.1111	0.881232	0.756447	0.79283	0.860845	31	31.4432	0.230769	0.454545	33.5645	23.3265	35.4327	27.5683	986	4648.82	11.4444	29.9085	10	26.5568	26	75.5568	57	107	30	31	3	5.33333	2.66667	4	3	5.33333	0	0	0	0	563	1529	5.38033	41706	24.0653	11.6923	41.818	7.13476	7410.55	6.34907	4.19308	2.47988
41709	0	14.3333	18.7778	0	0.726828	0	0.629461	31.2625	30.6292	0	0.306931	0	16.9684	0	27.2541	66.6375	2362.67	0	17.2468	0	16.3708	4.7375	39.3708	36	70	27	32	0	5	0	3.66667	0	5	0	0	0	0	370	704	5.38756	41709	18.7786	7.38281	41.818	0	3111.9	8.27888	5.3803	2.94702
41710	6.44444	8.11111	17.4444	0.959428	0.799955	0.839475	0.709406	31.1705	30.3239	0.284211	0.69403	16.833	163.132	38.355	42.3228	803.239	4424.15	11.9502	53.5802	9.82955	37.6761	29.8295	214.676	61	245	28	29	3	3.33333	3	3	3	3.33333	0	0	0	0	514	2886	5.39655	41710	12.0833	9.92188	41.818	4.99567	6435.25	3.49854	3.69542	2.66055
41712	3.66667	13.5556	21.2222	0.944667	0.939135	0.924264	0.881023	31.125	31.1411	0.181818	0.530201	9.71098	55.2284	28.5506	35.56	776.125	2974.04	12.8144	22.5884	11.875	14.8589	20.875	91.8589	52	123	28	30	2	4	2	4	2	4	0	0	0	0	439	1384	5.39764	41712	21.0889	9.87333	41.818	6.79012	3848.83	6.76469	4.85835	3.06281
41714	0	9.33333	18.4444	0	0.85311	0	0.83534	31.0357	31.2054	0	0.195402	0	13.8232	0	30.0233	322.071	1072.91	0	10.4613	0	8.79464	7.96429	24.7946	39	56	29	30	0	3.33333	0	3.33333	0	3.33333	0	0	0	0	310	508	5.40323	41714	22.5569	9.98431	41.818	0	1342.15	4.35792	7.03452	3.28791
41717	0	16.2222	23.1111	0	0.905068	0	0.745711	31.2125	30.3125	0	0.69697	0	148.212	0	34.8887	335.8	9230	0	61.2491	0	41.6875	10.7875	219.688	42	250	29	30	0	4.66667	0	4	0	4.66667	0	0	0	0	389	3745	5.40955	41717	5.20964	8.39413	41.818	0	5910.8	5.97104	5.77236	2.48413
41719	21.3333	29.1111	44.7778	0.732776	0.868339	0.726655	0.702089	31.2847	32.063	0.445255	0.782516	14.381	56.5163	26.2471	26.4809	5655.26	35887.6	25.8559	130.605	20.7153	98.937	76.7153	455.937	108	488	29	35	6	6.33333	4.66667	6	6	6.33333	0	0	0	0	1664	8623	5.41261	41719	15.4369	8.96757	41.818	4.58221	55027.8	4.82909	5.4041	0.901923
41722	43.8889	67.5556	86.7778	0.76794	0.963137	0.552167	0.887066	31.3679	31.6143	0.55	0.781084	18.7722	130.188	24.2464	23.8046	17571.7	187947	36.541	292.725	29.6321	227.386	165.632	1583.39	197	1615	31	50	8	9.33333	6.66667	9.33333	8	9.33333	0	0	0	0	2614	39379	5.42776	41722	14.1592	14.5227	41.818	7.68937	179801	19.4761	4.76827	0.287274
41723	15	12.5556	25.4444	0.9317	0.746583	0.88115	0.729291	30.9958	30.85	0.520548	0.533742	15.865	83.2764	30.2968	33.7429	3968.95	4142.35	27.9523	33.7695	21.0042	24.15	87.0042	116.15	118	147	30	28	4.66667	4.33333	4	3.33333	4.66667	4.33333	0	0	0	0	1221	1933	5.42996	41723	26.8859	6.69746	41.818	8.0141	4758.66	6.2496	5.17025	1.83298
41724	71.3333	93.5556	107.222	0.924307	0.819669	0.854203	0.767283	31.325	31.5304	0.705394	0.900503	32.269	195.451	19.7376	25.6645	110874	400390	160.443	468.622	153.675	328.97	482.675	2403.47	514	2435	36	54	9.33333	12	9	10	9.33333	12	0	0	0	0	16301	121555	5.43086	41724	16.8535	15.3003	41.818	7.95372	280720	13.7039	5.29925	0.51672
41730	17.4444	16.5556	29.3333	0.906018	0.792733	0.81505	0.602596	31.4904	31.6635	0.363636	0.876984	11.4267	195.42	27.4152	37.8742	2904.54	34922.8	17.4396	221.632	14.5096	137.337	50.5096	1149.34	82	1181	29	34	4.66667	5	4.66667	4	4.66667	5	0	0	0	0	781	13882	5.43612	41730	15.6695	34.6724	41.818	8.84492	34045.1	5.80167	4.69042	2.30732
41731	26.2222	22.4444	36.7778	0.845214	0.808191	0.751628	0.902329	31.2361	31.8527	0.446154	0.414286	13.178	58.431	23.5308	25.9803	5859.85	6185.75	24.0012	27.4097	18.7639	22.1473	67.7639	81.1473	99	113	29	29	6.33333	6	5.33333	5	6.33333	6	0	0	0	0	1089	1690	5.43748	41731	13.187	8.09461	41.818	6.52842	6552.06	10.9091	4.23466	2.75069
41733	19	23.7778	35.3333	0.92996	0.930466	0.959573	0.911194	31.0863	31.3512	0.503546	0.856302	19.9906	25.1287	27.108	25.8276	5345.55	62445.3	29.2529	282.485	22.9137	189.649	78.9137	796.649	110	828	30	39	5	5.66667	4.66667	5.33333	5	5.66667	0	0	0	0	1023	6210	5.44013	41733	22.2039	11.1261	41.818	9.80872	120920	10.427	10.4753	2.07725
41738	26.8889	33.8889	42.7778	0.924087	0.889767	0.750154	0.919635	31.1982	31.1311	0.59596	0.678571	26.6908	34.1946	25.6113	21.9116	12509.7	25809.5	47.8597	81.8296	38.8018	63.8689	148.802	247.869	180	279	33	34	5.66667	7	5.66667	6	5.66667	7	0	0	0	0	2884	3205	5.45081	41738	21.603	11.4748	41.818	6.53462	36080.1	10.2823	10.1493	1.35603
41739	6.77778	10.6667	20.7778	0.836409	0.645553	0.836012	0.680894	31.4583	31.0868	0.655814	0.78499	204.301	230.249	48.8691	41.043	2507.29	12298.8	35.1974	118.757	22.5417	64.4132	169.542	529.913	201	561	29	32	3	4.66667	2.66667	3	3	4.66667	0	0	0	0	1785	6893	5.4537	41739	14.566	8.57862	41.818	3.81282	10639.6	5.59491	5.83709	0.598947
41744	84.3333	99.7778	126.222	0.857837	0.895484	0.776307	0.801912	31.0593	31.4103	0.58159	0.789189	8.14447	94.083	13.9381	18.8462	56850.6	367344	69.7642	394.907	61.9407	373.09	180.941	1444.59	212	1476	29	35	11	12	9.66667	11	11	12	0	0	0	0	3158	63088	5.45878	41744	17.9065	17.9188	41.818	9.54628	418948	12.7183	10.4176	0.350221
41745	60.4444	66.7778	82.3333	0.901169	0.63631	0.870817	0.698943	31.2689	31.5473	0.632653	0.87027	9.10432	172.983	17.6117	26.9508	23939.7	212817	43.1722	346.358	31.7311	228.453	163.731	2236.45	195	2268	29	41	9	11.6667	8.33333	8	9	11.6667	0	0	0	0	2488	47229	5.46173	41745	22.1409	13.1066	41.818	8.56674	244483	14.478	4.05609	1.32406
41749	42.3333	44.8889	66.7778	0.827004	0.862314	0.780224	0.852825	31.3444	31.5995	0.482014	0.848861	11.0634	27.4905	19.0362	19.8578	11004	124096	27.4666	296.668	21.6556	214.901	99.6556	981.401	131	1013	29	35	7.66667	7.66667	7	7.33333	7.66667	7.66667	0	0	0	0	1329	12581	5.46398	41749	17.8982	10.8632	41.818	7.41569	200073	10.2568	8.10939	2.70388
41750	10.3333	17.3333	29.8889	0.937712	0.739406	0.925622	0.576101	31.1282	31.3686	0.146341	0.593074	12.0825	101.315	24.9745	33.3828	1149.51	9025.85	8.14061	49.9647	7.87179	39.6314	18.8718	182.631	50	214	30	34	3.33333	5.33333	3.33333	4.33333	3.33333	5.33333	0	0	0	0	513	3700	5.46777	41750	21.2028	9.16743	41.818	10.4933	6713.06	9.7638	3.61596	2.55028
41752	45.6667	42.3333	80.4444	0.921162	0.714439	0.913493	0.768392	31.2808	31.3116	0.665653	0.707648	13.9923	32.0779	20.678	17.6261	35458.7	156500	77.9771	340.308	57.7192	272.688	281.719	962.688	313	994	30	46	8	9	7.33333	6.33333	8	9	0	0	0	0	4543	22145	5.46975	41752	17.1687	14.235	41.818	6.99181	215327	8.53061	5.0888	0.134967
41757	58.7778	50.7778	81.6667	0.839524	0.919844	0.706826	0.824105	31.819	32.2239	0.454545	0.805281	10.2432	139.666	17.6442	22.4973	15650	195144	27.7348	389.949	21.181	307.776	83.181	1589.78	115	1622	32	45	9.33333	7.66667	8	7.66667	9.33333	7.66667	0	0	0	0	1675	35822	5.48722	41757	11.5619	13.6382	41.818	7.63297	224202	8.65009	5.24789	1.30206
41758	60.7778	126.889	165.222	0.614221	0.77118	0.557284	0.590278	30.712	31.183	0.778195	0.799136	12.0495	48.9492	21.2406	16.6993	76499.3	367714	117.913	311.052	77.288	259.817	541.288	1041.82	572	1073	30	35	12	13.3333	7.33333	12	12	13.3333	0	0	0	0	9131	54550	5.48909	41758	27.6263	15.024	41.818	1.71745	513732	4.84429	3.71343	0.29631
41764	11.5556	18.3333	25.4444	0.891464	0.920484	0.864304	0.859484	31.0905	31.5086	0.40678	0.608247	22.9369	21.545	35.3484	28.3955	1894.27	7661.53	15.9864	44.5338	10.9095	30.4914	54.9095	138.491	86	170	29	32	3.66667	5	3.66667	4.66667	3.66667	5	0	0	0	0	938	2165	5.49332	41764	25.0498	8.71649	41.818	6.43556	13091.1	8.16184	8.7376	1.68001
41765	44.2222	38.3333	57.6667	0.815332	0.747795	0.614444	0.783608	31.1837	30.8444	0.687273	0.781388	20.8634	66.4574	21.2296	22.724	30297.7	77320.8	73.6103	210.877	52.8163	151.156	231.816	634.156	263	665	33	40	8.33333	8.33333	7	6	8.33333	8.33333	0	0	0	0	4755	11892	5.49433	41765	16.0322	12.6134	41.818	4.53906	102246	6.21963	6.66132	1.43883
41766	59.4444	66.2222	82.8889	0.938873	0.773975	0.646733	0.604906	30.7973	31.1572	0.626794	0.87234	18.1179	140.179	22.5359	27.3767	23225.2	229606	41.3541	376.301	30.2027	232.843	172.203	2241.84	203	2273	28	38	9	10.3333	8.66667	8.66667	9	10.3333	0	0	0	0	3872	59813	5.49592	41766	16.9247	18.1747	41.818	4.26089	273639	4.67848	3.52173	0.430841
41772	6.88889	7.11111	16	0.761685	0.82041	0.650711	0.766737	30.9784	31.2974	0.339806	0.345455	38.8525	40.3252	39.4108	36.3359	1182.1	1357.17	16.1828	18.6713	12.5216	16.2026	38.0216	43.7026	69	75	30	28	3	3.33333	2.66667	2.66667	3	3.33333	0	0	0	0	857	718	5.53024	41772	20.6984	8.02857	41.818	3.47221	1674.41	5.13183	6.427	2.69303
41775	11.7778	14.6667	23.3333	0.843487	0.918278	0.812425	0.806331	31.1993	30.4392	0.244444	0.733333	18.4483	125.112	29.186	35.3494	1437.14	13664.8	11.4233	92.7654	10.8007	61.0608	26.8007	430.561	58	461	30	38	4	4.33333	3.66667	4	4	4.33333	0	0	0	0	526	5102	5.54566	41775	13.6254	13.2593	41.818	7.83965	19390.7	5.48841	5.14725	1.8692
41777	11.6667	19	29.6667	0.604057	0.865465	0.562248	0.931789	31.2094	30.3594	0.270833	0.812174	10.9505	135.023	30.0112	33.8922	1716.1	26405	14.0478	146.032	12.7906	99.6406	30.7906	599.641	62	630	29	31	4.66667	5	3	4.66667	4.66667	5	0	0	0	0	811	10832	5.55176	41777	12.4686	9.51691	41.818	3.73155	18044.8	6.78075	4.58834	1.52654
41780	63.8889	63.4444	88.6667	0.965942	0.824245	0.826398	0.909938	31.1196	30.5924	0.612613	0.890841	14.672	131.895	17.7025	24.7559	38182.6	282873	63.3743	480.977	55.8804	352.408	171.88	1858.41	203	1889	31	42	9	9.66667	8.66667	8	9	9.66667	0	0	0	0	3718	66363	5.57166	41780	5.51378	13.7731	41.818	10.9286	294540	8.23548	4.07345	0.433157
41784	5.11111	11.3333	21.2222	0.856121	0.992585	0.902872	0.962673	31.3352	30.9034	0.186047	0.553398	27.7781	80.4904	39.2541	31.2974	568.972	6078.45	9.72999	53.3613	8.16477	42.0966	21.6648	163.097	53	194	28	29	2.66667	3.66667	2.33333	3.66667	2.66667	3.66667	0	0	0	0	637	2413	5.57946	41784	9.09015	7.27254	41.818	5.77375	4247.84	8.37624	6.73586	2.86828
41787	10.4444	14.7778	23.1111	0.836102	0.538901	0.930213	0.542259	31.4671	31.6776	0.54878	0.782222	59.7013	292.432	36.333	41.7622	3529.84	13708.1	33.7669	98.0742	22.5329	65.3224	98.5329	597.322	130	629	29	32	4	5.66667	3.33333	3.33333	4	5.66667	0	0	0	0	2027	7377	5.59284	41787	21.6023	8.04026	41.8856	5.2569	4738.05	5.31299	2.78837	2.82553
41791	10.5556	14.7778	25.7778	0.555989	0.861491	0.615861	0.840673	31.4148	31.233	0.345794	0.874539	24.2085	88.5364	35.8563	36.6144	1620.77	36710	14.4273	252.293	10.5852	142.767	41.5852	1091.77	73	1123	29	39	5	4.33333	3.33333	4	5	4.33333	0	0	0	0	794	14720	5.60786	41791	15.916	10.6181	41.8631	1.98596	61686.8	6.73725	6.48941	2.38477
41802	24.3333	27.7778	37.1111	0.930869	0.981777	0.817545	0.91977	31.4018	32.3988	0.435484	0.836389	20.142	25.1352	25.7868	23.8758	5389.8	63381.8	23.4749	247.409	19.5982	187.601	72.5982	695.601	104	728	29	42	5.66667	6	5.33333	6	5.66667	6	0	0	0	0	1044	6093	5.64133	41802	17.5911	10.0008	41.8856	10.9213	117242	14.3931	13.3097	1.46043
41808	11.3333	20.4444	31.1111	0.917768	0.968321	0.891673	0.979206	31.5375	31.75	0.263158	0.711268	9.36358	20.3304	28.9878	28.8432	1548.5	11886	13.3154	61.8696	10.9625	39.25	31.4625	222.25	63	254	29	32	3.66667	5	3.66667	5	3.66667	5	0	0	0	0	632	2599	5.65494	41808	19.6639	8.34599	41.8856	8.65501	22420.8	8.38116	8.73803	2.48109
41815	18.1111	24.5556	31	0.869036	0.935546	0.834629	0.906955	31.1458	32.0446	0.411765	0.846348	17.2836	20.5823	26.9474	25.5371	4297.31	59605.5	24.5474	264.186	23.8542	171.955	54.8542	724.955	86	757	31	45	5	5.66667	4.33333	5.33333	5	5.66667	0	0	0	0	831	7009	5.66984	41815	22.8851	10.2169	41.8631	9.4867	114814	10.925	10.9125	2.247
41816	0	13.5556	20.5556	0	0.943174	0	0.932335	31.3419	31.5515	0	0.242718	0	10.6339	0	21.7031	528.746	2539.98	0	17.5715	0	15.4485	10.6581	35.4485	42	67	28	31	0	4	0	4	0	4	0	0	0	0	415	499	5.67249	41816	19.9575	8.38702	41.8856	0	4268.47	10.7394	9.08722	3.33755
41825	41.7778	54.4444	65	0.928612	0.746877	0.8579	0.835145	31.5231	31.9468	0.540373	0.922717	9.76311	197.114	20.2468	30.6309	13415	189999	34.1151	383.637	26.4769	215.053	101.477	3208.05	133	3240	30	39	7.33333	10	7	7.33333	7.33333	10	0	0	0	0	1724	51580	5.69551	41825	10.9405	12.6829	41.8631	9.65888	176518	15.0849	8.63478	1.87099
41829	6.55556	16.1111	20	0.821426	0.805777	0.691718	0.946464	31.7212	30.7885	0.190476	0.398374	28.5045	27.8926	39.6555	29.0346	621.192	3377.08	8.44834	22.3012	8.27885	17.2115	22.2788	61.2115	54	92	29	32	3	5.33333	2.66667	4	3	5.33333	0	0	0	0	532	1220	5.70557	41829	6.60303	7.8303	41.8631	4.77268	3562.4	6.08564	4.71262	2.51625
41831	4.22222	11.5556	18.8889	0.818594	0.715643	0.812418	0.504007	31.2424	30.5985	0.278351	0.744681	32.764	389.675	42.066	44.1619	654.788	6766.26	11.4944	61.3631	8.75758	36.4015	30.7576	271.402	62	302	29	27	2.33333	4.66667	2	3.33333	2.33333	4.66667	0	0	0	0	471	4185	5.71392	41831	13.6615	8.5	41.8856	4.51373	1810.87	4.62967	2.41545	2.91838
41837	0	17.4444	22.8889	0	0.844654	0	0.737772	31.1591	31.0341	0	0.453125	0	31.3155	0	29.0105	119.227	3918.98	0	24.2016	0	19.9659	5.84091	66.9659	37	98	27	29	0	5	0	4.33333	0	5	0	0	0	0	322	1059	5.72362	41837	27.8489	8.52444	41.8631	0	4460.51	9.65936	5.87757	2.23881
41843	44.6667	35.3333	60.1111	0.954315	0.93232	0.902762	0.953918	31.5463	31.9931	0.551724	0.817004	22.1538	52.4168	20.3301	22.3581	20159.5	139641	48.1303	410.199	43.9537	283.007	117.454	1281.01	149	1313	33	41	7.66667	7	7.33333	6.33333	7.66667	7	0	0	0	0	2528	19459	5.75139	41843	14.3034	27.0652	41.8631	10.6457	186068	11.579	6.93358	1.11902
41856	8.55556	14	19.5556	0.853727	0.870242	0.862196	0.758442	31.5455	31.5909	0.276596	0.485714	10.8171	42.4165	33.2649	32.6808	1111	3349	12.7662	25.8218	10.4545	18.4091	29.4545	87.4091	61	119	29	29	3.33333	4.33333	3	4	3.33333	4.33333	0	0	0	0	594	1191	5.78244	41856	19.8485	8.07359	41.8856	7.04969	4151	7.68592	5.27878	3.38128
41857	0	19.7778	27.6667	0	0.863752	0	0.705783	31.2326	31.3854	0	0.746224	0	104.632	0	32.6957	618.073	14781	0	80.4685	0	56.6146	13.7674	324.615	45	356	27	33	0	5.33333	0	4.66667	0	5.33333	0	0	0	0	499	5199	5.78358	41857	22.4171	7.69951	41.8856	0	18114.7	6.96869	5.01544	2.84392
41861	0	7.33333	15.6667	0	0.848872	0	0.729987	31.7143	31.7812	0	0.2	0	19.2107	0	33.6579	520.286	821.844	0	8.7036	0	8.21875	12.2857	19.2188	44	51	30	30	0	3	0	2.66667	0	3	0	0	0	0	299	535	5.78667	41861	19.2997	7.22222	41.8631	0	1061.4	7.09732	4.03277	4.88534
41862	69.2222	65.3333	86.7778	0.92244	0.818325	0.74166	0.636981	31.5371	31.3047	0.583333	0.836274	9.70513	79.1906	16.8282	23.7623	30577.5	227572	47.5769	368.707	38.4629	275.695	155.463	1991.7	187	2023	30	48	9.66667	10	9	8	9.66667	10	0	0	0	0	2890	39187	5.7873	41862	11.5587	14.5301	41.8856	6.47732	309326	5.86227	5.15011	0.560016
41863	22.4444	35.1111	41.6667	0.764901	0.921445	0.812528	0.849933	31.7821	31.3462	0.345455	0.622642	21.2433	44.3955	25.7534	23.0073	3916.73	17065.2	17.5051	52.9165	14.2179	40.1538	47.2179	160.654	79	192	31	33	6.33333	7	4.66667	6.66667	6.33333	7	0	0	0	0	1215	3093	5.79103	41863	7.31987	9.68462	41.8631	6.39296	21464.6	7.29848	7.32481	2.22864
41870	7.11111	20.2222	33.3333	0.868814	0.799983	0.861624	0.741446	31.7583	31.3958	0.195652	0.784983	10.6154	185.846	29.8866	32.9897	939.5	28515.2	10.6792	146.478	9.24167	105.604	24.2417	586.604	56	618	28	29	3	5	2.66667	5	3	5	0	0	0	0	632	11359	5.80254	41870	3.84321	8.47387	41.8631	7.05404	16349.8	6.75241	3.73439	2.55719
41872	49.8889	47.6667	71.4444	0.831002	0.817604	0.782488	0.880493	31.1291	31.5553	0.508772	0.808528	14.4994	145.279	18.0707	25.1929	19515	165782	39.7818	357.06	31.8709	286.445	115.871	1493.44	147	1525	35	52	8.33333	8	7.33333	7	8.33333	8	0	0	0	0	2567	40766	5.80705	41872	18.978	19.556	41.8856	7.84161	150543	16.0494	5.39487	1.18561
41875	54.8889	62.6667	78.4444	0.787484	0.863208	0.758344	0.810074	31.1474	31.8172	0.486111	0.829968	11.7946	96.4666	17.2956	23.2389	15752.9	167804	30.2413	288.759	27.3526	206.183	93.8526	1498.18	125	1530	29	45	9	9.66667	8	8.66667	9	9.66667	0	0	0	0	2016	23199	5.81711	41875	21.0892	13.0081	41.8856	6.74386	240148	10.5047	7.33983	1.69378
41877	5.77778	9.88889	15.7778	0.816567	0.747076	0.682678	0.66084	31.1705	30.5739	0.180723	0.668085	11.3455	90.0687	36.2823	39.5681	612.795	5200.51	9.61801	55.4598	8.32955	32.4261	17.8295	191.426	49	222	29	30	2.66667	4	2.66667	3	2.66667	4	0	0	0	0	457	3277	5.8237	41877	11.9885	10.9626	41.8856	4.23896	7884.38	3.86174	4.57854	2.62334
41881	52.8889	50.1111	83.1111	0.901684	0.624985	0.825989	0.675515	31.4682	32.0295	0.461538	0.847374	9.52021	45.355	18.2398	21.3777	14307.8	132460	29.0612	280.05	26.5318	197.97	76.5318	1078.97	108	1111	28	33	8.66667	10	7.66667	7	8.66667	10	0	0	0	0	1625	20352	5.83302	41881	16.5188	10.9426	41.8631	8.78924	181571	11.2288	5.29642	1.19421
41883	13.6667	20	30.1111	0.871208	0.826069	0.835789	0.794911	30.8667	31.5083	0.218391	0.610526	11.3147	26.9529	28.3485	28.9343	1564.13	7980.24	11.1902	42.2306	10.1333	32.4917	26.1333	129.492	57	161	29	31	4.33333	5.33333	4	4.66667	4.33333	5.33333	0	0	0	0	655	2006	5.84007	41883	26.693	7.98246	41.8856	5.63759	14072.6	5.57966	5.1936	2.27183
41888	18	27.7778	35.2222	0.856235	0.92147	0.835308	0.900901	31.5083	31.4708	0.265306	0.509677	8.65554	11.6015	23.8013	23.4757	2625.86	7484.75	14.146	28.7692	11.4917	21.0292	33.4917	98.5292	65	130	29	32	5	6	4.33333	5.66667	5	6	0	0	0	0	602	1140	5.84769	41888	22.2859	8.86017	41.8856	8.8604	12292.5	7.30924	8.36429	2.59825
41891	65	91.8889	135	0.800789	0.954203	0.853386	0.764842	31.3202	31.964	0.642857	0.769084	32.025	80.7394	23.0719	19.6843	56748	295849	81.4969	334.631	69.6798	265.036	362.68	1246.04	394	1278	33	38	10	11	7.66667	11	10	11	0	0	0	0	9833	52331	5.85198	41891	19.6935	17.2628	41.8856	6.33336	341764	9.03886	6.63219	0.202253
41901	9.55556	18.4444	22.5556	0.802421	0.884964	0.723671	0.83369	31.2429	31.0286	0.15	0.580488	15.7395	18.2342	27.3908	27.2697	948.7	8054.2	8.05947	46.2787	7.75714	34.4714	16.7571	145.971	48	177	30	35	3.66667	5	3	4.66667	3.66667	5	0	0	0	0	416	2077	5.87427	41901	15.0565	12.3955	41.8856	6.32824	13918.2	7.72759	6.85249	2.02074
41905	42.7778	41.1111	62.1111	0.886904	0.683973	0.913057	0.600738	31.5475	30.7225	0.569767	0.779287	7.72297	221.626	20.6381	29.7495	12749.9	54914.1	31.8551	138.848	23.4525	96.2775	119.453	805.278	151	836	28	33	7.66667	9	7	6.33333	7.66667	9	0	0	0	0	1626	17517	5.88066	41905	9.20897	17.9981	41.8856	7.97984	42387.5	6.37064	3.52659	1.63414
41906	27.5556	30.1111	38.3333	0.921725	0.974671	0.891737	0.929358	31.3198	31.5988	0.470588	0.823976	21.8264	20.2239	24.4146	23.4072	7291.68	63700.4	27.9907	229.862	22.6802	159.401	76.6802	604.401	108	636	31	40	6	6.33333	5.66667	6	6	6.33333	0	0	0	0	1395	4174	5.8832	41906	19.232	12.8172	41.8631	9.33243	120994	12.8262	12.5169	1.64114
41918	45.6667	51.1111	64	0.843467	0.848365	0.691376	0.734805	31.5437	31.4688	0.69338	0.836431	21.0394	161.031	22.6354	22.5968	28491.8	161770	66.1837	342.127	50.4562	264.531	232.456	1520.53	264	1552	29	33	8	8.66667	6.66667	7.66667	8	8.66667	0	0	0	0	5006	29742	5.91119	41918	10.6872	13.6289	41.8856	5.40218	192715	9.53252	7.61821	0.571712
41919	25.3333	50.7778	61.7778	0.785765	0.609898	0.799616	0.571356	31.2619	31.5714	0.166667	0.894378	13.6481	343.828	25.3977	39.7919	2399.38	117709	8.56704	252.387	7.7381	146.429	25.7381	1730.43	57	1762	28	37	6.33333	11	5.33333	7	6.33333	11	0	0	0	0	1285	68384	5.91492	41919	14.8936	12.0755	41.8856	7.72262	33103.6	10.6043	2.25968	1.71584
41926	20.8889	37.6667	38.3333	0.920608	0.930119	0.894205	0.955703	31.6344	31.4552	0.302752	0.748175	10.318	6.34896	21.4079	19.5847	3965.12	51728	17.6209	151.975	15.3656	102.545	43.3656	481.545	75	513	32	63	5.33333	7	5	6.66667	5.33333	7	0	0	0	0	693	3886	5.9301	41926	12.8349	12.3878	41.8631	10.7299	97627.4	15.2007	14.4916	2.63058
41928	0	72	142.222	0	0.592149	0	0.571549	31.3585	31.6085	0	0.605381	0	163.823	0	33.2419	684.176	39797.2	0	50.9394	0	42.3915	5.64154	244.392	37	276	27	29	0	13.6667	0	9	0	13.6667	0	0	0	0	2697	20586	5.9366	41928	16.1932	19.7362	41.8856	0	6437.94	3.28274	2.21249	3.17152
41932	0	4.55556	22	0	0.853172	0	0.796837	31.4148	30.6989	0	0.159091	0	24.9279	0	28.5629	220.875	1063.62	0	11.0572	0	10.3011	5.58523	21.3011	37	52	29	27	0	2.33333	0	2.33333	0	2.33333	0	0	0	0	362	579	5.94506	41932	12.0947	7.21228	41.8856	0	979	9.13979	6.277	3.86944
41933	46.7778	58.5556	66.6667	0.90699	0.679705	0.911735	0.696997	31.3199	31.4173	0.6	0.842654	10.1079	152.156	18.9351	24.1707	18059.1	163833	40.7419	304.643	30.6801	208.583	142.68	1665.58	174	1697	29	49	8	11	7.33333	7.33333	8	11	0	0	0	0	2252	37237	5.94546	41933	21.1514	30.6029	41.8631	10.6015	170713	10.0717	4.67782	0.393501
41940	0	5.88889	20.7778	0	0.767639	0	0.700412	31.6562	31.1518	0	0.311475	0	60.2714	0	31.8069	143.281	1846.62	0	26.1501	0	25.8482	7.34375	57.8482	39	89	29	28	0	3	0	2.33333	0	3	0	0	0	0	392	838	5.96543	41940	17.1089	12.3704	41.8631	0	2043.2	9.93035	5.7876	2.81104
41942	31.4444	32.7778	38.3333	0.897654	0.968071	0.85782	0.922338	31.125	31.1138	0.414634	0.743316	10.3956	8.68674	20.4031	19.1843	6667.88	78701.7	22.3909	257.73	17.875	196.886	59.875	678.886	91	710	33	61	6.66667	6.33333	6	6.33333	6.66667	6.33333	0	0	0	0	847	5809	5.96804	41942	19.0389	13.8176	41.8856	10.466	145343	13.4676	12.9744	1.93686
41945	0	14.4444	22.5556	0	0.919148	0	0.848018	31.5875	30.6583	0	0.387387	0	13.4293	0	29.3922	585.737	2420.36	0	17.9878	0	14.3417	15.4125	54.3417	47	85	29	27	0	4.33333	0	4.33333	0	4.33333	0	0	0	0	411	794	5.97447	41945	10.2561	8.30022	41.8856	0	4162.6	7.62349	6.90155	3.27341
41951	79.3333	74.1111	102	0.976872	0.857081	0.928624	0.876286	31.3016	32.5694	0.533742	0.81888	5.67311	84.6844	14.8159	19.8222	25273.1	319130	34.3679	458.51	24.6984	376.431	106.698	1463.43	138	1496	30	46	10	10.6667	10	9	10	10.6667	0	0	0	0	1706	46574	5.99372	41951	19.7692	13.1668	41.7955	15.7796	409309	10.4438	7.54874	1.95953
41954	0	19.7778	26.8889	0	0.811579	0	0.665847	31.4865	30.6622	0	0.704797	0	39.9338	0	30.4304	570.27	11550.8	0	63.0963	0	41.3378	15.5135	213.338	47	244	29	31	0	5.33333	0	4.66667	0	5.33333	0	0	0	0	584	4332	6.0047	41954	8.77895	14.3333	41.7955	0	17236.9	3.84121	4.55533	2.69667
41955	24.1111	29.3333	36.8889	0.735972	0.736155	0.591732	0.703128	31.6926	32.0912	0.55	0.630631	21.5653	59.8378	29.3536	28.0622	6296.07	13255.7	27.5793	48.727	20.3074	30.4088	108.307	196.909	140	229	30	33	6.66667	7	4.66667	5.66667	6.66667	7	0	0	0	0	1921	3466	6.00849	41955	19.2462	8.13545	41.773	4.44064	16899.2	7.978	6.48907	1.53985
41959	0	8.66667	19.6667	0	0.885254	0	0.816497	31.2734	31.7148	0	0.166667	0	9.54149	0	20.411	406.602	1975.47	0	15.5287	0	14.2852	8.72656	25.2852	40	57	29	32	0	3.33333	0	3	0	3.33333	0	0	0	0	335	624	6.01104	41959	22.7688	34.2554	41.7955	0	3409.01	1.81643	9.20398	3.03247
41966	10.2222	13.4444	20.5556	0.829886	0.605446	0.801364	0.578177	32	31.1167	0.695167	0.688213	67.1573	185.314	38.5011	38.2204	6202	7810.42	62.5978	61.7346	38	38.8833	217	262.883	249	294	31	29	3.66667	5.33333	3.33333	3.33333	3.66667	5.33333	0	0	0	0	3349	4181	6.02699	41966	18.1227	8.69676	41.7955	6.17808	4057.71	4.74087	4.05983	3.73009
41970	3.22222	12.7778	23.5556	0.817517	0.93634	0.837249	0.92927	31.7344	32.4156	0.123596	0.587209	11.456	35.0714	23.8677	26.7259	843.312	14202.9	11.0587	103.689	10.2656	89.5844	18.2656	260.584	50	293	30	42	2	4	1.66667	4	2	4	0	0	0	0	447	3657	6.02971	41970	7.72782	22.3465	41.773	6.50664	21729	9.45916	9.15739	2.9015
41972	30.1111	40.5556	59.3333	0.854795	0.549621	0.609685	0.58687	31.6291	31.5574	0.595855	0.7429	88.2197	148.912	37.9917	30.4173	9289.06	78203.4	30.1679	198.177	22.3709	159.443	162.371	1008.44	194	1040	30	43	6.66667	9.66667	6	6	6.66667	9.66667	0	0	0	0	3513	27268	6.03395	41972	10.0017	12.3702	41.7955	4.19238	49177.5	8.91825	2.73545	1.12992
41975	18.7778	26.5556	30	0.785363	0.939286	0.885797	0.939977	31.4406	31.3188	0.333333	0.836898	13.2196	33.6568	25.4819	25.8829	3462.03	61051.9	19.0032	252.56	16.5594	142.681	42.5594	695.681	74	727	29	43	5.33333	6	4.33333	5.66667	5.33333	6	0	0	0	0	633	5549	6.04487	41975	5.89249	14.6416	41.7955	7.96099	111189	9.01276	10.3654	2.29815
41986	27.7778	32	40.6667	0.907935	0.94795	0.872517	0.905829	31.4176	32.858	0.421488	0.824281	13.9743	22.8014	23.5213	22.8706	6324.15	69681	24.1864	237.618	21.0824	187.642	66.5824	560.142	98	593	30	39	6.33333	6.66667	5.66667	6	6.33333	6.66667	0	0	0	0	887	4452	6.07468	41986	18.6504	16.4265	41.7955	12.4684	131298	12.4208	11.3659	1.79338
41994	11.5556	2.22222	20.6667	0.830089	0.790569	0.773513	0.783297	31.6048	31.5363	0.538462	0.180328	44.2553	48.9302	34.5186	24.559	3654.5	2294.25	31.9432	27.5637	22.8952	25.9637	90.3952	40.4637	122	72	31	30	4	1.66667	3.66667	1.33333	4	1.66667	0	0	0	0	1771	750	6.09098	41994	18.3656	10.8903	41.7955	5.55315	1513	4.97239	5.91051	2.57238
41998	13.6667	30.1111	31.5556	0.838623	0.595639	0.737235	0.517981	31.5795	31.108	0.59375	0.717472	58.3038	101.447	35.1405	32.0828	5288.41	14608.3	38.5587	53.6153	26.4205	34.892	138.42	237.892	170	269	29	35	4.33333	8.33333	4	5.33333	4.33333	8.33333	0	0	0	0	2696	5946	6.09307	41998	13.1055	35.6453	41.7955	4.14306	11068.6	2.90142	2.42357	2.90105
41999	48.6667	56.4444	75.1111	0.85964	0.648212	0.736194	0.614487	31.2309	31.8242	0.620853	0.8875	16.1816	68.1606	20.4395	23.5609	24476.9	172362	53.2417	332.156	45.7691	239.176	187.769	1587.18	219	1619	31	39	8.33333	11	7.33333	7.33333	8.33333	11	0	0	0	0	3083	36004	6.09441	41999	23.8809	14.8051	41.7955	9.28086	209481	5.91682	3.29606	0.543513
42000	8.88889	20.7778	23.2222	0.738353	0.948149	0.707162	0.936471	31.5515	31.7661	0.176471	0.456954	12.8276	18.6545	31.7978	24.8483	904.743	5151.88	8.54853	26.6189	8.44853	20.2339	21.4485	85.2339	53	117	28	36	3.66667	5.33333	3	5	3.66667	5.33333	0	0	0	0	429	1472	6.09962	42000	6.11919	11.3212	41.7955	5.58722	8747.91	8.49315	6.99806	2.91008
42004	19.1111	24.8889	33.5556	0.911248	0.922656	0.798347	0.905742	31.4212	31.6087	0.378151	0.848131	20.0276	23.3895	26.0054	25.257	4973.8	65410.2	26.7707	283.681	25.5788	191.391	54.5788	785.391	86	817	29	41	5	5.66667	4.66667	5.33333	5	5.66667	0	0	0	0	975	6370	6.10817	42004	19.3464	15.4522	41.7955	7.48114	123640	10.8543	11.8036	1.4822
42005	61.3333	56.7778	75.8889	0.849632	0.839126	0.703046	0.95714	31.7177	32.0444	0.473684	0.739331	10.2134	56.0711	15.8433	18.5121	27385.8	173184	47.487	317.875	45.2823	260.956	105.282	795.956	137	828	31	53	9.66667	9	8.33333	8.66667	9.66667	9	0	0	0	0	2250	24132	6.10965	42005	10.7699	13.5759	41.7955	6.99896	241761	12.7416	3.66508	1.04766
42007	17.5556	33.7778	44.6667	0.796015	0.723035	0.719	0.588162	31.5085	31.6108	0.190476	0.81362	8.70505	77.6207	24.7016	25.8077	1778.57	55094.5	9.6054	176.889	8.99148	133.889	21.4915	578.389	53	610	29	36	5.33333	6.66667	4.33333	6.66667	5.33333	6.66667	0	0	0	0	743	12788	6.11575	42007	18.9006	13.6971	41.7955	6.68219	69345.4	5.79819	4.0073	2.18022
42011	85	91.3333	126.667	0.854	0.914229	0.743496	0.875792	31.9041	32.5945	0.624595	0.84035	7.36225	141.809	13.7839	23.1802	79695.4	475859	95.3234	548.76	83.0959	406.406	265.096	2721.41	297	2754	41	59	11	11.6667	9.66667	10.6667	11	11.6667	0	0	0	0	4753	102852	6.13882	42011	18.6806	16.7172	41.773	10.3945	478715	16.4816	4.83895	0.48626
42013	14.5556	25	29.8889	0.81399	0.808293	0.812143	0.668739	31.5667	31.1917	0.212766	0.278351	10.3658	25.6308	20.9295	26.8485	2326.57	3427.44	13.9295	14.7239	12.4333	13.8083	27.4333	33.8083	59	65	30	29	4.66667	5.66667	4	5.66667	4.66667	5.66667	0	0	0	0	596	1180	6.14172	42013	15.8874	10.7162	41.7955	7.73662	2908.41	5.62884	5.3211	2.12196
42015	0	13.6667	17.5556	0	0.987953	0	0.849313	31.6792	30.5667	0	0.32	0	27.8476	0	30.1291	425.692	2057.47	0	15.9293	0	13.4333	11.3208	48.4333	43	79	30	30	0	4	0	4	0	4	0	0	0	0	261	757	6.14476	42015	7.51622	7.41593	41.773	0	2308.37	7.35152	6.54067	3.1969
42018	31	33.4444	50	0.94085	0.810748	0.957596	0.81435	31.8275	31.735	0.364486	0.839904	11.3728	125.931	21.4997	25.9921	5590.62	79545.2	19.1295	254.823	17.1725	191.265	45.1725	1011.26	77	1043	29	35	6.33333	6.66667	6	6	6.33333	6.66667	0	0	0	0	1000	18344	6.14907	42018	14.107	9.76743	41.7955	12.8003	80418	14.4575	6.46546	2.12485
42021	46.7778	48.5556	70.8889	0.923467	0.772948	0.706871	0.651604	31.1864	32.175	0.664	0.82897	32.4127	64.8477	22.9497	21.1013	28039.1	172942	63.0322	380.511	45.8136	306.825	224.814	1611.83	256	1644	32	39	7.66667	8.66667	7.66667	7	7.66667	8.66667	0	0	0	0	4427	23169	6.17345	42021	25.376	11.6107	41.7955	7.14686	227594	10.3525	5.78487	0.929173
42022	0	21.4444	28	0	0.420371	0	0.453634	31.1845	31.7887	0	0.728395	0	160.73	0	33.5633	267.5	15005.2	0	76.4134	0	48.2113	9.81548	287.211	41	319	28	31	0	8	0	3.66667	0	8	0	0	0	0	493	6805	6.17616	42022	23.1599	7.48129	41.7955	0	3590.75	3.08185	3.01807	1.91341
42024	68.1111	96.3333	122.333	0.818487	0.847131	0.673781	0.591216	31.5908	31.7466	0.725962	0.878342	13.5753	93.633	17.42	22.8063	79805.6	356725	121.039	400.856	97.4092	327.253	385.409	1894.25	417	1926	31	43	10	12	8.33333	10.6667	10	12	0	0	0	0	7671	72357	6.17984	42024	16.8042	14.6528	41.773	5.8088	374920	5.12754	4.67043	0.359482
42026	44.7778	40.1111	76.2222	0.944903	0.912561	0.776896	0.859494	31.7378	31.1921	0.622807	0.73913	21.9446	31.4806	21.507	21.3358	23583.9	111401	55.0538	284.038	42.2622	260.808	205.262	844.808	237	876	29	35	7.66667	7.33333	7.33333	6.66667	7.66667	7.33333	0	0	0	0	3342	17791	6.18714	42026	5.77516	12.0273	41.773	8.81367	187950	5.41979	6.66185	0.573156
42027	0	0	21.2222	0	0	0	0	31.9856	30.6731	0	0	0	0	0	0	45.7548	787.442	0	0	0	0	4.01442	14.3269	36	45	28	27	0	0	0	0	0	0	0	0	0	0	396	472	6.19126	42027	7.95833	16.6667	41.7955	0	1014.67	9.46186	0	8
42029	34.8889	38.3333	54.7778	0.90961	0.750568	0.721679	0.672393	31.2364	31.7527	0.506849	0.880036	11.0459	220.974	24.2376	34.9315	8079.45	94162.9	24.1107	262.757	18.7636	178.247	92.7636	1853.25	124	1885	30	35	6.66667	8	6.66667	6	6.66667	8	0	0	0	0	1608	37111	6.20648	42029	20.7423	10.2127	41.7955	8.34346	42716.3	12.4483	3.78175	0.962381
42039	3	10.1111	16.5556	0.819966	0.812056	0.689904	0.802136	31.6638	30.7974	0.180723	0.465649	24.3156	34.6064	43.3067	36.2763	339.095	2311.19	9.6325	23.5762	9.33621	17.2026	17.3362	72.2026	49	103	28	29	2	3.66667	1.66667	3.33333	2	3.66667	0	0	0	0	455	1142	6.23604	42039	5.7037	7.30199	41.8856	3.52943	3529.62	4.85553	5.0405	2.37932
42042	14.3333	15.6667	25.6667	0.669127	0.631945	0.643196	0.48842	31.5625	30.7	0.396552	0.489655	18.8902	51.8361	31.1329	31.9348	2690.06	4782.3	19.2049	31.4915	15.4375	26.3	52.4375	82.3	84	113	29	29	5	5.33333	3.33333	3.33333	5	5.33333	0	0	0	0	1168	2218	6.2427	42042	4.94831	8.9697	41.8631	4.5647	6006.23	3.12603	3.7136	2.28702
42045	0	28.4444	30.8889	0	0.975921	0	0.913717	31.4708	30.7167	0	0.391304	0	19.3638	0	23.4287	232.108	5562.77	0	21.4708	0	18.2833	4.52917	56.2833	36	87	28	31	0	6	0	5.66667	0	6	0	0	0	0	579	1322	6.24874	42045	13.6976	9.44262	41.8631	0	7744.07	9.35002	10.0644	2.2987
42046	12.4444	15.5556	25.8889	0.795538	0.82838	0.858333	0.706656	31.4483	31.1552	0.418803	0.765363	20.1672	195.246	33.3429	36.7274	2108.55	10632.8	17.2124	72.5091	13.0517	43.3448	54.5517	332.845	86	364	29	30	4.33333	4.66667	3.66667	4	4.33333	4.66667	0	0	0	0	894	4338	6.25393	42046	14.921	9.91065	41.8856	5.90657	9618.84	5.61167	4.03296	2.27828
42047	7.55556	18	22.8889	0.664585	0.645979	0.725263	0.512461	31.6	30.4833	0.128205	0.475862	23.5845	28.5186	33.3677	29.8172	480.4	4881.43	5.37059	28.8562	4.9	21.5167	15.4	89.5167	47	120	28	31	3.66667	5.66667	2.66667	4	3.66667	5.66667	0	0	0	0	481	1969	6.25455	42047	10.5741	9.77778	41.8856	3.84971	6281.93	3.67295	3.46727	1.75713
42049	60	49.5556	79.4444	0.95104	0.97104	0.899981	0.952371	31.4432	31.2864	0.5	0.795479	9.65276	40.4049	17.5327	20.4342	16608.1	142232	29.7716	300.025	24.5568	228.714	98.5568	1070.71	130	1102	30	42	8.66667	8	8.66667	7.66667	8.66667	8	0	0	0	0	1467	15195	6.26245	42049	13.2247	14.4265	41.8631	9.45287	208734	8.39299	5.93611	1.38553
42053	29.3333	33.6667	47.7778	0.953094	0.745521	0.911036	0.918523	31.5179	31.6101	0.430894	0.814681	36.3101	245.062	29.7419	36.69	5789.32	71075.6	20.52	224.822	18.4821	176.39	82.4821	1444.39	114	1476	29	37	6	7.33333	6	6	6	7.33333	0	0	0	0	1920	28786	6.27131	42053	5.36797	11.3092	41.8856	5.68053	48878.8	9.14373	4.51335	1.50754
42054	51.5556	43	59.5556	0.81353	0.88069	0.686013	0.786283	31.3669	31.6411	0.442857	0.772033	11.1637	109.203	17.5066	22.7331	14652.3	110966	30.5835	266.744	27.6331	203.359	83.6331	1007.36	115	1039	34	55	8.33333	7.66667	8	7	8.33333	7.66667	0	0	0	0	1562	16271	6.28074	42054	19.7643	13.8223	41.8856	6.34598	150148	12.2005	6.13411	0.518492
42056	11.4444	16.4444	22.5556	0.867988	0.965028	0.782066	0.78485	31.4798	30.5565	0.263158	0.489051	10.3765	25.9605	30.1561	30.7156	1455.59	3771.04	12.8114	24.7273	10.5202	16.9435	31.5202	76.4435	63	107	30	28	3.66667	4.66667	3.66667	4.33333	3.66667	4.66667	0	0	0	0	585	1326	6.2843	42056	7.1413	7.91123	41.8631	6.24261	5028.35	6.34646	6.37139	3.6572
42059	67.5556	69.6667	84.5556	0.742531	0.911721	0.650987	0.645545	31.5511	31.9173	0.451852	0.813481	10.9783	128.743	16.8916	22.9558	18058.6	236967	28.7318	364.949	24.4489	300.083	78.4489	1380.08	110	1412	31	51	10.6667	10.3333	8	9.33333	10.6667	10.3333	0	0	0	0	1809	53296	6.28757	42059	16.2182	15.751	41.8856	6.33967	238805	4.54141	4.16909	1.14257
42061	20	22.6667	31.1111	0.91625	0.992138	0.939445	0.953784	31.2528	31.3551	0.444444	0.864693	19.1922	23.1907	26.8761	26.6764	4837.2	63849.6	25.6249	304.096	20.7472	175.145	71.7472	876.645	103	908	30	45	5	5.33333	5	5.33333	5	5.33333	0	0	0	0	765	6433	6.29255	42061	19.6223	12.8211	41.8856	10.2522	123573	10.1717	10.7156	2.07874
42066	0	32.6667	39.1111	0	0.82434	0	0.923013	31.1458	30.7049	0	0.380531	0	14.1589	0	24.2494	1061.67	5780.89	0	18.8292	0	15.2951	14.8542	52.2951	46	83	29	30	0	9	0	6	0	8.33333	0	0	0	0	800	1264	6.30721	42066	15.2317	9.35833	41.8631	0	8624.56	6.25868	4.29182	3.06948
42070	20.4444	27.4444	33.7778	0.780149	0.916374	0.853163	0.856712	31.1386	31.2962	0.339623	0.835391	14.3987	21.3044	24.3045	24.3975	3605.87	59619	18.0408	236.246	17.8614	168.704	45.8614	675.704	77	707	30	45	5.66667	6	4.33333	5.66667	5.66667	6	0	0	0	0	701	7183	6.31963	42070	21.6073	12.2647	41.8631	8.86956	114051	9.45513	9.45207	2.73438
42071	10.8889	22.3333	26.2222	0.857099	0.68992	0.771464	0.691086	31.3493	31.2243	0.424242	0.365079	30.4937	34.2404	33.3111	26.8739	2930.57	4924.07	25.4364	23.2633	17.6507	19.7757	66.6507	69.7757	98	101	30	33	3.66667	7.33333	3.33333	4.66667	3.66667	7.33333	0	0	0	0	1215	1909	6.32438	42071	21.8137	10.0588	41.8631	6.09146	3832.74	8.96645	2.63524	3.44676
42074	53.8889	57.5556	88.4444	0.791803	0.837732	0.851187	0.768917	31.5601	31.25	0.650558	0.819549	20.6437	140.44	20.1567	24.5666	35854.2	169745	67.9822	306.252	54.4399	228.75	237.44	1175.75	269	1207	33	39	9.33333	9.33333	7.66667	8	9.33333	9.33333	0	0	0	0	5013	40626	6.33826	42074	6.92	15.2564	41.8856	5.68533	192806	5.94233	3.75057	0.275736
42090	0	11.6667	20.6667	0	0.717951	0	0.545383	31.1815	31.3387	0	0.591398	0	86.8801	0	37.7675	183.25	4189	0	37.6041	0	25.6613	6.81855	123.661	38	155	27	29	0	4.33333	0	3.33333	0	4.33333	0	0	0	0	385	2431	6.37771	42090	23.6454	11.1986	41.8631	0	5169.25	2.76849	3.33791	2.49779
42092	0	11.4444	16.8889	0	0.924577	0	0.914299	31.1023	30.6591	0	0.376147	0	23.7289	0	34.0952	355.455	1684.82	0	15.6419	0	11.3409	11.8977	48.3409	43	79	28	28	0	3.66667	0	3.66667	0	3.66667	0	0	0	0	330	733	6.3837	42092	14.7706	8.04659	41.8856	0	2606.77	4.71176	7.3287	3.37968
42098	14.4444	22.4444	39.5556	0.758452	0.81288	0.654072	0.720279	31.525	32.15	0.255319	0.674074	15.7564	110.124	28.7719	27.9491	1879.1	15352.6	12.9058	71.3153	12.475	50.35	27.475	246.85	59	279	27	29	4.66667	6	3.66667	4.66667	4.66667	6	0	0	0	0	782	3799	6.39961	42098	21.6678	9.81661	41.8631	5.06631	18967.8	9.19186	5.17436	1.57652
42100	0	23.4444	26	0	0.852459	0	0.672917	31.375	30.9083	0	0.529412	0	23.5294	0	27.0091	253.25	6305.45	0	29.4803	0	23.0917	5.625	94.0917	37	125	27	32	0	5.66667	0	5	0	5.66667	0	0	0	0	433	1556	6.40086	42100	15.9226	7.79365	41.8856	0	8696.7	13.2738	6.54169	2.05784
42103	13.6667	25.5556	29.2222	0.534213	0.902294	0.336736	0.82308	31.7736	31.6554	0.326923	0.612903	44.6482	106.092	41.4828	29.5065	1781.53	12274.6	13.2833	52.5881	10.2264	42.3446	41.2264	177.345	73	209	29	34	5.66667	6	3	5.66667	5.66667	6	0	0	0	0	1141	4929	6.4082	42103	13.9496	8.57561	41.8856	2.74565	7944.21	4.13814	4.05575	1.37485
42105	56	52.2222	83.5556	0.794449	0.811071	0.751125	0.779194	31.5717	31.3996	0.567308	0.687296	9.7932	12.8061	17.6445	16.0338	25107.1	96406.5	44.9382	182.132	35.4283	140.6	168.428	532.6	200	564	34	41	9.33333	9	7.66667	7.33333	9.33333	9	0	0	0	0	2522	9103	6.41254	42105	11.4408	13.3419	41.8856	5.56745	157394	10.2256	6.65057	0.396887
42106	0	0	16.4444	0	0	0	0	31.0966	30.6932	0	0	0	0	0	0	204.705	256.409	0	0	0	0	7.90341	10.3068	39	41	28	28	0	0	0	0	0	0	0	0	0	0	321	323	6.41751	42106	9.04167	7.25	41.8856	0	494.682	0	0	3.69506
42107	21.6667	27.8889	28.4444	0.917281	0.964277	0.910912	0.970679	31.5781	32.0312	0.345455	0.777778	12.0007	11.9403	24.7959	22.9289	3556	52494	17.345	208.391	12.4219	131.969	48.4219	610.969	80	643	32	67	5.33333	6	5	6	5.33333	6	0	0	0	0	593	5004	6.42558	42107	21.0284	11.1233	41.8856	10.345	96612.7	12.7116	12.4098	1.74704
42109	40.7778	43.7778	59.5556	0.844265	0.674331	0.962263	0.569002	31.468	31.2907	0.510204	0.853282	14.4831	94.9972	21.4203	23.8901	10550.1	129865	27.453	320.75	19.532	221.209	90.532	965.709	122	997	31	35	7.66667	9	6.66667	6	7.66667	9	0	0	0	0	1952	28844	6.42683	42109	4.88788	12.6621	41.8631	7.77098	163649	5.22924	3.68613	1.33192
42113	20.4444	23.8889	30.8889	0.767716	0.933106	0.610631	0.763543	31.3125	31.5958	0.380531	0.6	40.6146	56.4113	30.2632	25.7425	3630.12	11272.4	18.5734	50.8972	15.1875	42.4042	51.6875	136.404	83	168	30	32	5.66667	5.33333	4.66667	5.33333	5.66667	5.33333	0	0	0	0	1186	2573	6.42981	42113	21.9144	8.17787	41.8631	4.82576	14229	5.9987	7.22861	2.06096
42116	7.11111	12.4444	16.5556	0.832908	0.817133	0.780002	0.916509	30.9	31.4083	0.40678	0.526316	37.5515	47.6543	39.2785	34.369	1443.9	3326.16	19.6781	28.797	13.6	18.5917	54.1	85.5917	85	117	30	30	3	4.33333	2.66667	3.66667	3	4.33333	0	0	0	0	1017	1495	6.43365	42116	26.6778	6.89167	41.8631	4.23434	4025.23	5.96422	5.33327	3.76348
42118	4.44444	7.44444	18.6667	0.822859	0.792186	0.722227	0.901261	31.2273	30.4205	0.208791	0.442623	19.2627	111.433	34.7922	44.8686	778.818	1330.36	11.6977	15.5198	10.7727	10.5795	23.7727	61.5795	55	92	28	28	2.66667	3	2	3	2.66667	3	0	0	0	0	480	832	6.4367	42118	12.0028	6.81793	41.8856	4.55403	657.773	3.22455	4.24283	2.82067
42119	30.8889	35.2222	42	0.869804	0.910604	0.88408	0.862775	31.3822	31.6082	0.513514	0.867139	13.7472	18.2356	22.1338	21.8935	9588.52	128469	33.3912	398.95	28.6178	286.392	86.6178	1077.39	118	1109	31	54	6.66667	7	5.66667	6.33333	6.66667	7	0	0	0	0	979	10196	6.43715	42119	18.6341	13.8259	41.8856	10.6304	237614	9.2058	9.37979	2.12713
42125	3.22222	10.4444	20	0.817517	0.910338	0.750849	0.875312	31.1083	30.4333	0.191489	0.665236	20.2868	45.995	34.1985	36.5139	676.5	5559	13.8227	55.3858	13.8917	37.0667	24.8917	174.567	56	205	28	30	2	3.66667	1.66667	3.33333	2	3.66667	0	0	0	0	603	2591	6.4533	42125	10.5768	7.80615	41.8856	5.09709	9762.75	5.95385	6.35842	3.34151
42129	5.77778	21.8889	28.6667	0.867377	0.617344	0.854078	0.740163	31.6667	31.1625	0.327103	0.209302	37.4605	17.7701	39.0328	28.9888	1303	1840.08	16.4679	8.79181	11.3333	6.8375	42.3333	24.8375	74	56	30	30	2.66667	6.66667	2.33333	4.33333	2.66667	6.66667	0	0	0	0	930	1034	6.45866	42129	15.6256	8.88974	41.8856	5.59082	1311.92	9.04244	4.10792	1.90851
42130	20.5556	26.3333	30.4444	0.701278	0.864691	0.515014	0.902966	31.0951	31.4402	0.509934	0.82732	68.21	18.7985	33.1423	25.1999	5849.94	56034.4	29.5103	232.075	23.9049	124.56	115.905	726.56	147	758	31	43	6.33333	6	4.33333	5.33333	6.33333	6	0	0	0	0	1661	6561	6.46311	42130	24.4303	12.6219	41.8631	4.49477	107639	10.8819	10.1125	0.842904
42132	6.11111	12.3333	21.5556	0.772599	0.691909	0.699631	0.620367	31.303	30.9583	0.176471	0.779279	16.0341	90.8242	34.6846	36.2803	691.212	13774.1	9.95152	116.708	8.69697	73.0417	20.697	399.042	52	430	28	33	3	4.66667	2.33333	3.33333	3	4.66667	0	0	0	0	479	7321	6.46678	42132	12.9957	8.75	41.8856	5.58225	21729.8	4.67692	4.48044	2.51417
42133	6.22222	10.7778	17.4444	0.878493	0.79439	0.775611	0.760295	31.5202	30.7863	0.170732	0.351852	12.823	26.3222	32.3498	32.5079	638.335	1827.55	8.4977	17.5024	7.97984	15.2137	17.4798	47.2137	49	78	29	30	2.66667	4	2.66667	3.33333	2.66667	4	0	0	0	0	423	777	6.46887	42133	13.0058	8.92464	41.8631	5.79789	2450.06	5.98249	6.00558	3.91707
42135	0	10.3333	20.4444	0	0.577653	0	0.543394	31.2167	30.7792	0	0.641434	0	120.459	0	37.9321	232.133	5496.63	0	53.995	0	40.2208	7.78333	191.221	39	222	28	28	0	4.66667	0	3	0	4.66667	0	0	0	0	335	3080	6.4783	42135	7.91453	7.02137	41.9308	0	2586.33	4.33138	4.04582	2.71741
42138	0	15	22.7778	0	0.831899	0	0.651989	31.8643	31.9429	0	0.74344	0	192.879	0	36.809	608.821	12314.7	0	84.4275	0	54.0571	15.1357	366.057	47	398	30	33	0	5	0	4	0	5	0	0	0	0	475	5477	6.48704	42138	9.99323	12.5821	41.9082	0	15194.6	5.29528	3.74531	1.37044
42140	10.1111	9.66667	16	0.900878	0.720624	0.962683	0.663022	31.6034	30.5905	0.408696	0.555556	18.9112	80.0445	36.2948	40.5721	1671.1	2467.97	17.6383	27.0532	12.3966	17.4095	54.3966	104.409	86	135	29	27	3.66667	4	3.33333	3	3.66667	4	0	0	0	0	900	1515	6.48963	42140	5.79351	7.9882	41.9082	8.07662	2256.97	4.86855	3.16429	2.7009
42142	51.5556	42.5556	69.6667	0.845547	0.732734	0.773612	0.709652	31.5926	31.6042	0.582418	0.851695	11.8935	45.6088	18.4633	21.82	23207.4	117662	48.4333	296.166	40.9074	189.396	132.407	965.396	164	997	32	34	8.33333	8.33333	7.33333	6.33333	8.33333	8.33333	0	0	0	0	2411	13174	6.49454	42142	11.4567	10.9073	41.9082	8.57221	169132	9.07011	5.79245	1.14156
42143	57	81.6667	95.6667	0.788921	0.743667	0.691099	0.678607	31.5746	31.5765	0.452055	0.793814	6.54444	139.589	16.6295	26.1247	16757.2	198825	29.5911	262.048	22.4254	193.424	79.4254	1888.42	111	1920	29	48	9.33333	12	7.66667	10.3333	9.33333	12	0	0	0	0	1997	44298	6.49454	42143	9.63774	29.4241	41.9082	5.86694	198332	6.02521	2.7511	1.38412
42145	1.33333	13.7778	19.8889	0.730297	0.828778	0.734785	0.821012	31.375	30.989	0.0752688	0.609524	9.16722	83.9988	16.1703	33.9157	863.875	5680.97	15.9583	43.6804	16.125	31.511	18.625	163.011	50	194	29	30	1.33333	4.66667	1	4	1.33333	4.66667	0	0	0	0	457	2225	6.50446	42145	5.69635	7.23059	41.9308	4.78851	4522.06	7.42398	6.11095	3.14477
42150	0	24.1111	32.8889	0	0.813279	0	0.91298	32.0694	32.1028	0	0.697674	0	30.961	0	26.5229	706.444	18156.6	0	78.5516	0	48.8972	12.9306	276.897	45	309	28	39	0	6.66667	0	5	0	6.66667	0	0	0	0	541	4817	6.51226	42150	15.0745	9.88392	41.9082	0	26430.9	11.0974	9.20952	2.00622
42156	13.6667	17.3333	30.1111	0.90484	0.937315	0.983947	0.901228	31.3857	30.425	0.247312	0.652968	9.48042	33.6458	27.7771	28.9077	1604.47	8729.83	11.5167	51.9212	9.61429	36.075	28.6143	182.575	60	213	29	29	4.33333	4.66667	4	4.66667	4.33333	4.66667	0	0	0	0	620	2081	6.53104	42156	10.882	10.149	41.9082	10.7999	12760.1	9.88423	8.57576	2.86464
42157	35.4444	33.4444	52	0.892007	0.904829	0.883685	0.732334	31.1486	31.6604	0.416667	0.859546	12.6856	182.958	20.5372	27.4504	7807.46	139993	23.237	440.436	20.8514	324.34	57.8514	1472.34	89	1504	30	46	7	6.33333	6.33333	6	7	6.33333	0	0	0	0	1014	36226	6.53368	42157	23.7901	12.3203	41.9082	7.86883	139375	11.6781	5.25848	1.8373
42158	86.1111	97.7778	122.444	0.849865	0.864197	0.821156	0.588223	31.2517	31.3596	0.5	0.801181	15.2072	64.5175	17.7014	19.6977	34597.6	307230	41.7096	336.062	36.7483	255.14	132.748	1171.64	164	1203	31	50	11.3333	11.6667	10	11.3333	11.3333	11.6667	0	0	0	0	4854	56655	6.53723	42158	15.1957	17.43	41.9082	4.71629	369365	2.80643	3.72974	0.623338
42165	3.22222	8.77778	19.8889	0.817517	0.939032	0.830171	0.962091	32.0491	31.317	0.186047	0.767568	23.3523	153.711	44.5671	41.7041	299.21	7957.26	9.19227	92.6704	8.95089	53.683	18.9509	360.683	51	392	28	28	2	3.33333	1.66667	3.33333	2	3.33333	0	0	0	0	514	4657	6.55698	42165	14.8431	7.59069	41.9082	4.10939	11160.1	4.67789	4.48515	2.88633
42166	29.3333	29.1111	63.3333	0.718728	0.565387	0.507253	0.502518	31.2723	31.1786	0.583333	0.794326	38.8372	327.308	26.2497	38.3827	17397.8	35488.2	55.364	113.012	46.2277	74.3214	189.728	660.821	221	692	31	33	8	11.3333	7.33333	7	8	9.33333	0	0	0	0	4842	19842	6.56065	42166	21.7917	13.2878	41.9082	3.19913	9367.96	2.60324	2.52852	1.7376
42172	46.5556	41.1111	72.3333	0.877079	0.852563	0.858377	0.793669	31.91	31.91	0.54321	0.844924	10.149	48.9053	20.0739	24.1165	14036.6	133175	32.3239	334.92	22.09	213.09	105.09	1651.09	137	1683	28	34	8	7.33333	7.33333	7	8	7.33333	0	0	0	0	1684	23869	6.57559	42172	12.4167	27.1779	41.9082	7.47213	188589	8.58289	7.32245	2.0394
42178	76.2222	89.6667	121.889	0.936168	0.95286	0.908687	0.950933	31.4508	32.744	0.65371	0.8223	5.64826	142.114	13.7163	22.5669	61920.5	313296	85.3102	373.234	79.5492	283.256	232.549	1903.26	264	1936	32	43	10	10.6667	9.66667	10.6667	10	10.6667	0	0	0	0	3168	59037	6.59054	42178	16.3384	15.3867	41.9082	13.7751	351244	5.321	3.62117	0.2199
42179	102.222	113.444	127.778	0.839699	0.832679	0.869876	0.867849	31.9505	33.4898	0.557789	0.859259	10.6822	193.197	13.2797	25.9917	58465	461125	61.8821	446.461	61.0495	375.51	169.05	3133.51	201	3167	32	43	12	12.6667	10	10.6667	12	12.6667	0	0	0	0	4724	106104	6.59104	42179	5.75016	15.2059	41.9082	9.10672	439023	5.56529	9.19203	0.700772
42181	34	27.8889	39.1111	0.838536	0.915797	0.643358	0.867121	31.45	31.8682	0.398374	0.641115	13.805	6.6926	22.98	18.3342	6674.6	55407.4	20.9127	198.865	16.55	166.132	71.55	474.132	103	506	34	58	7	6	6	5.66667	7	6	0	0	0	0	1463	4548	6.59166	42181	12.2803	15.8732	41.9082	5.21674	100794	11.202	11.3366	0.711919
42183	21.1111	26.3333	34	0.84678	0.802035	0.682724	0.71054	31.4698	30.9569	0.313725	0.457364	18.7158	41.7507	28.5333	32.5294	2567.23	4309.19	12.2039	17.4693	10.5302	12.0431	50.5302	74.0431	82	105	30	29	5.66667	6.66667	4.66667	6	5.66667	6.66667	0	0	0	0	800	1882	6.59752	42183	9.47643	10.9091	41.9308	7.17342	4912.64	2.78362	3.56571	2.64851
42185	0	11.8889	20.6667	0	0.61364	0	0.593118	31.4875	31.3792	0	0.807018	0	349.584	0	40.8398	373.325	11905.5	0	103.798	0	73.6208	10.5125	389.621	42	421	28	31	0	5	0	3	0	5	0	0	0	0	390	6260	6.6044	42185	20.3892	8.90503	41.9082	0	5242.48	5.94938	3.77712	2.9719
42188	69	74.4444	92.2222	0.923851	0.755832	0.858415	0.583822	31.2517	31.4572	0.536723	0.865465	11.5721	222.23	16.3904	34.5007	25890.1	211209	39.328	302.785	32.7483	183.043	126.748	3387.54	158	3419	31	52	9.66667	11.3333	9	8.33333	9.66667	11.3333	0	0	0	0	3104	64971	6.60846	42188	22.4443	19.6551	41.9082	11.3483	209208	13.5414	2.81921	0.426195
42192	15.7778	28.4444	31.5556	0.89632	0.896769	0.90685	0.711608	31.6216	31.5541	0.382114	0.567839	29.817	88.0734	28.7817	29.0898	3785.46	11456.6	22.5263	43.8209	19.8784	31.4459	61.3784	149.446	93	181	31	36	4.66667	6.66667	4.33333	6.33333	4.66667	6.66667	0	0	0	0	1197	4157	6.62048	42192	16.6338	15.0314	41.9082	5.52845	15370.1	3.19403	4.18374	1.00432
42194	32.5556	31	49	0.65742	0.795163	0.464281	0.800064	31.3365	31.2885	0.665272	0.81519	23.7149	21.237	26.5586	22.9154	16134.6	75168.8	52.2334	253.977	39.6635	167.712	192.663	703.712	224	735	31	40	7.66667	6.66667	5.33333	6	7.66667	6.66667	0	0	0	0	3896	7692	6.62505	42194	7.66096	11.257	41.9082	3.56031	130957	10.0632	6.95787	0.749703
42198	48.8889	38.8889	65	0.908404	0.976043	0.85518	0.728873	31.529	31.7717	0.506329	0.824805	20.3412	147.758	20.2447	27.1604	16866.5	149680	36.5801	397.708	30.471	312.228	108.471	1219.23	140	1251	32	39	9.66667	7.33333	7.66667	7	9.66667	7.33333	0	0	0	0	2364	35569	6.63576	42198	10.6887	12.3244	41.9308	5.05064	172872	11.8676	3.41249	1.0315
42201	4.55556	10.7778	18.3333	0.985053	0.925345	0.947445	0.870827	31.3793	31.5733	0.166667	0.5625	19.5753	50.3189	40.0778	37.3675	430.414	2870.41	7.93776	28.035	6.62069	19.4267	21.6207	95.4267	53	127	29	30	2.33333	3.66667	2.33333	3.66667	2.33333	3.66667	0	0	0	0	371	1407	6.64254	42201	21.8134	6.6592	41.9082	3.72207	4341.89	6.70613	6.02528	2.4934
42206	25.5556	35.2222	48.1111	0.980151	0.43976	0.949929	0.37406	32.0203	31.5523	0.662921	0.672	22.5464	130.839	24.4435	30.3305	18921.2	19507.8	77.0579	59.3909	62.9797	49.4477	204.98	223.448	237	255	29	31	5.66667	10.3333	5.66667	5	5.66667	10.3333	0	0	0	0	2869	7221	6.65155	42206	26.8362	8.02825	41.9082	10.6445	12815.3	8.98059	2.98607	0.975968
42207	41.8889	33.5556	49.3333	0.85679	0.916883	0.71525	0.794618	31.5603	31.4828	0.396552	0.803887	12.8504	24.8511	20.0533	22.1531	9119.21	117466	23.5696	362.08	21.4397	288.017	52.4397	1068.52	84	1100	31	58	7.66667	6.66667	6.66667	6.33333	7.66667	6.66667	0	0	0	0	1043	16340	6.6568	42207	11.5176	12.3407	41.9082	6.623	207434	8.09913	9.26575	1.60547
42216	0	21.5556	26.5556	0	0.906025	0	0.820988	31.1821	30.7536	0	0.766234	0	146.438	0	36.7698	666.468	14939.9	0	75.1227	0	50.7464	13.8179	412.246	45	443	28	32	0	5.66667	0	5.33333	0	5.66667	0	0	0	0	436	6744	6.68585	42216	7.2055	11.0518	41.9082	0	11460.9	4.25678	3.32269	1.35058
42226	11.2222	20.5556	37.4444	0.832588	0.898921	0.825756	0.635838	31.5405	30.6791	0.146341	0.842262	8.18357	183.049	24.8149	37.8943	1154.84	29266.2	8.56837	147.586	8.45946	96.3209	17.4595	759.321	49	790	29	30	4	5.33333	3.33333	5	4	5.33333	0	0	0	0	612	13402	6.72769	42226	6.03147	9.54662	41.9082	6.57839	14673.2	9.53923	2.76113	2.79214
42227	12.3333	38.3333	45	0.964437	0.506749	0.930443	0.489808	30.9804	31.402	0.190476	0.841221	11.5956	190.309	24.2567	31.9854	1464.94	61244.2	10.3529	174.949	10.0196	115.598	21.0196	654.598	52	686	28	38	3.66667	10	3.66667	5	3.66667	10	0	0	0	0	791	23952	6.72769	42227	28.1632	16.3364	41.9082	10.2244	41608.5	8.66906	2.82989	2.12682
42228	9.33333	20.4444	31.6667	0.907082	0.931596	0.864057	0.960915	31.8292	31.475	0.208791	0.729107	13.1667	26.8	27.8944	27.0859	1330.69	16884.6	12.2065	86.7859	11.1708	59.525	28.1708	298.525	60	330	29	31	3.33333	5	3	5	3.33333	5	0	0	0	0	552	3484	6.72854	42228	4.76439	9.4324	41.9308	6.58089	26706.9	7.82427	8.85647	2.55819
42230	30	15.8889	44.1111	0.969419	0.720804	0.989577	0.677248	31.9103	32.2019	0.433333	0.7474	9.32168	522.153	22.5501	42.7702	5673.63	27972.8	20.4453	147.952	15.0897	99.7981	66.0897	1005.8	98	1038	29	33	6	5.33333	6	3.66667	6	5.33333	0	0	0	0	773	13730	6.73163	42230	20.3916	9.42857	41.9082	8.50275	15651.2	8.15445	2.56356	2.09812
42232	41.1111	31.8889	60.5556	0.773533	0.814004	0.64567	0.7472	31.55	31.9075	0.55814	0.784583	14.8052	58.2369	20.9504	21.488	16415.2	104895	42.4014	330.563	35.45	274.092	136.45	1110.09	168	1142	31	38	8.33333	6.66667	6.33333	5.66667	8.33333	6.66667	0	0	0	0	2038	12565	6.73519	42232	23.2234	14.2069	41.9082	6.44649	160630	6.81036	5.65951	0.586832
42234	9.77778	21.2222	32.3333	0.826559	0.848261	0.905776	0.68747	31.3542	31.0417	0.2	0.672131	9.53283	78.8209	22.1911	30.0932	1651.94	10924.9	12.214	54.8798	11.1458	42.9583	22.6458	234.958	54	266	29	30	3.66667	5.33333	3	4.66667	3.66667	5.33333	0	0	0	0	541	3361	6.74337	42234	5.33638	7.48554	41.9082	7.20119	14371.9	6.97264	5.26405	2.46784
42235	14.8889	14.5556	24.3333	0.919141	0.74633	0.937806	0.811838	31.8795	31.192	0.642857	0.430894	24.4691	64.7228	30.6516	33.7294	7677.4	2789.96	54.1952	20.4874	38.1205	14.808	167.121	71.808	199	103	32	28	4.33333	4.66667	4	3.66667	4.33333	4.66667	0	0	0	0	1919	1349	6.74658	42235	17.0577	14.1459	41.9082	8.28605	1888.22	7.78574	5.19303	3.36271
42236	26.4444	31	38.6667	0.808921	0.852971	0.831774	0.832187	31.4707	31.8457	0.451852	0.786062	20.796	17.755	24.1483	22.5001	6263.18	56573.7	24.4074	195.878	18.5293	136.154	72.5293	573.154	104	605	32	44	6.33333	6.66667	5.33333	5.66667	6.33333	6.66667	0	0	0	0	1176	6894	6.74963	42236	21.4024	12.8306	41.9082	7.40655	106863	6.6976	7.46634	2.09614
42237	65.7778	59.6667	87.8889	0.749265	0.857897	0.619257	0.782179	31.4057	31.8832	0.414634	0.840547	15.3132	79.6526	19.7486	23.2065	14434.1	219454	23.3595	389.247	21.5943	273.117	61.5943	1756.12	93	1788	30	40	10	9.33333	8.66667	8.33333	10	9.33333	0	0	0	0	2527	44393	6.75188	42237	25.4971	13.8638	41.9082	4.51149	294793	3.78779	3.41984	1.39919
42238	41.2222	42.8889	51	0.973335	0.716572	0.919832	0.769519	31.6367	31.3945	0.384615	0.850912	10.1979	57.6079	18.7416	23.5723	7416.75	132384	19.4576	333.144	15.3633	227.605	57.3633	1442.61	89	1474	29	62	7.33333	8.33333	7	7	7.33333	8.33333	0	0	0	0	939	24307	6.75369	42238	11.7113	13.8719	41.9082	8.07664	164221	9.56293	6.22284	2.43834
42239	5.66667	11.3333	20.4444	0.678546	0.427484	0.585731	0.365646	32.0046	33.2454	0.26087	0.242718	47.8974	25.9924	43.1012	33.7026	622.148	1509.85	11.662	13.7546	9.99537	12.2546	28.9954	33.7546	61	67	29	27	3	5.33333	2	3	3	5.33333	0	0	0	0	705	885	6.75549	42239	19.575	8.43333	41.9308	3.94039	1380.15	6.53214	2.58413	2.97369
42243	23.8889	30.7778	38.3333	0.878583	0.933258	0.833529	0.867344	32.0111	31.7278	0.416667	0.879615	13.9842	21.2207	24.8009	23.6993	5680.17	122391	25.2075	433.269	24.9889	284.272	60.9889	1179.27	93	1211	30	50	6	6.33333	5	6	6	6.33333	0	0	0	0	860	10684	6.76096	42243	6.76676	11.3853	41.9082	7.86692	222462	9.62921	8.64452	2.09706
42251	65.3333	47.4444	80.4444	0.983719	0.939059	0.90995	0.942593	31.3793	32.0194	0.513514	0.734513	11.3607	10.0112	16.7683	16.2788	20304.4	161591	33.6105	349.437	28.6207	284.981	102.621	792.981	134	825	31	41	9.33333	7.66667	9	7.66667	9.33333	7.66667	0	0	0	0	1679	8556	6.79532	42251	16.9237	12.6225	42.0215	7.86877	294403	8.09222	7.98322	1.18244
42253	9.55556	20.4444	23.6667	0.614493	0.784694	0.561459	0.690607	30.5804	31.2634	0.227273	0.597938	14.6022	27.7911	30.9127	27.4834	1166.38	8394.9	10.3034	44.5736	9.41964	31.7366	24.4196	144.737	55	176	29	33	4.33333	5.66667	2.66667	4.66667	4.33333	5.66667	0	0	0	0	590	2471	6.80212	42253	25.4487	8.58425	42.0215	4.20889	12892.2	4.46798	5.41759	2.16637
42255	20.6667	39.1111	39.4444	0.976776	0.969248	0.913219	0.916026	31.0673	31.1587	0.295238	0.746988	9.62095	6.35773	21.7819	19.7528	3764.11	48212.7	16.8574	136.705	14.9327	89.8413	41.9327	428.841	73	460	30	59	5	7	5	7	5	7	0	0	0	0	741	3646	6.80797	42255	19.7062	12.6529	41.9988	11.1388	92802.8	14.921	13.932	1.29991
42257	23.2222	30.1111	30.5556	0.936253	0.886449	0.924064	0.846904	31	30.51	0.369369	0.779503	15.5777	11.6873	23.3884	21.9053	4518	56696.8	20.6124	208.785	18	141.49	52	561.49	83	592	30	58	5.33333	6.33333	5.33333	5.66667	5.33333	6.33333	0	0	0	0	769	5617	6.81248	42257	17.8832	18.1438	41.9988	10.7435	106903	11.4745	11.7619	2.09657
42265	83.8889	84.6667	114.778	0.891715	0.791319	0.876866	0.762489	31.2421	31.3639	0.575758	0.748083	15.2581	99.9007	15.6678	19.549	68425.9	262619	85.2321	324.677	80.7579	263.636	193.758	1292.64	225	1324	34	50	10.3333	12	10	9.33333	10.3333	12	0	0	0	0	8470	41921	6.82598	42265	19.88	14.5501	41.9988	7.34103	323367	9.82862	6.05004	0.596131
42271	28.5556	27.8889	50.7778	0.922605	0.87188	0.885828	0.753853	31.0691	31.0526	0.595628	0.71885	15.0057	105.438	24.4471	27.9565	10307.4	19486.9	37.7519	72.4573	25.9309	49.9474	127.931	305.947	159	337	29	30	6	6.33333	5.66667	5.66667	6	6.33333	0	0	0	0	2060	5562	6.84309	42271	25.9536	12.7288	42.0215	7.23696	21470.1	10.7518	5.01901	0.873424
42275	0	9.33333	17.4444	0	0.854004	0	0.819552	30.8864	30.1193	0	0.474453	0	75.5842	0	39.6047	283.841	2332.27	0	24.0593	0	17.8807	8.11364	88.8807	39	119	28	29	0	3.66667	0	3	0	3.66667	0	0	0	0	287	1191	6.85181	42275	9.34848	7.39394	41.9988	0	1465.8	7.09905	4.37989	2.86802
42278	43.5556	46.8889	66.4444	0.867862	0.690801	0.874168	0.728975	31.0148	31.6102	0.473684	0.88159	10.9679	41.2104	20.0178	22.6178	9915.13	153908	24.2479	354.793	16.9852	225.39	70.9852	1212.39	102	1244	29	39	8.33333	10	7	6.66667	8.33333	10	0	0	0	0	1268	26246	6.86245	42278	20.7965	11.2017	41.9988	8.64097	235054	10.2233	4.65878	2.20042
42279	37.4444	41.7778	61.1111	0.908349	0.85751	0.993823	0.907735	31.4453	32.2318	0.55	0.8663	13.4373	18.6962	21.6547	20.4457	12528.1	135852	35.7031	350.521	24.5547	235.768	100.555	1142.77	132	1175	30	36	7	7.66667	6.66667	6.66667	7	7.66667	0	0	0	0	1583	11539	6.86323	42279	13.2401	11.0042	41.9988	12.5572	224346	12.6337	8.73333	2.2073
42281	63.3333	60.1111	89.8889	0.855357	0.865976	0.683763	0.965303	31.1775	31.005	0.59799	0.840568	20.9018	66.2823	19.677	19.1817	29128.4	255355	48.7979	454.078	41.8225	368.995	174.822	1532.99	206	1564	30	32	9.66667	9	8.33333	8.33333	9.66667	9	0	0	0	0	4443	39739	6.86526	42281	6.41021	15.0794	41.9988	8.46319	312686	10.9826	9.97672	1.28839
42282	81.5556	109.889	128.778	0.797253	0.873451	0.705736	0.92385	31.1071	31.5032	0.610294	0.776358	23.4015	68.2392	17.6367	18.2403	65913.8	302489	82.8561	297.298	83.8929	213.497	286.893	1297.5	318	1329	30	45	10.3333	14.3333	10	11.3333	10.3333	13.3333	0	0	0	0	8659	46155	6.86796	42282	18.1313	15.3642	41.9988	7.17396	381865	4.87386	6.67251	0.497313
42283	5	20.8889	27.5556	0.714667	0.839591	0.688649	0.915674	31.2357	30.9929	0.125	0.731183	11.8265	67.6429	27.7755	29.128	741.543	18514.8	8.11984	94.1454	7.76429	68.0071	14.7643	373.007	46	404	28	34	2.66667	5.66667	2	4.66667	2.66667	5.66667	0	0	0	0	488	4940	6.86796	42283	5.34222	23.203	41.9988	6.693	19714.8	7.43821	6.58324	2.6453
42285	29	31.2222	37	0.885186	0.861204	0.873699	0.85396	31.2865	31.2344	0.489362	0.810289	22.1979	16.6415	23.5706	23.1751	8338.61	56535	30.7634	197.21	22.7135	122.766	82.7135	550.766	114	582	30	44	6.33333	6.66667	5.66667	6	6.33333	6.66667	0	0	0	0	1401	4190	6.8732	42285	18.9208	12.3457	41.9988	8.38368	109422	7.5729	8.26217	1.65885
42286	25.1111	26.1111	37.5556	0.949665	0.876597	0.905911	0.844707	30.8023	30.9041	0.507042	0.850327	12.6789	25.052	25.7815	26.8486	5997.81	67280.4	25.326	274.19	15.1977	164.096	83.1977	1024.1	114	1055	29	37	5.66667	6.33333	5.66667	5.33333	5.66667	6.33333	0	0	0	0	1201	14673	6.87899	42286	22.3291	11.5325	42.0215	10.5663	130490	9.75205	10.1088	1.74072
42288	48.6667	52.5556	71.8889	0.835649	0.747847	0.66383	0.71968	30.7121	31.3661	0.481481	0.891827	10.1741	181.73	19.854	27.6421	11366.3	231939	24.8199	478.198	18.2879	349.634	78.2879	2479.63	109	2511	29	39	8.33333	9.66667	7.33333	7.33333	8.33333	9.66667	0	0	0	0	1664	65562	6.88108	42288	23.9005	11.8943	42.0215	7.07309	214116	6.85061	5.34855	3.36493
42294	57.6667	60.2222	86.5556	0.892281	0.92851	0.816142	0.839658	30.8668	31.1557	0.74321	0.842282	23.3375	66.9963	20.4832	21.7447	54967.8	198441	100.131	349.841	87.1332	265.344	393.133	1658.84	424	1690	33	40	9	9.33333	8	8.66667	9	9.33333	0	0	0	0	5824	38013	6.89142	42294	22.4863	13.6305	41.9988	9.49167	266647	4.83641	5.20191	0.192047
42297	21.3333	29.7778	39.8889	0.949413	0.976676	0.875486	0.844333	31.1283	30.9079	0.391304	0.701493	10.6786	25.0948	25.1549	23.8592	3821.94	19094.1	18.2832	69.6108	14.3717	49.0921	57.8717	222.092	89	253	29	29	5.33333	6	5	6	5.33333	6	0	0	0	0	1113	3241	6.89964	42297	13.9823	8.42264	41.9988	8.59019	29118.2	6.84763	7.80449	1.91283
42303	30.5556	33.3333	40.1111	0.871837	0.949104	0.844168	0.90019	31.3221	31.226	0.542484	0.843137	16.4014	14.3391	22.7017	21.6348	9410.72	102666	33.1324	335.951	25.6779	251.774	93.6779	857.774	125	889	32	49	6.66667	6.33333	5.66667	6.33333	6.66667	6.33333	0	0	0	0	1319	6042	6.91163	42303	14.9092	33.5118	41.9988	11.1722	195665	11.7941	13.583	1.95078
42308	9.66667	20.1111	26.6667	0.833984	0.797751	0.702179	0.654204	31.6958	31.1458	0.208791	0.610811	18.1722	40.5507	33.683	30.1169	1085	7153	10.58	38.3459	8.30417	27.8542	25.3042	139.854	57	171	29	30	3.66667	5.66667	3.33333	4.66667	3.66667	5.66667	0	0	0	0	715	2585	6.93088	42308	10.4191	9.61056	41.9988	4.02837	11097	3.73148	4.22339	2.19338
42311	45	36.6667	63.5556	0.854319	0.838855	0.675229	0.656691	30.9266	30.1658	0.513889	0.888011	9.32445	51.5069	20.0115	24.9593	12271	132614	29.4141	385.071	21.0734	211.834	87.0734	1458.83	118	1489	29	36	8	7.66667	7	6	8	7.66667	0	0	0	0	1698	26726	6.93959	42311	9.92238	11.8718	41.9988	6.55086	194534	8.77069	6.05765	2.21054
42315	0	28	42	0	0.692407	0	0.689791	31.2083	30.3182	0	0.362832	0	23.6973	0	23.8419	412.25	5451.73	0	20.658	0	18.6818	6.79167	54.6818	38	85	28	27	0	7.33333	0	5.33333	0	7.33333	0	0	0	0	714	1532	6.95299	42315	9.61538	8.9627	41.9988	0	6512.25	4.95736	3.9158	2.51314
42316	0	7.88889	17.2222	0	0.625955	0	0.50121	31.306	30.2716	0	0.848429	0	472.951	0	47.3389	92.5647	10067.9	0	129.841	0	77.7284	9.69397	560.728	41	591	28	29	0	3.66667	0	2.33333	0	3.66667	0	0	0	0	318	7999	6.9535	42316	6.23358	7.9781	41.9988	0	777.405	3.22279	3.04376	2.35698
42317	0	7.66667	16.2222	0	0.771832	0	0.706663	30.9828	31.0776	0	0.740331	0	272.828	0	43.4437	167.517	6068.67	0	79.0673	0	53.9224	9.01724	293.922	40	325	28	30	0	3.33333	0	2.66667	0	3.33333	0	0	0	0	321	4395	6.95631	42317	27.1897	6.94828	41.9988	0	2469.68	4.04639	4.2631	3.20885
42321	37.5556	24.5556	43.7778	0.931134	0.986259	0.789297	0.924832	31.0802	31.7476	0.467626	0.772388	19.6799	15.4728	22.0089	22.7724	9974.41	87301.4	28.5855	351.723	25.4198	247.252	95.9198	988.252	127	1020	33	48	7	5.33333	6.66667	5.33333	7	5.33333	0	0	0	0	1686	9160	6.97606	42321	19.7993	11.9586	41.9988	9.77909	159262	10.3906	9.89448	0.900215
42331	10.6667	15	18.7778	0.680002	0.891911	0.677585	0.925777	31.4464	30.7188	0.346154	0.507042	38.2792	48.2146	35.8032	32.2028	1540.55	3866.53	14.8765	27.7701	12.0536	21.2812	39.5536	86.2812	71	117	30	29	4.33333	4.66667	3.33333	4	4.33333	4.66667	0	0	0	0	820	1674	7.00284	42331	11.4797	8.86179	42.0443	3.81182	5101.63	3.3746	4.45051	1.72193
42332	9.77778	23	26.2222	0.944984	0.897656	0.87996	0.980498	30.8964	31.2393	0.235955	0.797357	10.0875	22.7108	29.6831	26.7328	1185.44	25080.5	10.8536	119.766	9.60357	79.7607	26.1036	390.761	57	422	28	36	3.33333	5.66667	3.33333	5	3.33333	5.66667	0	0	0	0	521	4705	7.00335	42332	24.5845	14.214	42.0443	7.49071	43670.7	8.96152	9.49181	2.71107
42333	8.77778	13.4444	18.4444	0.79329	0.928905	0.721201	0.788229	31.4333	30.625	0.326733	0.411765	24.0244	35.5625	34.5653	31.7043	1345.07	2693.25	15.1743	21.4576	13.5667	17.375	40.5667	62.375	72	93	29	28	3.66667	4	3	4	3.66667	4	0	0	0	0	629	1151	7.00751	42333	7.45455	9.2259	42.0443	5.26312	3622.53	5.43614	5.45569	3.42015
42335	16.3333	33.8889	45.8889	0.930468	0.845373	0.85791	0.720826	31.1757	31.1182	0.190476	0.694545	9.39744	150.881	20.4744	30.8939	2055.45	20327.2	10.1236	63.6588	9.82432	51.8818	21.8243	314.882	53	346	29	32	4.66667	7.33333	4.33333	6.33333	4.66667	7.33333	0	0	0	0	577	6693	7.0146	42335	18.1169	8.22222	42.0443	9.44486	10390.3	10.431	4.44019	3.01274
42336	26.8889	35.7778	35.7778	0.904865	0.953392	0.850785	0.87542	31.3113	30.9534	0.391304	0.82017	11.4784	11.7907	23.1572	21.8979	4865.77	79689	19.0317	247.481	12.6887	144.047	51.6887	746.047	83	777	31	67	6	7	5.66667	6.66667	6	7	0	0	0	0	835	6501	7.01499	42336	10.1269	13.5336	42.0443	10.2257	145526	9.95359	8.96843	2.68417
42337	58.8889	85.1111	101.222	0.825437	0.708452	0.628907	0.745123	30.9724	31.5568	0.540984	0.810753	20.9728	116.09	19.6762	22.5788	25176.1	237103	43.0219	298.42	35.5276	223.443	139.028	1180.44	170	1212	30	54	9	12.6667	8.33333	9	9	12.6667	0	0	0	0	4035	48933	7.01594	42337	22.6558	16.1756	42.0443	6.59177	254810	11.7857	3.93686	0.910947
42338	5.55556	12.3333	19.4444	0.806825	0.425036	0.616237	0.312761	30.7978	30.8382	0.176471	0.42623	17.9259	51.1797	31.126	36.2321	814.386	2384.31	11.0622	19.8735	11.2022	15.1618	19.2022	72.1618	50	103	29	30	2.66667	7	2.33333	3	2.66667	7	0	0	0	0	532	1147	7.01803	42338	20.656	8.696	42.0443	3.69986	3223.99	4.92839	1.58641	3.04915
42341	46.3333	32.2222	60.8889	0.783131	0.929848	0.693514	0.850253	31.1773	32.4073	0.40625	0.756098	10.0145	13.9046	17.6347	20.6884	10519.9	91821.8	23.4534	275.948	20.8227	196.093	72.8227	756.593	104	789	34	48	8.66667	6.33333	7	6	8.66667	6.33333	0	0	0	0	1372	9195	7.0313	42341	17.6804	13.4229	42.0215	7.27018	169367	9.12557	8.58969	2.43821
42347	0	11.4444	21.8889	0	0.807658	0	0.716645	31.4007	30.7279	0	0.752212	0	149.996	0	38.5372	356.055	8586.6	0	77.8643	0	44.2721	12.5993	289.272	44	320	29	30	0	4.33333	0	3.33333	0	4.33333	0	0	0	0	519	4497	7.06143	42347	11.0927	7.45254	42.0215	0	10628	3.8079	4.00521	2.83253
42351	65.2222	68.4444	99	0.88909	0.921401	0.81325	0.960269	31.2288	31.1509	0.677903	0.777778	10.6383	78.6541	16.8663	21.1047	41137.2	201361	66.7542	311.724	50.7712	269.849	228.771	1161.85	260	1193	31	35	9.66667	9.33333	8.33333	9	9.66667	9.33333	0	0	0	0	3710	33836	7.06683	42351	7.82819	13.8026	42.0443	6.59452	247480	6.69401	3.59594	0.289461
42352	15.3333	20.1111	24.3333	0.794025	0.978503	0.678348	0.928468	30.8939	31.1212	0.492958	0.542553	32.4184	33.6407	32.8518	26.1284	3653.23	8286.45	24.1206	43.7351	17.1061	33.8788	76.1061	128.879	107	160	31	36	5	5.33333	4	5	5	5.33333	0	0	0	0	1606	2415	7.06942	42352	21.3828	14.3315	42.0215	3.46728	11175.8	6.01441	6.21359	0.6167
42354	39	33.7778	48.4444	0.980937	0.844409	0.9095	0.771226	31.0417	31.5139	0.458647	0.832734	17.2762	29.1681	20.7218	21.7623	11132.8	136830	30.8672	431.091	28.9583	394.486	83.9583	1043.49	115	1075	31	48	7	6.66667	7	6	7	6.66667	0	0	0	0	1370	16498	7.07296	42354	20.4311	13.7199	42.0215	11.6063	249075	5.82723	6.83999	1.4799
42361	7.77778	11.4444	21.1111	0.806068	0.966533	0.832569	0.856495	31.1917	31.1917	0.190476	0.525	10.1097	65.5774	30.0504	34.9146	811.583	3544.58	9.66548	31.3714	8.80833	21.8083	18.8083	100.808	50	132	28	30	3.33333	3.66667	2.66667	3.66667	3.33333	3.66667	0	0	0	0	415	1628	7.10276	42361	23.715	6.79135	42.0443	5.34684	3880.25	8.57588	5.89278	3.69749
42365	31.8889	35	46.5556	0.794074	0.889744	0.731215	0.864409	31.0719	31.2312	0.444444	0.690037	25.9825	28.2812	25.3102	22.1935	7927.88	26381.1	25.7504	81.1116	22.9281	65.7687	69.9281	209.769	101	241	32	33	7	7	5.66667	6.33333	7	7	0	0	0	0	2136	3679	7.11372	42365	18.6583	10.5177	42.0443	5.3212	44296.6	6.06944	7.21621	1.27934
42367	0	18.5556	26.7778	0	0.678491	0	0.538107	31.0844	31.6038	0	0.85061	0	513.666	0	40.5651	501.666	24444.5	0	141.983	0	87.3962	10.9156	727.396	42	759	28	30	0	6	0	4	0	6	0	0	0	0	435	14119	7.12042	42367	19.6553	9.37374	42.0443	0	6573.38	6.75608	3.34493	2.58395
42368	36.8889	39.1111	56.2222	0.785756	0.651088	0.620697	0.727618	31.3278	31.4167	0.442857	0.517241	13.6601	97.173	21.6928	30.3571	9433.14	13321.2	25.9041	34.2992	21.6722	28.5833	79.6722	125.583	111	157	31	33	7.66667	9.33333	6.33333	5.66667	7.66667	9.33333	0	0	0	0	1871	5393	7.12159	42368	21.1406	10.5035	42.0443	5.56956	7390.77	6.37113	3.52658	0.995567
42370	11.5556	23.4444	30.6667	0.768974	0.920716	0.779064	0.819229	31.5542	30.9	0.333333	0.473684	33.2357	26.9229	32.7392	27.4504	1997.05	5427.6	16.0516	24.8393	12.9458	18.1	40.4458	76.1	72	107	27	30	4.33333	5.66667	3.33333	5.66667	4.33333	5.66667	0	0	0	0	1053	1856	7.12593	42370	6.15758	8.18333	42.0443	5.44525	7830.25	4.57635	4.75135	2.09205
42381	21.5556	23.2222	32.5556	0.838369	0.972698	0.78372	0.897691	31.2355	30.7442	0.44	0.859218	14.1547	26.9194	25.3825	26.3124	5604.01	66893	27.579	310.624	24.7645	208.256	66.7645	815.256	98	846	28	43	5.66667	5.33333	4.66667	5.33333	5.66667	5.33333	0	0	0	0	895	8105	7.17113	42381	7.03044	11.2673	42.0215	8.22956	124777	10.3479	10.0343	1.56229
42389	8.66667	10	21.3333	0.726595	0.784884	0.737513	0.792383	31.35	30.7708	0.298969	0.448819	26.4794	28.1309	35.8097	35.5958	1111.8	2113	11.9449	21.1847	9.65	13.7292	35.65	64.2292	67	95	30	28	3.66667	4	2.66667	3.33333	3.66667	4	0	0	0	0	654	1115	7.2024	42389	4.9895	7.03675	42.0443	4.35744	3600.2	5.63052	5.54101	3.69623
42390	57.1111	75.4444	83.3333	0.834912	0.712532	0.680972	0.592628	31.2188	31.5184	0.393443	0.887892	15.108	206.597	20.1231	29.9465	13225.9	249561	24.4272	361.869	23.7812	266.482	69.7812	2364.48	101	2396	29	51	9.33333	11.3333	8	8.33333	9.33333	11.3333	0	0	0	0	2220	80541	7.21286	42390	19.9035	14.7427	42.0443	7.75321	222229	4.64394	3.72737	1.51574
42394	9.55556	17.8889	23	0.924497	0.979177	0.836901	0.866469	31.3403	30.3889	0.298969	0.579545	28.1218	31.5444	36.289	30.0888	1214.56	5990.5	12.1016	36.0583	9.15972	22.6111	44.6597	119.611	76	150	29	31	3.33333	4.66667	3.33333	4.66667	3.33333	4.66667	0	0	0	0	724	1826	7.2237	42394	6.34095	15.5543	42.0443	5.03023	10252.7	8.41157	6.8446	2.81214
42399	8.55556	18.8889	23.8889	0.948561	0.744358	0.81917	0.689011	31.3583	31.2792	0.3	0.372881	42.8373	27.825	37.1784	28.7463	1210.96	3430.98	12.6287	19.1914	11.6417	15.7208	37.6417	65.7208	69	97	29	32	3	6	3	4.33333	3	6	0	0	0	0	765	1214	7.2322	42399	20.7641	9.7316	42.0443	4.48537	4135.02	3.9689	3.38212	2.25241
42401	25.6667	53.3333	59.7778	0.974556	0.684211	0.805682	0.428577	31.3157	30.6017	0.218391	0.908507	12.567	658.446	24.872	44.6458	2661.17	113780	9.5025	233.359	8.68432	129.898	24.6843	3648.4	56	3679	28	41	6.33333	9.66667	5.66667	7	6.33333	9.66667	0	1	0	0.204499	1080	54633	7.23934	42401	9.15996	12.5967	42.0443	5.21479	45802.4	4.75879	2.80692	2.217
42403	102.778	101.889	144.556	0.936117	0.950002	0.832079	0.858155	31.1635	31.5654	0.527473	0.829376	5.60173	124.426	13.3299	21.4782	46842.3	339450	48.2906	355.197	44.8365	301.435	121.837	1957.43	153	1989	30	41	11.6667	11.6667	11	11.3333	11.6667	11.6667	0	0	0	0	3305	66560	7.25368	42403	20.4364	12.3137	42.0215	8.97041	378377	20.3214	7.56705	0.988015
42404	15.2222	16.7778	31	0.722711	0.617686	0.553497	0.520176	30.9972	30.358	0.326923	0.844193	19.3074	290.985	31.4107	41.2821	2170.79	24892.1	13.3751	151.112	11.0028	93.642	41.0028	904.642	72	935	30	31	5	5.66667	4	4	5	5.66667	0	0	0	0	1026	14462	7.25598	42404	9.34564	11.5884	42.0443	5.07071	11399	5.74407	2.86005	1.46546
42405	0	19.2222	24.6667	0	0.717659	0	0.58285	31.225	30.6292	0	0.469697	0	53.0944	0	30.6396	198.05	4540.32	0	25.3651	0	22.3708	4.775	82.3708	36	113	28	30	0	5.66667	0	4.33333	0	5.66667	0	0	0	0	502	1562	7.25975	42405	13.1257	8.44311	42.0443	0	5602.15	8.67734	4.36269	2.68123
42408	26.3333	40.1111	45.2222	0.652919	0.809188	0.614911	0.62265	31.2642	30.9773	0.285714	0.823009	10.4825	23.1736	23.0556	22.6039	3833.47	79911.2	14.8793	218.604	13.7358	147.023	33.7358	650.023	65	681	29	39	7	7.66667	4.66667	6.66667	7	7.66667	0	0	0	0	1121	15021	7.26476	42408	11.6133	10.9466	42.0215	4.15555	145701	4.39081	4.35531	2.67367
42409	6.33333	19	30.6667	0.779986	0.787044	0.743878	0.727551	31.375	31.2863	0.152941	0.730408	14.1888	181.185	24.4412	32.4336	932.5	15317	10.7127	85.0646	10.625	62.7137	18.625	316.714	50	348	28	30	2.66667	5.33333	2.66667	4.33333	2.66667	5.33333	0	0	0	0	590	4992	7.26604	42409	9.8565	7.76084	42.0215	5.91445	13941.2	8.7579	7.15641	2.20792
42411	77.8889	68.4444	95.1111	0.929502	0.85442	0.879475	0.799575	31.2318	31.325	0.551515	0.823594	10.1489	108.093	16.6502	20.5614	29336.6	205693	41.0834	323.764	41.7682	279.175	117.768	1326.67	149	1358	31	39	10	10	9.66667	8.66667	10	10	0	0	0	0	3160	30104	7.27678	42411	13.2216	13.2542	42.0215	14.1374	280842	8.06433	7.30407	1.16161
42414	18	23.4444	31.4444	0.884196	0.92836	0.908508	0.905228	31.1108	31.4176	0.380531	0.860303	13.8716	22.3309	26.5754	26.0397	3886.64	62131.8	22.525	286.71	19.8892	183.582	50.8892	803.582	82	835	29	31	5	5.66667	4.33333	5.33333	5	5.66667	0	0	0	0	746	6915	7.30872	42414	16.8808	11.0995	42.0443	10.9273	115785	10.672	11.0501	2.50689
42415	74.6667	70.2222	92.8889	0.908277	0.916416	0.915899	0.909112	31.4071	31.4	0.554348	0.855868	11.2245	76.2161	16.7898	20.0012	34924.6	315173	50.3265	483.421	43.5929	379.1	122.593	1557.6	154	1589	33	42	10.3333	9.66667	9.33333	9	10.3333	9.66667	0	0	0	0	3419	53536	7.30996	42415	13.2907	20.7023	42.0443	8.70591	399144	9.12402	4.65143	0.644867
42423	0	9.77778	17.5556	0	0.701209	0	0.675517	31.2833	31.2	0	0.778894	0	237.439	0	39.9792	319.233	9729.4	0	104.777	0	57.3	12.7167	361.8	44	393	28	32	0	3.66667	0	3.33333	0	3.66667	0	0	0	0	436	6110	7.35061	42423	13.0568	7.29974	42.0443	0	8823.19	4.62095	4.76318	2.85534
42427	74.1111	70.8889	105	0.887345	0.799767	0.865127	0.773129	31.4762	31.5734	0.6	0.790497	8.4855	72.2684	15.5699	18.7077	33136	229230	48.2	342.618	42.5238	311.927	141.524	1159.43	173	1191	30	38	10.3333	10.6667	9	8.66667	10.3333	10.6667	0	0	0	0	2695	32964	7.35685	42427	14.112	14.4018	42.0443	10.9188	298924	14.078	8.8956	1.56924
42430	47.8889	51.6667	76.4444	0.747214	0.765097	0.706045	0.879144	31.2399	31.2785	0.667897	0.855939	37.0665	99.9433	28.6948	21.2916	27600.9	212431	59.9875	435.814	51.7601	341.722	287.76	1446.72	319	1478	29	34	8.66667	8.66667	7	7.66667	8.66667	8.66667	0	0	0	0	6705	37259	7.36821	42430	14.09	15.6114	42.0215	3.98701	226094	6.44497	6.78095	0.396671
42432	20.5556	31	31.5556	0.942551	0.969848	0.910609	0.989349	31.352	31.5459	0.378151	0.767828	10.798	11.9532	22.7669	21.6411	4646.02	51659	22.5885	184.587	18.648	118.454	55.648	524.454	87	556	32	60	5.33333	6.33333	5	6	5.33333	6.33333	0	0	0	0	805	5100	7.37141	42432	21.5738	13.7017	42.0215	10.093	94534.3	11.5663	11.9977	2.67926
42434	14	20.5556	23.5556	0.849091	0.604727	0.708122	0.524225	31.1518	30.6696	0.320755	0.276596	14.0407	39.9714	28.3545	30.1055	2466.82	2345.04	18.1101	12.4547	15.8482	11.3304	44.8482	39.3304	76	70	29	27	4.33333	6.33333	4	4.66667	4.33333	6.33333	0	0	0	0	813	948	7.37743	42434	17.0269	8.2029	42.0443	6.30218	1716.84	7.04077	4.16508	1.8889
42436	39.3333	33.6667	63.2222	0.96299	0.96469	0.964724	0.954519	31.3641	30.7391	0.522581	0.803588	17.2912	27.6127	20.4921	20.714	12661.8	118112	33.3449	356.221	29.1359	280.261	103.636	1042.26	135	1073	30	36	7	6.66667	7	6.33333	7	6.66667	0	0	0	0	1728	14472	7.38407	42436	6.50091	13.3311	42.0443	7.89768	170718	11.5335	6.02954	2.07968
42438	61.7778	64.8889	84.1111	0.914452	0.962101	0.706627	0.861722	31.2311	31.4754	0.59447	0.832157	20.568	56.1241	20.6301	19.665	33368.1	252547	56.9866	416.735	50.7689	382.025	236.769	1358.52	268	1390	34	47	9	9	8.33333	9	9	9	0	0	0	0	4411	35103	7.39323	42438	22.6959	14.1679	42.0215	9.79322	376392	9.14472	7.76437	0.422377
42440	0	16	24.6667	0	0.776449	0	0.567632	31.4961	30.6172	0	0.59116	0	76.3919	0	35.3661	161.867	5520.98	0	36.7925	0	26.3828	6.50391	143.383	38	174	28	29	0	5.33333	0	4	0	5.33333	0	0	0	0	465	2307	7.40201	42440	4.83704	8.20926	42.0443	0	5555.06	4.87259	3.70906	2.75073
42443	31.5556	36.7778	58.5556	0.745517	0.706855	0.625299	0.624428	31.0286	31.3802	0.644444	0.859184	19.8734	355.624	27.3764	37.0863	12453.9	71691.6	40.4784	205.602	26.9714	146.62	181.971	1397.62	213	1429	29	33	7.33333	8.33333	5.33333	6	7.33333	8.33333	0	0	0	0	2483	29087	7.40717	42443	23.0498	9.17104	42.0443	8.77426	52008.1	8.87244	2.98345	0.581189
42448	0	23.7778	29	0	0.730531	0	0.904511	31.1333	30.6958	0	0.453237	0	37.4859	0	29.1787	462.2	5698.39	0	25.4724	0	20.3042	8.86667	97.3042	40	128	28	32	0	6.66667	0	5	0	6.66667	0	0	0	0	509	1770	7.41747	42448	12.9571	7.71166	42.0443	0	5651.57	4.90814	3.65244	2.73801
42450	20.1111	26.6667	40.4444	0.925658	0.889125	0.849127	0.932919	31.247	31.0685	0.503546	0.86031	10.1476	20.4728	25.8746	25.4008	5446.08	66835.1	28.4215	269.882	20.753	169.432	78.753	847.932	110	879	29	36	5	5.66667	4.66667	5.66667	5	5.66667	0	0	0	0	1183	9017	7.44159	42450	14.0849	11.6336	42.0443	9.72979	124604	9.39144	8.75695	3.15677
42458	40.2222	33.8889	60	0.826076	0.868099	0.834005	0.912717	31.2849	31.2762	0.473684	0.786387	12.2205	14.4003	19.4701	19.6615	10872.2	117090	28.6184	355.655	24.7151	298.724	71.7151	921.724	103	953	30	40	7.66667	6.66667	6.66667	6.33333	7.66667	6.66667	0	0	0	0	1241	10521	7.47009	42458	5.7784	11.893	42.0443	7.14639	202347	10.8866	11.0635	1.99366
42459	30.4444	22.6667	49.8889	0.61124	0.638641	0.330669	0.369204	31.337	31.3179	0.538462	0.823529	49.1316	436.822	34.0702	44.1615	8110.71	46794.2	27.6922	196.476	17.663	149.682	122.663	1322.68	154	1354	30	32	8	6.33333	5	4.33333	8	6.33333	0	0	0	0	2952	23450	7.47212	42459	17.9923	10.8155	42.0443	2.29699	18168.2	2.90737	2.30905	1.5065
42460	62.4444	58.6667	76.6667	0.824321	0.660766	0.75618	0.730079	31.2239	31.4739	0.447761	0.826176	14.7559	144.019	17.7449	26.7023	16110.5	173000	27.9434	313.323	22.7761	255.026	74.7761	1250.53	106	1282	29	47	9	10	8.66667	7	9	10	0	0	0	0	2150	46945	7.47555	42460	21.4436	15.124	42.0443	7.10197	185372	14.4616	3.8287	1.80847
42462	15.1111	20.4444	25.5556	0.920991	0.959971	0.909903	0.955132	31	31.1712	0.369369	0.858962	13.9734	28.0838	28.028	28.0779	3069	59482.6	20.625	315.742	17.5	185.329	49	965.829	80	997	30	47	4.33333	5	4	5	4.33333	5	0	0	0	0	679	10220	7.485	42462	16.7202	11.084	41.9988	9.16657	113490	10.7993	10.6702	2.81211
42463	8	17.2222	28	0.822535	0.912681	0.741994	0.947501	31.1493	31.6215	0.218391	0.795122	11.1506	154.119	31.0066	36.0053	962.375	14633.4	10.6979	89.6623	9.85069	62.3785	22.8507	420.378	54	452	29	31	3	4.66667	3	4.33333	3	4.66667	0	0	0	0	510	4725	7.48657	42463	22.4444	7.32099	42.0215	6.36892	10868.8	7.82698	10.2029	1.98547
42470	21.2222	27.6667	35.4444	0.941501	0.812256	0.862537	0.837793	31.3363	30.7976	0.363636	0.769784	12.9859	58.8448	26.6262	25.8903	3305.72	29462.6	16.0197	115.206	11.6637	75.2024	47.6637	454.202	79	485	30	34	5.33333	6.66667	5	5.33333	5.33333	6.66667	0	0	0	0	845	5431	7.5093	42470	7.36559	8.96667	41.9988	7.88344	37873	7.87187	8.20097	1.69781
42475	28.1111	24.6667	41.4444	0.831004	0.886338	0.91998	0.852954	30.9896	30.6007	0.444444	0.735955	19.3214	72.3624	24.9921	28.6336	6489.89	21497.9	24.3029	91.2642	20.0104	69.8993	67.0104	334.399	98	365	30	30	6.66667	5.66667	5.66667	5.33333	6.66667	5.66667	0	0	0	0	1629	6836	7.5232	42475	10.1427	8.5	42.0215	5.05181	27972.4	4.56924	4.56443	0.592869
42476	16.1111	18.8889	32.7778	0.759189	0.878416	0.601313	0.715422	31.2617	30.9805	0.584699	0.717868	64.2541	155.821	32.6588	33.3028	6351.79	14575.8	39.3659	80.1078	26.7383	64.0195	148.738	317.02	180	348	30	29	5	4.66667	4	4.66667	5	4.66667	0	0	0	0	2451	5954	7.52472	42476	15.1434	10.5749	42.0215	4.63319	6885.21	7.0461	4.60051	1.26341
42477	0	16.1111	21.8889	0	0.658371	0	0.595597	30.7939	30.8649	0	0.614973	0	38.9699	0	32.0261	518.598	5992.62	0	39.611	0	27.1351	12.2061	134.135	43	165	27	31	0	5.33333	0	3.66667	0	5.33333	0	0	0	0	547	2566	7.53046	42477	25.2264	8.7673	42.0215	0	10153.3	3.99025	4.30872	2.4875
42482	58.3333	65.2222	80.1111	0.917152	0.709833	0.808667	0.822924	31.3668	31.3505	0.531646	0.910405	14.7191	212.857	17.8924	28.4605	20285.5	287010	37.2827	480.295	32.6332	319.649	107.633	3351.65	139	3383	30	46	8.33333	9.66667	8.33333	8.33333	8.33333	9.66667	0	0	0	0	2547	73199	7.54238	42482	5.83593	14.1843	42.0215	11.1643	241003	15.0775	5.91967	1.46503
42484	20	26.4444	35.6667	0.961084	0.956721	0.831559	0.906623	31.5083	31.5028	0.448819	0.85906	18.9541	27.7493	27.7118	24.9495	4709.82	77404.6	24.8083	317.556	22.4917	213.497	76.4917	841.497	108	873	30	42	5	6	5	5.66667	5	6	0	0	0	0	1034	6848	7.54665	42484	16.9201	11.8924	42.0215	10.369	146189	13.2835	12.5832	1.53169
42487	15.4444	19.7778	28.5556	0.877644	0.977084	0.835387	0.967137	31.5167	31.2792	0.503448	0.905849	16.9874	39.8098	31.1133	30.6964	3942.22	67623.3	26.9725	370.513	17.4833	207.721	83.4833	1440.72	115	1472	30	36	4.66667	5	4	5	4.66667	5	0	0	0	0	1638	18244	7.55133	42487	4.06091	9.56589	42.0215	6.51476	114583	7.69827	7.34071	2.95778
42488	41.5556	37.4444	55	0.913995	0.786015	0.919477	0.77385	30.9875	30.975	0.576355	0.7151	25.2316	24.5328	21.6273	18.8246	18891.2	90409.4	47.7505	243.105	40.0125	201.025	164.012	651.025	195	682	34	51	7.66667	7.66667	7	6	7.66667	7.66667	0	0	0	0	2054	9027	7.55504	42488	20.4264	13.332	42.0215	9.29198	143165	14.0288	6.57772	0.214546
42493	72.7778	81.2222	120.667	0.791902	0.684264	0.751673	0.631234	31.6304	31.675	0.670807	0.854545	8.8217	190.413	15.5955	24.9042	62669.4	335127	89.7559	440.27	76.3696	360.325	265.37	2184.32	297	2216	28	39	10.6667	12.6667	8.66667	8.66667	10.6667	12.6667	0	0	0	0	4963	76526	7.56416	42493	11.0595	13.714	41.9988	7.0616	354312	9.33176	4.34094	0.476047
42494	43.5556	42.7778	83.1111	0.958382	0.790673	0.664034	0.870807	31.3115	31.3095	0.62212	0.811594	15.8801	73.5506	23.4957	21.5361	19151	150298	45.214	357.75	37.1885	277.69	180.688	1499.69	212	1531	29	35	7.66667	7.66667	7.33333	7	7.66667	7.66667	0	0	0	0	2852	22226	7.57242	42494	13.3553	15.4723	41.9988	5.89338	203541	5.62149	5.63367	0.533058
42496	60.5556	51.3333	81.1111	0.824387	0.835639	0.83715	0.780114	31.0474	31.3448	0.477612	0.843917	9.2135	96.9084	17.6387	22.464	15166.4	196908	27.0095	404.482	20.9526	322.655	79.9526	1524.66	111	1556	29	38	9.66667	8.66667	8	7.66667	9.66667	8.66667	0	0	0	0	1715	36811	7.57648	42496	13.3689	11.7273	42.0215	9.69847	213189	9.72017	6.21526	1.09038
42502	71	82.8889	98.3333	0.914775	0.833703	0.757702	0.851167	30.8826	31.2557	0.595855	0.898719	8.76697	234.917	16.6437	26.3862	31892.9	381999	48.2129	504.187	40.1174	384.744	156.117	2561.74	187	2593	30	41	9.66667	11.3333	9	9.33333	9.66667	11.3333	0	0	0	0	3224	113473	7.60073	42502	17.2268	18.9104	42.0443	11.173	281158	15.934	6.60323	0.578595
42503	18.4444	26.8889	30.7778	0.971417	0.96276	0.958954	0.970469	31.1467	31.0788	0.435484	0.834411	18.9196	18.3144	26.1172	24.5447	4299.35	59583.2	23.9557	242.537	21.3533	154.421	64.8533	705.921	96	737	30	48	4.66667	6	4.66667	5.66667	4.66667	6	0	0	0	0	828	6140	7.60229	42503	15.8339	11.4065	42.0443	10.2027	111359	12.4697	12.1482	1.86923
42505	67	68.4444	91.5556	0.925973	0.927456	0.768359	0.844245	31.0394	32.1806	0.522581	0.882986	10.0947	182.052	16.4105	25.7275	21881.6	291245	35.0237	460.446	30.9606	346.319	114.961	2660.82	146	2693	29	42	9.33333	10	9	9	9.33333	10	0	0	0	0	2065	69388	7.60804	42505	25.2505	12.9317	42.0443	9.75726	323771	8.91265	5.87726	2.0247
42508	50.7778	55.3333	73.4444	0.868866	0.677122	0.824862	0.6127	30.9337	31.4716	0.446154	0.80523	13.8819	94.2087	18.3684	22.0573	13016.8	182984	26.9919	350.195	22.0663	227.028	75.0663	1553.53	106	1585	29	47	8.66667	10	7.66667	7	8.66667	10	0	0	0	0	1714	31888	7.61456	42508	22.7946	14.077	42.0443	10.6899	218238	6.5214	4.17799	1.55806
42509	58	57.8889	70.5556	0.824575	0.779799	0.778582	0.844233	31.2157	31.5383	0.454545	0.814714	11.8245	55.5234	16.6703	18.9675	14801	214859	27.3954	401.753	23.7843	335.462	70.7843	1291.46	102	1323	31	47	9	9.33333	7.66667	8.33333	9	9.33333	0	0	0	0	1437	28548	7.61652	42509	12.2224	15.0466	42.0443	7.06754	296453	10.2702	5.72867	1.3009
42513	0	17.5556	28.8889	0	0.822393	0	0.807334	31.277	31.2703	0	0.57931	0	42.1026	0	25.5018	974.973	15040.7	0	84.1601	0	77.2297	14.723	203.73	46	235	28	33	0	5	0	4.33333	0	5	0	0	0	0	561	3485	7.62474	42513	17.336	9.73971	42.0443	0	20807.3	8.27907	6.67479	2.11523
42518	17.2222	30.4444	35.6667	0.808294	0.794138	0.743458	0.691499	31.4375	31.184	0.642857	0.6	72.7608	49.4035	37.8344	24.0992	6344.56	14627.9	35.6141	52.4693	21.5625	45.816	183.562	142.816	215	174	30	32	5	6.66667	4.66667	5.66667	5	6.66667	0	0	0	0	2804	3175	7.65454	42518	13.7582	8.85876	42.0443	6.73725	20165.2	5.56876	5.08946	0.629343
42519	13.6667	24.5556	29.8889	0.935205	0.914547	0.86395	0.859594	30.9878	31.5915	0.411765	0.886617	22.5479	41.0377	30.8715	29.7222	2975.28	58470.9	21.6057	259.875	17.0122	128.409	54.0122	1030.41	85	1062	29	46	4	6	4	5.33333	4	6	0	0	0	0	1000	14366	7.65482	42519	23.413	11.1557	42.0443	8.32666	116491	8.56102	9.10885	3.03953
42520	11.3333	11.7778	19.2222	0.853311	0.750146	0.865733	0.659427	31.129	30.4113	0.46875	0.665198	21.4893	86.7943	34.8046	37.9129	2287.68	5334.85	20.9984	47.9661	14.371	30.0887	64.871	166.589	96	197	30	28	4	4.33333	3.66667	3.33333	4	4.33333	0	0	0	0	1090	2944	7.65881	42520	7.6875	13.5255	42.0443	6.38239	6687.39	6.50046	4.98714	3.47217
42521	29.8889	40.6667	58.6667	0.833509	0.840993	0.899932	0.83142	30.75	31.4127	0.294118	0.913636	9.98005	399.251	19.2171	37.392	5089	151182	16.8225	401.841	15.25	241.087	41.25	2784.59	72	2816	28	35	6.66667	8.33333	5.33333	6.66667	6.66667	8.33333	0	0	0	0	941	70942	7.66033	42521	23.5306	14.2622	42.0215	9.77431	50169.7	15.1596	3.68345	1.66282
42528	20.6667	17.1111	30.2222	0.88637	0.768077	0.910161	0.619332	31.3378	31.4595	0.78341	0.807692	24.3282	259.1	28.3407	39.1551	21260.1	20927	110.017	126.742	69.6622	80.0405	373.662	660.541	405	692	33	31	5.33333	5.33333	4.66667	4	5.33333	5.33333	0	0	0	0	4392	9554	7.68602	42528	22.2568	9.75227	42.0215	8.25369	12825.9	4.41682	3.53148	3.06716
42530	0	18.6667	27.2222	0	0.733025	0	0.678086	31.3203	31.1992	0	0.344828	0	16.3188	0	24.3721	357.523	4008.19	0	21.5686	0	18.3008	6.67969	49.8008	38	81	29	31	0	5.66667	0	4.33333	0	5.66667	0	0	0	0	439	978	7.69698	42530	21.4536	8.57002	42.0443	0	6464.73	4.70722	5.45591	2.08973
42533	7.22222	9.33333	16.1111	0.828219	0.67609	0.764373	0.59432	30.9958	31.075	0.26087	0.44	16.2927	49.2878	36.6182	38.6938	784.604	1746.12	10.1426	19.3179	9.00417	13.925	27.0042	67.925	58	99	29	27	3	3.66667	3	3.33333	3	3.66667	0	0	0	0	479	1076	7.69996	42533	24.0584	6.61856	42.0443	5.63591	2079.9	3.39831	3.52251	3.4618
42537	21.2222	23.6667	41.4444	0.708369	0.695562	0.366448	0.836324	31.0767	31.9432	0.6	0.867608	101.422	511.297	39.3232	37.2456	5994.39	61025.2	28.2898	267.137	19.9233	160.057	126.923	1644.06	158	1676	29	33	5.66667	6.33333	5	5	5.66667	6.33333	0	0	0	0	2892	30050	7.71492	42537	24.366	9.4588	42.0443	2.14741	19578.9	9.05995	3.66716	0.694838
42538	15.3333	18.2222	33.1111	0.874738	0.619524	0.788828	0.605655	31.2778	31.4278	0.2	0.801953	19.7525	250.668	28.7614	36.4136	1493.22	31048.5	9.08454	168.42	7.72222	110.072	21.7222	809.572	53	841	29	34	4.66667	5.66667	4	4	4.66667	5.66667	0	0	0	0	659	15231	7.71616	42538	15.4177	10.1175	42.0443	5.60455	11521.8	9.39737	3.70929	2.34182
42539	43.4444	43.8889	62	0.867448	0.948767	0.825492	0.868173	31.4327	31.2115	0.703448	0.87312	12.8368	23.2905	20.5078	21.9277	29161.6	166083	71.8691	406.543	51.5673	269.788	251.567	1636.79	283	1668	31	34	7.66667	7.66667	6.66667	7.33333	7.66667	7.66667	0	0	0	0	2836	29050	7.71661	42539	5.10301	10.7744	42.0443	6.06684	292036	6.22969	7.63798	0.451738
42540	39	45.1111	64	0.874784	0.782462	0.679415	0.820798	31.2931	31.7414	0.678431	0.850777	30.4486	66.2712	24.0184	22.2443	24013.2	127074	65.1798	302.803	52.7069	213.259	214.707	935.259	246	967	31	38	7.33333	9	6.33333	7.33333	7.33333	9	0	0	0	0	4272	19753	7.71779	42540	18.4026	11.3519	42.0443	8.44965	179490	9.43974	9.28487	0.231755
42541	11.1111	21.1111	25.3333	0.943959	0.57376	0.866775	0.533523	31.4735	30.9583	0.218391	0.556757	29.4365	47.3678	35.3076	29.2292	1241.05	8727.5	10.6765	44.6154	10.5265	31.0417	30.5265	142.042	62	173	29	33	3.66667	6.66667	3.66667	4	3.66667	6.66667	0	0	0	0	666	3431	7.72093	42541	4.92634	8.60405	42.0443	5.9492	10841.2	4.94058	3.69403	1.46358
42553	29.1111	28.5556	45.5556	0.920703	0.794468	0.798759	0.840105	31.4512	31.1006	0.380531	0.816926	9.88301	139.193	23.333	29.8858	5336	42112.8	19.5984	156.67	15.5488	98.8994	50.5488	610.899	82	642	29	32	6.33333	7	6	5.33333	6.33333	7	0	0	0	0	1218	13767	7.74483	42553	23.6667	9.32963	42.0443	7.24936	40471.2	10.4725	4.68207	1.81028
42556	0	0	16.8889	0	0	0	0	31.0431	30.9914	0	0	0	0	0	0	250.448	574.31	0	0	0	0	6.9569	16.0086	38	47	27	28	0	0	0	0	0	0	0	0	0	0	313	477	7.74731	42556	21.4731	6.77419	42.0443	0	701	11.0776	0	4.38927
42559	44.3333	39.5556	76.3333	0.883144	0.857923	0.620502	0.805475	31.3208	31.2571	0.607306	0.750827	42.1876	60.8738	26.3535	20.1123	20122.6	133609	46.4136	336.94	41.6792	297.243	221.679	1066.74	253	1098	30	29	8.33333	7.66667	7	6.66667	8.33333	7.66667	0	0	0	0	3491	19245	7.75372	42559	7.98861	12.5626	42.0443	7.7083	179681	7.2839	7.44976	0.68296
42561	0	18.1111	28.1111	0	0.74494	0	0.612453	31.4527	30.3682	0	0.432836	0	67.1199	0	34.0297	264.466	4109.83	0	23.0244	0	19.6318	5.5473	91.6318	37	122	28	29	0	5.33333	0	4	0	5.33333	0	0	0	0	476	1740	7.76041	42561	6.89024	7.13618	42.0443	0	3054.09	11.6937	4.44651	2.62529
42562	10.4444	16.8889	26.5556	0.585655	0.862564	0.494845	0.692739	31.0507	30.7162	0.214286	0.884925	13.5933	317.817	34.6991	39.983	956.889	30699.8	8.50252	191.922	6.94932	117.284	19.9493	1159.28	51	1190	28	33	4.33333	4.66667	3	4.33333	4.33333	4.66667	0	0	0	0	621	14867	7.76041	42562	17.3146	14.2294	42.0443	3.74286	28526.5	3.27657	3.75196	2.9245
42563	59.8889	64.8889	92.6667	0.847194	0.79949	0.73045	0.69125	31.2692	31.5923	0.522581	0.909635	6.07877	113.317	16.576	22.2992	18156.5	290630	32.5768	482.284	25.7308	361.408	96.7308	1809.41	128	1841	29	37	9.33333	9.33333	8	9.33333	9.33333	9.33333	0	0	0	0	1745	62395	7.76288	42563	11.3203	11.7282	42.0443	8.00189	315669	10.3688	4.49955	2.00043
42566	63.8889	51.1111	73	0.901164	0.642269	0.81264	0.736316	31.5052	31.5469	0.508772	0.698234	8.75726	30.6205	16.8098	17.4131	21986.1	106916	37.2287	213.214	27.4948	162.953	112.495	570.453	144	602	33	50	9.33333	10.6667	8.66667	7	9.33333	10.6667	0	0	0	0	2426	11854	7.76912	42566	18.6968	13.4606	42.0443	9.38157	164246	11.2427	6.50857	1.20326
42574	15.1111	19.1111	23.5556	0.908058	0.918207	0.82794	0.93854	31.0964	31.2821	0.346154	0.42623	9.92704	16.1045	29.17	27.8978	2065.56	3366.19	14.205	19.0027	10.9036	13.7179	44.9036	59.7179	76	91	29	31	4.33333	5	4.33333	5	4.33333	5	0	0	0	0	676	1000	7.78448	42574	25.4255	7.40196	42.0215	6.9244	5292.17	6.36418	6.77655	2.71501
42576	17.4444	23.4444	26.2222	0.939735	0.97984	0.91854	0.965737	31.2228	31.6821	0.458647	0.841232	31.7123	22.5565	27.7873	26.2496	4769.41	56970	28.3313	266.308	23.7772	150.318	77.7772	784.318	109	816	33	56	4.66667	5.33333	4.66667	5.33333	4.66667	5.33333	0	0	0	0	831	6249	7.78537	42576	20.6233	10.4385	42.0215	10.244	109624	11.2357	11.2747	2.1397
42577	7.22222	13.5556	20.6667	0.812849	0.795245	0.667408	0.66619	31.3419	30.9338	0.227273	0.8119	15.8842	91.4947	35.5532	35.6811	880.404	18488.3	11.335	143.46	10.6581	92.0662	24.6581	531.066	56	562	28	35	3	4.66667	2.66667	3.66667	3	4.66667	0	0	0	0	671	8111	7.78993	42577	12.5105	8.20381	42.0443	5.98068	34711.4	5.71813	5.38512	3.09635
42581	26.3333	36.2222	56.6667	0.966539	0.836242	0.584294	0.708533	31.1332	32.1086	0.57672	0.800664	68.4429	166.461	36.7271	27.3817	7747.07	98802.6	27.044	277.017	20.8668	248.391	158.867	926.891	190	959	30	46	5.66667	7.66667	5.66667	6.33333	5.66667	7.66667	0	0	0	0	2573	33297	7.81163	42581	18.6767	12.6811	42.0215	5.83976	71571.1	9.79511	4.43165	0.300094
42586	71.3333	82	94.3333	0.874512	0.933635	0.765474	0.912628	31.325	31.2146	0.40458	0.900392	15.484	364.493	18.395	33.4769	19679.1	309904	28.8993	411.082	28.675	292.285	83.675	3453.79	115	3485	29	51	10	10	9.33333	9.66667	10	10	0	0	0	0	2961	126100	7.81563	42586	8.21305	15.0426	42.0215	8.08965	168202	8.96144	2.74974	0.794116
42587	0	8.77778	16.5556	0	0.673961	0	0.528688	31.1207	30.4095	0	0.756839	0	208.245	0	44.0587	230.017	5847.99	0	69.7551	0	45.5905	11.8793	288.591	43	319	28	30	0	4	0	2.66667	0	4	0	0	0	0	350	4019	7.81917	42587	6.92778	8.50278	42.0215	0	7160.33	3.20788	3.00134	2.5246
42593	83.8889	107.333	116.889	0.779974	0.877378	0.858886	0.860011	31.4415	31.3448	0.641509	0.921212	7.27733	266.828	13.7826	29.3873	41889.5	498072	54.4671	512.645	45.5585	357.655	164.558	3171.66	196	3203	30	45	11.6667	12.6667	8.66667	11.3333	11.6667	12.6667	0	0	0	0	2539	166742	7.82953	42593	6.48539	15.8391	41.9988	10.1437	349626	7.26365	3.90906	0.901697
42595	5.88889	11	18.7778	0.799328	0.903467	0.893087	0.729111	31.225	30.6417	0.190476	0.411765	16.5132	35.0592	33.5837	35.0861	612.975	2228.56	9.13349	20.5402	8.775	14.3583	18.775	68.3583	50	99	28	29	3	3.66667	2.33333	3.33333	3	3.66667	0	0	0	0	401	990	7.83172	42595	10.0175	16.1479	42.0215	6.3447	3023.92	6.27928	5.10881	2.3075
42596	63	79.2222	108.889	0.755682	0.644627	0.670472	0.677634	31.8246	31.1129	0.569231	0.752345	14.5132	55.0213	20.2038	18.4637	24990.9	301048	40.5528	396.689	28.1754	338.887	161.175	981.887	193	1013	30	57	10.3333	12.3333	8	8.66667	10.3333	12.3333	0	0	0	0	2883	51497	7.83228	42596	7.50837	22.5638	42.0215	4.7752	376655	6.92341	2.93435	0.485044
42600	5.33333	11.1111	23.5556	0.831453	0.74042	0.719235	0.741724	31.1136	31.0625	0.225806	0.724359	18.4503	200.058	32.8008	38.4482	888.909	7078.75	13.2614	64.4775	12.3864	42.9375	25.8864	264.938	57	296	29	29	2.66667	4	2.33333	3.33333	2.66667	4	0	0	0	0	556	3767	7.84202	42600	17.4024	7.53455	42.0215	5.99633	7480.8	4.20116	4.52424	3.75429
42603	18.1111	28.4444	39.8889	0.778903	0.80647	0.959287	0.915863	31.2093	31.4564	0.679104	0.702857	86.4064	249.399	35.1494	31.275	9359.86	31056.2	50.4717	114.755	34.7907	101.544	246.791	539.544	278	571	31	36	5	7	4.33333	6	5	7	0	0	0	0	2818	8051	7.84945	42603	18.7896	9.52257	42.0215	5.93503	33852.4	8.29996	3.44217	0.611464
42605	4.66667	12.6667	23	0.954945	0.785541	0.945893	0.648314	30.8542	30.2458	0.230769	0.708029	17.5123	90.7609	39.9857	36.194	685.188	7601.11	10.9792	62.7717	8.14583	39.7542	25.1458	248.754	56	279	28	29	2.33333	4.33333	2.33333	3.33333	2.33333	4.33333	0	0	0	0	510	3611	7.85569	42605	7.98394	8.40361	42.0215	6.62298	11242.8	4.70761	6.59615	2.95771
42606	17.7778	38	38.5556	0.954639	0.909487	0.985221	0.923535	31.0192	31.4351	0.33913	0.737575	9.0533	6.37408	22.7557	19.7912	4013.33	46653	19.8183	135.925	15.9808	91.0649	47.9808	443.565	79	475	31	61	4.66667	7.33333	4.33333	6.66667	4.66667	7.33333	0	0	0	0	786	3557	7.85879	42606	23.0546	11.966	42.0215	11.4441	88853.2	14.3063	14.2671	2.84915
42608	11.5556	15.4444	23.7778	0.914442	0.93831	0.876251	0.899857	31.1208	31.1583	0.292929	0.63981	13.4458	22.6039	30.0744	30.4761	1560.14	6749.12	13.9369	46.4891	11.8792	31.8417	32.8792	147.842	64	179	28	30	4	4.66667	3.66667	4.33333	4	4.66667	0	0	0	0	608	1936	7.86295	42608	26.8076	8.9181	42.0215	9.18179	12432.6	6.46111	7.66888	3.48515
42610	9.77778	11.6667	19	0.892082	0.899437	0.835907	0.875114	31.3661	30.2321	0.326923	0.584699	13.7421	60.3605	31.4528	35.639	1464.4	4296.3	15.168	38.0536	12.6339	24.7679	37.6339	146.768	69	177	28	30	3.66667	4	3.33333	3.66667	3.66667	4	0	0	0	0	598	1806	7.86784	42610	6.26277	8.12652	42.0215	6.71159	4937.58	7.02522	5.66905	2.40153
42611	23.1111	25.1111	37.7778	0.887634	0.960755	0.758459	0.923036	31.2292	32.0208	0.541401	0.854192	18.9776	17.6235	27.5397	25.0654	6634.08	62478.9	30.4343	267.227	23.2708	178.479	101.771	771.979	133	804	30	39	5.66667	5.66667	5	5.66667	5.66667	5.66667	0	0	0	0	1461	6849	7.86913	42611	24.5929	15.0686	42.0215	7.08376	121939	10.8053	11.1664	1.00362
42619	0	15.3333	23.4444	0	0.796784	0	0.722552	31.2292	30.9	0	0.478873	0	77.6151	0	34.0427	263.646	4276.1	0	28.1797	0	22.1	4.77083	82.1	36	113	28	29	0	4.66667	0	4.33333	0	4.66667	0	0	0	0	389	2188	7.90463	42619	15.0746	10.1667	42.0215	0	2832.68	8.32393	3.53933	3.67072
42627	18.4444	23.6667	37	0.913773	0.946657	0.825275	0.845075	31.4901	31.1908	0.326923	0.724675	18.6395	65.3545	28.6308	27.6417	2536.79	21401.5	13.9797	94.9641	12.0099	66.8092	43.5099	342.809	75	374	29	32	5.33333	5.66667	4.66667	5.33333	5.33333	5.66667	0	0	0	0	917	5321	7.92843	42627	8.66428	8.75508	42.0215	5.9709	25857.8	6.45255	7.30399	2.47573
42629	54.6667	54	73.1111	0.786101	0.584343	0.734551	0.598712	31.5375	32.1303	0.683398	0.836735	8.3334	32.4269	17.7188	21.1191	34396.3	123863	67.7369	247.835	52.4625	160.87	194.463	886.87	226	919	32	36	8.66667	11.6667	8	7	8.66667	11.6667	0	0	0	0	2662	25128	7.934	42629	14.4895	18.2013	42.0215	6.24587	187389	4.83391	4.50158	0.303193
42634	18.4444	30.2222	43.2222	0.946533	0.61161	0.922222	0.858034	31.1106	31.5288	0.23913	0.782245	15.9398	278.964	24.3339	34.8347	2301.99	47743.3	12.1304	167.03	11.8894	134.471	28.8894	1008.47	60	1040	29	36	4.66667	8	4.66667	5.33333	4.66667	8	0	0	0	0	799	17734	7.95296	42634	24.4861	9.22486	41.9988	9.13954	34933.7	7.85996	2.82422	2.056
42639	13.1111	14.5556	20.7778	0.978057	0.438541	0.944375	0.418946	31.7426	30.5551	0.550562	0.328125	32.0098	23.2275	33.4537	26.5383	4288.12	3901.19	32.9862	26.0937	20.7574	22.4449	125.257	63.4449	157	94	32	32	4	6.66667	4	3	4	6.66667	0	0	0	0	1519	1599	7.95796	42639	15.2124	9.39247	42.0215	7.15041	4481.88	8.9853	2.79709	3.52549
42652	14.5556	19.5556	32.2222	0.886642	0.784468	0.976859	0.677574	31.1993	30.4831	0.351852	0.788764	18.8838	156.033	29.2417	32.9507	2398.2	19706.9	15.8694	105.665	12.8007	69.0169	45.8007	451.517	77	482	30	31	4.33333	5	4.33333	5	4.33333	5	0	0	0	0	753	6271	8.00387	42652	12.4908	9.48688	42.0215	9.70452	23538.4	6.29728	4.49881	1.66821
42655	7.77778	12.7778	21.2222	0.751652	0.811038	0.725136	0.703872	30.975	31.2875	0.160494	0.564246	12.2073	55.3958	29.9141	33.8298	820.775	4490.09	8.925	36.9647	9.025	30.7125	17.025	127.713	48	159	29	27	3.33333	4.33333	2.66667	3.66667	3.33333	4.33333	0	0	0	0	489	2104	8.00927	42655	24.1812	7.77917	42.0215	5.76293	5294.84	5.38048	5.00583	2.34031
42658	0	9.44444	17.3333	0	0.691328	0	0.59581	31.5792	30.8667	0	0.634783	0	120.26	0	39.5768	493.65	4731.8	0	51.9333	0	35.1333	14.4208	191.133	46	222	28	29	0	4	0	3	0	4	0	0	0	0	386	2838	8.01922	42658	16.0163	7.4902	42.0443	0	3965.1	6.60946	3.95881	2.18889
42661	24.3333	22.8889	36.7778	0.878366	0.644346	0.774521	0.600066	31.4097	31.2535	0.567251	0.719298	24.1987	75.6834	27.1255	29.7444	7266.38	18252.1	31.6405	83.7999	22.5903	61.2465	131.59	361.747	163	393	30	32	6	6	5	4.66667	6	6	0	0	0	0	1794	5523	8.02193	42661	10.4374	9.55322	42.0443	6.89749	22726.5	5.26362	3.80181	3.03764
42664	94.7778	123.444	163.556	0.828097	0.739756	0.720223	0.609105	31.5438	31.5617	0.584906	0.825444	9.01829	38.6538	13.5328	15.312	75398.5	460046	79.591	395.686	65.4562	283.438	241.456	1582.44	273	1614	31	36	11.6667	14.6667	10	11	11.6667	14.6667	0	0	0	0	4033	42299	8.02693	42664	12.2295	17.0955	42.0443	9.70844	685327	5.40854	5.41822	0.600918
42679	12.6667	14.8889	26.8889	0.705601	0.470787	0.715735	0.487687	31.6339	30.5223	0.475177	0.28972	67.8277	52.2532	34.4835	29.3316	3528.59	3120.6	27.3573	19.5672	22.3661	17.4777	77.3661	56.4777	109	87	29	29	4.66667	7.66667	3.33333	7.66667	4.66667	7.66667	0	0	0	0	1748	1101	8.05498	42679	6.42583	12.192	42.0215	3.2991	2593	4.43583	1.65028	2.01657
42684	74.4444	67.8889	94.5556	0.910619	0.816979	0.837789	0.735762	31.307	31.8575	0.59799	0.882998	9.20966	94.9951	15.333	22.7015	34473.7	320252	50.0139	510.309	37.693	325.143	140.693	2683.14	172	2715	31	42	10	10.3333	9.33333	8.33333	10	10.3333	0	0	0	0	2568	53129	8.06668	42684	18.0794	12.6311	42.0443	14.5508	386093	16.13	7.31453	1.06624
42685	56.7778	87.7778	98.1111	0.917777	0.904663	0.939705	0.728827	31.3625	31.5625	0.3	0.82793	18.6679	256.915	21.1709	30.2475	8941.91	167888	16.0348	208.277	15.6375	160.438	52.6375	1165.44	84	1197	29	35	8.66667	11.6667	8.33333	10	8.66667	11.6667	0	0	0	0	2209	69100	8.06763	42685	12.5809	14.9397	42.0443	8.03007	47472.1	10.0017	3.02161	1.44738
42689	27	29.1111	35	0.839068	0.971647	0.85421	0.927292	31.3727	31.412	0.321101	0.688604	11.0973	6.39829	20.3326	18.6982	4749.6	60168.2	18.2199	219.298	14.6273	182.588	46.6273	533.588	78	565	32	60	6.33333	6	5.66667	6	6.33333	6	0	0	0	0	728	3774	8.07691	42689	18.3176	16.6536	42.0443	8.6033	114132	13.4988	14.1381	2.37937
42692	0	19.1111	31.3333	0	0.70967	0	0.61271	31.3208	32.2991	0	0.401361	0	70.4699	0	30.38	945.525	5662.64	0	29.259	0	24.7009	9.67917	90.7009	41	123	29	32	0	5.66667	0	4	0	5.66667	0	0	0	0	557	2326	8.08361	42692	20.6941	8.92827	42.0443	0	3163.5	10.4819	4.46469	1.76921
42696	27.4444	19.6667	42.8889	0.82508	0.756717	0.853249	0.64784	31.6215	30.875	0.351852	0.778271	9.76631	202.872	23.6941	34.6351	4169.09	20273.2	15.8684	104.046	11.3785	77.125	47.3785	595.125	79	626	30	29	6.33333	6	5.33333	4.33333	6.33333	6	0	0	0	0	919	8093	8.0922	42696	10.826	8.92705	42.0443	9.17722	13686.1	6.00186	3.91155	1.05329
42699	29.5556	33.8889	42.2222	0.975648	0.940705	0.967091	0.938647	31.4183	31.387	0.489362	0.854369	15.4615	14.0043	22.3246	21.5125	8699.06	115917	31.2246	372.79	25.5817	276.613	77.5817	953.613	109	985	31	34	6	6.66667	6	6.33333	6	6.66667	0	0	0	0	1031	6567	8.10194	42699	9.37697	11.4017	42.0443	12.6143	216312	13.7912	14.0812	1.94994
42700	84.7778	93.8889	121	0.959	0.787438	0.995805	0.784655	31.163	31.8551	0.608333	0.808031	6.99175	79.1878	13.9165	18.6337	64866.4	349465	81.9038	403.668	79.837	384.145	182.837	1295.14	214	1327	31	39	10.3333	13	10	9.66667	10.3333	13	0	0	0	0	3529	52307	8.10368	42700	26.1468	14.7571	42.0443	17.4154	427538	19.2152	10.0997	0.496248
42704	0	0	15.7778	0	0	0	0	31.3056	31.1944	0	0	0	0	0	0	584.611	714.389	0	0	0	0	13.6944	13.8056	45	45	30	31	0	0	0	0	0	0	0	0	0	0	309	330	8.11076	42704	19.9397	8.97163	42.0443	0	948.657	0	0	2.25042
42705	47.2222	40.1111	58	0.982134	0.788753	0.777792	0.76439	31.5079	31.4544	0.521472	0.815517	13.4158	69.4048	19.8841	23.7984	15134.9	138730	34.3697	360.914	27.4921	270.546	106.492	1138.55	138	1170	33	40	8	7.66667	7.66667	6.33333	8	7.66667	0	0	0	0	2397	34074	8.11228	42705	14.0524	12.7072	42.0215	9.82267	178442	6.35153	2.8935	1.31101
42708	0	13.7778	24.5556	0	0.748854	0	0.595809	31.4708	31.1417	0	0.195402	0	14.0614	0	29.034	652.946	1337.69	0	10.1003	0	9.35833	11.5292	24.8583	43	56	29	28	0	4.66667	0	3.66667	0	4.66667	0	0	0	0	352	623	8.11627	42708	15.4251	8.60386	42.0215	0	1599.14	9.24093	4.76773	3.12342
42714	9	25.6667	37.3333	0.529249	0.891633	0.55935	0.909658	31.3052	31.2849	0.13253	0.709845	19.6867	107.591	31.6456	29.7497	1096.44	25726.3	7.74415	103.992	7.69477	74.7151	20.6948	346.715	52	378	28	37	4.33333	6.33333	2.66667	5.66667	4.33333	6.33333	0	0	0	0	654	8929	8.13174	42714	14.6542	11.2805	42.0443	3.68571	14334.2	5.05061	4.27771	1.57318
42716	17.5556	23.6667	32.4444	0.938992	0.990292	0.861325	0.924386	31.125	31.718	0.358491	0.846753	13.0793	29.998	27.0921	26.6037	3348.5	56180.3	19.8687	257.235	17.875	181.282	44.875	692.282	76	724	28	38	4.66667	5.33333	4.33333	5.33333	4.66667	5.33333	0	0	0	0	689	7806	8.14039	42716	26.4254	9.78246	42.0443	9.95409	110729	13.6207	12.279	2.98326
42719	33.2222	31	43.7778	0.884376	0.875486	0.813336	0.777177	31.255	31.7575	0.485714	0.788639	19.7101	33.1796	22.8729	22.9302	9469.53	74685.5	30.5009	255.579	23.745	170.243	95.745	770.242	127	802	32	44	7	6.33333	6	6	7	6.33333	0	0	0	0	1381	8340	8.14326	42719	24.236	12.8104	42.0443	9.91874	129796	8.5756	8.01574	0.816545
42724	0	12.6667	16.5556	0	0.677921	0	0.534396	31.2917	30.5648	0	0.555556	0	57.733	0	35.7508	92.5417	3383.84	0	28.5054	0	20.9352	4.70833	100.435	36	131	29	30	0	4.66667	0	3.33333	0	4.66667	0	0	0	0	258	1697	8.15018	42724	6.50606	8.28788	42.0443	0	2964.58	7.01169	3.82178	2.19629
42727	35.4444	53	72	0.911231	0.649456	0.888982	0.635693	31.6125	32.3729	0.345133	0.71831	9.7403	149.16	20.0002	28.1104	6327.1	65435.3	17.1555	125.992	12.3875	104.627	51.3875	442.627	83	475	29	40	6.66667	9.33333	6.66667	8	6.66667	9.33333	0	0	0	0	1172	21204	8.15265	42727	15.6655	11.0163	42.0215	11.7484	41182.7	14.2636	2.73027	1.84452
42737	50.7778	52.3333	72.6667	0.902803	0.794536	0.956522	0.60792	31.1369	32.2183	0.433071	0.82201	10.5093	82.9224	19.0412	22.5834	11146.5	158561	22.8609	321.376	17.8631	204.782	72.8631	1246.78	104	1279	29	40	8	9.33333	7.66667	7.33333	8	9.33333	0	0	0	0	1758	33088	8.16907	42737	24.2737	22.4168	42.0443	7.34598	177810	4.36213	4.00558	1.44973
42738	49.4444	46.8889	72.8889	0.818187	0.9669	0.553924	0.953617	30.834	31.125	0.728614	0.781316	30.9421	63.8583	24.8213	20.2652	38925.9	170254	83.0154	381.586	72.166	338.375	314.166	1113.88	345	1145	33	43	8.66667	7.33333	7.33333	7.33333	8.66667	7.33333	0	0	0	0	7407	24957	8.17109	42738	27.2453	20.9642	42.0443	5.17244	272788	9.1694	7.71359	0.390744
42740	82.7778	109.667	147.333	0.972779	0.5778	0.922195	0.588889	31.1793	32.9437	0.564444	0.871012	8.95863	175.747	14.5304	25.0223	54145.3	420342	66.3429	412.604	60.8207	303.056	165.821	2464.06	197	2497	29	38	10.3333	17.3333	10.3333	9.66667	10.3333	17.3333	0	0	0	0	4379	103979	8.17228	42740	26.4165	13.3915	42.0443	10.5807	423910	8.10915	3.49841	0.564391
42741	41.4444	37.3333	68.5556	0.914923	0.860076	0.800912	0.651895	31.1676	31.5638	0.416667	0.841121	8.63408	114.222	20.0046	26.4508	7912.62	117958	20.382	328.906	14.8324	242.436	61.8324	1612.44	93	1644	28	33	7.66667	7.33333	7	6.66667	7.66667	7.33333	0	0	0	0	1285	21456	8.17896	42741	25.3209	12.683	42.0443	5.44769	174608	8.3181	6.12824	2.38431
42743	0	27.6667	29.1111	0	0.894718	0	0.860292	31.3292	30.6458	0	0.428571	0	22.4957	0	24.2862	464.758	5488.79	0	21.9485	0	18.3542	6.67083	67.3542	38	98	28	29	0	6.33333	0	5.66667	0	6.33333	0	0	0	0	566	1022	8.18397	42743	10.4291	8.67863	42.0443	0	7634.13	8.9717	9.5665	2.24291
42745	61.2222	57	87.1111	0.964136	0.916387	0.96052	0.883745	31.3116	31.2519	0.491329	0.565	4.6653	36.6103	14.2465	14.8201	22081.7	84818.5	36.0478	143.274	27.6884	124.748	111.688	343.748	143	375	35	44	8.66667	8.66667	8.66667	8	8.66667	8.66667	0	0	0	0	1491	8367	8.18678	42745	22.9333	16.4648	42.0443	15.2775	124760	16.2811	8.81577	0.313047
42749	0	13.7778	23.7778	0	0.645895	0	0.438244	31.3576	30.6076	0	0.872928	0	468.715	0	44.9257	668.465	18560	0	141.199	0	95.3924	14.6424	737.392	46	768	27	28	0	5	0	3.66667	0	5	0	0	0	0	483	11485	8.20095	42749	7.93434	9.26094	42.0443	0	2036.7	4.64054	2.47563	3.50586
42753	52	76.5556	90.5556	0.907329	0.784329	0.905153	0.704966	30.9982	31.0974	0.428571	0.93435	12.068	237.537	17.348	32.4999	13383.5	385856	27.0189	551.31	25.0018	334.903	64.0018	3209.9	95	3241	27	42	8.33333	12	7.66667	9.33333	8.33333	12	0	0	0	0	1745	183334	8.21292	42753	28.24	77.6536	42.0443	11.2513	132512	16.4101	2.72772	1.30835
42754	0	16.8889	24	0	0.855791	0	0.821931	31.0167	30.6375	0	0.470588	0	17.215	0	27.2051	345.4	4213.3	0	26.4217	0	21.8625	9.98333	73.3625	41	104	29	30	0	5	0	4.33333	0	5	0	0	0	0	479	831	8.21754	42754	10.964	8.81439	42.0443	0	6737.6	9.26551	7.74549	2.27359
42756	16.3333	7.33333	18.7778	0.905319	0.873619	0.839135	0.845697	31.5921	31.8027	0.515924	0.237113	19.2419	21.4593	30.4465	31.3847	4173.93	1089.34	27.4147	11.5458	18.4079	10.1973	96.4079	29.1973	128	61	35	30	4.66667	3	4.33333	2.66667	4.66667	3	0	0	0	0	1487	542	8.22147	42756	17.969	10.4264	42.0443	5.98491	1811.77	9.37698	6.6533	3.41813
42759	76.6667	77.2222	103.444	0.788385	0.760586	0.665099	0.728153	31.4708	31.8417	0.59375	0.840538	6.56581	177.472	15.1055	25.8311	36125.7	219980	51.0915	306.414	44.5292	248.158	139.529	2169.16	171	2201	29	33	11.3333	11.6667	8.66667	8.66667	11.3333	11.6667	0	0	0	0	2513	51801	8.2412	42759	20.1087	19.245	42.0671	6.59016	211285	12.7765	6.33468	1.34748
42760	64.2222	57.6667	85.7778	0.921055	0.863669	0.857411	0.715289	31.2523	31.5	0.597884	0.825185	6.53092	63.0024	16.0121	19.3554	27784.2	234676	46.9692	427.98	36.7477	328.5	130.748	1659.5	162	1691	28	41	9.33333	8.66667	8.66667	8.33333	9.33333	8.66667	0	0	0	0	1608	33258	8.2462	42760	22.5222	19.3856	42.0898	10.2016	366733	5.96201	6.24163	0.807749
42761	0	12.8889	25.3333	0	0.547782	0	0.554135	31.3783	31.9638	0	0.912568	0	266.356	0	43.6645	440.75	32547.2	0	268.855	0	145.536	11.6217	1487.04	43	1519	27	31	0	5.33333	0	3	0	5.33333	0	0	0	0	401	19301	8.24693	42761	24.6795	8.73932	42.0898	0	12186	5.68746	3.07094	2.31121
42770	9.33333	20	32.1111	0.778042	0.717409	0.809381	0.685656	31.4214	30.975	0.176471	0.752113	16.0434	241.574	28.026	33.8847	1233.21	16732.2	11.0548	88.3139	11.0786	64.025	23.5786	302.025	55	333	28	31	3.66667	6	3	4.33333	3.66667	6	0	0	0	0	617	6222	8.26131	42770	5.2465	8.11625	42.0671	6.79941	10917.5	7.67017	4.88052	2.43974
42773	56.8889	62.6667	81.7778	0.887759	0.719967	0.793005	0.628182	31.4627	31.5292	0.529412	0.806222	11.9731	122.395	17.3422	22.9978	21172.5	234410	38.5432	395.992	29.5373	337.471	116.537	1234.47	148	1266	33	46	9.33333	10.3333	7.66667	8	9.33333	10.3333	0	0	0	0	2069	58020	8.27277	42773	14.7959	15.125	42.0671	7.81482	248846	9.62466	4.21452	0.84365
42776	75.3333	69.8889	116	0.815661	0.673877	0.758696	0.696153	31.9275	32.2826	0.606695	0.726287	6.8749	46.4186	15.7776	17.4382	39977.7	147466	54.5621	205.851	41.0725	141.717	179.072	669.717	211	702	31	35	10.6667	11	8.66667	8.33333	10.6667	11	0	0	0	0	2639	19865	8.27496	42776	11.1333	16.6361	42.0671	6.14575	195426	15.8175	3.83942	1.2825
42777	34.4444	30.6667	38.3333	0.938695	0.972211	0.940278	0.929487	31.694	31.319	0.486111	0.777778	11.4523	7.46348	20.6305	19.2621	9165.58	115250	29.0093	400.022	22.306	345.181	80.306	921.681	112	953	33	74	6.66667	6	6.33333	6	6.66667	6	0	0	0	0	1086	6666	8.27614	42777	12.5281	14.068	42.0671	13.0756	216952	14.5916	13.6755	2.13233
42783	27.6667	48.1111	62.4444	0.940268	0.735792	0.749592	0.81731	31.3194	32.2523	0.4	0.877917	11.9993	290.153	25.063	32.9172	4899.47	130576	16.7488	294.584	12.6806	179.748	65.6806	1543.75	97	1576	29	38	6	9.66667	5.66667	6.66667	6	9.66667	0	0	0	0	1282	56387	8.2821	42783	24.6073	10.5763	42.0671	7.00819	80309.4	8.35954	4.32698	2.59355
42787	45	43.6667	87	0.718731	0.753132	0.63861	0.630759	31.4886	31.6841	0.551913	0.767945	18.8373	43.199	21.6707	20.7897	17690.4	146660	39.0422	334.026	26.5114	275.316	132.511	924.316	164	956	29	33	9	8.66667	6.33333	6.33333	9	8.66667	0	0	0	0	2728	25915	8.29811	42787	15.5894	12.8512	42.0671	6.55202	193126	11.6953	3.1524	1.30203
42791	43.6667	36	54.3333	0.942941	0.93155	0.796117	0.895053	31.7171	31.5789	0.503268	0.756989	16.3613	10.4869	19.992	18.2264	15059.3	142648	37.2804	414.48	32.2829	414.921	90.2829	815.421	122	847	31	50	7.66667	6.66667	7.33333	6.33333	7.66667	6.66667	0	0	0	0	1453	5330	8.30435	42791	10.3921	12.5834	42.0671	13.1806	258284	12.972	12.5707	1.58891
42792	55.7778	55.3333	70	0.920566	0.90361	0.901478	0.947105	31.2034	31.7627	0.520958	0.725105	17.6671	24.2277	18.7737	16.5802	20016.9	134329	38.1333	258.406	33.2966	222.737	130.797	657.237	162	689	32	48	8.66667	8.33333	8	8	8.66667	8.33333	0	0	0	0	3097	9631	8.3144	42792	27.0793	13.6084	42.0898	8.61477	223490	11.4516	11.0012	0.655777
42802	0	18.6667	25.3333	0	0.881405	0	0.843714	31.4155	31.152	0	0.494624	0	38.3455	0	27.5781	409.257	7698.34	0	41.6039	0	31.848	8.58446	125.848	40	157	29	36	0	5	0	4.66667	0	5	0	0	0	0	399	2834	8.33833	42802	10.9617	12.2077	42.0671	0	9173.58	9.44214	5.19425	2.5398
42805	37.2222	45.7778	59.4444	0.89138	0.789511	0.715639	0.806228	31.254	31.4435	0.345455	0.828571	10.7271	73.0444	20.7309	21.7974	6918.09	136550	19.0325	316.01	16.746	224.556	47.746	1082.56	79	1114	29	49	7.33333	8.66667	6.66667	6.66667	7.33333	8.66667	0	0	0	0	1279	28378	8.34851	42805	17.9958	13.1274	42.0671	6.23869	176495	6.9301	5.15398	1.57034
42806	72.5556	72.1111	109.222	0.812062	0.707828	0.704035	0.643974	31.773	31.8954	0.520958	0.897111	10.5256	151.618	16.3615	26.8705	27033.2	296486	39.2378	437.118	31.227	318.105	116.227	2954.1	148	2986	31	37	10.3333	11	8.66667	8.66667	10.3333	11	0	0	0	0	2696	72422	8.34935	42806	6.51575	12.3094	42.0671	6.4868	319389	10.0844	3.57927	1.11565
42807	26.5556	25.7778	38	0.784994	0.976757	0.725561	0.947242	31.625	31.4694	0.473684	0.856813	21.7096	21.432	24.7428	24.8919	6971.25	66605.4	27.9147	277.522	23.375	176.531	86.375	803.531	118	835	31	38	6.33333	5.66667	5	5.66667	6.33333	5.66667	0	0	0	0	1152	6439	8.3517	42807	14.9021	12.4801	42.0671	6.43412	124770	12.835	12.7877	1.24574
42809	33.1111	51.7778	64.3333	0.851687	0.600502	0.867958	0.567064	31.7692	31.7904	0.221053	0.780713	11.4456	182.712	17.2881	29.7558	4596.62	114513	13.0361	233.789	12.7308	184.21	27.2308	864.21	59	896	27	48	6.66667	10.3333	6	7.66667	6.66667	10.3333	0	0	0	0	1057	47658	8.36171	42809	14.2011	13.0614	42.0671	8.9161	76978.9	12.6086	2.47826	1.65263
42810	98.1111	110.889	141.667	0.961109	0.691676	0.875842	0.666895	31.8061	31.8013	0.553846	0.757739	7.40939	94.4343	13.3697	19.4165	80212.2	266237	84.2732	251.292	79.1939	197.699	189.194	902.199	221	934	34	42	11	15.3333	11	10.3333	11	15.3333	0	0	0	0	5649	52296	8.36171	42810	11.5551	30.7291	42.0671	9.34347	315586	11.8945	2.85397	0.388512
42818	47.3333	25.3333	57.3333	0.840717	0.667898	0.734235	0.49536	32.3864	31.6307	0.779851	0.781341	9.08612	211.204	19.003	33.814	63509.6	44640.6	145.691	165.483	103.614	127.369	505.614	764.369	538	796	37	35	8	7	7.33333	4.33333	8	7	0	0	0	0	6931	16392	8.37839	42818	17.9957	9.51381	42.0898	6.95686	25126	5.50808	3.02749	1.6373
42823	0	15.6667	23.7778	0	0.719687	0	0.738884	31.6875	30.7831	0	0.56	0	85.7301	0	33.9169	133.875	6262.42	0	39.6354	0	31.2169	5.3125	146.217	37	177	29	32	0	5	0	4	0	5	0	0	0	0	391	3162	8.40238	42823	11.0508	9.54084	42.0671	0	4100.26	7.0439	3.72926	2.64654
42824	9.77778	16.3333	32.3333	0.868052	0.719394	0.829702	0.826765	31.0694	33.1042	0.287129	0.651917	11.5148	94.2175	29.1018	29.145	1840.79	15972.7	15.6806	94.202	12.9306	76.8958	37.9306	303.896	69	337	28	34	3.66667	5	3.33333	4.33333	3.66667	5	0	0	0	0	790	4202	8.4035	42824	26.0753	8.92115	42.0671	6.80122	16780.4	7.96461	6.32112	3.44782
42825	24.7778	33.5556	35.8889	0.844032	0.949309	0.854108	0.800415	31.4635	31.3125	0.357798	0.817365	15.2519	16.507	24.3071	22.658	4882.28	64676.1	20.5634	212.512	19.5365	128.688	51.5365	600.688	83	632	30	51	6	6.66667	5	6.33333	6	6.66667	0	0	0	0	852	6710	8.40687	42825	19.92	15.6056	42.0671	7.30228	120721	7.78049	8.33193	1.36906
42826	21.1111	25.1111	31.5556	0.9703	0.985449	0.941429	0.979523	31.5278	31.1019	0.333333	0.71831	10.1266	7.79379	22.014	20.6432	3881.11	56760.1	18.0722	236.341	14.4722	185.898	42.4722	612.898	74	644	32	63	5	5.33333	5	5.33333	5	5.33333	0	0	0	0	779	5600	8.40845	42826	13.3556	19.962	42.0671	12.4579	106613	15.4481	15.2469	3.19145
42831	101.889	101.778	126.222	0.750337	0.867473	0.651488	0.830216	31.2286	31.5375	0.540373	0.890446	5.41233	160.747	12.889	25.8373	37244.3	353704	39.8009	376.484	33.7714	260.462	100.771	2826.46	132	2858	30	41	13	11.6667	10.3333	11	13	11.6667	0	0	0	0	2111	87498	8.41822	42831	21.525	15.3418	42.0671	6.04957	354927	9.77143	3.91847	1.36777
42832	58.4444	54.8889	89	0.909998	0.894278	0.655927	0.812272	31.5163	31.1957	0.724138	0.849186	37.9334	118.484	24.7543	20.6163	47983.4	212328	86.0807	406.248	72.4837	319.304	362.484	1378.8	394	1410	32	40	9	8.66667	8.33333	8	9	8.66667	0	0	0	0	8467	33778	8.42143	42832	4.7938	18.0205	42.0671	5.54758	230997	12.4663	5.27556	0.241444
42834	0	12.8889	20.2222	0	0.806836	0	0.69343	31.386	31.5588	0	0.706564	0	143.028	0	41.484	212.743	5757.29	0	47.6481	0	29.4412	6.61397	249.441	38	281	28	30	0	4.33333	0	3.66667	0	4.33333	0	0	0	0	405	3226	8.42441	42834	17.3961	12.0749	42.0671	0	4498.54	8.21301	4.90093	2.87408
42840	0	16	21.8889	0	0.86295	0	0.803424	31.5382	31.559	0	0.655914	0	76.2011	0	30.7918	442.976	10649.9	0	68.0521	0	45.441	9.46181	244.441	41	276	30	38	0	4.66667	0	4.33333	0	4.66667	0	0	0	0	476	4063	8.42968	42840	17.3838	10.5586	42.0671	0	10703.9	8.41602	4.94795	2.84692
42841	19.2222	27	41.2222	0.771088	0.923475	0.751392	0.858175	31.4464	31.6012	0.209302	0.842995	11.429	332.67	24.5777	32.0364	2070.38	66035	10.2472	258.049	9.55357	195.399	23.5536	1050.4	55	1082	29	35	5.66667	6	4.33333	5.66667	5.66667	6	0	0	0	0	816	19168	8.43081	42841	14.631	11.4405	42.0671	7.09532	50123.1	6.3601	7.60645	2.5558
42845	87.3333	82.3333	118.222	0.897773	0.877317	0.784836	0.717903	31.0063	31.5104	0.536946	0.858696	5.31449	96.3949	12.4232	23.9599	48547.3	304861	58.8156	397.131	49.9937	285.49	135.994	1934.49	167	1966	32	38	10.6667	11.6667	10	9.66667	10.6667	11.6667	0	0	0	0	2356	53440	8.43513	42845	29.0233	15.3916	42.0671	7.25502	403263	5.34591	3.51678	0.935922
42847	46.3333	40.6667	64.7778	0.878739	0.792389	0.75735	0.788497	31.5532	31.0319	0.396825	0.711191	14.826	46.6809	19.0314	19.7141	10843.5	112781	24.1494	274.408	20.4468	220.968	69.4468	1022.97	101	1054	32	52	7.66667	7.66667	7.33333	6.66667	7.66667	7.66667	0	0	0	0	1510	13943	8.43513	42847	5.63776	41.6519	42.0671	5.77971	173794	7.99152	7.85307	1.7573
42851	14.1111	9.11111	21.4444	0.932313	0.751333	0.939293	0.529678	31.825	31.6625	0.470588	0.195402	13.4691	22.4703	30.7561	32.7998	3117.78	992.138	23.4191	10.0082	17.175	9.3375	69.175	23.3375	101	55	29	30	4.33333	4	4	3.33333	4.33333	4	0	0	0	0	921	636	8.4448	42851	21.7535	6.99296	42.0898	8.48333	970.121	7.67761	4.10361	3.05492
42852	0	26.3333	32.1111	0	0.780059	0	0.59031	31.8417	31.0375	0	0.608466	0	83.9329	0	30.551	275.758	10072.2	0	41.6629	0	29.9625	8.15833	158.963	40	190	28	30	0	6.33333	0	5	0	6.33333	0	0	0	0	492	3234	8.4462	42852	16.3714	7.59683	42.0898	0	10045	9.12914	4.23479	2.60435
42856	10.2222	10.3333	22	0.796804	0.567619	0.744759	0.560643	31.6625	30.7958	0.320388	0.638554	14.9563	291.272	35.0502	42.3911	1398.83	5897.43	14.2505	57.516	10.3375	40.2042	43.3375	250.204	75	281	30	29	4	4.66667	3.33333	2.66667	4	4.66667	0	0	0	0	764	3507	8.46362	42856	13.0573	8.18405	42.0671	5.20526	1321.42	3.48441	2.83777	3.13305
42865	3.11111	14	19.3333	0.777665	0.887295	0.670126	0.81556	31.6143	31.1464	0.230769	0.822844	27.7824	411.64	40.1909	45.1202	441.114	10995.5	10.7429	85.1552	10.3857	53.8536	24.3857	467.854	56	499	28	30	2	4.33333	1.66667	4	2	4.33333	0	0	0	0	557	6097	8.47924	42865	16.28	9.08444	42.0671	3.47507	2937.83	5.07757	2.89715	2.96213
42868	58.7778	61.2222	73.1111	0.895361	0.842704	0.859539	0.717766	31.2942	31.7173	0.285714	0.762581	12.9204	93.8327	18.6898	22.1949	8807.4	153541	15.9912	270.796	15.7058	225.283	41.7058	800.283	73	832	30	46	9	9.33333	8.33333	8.33333	9	9.33333	0	0	0	0	1251	28477	8.48244	42868	20.0598	13.8252	42.0671	8.34455	195430	13.1352	7.59407	0.983422
42872	0	0	21.1111	0	0	0	0	31.4318	31.767	0	0	0	0	0	0	166.955	668.261	0	0	0	0	5.56818	15.233	37	47	28	29	0	0	0	0	0	0	0	0	0	0	389	416	8.48867	42872	22.5	7.58333	42.0671	0	1214.06	7.70127	0	2.24092
42873	15.8889	24.5556	33.1111	0.693198	0.829377	0.669971	0.73322	31.2708	31.3229	0.345794	0.721254	17.6519	30.5147	28.7833	26.7155	2787.29	16313.8	17.6732	71.5911	14.7292	46.6771	48.7292	227.677	80	259	28	31	5	6	4	5.33333	5	6	0	0	0	0	929	3889	8.48958	42873	29.4347	14.3107	42.0671	4.90578	26592.4	5.41532	5.65241	2.4786
42881	7.77778	9.66667	16.8889	0.978645	0.907075	0.925903	0.906442	31.4957	31.2112	0.306931	0.508982	27.2302	28.1038	34.86	32.9305	1240.66	3461.9	15.1472	35.4899	14.5043	28.7888	34.5043	104.789	66	136	31	28	3	3.66667	3	3.33333	3	3.66667	0	0	0	0	663	1281	8.498	42881	11.1561	12.1693	42.0671	6.02423	6249.07	7.68677	8.10571	3.17244
42883	58.3333	53.4444	85.5556	0.957421	0.83082	0.959833	0.877349	31.2731	31.9329	0.583756	0.78903	8.39458	46.1671	16.3722	18.4574	28874.7	162147	52.0564	317.19	42.7269	223.067	139.727	905.067	171	937	32	37	8.66667	8.66667	8.33333	8	8.66667	8.66667	0	0	0	0	2005	16086	8.51227	42883	22.6774	11.0694	42.0898	11.9163	241931	9.49961	10.2506	1.48028
42894	24	27.6667	36	0.842937	0.883594	0.801226	0.830174	31.7528	32.3278	0.453125	0.831063	17.3993	20.6184	25.3051	24.0322	5565.1	65398.8	24.6037	256.419	20.7472	186.672	69.2472	684.672	101	717	31	45	5.66667	6.33333	5.33333	5.66667	5.66667	6.33333	0	0	0	0	978	5510	8.53621	42894	19.2241	10.969	42.0671	8.82571	124883	8.14353	8.09917	2.05002
42900	19.4444	23.7778	41	0.745375	0.786391	0.823535	0.593668	31.4848	31.7378	0.135802	0.855484	14.0658	335.97	26.3824	38.9035	1641.12	40710.8	7.6581	175.958	7.51524	139.762	16.5152	1035.26	48	1067	29	34	5.66667	6	4.33333	5	5.66667	6	0	0	0	0	725	16937	8.55261	42900	21.6943	14.9675	42.0671	7.31725	28094.5	7.12026	6.3479	1.55528
42903	19.7778	28.4444	38.7778	0.886169	0.910089	0.868061	0.771737	31.4289	30.7451	0.156627	0.777143	10.9317	239.159	23.4886	30.2011	1861.31	52621	8.99243	195.153	8.57108	142.755	21.5711	819.255	53	850	28	38	5.33333	6.33333	4.66667	6	5.33333	6.33333	0	0	0	0	589	14131	8.55519	42903	9.39318	21.2773	42.0671	8.01227	50114.5	8.43899	5.52822	1.64486
42907	5.66667	6.55556	16.2222	0.803633	0.879454	0.725932	0.864692	32.05	31.3542	0.506849	0.796095	125.431	547.593	48.8249	48.0179	1296.7	6046.29	23.2049	89.7984	13.95	57.6458	85.95	408.646	118	440	29	31	3	3	2.33333	2.66667	3	3	0	0	0	0	1114	4531	8.56177	42907	4.90566	6.87736	42.0671	3.61071	3686.34	4.7549	3.49854	3.27224
42918	31.4444	39.3333	45.1111	0.95913	0.756485	0.972416	0.808949	31.6142	31.5496	0.459854	0.836323	14.0161	17.9041	21.3437	21.5779	8687.62	99817.9	29.1632	277.182	24.3858	159.95	82.3858	815.45	114	847	32	56	6.66667	7.33333	6	7.33333	6.66667	7.33333	0	0	0	0	1036	10070	8.58834	42918	8.19004	13.2694	42.0898	9.35791	174093	8.75726	8.70954	1.90358
42925	19.6667	18.8889	31.3333	0.899229	0.834743	0.89839	0.785512	31.4638	30.9046	0.396552	0.681529	14.6852	89.2321	28.4908	28.7454	3047.2	15020.9	15.9204	80.7483	11.5362	57.0954	52.5362	271.095	84	302	30	33	5	5.33333	5	4.66667	5	5.33333	0	0	0	0	917	5014	8.60407	42925	5.60791	9.253	42.0671	6.85358	15287.3	8.10742	5.3379	1.71595
42929	46.6667	43.3333	73.4444	0.776373	0.838783	0.595218	0.971053	31.525	31.205	0.455882	0.789238	20.2616	68.7885	22.7495	22.7655	11389	129135	25.2988	305.882	21.475	242.295	90.475	901.795	122	933	30	37	8.66667	7.66667	7	7.33333	8.66667	7.66667	0	0	0	0	2324	27802	8.60851	42929	6.77708	17.0301	42.0671	4.57731	175357	4.80876	3.38591	0.903311
42932	23.3333	27.2222	50.2222	0.912885	0.770879	0.859707	0.557622	31.5028	31.1165	0.373913	0.794629	7.61575	215.769	22.4604	36.1928	4811.72	43976.4	20.6162	164.088	16.9972	125.884	53.4972	967.884	85	999	29	32	5.33333	6.33333	5.33333	5.66667	5.33333	6.33333	0	0	0	0	1013	16423	8.61587	42932	10.1776	9.53853	42.0671	9.05518	33527.6	12.6958	4.74458	1.15682
42936	25.6667	33	37.4444	0.937535	0.95002	0.949991	0.931027	31.4241	31.2009	0.314286	0.729393	8.74955	6.68508	20.3091	19.106	4236.08	64961.3	16.4244	212.048	13.5759	160.799	41.5759	547.799	73	579	31	63	5.66667	6.66667	5.33333	6.33333	5.66667	6.66667	0	0	0	0	661	5043	8.62424	42936	11.6712	19.3043	42.0671	11.0115	121845	13.3455	13.7204	2.65349
42942	73.3333	51.3333	92.4444	0.968876	0.847958	0.882986	0.8435	31.4679	32.8412	0.408451	0.598278	12.7673	149.614	16.4198	20.7048	24783.7	146849	35.6624	266.364	34.5321	242.659	79.5321	840.159	111	873	29	30	9.33333	8.66667	9.33333	7.66667	9.33333	8.66667	0	0	0	0	3257	32950	8.63929	42942	19.6888	15.3336	42.0671	11.5056	167647	16.1624	5.78089	1.46348
42945	72.3333	141.333	150.667	0.908647	0.616014	0.87675	0.458062	31.5081	32.5919	0.549738	0.878127	5.54271	149.705	13.724	23.5408	34314.1	577527	47.8038	450.621	38.4919	293.408	130.492	2355.41	162	2388	28	45	10	17	9	11.6667	10	17	0	0	0	0	2380	135998	8.64283	42945	12.7604	17.3687	42.0671	11.7268	424855	12.2194	2.37392	1.38574
42948	8.11111	16.8889	26	0.9106	0.51194	0.787723	0.446107	31.6756	30.994	0.218391	0.618321	27.8588	106.907	37.081	34.4349	708.911	9153.39	7.3518	54.7296	6.3244	38.006	28.3244	255.006	60	286	29	32	3.33333	6.33333	3	3.66667	3.33333	6.33333	0	0	0	0	541	4199	8.64548	42948	8.55882	9.67157	42.0898	6.53642	5173.46	10.2066	2.43501	2.35656
42951	38.2222	41.8889	61.8889	0.95768	0.857415	0.775749	0.849208	31.3588	31.7801	0.522581	0.886398	13.3314	65.0629	21.7912	23.3218	11451.2	137645	31.3302	352.973	22.6412	235.22	107.641	1418.22	139	1450	30	38	7	7.33333	7	7.33333	7	7.33333	0	0	0	0	2064	19795	8.64548	42951	21.1882	42.5195	42.0898	6.62461	198009	12.0466	8.13444	1.20591
42955	44.6667	23.7778	61.2222	0.870106	0.692355	0.816672	0.600044	31.7398	31.433	0.675	0.766617	13.0412	199.244	19.9599	33.0104	34553.4	51987.4	82.2403	194.058	59.2602	140.567	261.26	759.567	293	791	31	36	8	6.33333	7	5	8	6.33333	0	0	0	0	4612	20032	8.66199	42955	16.9399	11.3044	42.0671	9.66859	24578.9	5.33453	3.2008	1.31108
42957	54.8889	59.4444	70.7778	0.910711	0.961305	0.723301	0.890683	31.0202	31.6452	0.673004	0.854975	25.1802	151.716	21.6718	24.8299	30523.2	219106	59.3078	401.699	40.4798	304.355	218.98	1529.35	250	1561	34	42	8.66667	9	8.33333	8.66667	8.66667	9	0	0	0	0	3945	54785	8.66345	42957	26.4166	15.5657	42.0671	4.85776	215895	10.875	6.63832	0.652585
42958	9.44444	14.1111	21.6667	0.555746	0.68682	0.67712	0.627103	31.7	30.975	0.156627	0.472222	10.8984	44.747	30.3896	31.8026	806.5	3857.88	8.20588	28.7888	7.3	23.025	17.3	98.025	49	129	29	28	4.66667	5	2.66667	3.33333	4.66667	5	0	0	0	0	432	1322	8.66598	42958	12.4685	6.99534	42.0671	4.58599	4084.12	8.4144	5.59222	2.7986
42964	54.1111	44.4444	68.2222	0.87908	0.9298	0.826393	0.917752	31.0375	31.8479	0.523179	0.831839	13.6984	42.5087	18.7596	21.3144	17482	118697	35.0077	275.195	31.9625	197.152	92.9625	881.152	124	913	30	39	8.66667	7.33333	7.66667	7.33333	8.66667	7.33333	0	1	0	0.221729	1772	17224	8.67452	42964	25.8137	18.7201	42.0671	8.98872	184996	8.21698	5.98011	1.24076
42965	26.7778	31.2222	43	0.869671	0.959328	0.884083	0.95025	31.25	31.7566	0.307692	0.65343	7.94021	9.10969	19.5012	18.0143	4602.25	57820.2	16.6504	187.66	13.75	159.243	38.75	476.243	70	508	32	56	6.33333	6.33333	5.33333	6	6.33333	6.33333	0	0	0	0	751	4848	8.67778	42965	24.6588	13.1774	42.0671	11.1875	98070.9	14.6467	10.7873	2.97166
42968	17.7778	19.8889	33.2222	0.829116	0.856356	0.607064	0.7269	31.8094	32.763	0.396552	0.666667	15.5369	43.4444	28.8386	26.1928	3184	18580.9	18.1969	96.9689	14.1906	79.237	56.1906	255.237	88	288	29	32	5	5.33333	4.33333	4.66667	5	5.33333	0	0	0	0	1102	4507	8.69121	42968	6.98635	8.35722	42.0671	5.19988	27992	6.74986	6.08597	2.1261
42969	32.3333	46.3333	50	0.933326	0.843052	0.901948	0.815194	31.5392	32.9141	0.327273	0.753223	7.81353	11.3464	17.939	17.7081	5897.35	71072.6	18.2718	167.779	15.4608	130.086	56.4608	489.086	88	522	29	48	6.33333	8	6	7.33333	6.33333	8	0	0	0	0	858	6303	8.69121	42969	14.5942	15.2228	42.0671	10.124	127153	16.252	9.31743	2.18551
42973	24.1111	26.3333	35.2222	0.881841	0.925458	0.811605	0.940003	31.2139	31.9639	0.469697	0.845161	20.6284	22.5633	25.3573	25.0481	6325.2	64670.4	28.0073	265.952	23.7861	164.036	71.7861	710.036	103	742	30	41	5.66667	5.66667	5.33333	5.66667	5.66667	5.66667	0	0	0	0	1297	5329	8.6975	42973	24.7472	10.8891	42.0671	8.14771	125123	12.1178	12.8787	2.15528
42975	87.3333	127.111	147.222	0.906083	0.823528	0.83763	0.839615	31.8237	32.1106	0.632509	0.879518	12.3487	144.031	14.5828	22.5009	66203.6	708705	77.6674	609.069	68.1763	420.889	265.176	3132.89	297	3165	32	57	10.6667	13.6667	10	11.6667	10.6667	13.6667	0	0	0	0	5048	158155	8.69958	42975	15.9415	15.0275	42.0671	10.2682	638684	16.0488	6.14284	0.388093
42978	6.11111	12.7778	17.7778	0.867584	0.920087	0.800289	0.852568	31.3047	31.5703	0.213483	0.635468	10.4814	58.116	31.788	34.508	847.25	5287.75	11.3862	44.4123	10.6953	29.4297	22.6953	155.43	54	187	29	30	2.66667	4	2.33333	4	2.66667	4	0	0	0	0	475	2377	8.70301	42978	18.2061	7.73028	42.0671	5.43591	8100.75	5.64051	6.10792	4.07445
42980	0	23.6667	26.7778	0	0.584211	0	0.608378	31.442	31.6205	0	0.208791	0	18.85	0	24.8833	499.487	2697.45	0	12.2527	0	11.3795	13.558	27.3795	45	59	28	31	0	7.66667	0	4.33333	0	7.66667	0	0	0	0	579	922	8.70503	42980	12.1919	10.3199	42.0671	0	3292.12	7.69385	4.1014	2.96913
42983	0	21.4444	31.6667	0	0.766473	0	0.833621	30.9344	31.4125	0	0.866812	0	177.383	0	35.1048	334.703	42594.4	0	209.981	0	125.588	12.0656	981.587	43	1013	29	33	0	5.66667	0	5	0	5.66667	0	0	0	0	670	19291	8.70913	42983	26.8517	13.8669	42.0671	0	1101.08	5.34667	3.60135	2.73962
42984	24.7778	31.6667	52.5556	0.710749	0.902545	0.620087	0.717398	31.4194	31.6056	0.247312	0.835458	9.77304	223.424	21.9161	32.2659	3547.6	70502.6	13.9258	232.819	13.5806	169.394	29.5806	1036.39	61	1068	29	35	6.66667	6.66667	4.66667	6.33333	6.66667	6.66667	0	0	0	0	840	26189	8.72177	42984	19.2716	15.5177	42.0898	5.75599	46740.5	7.03266	4.99764	1.75388
42986	34.5556	46.3333	50.8889	0.684879	0.947189	0.745201	0.886528	31.5192	31.0865	0.209302	0.510204	9.6287	76.1098	18.647	31.044	3418.19	11208.4	9.94701	26.4698	8.48077	20.9135	24.4808	112.913	56	144	29	31	8	8	5.33333	7.33333	8	8	0	0	0	0	753	4588	8.72295	42986	15.0845	11.5868	42.0898	6.65293	5650.9	7.38135	4.02356	3.05749
42989	0	24.6667	39.5556	0	0.86123	0	0.869508	31.7284	31.6681	0	0.135802	0	10.1655	0	20.2419	844.672	1984.16	0	8.46703	0	8.3319	8.27155	16.3319	40	48	29	28	0	6	0	5.33333	0	6	0	0	0	0	616	645	8.74081	42989	16.4926	7.72593	42.0671	0	3757.45	10.0394	7.29487	2.39064
42993	8.33333	27.1111	32	0.817273	0.36678	0.876869	0.361152	31.6494	31.4604	0.227273	0.344538	11.1946	23.6721	32.4147	26.6636	945.976	5120.41	10.5506	20.3921	8.35061	16.5396	27.3506	62.5396	59	94	28	30	3.33333	9.33333	2.66667	3.66667	3.33333	9.33333	0	0	0	0	671	2041	8.75036	42993	12.383	9.48861	42.0671	7.13285	898.195	7.35881	2.17682	3.71862
42999	81.7778	115.111	138.889	0.724712	0.80511	0.648637	0.818744	31.4015	32.4676	0.560538	0.833837	4.51513	98.3024	12.9292	20.2339	50922.2	431441	62.1882	403.556	52.5985	308.532	162.599	1722.53	194	1755	32	52	10.3333	13.6667	10.3333	11	10.3333	13.6667	0	0	0	0	2586	78977	8.78087	42999	23.9467	15.2621	42.0898	5.52253	466791	5.09693	4.81808	1.98142
43000	6.55556	15.1111	23.6667	0.900091	0.563488	0.979834	0.448245	31.2794	31.25	0.160494	0.542169	10.7006	41.6966	31.5763	33.2303	689.485	5059.75	8.24601	35.0662	7.72059	25.75	16.7206	106.75	48	138	29	27	2.66667	5.66667	2.66667	3.66667	2.66667	5.66667	0	0	0	0	497	2504	8.78767	43000	18.0068	10.068	42.0898	7.84812	736.846	6.78149	3.3363	3.99473
43006	14.8889	19.7778	30.3333	0.850639	0.698405	0.641556	0.678778	31.1815	31.6458	0.247312	0.720339	35.1446	316.341	32.7832	33.5978	1898.44	26470.7	12.0274	135.967	11.3185	106.354	41.8185	644.354	73	676	29	39	4.33333	6	4	4.33333	4.33333	6	0	0	0	0	789	10313	8.79846	43006	24.5613	11.6243	42.0671	5.63056	16842.1	11.057	3.28227	1.21389
43007	37.4444	27.8889	53.1111	0.84948	0.822204	0.855041	0.743844	31.6441	31.1758	0.385965	0.789916	15.6925	86.2506	21.5892	23.452	6898.14	120708	19.6705	434.422	16.3559	360.824	50.3559	1138.82	82	1170	30	38	7.33333	6.33333	6.33333	5.66667	7.33333	6.33333	0	0	0	0	1276	21841	8.79846	43007	12.8169	17.7113	42.0671	7.19828	152972	6.45966	5.23244	1.33518
43008	0	19.3333	22.7778	0	0.77266	0	0.516555	31.6288	30.7576	0	0.424	0	68.529	0	38.9772	275.098	3241.7	0	17.8459	0	14.2424	6.37121	89.2424	38	120	29	32	0	5	0	4.66667	0	5	0	0	0	0	420	1415	8.79846	43008	9.52564	31.0705	42.0671	0	2740.35	11.2955	4.3846	2.34796
43009	48.3333	47.8889	64.1111	0.917729	0.807633	0.896737	0.671051	31.4914	31.7047	0.519481	0.879593	13.0897	138.813	18.7528	26.2117	15208.5	177347	33.819	400.499	26.5086	286.295	100.509	2010.3	132	2042	31	39	7.66667	8.33333	7.66667	7	7.66667	8.33333	0	0	0	0	1605	31096	8.80177	43009	15.4644	11.8497	42.0671	11.01	210759	13.6902	8.86886	1.762
43020	6.55556	13.6667	16.6667	0.563563	0.747202	0.453436	0.60807	32.0345	31.6207	0.186047	0.503448	30.0317	56.6847	43.6952	36.6218	539.828	3247.9	8.10111	25.9647	6.96552	18.3793	18.9655	85.3793	51	117	30	30	3.66667	4.66667	2.33333	3.66667	3.66667	4.66667	0	0	0	0	538	1886	8.82873	43020	15.3033	10.2703	42.0898	2.51836	4974.85	3.36769	3.22576	2.14557
43033	19.2222	25.7778	26.5556	0.923354	0.992051	0.874324	0.976361	31.86	31.26	0.38843	0.790885	20.1064	15.0182	25.5613	23.7878	4249.46	55514.9	23.0186	237.908	20.14	159.24	55.14	668.74	87	700	31	70	5	5.66667	4.66667	5.66667	5	5.66667	0	0	0	0	856	6416	8.86248	43033	8.5758	13.2542	42.0898	9.01898	102495	10.9571	14.0341	2.24753
43039	18.7778	29.1111	39.7778	0.758183	0.915969	0.68	0.753856	31.7733	31.6541	0.28	0.785548	13.3318	96.6659	25.0636	29.3708	3138.17	26476.8	16.7001	98.0139	15.2267	67.8459	35.2267	457.346	67	489	29	32	5.66667	6.66667	4.33333	6	5.66667	6.66667	0	0	0	0	984	9188	8.88359	43039	17.4605	17.5395	42.1127	4.79704	23725.6	3.48062	5.14105	2.38574
43053	75.6667	69.6667	103.778	0.90939	0.808298	0.912624	0.722625	31.5448	31.3113	0.482993	0.790196	7.31378	42.8189	14.5585	18.0984	26305.1	241039	37.2966	365.134	33.4552	336.689	89.4552	1232.69	121	1264	29	37	10	10.3333	9.66667	8.66667	10	10.3333	0	0	0	0	1909	28790	8.90397	43053	7.33838	12.5581	42.0898	12.812	336545	21.2976	8.82341	1.48101
43054	82	65.8889	113.222	0.890938	0.88247	0.786798	0.842161	31.7659	32.0455	0.506173	0.741573	6.93035	17.203	14.5032	15.5707	35608.5	208709	46.6216	327.437	47.2341	273.955	101.234	792.955	133	825	31	36	10.3333	9	10	9	10.3333	9	0	0	0	0	2510	20104	8.90942	43054	15.9554	14.6236	42.0898	10.037	354423	7.14385	6.99087	0.815288
43061	61.8889	46.4444	82.5556	0.936554	0.879963	0.876964	0.916541	31.0242	31.5343	0.463768	0.751925	10.6972	13.9039	16.2256	16.764	17056	199353	29.4623	435.609	24.9758	347.966	76.9758	1053.47	108	1085	30	46	9	8	8.66667	7	9	8	0	0	0	0	1703	12716	8.93424	43061	26.9386	13.7425	42.0898	9.43118	348119	8.7808	10.2594	1.7544
43062	18.7778	16.1111	28.1111	0.816321	0.909425	0.78265	0.794429	31.3507	31.5868	0.4	0.791667	14.2772	49.1256	28.3585	33.7288	3151.27	14952.5	17.312	96.496	12.6493	58.4132	61.6493	397.413	93	429	30	32	5	4.66667	4.66667	4.33333	5	4.66667	0	0	0	0	970	5332	8.93424	43062	18.72	24.8033	42.0898	8.37128	26657.3	5.27545	6.49398	2.19422
43063	57.1111	80	104.333	0.891024	0.705367	0.905563	0.608909	31.472	31.9194	0.5	0.822306	10.0244	51.6272	16.6896	20.6664	19848.8	233792	34.6466	308.996	24.528	192.581	107.528	1335.08	139	1367	30	49	8.66667	11.6667	8.33333	10.3333	8.66667	11.6667	0	0	0	0	1618	41563	8.93581	43063	22.1073	14.2435	42.0898	11.0323	300197	16.8234	3.35411	1.57147
43064	65.4444	56.4444	84.4444	0.892354	0.800233	0.774367	0.709398	31.3613	31.9785	0.591398	0.78719	10.3525	75.7243	16.8034	20.9722	27292.4	189838	44.9239	354.472	37.6387	326.521	128.639	962.021	160	994	32	42	9.66667	9.33333	8.66667	8	9.66667	9.33333	0	0	0	0	2455	37621	8.93771	43064	28.2048	14.7918	42.0898	7.33831	241359	2.95205	7.06027	0.553462
43065	12.7778	20.3333	24.2222	0.871786	0.848851	0.746895	0.621424	31.5948	31.2198	0.326733	0.525641	50.0433	73.4996	36.6805	32.6794	1734.33	6705.08	13.5443	35.4195	11.4052	28.7802	41.4052	137.78	73	169	29	32	4	5.66667	3.66667	5	4	5.66667	0	0	0	0	848	2767	8.94159	43065	17.2994	9.07186	42.0898	5.46098	7183.9	6.25623	3.71858	1.42764
43070	55.6667	46.4444	81.2222	0.721839	0.828519	0.616775	0.647258	31.279	31.8415	0.467626	0.793351	11.4931	35.3914	18.0789	20.8975	15893	153245	30.0823	338.19	26.721	270.158	85.721	1124.16	117	1156	30	39	9.33333	8.33333	7	7.33333	9.33333	8.33333	0	0	0	0	2045	24266	8.94692	43070	20.7079	14.141	42.0898	4.96913	221465	3.36034	3.51928	1.66809
43071	0	7.11111	16.6667	0	0.68169	0	0.72973	31.8468	31.2603	0	0.795556	0	252.936	0	47.4896	54.9839	7067.95	0	92.9272	0	58.7397	4.15323	372.74	36	404	28	33	0	3.66667	0	2.66667	0	3.66667	0	0	0	0	303	4852	8.94692	43071	13.273	16.3592	42.0898	0	1060.84	0	4.51373	0
43072	16.7778	22	36	0.829532	0.778147	0.748301	0.715509	31.25	31.7401	0.525	0.702602	34.7812	72.4351	29.9657	30.1811	5514	12043.2	32.5513	57.7649	25.75	43.7599	98.75	257.26	130	289	29	31	5	5.66667	4.33333	5	5	5.66667	0	0	0	0	1966	3544	8.94934	43072	25.0049	7.65079	42.1127	5.31326	14544.1	7.29094	5.3566	2.04775
43079	0	17.7778	26	0	0.622246	0	0.593934	31.5988	31.4593	0	0.787097	0	182.222	0	36.4436	699.872	22437.5	0	129.978	0	92.0407	13.4012	648.541	45	680	29	39	0	5.33333	0	4.33333	0	5.33333	0	0	0	0	468	10495	8.97495	43079	14.4504	10.3632	42.0898	0	15276.2	8.12734	3.28545	2.08864
43081	0	11.7778	17.1111	0	0.828273	0	0.781733	31.5172	31.5302	0	0.339623	0	18.7812	0	30.4333	314.345	1930.35	0	17.2151	0	14.9698	7.48276	41.4698	39	73	29	27	0	4	0	3.33333	0	4	0	0	0	0	252	755	8.98151	43081	20.4203	6.59783	42.0898	0	2882.63	5.58765	6.80644	2.05969
43083	73.8889	70.4444	89.4444	0.821743	0.909008	0.691131	0.722832	31.4336	32.0215	0.558011	0.890724	16.7273	236.049	17.5564	33.8395	36930	281289	54.1048	433.425	59.5664	286.979	128.566	3459.98	160	3492	32	41	10.3333	10.3333	8.66667	9	10.3333	10.3333	0	0	0	0	3698	83162	8.98286	43083	17.3214	14.2051	42.0898	7.88665	264897	11.6275	4.5355	0.769046
43087	60.6667	45.5556	74	0.721399	0.885514	0.714667	0.901934	31.3673	31.6365	0.489655	0.804143	16.041	32.4996	18.1192	19.3553	17067.4	142984	30.0283	320.939	23.6327	228.863	87.6327	1156.36	119	1188	34	30	14.3333	8	8	7.33333	14.3333	8	0	0	0	0	2031	18064	8.98887	43087	16.2563	13.928	42.1127	2.21118	224690	11.5522	6.74158	1.11755
43089	13	17.1111	25.4444	0.858006	0.79451	0.744101	0.84016	32.5571	31.3964	0.732648	0.617021	72.7479	68.8624	36.4718	30.3549	10965.4	8364.22	82.6993	48.5386	46.4429	32.6036	315.443	187.604	348	219	36	38	4.33333	5	3.66667	4	4.33333	5	0	0	0	0	5005	2693	8.99314	43089	13.5634	10.5072	42.1127	4.63653	10620.4	8.73907	6.95997	3.03738
43091	73.2222	75	102.222	0.835063	0.980909	0.705412	0.942402	31.1383	31.1155	0.508982	0.76267	18.2631	54.833	19.2179	18.1244	27844.8	212223	39.9118	300.119	37.8617	260.884	140.862	1015.88	172	1047	31	45	10.6667	10	8.66667	9.66667	10.6667	10	0	0	0	0	4377	30438	8.99993	43091	12.891	20.7752	42.0898	9.62999	289326	5.15874	5.23067	0.837216
43092	0	23.1111	29.8889	0	0.670502	0	0.672106	31.3712	31.4318	0	0.42446	0	60.2631	0	31.0564	308.144	5819.84	0	25.7845	0	21.5682	5.62879	99.5682	37	131	28	33	0	6.66667	0	5	0	6.66667	0	0	0	0	544	2289	9.001	43092	18.6089	13.3911	42.0898	0	3506.67	8.58922	3.43948	3.58746
43093	70.4444	54.8889	96.3333	0.887651	0.872571	0.834792	0.973673	31.4693	31.9016	0.624413	0.744578	8.35238	24.4352	16.4024	16.3675	37192.1	162170	56.8383	301.505	48.5307	246.098	154.531	789.098	186	821	31	36	9.66667	8.66667	9	8	9.66667	8.66667	0	0	0	0	3267	14218	9.00959	43093	17.4416	12.7453	42.0898	9.12839	240627	12.5684	9.84984	0.517385
43102	7.33333	19	26	0.859033	0.794938	0.853621	0.728911	31.3226	31.246	0.252747	0.656388	15.8609	53.5405	32.6777	32.3778	1113.52	8265.44	12.1926	46.4967	11.1774	27.754	28.6774	202.754	60	234	29	32	3	5.33333	2.66667	4.66667	3	5.33333	0	0	0	0	642	3212	9.05135	43102	19.0419	13.6685	42.0443	4.2745	12165.8	3.59847	4.99131	2.26261
43112	18.1111	22.8889	27.7778	0.85912	0.952718	0.801988	0.854424	31.5	31.1944	0.363636	0.848624	15.6074	28.6999	27.3623	26.8068	3256	58493.4	18.8067	278.291	14.5	176.806	48.5	832.806	80	864	31	48	5	5.33333	4.33333	5.33333	5	5.33333	0	0	0	0	901	9267	9.08232	43112	15.7165	18.0239	42.0443	6.67948	108583	9.44011	8.44985	2.81522
43113	29.3333	38.8889	42	0.923478	0.985258	0.906539	0.939853	31.1896	31.3771	0.267327	0.741497	7.22899	5.69044	18.2341	17.8241	4658.34	84627.5	15.9809	237.634	13.8104	179.623	35.8104	657.623	67	689	31	67	6.33333	7	6	7	6.33333	7	0	0	0	0	573	4698	9.08536	43113	22.9587	12.54	42.0443	10.2024	161778	14.0486	13.64	2.19787
43116	21	28.7778	33.8889	0.957209	0.865365	0.913796	0.965732	31.6705	30.642	0.25	0.522581	10.7124	30.4169	23.1386	23.9078	2859.51	8320.18	13.8322	31.5626	12.3295	25.358	32.3295	102.358	64	133	29	29	5.33333	6	5	5.33333	5.33333	6	0	0	0	0	656	1957	9.09851	43116	2.76695	10.685	42.0671	10.636	11302	9.39356	7.29501	3.21251
43117	13.2222	10.2222	17.5556	0.945093	0.655375	0.929858	0.666952	32.0508	30.9492	0.344538	0.180723	11.3109	18.4129	28.1077	28.9479	2537.98	1007.02	19.8316	8.92035	14.9492	8.05078	50.9492	21.0508	83	52	34	29	4	4.33333	4	3	4	4.33333	0	0	0	0	685	685	9.10599	43117	19.9263	9.00885	42.0671	8.80056	1234.68	7.94941	4.32199	3.30568
43118	8.44444	14.4444	25.8889	0.803796	0.849874	0.927998	0.669387	31.0179	31.7893	0.204545	0.54878	11.5061	56.2127	29.5467	33.454	1059.84	4585.1	10.9427	33.4723	9.98214	24.7107	21.9821	106.211	53	138	29	31	3.33333	4.33333	3	4	3.33333	4.33333	0	0	0	0	520	1711	9.10795	43118	22.6976	13.8288	42.0671	7.28896	6522.27	7.66255	5.06807	3.34493
43120	18.1111	28.4444	46.3333	0.840241	0.919623	0.806776	0.636892	31.2237	31.5066	0.125	0.759091	9.35583	177.415	21.6318	32.6717	1750.72	26853.8	8.23644	97.2122	7.77632	67.4934	16.7763	517.493	48	549	28	33	5	6	4.33333	5.66667	5	6	0	0	0	0	758	9652	9.11982	43120	23.082	8.47838	42.0671	8.5076	19829.1	7.42036	2.98023	2.19408
43122	27.7778	44.4444	58.3333	0.907225	0.609923	0.876505	0.619042	30.8668	31.9242	0.268817	0.900738	15.8362	225.982	23.9017	32.1701	3343.93	139323	12.0332	341.938	11.1332	245.076	38.1332	2450.08	69	2482	27	36	6	10.3333	5.66667	6.33333	6	10.3333	0	0	0	0	1107	60408	9.12864	43122	28.6925	12.2365	42.0671	10.1243	57102.7	13.5106	3.15721	1.36959
43130	87.5556	93.6667	138.333	0.815017	0.879808	0.717904	0.74671	31.6425	31.239	0.612613	0.715142	12.3218	39.0298	17.1338	14.8413	39691	217081	46.9006	240.488	40.3575	211.761	206.357	720.761	238	752	28	38	11.6667	11.6667	9.66667	10.3333	11.6667	11.6667	0	0	0	0	4232	21438	9.1509	43130	8.56139	15.7323	42.0671	5.84758	330729	6.1173	7.19792	0.655622
43138	52.4444	49.4444	75.5556	0.919411	0.789696	0.915285	0.614947	31.4159	31.3125	0.555556	0.894063	8.02428	201.486	17.7134	30.3478	18232.2	205182	37.3447	442.658	27.5841	284.688	114.584	2730.69	146	2762	30	38	8.33333	8.66667	7.66667	7	8.33333	8.66667	0	0	0	0	1701	54801	9.16788	43138	15.0113	12.7702	42.0671	10.573	210997	10.6204	4.44342	1.94939
43141	0	35.7778	57.4444	0	0.85028	0	0.882602	31.5694	31.0611	0	0.834586	0	246.525	0	35.1278	2288.6	67985.4	0	199.346	0	133.939	14.4306	885.939	46	917	27	31	0	7	0	6.66667	0	7	0	0	0	0	798	30136	9.1744	43141	8.09892	10.4839	42.0671	0	23514.7	6.79535	3.45721	2.35488
43149	10.6667	25.2222	25.3333	0.73037	0.736561	0.643362	0.747887	31.2381	31.6756	0.135802	0.767338	12.0636	34.1892	28.9167	27.9559	925.714	23082	7.98065	101.598	6.7619	59.3244	16.7619	415.324	48	447	27	48	4.33333	6.33333	3.33333	5.33333	4.33333	6.33333	0	0	0	0	542	6878	9.1925	43149	24.4276	10.4174	42.0671	5.07386	36022.1	5.88587	5.50738	1.93911
43151	0	17.3333	20.6667	0	0.676477	0	0.813362	31.675	31.2036	0	0.75	0	164.74	0	38.7025	120.45	9379.14	0	58.7772	0	36.7964	6.325	251.796	38	283	28	33	0	5.66667	0	4	0	5.66667	0	0	0	0	447	5191	9.19491	43151	6.32	7.74444	42.0671	0	2857.79	6.93202	2.89835	2.78345
43153	71.8889	61.2222	91.4444	0.857238	0.917233	0.978926	0.831645	31.2583	31.8167	0.61	0.839738	9.82296	130.347	15.9217	22.0279	34757.4	261828	52.3135	454.379	44.7417	374.183	141.742	1472.18	173	1504	31	40	10	8.66667	9.33333	8.33333	10	8.66667	0	0	0	0	2598	52820	9.19571	43153	23.2086	13.0535	42.0671	8.3357	333380	4.75938	7.34413	0.8555
43154	66.4444	53.7778	85.6667	0.800861	0.776797	0.710154	0.63182	31.5592	31.7478	0.489051	0.854734	7.49918	100.405	16.1334	22.511	17777.8	264520	29.0997	524.05	25.4408	401.252	74.4408	1831.25	106	1863	30	35	10.3333	9	8.33333	7.66667	10.3333	9	0	0	0	0	1507	48909	9.20065	43154	8.91848	11.0209	42.0671	5.93636	240522	9.84495	5.08179	1.58654
43155	16	11.1111	19.5556	0.883779	0.732825	0.837612	0.687508	31.8371	31.2197	0.529412	0.465909	19.4671	70.885	30.7546	30.8693	4115.67	4910.33	28.0379	40.9503	22.1629	34.7803	96.1629	115.78	128	147	31	32	4.66667	4	4.33333	3.66667	4.66667	4	0	0	0	0	1084	1689	9.20318	43155	6.06301	14.0386	42.0671	8.41365	4992.67	6.90421	5.01393	3.47708
43169	71.2222	68.8889	93.5556	0.928453	0.750281	0.928772	0.752902	31.3837	31.3854	0.506024	0.75122	12.4935	66.2492	17.9305	19.3845	26413.9	187230	39.0999	285.669	35.6163	263.115	120.616	820.615	152	852	32	48	9.66667	11	9.33333	8.33333	9.66667	11	0	0	0	0	3207	32197	9.24537	43169	22.7263	19.8224	42.0898	15.1982	214491	7.59013	6.03903	1.10863
43173	8.11111	11.1111	23	0.841743	0.716582	0.824597	0.580999	31.775	32.0917	0.296296	0.764172	19.2978	196.036	32.4511	43.0733	1611.58	9189.02	16.8962	81.3983	13.225	54.4083	39.225	399.908	71	432	29	33	3.33333	4	3	3.33333	3.33333	4	0	0	0	0	687	4338	9.24908	43173	16.4067	7.73111	42.1127	7.0673	14343.7	4.24283	3.90548	1.55667
43183	57.4444	49.3333	75.6667	0.837376	0.750626	0.825376	0.739499	31.6932	31.3617	0.565217	0.722793	17.6978	46.2234	21.8933	18.613	20790.9	172015	38.1734	353.03	32.3068	281.138	157.307	908.638	189	940	32	54	9	9.33333	8	7	9	9.33333	0	0	0	0	4041	21288	9.27412	43183	9.43546	14.3718	42.0898	7.56741	235279	11.5212	5.0249	0.70472
43184	19.4444	32.5556	44.7778	0.984273	0.661224	0.904076	0.618658	31.3478	32.4699	0.247312	0.847991	8.23969	217.149	22.9208	32.4694	2446.83	75395.6	11.5836	249.786	10.6522	165.53	27.6522	941.53	59	974	28	35	5	7.66667	5	5.66667	5	7.66667	0	0	0	0	755	32152	9.27547	43184	20.6613	11.2106	42.0898	8.62345	29915.5	11.7801	2.70528	3.29439
43186	0	13.6667	19	0	0.937301	0	0.959005	31.6042	31.05	0	0.37931	0	31.8929	0	29.5235	146.688	2962.45	0	23.1126	0	19.95	6.39583	51.95	38	83	27	30	0	4.33333	0	4	0	4.33333	0	0	0	0	338	982	9.27872	43186	5.89552	8.86567	42.0898	0	3988.35	6.9486	8.40203	1.92918
43192	22.6667	30.4444	36.6667	0.76218	0.869594	0.710718	0.777614	31.5204	31.2245	0.363636	0.83871	14.5043	21.9372	23.8923	23.5994	4788.27	79310.9	21.509	283.823	20.4796	204.276	48.4796	735.776	80	767	31	49	6	6.66667	4.66667	5.66667	6	6.66667	0	0	0	0	785	6801	9.29125	43192	8.25649	13.5162	42.1127	8.08847	148221	9.06895	8.76234	1.93993
43193	67.1111	55.7778	75.8889	0.884746	0.857841	0.849821	0.879201	31.6379	31.3787	0.516854	0.735897	9.61691	68.3674	16.0317	19.2586	28988.3	157125	46.7794	292.653	40.8621	251.621	114.362	814.621	146	846	36	43	10	9.33333	8.66667	8	10	9.33333	0	0	0	0	2288	22674	9.29338	43193	10.6204	14.3864	42.1127	11.773	199354	10.819	5.96928	0.385425
43199	25.2222	28.2222	37.7778	0.872638	0.969538	0.895114	0.934673	31.7188	31.8125	0.40678	0.836735	18.1087	23.0631	25.4361	24.1454	5124.62	65138.8	21.7746	250.703	18.2812	180.688	60.2812	633.188	92	665	29	39	6	6	5.33333	6	6	6	0	0	0	0	740	4969	9.31584	43199	18.2169	10.5812	42.0898	10.8643	123122	11.4669	12.8168	1.51856
43204	0	14.6667	18.6667	0	0.893415	0	0.785853	31.3583	30.7417	0	0.541401	0	32.3106	0	32.125	570.8	4249.4	0	31.478	0	22.2583	12.6417	94.2583	44	125	30	29	0	4.33333	0	4.33333	0	4.33333	0	0	0	0	421	1585	9.34948	43204	14.1852	8.78867	42.0898	0	7366.2	6.0249	6.3135	3.1647
43205	81.8889	84.5556	123.111	0.843311	0.970083	0.833423	0.948743	31.6397	32.8088	0.581395	0.836494	5.6991	94.9709	13.2192	19.4578	46916.2	394671	60.1541	494.463	51.3603	402.191	157.36	1955.19	189	1988	30	41	10.6667	10.6667	9.33333	10	10.6667	10.6667	0	0	0	0	2516	63859	9.36037	43205	26.8254	16.2701	42.1127	7.02788	489831	8.93917	6.02306	1.38819
43209	18.2222	22.2222	31.8889	0.936611	0.811235	0.929409	0.845301	32.125	31.8292	0.730769	0.52795	25.3648	34.0967	29.9965	27.0244	12772.1	6979.03	73.8994	33.6658	46.875	24.6708	258.875	100.171	291	132	32	30	4.66667	5.66667	4.66667	4.66667	4.66667	5.66667	0	0	0	0	3312	1599	9.36492	43209	19.4646	8.75074	42.0898	9.29589	9436.66	8.58336	9.96883	2.14881
43212	58.5556	78.4444	92.3333	0.815059	0.910536	0.761609	0.710874	31.3187	31.2025	0.368421	0.820789	9.12786	136.856	18.2667	23.5575	10717.2	248763	18.6035	344.594	14.6813	245.798	54.6813	1503.8	86	1535	30	33	8.66667	10.3333	8.66667	9.66667	8.66667	10.3333	0	0	0	0	2120	60552	9.36829	43212	13.9757	17.4499	42.0898	4.19316	198290	5.59629	4.03789	2.29747
43219	0	22.6667	32.1111	0	0.730723	0	0.617612	31.0329	31.8454	0	0.825	0	123.129	0	31.7044	847.493	30773.7	0	146.022	0	99.6546	14.9671	613.155	46	645	28	33	0	6.33333	0	4.66667	0	6.33333	0	0	0	0	589	11162	9.38429	43219	24.3462	9.53567	42.0898	0	25583.8	7.49123	5.09863	2.2322
43225	53.2222	55	66.8889	0.839847	0.904472	0.84758	0.809933	31.6481	32.4481	0.408	0.769841	12.9335	84.5523	19.7528	21.5739	11186.9	117572	22.331	227.279	20.3519	170.552	70.3519	722.552	102	755	31	54	9	8.66667	7.66667	8	9	8.66667	0	0	0	0	2107	23164	9.40023	43225	18.6908	13.9487	42.0898	6.96514	153362	10.4182	3.83277	2.3545
43229	47.3333	48.3333	69.3333	0.801191	0.822784	0.800528	0.740494	31.25	31.45	0.380531	0.814103	12.2085	45.9543	19.297	20.9556	9733	132812	21.4401	291.361	20.75	233.55	51.75	952.55	83	984	29	39	8.66667	8.33333	7.33333	7.66667	8.66667	8.33333	0	0	0	0	1501	23314	9.41017	43229	15.7291	29.181	42.0898	4.51321	184114	5.08414	3.92074	1.70168
43231	4.22222	12.3333	21.5556	0.851724	0.858006	0.861259	0.805248	31.8208	30.6792	0.218391	0.733333	19.292	117.252	39.2573	38.0621	528.758	7190.24	10.6265	61.8794	10.1792	36.3208	21.1792	265.321	53	296	28	30	2.33333	4.33333	2	3.66667	2.33333	4.33333	0	0	0	0	589	3369	9.41146	43231	7.23111	8.38	42.0898	5.72243	10136.9	5.43585	5.873	1.97289
43234	12.8889	21.7778	39	0.899302	0.696948	0.738401	0.845662	31.1005	31.8234	0.214286	0.879296	9.76019	238.956	26.1328	38.039	1511.71	48995	10.2184	236.279	9.89946	169.677	22.8995	1353.18	54	1385	28	32	4	6	4	4.66667	4	6	0	0	0	0	668	22341	9.41742	43234	26.184	8.13861	42.0898	6.83543	23299.1	6.24966	3.24	2.47541
43235	51.8889	66.2222	85.7778	0.873946	0.805706	0.761744	0.78112	31.3829	32.1587	0.738903	0.903327	28.2899	316.242	21.6097	31.8623	49154.4	291731	99.0046	480.111	74.6171	337.841	376.617	3613.84	408	3646	32	43	8.66667	10.6667	7.66667	8.33333	8.66667	10.6667	0	1	0	0.167785	6881	86182	9.42011	43235	24.5004	12.652	42.0898	6.60089	258240	13.4361	5.9731	0.301484
43240	43.1111	41.1111	70.4444	0.770413	0.968648	0.703652	0.8649	31.7052	31.5354	0.58011	0.776805	12.105	37.1765	20.4887	19.1297	16011.9	134642	38.5216	337.832	29.2948	284.965	140.295	848.465	172	880	30	36	8.33333	7.33333	6.66667	7	8.33333	7.33333	0	0	0	0	2396	14046	9.43134	43240	12.876	15.1016	42.1127	6.1518	196682	10.5418	7.58865	1.14266
43241	54	55	75.3333	0.950598	0.813256	0.762527	0.68168	31.0375	32.251	0.345794	0.858462	10.4423	133.42	18.8564	24.7369	9334.58	200986	18.2423	389.222	15.9625	296.749	46.9625	1874.75	78	1907	30	41	8.33333	9	8	7.33333	8.33333	9	0	0	0	0	1357	44098	9.43229	43241	20.8133	14.2107	42.1127	6.86514	213851	4.45608	4.0173	1.77482
43244	0	16.8889	21.8889	0	0.903702	0	0.851811	32.1	31.1833	0	0.5	0	28.5959	0	28.3535	397.3	4456.88	0	27.9746	0	22.3167	11.9	87.8167	44	119	29	32	0	4.66667	0	4.33333	0	4.66667	0	0	0	0	465	1214	9.43645	43244	13.3941	8.94144	42.1127	0	6640.55	6.35008	6.41693	1.83598
43248	51.8889	41.4444	74.8889	0.854722	0.953439	0.933147	0.760141	31.5536	30.7628	0.486842	0.784491	12.0107	67.6524	18.2926	23.0321	16203.9	131228	32.5706	316.275	25.4464	239.237	107.446	939.237	139	970	31	38	8.66667	7.33333	7.66667	7.33333	8.66667	7.33333	0	0	0	0	1822	28290	9.43959	43248	7.00188	23.6433	42.0898	8.43838	170645	8.33133	3.69058	0.675927
43250	29.2222	29.6667	50.6667	0.850454	0.935919	0.781002	0.817081	32.0436	31.2355	0.709497	0.684887	20.1223	194.492	23.4318	34.3528	27800.1	22753.6	97.2188	78.7196	69.9564	63.7645	315.956	375.765	348	407	36	30	6.33333	7	5.66667	6	6.33333	7	0	0	0	0	5460	9973	9.44083	43250	11.5913	10.8989	42.0898	6.44441	15006.1	7.43231	3.41482	1.87524
43251	51.8889	48.3333	69.3333	0.957418	0.774351	0.892335	0.502207	30.9859	31.7863	0.507042	0.922705	16.0305	269.087	20.422	35.345	13989.8	241917	28.8364	537.218	22.0141	289.214	89.0141	4027.21	120	4059	30	39	8.33333	8.66667	8	6.66667	8.33333	8.66667	0	2	0	0.45977	2149	82213	9.44122	43251	22.1618	11.8812	42.0898	8.93487	185284	5.46099	3.50228	0.537577
43253	38.4444	33	57.1111	0.980609	0.907343	0.853527	0.857752	31.6849	31.6979	0.523179	0.894879	17.046	36.7943	23.808	28.6613	9910.96	100929	27.3267	321.8	21.3151	159.302	97.3151	1537.3	129	1569	29	38	7	6.66667	6.66667	6	7	6.66667	0	0	0	0	1915	27465	9.44324	43253	16.8439	12.5033	42.0898	5.95572	181861	5.20634	6.15282	2.17705
43256	0	15	29.4444	0	0.820269	0	0.735594	31.3042	30.825	0	0.642857	0	152.921	0	33.0602	781.396	9022.38	0	61.2491	0	43.175	12.6958	221.175	44	252	28	29	0	4.66667	0	4	0	4.66667	0	0	0	0	562	4077	9.45066	43256	10.3364	8.21759	42.0898	0	4032.4	7.05828	4.41577	3.39567
43257	21.8889	19.3333	27.6667	0.880235	0.775126	0.902838	0.753474	31.6622	31.3311	0.401709	0.73125	11.2127	96.6407	25.4543	33.1806	3546.12	11379.6	17.5003	62.9965	14.3378	39.6689	55.3378	301.669	87	333	31	29	5.33333	5.33333	5.33333	4.66667	5.33333	5.33333	0	0	0	0	734	4248	9.45335	43257	14.276	8.19535	42.0898	6.88493	11426.7	6.01269	5.5013	1.65219
43263	20	27.8889	31.5556	0.872225	0.9262	0.886164	0.905479	31.2028	31.5417	0.414634	0.827737	19.7026	20.0565	26.0098	24.3468	4937.41	56563.2	25.475	222.729	22.2972	140.458	62.7972	609.458	94	641	31	44	5.33333	6	4.66667	5.66667	5.33333	6	0	0	0	0	709	4631	9.47138	43263	19.8478	13.5125	42.1127	10.5093	108227	10.179	10.5441	1.70864
43267	11.7778	16.8889	24	0.82811	0.643365	0.715973	0.659316	32.275	31.1208	0.555556	0.445255	68.402	40.6521	39.5341	30.7805	3269.6	3641.9	27.725	22.2739	16.725	16.8792	106.725	73.8792	139	105	31	30	4	6	3.66667	4	4	6	0	0	0	0	1916	1631	9.48232	43267	10.9172	9.63678	42.1127	5.02036	3912.9	4.2293	3.53637	1.45903
43268	0	7.55556	15.7778	0	0.813308	0	0.704391	31.1648	31.9091	0	0.737705	0	170.338	0	46.0853	217.602	4459.91	0	61.6644	0	35.5909	12.8352	237.091	44	269	29	31	0	3.33333	0	2.66667	0	3.33333	0	0	0	0	391	3425	9.4826	43268	25.1165	8.10569	42.1127	0	7181.17	3.36549	4.81873	2.18309
43269	34.4444	40.5556	46.7778	0.862112	0.940459	0.882321	0.9054	31.8104	32.1396	0.327273	0.724696	9.33933	5.13483	18.7245	17.3037	6089.81	96330.2	18.2089	254.844	15.1896	191.86	48.1896	629.86	80	662	33	70	7	7	6	7	7	7	0	0	0	0	707	4812	9.4844	43269	15.7323	14.1153	42.1355	8.19567	180268	13.1088	14.1475	1.82232
43271	63.7778	58.3333	94.1111	0.882977	0.860068	0.769263	0.815193	31.7173	31.5774	0.493506	0.823584	6.35569	174.878	15.8428	25.8307	21969.5	192416	36.5772	344.598	29.7827	283.423	95.2827	1233.42	127	1265	30	36	9.66667	9.33333	8.33333	8	9.66667	9.33333	0	0	0	0	1957	48540	9.489	43271	5.56691	11.4891	42.1355	8.22657	212808	16.1552	6.62046	0.762295
43272	21.1111	27	32	0.9136	0.949331	0.80279	0.871342	31.1821	31.587	0.42623	0.841558	16.344	27.5826	25.7196	25.3361	5182.57	67021	25.8179	271.425	21.8179	167.413	57.8179	692.413	89	724	30	47	5.33333	6	5	5.66667	5.33333	6	0	0	0	0	1002	6443	9.489	43272	25.5695	17.0667	42.1355	10.0108	132157	10.6369	10.9883	2.3481
43274	54.7778	71.7778	89.6667	0.918143	0.837016	0.836326	0.789174	31.7007	31.9665	0.582609	0.832007	24.5709	118.469	19.6734	22.309	31178.5	208487	56.3318	310.354	44.2993	202.533	197.299	1539.03	229	1571	35	52	8.33333	10.3333	8	9.33333	8.33333	10.3333	0	0	0	0	3795	37781	9.49955	43274	16.6303	15.9616	42.1127	11.7604	255619	8.72023	8.08292	0.269693
43277	15.3333	12.1111	22.8889	0.934271	0.773239	0.936417	0.611195	31.8208	30.9042	0.320388	0.380531	10.6685	55.6724	26.8751	37.4857	2272.91	1884.74	15.5197	15.7472	13.1792	12.0958	39.1792	56.0958	71	87	30	27	4.66667	4.33333	4.33333	3.66667	4.66667	4.33333	0	0	0	0	469	1046	9.50959	43277	7.10163	8.54268	42.1355	8.62957	1411.51	7.49673	4.32028	2.44642
43280	24.6667	38.6667	49.7778	0.908273	0.711852	0.841319	0.498701	31.475	31.6225	0.294118	0.761364	34.9136	345.131	28.0365	33.3431	4250.2	53298.1	16.2908	147.877	14.525	108.877	60.525	707.378	92	739	29	35	6	8.66667	5.33333	6	6	8.66667	0	0	0	0	1239	21809	9.52244	43280	21.0714	13.2842	42.1127	8.8023	23228.2	7.41402	3.38385	1.13453
43283	8.22222	21.4444	32.6667	0.888069	0.435647	0.833965	0.51681	31.2929	31.6393	0.2	0.54321	10.5087	32.4437	31.0539	29.6925	877.9	6237.05	9.53147	30.4281	9.20714	17.3607	20.7071	105.361	52	137	28	30	3.33333	8.33333	3	5	3.33333	8.33333	0	0	0	0	725	1830	9.53012	43283	23.0761	21.6294	42.1355	6.29026	8880.1	8.76699	6.92536	3.69336
43284	13.3333	16	35.3333	0.91411	0.809592	0.905682	0.767093	31.4094	31.4844	0.204545	0.872432	10.9309	286.556	26.4098	40.1476	1558.82	29651	11.2573	187.092	10.5906	126.516	26.5906	1020.52	58	1052	28	31	4	5	4	4.33333	4	5	0	0	0	0	549	12153	9.53012	43284	19.6655	35.4294	42.1355	9.23932	23554.8	9.98667	3.86304	2.19096
43285	44.2222	84	139.778	0.833902	0.771396	0.795883	0.667782	31.6182	31.7911	0.745033	0.754032	23.6761	125.283	22.1217	21.3224	75960.4	290167	149.475	355.024	115.382	316.709	609.382	1284.21	641	1316	30	35	8	12	6.66667	9.33333	8	12	0	0	0	0	9625	61970	9.53343	43285	16.7023	16.8929	42.1355	7.88189	355732	11.663	6.43608	0.466978
43287	8	8.66667	20.7778	0.788951	0.704412	0.754045	0.575744	31.9706	31.3456	0.217391	0.579909	17.9939	146.842	31.0571	38.762	1066.5	4920.38	11.0155	46.8595	10.0294	35.6544	25.0294	147.654	57	179	29	34	3.33333	4	2.66667	3	3.33333	4	0	0	0	0	582	2521	9.53439	43287	10.5242	11.328	42.1355	5.6746	3555.5	5.6125	3.44526	1.92995
43289	0	35.6667	39.5556	0	0.927618	0	0.76269	30.9348	33.087	0	0.960833	0	446.362	0	39.9873	90.2174	198806	0	615.477	0	265.913	4.06522	4005.91	35	4039	28	35	0	7	0	6.33333	0	7	0	2	0	0.623053	702	111777	9.53803	43289	30.6986	9.45416	42.1355	0	144.174	0	3.18511	8
43291	64.7778	52.1111	95.7778	0.904972	0.850382	0.779136	0.745855	31.6705	31.7	0.633028	0.825681	11.2985	67.2727	17.2493	21.9319	33330.1	182178	55.1323	362.181	42.3295	250.3	162.33	1452.3	194	1484	30	32	9.33333	8.33333	8.66667	7.66667	9.33333	8.33333	0	0	0	0	3226	29452	9.54684	43291	12.6847	15.0469	42.1355	7.77853	245519	8.17966	3.52187	0.573217
43293	10.5556	16.4444	23.7778	0.676023	0.922598	0.650095	0.900387	31.2802	31.7328	0.320388	0.571429	40.0596	30.7177	36.5498	28.099	1446.04	6782.19	12.8356	43.5308	10.7198	32.2672	49.7198	120.267	81	152	30	32	4.33333	4.66667	3	4.33333	4.33333	4.66667	0	0	0	0	752	1501	9.55004	43293	25.6143	9.00194	42.1355	4.70165	10285	5.28962	7.74926	2.20726
43302	22.1111	21.1111	31	0.962743	0.892085	0.894398	0.795314	31.8355	33.2911	0.620513	0.508772	18.0551	81.1465	27.2857	26.7749	8420.89	8756.78	40.6017	43.6089	26.1645	38.2089	134.164	139.709	166	173	31	32	5.33333	5.33333	5	5	5.33333	5.33333	0	0	0	0	1993	1851	9.56008	43302	15.4818	71.2171	42.1355	9.00682	10244.1	10.4674	8.06959	1.21678
43307	40.8889	30.4444	50.2222	0.867709	0.724116	0.738954	0.584906	32.1694	31.1417	0.506667	0.747664	10.6815	128.522	20.0166	29.0282	11842.4	35516	31.6539	120.687	25.8306	93.8583	90.8306	481.858	123	513	30	31	7.66667	7.33333	6.66667	5.33333	7.66667	7.33333	0	0	0	0	1517	9762	9.57411	43307	10.3254	10.1762	42.1355	5.66771	30348.4	10.5636	4.08187	1.37471
43309	10.8889	8.88889	16.7778	0.838749	0.732624	0.89988	0.841358	31.5682	30.767	0.218391	0.268817	9.74151	27.7037	28.4721	35.0777	1084.2	939.176	10.0951	10.0955	8.93182	8.23295	22.4318	29.233	54	60	30	29	3.66667	3.66667	3.66667	3	3.66667	3.66667	0	0	0	0	444	567	9.57501	43309	15.069	6.72619	42.1355	7.44456	456.636	4.74724	5.88406	3.50583
43316	5.33333	16.4444	23.1111	0.671447	0.696534	0.675181	0.858719	31.5724	31.5197	0.152941	0.81457	19.4068	251.323	31.3667	40.8813	740.947	12573.9	11.0318	81.8857	11.4276	47.4803	17.4276	441.48	49	473	29	32	3	6	2	4.33333	3	6	0	0	0	0	632	7994	9.59537	43316	16.9623	7.99058	42.1127	4.82043	10924.9	3.8353	3.61078	3.00871
43317	67	76	94.2222	0.833256	0.665102	0.607189	0.593011	31.353	31.7973	0.55814	0.830677	34.981	135.531	22.6179	24.4247	23803.6	223450	37.4811	318.064	30.647	251.703	157.647	1503.2	189	1535	30	39	10.3333	12.6667	8.66667	8.66667	10.3333	12.6667	0	0	0	0	4730	56438	9.59666	43317	23.362	13.4549	42.1355	4.15413	222804	4.70619	3.69077	0.446753
43319	46.4444	46.7778	55.1111	0.850598	0.838192	0.871437	0.834869	31.6593	32.125	0.351852	0.822314	12.8501	128.383	20.8722	25.5806	7549	136668	17.6302	316.839	14.3407	220.875	49.3407	1254.88	81	1287	31	53	8.33333	8	7	7.33333	8.33333	8	0	0	0	0	1249	38924	9.59975	43319	15.0697	13.3221	42.1355	6.65885	147290	5.77501	4.33117	1.15226
43327	14.5556	0	19.3333	0.685131	0	0.595375	0	31.515	31.085	0.146341	0	12.052	0	29.7058	0	1107.39	863.21	7.58424	0	6.485	0	17.485	14.915	49	46	31	26	4.66667	0	4	0	4.66667	0	0	0	0	0	590	669	9.62287	43327	13.6265	9.19136	42.1127	4.81178	656.13	0	0	2.85589
43330	48.5556	46.5556	64.8889	0.741575	0.946377	0.54692	0.951355	31.6396	31.4792	0.605911	0.846508	18.0015	90.9836	21.5971	23.667	20984.5	146205	46.008	332.003	35.3604	219.521	163.36	1575.52	195	1607	32	39	9.33333	8	6.66667	7.33333	9.33333	8	0	0	0	0	3815	32164	9.63331	43330	9.57421	16.6517	42.0898	4.16272	175376	6.38592	6.79295	0.564514
43331	12.6667	33.2222	37.7778	0.861227	0.722925	0.832283	0.753085	31.2708	31.9643	0.208791	0.507853	9.62489	63.6969	25.2886	24.8696	1854.92	14610.1	12.0362	47.3969	10.7292	41.0357	26.7292	126.036	58	158	29	36	4	10.3333	3.66667	5.66667	4	8	0	0	0	0	651	4900	9.63505	43331	22.0297	9.41553	42.0898	6.72929	6930.45	8.89886	3.58452	0.891746
43332	38.2222	44.3333	67.7778	0.891478	0.804372	0.885011	0.614217	31.76	31.36	0.654321	0.827637	13.1429	242.002	22.8442	29.9788	18546.4	72056.4	51.0394	172.643	38.74	131.64	199.24	802.64	231	834	30	31	7.33333	8.66667	6.66667	6.66667	7.33333	8.66667	0	0	0	0	2902	27853	9.63797	43332	10.9121	10.0921	42.0898	9.31959	35001.7	14.16	3.79568	0.697857
43337	0	13.3333	21.8889	0	0.677239	0	0.730067	31.5069	31.3958	0	0.582938	0	58.0126	0	34.5237	362.132	5260.02	0	38.5708	0	28.6042	11.4931	148.604	43	180	28	34	0	5	0	3.33333	0	5	0	0	0	0	423	2152	9.65397	43337	15.2347	8.28404	42.1127	0	6727.41	8.90219	5.28881	1.83672
43338	0	13.8889	20.2222	0	0.698737	0	0.564341	31.2991	32.0402	0	0.676113	0	147.161	0	36.5886	255.562	6904.69	0	52.9678	0	31.9598	11.7009	196.96	43	229	28	30	0	5	0	3.66667	0	5	0	0	0	0	436	3575	9.65397	43338	22.2905	17.6194	42.1127	0	5795.31	3.75016	3.83368	1.94114
43342	7.55556	13.3333	21.1111	0.709401	0.99123	0.613446	0.83066	31.4083	30.8708	0.263158	0.46875	26.0413	23.8711	34.9933	31.3778	1130.42	3191.54	13.1799	25.0125	11.5917	19.6292	29.5917	64.1292	61	95	29	28	3.33333	4	2.66667	4	3.33333	4	0	0	0	0	624	1165	9.6661	43342	10.827	9.33333	42.0898	4.82676	5452.5	6.83927	7.70966	2.58396
43343	31.6667	34.1111	38.4444	0.954492	0.958475	0.933999	0.964474	31.5106	31.9681	0.661417	0.813885	128.063	19.4667	29.0662	21.7716	20087.3	69287	68.3174	222.547	63.4894	167.032	285.489	632.032	317	664	37	46	6.33333	6.66667	6	6.33333	6.33333	6.66667	0	0	0	0	4634	6194	9.667	43343	23.0373	13.2324	42.0898	10.8925	123655	14.1633	14.1075	0.598665
43344	16.3333	13.5556	24.6667	0.927432	0.34758	0.946062	0.29811	32.0395	31.9555	0.383333	0.377483	11.0412	74.2595	26.8733	31.4361	3152.24	5378.88	20.0218	36.0363	13.9605	33.0445	56.9605	92.0445	89	124	30	33	4.66667	7	4.33333	2.66667	4.66667	7	0	0	0	0	770	2967	9.66885	43344	10.8363	9.29045	42.0898	9.13665	1821.26	10.5537	2.26909	2.64847
43345	23.4444	28.2222	33.2222	0.950512	0.933404	0.974999	0.906875	31.5029	31.1279	0.411765	0.82659	16.6364	17.9629	25.5109	23.8889	4955.63	59676.8	22.2554	230.679	15.4971	144.872	56.4971	633.872	88	665	31	43	5.66667	6	5.33333	5.66667	5.66667	6	0	0	0	0	853	4470	9.67065	43345	6.30188	12.6249	42.0898	10.6558	110997	12.4612	12.2695	2.10708
43346	16.3333	21	36.6667	0.776132	0.947912	0.744394	0.797138	31.0521	31.4861	0.222222	0.83622	10.4995	274.771	25.5096	35.2382	2229.81	28960.6	12.567	143.535	12.9479	97.5139	25.9479	701.514	57	733	29	33	5	5.33333	4	5	5	5.33333	0	0	0	0	675	10126	9.6734	43346	25.7578	9.42086	42.0898	7.62215	25621	5.82797	6.53381	1.71108
43347	12.3333	14.3333	23.4444	0.5406	0.875222	0.442473	0.7495	31.2366	30.8214	0.327103	0.701863	20.8628	151.391	32.6428	35.2022	1828.08	9839.68	14.6012	70.5429	11.7634	48.1786	41.7634	335.179	73	366	29	29	5	4.33333	3	4	5	4.33333	0	0	0	0	993	4174	9.6734	43347	14.7243	9.42593	42.0898	2.93503	7985.17	4.20716	4.94447	3.68923
43354	57.4444	44	77.5556	0.901428	0.95796	0.712394	0.836126	31.856	31.3261	0.621359	0.753906	9.69641	71.8583	19.4565	18.816	25422.5	145009	47.645	332.101	35.144	259.174	153.144	995.674	185	1027	31	35	9	7.33333	8.33333	7.33333	9	7.33333	0	0	0	0	2753	18502	9.68491	43354	7.02812	14.6308	42.1127	7.42736	205410	17.0226	9.10634	0.208273
43356	0	15.6667	19	0	0.785775	0	0.684047	32.1193	31.392	0	0.380531	0	16.5268	0	29.3982	296.597	2681.96	0	18.5228	0	15.608	6.88068	49.608	39	81	29	31	0	4.66667	0	4.33333	0	4.66667	0	0	0	0	300	1139	9.68699	43356	3.79075	9.3601	42.1127	0	3583.97	3.6886	4.4144	1.7336
43358	9.11111	10.4444	18.3333	0.929248	0.717759	0.866816	0.577149	31.2792	31.8	0.52381	0.571429	46.7067	100.26	40.064	37.12	2254.94	4085	25.6233	40.9979	16.7208	31.2	82.7208	131.2	114	163	30	31	3.66667	4	3.33333	3.33333	3.66667	4	0	0	0	0	1344	2317	9.69238	43358	21.6841	7.0796	42.1127	6.27437	4088.56	5.30238	3.73889	2.14942
43359	40.3333	38.1111	65.4444	0.876398	0.892325	0.770299	0.841007	31.502	32.2681	0.754986	0.727363	17.8819	63.0117	24.3764	20.2446	27508.3	159359	71.9443	426.006	48.498	395.732	343.498	889.732	375	922	28	38	7.33333	6.66667	6.66667	6.66667	7.33333	6.66667	0	0	0	0	3667	22009	9.69457	43359	18.2935	12.0619	42.0898	5.371	240453	7.78913	7.98386	0.839316
43363	20.3333	20	42	0.68895	0.747731	0.636675	0.714237	31.6042	31.4458	0.186047	0.830092	18.7546	378.988	26.2055	37.6214	2240.62	43083.5	10.7346	215.154	10.3958	140.054	27.3958	1331.55	59	1363	28	35	6	5.66667	4.33333	4.33333	6	5.66667	0	0	0	0	751	17506	9.69794	43363	3.66017	10.2953	42.0898	5.18601	27284.6	5.94763	3.75451	1.63127
43365	48	50.5556	61.8889	0.976617	0.777555	0.88036	0.785091	31.3442	31.7231	0.384615	0.747449	11.3335	32.0354	17.4887	17.9411	10027.3	123341	22.0192	258.91	19.6558	205.277	56.6558	728.277	88	760	31	60	8	9.33333	7.66667	7	8	9.33333	0	0	0	0	1129	13684	9.7003	43365	16.4042	13.4555	42.0898	12.6907	190067	15.3263	12.8524	1.74305
43368	30.8889	35.8889	42.1111	0.943186	0.860257	0.97783	0.877386	31.5536	32.0332	0.503448	0.842324	17.4764	15.1069	23.0701	21.5375	8941.2	109967	31.004	335.276	21.4464	220.967	92.4464	883.967	124	916	32	45	6.66667	6.66667	6	6.66667	6.66667	6.66667	0	0	0	0	950	6576	9.71012	43368	21.3834	11.456	42.0898	12.2948	201770	14.3519	11.1343	1.88849
43369	77.2222	83.3333	113.222	0.858641	0.803835	0.867159	0.838394	31.5635	31.6349	0.676471	0.866225	6.45161	156.933	15.1533	24.1354	56470.8	387953	78.1602	501.912	58.4365	382.865	214.437	2059.37	246	2091	30	35	10	10.3333	9.66667	10	10	10.3333	0	0	0	0	3479	84091	9.71181	43369	10.0786	13.3542	42.0898	9.21066	418523	9.38064	3.23311	0.573237
43371	107.444	142.667	180.778	0.795082	0.845908	0.616176	0.775672	31.5083	31.8333	0.598394	0.714286	14.0288	65.7105	16.8651	18.4645	64659.9	313404	59.4513	229.22	47.4917	208.667	189.492	941.167	221	973	31	47	13	14.3333	11	13	13	14.3333	0	0	0	0	5989	50277	9.71664	43371	17.6694	16.7245	42.0898	4.31597	434121	4.52456	3.80585	0.382142
43375	23.3333	31.1111	36	0.953707	0.964829	0.886332	0.953753	31.337	31.1984	0.411765	0.836389	15.2652	23.2479	24.277	23.2621	5109.83	72467.7	22.9535	255.598	21.163	181.302	66.663	652.802	98	684	29	44	5.33333	6.66667	5.33333	6	5.33333	6.66667	0	0	0	0	897	4572	9.72596	43375	13.4653	12.678	42.1127	11.6955	129447	11.0782	12.4454	1.50356
43378	7	9.77778	16.3333	0.736571	0.746181	0.724011	0.719746	31.6648	31.3693	0.40678	0.546012	50.0874	88.1429	39.148	39.2871	1681.28	2862.71	22.6368	30.1534	17.3352	19.6307	55.3352	116.631	87	148	31	30	3.33333	3.66667	2.66667	3.33333	3.33333	3.66667	0	0	0	0	1262	1530	9.72978	43378	16.8154	8.19835	42.1127	3.76508	3876.76	4.40168	3.99993	1.90678
43379	34.1111	32.4444	56.5556	0.903369	0.933095	0.782864	0.927822	31.1224	31.5417	0.574713	0.861566	11.9967	52.4593	23.1868	24.8248	11200.7	90791.3	34.7603	294.791	23.8776	191.458	118.878	1061.46	150	1093	29	32	7	6.66667	6.33333	6	7	6.66667	0	0	0	0	1845	16228	9.73084	43379	27.0585	12.1374	42.1127	7.57892	132792	5.59371	7.388	0.786325
43383	20.5556	23.7778	33	0.975211	0.985241	0.872536	0.969366	31.3448	31.2586	0.465649	0.85	23.8657	27.2488	27.277	25.8288	5556.59	63872.2	28.4119	290.41	23.6552	198.241	76.6552	772.741	108	804	31	42	5	5.33333	5	5.33333	5	5.33333	0	0	0	0	937	7444	9.73455	43383	2.99556	10.1973	42.0898	11.2284	115851	12.3263	12.1253	1.65454
43384	16.6667	21.2222	28.7778	0.955856	0.967633	0.928477	0.943061	31.4167	31.8083	0.380531	0.863265	12.5689	29.9413	27.7977	27.6771	3071.08	60130.6	19.0633	305.522	16.0833	192.192	50.5833	909.192	82	941	30	47	4.66667	5.33333	4.33333	5	4.66667	5.33333	0	0	0	0	741	8973	9.7355	43384	19.3789	10.5319	42.0898	9.69515	116610	10.4203	10.0755	2.81581
43385	47.8889	48.3333	64.4444	0.795634	0.72341	0.775387	0.742559	31.4182	31.9409	0.666667	0.822102	34.5231	42.8621	22.59	21.2117	27217.5	100164	60.8602	222.884	50.5818	159.059	206.582	770.059	238	802	33	38	8.66667	9.33333	7	6.66667	8.66667	9.33333	0	0	0	0	3886	15171	9.74449	43385	26.2563	13.059	42.0898	6.24758	149317	6.13038	4.99652	0.287583
43387	26.6667	31.6667	40.5556	0.916284	0.951125	0.835579	0.938765	30.8152	31.6304	0.408696	0.844189	11.4478	27.0591	23.6448	23.1235	5792.45	85691.9	23.0181	294.692	21.1848	233.37	52.1848	750.37	83	782	29	44	6	6.66667	5.66667	6	6	6.66667	0	0	0	0	823	7328	9.75633	43387	25.8086	12.6435	42.1127	12.0959	164268	12.4882	12.8099	2.5168
43388	4.44444	12.8889	17.8889	0.818605	0.88096	0.672216	0.914959	31.3958	30.4875	0.227273	0.665116	23.1875	141.37	36.7818	38.3166	692.271	5074.51	11.9292	42.3659	12.1042	30.5125	22.6042	157.512	54	188	29	31	2.33333	4.33333	2	3.66667	2.33333	4.33333	0	0	0	0	546	3021	9.75819	43388	8.07752	9.62274	42.1127	4.01923	3549.37	4.39196	4.51918	3.63504
43391	0	24.4444	27.6667	0	0.751161	0	0.873748	31.3292	30.6917	0	0.64	0	59.8975	0	30.324	390.038	8789.77	0	39.5674	0	26.8083	9.67083	151.308	41	182	28	29	0	6	0	5.33333	0	6	0	0	0	0	433	2744	9.76947	43391	15.6815	7.77963	42.0898	0	8298.08	6.23438	4.75376	2.51722
43401	85.1111	92.8889	116.444	0.901178	0.934685	0.912898	0.883757	31.8771	32.2225	0.520408	0.892152	6.1666	133.409	12.6211	22.9567	44463.8	507985	55.0942	594.782	48.1229	426.778	132.123	3647.78	164	3680	31	41	11	11	10	10.6667	11	11	0	1	0	0.117925	2589	90619	9.80058	43401	8.25123	14.6385	42.1127	13.7156	574404	9.04549	7.51601	1.34484
43415	61.8889	53.7778	88	0.863122	0.867289	0.741827	0.830252	31.4519	30.9788	0.473684	0.783732	10.0111	103.674	18.2542	23.6726	14605.1	195641	25.2088	376.883	22.5481	311.521	74.5481	1146.02	106	1177	29	31	9.33333	8.33333	8.66667	8.33333	9.33333	8.33333	0	0	0	0	2136	46218	9.84101	43415	10.2293	19.8965	42.0898	6.2056	242179	5.9853	4.22083	2.67242
43422	24.5556	32	47.6667	0.718508	0.514496	0.621659	0.496949	31.5213	31.6616	0.321101	0.466667	11.3163	82.0171	23.2995	29.0097	4515.34	13131.2	17.3203	40.703	13.4787	37.3384	48.4787	110.338	80	142	30	30	6.66667	8.66667	5	5	6.66667	8.66667	0	0	0	0	1338	5614	9.85797	43422	19.3445	15.0139	42.0898	5.24685	7858.87	8.13808	3.23498	2.15692
43424	61.4444	50.8889	90.6667	0.893505	0.795842	0.882573	0.899826	31.5769	33.0421	0.534591	0.846044	7.73932	150.527	16.1895	23.1986	20211.2	207255	35.6039	429.152	29.4231	314.958	103.423	1596.96	135	1630	28	30	9.66667	8.66667	8.33333	7	9.66667	8.66667	0	0	0	0	1608	36916	9.86762	43424	17.7352	12.2095	42.1127	11.454	241931	11.3966	7.57944	2.23698
43425	0	17.5556	21.7778	0	0.85464	0	0.90078	31.1964	30.8179	0	0.575221	0	27.9681	0	27.8115	623.5	8199.7	0	48.91	0	34.1821	10.8036	175.182	42	206	30	39	0	5	0	4.33333	0	5	0	0	0	0	388	2138	9.8683	43425	10.6414	19.809	42.1127	0	13865.6	10.3963	8.37866	2.05261
43430	109.556	96	142.333	0.853613	0.786929	0.764394	0.602993	31.418	31.7541	0.580488	0.805243	9.71532	100.828	16.226	21.2022	53410.5	285172	52.1063	310.2	45.582	225.246	158.582	1506.25	190	1538	31	37	12.6667	12.3333	10.6667	10.3333	12.6667	12.3333	0	0	0	0	6255	46970	9.87571	43430	21.5905	14.52	42.0898	4.40519	375568	2.05941	2.53876	1.10944
43432	18.6667	34.8889	36.3333	0.803654	0.78472	0.722876	0.732762	31.8293	31.5122	0.285714	0.449664	25.9759	48.0477	33.2558	24.7523	2389.83	11162.5	12.1469	35.3095	10.1707	31.4878	36.1707	89.4878	68	121	30	33	5	7.66667	5	6	5	7.66667	0	0	0	0	1192	3576	9.87706	43432	16.3747	19.2603	42.0898	4.69978	12611.7	5.40476	4.94181	2.24435
43433	8.44444	12.8889	19.8889	0.809297	0.875711	0.699429	0.807321	31.2443	30.5114	0.351351	0.470588	50.9959	31.6146	37.7489	30.9506	1673.27	3361.47	18.3346	26.8335	14.7557	21.4886	55.7557	75.4886	87	106	28	30	3.66667	4.33333	3	4	3.66667	4.33333	0	0	0	0	872	1157	9.87908	43433	8.97588	8.67763	42.0898	4.09279	4479.37	5.46142	6.76587	1.5177
43434	90.3333	142.222	156.333	0.863103	0.776159	0.727661	0.817544	31.5	32.4455	0.518325	0.899436	5.34206	179.374	12.0579	24.0433	47023.5	757665	52.5295	586.692	47.5	350.054	136.5	3884.55	168	3917	30	51	11	13.6667	10.3333	13.3333	11	13.6667	0	0	0	0	2525	177975	9.88318	43434	17.5216	15.8053	42.0898	8.97948	714959	7.71023	9.81164	1.23526
43439	0	16.6667	28.6667	0	0.634189	0	0.464719	31.3059	32.2237	0	0.861818	0	345.722	0	40.0933	665.072	33277.3	0	208.636	0	140.276	13.6941	1157.78	45	1190	29	30	0	5.66667	0	3.66667	0	5.66667	0	0	0	0	550	17507	9.89918	43439	22.0942	8.49367	42.0898	0	22013.4	6.24815	2.71826	2.34773
43442	19.3333	24.2222	31.7778	0.894472	0.949971	0.805129	0.878738	31.821	31.7386	0.404959	0.860511	15.3564	25.7447	26.5246	25.7938	4202.19	79346.8	22.7824	354.651	21.179	248.261	58.179	955.261	90	987	30	49	5.33333	5.33333	4.66667	5.33333	5.33333	5.33333	0	0	0	0	897	10508	9.90625	43442	6.96667	10.3568	42.1127	10.3227	147348	11.3371	10.4238	2.88896
43450	0	12.8889	18.3333	0	0.774034	0	0.82921	31.5926	30.7963	0	0.23913	0	12.6751	0	26.5404	464.222	1555.61	0	12.6347	0	10.2037	11.4074	29.2037	43	60	28	29	0	4.33333	0	3.66667	0	4.33333	0	0	0	0	372	423	9.91496	43450	14.5545	6.85758	42.0898	0	2348.47	5.7919	6.32318	2.24812
43451	30.5556	34.7778	39	0.948851	0.939933	0.952223	0.947109	31.4646	31.7288	0.503546	0.821826	15.8403	17.5661	22.5832	21.4611	8257.92	101832	28.9827	321.118	21.5354	225.271	88.5354	861.271	120	893	32	55	6.33333	6.66667	6	6.33333	6.33333	6.66667	0	0	0	0	1216	5865	9.92259	43451	18.3584	15.7679	42.0898	11.6891	187479	17.4124	15.8656	1.8759
43453	9.88889	23.1111	31.6667	0.829605	0.839795	0.842881	0.804752	31.6708	31.8375	0.172414	0.665236	10.3188	60.5715	26.6382	28.7379	1139.81	10946.3	9.71119	50.9462	9.32917	32.1625	22.3292	190.162	54	222	29	30	3.66667	5.33333	3	5.33333	3.66667	5.33333	0	0	0	0	595	2995	9.92534	43453	20.4351	7.79204	42.0898	7.11292	13669.4	6.61258	6.56695	2.87246
43454	58.7778	42.5556	78.3333	0.943046	0.918882	0.839794	0.863796	31.6183	31.3192	0.568182	0.749721	8.53317	35.1793	16.6832	18.2656	24417.1	138800	44.9242	332.381	38.3817	275.681	118.382	809.681	150	841	29	36	8.33333	7.66667	8.33333	7	8.33333	7.66667	0	0	0	0	2039	13832	9.92641	43454	16.036	13.3325	42.0898	11.3822	205145	13.897	9.1824	1.90812
43458	13.6667	11.8889	21.1111	0.811779	0.89241	0.616394	0.667888	31.7542	30.6667	0.642857	0.58427	51.3467	101.805	34.5926	35.6685	6843.71	4470.33	53.0507	38.2118	32.2458	28.3333	166.246	131.333	198	162	33	30	4.33333	4	4	3.66667	4.33333	4	0	0	0	0	3234	2042	9.93629	43458	4.28862	7.68699	42.1127	4.06499	4491.88	3.46973	4.70101	1.90662
43459	0	38.4444	89.1111	0	0.75938	0	0.729277	31.6083	31.4458	0	0.546012	0	73.6034	0	33.009	-28.8833	12436.4	0	31.2767	0	24.5542	3.39167	140.554	35	172	28	27	0	17.3333	0	7.33333	0	8.33333	0	0	0	0	1576	7458	9.93966	43459	14.6275	11.3765	42.1127	0	109.85	0	2.6467	5.05179
43461	30.1111	50.7778	64.2222	0.824549	0.54906	0.720981	0.441314	31.35	31.2481	0.186047	0.902519	13.2443	373.659	22.9113	36.5071	3304.7	176164	10.0042	375.369	9.65	241.752	23.65	2415.75	55	2447	29	41	6.66667	10.6667	5.33333	6.33333	6.66667	10.6667	0	0	0	0	1164	87770	9.94567	43461	13.4586	15.0473	42.0898	5.51906	51159.4	7.15435	2.52179	1.38488
43467	6.22222	17.7778	24.8889	0.92769	0.808158	0.92052	0.853135	32.0125	31.4208	0.195876	0.458647	11.9247	39.4724	28.9173	31.0523	1064.2	4402.73	13.4518	26.6354	12.4875	19.0792	26.9875	77.5792	59	109	29	28	2.66667	5.66667	2.66667	4.33333	2.66667	5.66667	0	0	0	0	512	2044	9.95971	43467	18.9632	7.71124	42.0898	9.15434	5234.07	3.1852	3.97792	2.70013
43469	9.44444	16	20.4444	0.819403	0.659164	0.744202	0.585762	31.8036	30.9152	0.300971	0.615764	14.4961	86.1228	32.6382	33.1785	1520.14	7298.61	15.3023	48.7932	13.1964	36.0848	38.1964	149.085	70	180	30	31	3.66667	5.33333	3	3.66667	3.66667	5.33333	0	0	0	0	695	3348	9.96471	43469	14.8608	8.94706	42.0898	5.87692	5736.89	5.01175	3.94634	2.66569
43474	46.5556	34.8889	62.4444	0.858297	0.944785	0.745674	0.83864	31.4882	32.1085	0.451852	0.798796	15.9977	80.7038	20.2143	25.182	13093.6	118259	29.7743	340.621	26.5118	243.392	78.5118	1520.89	110	1553	32	40	8.33333	6.66667	7	6.33333	8.33333	6.66667	0	0	0	0	2167	28106	9.98211	43474	25.3746	13.2258	42.0898	7.37969	155661	5.19051	4.17639	0.831698
43476	8.88889	20.5556	27.3333	0.881786	0.863956	0.833903	0.825477	31.2847	32.3993	0.15	0.76	11.0173	103.497	29.1288	30.1586	785.958	20471.8	7.27778	107.168	6.71528	76.6007	18.7153	441.601	50	474	27	35	3.33333	5.33333	3	4.66667	3.33333	5.33333	0	0	0	0	462	6221	9.98588	43476	14.9027	9.25359	42.0898	8.86998	22191.4	9.52608	6.91324	2.53447
43484	22.2222	27.1111	34.5556	0.915683	0.991784	0.929711	0.954505	31.6932	31.1705	0.444444	0.837307	18.5735	19.9431	25.1751	24.0434	5035.42	62368	23.8768	250.047	21.3068	178.33	64.3068	644.83	96	676	30	42	5.33333	5.66667	5	5.66667	5.33333	5.66667	0	0	0	0	923	4520	10.0174	43484	8.12947	12.2289	42.0898	11.102	117142	13.9908	13.7923	2.24375
43487	47.3333	55.2222	76.6667	0.929928	0.945259	0.991352	0.717769	31.2801	32.5741	0.435484	0.904881	9.29607	228.371	19.6785	30.3386	8899.74	208140	19.7105	406.955	15.7199	270.426	64.7199	2817.43	96	2850	29	39	8	8.66667	7.66667	8	8	8.66667	0	0	0	0	1563	56221	10.02	43487	23.2646	22.4572	42.0898	5.83602	204014	9.23869	4.56212	2.20712
43490	13.5556	16.5556	30.6667	0.654391	0.966906	0.606087	0.683749	31.4539	31.7007	0.2	0.837209	22.6114	376.256	29.2764	41.5456	1833.71	27093.6	11.4477	165.279	10.5461	115.299	30.5461	902.299	62	934	29	33	5	4.66667	3.33333	4.33333	5	4.66667	0	0	0	0	865	14280	10.025	43490	18.7033	9.34043	42.0671	5.61236	10531.6	6.02777	2.57662	2.42334
43491	23.1111	31.5556	32.1111	0.917538	0.989911	0.873458	0.989298	31.5196	31.6863	0.320755	0.768519	7.61271	8.46767	22.5338	21.5358	3673.83	52624.7	16.3746	184.634	12.4804	125.314	44.4804	577.314	76	609	31	67	5.66667	6.33333	5.33333	6.33333	5.66667	6.33333	0	0	0	0	585	5621	10.0253	43491	17.0617	13.1902	42.0671	9.17098	99633.8	12.738	14.3106	2.44946
43494	35.6667	34.3333	61.7778	0.825658	0.860655	0.852691	0.756917	31.4975	31.3875	0.71885	0.782139	12.0632	34.6756	21.7986	22.1631	26979.4	133365	79.1661	395.036	55.5025	368.613	268.502	921.612	300	953	31	38	7.33333	6.66667	6.33333	6.33333	7.33333	6.66667	0	0	0	0	3329	19351	10.0372	43494	11.6752	12.0273	42.0898	6.80054	192219	6.58609	5.78184	0.51604
43496	17.8889	23.8889	28.6667	0.907798	0.893881	0.911798	0.880615	31.4565	31.2853	0.430894	0.838095	16.8319	21.5833	26.9051	26.0723	4258.22	58292.4	24.7733	265.557	20.5435	158.715	63.5435	772.715	95	804	31	52	5	6	4.66667	5	5	6	0	0	0	0	913	8158	10.0438	43496	16.8501	12.5598	42.0898	9.7028	111619	9.629	9.32353	2.78766
43499	9.11111	33.2222	34.1111	0.833232	0.87218	0.771934	0.835084	31.064	31.4634	0.139241	0.673611	12.2406	45.517	25.9743	24.4042	1166.34	22063.7	8.15549	73.4396	7.93598	47.5366	17.936	251.537	49	283	29	41	3.33333	7	3	6	3.33333	7	0	0	0	0	744	4781	10.0586	43499	20.3205	10.9041	42.0671	8.44739	32183.6	6.6192	6.88748	2.75973
43502	0	15.4444	19.6667	0	0.74656	0	0.679835	31.1445	31.2422	0	0.338843	0	19.1675	0	26.0189	423.418	3154.13	0	20.8513	0	17.7578	9.85547	51.7578	41	83	29	34	0	5.33333	0	4	0	5.33333	0	0	0	0	490	1018	10.0625	43502	17.8232	15.5246	42.0671	0	4335.09	8.98094	4.93808	3.18168
43503	0	10.6667	22.7778	0	0.902981	0	0.860359	31.5739	30.8977	0	0.237113	0	14.5169	0	25.5511	268.358	1789.97	0	14.8106	0	14.1023	6.42614	30.1023	38	61	29	27	0	3.66667	0	3.33333	0	3.66667	0	0	0	0	397	560	10.0639	43503	14.4949	8.34343	42.0671	0	2545.02	5.84479	7.55444	2.43586
43505	115.556	107.222	180.333	0.941565	0.586346	0.693342	0.483979	31.622	31.8369	0.494505	0.795571	6.12621	103.161	12.4629	20.5191	53385.6	368181	46.1396	349.884	38.878	257.163	117.378	1258.16	149	1290	30	34	12.6667	16	12.3333	10	12.6667	16	0	0	0	0	3452	76777	10.0688	43505	18.8263	21.7957	42.0671	3.99416	406335	3.59822	2.458	0.847548
43511	27.4444	32.2222	43.6667	0.850533	0.808344	0.73269	0.662804	31.4091	31.4006	0.453125	0.899244	12.2046	456.379	23.6654	37.3453	6369.23	82884.6	24.7569	279.044	18.5909	169.599	68.5909	1820.6	100	1852	29	33	6	6.66667	5.33333	6	6	6.66667	0	0	0	0	1283	37630	10.0959	43511	20.3158	11.1963	42.0671	6.40975	23372.5	9.67071	4.06624	2.55577
43517	40.7778	45.7778	63.3333	0.868825	0.873193	0.627315	0.80739	31.377	31.6855	0.414966	0.755844	146.346	45.8167	32.6462	20.2511	15892.1	123050	39.4459	284.987	38.623	260.315	258.623	771.315	290	803	32	39	7.66667	8.33333	6.66667	7.33333	7.66667	8.33333	0	0	0	0	3263	21136	10.107	43517	17.6764	14.0596	42.0898	9.80811	177601	7.99202	7.5056	0.492526
43520	23.4444	28.3333	32.3333	0.922193	0.948448	0.883656	0.928702	31.3995	31.019	0.457364	0.828816	23.1918	22.0034	25.4545	24.0842	5705.76	62224.5	25.7712	240.581	20.6005	163.981	69.6005	666.981	101	698	32	47	5.66667	6.33333	5	5.66667	5.66667	6.33333	0	0	0	0	891	4979	10.1148	43520	12.8143	11.7883	42.0671	11.7395	116344	15.0387	14.1756	1.67847
43521	0	0	19.4444	0	0	0	0	31.44	30.715	0	0	0	0	0	0	87	819.875	0	0	0	0	3.56	13.285	35	44	29	28	0	0	0	0	0	0	0	0	0	0	370	501	10.1173	43521	14.3333	8.16667	42.0671	0	1106	9.21147	0	1.68683
43523	0	11.7778	19.8889	0	0.894268	0	0.695007	31.5758	31.5152	0	0.715254	0	168.879	0	40.1393	303.939	7026.79	0	62.1358	0	37.4848	13.4242	267.485	45	299	29	30	0	4.33333	0	3.66667	0	4.33333	0	0	0	0	461	3906	10.1173	43523	21.9444	31.3843	42.0671	0	6870.33	6.35253	4.04126	3.45437
43526	9.88889	11.7778	21.5556	0.795782	0.77863	0.743724	0.669559	31.6042	33.1167	0.230769	0.588517	11.5384	44.4003	32.309	33.5122	1120.79	5881.37	11.3397	51.8739	9.39583	39.8833	25.3958	148.883	57	182	30	30	3.66667	4	3.33333	3.66667	3.66667	4	0	0	0	0	559	2851	10.1223	43526	17.8691	7.11247	42.0671	5.38805	9586.23	4.14595	4.18277	3.03088
43527	22	31.7778	33.3333	0.968227	0.662569	0.817231	0.600419	32.3051	31.0037	0.470199	0.472222	19.4025	29.5922	25.5795	27.2138	6291.46	6605.9	29.1999	22.811	21.6949	16.9963	82.6949	93.9963	115	125	31	34	5.33333	8.33333	5.33333	5.66667	5.33333	8.33333	0	0	0	0	1385	2027	10.1337	43527	9.65143	9.70286	42.0671	6.63056	7845.13	8.87117	3.94728	2.78275
43530	39.7778	32.4444	59.7778	0.640025	0.705799	0.622689	0.566312	31.5263	31.0526	0.265306	0.608696	7.72287	129.669	17.3681	33.4676	5843.84	17499.7	15.1636	51.8344	14.4737	38.9474	33.4737	213.947	65	245	30	30	9	7.66667	5.66667	6.33333	9	7.66667	0	0	0	0	839	6908	10.1357	43530	14.4764	10.1423	42.0671	4.49089	11274.4	5.24724	2.50952	2.10932
43532	0	30.6667	33	0	0.922322	0	0.958526	31.6184	30.9474	0	0.60221	0	18.4126	0	23.5833	1123.33	10322.6	0	37.136	0	25.5526	14.3816	117.053	46	148	30	30	0	6.33333	0	6	0	6.33333	0	0	0	0	562	1776	10.1365	43532	6.66795	9.28571	42.0671	0	17163.4	9.58127	10.182	2.64188
43538	0	32.6667	36.2222	0	0.819265	0	0.795025	31.8792	31.0542	0	0.213483	0	11.8892	0	21.3231	365.392	3464.34	0	11.4969	0	10.9458	6.12083	25.9458	38	57	28	31	0	6.66667	0	6.33333	0	6.66667	0	0	0	0	609	854	10.1529	43538	19.8087	8.32197	42.0671	0	5104.66	7.33425	7.67736	2.51822
43539	16.6667	15	22.6667	0.914821	0.710504	0.950778	0.67418	31.5458	31.2833	0.380531	0.443609	16.0549	33.0831	27.2593	32.1464	3080.65	3071.2	19.8942	21.2352	17.4542	16.7167	54.4542	79.7167	86	111	30	29	4.66667	5	4.66667	3.66667	4.66667	5	0	0	0	0	589	1202	10.1566	43539	18.1968	6.63889	42.0671	10.7077	3532.85	7.90806	4.36722	2.73232
43540	39.7778	56.8889	66.6667	0.868582	0.653034	0.717313	0.759603	31.4871	31.5202	0.638655	0.770739	30.3479	45.9342	24.4601	18.6669	19934.7	110613	50.4849	208.611	39.5129	147.98	227.513	710.48	259	742	31	45	7.66667	10.6667	7	7	7.66667	10.6667	0	0	0	0	3752	15743	10.1586	43540	16.7036	13.3001	42.0671	4.65814	154073	10.5831	4.65642	0.739963
43544	15.5556	19.8889	33.8889	0.801225	0.857825	0.711647	0.720967	31.4628	31.9899	0.247312	0.820261	17.7221	205.739	28.2818	34.5975	2189.83	27447.1	13.7372	145.2	12.5372	104.01	34.5372	739.01	66	771	30	32	4.66667	5.33333	4.33333	4.66667	4.66667	5.33333	0	0	0	0	814	10478	10.1683	43544	19.4289	9	42.0898	5.63518	26966.4	6.69871	5.16077	2.4731
43547	24.1111	31.6667	42.6667	0.792252	0.882811	0.830165	0.709091	31.3036	30.977	0.351852	0.841981	12.5712	29.3569	25.0176	24.9151	4160.43	75827.8	17.4798	258.416	14.6964	180.023	44.6964	807.023	76	838	30	41	6.33333	6.66667	5	5.66667	6.33333	6.66667	0	0	0	0	1176	15481	10.1742	43547	8.09394	12.3691	42.0898	8.4347	131132	4.6521	5.31914	3.1471
43549	51.5556	57.3333	69.8889	0.937277	0.657506	0.784356	0.645961	31.3322	31.5658	0.475862	0.83906	16.1341	108.343	19.7369	22.7458	15376	199169	31.8488	374.659	28.6678	290.434	90.6678	1431.43	122	1463	29	55	8.33333	11.3333	7.66667	7.66667	8.33333	11.3333	0	0	0	0	2157	40919	10.1757	43549	20.8824	14.7543	42.0898	11.431	209177	11.9209	5.02224	1.07491
43552	100.444	113.444	150.333	0.83988	0.848226	0.820651	0.74609	31.4803	32.0609	0.522727	0.83913	5.22157	134.274	11.9859	22.4151	41682.2	458778	43.9158	434.202	37.5197	340.939	119.52	1648.94	151	1681	29	35	12.6667	13.3333	10.3333	11.3333	12.6667	13.3333	0	0	0	0	2302	109017	10.1844	43552	12.3892	16.0148	42.0671	10.1523	447050	6.15878	3.34995	1.31803
43553	87.1111	68.8889	106.556	0.830252	0.919986	0.783107	0.825684	31.3367	32.1028	0.589189	0.772901	10.9137	97.2995	15.3538	20.5974	39542.1	238790	49.3661	362.747	48.1633	315.897	134.663	1244.9	166	1277	32	36	11.3333	9.66667	9.33333	9	11.3333	9.66667	0	0	0	0	3356	36336	10.1858	43553	25.9392	14.6688	42.0671	7.27164	312638	6.99282	7.65126	0.813491
43555	41.3333	25.5556	54.3333	0.873459	0.696122	0.793848	0.683433	32.0924	32.269	0.508571	0.772006	10.9768	245.691	19.138	37.8701	15895.8	38149.4	40.5151	137.17	30.9076	98.731	108.908	793.731	141	826	32	35	7.66667	7	6.66667	5.33333	7.66667	7	0	0	0	0	1724	15706	10.1916	43555	21.2701	11.7086	42.0671	7.45676	22874.8	9.90212	2.45565	1.7495
43556	65.5556	51	77.8889	0.859794	0.815711	0.84867	0.741368	31.2123	32.4811	0.577778	0.789714	6.31617	132.472	15.0626	23.6052	26513.2	158571	44.203	328.037	34.7877	290.519	126.788	1275.52	158	1308	30	37	9.66667	8.66667	8.33333	7.33333	9.66667	8.66667	0	0	0	0	1145	29400	10.1919	43556	26.6556	12.5083	42.0671	11.2328	194443	16.7676	6.65721	0.870096
43562	9.33333	22.6667	31.2222	0.80107	0.721978	0.758106	0.573331	31.5757	30.7303	0.170732	0.809339	9.5491	71.1827	29.9254	29.9816	851.24	29635.8	8.62672	141.833	8.42434	90.7697	16.4243	488.27	48	519	28	32	3.66667	6	3	4.66667	3.66667	6	0	0	0	0	619	9292	10.2018	43562	13.065	14.7704	42.0671	5.32575	35839.4	5.79171	4.21586	2.44064
43565	18.4444	28.1111	28.1111	0.844824	0.927177	0.746087	0.781867	31.468	31.4099	0.320388	0.826203	11.0168	17.7155	25.9821	24.8557	2837.59	53706.3	15.785	212.278	13.032	121.59	40.532	684.59	72	716	31	61	5.33333	6	4.33333	5.66667	5.33333	6	0	0	0	0	902	10239	10.2198	43565	6.75285	11.9772	42.0671	6.12247	99212.8	8.0267	8.02039	3.59695
43568	0	36.1111	38.5556	0	0.958689	0	0.847613	31.7847	30.7292	0	0.520548	0	36.7161	0	27.1811	257.701	9442.98	0	28.8708	0	23.2708	5.21528	105.271	37	136	29	30	0	6.66667	0	6.66667	0	6.66667	0	0	0	0	680	2370	10.228	43568	8.79036	9.36719	42.0898	0	10441.9	5.41981	5.78536	2.84209
43572	18.4444	27.6667	37.8889	0.891601	0.721212	0.855425	0.456313	31.4472	31.175	0.255319	0.923526	10.8342	325.668	24.379	41.7908	2490.5	78038.3	13.2154	305.339	11.5528	175.825	30.5528	2599.82	62	2631	29	34	5	7	4.66667	5.33333	5	7	0	0	0	0	655	35393	10.2359	43572	13.0242	9.97393	42.1127	7.75744	37468.5	7.04266	2.93024	2.48312
43574	0	26.3333	29.8889	0	0.817011	0	0.697659	31.5	30.691	0	0.567568	0	54.2731	0	27.1553	525.5	10417.1	0	42.9673	0	38.309	8.5	162.309	40	193	29	35	0	6.33333	0	5.33333	0	6.33333	0	0	0	0	500	2057	10.2368	43574	9.78241	9.1466	42.1127	0	13190	9.03406	7.58849	2.46653
43577	41.2222	33.7778	56.8889	0.882341	0.943143	0.916754	0.958397	31.3657	31.0255	0.496503	0.85404	16.9899	74.7261	22.7555	27.4658	10159.7	88938	25.9415	269.386	20.6343	149.475	84.6343	1580.97	116	1612	31	34	7.33333	6.33333	6.66667	6.33333	7.33333	6.33333	0	0	0	0	2038	18679	10.2467	43577	12.7487	13.9147	42.1127	4.07709	135155	11.2377	8.5981	1.68898
43578	25.7778	28.7778	36	0.790456	0.895346	0.644993	0.80475	31.7986	30.9722	0.548023	0.805007	48.0484	30.0621	27.2378	23.3714	9971.25	66314	40.5893	248.422	34.7014	163.028	129.201	678.028	161	709	32	43	6.33333	6	5	6	6.33333	6	0	0	0	0	2058	8605	10.2534	43578	3.63203	12.4032	42.1127	5.48924	106664	8.08352	7.48231	0.544417
43584	6.11111	9.11111	18.4444	0.493473	0.923497	0.324208	0.834787	31.819	31.9052	0.209302	0.722222	25.2301	317.179	45.7824	42.9589	519.052	7663.74	8.87194	86.8997	8.18103	57.0948	22.181	406.095	54	438	29	30	3.66667	3.33333	2	3.33333	3.66667	3.33333	0	0	0	0	568	4367	10.2773	43584	20.4976	8.56763	42.1127	2.53697	2969.02	3.18393	4.20897	2.1326
43585	0	0	26.7778	0	0	0	0	31.6445	30.7227	0	0	0	0	0	0	1197.67	1594.84	0	0	0	0	13.3555	15.2773	45	46	30	29	0	0	0	0	0	0	0	0	0	0	407	454	10.2823	43585	10.0479	18.6015	42.1127	0	2430.4	9.60881	0	3.16765
43586	31.7778	56.4444	67	0.880008	0.564349	0.808238	0.402578	30.9483	31.7026	0.450382	0.92482	26.9355	471.787	27.3621	42.9896	5894.19	176139	18.8874	340.652	17.0517	175.797	90.0517	3196.3	121	3228	27	40	6.66667	11.6667	6	7	6.66667	11.6667	0	0	0	0	1925	91342	10.2836	43586	30.0265	13.9955	42.1127	5.2544	45319	8.80302	1.73885	1.22696
43589	15.3333	30.6667	38.1111	0.731385	0.880059	0.689348	0.711495	31.5068	31.6757	0.257732	0.670683	7.79007	88.5378	24.511	31.2686	2234.18	14575.2	13.5585	51.3461	11.9932	33.8243	31.4932	235.324	63	267	29	31	5	6.66667	4	6.33333	5	6.66667	0	0	0	0	733	4613	10.2895	43589	19.7013	9.19575	42.1127	5.1214	19321.9	5.1822	3.0589	2.35611
43590	8.44444	24.5556	26.6667	0.741345	0.825164	0.688522	0.934818	31.7353	31.7132	0.156627	0.522013	15.8486	15.2326	30.1412	24.7749	821.529	7818.82	7.84365	34.8298	7.76471	25.2868	17.2647	94.2868	49	126	30	35	3.66667	6	2.66667	5.33333	3.66667	6	0	0	0	0	512	1585	10.2903	43590	13.5752	10.7093	42.1127	7.53222	13361.7	10.8557	6.27192	2.14964
43598	18.2222	25	31.2222	0.963683	0.978831	0.950408	0.983394	31.5214	31.4107	0.391304	0.856315	12.5995	22.8441	25.4351	25.5661	4217.48	66032.6	23.692	287.452	22.4786	178.589	51.4786	789.589	83	821	31	44	4.66667	5.66667	4.66667	5.66667	4.66667	5.66667	0	0	0	0	678	5955	10.3034	43598	4.30952	24.4734	42.1127	10.8589	122383	11.8875	10.959	2.78813
43601	4	9.33333	19.5556	1	0.80824	0.905842	0.802818	31.3447	32.4084	0.244444	0.769674	25.4311	84.8136	38.7265	36.6561	603.333	15148.1	12.2386	164.532	10.6553	131.092	24.6553	473.592	56	506	27	36	2	3.66667	2	3	2	3.66667	0	0	0	0	564	7417	10.3055	43601	25.9934	17.2163	42.0898	5.20435	26020.3	5.26025	5.9987	2.54031
43603	33.3333	42.5556	58.8889	0.876396	0.854961	0.838697	0.843406	31.2522	32.0022	0.430894	0.870805	11.0989	40.5034	21.9719	22.9337	6811.34	121638	21.1111	307.212	15.7478	191.998	60.7478	1209	92	1241	30	39	7	8	6	7	7	8	0	0	0	0	1097	20315	10.3175	43603	23.223	13.1049	42.0898	5.70123	189579	8.95735	5.89036	2.27654
43607	4.66667	14	19.2222	0.934031	0.706255	0.836589	0.611305	31.5114	31.9432	0.270833	0.584699	36.7667	55.9741	44.9172	34.6841	634.534	4725.83	12.0124	36.2552	10.4886	24.5568	36.4886	132.057	68	164	28	31	2.33333	5	2.33333	3.66667	2.33333	5	0	0	0	0	533	2067	10.3278	43607	25.0793	7.72494	42.1127	5.06251	6074.81	4.84241	4.26542	1.4965
43609	6	15.1111	20.3333	0.759383	0.82641	0.723563	0.76032	31.1292	30.6875	0.156627	0.550296	20.2101	44.6779	30.452	31.1832	716.362	5502.19	8.50046	38.7757	7.87083	25.8125	17.8708	112.312	49	143	29	31	3	4.66667	2.33333	4	3	4.66667	0	0	0	0	418	2208	10.3304	43609	10.8121	8.90604	42.0898	5.57512	7961.51	4.91433	6.86831	1.97975
43612	23.2222	27.6667	37	0.83358	0.935742	0.926351	0.972683	31.5568	32.0938	0.413793	0.856988	11.4411	20.1433	24.9956	24.1245	4842.58	83814.8	22.1896	329.075	19.4432	218.906	54.4432	849.906	86	882	29	43	6	6	5	5.66667	6	6	0	0	0	0	728	6726	10.3408	43612	18.0876	13.3978	42.1127	11.2409	157898	12.7271	12.7479	2.36262
43617	20.5556	28.1111	39.4444	0.861526	0.847726	0.847171	0.799471	31.6875	31.8587	0.404959	0.854321	13.4579	20.132	24.65	24.2818	4827.94	71250.2	24.0963	273.809	21.3125	190.141	59.3125	746.141	91	778	30	42	5.33333	6.33333	4.66667	5.33333	5.33333	6.33333	0	0	0	0	890	6792	10.3639	43617	15.5883	12.1467	42.1127	9.46689	131603	9.0903	8.52369	2.46753
43625	11.2222	7.88889	15.7778	0.926301	0.813221	0.970573	0.791562	31.2216	31.7955	0.357798	0.313725	13.1805	54.0913	29.9733	38.5237	1984.53	1126.05	18.6596	13.6271	15.7784	12.2045	45.7784	46.2045	77	78	29	30	3.66667	3.33333	3.66667	3	3.66667	3.33333	0	0	0	0	414	635	10.3959	43625	22.3854	7.78646	42.1127	8.71719	699.784	5.84229	4.07505	3.49881
43626	43.3333	31.6667	53.8889	0.795241	0.842761	0.747444	0.758142	31.4038	31.2548	0.503356	0.762523	14.2955	38.249	20.0622	21.5454	13028.1	123631	32.2141	395.991	26.5962	313.745	90.5962	992.745	122	1024	32	44	8.33333	6.66667	6.66667	5.66667	8.33333	6.66667	0	0	0	0	1777	19287	10.3968	43626	11.3768	11.9027	42.1127	7.77286	166393	5.66478	6.25724	0.9541
43632	8.11111	18.1111	22.4444	0.640344	0.817206	0.572053	0.816945	31.5331	31.6029	0.23913	0.56044	26.4021	52.446	38.1974	30.2742	954.316	6622.21	9.5765	39.4155	7.46691	32.3971	26.4669	128.397	58	160	30	32	4	5	2.66667	4.66667	4	5	0	0	0	0	567	1864	10.4081	43632	15.4688	17.8583	42.1127	3.76333	9709.38	7.15975	7.32156	2.40283
43636	19.1111	25.1111	34.4444	0.896406	0.889696	0.788739	0.814788	31.625	31.4564	0.396552	0.848676	15.5027	22.769	25.9202	25.4272	4223.25	64690.5	22.6657	278.929	21.375	190.044	56.375	713.544	88	745	31	40	5	5.66667	4.66667	5.33333	5	5.66667	0	0	0	0	741	6743	10.4153	43636	8.74329	12.034	42.0898	9.46408	122332	9.19477	8.48568	2.24078
43638	0	8.77778	15.6667	0	0.768992	0	0.665021	31.7443	31.375	0	0.513889	0	54.4384	0	38.2442	417.051	2454.12	0	28.625	0	20.625	16.2557	91.625	48	123	30	30	0	3.66667	0	3	0	3.66667	0	0	0	0	386	1513	10.4158	43638	9.008	6.896	42.0898	0	3598.8	4.71042	4.16481	2.97741
43640	50.8889	54.3333	75.2222	0.923492	0.895358	0.913932	0.678993	31.1294	32.807	0.526316	0.871547	9.13446	184.887	18.2217	24.6766	14609.4	233408	30.5038	462.496	23.8706	394.193	92.8706	1946.19	124	1979	29	40	8.33333	8.66667	7.66667	7.66667	8.33333	8.66667	0	0	0	0	1623	54555	10.4274	43640	24.7126	12.7555	42.1127	13.8118	234532	10.4006	8.69982	2.88614
43641	53.4444	47.3333	76	0.97731	0.920547	0.868451	0.774183	31.545	31.76	0.481481	0.826232	9.50724	90.5649	18.3482	23.3897	13180.2	167589	26.4342	372.001	22.455	284.74	83.455	1465.24	115	1497	29	36	8	7.66667	8	7.33333	8	7.66667	0	0	0	0	1545	32854	10.4301	43641	6.61132	12.0499	42.1127	10.3589	224350	8.27403	3.32766	1.90689
43643	62.4444	103.667	122.889	0.913651	0.866225	0.854524	0.686432	31.7209	32.125	0.682927	0.861355	14.9314	305.315	20.0359	29.0448	45235.7	358757	70.2151	375.739	50.7791	273.875	334.279	3218.88	366	3251	30	44	9	12	8.33333	11.3333	9	12	0	0	0	0	5311	102688	10.4456	43643	10.3997	16.1001	42.0898	8.30924	308651	7.60839	3.40122	0.171965
43644	0	26.4444	45.3333	0	0.726805	0	0.678842	31.4178	31	0	0.764479	0	232.849	0	34.864	641.553	34840	0	132.164	0	95.5	7.58224	559	39	590	28	31	0	6.66667	0	5.33333	0	6.66667	0	0	0	0	746	16171	10.4524	43644	14.3162	10.0744	42.1127	0	8783.26	11.5897	3.65337	2.13367
43645	49.6667	38.8889	62.2222	0.917453	0.860469	0.883202	0.881143	31.8896	31.8604	0.481013	0.726829	10.6746	30.0926	17.003	19.2261	17499.8	97504.2	37.2827	251.788	28.1104	192.14	101.11	790.14	133	822	34	38	8.33333	7.33333	7.66667	6.66667	8.33333	7.33333	0	0	0	0	1495	15225	10.4579	43645	17.3373	13.1409	42.1127	11.5606	135745	13.9558	4.42445	0.917579
43647	0	22.5556	28.5556	0	0.925954	0	0.863042	31.1492	31.4435	0	0.610811	0	42.1346	0	28.9296	362.657	7090.01	0	34.1771	0	28.5565	8.85081	137.556	40	169	28	31	0	5.33333	0	5	0	5.33333	0	0	0	0	459	1838	10.4607	43647	24.3246	10.4807	42.1127	0	8491.44	5.85412	6.67179	2.35177
43649	24.8889	30.7778	32	0.925317	0.910826	0.938278	0.889411	31.4668	32.3421	0.394958	0.823745	13.7939	15.4709	23.878	22.5129	4896.55	74406.5	20.8903	267.181	17.0332	174.658	57.5332	742.658	89	775	32	59	5.66667	6.33333	5.66667	6	5.66667	6.33333	0	0	0	0	768	5984	10.4637	43649	13.488	12.5101	42.1127	9.50811	139107	9.95035	11.6409	1.98823
43651	0	22.2222	29.1111	0	0.851848	0	0.75606	31.754	31.1855	0	0.532468	0	28.271	0	26.5904	256.444	7320.4	0	35.7845	0	26.8145	7.24597	93.8145	39	125	28	28	0	5.33333	0	5	0	5.33333	0	0	0	0	526	1439	10.4651	43651	19.0494	25.3827	42.1127	0	9701.83	7.39706	6.87284	2.34417
43653	14.8889	10.3333	19.3333	0.932793	0.734816	0.951729	0.685968	32.0909	30.9034	0.486111	0.723343	14.0524	129.247	29.3104	39.7306	3928.18	8006.81	28.3718	78.6772	22.4091	53.0966	82.9091	324.097	115	355	31	30	4.33333	4	4.33333	3	4.33333	4	0	0	0	0	1113	4491	10.4773	43653	3.35294	8.09804	42.1127	9.80377	4559.65	6.95905	4.60725	2.76126
43654	44.8889	58.7778	86.6667	0.779682	0.865866	0.577322	0.87103	31.5254	31.4551	0.733906	0.870382	81.6176	85.046	30.6226	21.6478	45342.2	237945	99.789	430.859	80.4746	320.545	567.475	1987.54	599	2019	34	36	8.66667	9	6.66667	8.66667	8.66667	9	0	0	0	0	9403	40474	10.4798	43654	13.077	14.1152	42.1127	5.78253	296460	5.63527	4.18673	0.361934
43660	48.4444	57.2222	64.3333	0.742542	0.821888	0.632853	0.729451	31.0699	31.3623	0.204545	0.65035	10.4598	8.48044	18.8442	14.7906	5137.52	77512.2	10.7833	145.75	9.93008	131.638	27.9301	353.638	59	385	30	56	9.33333	9.33333	7	8	9.33333	9.33333	0	0	0	0	1042	6144	10.4882	43660	22.6557	13.7856	42.0898	5.30489	141680	6.58063	6.75433	1.56355
43664	21.7778	29.7778	31.7778	0.843447	0.936603	0.811802	0.883457	31.8087	31.5408	0.339623	0.787106	14.35	11.7733	23.2505	21.9794	3791.72	60533.3	18.023	223.911	16.1913	157.459	41.1913	590.459	73	622	32	50	5.66667	6.33333	4.66667	6	5.66667	6.33333	0	0	0	0	674	4814	10.4958	43664	9.39853	12.8132	42.1127	9.61804	112040	11.591	11.2733	2.30975
43666	24	17.4444	27.7778	0.964163	0.721641	0.970001	0.512668	31.6212	31.1439	0.517241	0.651064	10.5119	83.6469	25.0157	34.9306	5928.7	7229.02	27.0316	42.6905	19.3788	26.8561	86.3788	185.856	118	217	31	28	5.66667	5.33333	5.33333	4	5.66667	5.33333	0	0	0	0	1187	3122	10.4988	43666	18.2638	18.6951	42.1127	12.0721	5520.35	11.5482	3.31368	3.03253
43667	18.4444	21.2222	27.7778	0.933132	0.732577	0.806767	0.718046	31.3785	32.1806	0.385965	0.489933	10.394	28.5126	25.4233	29.1838	3487.38	5703.86	20.0071	28.9032	15.6215	21.8194	50.6215	82.8194	82	115	29	30	4.66667	7.66667	4.66667	6.33333	4.66667	7.66667	0	0	0	0	903	2449	10.5002	43667	25.6361	9.18841	42.1127	9.12083	7400.65	4.86577	1.80899	2.13917
43669	10.7778	11.7778	21.6667	0.915738	0.716638	0.861943	0.613225	31.7206	30.9485	0.375	0.837937	37.749	272.633	35.1535	39.1801	2027.49	14060	19.1866	124.089	16.2794	72.5515	50.2794	496.051	82	527	30	31	4	4.33333	3.66667	3.33333	4	4.33333	0	0	0	0	913	8603	10.5111	43669	9.83333	16.6271	42.1127	5.27576	7937.91	6.08479	3.8241	2.59524
43682	61.3333	57.6667	91.7778	0.766681	0.870144	0.725842	0.874523	31.5	31.8373	0.4	0.834862	8.84641	174.548	16.4361	25.0321	15759	163262	25.8152	291.363	21.5	198.163	67.5	1371.16	99	1403	32	39	10	8.66667	8.33333	8	10	8.66667	0	0	0	0	2095	40679	10.5333	43682	16.899	14.478	42.1127	5.45179	164906	12.4608	5.20905	1.3072
43684	0	11.2222	21	0	0.711341	0	0.656279	31.6202	31.75	0	0.15	0	14.7006	0	26.4048	274.784	963.25	0	8.12129	0	8.25	8.37981	15.25	40	47	28	29	0	4.66667	0	3.33333	0	4.66667	0	0	0	0	350	521	10.5438	43684	18.1818	13.4747	42.1127	0	1609.76	7.79503	4.04881	2.70723
43685	55.3333	58.5556	73.1111	0.914198	0.636846	0.856712	0.749645	31.9607	32.1054	0.494118	0.827586	6.51092	183.455	15.884	28.3047	21158.8	142942	40.3907	259.576	32.0393	175.895	107.039	1885.89	139	1918	32	49	8.66667	11	8	7	8.66667	11	0	0	0	0	1782	36100	10.5447	43685	16.0767	14.8342	42.1127	10.318	146174	10.7502	6.1388	0.507365
43690	16.3333	15	38.3333	0.687504	0.719521	0.668588	0.81214	31.2599	31.5362	0.448819	0.805861	13.193	289.939	30.4202	40.7477	3224.35	17603	18.7129	110.419	12.7401	80.4638	61.7401	542.464	93	574	29	31	5.33333	5	3.66667	3.66667	5.33333	5	0	0	0	0	1113	7872	10.5484	43690	13.1655	22.6345	42.1127	5.79249	4890.73	6.76963	2.864	0.641768
43691	71.6667	93.4444	112.667	0.885259	0.775561	0.726151	0.731225	31.3542	31.7035	0.502762	0.831349	8.27463	132.394	15.5657	23.2014	34070.9	253631	48.528	291.214	43.6458	203.296	132.646	1402.3	164	1434	30	42	10.3333	12	8.66667	9.66667	10.3333	12	0	0	0	0	2808	61619	10.5492	43691	18.5518	15.9973	42.1127	7.75358	260576	10.1146	3.02733	0.396119
43696	60.6667	46.3333	70.6667	0.979182	0.878255	0.882826	0.957492	31.2481	31.1705	0.52439	0.745902	14.2396	65.1316	19.1299	20.3857	17713.2	143031	31.5285	310.515	21.7519	233.83	135.752	1109.83	167	1141	32	51	8.66667	8.33333	8.66667	7.33333	8.66667	8.33333	0	0	0	0	2333	25247	10.5648	43696	13.8364	17.5329	42.0898	4.04682	196012	7.21785	8.44771	1.21035
43700	28.4444	30.5556	46.1111	0.750347	0.800847	0.651798	0.586376	31.342	31.8538	0.306931	0.784188	13.2923	37.1197	23.1444	24.027	4654.08	91727.7	16.7401	311.041	15.158	251.146	41.658	872.146	73	904	30	44	6.66667	7	5	5.33333	6.66667	7	0	0	0	0	1179	21897	10.5788	43700	26.5115	14.0946	42.1127	4.95875	154339	3.78327	3.84841	2.17732
43701	23.4444	38.4444	39.3333	0.798759	0.947871	0.779497	0.919653	31.9434	31.9552	0.208791	0.746377	7.96329	8.54933	20.2746	19.7656	2691.04	51276.9	10.9808	147.438	9.0566	101.545	25.0566	506.045	57	538	29	62	6	7	5	6.66667	6	7	0	0	0	0	673	5076	10.5798	43701	15.4822	13.2649	42.1127	7.93044	91549.5	13.9154	10.7812	3.10505
43702	72.3333	91.8889	115.333	0.817031	0.772077	0.839319	0.691628	31.3073	31.5486	0.641026	0.90387	15.5035	216.215	17.102	31.5139	40552	372690	58.94	441.871	48.6927	295.451	193.693	4022.45	225	4054	30	36	10.6667	12.6667	9	10.3333	10.6667	12.6667	0	1	0	0.112867	3964	114127	10.5814	43702	9.82449	15.215	42.1127	8.34363	333849	12.86	7.02574	0.748293
43712	25.4444	30.1111	35.2222	0.893676	0.98771	0.911559	0.949031	31.5771	32.4761	0.529412	0.82029	30.4012	16.9829	25.84	23.2339	7219.05	63652.1	30.0866	231.092	21.4229	152.524	101.423	607.524	133	640	31	46	6	6.33333	5.33333	6	6	6.33333	0	0	0	0	1359	3978	10.6174	43712	22.6844	10.7333	42.1127	10.8803	122818	13.6917	13.5075	1.72396
43717	40.3333	49.2222	65	0.815212	0.727972	0.769151	0.588015	31.75	32.4447	0.2	0.804941	10.056	279.728	17.838	32.8209	5204.25	104950	12.6109	223.591	12.25	191.555	27.25	826.555	59	859	30	43	7.66667	9.33333	6.66667	7.33333	7.66667	9.33333	0	0	0	0	1164	41631	10.6222	43717	14.4096	20.8199	42.1127	8.34194	70183.7	9.46246	3.37322	2.05523
43719	10.4444	10.7778	22.2222	0.886902	0.835939	0.882399	0.813065	31.75	31.5202	0.212121	0.426667	9.18584	35.5483	25.4794	29.6823	1731	3916.96	15.1755	35.6035	14.25	29.4798	31.25	78.4798	63	110	30	30	3.66667	4	3.66667	3.33333	3.66667	4	0	0	0	0	499	1512	10.6228	43719	2.98182	19.0889	42.0898	9.13924	5283.88	7.23768	6.11656	3.72582
43720	0	19.7778	26.3333	0	0.757889	0	0.788306	31.7014	31.0903	0	0.368421	0	16.0786	0	22.7524	777.771	5475.6	0	27.6962	0	22.4097	15.2986	67.9097	47	99	29	36	0	5.33333	0	5	0	5.33333	0	0	0	0	497	1070	10.624	43720	14.2992	9.80114	42.0898	0	8045.36	9.376	5.26772	2.77202
43721	50.3333	41.5556	67.5556	0.792977	0.810638	0.680952	0.659117	31.5575	31.7825	0.465649	0.757225	10.0844	51.0761	20.2409	21.2151	11753	117474	25.0849	292.605	21.4425	236.218	73.4425	834.217	105	866	30	34	8.66667	7.66667	7.33333	6.66667	8.66667	7.66667	0	0	0	0	1692	15833	10.6252	43721	17.4152	12.3348	42.1127	4.75591	182309	13.594	4.30885	1.30228
43740	10.5556	10	18.6667	0.917517	0.608856	0.964608	0.661984	31.2379	31.7782	0.339623	0.485294	13.0787	63.2939	32.8369	40.1189	1649.03	1977.26	16.0253	20.6996	12.7621	13.2218	45.7621	73.2218	77	105	30	30	3.66667	4.33333	3.33333	3	3.66667	4.33333	0	0	0	0	666	1271	10.6739	43740	23.8599	10.7535	42.1127	7.14448	719.677	5.71611	3.26971	4.14954
43742	68.1111	53.1111	89.6667	0.69846	0.831498	0.536941	0.944126	31.4561	31.5066	0.572917	0.816309	21.0136	66.4312	18.9916	20.811	31660.9	175060	49.8505	334.788	38.5439	230.993	162.544	1229.49	194	1261	31	39	11	9	8.33333	7.66667	11	9	0	0	0	0	3777	25177	10.6771	43742	12.6534	13.3842	42.1127	3.73972	215047	14.5469	8.91849	0.862715
43746	4.33333	13.4444	19.1111	0.697923	0.862656	0.608431	0.731646	31.8707	31.444	0.195402	0.4375	24.3424	32.7519	39.74	33.0604	544.241	3011.64	9.8729	23.6635	9.12931	18.556	20.1293	63.556	52	95	29	30	2.66667	4.33333	2	4	2.66667	4.33333	0	0	0	0	474	1571	10.6981	43746	15.1072	9.13054	42.1127	4.51787	4791.64	3.33436	4.27229	1.82456
43747	17.6667	24.4444	30.8889	0.870951	0.936577	0.921114	0.944974	31.2527	30.9521	0.403226	0.843562	19.2838	20.7054	26.5477	25.5329	4506.76	61439.3	25.8983	272.207	24.7473	176.548	62.7473	759.048	94	790	30	45	5	5.66667	4.33333	5.33333	5	5.66667	0	0	0	0	898	6966	10.7018	43747	13.9758	11.6508	42.1127	9.84518	116906	11.3148	11.413	2.40562
43753	63.6667	54.6667	83.2222	0.861693	0.676419	0.738385	0.506176	31.7672	32.4741	0.503356	0.885417	6.60315	168.759	16.1334	29.8926	20485.3	224527	34.9082	442.286	30.2328	337.026	91.2328	2326.53	123	2359	31	34	9.33333	10.3333	8.66667	7	9.33333	10.3333	0	0	0	0	1550	66442	10.7373	43753	18.7936	12.0939	42.0898	8.32357	192420	10.1664	3.84603	1.46126
43754	43.8889	49.7778	68.4444	0.843752	0.742631	0.628372	0.898692	31.6552	31.5582	0.339623	0.8351	30.621	186.304	29.0239	29.5783	7281.41	114528	17.2258	246.982	16.3448	199.942	92.3448	991.442	124	1023	30	36	7.66667	9.33333	7.33333	7.33333	7.66667	9.33333	0	0	0	0	1855	43540	10.7414	43754	9.45086	12.5733	42.1127	7.7246	60578.8	15.221	4.89879	0.597567
43760	43.3333	38.3333	55.2222	0.849473	0.734321	0.84725	0.664238	31.4347	31.6591	0.357143	0.833667	10.5919	418.648	17.0148	29.9478	8684.97	101574	21.5987	281.619	19.5653	214.341	49.5653	1713.34	81	1745	29	36	7.66667	7.66667	6.66667	6.66667	7.66667	7.66667	0	0	0	0	1180	28611	10.753	43760	4.29045	11.6232	42.1127	4.49955	66961.9	6.77855	3.85471	2.0142
43770	61	79.1111	106.111	0.965139	0.644874	0.807758	0.767755	31.5112	32.453	0.519231	0.77575	7.80625	98.79	14.717	18.3483	35918.8	186867	57.5562	247.169	51.4888	196.047	139.489	948.547	171	981	31	40	8.66667	12.3333	8.66667	9	8.66667	12.3333	0	0	0	0	2321	30487	10.7744	43770	17.1152	14.0655	42.1127	9.34898	237154	9.37365	5.42671	0.457465
43774	61.1111	121.444	144.444	0.636659	0.739369	0.330703	0.783351	31.3942	31.7637	0.775449	0.901761	50.7392	324.689	31.3852	29.2984	71100.5	622570	102.364	557.676	68.6058	389.236	802.606	3291.24	834	3323	30	52	11	13.6667	8	12.3333	11	13.6667	0	0	0	0	14229	237322	10.8007	43774	18.309	16.3188	42.1127	8.3972	380372	9.31651	4.57937	0.101529
43776	73.2222	58.7778	92.6667	0.932573	0.823594	0.918052	0.903341	31.61	31.6117	0.470968	0.742068	6.60163	32.9088	13.8667	17.4097	25156.3	216231	36.2898	370.211	28.39	291.388	92.39	996.388	124	1028	32	50	10	9.33333	9.33333	7.66667	10	9.33333	0	0	0	0	1529	25447	10.8057	43776	16.274	15.9212	42.0898	9.51229	304549	16.2057	4.76196	1.281
43778	22.7778	18.5556	27	0.913405	0.811213	0.888569	0.746033	31.3417	31.2625	0.535484	0.426357	10.0575	57.9872	24.9831	29.0883	6436.98	4284.21	30.8974	23.9351	23.6583	17.7375	90.6583	65.7375	122	97	32	29	5.33333	5.33333	5	4.33333	5.33333	5.33333	0	0	0	0	1115	1618	10.8104	43778	22.0408	7.99823	42.0898	9.87897	4325.59	8.85874	4.34919	3.57634
43798	9.55556	16.3333	23.8889	0.806078	0.454167	0.658761	0.612519	31.6471	32.2169	0.451852	0.568182	42.3338	51.0388	36.7056	34.3965	2350.88	4970.36	24.3413	32.0008	19.3529	18.7831	71.3529	118.783	103	151	30	31	3.33333	10	3.33333	3.66667	3.33333	7.66667	0	0	0	0	1317	2094	10.8371	43798	21.5221	28.3064	42.0671	4.52829	5869.6	6.93118	5.57046	3.07817
43801	6.77778	12.2222	16.7778	0.652507	0.739928	0.511699	0.645928	31.6208	30.7958	0.375	0.527027	66.0406	45.5361	44.1424	34.3227	1120.25	3310.83	16.0185	28.8496	13.3792	20.2042	50.3792	85.2042	82	116	29	30	3.33333	4.66667	2.66667	3.33333	3.33333	4.66667	0	0	0	0	904	1686	10.8454	43801	13.677	8.81912	42.0671	3.69288	4572.37	3.50776	4.14634	2.88823
43802	14.3333	15	31.4444	0.838435	0.892454	0.738021	0.664738	31.1554	31.2095	0.3	0.830389	18.4172	354.576	30.8949	40.5138	1868.02	18510.7	12.2942	125.079	9.84459	87.7905	43.8446	658.791	75	690	29	31	4.33333	4.33333	4	4	4.33333	4.33333	0	0	0	0	803	8351	10.8475	43802	14.3499	9.60996	42.0671	6.00114	13043.9	6.4112	3.42842	1.97919
43803	25.5556	35.6667	53.5556	0.981993	0.835443	0.911096	0.910395	31.3722	31.1193	0.23913	0.733333	9.56055	79.75	20.6883	23.0466	3074.62	38732.5	11.9409	114.681	10.6278	86.8807	28.6278	370.881	60	402	29	33	6	6.66667	5.66667	6.33333	6	6.66667	0	0	0	0	784	8066	10.8479	43803	14.114	18.4115	42.0671	12.211	49863.5	11.0694	8.18015	2.45521
43804	0	17.8889	23.4444	0	0.653592	0	0.563891	31.2228	31.5815	0	0.225806	0	22.2211	0	28.6667	216.984	1830.3	0	10.0893	0	9.41848	5.77717	28.4185	37	60	28	29	0	8.66667	0	4.33333	0	5.66667	0	0	0	0	419	723	10.8479	43804	20.6667	26	42.0671	0	1899.53	13.3397	4.77151	2.89227
43806	57.3333	53	77.6667	0.896358	0.834775	0.932408	0.891647	31.4167	30.9398	0.535484	0.863055	5.58737	106.294	16.3386	25.0218	18409.8	186092	34.6957	373.815	26.5833	250.06	94.5833	2432.06	126	2463	30	42	9	9	8	7.66667	9	9	0	0	0	0	1178	26801	10.8498	43806	9.86817	12.347	42.0671	14.1719	250589	14.7433	11.0492	2.03312
43807	26.5556	16	36.8889	0.958321	0.763231	0.95879	0.731203	31.7177	31.0444	0.506849	0.411765	7.72948	30.2784	23.1403	25.3599	6935.71	5288.27	28.3994	29.039	22.2823	25.9556	86.2823	69.9556	118	101	30	31	6	5	5.66667	4	6	5	0	0	0	0	1194	1481	10.8506	43807	4.22078	7.89177	42.0671	11.6323	6529.1	1.54983	6.15037	3.91913
43816	3.44444	17.2222	22	0.660584	0.863549	0.606264	0.871398	31.3333	31.4621	0.156863	0.426471	17.9972	13.6412	26.299	25.493	1274	4347.5	17.3441	26.0088	16.6667	19.5379	27.6667	67.5379	59	99	30	36	2.33333	5	1.66667	4.33333	2.33333	5	0	0	0	0	576	910	10.8779	43816	24.2652	9.65207	42.0443	4.12804	7546.25	9.51794	10.0247	2.85745
43818	0	18.5556	23.2222	0	0.86683	0	0.747561	31.4625	30.4667	0	0.252747	0	20.1987	0	26.9692	271.337	2117.47	0	12.1441	0	10.5333	6.5375	35.5333	38	66	28	29	0	5.33333	0	4.66667	0	5.33333	0	0	0	0	361	678	10.9042	43818	7.63636	7.85675	42.0671	0	3015.8	6.93811	9.21306	3.44658
43820	51.6667	53.7778	73.5556	0.741129	0.850846	0.700193	0.703947	31.1979	31.4292	0.525	0.79351	16.8551	160.902	19.1309	25.6407	17838	170542	36.3741	331.736	32.8021	270.571	105.802	1127.57	137	1159	30	44	9.33333	9	7.33333	8	9.33333	9	0	0	0	0	2806	51605	10.916	43820	24.6636	14.4309	42.0671	6.07185	180146	7.38359	4.13056	0.801951
43821	0	16	23.3333	0	0.757215	0	0.748964	31.1875	31.5792	0	0.537572	0	98.0737	0	32.9053	297.625	6119.38	0	39.5944	0	30.4208	9.8125	123.421	41	155	28	33	0	5	0	4	0	5	0	0	0	0	409	2867	10.9173	43821	25.1647	8.11628	42.0671	0	5186.88	4.85334	3.76976	2.10105
43829	0	9.66667	23.1111	0	0.625321	0	0.515729	31.4015	30.5795	0	0.829082	0	399.248	0	47.3716	456.485	16615.5	0	170.639	0	107.42	9.59848	927.42	41	958	28	28	0	4.33333	0	3	0	4.33333	0	0	0	0	453	10991	10.9433	43829	13.0072	8.9982	42.0671	0	1444.24	7.17921	2.71405	3.62231
43831	24.1111	30.3333	37.8889	0.937344	0.988242	0.884587	0.963923	31.0885	31.4635	0.40678	0.855505	15.1027	19.2608	23.8612	23.2314	5205.81	83117.9	22.7548	298.401	19.9115	208.536	54.9115	821.536	86	853	30	45	5.66667	6.33333	5.33333	6	5.66667	6.33333	0	0	0	0	765	7159	10.949	43831	24.5097	13.2429	42.0671	10.2074	157915	10.0969	10.249	1.80065
43832	72.6667	69.4444	111.889	0.938975	0.935882	0.800686	0.858402	31.25	31.5437	0.489655	0.816111	9.34216	138.166	17.75	22.9535	18984.2	247128	27.4167	370.024	21.75	294.456	95.75	1467.46	127	1499	29	36	9.66667	9.33333	9.33333	9	9.66667	9.33333	0	0	0	0	2701	47692	10.9496	43832	13.5385	15.8357	42.0671	8.29032	294492	6.91163	5.51422	1.10227
43839	0	12.6667	21.3333	0	0.696679	0	0.611538	31.6667	30.8523	0	0.678431	0	241.275	0	41.9566	223	5378.36	0	42.5951	0	27.1477	6.33333	216.148	38	247	29	29	0	4.66667	0	3.33333	0	4.66667	0	0	0	0	345	3013	10.9604	43839	5.61022	15.8065	42.0671	0	2644.36	8.14722	3.2263	2.62836
43841	41.8889	39	49.5556	0.964995	0.79933	0.928713	0.805712	31.3347	31.9216	0.47651	0.781818	17.3877	57.5393	21.6232	21.7499	12847.7	103632	33.0552	282.03	26.6653	230.078	93.6653	854.078	125	886	34	47	7.33333	7.66667	7	6.33333	7.33333	7.66667	0	0	0	0	2126	17865	10.9687	43841	23.7105	13.3172	42.0671	8.21614	138477	12.523	5.44279	0.85659
43845	16.4444	23.3333	31	0.725568	0.92631	0.610943	0.965863	31.6083	31.3958	0.443609	0.545455	18.6312	66.4813	29.1134	26.8611	4290.27	8982.56	25.9592	41.128	19.8917	33.1042	67.3917	130.604	99	162	30	29	5.33333	5.66667	4	5.33333	5.33333	5.66667	0	0	0	0	1527	1949	10.9845	43845	21.2549	7.92997	42.0443	4.80902	9997.41	6.08557	9.92646	3.02133
43848	6.88889	11.4444	17.2222	0.783072	0.883868	0.622722	0.820485	31.433	30.3884	0.186047	0.448819	12.1795	35.2799	34.8654	33.5838	755.879	2498.8	9.50245	22.9029	8.06696	16.6116	19.567	63.6116	51	94	30	28	3.33333	4	2.66667	3.66667	3.33333	4	0	0	0	0	524	1020	10.993	43848	9.48737	14.5126	42.0671	5.15816	3658.22	3.9448	5.40701	3.3558
43852	21.4444	23.6667	35.1111	0.93294	0.890936	0.979073	0.875022	31.1686	32.8462	0.485294	0.842697	15.7326	21.0332	26.0005	25.7227	5309.72	59706.6	26.1837	271.29	20.8314	181.154	74.8314	724.154	106	757	29	42	5.33333	5.66667	5	5	5.33333	5.66667	0	0	0	0	1147	6434	11.0073	43852	26.781	10.3108	42.0671	10.0377	118176	9.84714	10.6749	2.24191
43853	54.5556	62.1111	84.3333	0.812987	0.660371	0.828714	0.6221	31.6721	32.7241	0.625	0.885335	21.1897	226.366	20.0226	27.5661	27592.9	282527	53.3951	495.809	49.3279	349.276	213.328	2549.28	245	2582	31	32	9.33333	10.6667	7.66667	7.33333	9.33333	10.6667	0	0	0	0	3736	82815	11.0073	43853	17.3596	18.5494	42.0671	10.3418	228374	7.75439	5.0611	0.431869
43856	11.8889	7.55556	26.2222	0.973823	0.529975	0.960477	0.438641	31.5792	30.6875	0.3	0.577143	10.6836	189.285	29.6057	49.3108	1877.32	2061.75	15.8881	24.2537	13.4208	15.8125	36.4208	119.312	68	150	29	28	3.66667	4.33333	3.66667	2.33333	3.66667	4.33333	0	0	0	0	685	1547	11.0137	43856	15.4872	8.66154	42.0671	10.1518	861.65	8.21571	2.4726	3.64238
43858	0	11.4444	23.3333	0	0.786933	0	0.944825	31.3611	31.2176	0	0.23913	0	19.3484	0	29.1015	196.167	1250.31	0	10.4232	0	8.78241	5.63889	26.7824	37	58	29	28	0	4.33333	0	3.66667	0	4.33333	0	0	0	0	357	570	11.0202	43858	21.7733	8.22667	42.0671	0	1919.83	8.25683	5.89672	2.58892
43860	13.2222	12.4444	22.3333	0.92064	0.827827	0.87302	0.658655	32.4667	30.5875	0.707317	0.70073	66.259	277.703	32.8165	41.3316	12393.2	5689.91	97.5838	46.7518	68.5333	37.4125	272.533	241.412	305	272	35	30	4	4	4	3.66667	4	4	0	0	0	0	3839	2417	11.0248	43860	7.38824	9.53529	42.0671	7.13499	4302.84	6.64307	5.81625	2.26963
43861	8.88889	20.2222	25.5556	0.837264	0.611073	0.802474	0.812731	31.4483	31.1293	0.176471	0.64878	27.5623	98.9878	33.6717	33.6726	905.897	7686.26	9.42672	41.3048	8.55172	29.3707	24.5517	199.871	56	231	28	30	3.33333	9	3.33333	7.66667	3.33333	9	0	0	0	0	611	3453	11.0327	43861	9.45594	12.9253	42.0671	5.53874	8725.97	5.09542	4.71403	1.39502
43862	48.5556	42.2222	75.5556	0.689229	0.686006	0.62177	0.615507	31.4295	31.6091	0.591623	0.803959	12.9423	141.043	21.8331	24.6451	17346.9	140674	37.5865	343.325	29.5705	260.891	143.57	1172.39	175	1204	30	35	9	8.66667	6.66667	6	9	8.66667	0	0	0	0	2903	26860	11.0331	43862	22.2613	12.4916	42.0671	3.53413	168534	9.6586	4.19661	0.5153
43868	8.66667	13.8889	20	0.733526	0.893231	0.503361	0.701744	31.7824	31.3889	0.384615	0.606061	63.5177	62.7401	45.9568	32.729	1068.17	6451	11.6407	48.7631	8.21759	40.6111	50.2176	152.611	82	184	29	31	3.66667	4.33333	2.66667	4	3.66667	4.33333	0	0	0	0	680	2146	11.0507	43868	17.3958	7.34583	42.0671	2.15859	9769.83	5.35951	6.62926	2.60714
43869	22.5556	33.3333	48.1111	0.920045	0.598942	0.878319	0.680948	30.8668	31.7582	0.32	0.760391	24.942	153.955	26.8211	27.0427	3501.65	30593.7	15.3203	98.0018	15.1332	70.2418	50.1332	427.242	81	459	28	32	5.33333	9	5	5.33333	5.33333	9	0	0	0	0	1034	8562	11.0567	43869	25.6091	10.6597	42.0443	6.21496	28986.7	10.4645	5.36659	1.23276
43870	52.5556	51.2222	70.4444	0.802891	0.872955	0.739329	0.760388	31.1474	31.7761	0.387097	0.826295	11.5811	198.018	17.0552	24.9902	12841.6	178413	25.4699	364.087	21.8526	279.224	69.8526	1479.22	101	1511	32	48	9	8	7.33333	8	9	8	0	0	0	0	1535	48573	11.0676	43870	24.9407	22.4288	42.0671	7.42258	168378	9.8149	6.14117	1.03136
43874	10.2222	13	23	0.692408	0.832092	0.562392	0.911954	31.3795	30.6741	0.5	0.819355	102.313	284.022	42.3837	42.5142	2481.45	10246.5	23.6858	79.625	15.1205	56.3259	108.621	452.326	140	483	30	31	4.33333	4.33333	3	3.66667	4.33333	4.33333	0	0	0	0	1429	4856	11.0768	43874	14.7688	9.92871	42.0671	3.66567	8657.86	3.96897	5.96304	1.12273
43880	0	5.11111	21.2222	0	0.830005	0	0.779556	31.6542	30.3208	0	0.111111	0	15.0598	0	23.6215	76.0542	779.721	0	10.2879	0	10.6792	4.34583	17.6792	36	48	29	28	0	2.66667	0	2.33333	0	2.66667	0	0	0	0	361	509	11.1091	43880	6.375	6.52381	42.0671	0	887.362	6.96806	7.20406	1.79461
43881	19.6667	27.6667	30.8889	0.913844	0.84495	0.863984	0.874763	31.2266	31.8411	0.40678	0.822285	18.7465	20.0479	26.2707	24.5124	4387.02	55977.2	23.2141	222.018	18.7734	126.159	55.7734	662.159	87	694	30	49	5.33333	6.66667	4.66667	5.33333	5.33333	6.66667	0	0	0	0	835	5420	11.1105	43881	25.6438	11.3231	42.0443	8.49048	107326	11.2277	10.9905	2.30064
43885	70.2222	76.2222	97.5556	0.778557	0.871997	0.783489	0.943171	31.0208	31.2898	0.665306	0.862832	11.1829	174.929	16.4404	24.7903	41698.7	296572	63.726	421.604	52.4792	352.21	192.979	2237.71	224	2269	30	37	10	10.6667	9	9.33333	10	10.6667	0	0	0	0	3378	59681	11.1227	43885	25.6698	18.0242	42.0443	7.85604	336421	14.5605	6.61041	0.727399
43887	0	8.22222	19.5556	0	0.596262	0	0.571239	31.5982	31.2589	0	0.830645	0	583.403	0	52.0804	348.714	7245.43	0	85.1735	0	50.7411	12.4018	495.741	44	527	28	29	0	4	0	2.66667	0	4	0	0	0	0	394	5267	11.1271	43887	6.65101	8.67785	42.0671	0	786.071	4.95729	3.59963	2.68414
43892	23.2222	23.2222	35.2222	0.72627	0.840738	0.657301	0.763886	31.7284	30.8707	0.471429	0.689441	13.8502	30.7924	26.1706	24.6122	5696.08	20896	26.0897	94.9762	19.2716	70.1293	76.2716	252.129	108	283	30	32	6	5.33333	5	5.33333	6	5.33333	0	0	0	0	1282	4429	11.1413	43892	3.55973	8.67008	42.0671	5.31809	30307	4.90577	6.23973	3.22221
43893	28.8889	30.3333	40.3333	0.877738	0.874924	0.877553	0.847539	31.3231	31.533	0.389831	0.758105	13.4769	15.8966	22.2723	20.8878	5879.71	86667.5	21.2615	301.247	17.6769	250.467	60.6769	698.467	92	730	32	56	6.33333	6	5.66667	6	6.33333	6	0	0	0	0	970	10064	11.1413	43893	25.0152	24.8785	42.0671	7.59964	160357	7.51217	6.38937	1.86181
43894	23.2222	27.6667	35.5556	0.940528	0.981349	0.952665	0.96961	31.4028	31.825	0.453125	0.852941	14.926	22.3913	24.661	24.2195	5736.11	72603	26.2719	285.4	21.5972	197.175	64.5972	750.175	96	782	31	45	5.66667	6	5.33333	5.66667	5.66667	6	0	0	0	0	899	5365	11.144	43894	18.7845	10.5773	42.0671	13.557	138269	12.649	12.6202	2.20838
43896	37	44	62.8889	0.903752	0.893738	0.811822	0.843284	31.4391	31.3333	0.626168	0.850716	11.0624	46.6881	21.6092	20.6239	16683.5	126358	47.618	310.114	34.5609	224.667	158.561	972.667	190	1004	30	32	6.66667	8	6.66667	7	6.66667	8	0	0	0	0	2239	14596	11.1449	43896	4.77222	21.0216	42.0671	9.4511	190659	13.5054	10.4371	0.800071
43900	49.3333	32.2222	64.6667	0.795315	0.899545	0.700227	0.864659	31.3606	31.8245	0.59375	0.782027	22.726	28.2075	21.8036	20.0758	20196.1	125066	43.7475	390.124	34.6394	294.675	155.639	945.175	187	977	33	39	9	6.66667	7.33333	6	9	6.66667	0	0	0	0	3059	12102	11.1544	43900	23.9308	17.6878	42.0671	4.624	212257	9.7213	11.2195	0.681966
43902	3.44444	11	17.1111	0.720577	0.817943	0.703481	0.766499	31.5227	30.9943	0.292929	0.373913	59.2272	35.2387	45.7609	33.977	532.5	2105.88	9.73534	19.6926	7.47727	17.0057	32.4773	63.0057	64	94	29	29	2.33333	4	1.66667	3.66667	2.33333	4	0	0	0	0	438	940	11.1573	43902	14.7194	6.95	42.0443	3.07298	3303.25	4.21369	4.75088	2.01595
43906	12.5556	15.1111	23.4444	0.845355	0.694321	0.779071	0.850914	31.8633	30.8906	0.555556	0.543478	54.5922	70.3883	35.6217	32.0961	3608.85	5823.08	29.6765	39.6241	19.1367	31.1094	107.137	119.109	139	150	30	30	4.33333	5.66667	3.66667	4	4.33333	5.66667	0	0	0	0	1696	2124	11.1662	43906	7.7412	9.26915	42.0671	5.31124	6380.83	5.8661	4.03698	1.83966
43907	0	12.3333	25.2222	0	0.932867	0	0.873353	31.1929	31.4429	0	0.55102	0	65.9721	0	33.9874	576.221	5011.47	0	36.0977	0	27.5571	10.8071	140.557	42	172	29	33	0	4.33333	0	3.66667	0	4.33333	0	0	0	0	402	1653	11.1682	43907	20.818	9.65235	42.0443	0	6643.82	7.42393	6.50993	2.07008
43909	48.1111	40.2222	67.6667	0.867626	0.911305	0.703535	0.892685	30.9925	31.7125	0.670782	0.818011	17.377	34.9772	20.3643	23.3959	28699.6	120741	63.9428	311.608	53.0075	238.787	208.007	1085.29	239	1117	32	37	8	7.33333	7.33333	6.66667	8	7.33333	0	0	0	0	4167	24104	11.1741	43909	28.9335	10.9981	42.0671	7.26542	195122	4.74512	4.87395	0.19699
43910	89.7778	73.4444	129.667	0.951794	0.626669	0.901792	0.759805	31.2099	31.2454	0.470968	0.753521	4.28583	50.0207	12.3889	18.3097	29758.1	202382	33.8124	269.503	25.7901	212.755	88.7901	829.755	120	861	31	33	11.3333	13.3333	10.3333	8	11.3333	13.3333	0	0	0	0	1592	33863	11.1781	43910	25.1453	18.6522	42.0671	12.477	263786	13.6034	2.77764	1.31203
43911	43	25.5556	67.2222	0.759941	0.702089	0.804972	0.619283	31.7229	32.2836	0.702786	0.794355	40.0689	65.2924	23.7755	27.9019	32514.6	92495.4	78.9334	327.79	56.2771	219.216	308.277	909.716	340	942	32	35	8.66667	6.33333	6.66667	5	8.66667	6.33333	0	0	0	0	6312	21443	11.1815	43911	17.2084	14.5594	42.0671	5.52309	139982	7.94533	2.75777	0.109285
43914	23.8889	30.8889	48.8889	0.962238	0.551539	0.823668	0.426319	31.5386	32.1455	0.390625	0.862475	14.5189	382.877	24.7596	39.4794	5596	70918	21.1125	240.459	15.4614	161.855	63.4614	1565.85	95	1598	31	32	5.66667	8.33333	5.33333	5.66667	5.66667	8.33333	0	0	0	0	1346	40154	11.1856	43914	19.2616	11.1205	42.0671	5.46999	9471	7.68555	2.31169	1.79233
43921	0	6.11111	22.2222	0	0.633038	0	0.546098	31.4663	32.3462	0	0.252525	0	65.7094	0	30.4247	507.731	1183.77	0	14.072	0	13.6538	15.5337	33.6538	47	66	29	29	0	3.33333	0	2.33333	0	3.33333	0	0	0	0	478	906	11.2002	43921	15.1183	9.80645	42.0671	0	686.962	5.60427	2.93093	1.25499
43923	47.3333	72.1111	88.8889	0.819317	0.699694	0.764328	0.623967	31.2089	31.7232	0.300971	0.827988	9.36736	57.6093	18.5773	20.7496	7432.86	118365	14.9695	172.425	11.7911	123.277	43.7911	810.277	75	842	28	44	8.66667	11.6667	7	8.33333	8.66667	11.6667	0	0	0	0	1576	23983	11.2013	43923	21.4061	14.8614	42.0671	6.01507	148255	5.97606	3.89047	1.55516
43927	0	10.1111	25.6667	0	0.952602	0	0.93671	31.6293	31.1983	0	0.538462	0	28.4319	0	30.6655	606.629	6768.2	0	61.538	0	55.8017	15.3707	142.802	47	174	29	32	0	3.66667	0	3.33333	0	3.66667	0	0	0	0	439	1959	11.2065	43927	4.1463	16.6481	42.0671	0	11579.9	7.65369	6.97402	2.15106
43929	16.3333	19.3333	32.7778	0.78753	0.694477	0.849497	0.863401	31.0446	30.6607	0.23913	0.314815	9.23087	25.4024	23.6844	25.1021	2085.83	4098.09	12.3431	20.5347	10.9554	18.8393	26.9554	46.3393	58	77	29	30	5	5	4.33333	5	5	5	0	0	0	0	612	1329	11.2113	43929	17.3773	12.9213	42.0671	10.1052	4273.73	7.46531	5.62054	2.9552
43940	0	11.7778	17.7778	0	0.822378	0	0.927381	31.358	31.6477	0	0.489362	0	26.1514	0	34.6567	465.727	2750.36	0	24.9183	0	16.3523	15.642	78.3523	47	110	29	30	0	4.33333	0	3.66667	0	4.33333	0	0	0	0	401	1221	11.2454	43940	22.8464	8.29688	42.0443	0	4718.91	6.12934	6.87306	3.08079
43943	14.2222	11.5556	33	0.938203	0.763676	0.830612	0.735656	31.6026	32.7483	0.529412	0.684615	43.9925	101.11	31.5891	33.473	4687.04	17637.7	31.9834	134.463	23.3974	110.252	108.397	484.252	140	517	30	33	4.33333	4.33333	4.33333	3.33333	4.33333	4.33333	0	0	0	0	1807	5845	11.2525	43943	21.045	34.3874	42.0443	5.78961	29118	3.84645	4.56622	0.962484
43947	53.3333	49.6667	77.4444	0.759398	0.88355	0.719442	0.745238	31.1411	31.623	0.492754	0.826905	12.6886	144.293	18.923	25.4055	13104.6	160429	26.2547	340.54	23.8589	253.377	78.8589	1456.38	110	1488	28	37	9.33333	8.66667	7.66667	8	9.33333	8.66667	0	0	0	0	1940	37962	11.2654	43947	22.7035	12.0191	42.0443	6.19198	180095	11.4146	4.02824	1.99337
43948	0	8.77778	24.5556	0	0.823193	0	0.879415	31.681	30.7155	0	0.191011	0	13.1384	0	27.3098	258.491	1118.87	0	11.8794	0	11.2845	8.31897	23.2845	40	54	29	26	0	3.66667	0	3	0	3.66667	0	0	0	0	493	550	11.2678	43948	11.3988	8.16667	42.0443	0	1764.58	8.84344	7.79729	3.52721
43950	7.55556	14.4444	21.3333	0.972639	0.846295	0.874844	0.758194	31.5	30.8393	0.6	0.705036	131.338	90.9445	45.4929	34.3369	2465	8501.86	30.5882	62.553	18	44.6607	135.5	243.161	167	274	29	31	3	4.66667	3	4	3	4.66667	0	0	0	0	1343	3178	11.2681	43950	11.5916	8.99267	42.0443	4.03439	10336.9	7.34114	4.4882	2.339
43958	19	26.3333	42.4444	0.781131	0.803863	0.711896	0.652274	31.2125	30.7312	0.166667	0.801193	14.9126	110.793	24.5864	31.8707	2196.82	30800.7	10.4776	122.678	10.7875	104.269	20.7875	600.269	52	631	29	30	5.33333	6.33333	4.33333	5.33333	5.33333	6.33333	0	0	0	0	911	9805	11.2891	43958	6.80597	12.3313	42.0443	5.36385	30668.6	5.75021	4.4186	2.07194
43970	4.22222	20.6667	25.5556	0.771641	0.314781	0.519458	0.371813	31.3125	30.7604	0.232558	0.454545	43.9263	79.6546	45.3081	35.1122	469.125	4189.1	8.81908	21.5138	8.1875	15.7396	21.6875	94.2396	53	125	27	29	2.33333	9.33333	2	3.66667	2.33333	9.33333	0	0	0	0	669	2639	11.3121	43970	14.0859	8.29293	42.0215	2.49664	1824.1	4.51693	1.99513	1.22682
43972	0	10.1111	17.3333	0	0.923936	0	0.809385	31.2212	31.351	0	0.676596	0	161.911	0	40.0263	186.5	4789.25	0	50.3084	0	30.649	8.77885	192.649	40	224	29	30	0	4	0	3.33333	0	4	0	0	0	0	417	3207	11.3146	43972	19.935	7.61789	42.0443	0	5453.5	3.10939	5.00717	2.84773
43975	15.2222	23.8889	27.1111	0.884022	0.908819	0.950035	0.897078	31.5125	30.7167	0.362832	0.844749	16.0439	21.25	27.5641	26.4526	3236.95	56245.1	21.3269	257.548	17.4875	142.283	46.4875	789.283	78	820	30	51	4.66667	5.66667	4	5	4.66667	5.66667	0	0	0	0	726	10010	11.3255	43975	3.0786	12.6288	42.0443	9.98534	102593	11.5204	10.2266	2.59174
43977	54.6667	65.7778	69.4444	0.880598	0.96127	0.869856	0.890726	31.1758	30.8828	0.281553	0.591512	6.60848	5.24665	13.4881	12.2157	9394.14	78282.2	17.621	130.021	15.8242	112.117	36.8242	281.117	68	312	31	36	8.33333	9.33333	8	9	8.33333	9.33333	0	0	0	0	837	3110	11.3294	43977	16.8608	15.4398	42.0443	10.0414	141470	13.4127	12.903	1.97263
43981	78.5556	52.3333	104.333	0.931548	0.878553	0.892635	0.951549	31.1754	31.0088	0.503356	0.701835	16.2789	75.0877	17.9437	21.6278	24799.3	175769	33.4398	320.981	24.8246	272.991	96.8246	927.991	128	959	30	36	12.6667	8.66667	12.6667	7.66667	12.6667	8.66667	0	0	0	0	3565	31041	11.3415	43981	7.61782	20.6063	42.0443	3.81391	211627	6.84536	6.03254	1.47401
43983	14.5556	29.5556	34.8889	0.73393	0.688785	0.644407	0.596196	31.3893	32.1143	0.25	0.432432	12.5883	24.2581	26.808	23.7005	1990.76	8773.11	12.0229	31.2917	9.61071	22.8857	31.6107	80.8857	63	113	30	36	4.66667	8	3.66667	5.66667	4.66667	8	0	0	0	0	842	2494	11.3476	43983	20.3738	9.21651	42.0443	5.32236	9272.16	7.81948	3.00919	3.62671
43985	42.6667	42.5556	56.1111	0.918847	0.890943	0.745865	0.801042	31.3389	30.9471	0.4375	0.82398	13.8519	14.8851	20.5848	21.7167	9526.83	84816.7	23.8095	214.499	19.6611	142.053	69.6611	750.053	101	781	31	39	7.33333	7.33333	7.33333	7.33333	7.33333	7.33333	0	0	0	0	1568	7579	11.362	43985	15.1745	14.0658	42.0443	6.2768	150020	10.8436	10.9278	2.04529
43991	0	12.8889	21.4444	0	0.876724	0	0.806115	31.1958	31	0	0.435484	0	32.3136	0	32.0406	276.204	2500	0	20.3103	0	15	9.80417	61	41	92	27	28	0	4.33333	0	3.66667	0	4.33333	0	0	0	0	464	969	11.3883	43991	15.752	7.75733	42.0443	0	3551.85	7.55532	6.26596	2.3211
43992	82.7778	83.8889	114.667	0.780258	0.817851	0.694441	0.93391	31.1799	31.5833	0.529412	0.839286	11.6428	93.1205	16.6686	20.6121	26806.3	275847	34.804	350.129	27.8201	259.417	93.8201	1582.42	125	1614	30	38	11.3333	10.3333	9.33333	10.3333	11.3333	10.3333	0	0	0	0	2699	57360	11.3914	43992	21.0875	13.9152	42.0443	6.81361	277021	8.02322	3.66572	0.955337
43993	8.11111	19.3333	26.2222	0.842505	0.737236	0.923235	0.821852	31.3354	31.2591	0.451613	0.810409	109.266	455.978	45.0152	39.8487	1274.85	22765.8	14.8701	127.212	10.6646	78.2409	74.6646	699.741	106	731	29	33	3.33333	5.33333	3	5	3.33333	5.33333	0	0	0	0	872	13826	11.3925	43993	20.1248	17.096	42.0443	4.62942	6309.04	5.57547	3.01698	1.97039
43994	16.6667	23.5556	27	0.90736	0.95363	0.90304	0.942211	31.1196	31.4429	0.430894	0.833333	17.797	22.5912	27.5366	26.3251	3868.95	51158.4	24.0004	237.722	19.8804	129.057	59.8804	723.557	91	755	30	47	4.66667	5.66667	4.33333	5.33333	4.66667	5.66667	0	0	0	0	832	5306	11.3935	43994	27.4701	11.8215	42.0443	9.86131	100721	10.4369	9.23116	2.08949
43996	44.7778	53.8889	72.6667	0.868737	0.697298	0.812926	0.684723	31.5075	31.6754	0.506849	0.843137	15.9341	61.0032	21.6626	21.6435	12136.1	176237	28.7233	352.904	21.4925	269.325	88.4925	1083.32	120	1115	29	38	8	9.66667	7	7.33333	8	9.66667	0	0	0	0	2289	31964	11.3974	43996	16.7296	14.2579	42.0443	5.31078	221116	6.77916	3.61019	2.16473
44000	0	19	24.2222	0	0.859952	0	0.86407	31.681	30.7328	0	0.351852	0	15.4853	0	24.9204	491.534	3024.26	0	17.0626	0	14.2672	9.31897	45.2672	41	76	28	29	0	5	0	4.66667	0	5	0	0	0	0	330	813	11.4037	44000	8.62471	9.02331	42.0443	0	4583.4	8.48186	7.44787	2.80171
44001	81.3333	153.556	172.111	0.770224	0.891664	0.778087	0.640938	31.3338	31.5122	0.727506	0.846349	9.00144	140.531	16.6899	20.9277	170655	718385	195.666	512.642	151.666	390.488	722.666	2400.49	754	2432	33	51	11	14.3333	9.33333	13.3333	11	14.3333	0	0	0	0	11552	137091	11.4042	44001	17.1916	18.966	42.0443	6.70175	797318	6.09206	5.20643	0.269836
44006	6.55556	13.3333	17.7778	0.690383	0.740246	0.66542	0.623205	31.2232	31.1696	0.146341	0.461538	25.388	40.5694	33.088	34.3379	692.286	3087.86	8.42085	24.6804	7.77679	18.8304	17.7768	76.8304	49	108	29	30	3	4	2.66667	4	3	4	0	0	0	0	459	1524	11.4091	44006	16.747	9.47202	42.0443	4.11885	5129.86	3.93057	4.11269	1.72051
44007	6	13.5556	24.3333	0.644237	0.691515	0.518187	0.529905	31.6581	30.8199	0.181818	0.792261	21.8357	136.419	35.4485	36.812	762.879	17982.5	11.6012	138.697	11.3419	96.6801	21.3419	466.18	53	497	28	31	3	4.66667	2.33333	3.33333	3	4.66667	0	0	0	0	648	10348	11.4094	44007	10.7164	7.01289	42.0443	3.42163	22813.8	3.30178	3.29078	3.03305
44009	21.2222	22.4444	35	0.672498	0.789312	0.586188	0.743712	31.4091	30.5114	0.209302	0.459459	12.2725	40.4816	25.9028	24.3133	1835.14	7335.92	8.84745	32.9837	7.59091	25.4886	20.5909	89.4886	52	120	30	29	6	6	4.33333	5	6	6	0	0	0	0	691	2042	11.419	44009	6.55702	9.33772	42.0215	4.09437	8101.73	4.82621	6.16442	2.66987
44012	0	9.22222	16.8889	0	0.722881	0	0.583146	31.9957	31.2328	0	0.717172	0	459.989	0	47.0821	125.655	6631.62	0	73.6468	0	47.7672	9.00431	370.767	41	402	28	28	0	4	0	3	0	4	0	0	0	0	375	4366	11.4221	44012	16.328	9.10582	42.0215	0	2886.24	4.2496	3.05019	2.7952
44014	21.1111	23.1111	45.1111	0.793404	0.568655	0.741695	0.482854	32.027	31.1588	0.662651	0.584541	29.8648	99.7933	28.2317	29.0058	12246	11152.5	57.2098	47.7931	35.973	36.8412	187.973	166.841	220	198	32	30	5.33333	7.33333	5	4	5.33333	7.33333	0	0	0	0	3155	4356	11.424	44014	17.8527	8.34901	42.0443	6.7003	7156.03	3.80459	2.68187	1.27307
44017	18.1111	39.2222	44.7778	0.8989	0.77426	0.799527	0.738755	32.1719	31.2161	0.691395	0.684543	35.28	108.861	29.9534	28.1961	14792.7	26144.9	74.9324	72.0388	47.8281	53.7839	277.828	326.784	310	358	33	34	4.66667	8.33333	4.33333	7	4.66667	8.33333	0	0	0	0	4029	9500	11.4327	44017	8.08353	11.159	42.0215	6.93374	8899.07	8.54541	3.46735	3.30672
44021	21.4444	23.7778	31	0.896875	0.923616	0.940442	0.897578	30.7583	31.3389	0.444444	0.845194	18.213	27.7371	25.9864	26.0893	4996.43	59084.4	24.5681	269.04	19.2417	171.661	65.2417	755.661	96	787	30	45	5.66667	5.66667	5	5.33333	5.66667	5.66667	0	0	0	0	1041	7567	11.4379	44021	28.039	59.3138	42.0215	9.17151	114640	10.5107	10.8956	2.47715
44025	84.4444	99.1111	128.111	0.925804	0.891205	0.689564	0.839185	31.4167	31.2479	0.565611	0.71867	14.7937	96.1647	16.3839	20.0336	49710.6	274452	60.1978	290.635	50.5833	245.752	171.583	994.752	203	1026	31	43	10.3333	12	10.3333	10.6667	10.3333	12	0	0	0	0	5123	51328	11.4462	44025	7.28166	16.169	42.0443	4.86973	313367	7.01384	7.45342	0.619487
44026	0	30	36	0	0.886889	0	0.744015	31.3185	30.7137	0	0.242105	0	17.0911	0	24.8015	249.79	4050.76	0	14.4641	0	13.2863	4.68145	41.2863	36	72	29	29	0	6.33333	0	5.66667	0	6.33333	0	0	0	0	548	1335	11.4534	44026	13.8361	9.96448	42.0443	0	4947.9	13.5679	9.36805	2.24617
44030	68.2222	94.7778	109.333	0.845486	0.851596	0.654448	0.868159	31.4842	31.7254	0.510204	0.875979	15.2529	245.374	17.0766	27.8803	36544.6	336906	54.1022	387.013	49.5158	266.275	149.516	2679.27	181	2711	32	57	9.66667	12	9	10.3333	9.66667	12	0	0	0	0	4561	94096	11.4627	44030	10.9027	32.3326	42.0215	6.57449	311384	19.158	6.14624	0.965049
44032	0	4.44444	18.7778	0	0.723109	0	0.707915	31.3519	31.7407	0	0.181818	0	15.7713	0	37.3015	-19.463	467.815	0	8.48426	0	7.25926	4.64815	20.2593	36	52	28	28	0	2.66667	0	2	0	2.66667	0	0	0	0	341	537	11.4652	44032	24	40.25	42.0443	0	552.889	4.81254	5.28675	2.29719
44037	21.5556	24	31	0.816217	0.752919	0.674135	0.739248	31.484	31.0801	0.255319	0.736721	20.0962	142.489	26.8537	32.1639	2773.97	22131.6	13.1604	96.3134	12.516	72.9199	32.516	588.92	64	620	30	42	5.66667	6.33333	5	4.66667	5.66667	6.33333	0	0	0	0	936	6137	11.4849	44037	5.24271	10.0969	42.0443	6.08809	25662	7.76722	5.97288	2.20078
44042	0	6.33333	18.3333	0	0.961886	0	0.941967	31.3371	31.5947	0	0.375	0	25.693	0	34.9249	588.375	1752.88	0	24.5281	0	21.4053	13.6629	59.4053	45	91	29	29	0	2.66667	0	2.66667	0	2.66667	0	0	0	0	412	823	11.4894	44042	23.2601	7.61616	42.0443	0	2932.25	5.55168	6.28835	2.97177
44047	48.7778	49.2222	71.1111	0.834259	0.893888	0.788295	0.945053	31.5317	31.9206	0.339286	0.712484	10.9913	71.1359	18.6427	19.6702	8025.68	128224	16.6095	263.743	14.4683	199.079	50.4683	775.079	82	807	31	58	8	8	7.66667	7.66667	8	8	0	0	0	0	1460	19865	11.4953	44047	14.1357	13.6198	42.0443	7.1952	168032	14.5648	12.8647	2.44923
44049	39.5556	41.3333	60.5556	0.94192	0.843175	0.860173	0.869995	31.0448	32.1745	0.423729	0.866784	10.5947	58.496	20.9369	24.0115	7015.58	110200	18.8541	286.366	13.9552	154.325	54.9552	1288.83	86	1321	28	36	7	8	6.66667	7	7	8	0	0	0	0	1279	20995	11.4998	44049	25.8686	11.8237	42.0443	8.0366	154725	7.84457	9.3445	1.66542
44050	8.22222	14.1111	18.8889	0.764465	0.911428	0.640163	0.919182	31.375	30.7273	0.3	0.430769	32.9097	19.1743	36.2559	28.0339	1347.25	3722.36	15.4899	27.8633	13.125	24.2727	34.625	67.2727	66	98	29	28	3.66667	4.33333	3	4	3.66667	4.33333	0	0	0	0	787	855	11.5007	44050	8.76786	8.29762	42.0443	3.39801	5577.67	7.04736	7.75435	2.15025
44052	0	9	18.1111	0	0.543105	0	0.63392	31.1542	31.4417	0	0.186047	0	14.0912	0	30.7076	385.871	901.008	0	9.32377	0	8.55833	10.8458	19.5583	42	51	28	30	0	4.33333	0	2.33333	0	4.33333	0	0	0	0	337	528	11.5094	44052	25.9544	6.34053	42.0443	0	1181.53	6.2891	4.14746	2.46669
44054	17.6667	40.2222	49.6667	0.883421	0.655755	0.881657	0.712303	31.6366	31.4282	0.152941	0.840348	10.6449	264.006	24.8272	32.1175	1784.45	66448.6	9.60242	180.389	8.36343	136.072	21.3634	793.572	53	825	29	35	5	9.33333	4.33333	6	5	9.33333	0	0	0	0	973	27569	11.5137	44054	13.8367	11.7085	42.0443	9.95332	46940.1	12.2803	4.64634	2.28769
44055	50.8889	40.6667	75.6667	0.762312	0.962262	0.665326	0.809628	30.9734	31.8298	0.572254	0.785482	11.2457	71.5244	19.0873	22.4554	19574.1	126123	41.2056	320.288	35.0266	271.17	125.027	1075.17	156	1107	30	33	9	7.33333	7.33333	7	9	7.33333	0	0	0	0	2601	21704	11.5142	44055	29.2156	11.9797	42.0443	5.84852	168318	6.33597	6.00742	0.690793
44058	4.77778	16.3333	22.4444	0.767214	0.80291	0.707663	0.842633	31.5189	30.7614	0.162791	0.780488	15.1572	151.211	32.9661	36.0767	713.174	13534.2	10.8532	89.0414	10.4811	49.2386	18.4811	367.239	50	398	28	31	2.66667	5.33333	2	4	2.66667	5.33333	0	0	0	0	568	6140	11.5169	44058	13.3774	8.159	42.0443	5.25748	13588.8	5.42792	5.81	2.7383
44060	31.8889	34	44.3333	0.883915	0.928538	0.917335	0.859279	31.2415	31.5487	0.474453	0.743888	15.7044	8.4848	22.6192	18.9109	7554.63	100297	24.5111	309.288	18.7585	242.951	77.7585	758.451	109	790	33	65	6.66667	6.66667	6	6	6.66667	6.66667	0	0	0	0	1199	7055	11.5206	44060	24.2149	14.5526	42.0443	9.39506	189364	9.56094	10.6994	1.64073
44062	11.6667	14.6667	21.7778	0.805574	0.86003	0.800445	0.878789	31.2443	31.6875	0.529412	0.478261	33.8406	38.6182	36.2505	31.0129	2874.11	3712.25	25.489	26.7064	16.7557	19.3125	91.7557	77.3125	123	109	29	30	4	4.66667	3.33333	4	4	4.66667	0	0	0	0	1378	1193	11.5239	44062	24.9533	8.26667	42.0443	5.43154	5587.27	6.54379	7.00998	2.33316
44070	4.11111	15.6667	23.6667	0.814941	0.7975	0.763851	0.728386	31.114	31.4081	0.166667	0.5625	15.7408	32.0833	30.2469	32.0443	707.724	4407.08	9.21035	30.1947	8.88603	20.5919	17.886	112.592	49	144	29	29	2.33333	5	2	4	2.33333	5	0	0	0	0	456	1620	11.5454	44070	17.771	9.45399	42.0443	5.65737	6684.36	7.38341	6.60289	3.2918
44071	12.1111	17.2222	25.4444	0.937387	0.964794	0.75523	0.894253	31.3958	31.1792	0.320388	0.713208	28.5864	53.0213	33.3117	31.2958	1653.35	10433	13.4941	64.7434	12.6042	37.8208	40.6042	211.821	72	243	29	30	4	4.66667	3.66667	4.66667	4	4.66667	0	0	0	0	662	3190	11.5463	44071	15.0446	8.51515	42.0215	8.00257	14464.1	7.88672	7.46149	1.25789
44073	0	38.6667	49.1111	0	0.419954	0	0.341348	31.3884	31.3862	0	0.698462	0	56.2369	0	28.6656	211.33	31550.3	0	86.1483	0	66.6138	3.61161	303.614	35	335	28	38	0	10.6667	0	5.33333	0	10.6667	0	0	0	0	880	12429	11.5478	44073	16.6219	8.86651	42.0443	0	6888.55	13.2233	2.15741	2.19006
44080	0	21	23.6667	0	0.780632	0	0.645716	31.4224	30.7328	0	0.326733	0	18.6084	0	29.3169	135.026	2688.92	0	13.8651	0	12.2672	4.57759	46.2672	36	77	29	30	0	6	0	4.66667	0	6	0	0	0	0	393	950	11.5709	44080	13.9921	7.03968	42.0443	0	3169.84	11.3938	6.0287	2.2762
44084	14.5556	30.8889	39.3333	0.748417	0.515556	0.840246	0.354245	31.238	31.6514	0.541401	0.827362	73.8321	249.845	37.2837	37.8273	3927.75	41749.4	26.0445	145.662	15.762	97.3486	99.762	807.349	131	839	29	33	5	8.66667	4	4.66667	5	8.66667	0	0	0	0	2053	20564	11.5738	44084	23.8357	9.58373	42.0443	4.12202	7402.97	6.10873	2.39457	1.54118
44087	29.8889	35.4444	53.7778	0.814998	0.670967	0.87324	0.657806	31.5756	30.75	0.496855	0.640327	22.2996	132.379	23.4346	24.9724	9881.42	41261	32.1382	118.103	24.4244	102.25	102.424	408.25	134	439	32	35	6.66667	7.66667	5.66667	6	6.66667	7.66667	0	0	0	0	1785	10305	11.5947	44087	5.07559	18.4236	42.0443	4.07219	33023.9	5.23441	3.93416	0.718754
44088	22.3333	24.1111	35.4444	0.865615	0.77019	0.833867	0.801742	31.9474	31.9375	0.518519	0.671875	19.2028	151.461	26.7545	31.815	6391.79	11756.9	29.1223	51.7215	20.0526	38.0625	97.0526	225.062	129	257	31	30	5.33333	7	5	5	5.33333	7	0	0	0	0	1659	5091	11.5972	44088	22.0642	7.7503	42.0443	6.72881	7071.96	6.17192	3.49072	2.5383
44099	4	16	25.1111	0.718298	0.861411	0.733433	0.704202	31.2463	32.5294	0.180723	0.771429	14.8478	155.92	37.3704	35.5724	638.331	15361.4	9.55923	102.422	8.25368	70.9706	17.7537	473.471	49	506	28	33	2.33333	4.33333	2	4	2.33333	4.33333	0	0	0	0	583	6930	11.6117	44099	21.7868	19.9069	42.0443	3.95914	15434.4	4.2126	4.56296	2.80079
44101	66.3333	76.2222	93.5556	0.860807	0.946856	0.56241	0.802622	31.3526	31.9925	0.725857	0.912262	34.4647	247.155	27.6305	30.3084	33840.1	332612	53.902	476.34	39.6474	338.007	333.647	3498.01	365	3530	31	44	9.66667	10	8.33333	9.33333	9.66667	10	0	0	0	0	6445	99716	11.6124	44101	18.36	13.9501	42.0443	5.06584	311213	16.3997	4.70499	0.230356
44102	31.5556	35.7778	46.2222	0.807771	0.961592	0.757174	0.856804	31.3224	30.6086	0.287129	0.509434	7.75777	69.2654	19.5037	28.9233	4895.89	10252.8	16.0227	30.407	12.6776	23.3914	36.6776	128.391	68	159	30	31	7	7	5.66667	7	7	7	0	0	0	0	798	3495	11.6146	44102	9.7291	9.44928	42.0443	7.47465	5469.68	5.88393	4.01011	1.1999
44104	22.6667	16.5556	28.5556	0.966328	0.376319	0.978502	0.363687	31.2537	31.5809	0.583333	0.191489	11.9644	16.9216	25.5394	24.3303	7524.81	2480.71	36.5355	13.9359	27.2463	13.4191	113.746	27.4191	145	59	29	30	5.33333	8.66667	5.33333	5.66667	5.33333	8.66667	0	0	0	0	1141	798	11.6151	44104	16.132	10.1658	42.0443	11.9046	2338.4	7.24566	2.02292	4.25358
44105	55	68.5556	102	0.805853	0.817722	0.616584	0.828817	31.7481	31.875	0.713024	0.819158	14.2934	103.159	21.1093	21.373	63413.3	261877	117.308	407.049	92.2519	365.125	419.252	1352.12	451	1384	31	35	9	10	7.33333	8.33333	9	10	0	0	0	0	9898	44157	11.6189	44105	20.0378	12.5231	42.0443	4.68888	355493	6.87133	6.8807	0.22214
44109	53.1111	62.3333	78.8889	0.902701	0.758408	0.875625	0.825613	31.5312	31.5156	0.472393	0.83906	6.97662	139.042	15.2012	27.4543	20210.8	213705	38.2721	366.162	31.4688	285.484	96.4688	1644.48	128	1676	31	43	8.66667	9.33333	8	9	8.66667	9.33333	0	0	0	0	1362	69078	11.6279	44109	9.8225	29.0088	42.0443	11.4025	151592	13.3685	4.90064	1.90259
44117	18.3333	27.7778	43.8889	0.927573	0.612833	0.916345	0.450053	31.5072	31.2981	0.460993	0.799564	15.9732	149.003	27.3084	37.2181	4834.65	26769.3	24.4988	97.8419	17.4928	56.7019	79.4928	510.702	111	542	30	31	5	8	4.66667	6	5	7.33333	0	0	0	0	1308	14378	11.6383	44117	13.7957	12.0343	42.0443	9.27548	4419.95	10.193	2.42246	2.44378
44119	7.77778	12	21.3333	0.958081	0.930318	0.908154	0.887785	31.9958	31.4125	0.247312	0.612565	18.5667	45.9181	34.0161	33.784	1088.8	5575.8	13.5042	48.7912	13.0042	35.5875	29.0042	130.588	61	162	30	30	3	4	3	3.66667	3	4	0	0	0	0	618	2054	11.6464	44119	10.9849	6.91613	42.0443	7.00765	8956	7.81199	6.47666	3.35443
44122	71.5556	88.2222	108.778	0.896926	0.78522	0.610142	0.645311	31.5772	31.3713	0.678161	0.874533	30.8475	135.626	21.6249	23.3984	60484.9	336880	88.092	416.891	77.4228	355.629	391.423	2327.63	423	2359	33	43	10.3333	11	9	10.3333	10.3333	11	0	0	0	0	9338	75752	11.6503	44122	11.5513	14.5163	42.0443	7.54104	347994	9.84288	6.75285	0.227881
44124	19.1111	25.3333	28.8889	0.912116	0.970999	0.897286	0.962784	30.9484	31.8043	0.435484	0.833116	23.7992	20.0763	26.9391	25.3948	4244.42	54867.9	23.2028	237.165	18.0516	132.696	61.0516	689.196	92	721	30	48	5.33333	5.66667	4.66667	5.66667	5.33333	5.66667	0	0	0	0	983	5982	11.6521	44124	25.6386	12.6604	42.0215	8.40604	106995	11.9634	11.2526	2.1764
44126	16.3333	31.2222	42.7778	0.591684	0.585469	0.585488	0.649113	31.3846	31.4351	0.116883	0.837079	10.6824	286.283	24.1941	37.6981	1418.92	67198.5	7.18001	227.625	7.61538	147.565	14.6154	1638.56	46	1670	28	42	5.66667	8	3.33333	5.33333	5.66667	8	0	0	0	0	725	31617	11.6521	44126	14.2662	37.4437	42.0215	5.11088	30698.5	8.75009	2.65995	1.85385
44127	19.6667	20.3333	29.4444	0.854308	0.93034	0.794172	0.800383	31.5086	30.6379	0.2	0.362832	8.69021	21.6765	23.8172	27.0364	1924.22	3926.95	10.1524	20.1599	8.49138	17.3621	22.4914	53.3621	54	84	29	30	5.66667	5.33333	4.66667	5	5.66667	5.33333	0	0	0	0	508	1142	11.6554	44127	9.24299	7.85514	42.0215	8.18116	5122.33	6.88501	7.22418	3.02466
44129	18	8.33333	38.3333	0.811774	0.564756	0.844966	0.535334	31.7885	31.5962	0.297297	0.28169	7.51063	35.936	22.381	20.7873	3831.98	6570.33	18.835	37.8572	15.2115	37.4038	47.2115	63.4038	79	95	31	30	5	4	4.33333	2.66667	5	4	0	0	0	0	812	2008	11.6587	44129	15.9988	11.9404	42.0443	8.31776	6764.27	9.79409	3.81272	1.63617
44140	67.4444	69	76.6667	0.946332	0.945352	0.839256	0.935019	31.3824	31.8805	0.447761	0.823944	16.9909	101.501	17.7586	22.9101	17715.2	238580	28.5946	378.24	24.6176	296.119	78.6176	1891.12	110	1923	31	56	9.33333	9.33333	9	9	9.33333	9.33333	0	0	0	0	2055	43378	11.6786	44140	21.7646	15.7262	42.0215	7.84568	258451	12.3489	4.84373	1.0319
44141	64.3333	82.2222	96.5556	0.94116	0.715452	0.924528	0.703069	31.1039	31.414	0.390625	0.908489	8.86229	276.027	14.1832	33.498	17711.7	288909	28.3227	381.162	25.8961	199.586	67.8961	3790.59	99	3822	29	48	9.33333	12	8.66667	8.66667	9.33333	12	0	1	0	0.130208	1516	92927	11.681	44141	20.8975	16.7832	42.0443	15.6297	231734	16.6372	6.63993	1.0176
44147	0	19.5556	34.1111	0	0.668365	0	0.586816	31.314	31.5669	0	0.824621	0	241.417	0	35.666	633.616	24988	0	134.223	0	88.4331	11.686	713.433	43	745	29	30	0	6.33333	0	4.33333	0	6.33333	0	0	0	0	605	11721	11.7006	44147	22.8877	9.82488	42.0443	0	12018.4	10.512	3.73051	2.42526
44150	22.4444	44.1111	67.3333	0.569921	0.670704	0.464819	0.714092	31.6685	31.4946	0.283019	0.383459	15.8762	55.2262	24.6321	27.5642	4654.9	11986.3	16.9305	26.2938	14.8315	23.5054	44.3315	84.5054	76	116	30	29	6.66667	12	4.33333	7.33333	6.66667	12	0	0	0	0	1709	4663	11.7055	44150	15.1373	9.57925	42.0443	3.83988	11444.2	2.52159	2.7963	3.12475
44155	0	31.5556	35.8889	0	0.549496	0	0.484735	31.3546	31.5995	0	0.634921	0	115.443	0	31.2018	605.467	17635.4	0	60.4252	0	45.4005	14.6454	250.401	46	282	29	34	0	9	0	5.33333	0	9	0	0	0	0	801	7830	11.7102	44155	17.6244	13.2089	42.0443	0	7504.34	5.24446	2.33777	3.11489
44161	9.66667	20.1111	26	0.594464	0.545826	0.586593	0.536081	31.4358	31.2939	0.135802	0.54717	13.41	76.8178	29.0458	33.5369	865.02	5872.22	7.98948	31.5293	7.56419	23.7061	19.5642	143.706	51	175	29	29	4.33333	7	3	4	4.33333	7	0	0	0	0	459	2479	11.7221	44161	19.5537	8.84181	42.0443	4.21346	5725.24	6.66381	3.6679	2.19506
44164	0	13.1111	24.6667	0	0.677525	0	0.705183	31.5644	31.3106	0	0.295238	0	14.2161	0	26.9475	107.705	2465.05	0	16.9352	0	14.6894	4.43561	42.6894	36	74	28	30	0	5	0	3.66667	0	5	0	0	0	0	453	978	11.7263	44164	16.4122	9.97964	42.0443	0	2600.55	9.96463	3.76134	2.03812
44168	57.3333	67.4444	78.3333	0.773601	0.904191	0.79936	0.809489	31.5598	31.2147	0.53012	0.912428	20.703	281.527	19.8935	30.9466	21671.4	266738	40.5429	434.168	36.9402	320.785	147.44	3005.79	179	3037	32	41	9.33333	10	7.33333	8.33333	9.33333	10	0	0	0	0	3295	82998	11.7282	44168	4.83443	15.9538	42.0443	5.45606	195929	4.07519	3.82938	0.708774
44176	35.4444	49.7778	66	0.719989	0.843692	0.576349	0.92842	31.373	31.1726	0.661871	0.708839	35.8064	16.3287	28.9183	16.6841	17628.4	90871.5	47.6176	187.975	34.627	155.827	247.627	515.827	279	547	32	55	7.66667	8.33333	5.33333	7.66667	7.66667	8.33333	0	0	0	0	3947	9284	11.7413	44176	11.5275	15.6241	42.0443	3.53884	144783	10.469	10.7075	0.219804
44179	6.22222	16.3333	25.5556	0.75999	0.75081	0.751694	0.626804	31.5107	30.9107	0.142857	0.698113	11.5542	165.344	30.6295	36.5868	700.536	8258.54	9.06071	53.4294	7.48929	36.0893	18.4893	235.089	50	266	29	30	3	5	2.33333	4	3	5	0	0	0	0	533	3979	11.7477	44179	13.675	8.79833	42.0443	6.27781	4731.36	8.73656	4.20622	3.87243
44182	5.22222	7.33333	16.8889	0.997846	0.781107	0.848377	0.735	31.0403	31.4194	0.209302	0.346154	12.2143	61.6026	33.5492	39.8302	705.871	1003.26	10.9384	12.8534	9.95968	10.5806	21.9597	43.5806	53	75	29	28	2.33333	3.33333	2.33333	2.66667	2.33333	3.33333	0	0	0	0	456	777	11.7529	44182	25.7099	10.8025	42.0443	6.41406	510.71	4.47857	5.08981	3.88848
44186	21	26.4444	32.3333	0.841528	0.841286	0.760716	0.810459	31.2283	31.3587	0.493333	0.835687	25.0854	20.3422	26.3445	24.9454	7064.58	62996.6	35.0892	259.066	29.7717	166.141	85.7717	696.641	117	728	32	48	5.33333	6	4.66667	5.33333	5.33333	6	0	0	0	0	1351	6970	11.7574	44186	14.7045	12.9294	42.0215	7.25927	119875	9.06229	9.06229	1.62886
44187	4.33333	16.1111	22.3333	0.847923	0.928474	0.854212	0.965153	31.625	30.8333	0.152941	0.604278	17.4493	30.2892	31.0829	31.0147	640.375	5994.5	9.24679	39.8701	8.375	26.1667	17.375	130.167	49	161	28	29	2.33333	4.33333	2	4.33333	2.33333	4.33333	0	0	0	0	464	1910	11.7588	44187	12.6163	9.49806	42.0215	7.15915	9705.09	6.22782	7.08539	2.96978
44190	60.7778	51	75.4444	0.762822	0.906183	0.803925	0.891418	31.3789	31.1426	0.54878	0.883735	16.555	105.415	19.5833	23.959	19690.7	225698	34.9465	473.853	27.6211	314.857	108.621	1964.86	140	1996	32	38	10.3333	9	7.66667	7.66667	10.3333	9	0	0	0	0	2549	52788	11.7639	44190	16.0914	18.437	42.0443	3.60927	204429	11.3061	4.55498	0.97414
44194	3.66667	25.2222	27.5556	0.827461	0.859473	0.803565	0.90937	31.5076	31.4583	0.129412	0.440559	13.1319	12.2172	27.0876	22.3483	842.121	6333.33	9.85606	27.2245	9.49242	21.5417	16.4924	82.5417	48	114	29	35	2	6	2	5.66667	2	6	0	0	0	0	561	1396	11.7708	44194	13.4559	9.8295	42.0443	6.79012	10298.7	10.3654	6.24864	3.48946
44195	17.7778	23.3333	35.2222	0.750648	0.786122	0.638949	0.612242	31.2317	31.8902	0.493151	0.786139	60.8892	179.72	33.7362	30.2502	4742.55	29316.8	26.6245	132.153	18.2683	94.1098	111.768	539.11	143	571	30	32	5	6	4.33333	5	5	6	0	0	0	0	1968	10351	11.7723	44195	21.1446	10.4294	42.0215	3.60713	18343.7	8.84313	4.44516	1.19142
44196	11.7778	17.1111	22.6667	0.894581	0.650039	0.927381	0.826674	31.7333	30.7083	0.255319	0.55814	9.39259	37.226	27.9744	30.1041	1472.4	5463.5	12.8421	34.0644	11.7667	21.2917	27.2667	116.292	59	147	30	30	4	6.66667	3.66667	5	4	6.66667	0	0	0	0	501	2011	11.7773	44196	6.88817	11.2667	42.0215	9.42201	7407.9	7.58524	8.14225	2.1951
44199	62.1111	64.2222	88.8889	0.963555	0.827777	0.842823	0.795708	30.9912	31.6996	0.699659	0.868932	25.5522	275.831	20.9921	31.6702	41128	206824	69.7082	344.465	69.0088	276.3	276.009	2422.3	307	2454	34	39	9	9.66667	8.66667	8.33333	9	9.66667	0	0	0	0	6368	55337	11.7814	44199	30.1145	14.1577	42.0215	9.9566	201711	15.0688	6.74457	0.241216
44202	13.1111	11.8889	18	0.923476	0.767764	0.926715	0.643589	31.7931	30.9483	0.375	0.339286	13.0318	34.3547	31.7616	29.7371	1958.52	2205.38	16.0883	19.0237	11.2069	17.0517	51.2069	51.0517	83	82	29	29	4.33333	4.33333	4	3.66667	4.33333	4.33333	0	0	0	0	691	961	11.7834	44202	7.10468	17.9862	42.0215	7.64507	2539.54	8.80381	4.93349	3.11237
44209	12.6667	11.3333	18	0.814493	0.930182	0.784681	0.942171	31.2344	31.418	0.558282	0.5625	28.9338	47.3792	35.1495	36.3088	3577.03	3120.29	30.2042	28.9742	18.2656	20.082	105.766	101.582	137	133	31	30	4.33333	3.66667	3.66667	3.66667	4.33333	3.66667	0	0	0	0	1919	1561	11.8014	44209	18.8403	14.4594	42.0443	6.72826	3767.41	5.56617	6.1019	3.31246
44218	20	22.7778	43.4444	0.602547	0.576827	0.465591	0.423443	31.1875	31.8125	0.363636	0.555556	17.0532	54.5331	29.534	30.1692	4062.69	11994.3	20.1792	50.9436	17.8125	47.1875	45.8125	177.188	77	209	28	29	6.33333	7	4.33333	4.66667	6.33333	7	0	0	0	0	1827	4415	11.821	44218	24.448	9.20196	42.0443	2.67098	18203.9	2.4525	2.49085	2.0823
44233	116.556	121.556	174.111	0.742556	0.653987	0.561094	0.656105	31.7224	33.2456	0.413333	0.840926	5.75846	159.625	11.8547	30.321	39395	355382	33.8591	298.717	28.2776	180.254	89.2776	3804.75	121	3838	27	44	14	16	10.3333	10.3333	14	16	0	0	0	0	2720	87450	11.8523	44233	13.4725	21.5261	42.0443	5.2813	350714	5.10682	3.99364	1.31851
44241	32	59	64.4444	0.730598	0.925164	0.602388	0.841525	31.9601	31.6356	0.409091	0.568282	16.3907	61.6838	22.5826	20.2922	7628.14	36146.3	22.335	66.6902	18.0399	55.3644	70.0399	203.364	102	235	31	36	7	9	5.33333	8.66667	7	9	0	0	0	0	1655	7183	11.8648	44241	13.5979	13.9038	42.0443	4.4469	44206	8.09562	7.41943	0.937012
44243	29.1111	37	41.7778	0.859473	0.926499	0.837969	0.910585	31.5921	31.6217	0.401709	0.839136	13.7272	17.0057	22.3083	21.3706	6802.37	106890	24.8239	317.492	25.4079	250.378	57.4079	772.378	89	804	31	49	6.33333	7	5.66667	6.66667	6.33333	7	0	0	0	0	969	5500	11.8731	44243	4.55426	11.5231	42.0443	10.0832	195472	11.7274	13.0443	1.95751
44247	0	5.66667	17.8889	0	0.750575	0	0.801101	32	33.0919	0	0.6	0	176.281	0	43.5495	284	4123.2	0	59.7512	0	42.9081	13	189.908	45	223	30	33	0	3	0	2.33333	0	3	0	0	0	0	318	2784	11.8802	44247	14.9119	13.0952	42.0443	0	2240.25	5.19894	3.13551	2.23815
44249	22.5556	32.1111	36.3333	0.841707	0.938229	0.693911	0.831497	31.6603	31.1875	0.2	0.664671	7.50807	6.37863	19.7596	18.3877	2986.07	52801.7	12.4086	176.56	12.3397	140.812	24.3397	407.812	56	439	30	57	5.66667	6.33333	5	6	5.66667	6.33333	0	0	0	0	601	3832	11.8814	44249	6.78978	11.7069	42.0443	7.21979	97195.7	7.73738	8.58704	2.7682
44251	17.3333	6.44444	20.5556	0.930054	0.744294	0.959019	0.652341	31.3088	30.6213	0.333333	0.186047	8.22137	19.9042	25.1575	31.8666	2769.87	867.055	17.4027	9.75799	17.1912	9.37868	42.6912	21.3787	74	52	30	29	4.66667	3	4.33333	2.33333	4.66667	3	0	0	0	0	481	532	11.8909	44251	11.2977	18.6209	42.0443	11.7176	660.268	0	6.21744	3.03019
44257	15.7778	13.3333	24.7778	0.886565	0.795747	0.853528	0.919538	31.6402	31.0795	0.576471	0.398496	34.7529	73.8047	32.2526	29.8585	4867.25	3530.26	32.1767	25.3288	21.3598	22.4205	113.36	84.9205	145	116	32	28	4.66667	4.66667	4	3.66667	4.66667	4.66667	0	0	0	0	2024	1091	11.899	44257	10.8963	10.763	42.0443	5.80499	2774.87	4.57366	4.64959	3.09224
44260	20.2222	27	33.3333	0.903257	0.938984	0.950701	0.95866	31.4229	31.9441	0.37931	0.846837	12.7023	20.6935	24.5075	24.7399	4634.14	75479.8	23.753	304.179	21.5771	188.056	53.5771	812.056	85	844	30	49	5.33333	6	4.66667	5.66667	5.33333	6	0	0	0	0	780	5654	11.9097	44260	19.0653	10.6753	42.0443	10.3742	144989	10.4359	10.9801	2.12832
44261	41.1111	60.6667	75.1111	0.929594	0.714367	0.923009	0.799176	30.9945	31.5717	0.40625	0.850812	11.8024	62.8414	17.775	20.4401	11140.7	227180	27.4163	403.615	24.5055	284.428	64.0055	1647.43	95	1679	29	43	7.33333	10.3333	7	7.66667	7.33333	10.3333	0	0	0	0	1474	35914	11.9102	44261	26.3803	19.5157	42.0443	10.6418	283260	12.2819	4.70123	1.47375
44262	22.6667	13.2222	25.7778	0.977905	0.789197	0.955873	0.629996	31.0764	32.2951	0.78626	0.482759	16.9557	40.4175	26.4739	30.0353	21263.3	5401.53	103.164	39.7889	70.4236	33.7049	341.924	110.705	373	143	34	29	5.33333	4	5.33333	4	5.33333	4	0	0	0	0	3827	1600	11.9102	44262	25.4786	30.6462	42.0443	11.4201	6561.58	9.57396	6.24811	3.36338
44263	42.8889	32.8889	54.7778	0.820973	0.761168	0.703086	0.745138	31.6276	32.0182	0.513158	0.732484	19.0367	155	22.1665	25.2817	12033.6	72777	30.1781	226.407	23.3724	197.982	108.372	898.982	140	931	30	36	8	7.33333	6.66667	6	8	7.33333	0	0	0	0	2235	16286	11.9116	44263	12.0567	11.3598	42.0443	6.27896	77689.8	5.07958	4.90589	1.51338
44268	0	10.1111	18.3333	0	0.844587	0	0.757608	31.4716	31.4773	0	0.585859	0	37.5137	0	34.9366	450.188	4758.25	0	47.4678	0	34.5227	12.5284	128.523	44	160	29	32	0	3.66667	0	3.33333	0	3.66667	0	0	0	0	395	2245	11.9186	44268	19.3604	8.24119	42.0443	0	7946.88	5.92516	5.07998	2.82896
44273	0	17.7778	25.4444	0	0.792497	0	0.762728	31.5167	31.8208	0	0.53012	0	42.6827	0	29.2875	443.683	5436.03	0	31.7354	0	24.6792	9.48333	114.179	41	146	29	30	0	5.33333	0	4	0	5.33333	0	0	0	0	423	1766	11.9297	44273	24.6507	7.52495	42.0443	0	5594.18	10.4262	5.47886	3.19051
44274	61.7778	39.3333	77.8889	0.892649	0.941045	0.957116	0.908446	31.8722	31.3028	0.469388	0.719697	11.1135	8.749	16.6455	16.4486	18313.6	169244	31.8256	417.709	27.1278	359.697	94.1278	959.697	126	991	32	48	9.33333	7.33333	8.66667	6.66667	9.33333	7.33333	0	0	0	0	2035	7858	11.9398	44274	5.77539	21.3375	42.0443	8.86126	290976	12.9034	13.2387	1.32883
44276	6.77778	15.5556	24.7778	0.849336	0.885437	0.906346	0.810605	31.5114	31.3371	0.160494	0.444444	9.89931	16.4345	32.8249	29.9439	636.966	3108.82	7.65257	21.4486	6.48864	15.6629	16.4886	65.6629	48	97	27	28	3	4.66667	2.66667	4.33333	3	4.66667	0	0	0	0	427	920	11.9504	44276	15.7691	7.31099	42.0443	5.17193	5778.53	8.60386	6.04445	4.17161
44278	0	17.1111	24.4444	0	0.730526	0	0.801007	31.7153	32.0312	0	0.695167	0	77.354	0	33.8687	520.639	9572.12	0	58.0532	0	39.4688	12.2847	234.969	44	267	28	35	0	5	0	4.33333	0	5	0	0	0	0	510	4673	11.9588	44278	19.2734	16.3801	42.0443	0	5404.57	6.72931	4.05263	3.69983
44279	17.4444	27.4444	36.2222	0.945869	0.914194	0.872426	0.839359	31.5735	31.4265	0.357143	0.840772	11.8085	23.2533	26.2803	24.9719	3397.03	65893	19.3628	259.857	18.4265	171.574	50.4265	844.574	82	876	29	39	4.66667	6	4.66667	5.66667	4.66667	6	0	0	0	0	856	7744	11.9595	44279	4.50122	19.9992	42.0443	9.22499	124263	9.49195	10.367	2.90781
44281	6.22222	16.1111	19.5556	0.772431	0.868916	0.792292	0.914662	31.3562	30.8188	0.213483	0.825503	14.0116	86.7137	35.3427	34.3707	817.3	21201.9	10.7688	142.698	9.64375	73.1813	22.6438	550.181	54	581	30	40	3	4.66667	2.33333	4.33333	3	4.66667	0	0	0	0	535	9556	11.9626	44281	10.5388	11.2313	42.0443	5.46161	28300.4	6.43846	7.28853	3.1639
44285	18.6667	25.1111	30.3333	0.945563	0.964196	0.944794	0.953637	31.4583	31.2056	0.421488	0.843284	27.1205	22.7233	27.5254	25.4621	4303.88	61270.9	23.9226	265.768	21.5417	168.294	59.5417	725.794	91	757	31	46	5	5.66667	4.66667	5.33333	5	5.66667	0	0	0	0	901	6254	11.9683	44285	15.3295	12.661	42.0443	10.7221	115191	12.1439	11.609	2.33757
44286	73.1111	62.3333	88.4444	0.857703	0.590553	0.721828	0.662497	31.3788	31.925	0.518987	0.857672	9.79169	139.825	17.0671	25.2114	24160.4	237417	36.0193	407.421	28.6212	309.075	108.621	1680.08	140	1712	30	39	10.6667	11.6667	9	7	10.6667	11.6667	0	0	0	0	2660	62788	11.9718	44286	21.4318	11.1005	42.0443	6.20714	192270	11.4867	4.3301	1.05605
44288	0	17.4444	27.7778	0	0.867875	0	0.74282	31.4292	30.9333	0	0.486111	0	32.5966	0	28.804	360.708	4952.67	0	30.0985	0	25.0667	8.57083	89.0667	40	120	29	28	0	5	0	4.33333	0	5	0	0	0	0	439	1459	11.9741	44288	12.0637	9.067	42.0443	0	7026.29	8.97814	7.92883	2.68325
44291	39.8889	48.8889	61.2222	0.914836	0.586855	0.778179	0.705151	31.7037	31.912	0.416667	0.832061	11.9932	159.108	19.6038	24.9215	7824.26	190810	20.7865	420.74	17.2963	357.588	57.2963	2020.09	89	2052	28	46	7	10.6667	6.66667	6.66667	7	10.6667	0	0	0	0	1446	45225	11.9751	44291	5.8608	11.6462	42.0443	7.55597	161352	7.10366	3.69641	2.80696
44295	64.6667	65.1111	115.111	0.95257	0.738732	0.780531	0.810451	31.5707	31.4239	0.519608	0.71547	33.5792	48.2226	20.6576	18.6911	33148.8	145175	49.5067	216.01	36.4293	163.576	224.429	698.576	256	730	31	38	9.33333	9.33333	8.66667	9	9.33333	9.33333	0	0	0	0	3577	21711	11.9808	44295	17.322	16.6782	42.0443	4.03245	193126	5.89335	4.28861	0.407799
44308	22.2222	32.5556	35.4444	0.756344	0.948543	0.54772	0.975768	31.9787	31.7591	0.382114	0.736758	25.1612	7.60193	28.6003	20.0419	4487.81	56056.8	19.9013	187.828	18.0213	137.241	74.0213	539.241	106	571	31	60	6	6.66667	4.66667	6	6	6.66667	0	0	0	0	1128	4706	12.0175	44308	5.24617	11.5935	42.0443	4.92444	101036	13.5849	13.0073	0.805437
44309	0	11	23.1111	0	0.838212	0	0.588726	31.4779	31.9007	0	0.859649	0	367.516	0	44.8686	283.588	15425.6	0	142.008	0	87.0993	14.5221	765.099	46	797	28	32	0	4	0	3.33333	0	4	0	0	0	0	464	9281	12.0182	44309	17.8639	8.15582	42.0443	0	8396.59	5.68125	3.35359	1.91637
44311	11.3333	9.77778	16.8889	0.92508	0.916942	0.896664	0.85433	31.733	30.733	0.435484	0.300971	15.1412	33.9043	33.5444	30.353	2172.59	1719.59	20.2768	17.5739	14.267	16.267	59.267	41.267	91	72	31	30	4	3.33333	3.66667	3.33333	4	3.33333	0	0	0	0	845	662	12.0211	44311	2.10875	7.58865	42.0443	8.06542	2095.05	5.97487	8.26004	1.81573
44316	87.5556	113.667	161.222	0.722816	0.812572	0.779084	0.723993	32.129	31.8448	0.75641	0.837681	12.0648	150.127	16.9416	23.4043	134743	550918	154.325	512.756	94.371	396.155	591.871	2306.16	624	2338	31	45	12.6667	13.3333	9.66667	11	12.6667	13.3333	0	0	0	0	11548	119297	12.0285	44316	7.92213	15.4695	42.0443	6.88159	570431	4.85256	3.25548	0.226668
44317	25.4444	32.2222	64.7778	0.824607	0.658694	0.83655	0.495303	31.625	31.737	0.176471	0.792308	9.30804	205.642	17.002	31.6204	3414.62	73601.3	11.4274	224.798	11.375	165.763	20.375	965.263	52	997	29	32	5.66667	7.66667	5.33333	5.66667	5.66667	7.66667	0	0	0	0	886	26989	12.0292	44317	16.6479	10.113	42.0443	7.70956	35718.9	9.07906	2.88233	1.96439
44327	7.77778	10.4444	17.6667	0.962084	0.80595	0.813235	0.699386	31.6542	31.775	0.416667	0.625	38.2687	84.2436	40.6772	38.2108	1345.99	4244.77	17.3458	42.5122	11.3458	29.225	58.3458	154.225	90	186	30	30	3	4	3	3.33333	3	4	0	0	0	0	828	2296	12.068	44327	20.5432	9.14074	42.1355	5.13183	5820.41	5.66528	5.10678	2.42918
44331	34.4444	21.8889	46.6667	0.910829	0.979832	0.92191	0.956616	31.4412	32.3039	0.412698	0.772727	10.9791	18.2104	21.6922	24.2554	6828.71	69602.4	20.5233	303.889	14.5588	218.696	59.5588	837.696	91	870	31	46	7	5	6.33333	5	7	5	0	0	0	0	1006	8719	12.0697	44331	22.4862	39.1858	42.1127	7.66957	127296	10.8732	9.83439	2.54363
44333	23.8889	31.1111	36.7778	0.94907	0.985741	0.922616	0.984854	31.6863	32.1373	0.288462	0.66537	7.1799	5.81536	19.2467	18.144	4086.84	49042.6	16.4533	166.873	13.3137	135.363	38.3137	421.863	70	454	31	61	5.33333	6	5.33333	6	5.33333	6	0	0	0	0	588	3334	12.0709	44333	18.9253	12.3635	42.1355	11.2971	91954.1	16.6774	15.849	2.47849
44335	20.7778	12	28.5556	0.810614	0.831124	0.731101	0.712911	31.9408	31.5921	0.468354	0.778243	11.2851	228.972	23.5028	42.6942	7130.22	12827.8	35.0057	98.306	27.0592	61.4079	87.0592	487.408	119	519	35	33	5.33333	4.33333	4.66667	3.66667	5.33333	4.33333	0	0	0	0	1480	7851	12.0781	44335	22.4011	11.3638	42.1355	7.16519	3862.83	7.69965	3.74427	3.43992
44338	31.7778	27.5556	44.1111	0.697966	0.582897	0.625367	0.470854	31.5507	31.8615	0.428571	0.743243	19.9678	48.7845	26.2309	28.6349	6082.38	29413	20.271	110.622	17.4493	80.6385	81.4493	437.139	113	469	30	32	7.33333	7.33333	5.33333	4.66667	7.33333	7.33333	0	0	0	0	1730	8320	12.086	44338	28.2726	10.0942	42.1355	4.06007	46014.6	2.6047	2.3826	0.688551
44343	7.11111	10.7778	19.3333	0.606247	0.93485	0.708948	0.927669	31.983	31.7784	0.186047	0.659919	15.8477	42.7073	35.8418	35.3005	703.966	6469.56	9.26705	62.3453	8.01705	41.2216	22.017	180.222	54	212	29	32	3.66667	3.66667	2.66667	3.66667	3.66667	3.66667	0	0	0	0	576	2393	12.0956	44343	14.1619	8.44762	42.1355	5.17731	11502.3	6.96798	7.27057	3.22052
44350	4.88889	17.6667	20.2222	0.752961	0.543183	0.727366	0.60305	31.7208	30.9125	0.162791	0.457364	11.2117	53.6412	31.0441	33.6276	730.808	3305.93	10.8473	20.3202	10.2792	14.0875	19.2792	73.0875	51	104	30	31	2.66667	7	2	4	2.66667	7	0	0	0	0	484	1611	12.1119	44350	5	7.94402	42.1355	4.78957	3015.21	5.32862	1.64426	3.06903
44354	0	12.6667	23.4444	0	0.883341	0	0.912032	31.5134	31.4286	0	0.222222	0	14.8967	0	24.8055	1054.67	1591.57	0	11.9662	0	11.5714	15.4866	26.5714	47	58	29	27	0	4	0	3.66667	0	4	0	0	0	0	443	555	12.1232	44354	18.7277	6.98122	42.1127	0	1946.33	8.20441	7.73704	4.09613
44360	6.88889	15.1111	23.6667	0.784663	0.436813	0.956214	0.373908	31.8276	31.3233	0.180723	0.426357	11.8522	23.4288	32.5094	32.8439	615.724	3409.14	7.78532	23.3311	7.17241	18.1767	17.1724	66.6767	49	98	30	29	3	6.33333	2.66667	3.66667	3	6.33333	0	0	0	0	547	1581	12.129	44360	14.0533	8.32222	42.1355	6.32895	4054.4	6.08024	1.77321	3.03227
44361	25.1111	34.3333	49.3333	0.827019	0.92604	0.788521	0.832358	31.6549	32.1902	0.222222	0.902131	11.9575	386.343	21.7539	39.3032	3349.23	82084.5	12.9203	257.065	13.3451	178.81	26.3451	2065.81	58	2098	28	32	5.66667	6.66667	5	6.33333	5.66667	6.66667	0	0	0	0	861	37782	12.1311	44361	19.2671	10.1094	42.1355	10.0488	35709.2	6.62219	2.76304	1.81775
44362	0	27.3333	34.8889	0	0.788454	0	0.743382	31.7188	31.1111	0	0.314286	0	33.2682	0	28.6826	303.312	4216.11	0	16.0678	0	13.8889	6.28125	43.8889	38	75	28	31	0	6.66667	0	5.33333	0	6.66667	0	0	0	0	545	1577	12.1318	44362	6.47899	11.1345	42.1355	0	2840.69	8.39975	4.68451	4.16909
44363	32.3333	28.3333	39	0.982539	0.937333	0.939375	0.970375	32.1818	31.4136	0.372881	0.759318	14.4088	14.5601	20.5506	20.7936	6537.18	88229.8	21.6154	325.594	18.8182	244.586	54.8182	847.586	87	879	33	54	6.33333	6	6.33333	5.66667	6.33333	6	0	0	0	0	930	8035	12.1345	44363	10.4771	14.0659	42.1355	8.69981	155914	12.944	10.7186	1.66201
44364	37.1111	35.2222	51.2222	0.899437	0.833158	0.831221	0.946629	31.404	31.8661	0.525	0.845673	27.0642	19.6504	24.3907	23.5308	14316.7	83144.7	40.8205	251.383	39.596	158.134	111.596	898.134	143	930	33	38	7.33333	7.33333	6.33333	6.33333	7.33333	7.33333	0	0	0	0	2791	10033	12.1358	44364	26.0473	24.2826	42.1355	5.39836	147513	11.2947	11.2951	0.785993
44367	52.6667	52	66.7778	0.916443	0.798075	0.911444	0.833046	31.4701	31.9925	0.362832	0.795918	14.2817	113.082	19.5636	24.3776	9912.44	154441	20.0404	312.913	17.5299	227.507	59.5299	1211.01	91	1243	29	53	8.66667	9.66667	7.66667	7.66667	8.66667	9.66667	0	0	0	0	1550	38444	12.1422	44367	27.0528	18.5588	42.1355	9.44203	167222	10.9979	5.3091	1.19385
44368	26.4444	32.3333	33.3333	0.781965	0.899028	0.746964	0.83299	31.576	32.0539	0.345133	0.769585	13.1883	10.2236	22.2942	21.4579	4820.21	58723.8	19.1299	200.774	16.424	134.946	52.424	569.946	84	602	33	63	6.33333	6.66667	5	6	6.33333	6.66667	0	0	0	0	834	5180	12.1475	44368	20.3618	22.9295	42.1355	7.97849	110997	9.43669	10.492	2.09675
44370	18.3333	17.2222	20.7778	0.925362	0.782738	0.884582	0.691465	31.9643	31.3536	0.457364	0.4	13.444	20.8258	26.2041	27.7709	4514.68	3378.88	26.9024	21.0593	24.0357	16.6464	70.0357	60.6464	102	92	31	31	5	5	4.66667	4.33333	5	5	0	0	0	0	633	989	12.1503	44370	9.09649	7.19079	42.1355	10.4669	4775.25	8.48341	5.16893	2.36374
44371	92.5556	75.1111	142.444	0.823762	0.836616	0.799612	0.701608	31.6167	32.0417	0.576389	0.824484	6.96095	39.1568	12.9339	18.6306	87094.4	290169	95.7099	373.756	90.3833	263.958	245.383	1299.96	277	1332	31	29	12	10	10	9.33333	12	10	0	0	0	0	4857	42383	12.1503	44371	23.0388	19.0645	42.1355	6.73018	396172	13.7608	3.62429	0.275254
44373	19.1111	30.2222	42.7778	0.791004	0.792531	0.761726	0.686553	31.9211	31.8487	0.213483	0.758713	15.8557	121.943	26.0876	28.7649	2302.39	26858.3	11.3173	95.0925	11.0789	76.6513	25.0789	399.151	57	431	28	31	5.33333	6.66667	4.33333	5.33333	5.33333	6.66667	0	0	0	0	911	6873	12.1555	44373	15.7897	9.7241	42.1127	5.48894	33981.9	5.54775	5.01902	1.84279
44374	18.4444	32.8889	33.4444	0.91778	0.915085	0.810508	0.924523	31.7689	31.7901	0.244898	0.768997	9.37147	9.86426	21.5509	21.1859	3213.57	57450.2	16.2492	193.467	14.7311	126.71	31.2311	588.21	63	620	31	63	5	6.66667	4.66667	6.33333	5	6.66667	0	0	0	0	545	5239	12.1555	44374	14.7419	22.8163	42.1127	9.33078	106669	13.4591	13.0023	2.08618
44375	17.7778	25.7778	26.3333	0.977392	0.964021	0.951456	0.980624	32.2125	31.7969	0.350427	0.81741	11.0618	16.3591	23.8543	23.7299	4034.64	71448.1	23.1125	306.837	20.7875	205.203	47.7875	841.203	80	873	32	75	4.66667	5.66667	4.66667	5.66667	4.66667	5.66667	0	0	0	0	587	7110	12.159	44375	4.98944	11.6726	42.1355	10.5648	131081	11.8075	12.3131	2.56629
44379	3	13	22.1111	0.819966	0.925403	0.657597	0.850761	32.1286	31.2847	0.125	0.751244	14.2661	183.352	36.8319	36.2374	381.414	12332.4	7.31587	96.7068	6.87143	65.7153	12.8714	426.715	45	458	29	32	2	4	1.66667	4	2	4	0	0	0	0	480	5659	12.162	44379	10.0506	13.9641	42.1355	3.45527	9344.74	5.9356	6.19026	2.73858
44383	20.2222	28.6667	28.6667	0.944952	0.967068	0.966118	0.947408	32.1556	31.6531	0.421875	0.785924	23.441	14.7504	25.6115	22.7705	4633.85	56263.5	24.0202	218.076	19.8444	137.347	66.8444	605.347	99	637	32	68	5.33333	6	4.66667	6	5.33333	6	0	0	0	0	996	5451	12.1662	44383	13.4883	11.6595	42.1355	9.70173	103913	11.7238	12.011	2.18776
44385	41.7778	42.5556	54.5556	0.958505	0.815596	0.916353	0.911511	31.4909	32.0659	0.426357	0.736752	14.9625	30.0983	20.163	18.9833	9100.96	75085.6	22.8336	186.02	17.5091	138.934	73.5091	555.934	105	588	31	35	7.33333	8.33333	7	6.66667	7.33333	8.33333	0	0	0	0	1504	9473	12.1689	44385	25.0509	14.295	42.1355	8.67201	117129	16.2048	6.52584	2.19676
44389	24	30.2222	47.6667	0.82342	0.576811	0.693506	0.613983	31.3239	31.8551	0.574468	0.700326	16.4312	117.492	25.5482	28.6222	9893.06	21260.2	41.9632	74.575	29.1761	56.1449	123.676	258.145	155	290	30	31	6	8.33333	5	4.66667	6	8.33333	0	0	0	0	2483	6049	12.1795	44389	30.721	8.70924	42.1355	5.5986	22808.6	7.20279	4.19863	2.34812
44394	72.8889	83.7778	106.667	0.848403	0.853335	0.758352	0.736258	31.9675	31.887	0.579832	0.805505	14.9954	102.895	16.085	20.9902	51683.2	298655	74.3191	382.819	70.5325	333.613	184.033	1553.11	216	1585	31	41	10	11	9	9.66667	10	11	0	0	0	0	5913	53057	12.1869	44394	10.5415	15.0366	42.1127	8.38244	354961	10.3259	6.53551	0.497542
44398	14.5556	20	24.2222	0.89677	0.936585	0.768426	0.873642	31.9315	31.3363	0.448819	0.839771	34.957	34.6121	31.7697	29.2787	3195.92	37905.7	22.641	206.247	17.0685	102.164	67.0685	633.664	99	665	31	43	4.33333	5	4.33333	5	4.33333	5	0	0	0	0	887	7403	12.1915	44398	12.9288	56.2243	42.1355	8.166	71150.1	9.64145	8.76314	2.30818
44399	28.4444	28.4444	52.3333	0.951713	0.763025	0.918343	0.654707	31.5756	32.3983	0.320388	0.893972	10.6209	257.52	22.8076	35.8656	4200.9	75691.4	15.0143	278.266	12.4244	157.102	40.4244	1537.6	72	1570	29	35	6	6.33333	6	5.33333	6	6.33333	0	0	0	0	1103	35992	12.1933	44399	24.4942	8.80109	42.1355	5.20168	53139	6.10469	2.83186	2.03043
44408	74.3333	74.5556	103.111	0.94722	0.750425	0.92758	0.729071	31.8404	31.65	0.458647	0.88157	6.04455	229.603	14.4461	28.3053	17131.1	266047	24.4705	382.384	19.1596	258.35	75.1596	2440.35	107	2472	30	37	9.66667	11	9.66667	8.66667	9.66667	11	0	0	0	0	1463	76205	12.2101	44408	19.3969	134.51	42.1355	12.3558	211830	18.0394	3.76324	2.12077
44409	16.6667	37.2222	59.1111	0.780728	0.828195	0.685095	0.871348	31.9014	31.8269	0.181818	0.527273	13.6293	70.8093	26.457	25.6563	2143.43	25537.1	9.05856	67.0835	8.09856	60.1731	27.0986	168.173	59	200	29	35	5	7.33333	4	7.33333	5	7.33333	0	0	0	0	989	9514	12.2148	44409	11.3501	10.7685	42.1355	7.60092	14799.7	13.7738	3.16785	1.62367
44410	75.7778	88.5556	107.111	0.86158	0.946925	0.77485	0.674086	31.6406	32.1476	0.654412	0.875648	10.6638	93.8027	15.2138	22.2869	64497.4	353083	90.5837	432.822	90.3594	325.852	218.359	1972.85	250	2005	34	41	10.3333	10.6667	9	10.6667	10.3333	10.6667	0	0	0	0	4721	61222	12.2162	44410	20.2787	16.022	42.1355	10.1476	509647	2.42226	2.53886	0.295918
44413	86.1111	129.778	167.222	0.669625	0.824196	0.57773	0.61626	31.6582	32.1634	0.605042	0.846307	47.0187	91.0019	24.6597	22.6144	44783.4	321570	50.3044	263.016	39.3418	161.837	264.342	1941.84	296	1974	30	42	13.3333	16.6667	12.6667	14.3333	13.3333	15.3333	0	0	0	0	8560	63208	12.2248	44413	13.6172	18.4511	42.1355	3.00902	398233	1.95437	1.92349	0.37321
44416	0	25.3333	29.3333	0	0.972303	0	0.915416	31.7583	31.2708	0	0.687732	0	37.7633	0	26.2852	565.8	15231.5	0	65.773	0	50.2292	10.2417	237.729	42	269	29	32	0	5.66667	0	5.33333	0	5.66667	0	0	0	0	477	3029	12.2317	44416	4.71839	9.50862	42.1127	0	18605.4	10.1209	9.80019	1.98998
44419	0	15	23.8889	0	0.717742	0	0.503531	31.9081	30.6949	0	0.632075	0	75.6027	0	35.4328	131.761	6853.61	0	48.1866	0	37.3051	7.09191	187.305	39	218	27	31	0	5	0	3.66667	0	5	0	0	0	0	438	3128	12.2356	44419	8.36647	12.5828	42.1355	0	6207.38	8.05177	4.16238	2.3896
44424	60.1111	66.7778	102.778	0.775703	0.811949	0.565449	0.685763	31.9904	31.7885	0.648855	0.848858	31.3462	84.505	21.9503	21.9978	37489.9	230506	64.9874	363.053	49.0096	314.212	287.01	1163.21	319	1195	30	35	9.66667	10	8	8.66667	9.66667	10	0	0	0	0	5192	45510	12.2575	44424	5.92441	14.904	42.0898	3.89783	292904	6.09011	3.58032	0.460441
44426	12.4444	15	20.7778	0.918014	0.526887	0.951177	0.428022	31.7125	31.4375	0.320388	0.657895	11.1744	142.453	29.2221	37.1071	1867.76	7090.19	15.6	50.8292	13.2875	33.5625	38.2875	168.562	70	200	29	29	4	6	3.66667	3.33333	4	6	0	0	0	0	588	4125	12.2592	44426	16.782	8.63522	42.0898	9.13594	2567.2	8.18088	2.85993	2.64637
44427	22.4444	32	43.7778	0.81058	0.800882	0.686468	0.566582	31.3929	31.6399	0.522013	0.839891	38.9664	173.092	30.9686	31.4277	5788.21	54070.9	25.4339	180.86	19.6071	131.86	116.607	745.36	148	777	30	37	5.33333	6.66667	5.33333	6	5.33333	6.66667	0	0	0	0	1878	18079	12.2608	44427	28.6911	10.3907	42.0898	5.003	50553	8.91003	3.62759	3.00682
44428	17.2222	20.2222	30.1111	0.797594	0.888692	0.765877	0.7837	31.6801	31.3419	0.450382	0.88225	14.5926	40.6066	28.8461	29.745	4185.68	65834.3	25.6424	350.284	19.3199	192.658	66.3199	1091.66	98	1123	30	43	5	5	4.33333	4.66667	5	5	0	0	0	0	1257	21816	12.2608	44428	4.37371	21.2259	42.0898	5.67925	123105	5.6812	5.78065	3.49974
44431	71.7778	100.222	115.556	0.848819	0.944212	0.779542	0.88395	31.5827	31.6149	0.590361	0.804833	8.34028	94.4564	14.8296	20.0421	52742	353869	75.826	383.533	64.9173	343.885	181.417	1494.39	213	1526	31	34	10.3333	11.6667	9	11	10.3333	11.6667	0	0	0	0	4383	61529	12.2701	44431	8.07113	16.2758	42.1127	7.38858	432038	9.16236	7.94983	1.04375
44432	22.1111	27.5556	32	0.874334	0.905584	0.834424	0.861682	31.7703	31.1385	0.242105	0.477612	10.102	19.8903	22.5245	26.0512	2764.16	5575.11	13.285	21.9865	12.2297	17.8615	32.2297	85.8615	64	117	29	29	5.66667	6.33333	5	5.66667	5.66667	6.33333	0	0	0	0	467	1263	12.2731	44432	17.2361	21.3704	42.0898	12.3145	8038.11	9.86756	6.45975	1.62214
44439	13.7778	36.6667	44.2222	0.888777	0.582765	0.899375	0.462354	31.9688	31.7358	0.142857	0.778781	15.1686	207.41	32.3601	33.3484	1257.44	35726.2	8.42641	105.437	8.03125	80.7642	23.0312	437.264	55	469	28	34	4.33333	9.66667	4	5.66667	4.33333	9.66667	0	0	0	0	980	17981	12.2858	44439	4.72901	10.0116	42.0898	6.41805	18850.4	6.52189	2.37571	1.59104
44440	56.6667	43.8889	69.4444	0.89837	0.885154	0.837077	0.812854	31.8326	31.6271	0.575419	0.749361	27.8308	17.3404	20.8455	17.4613	23782.6	128867	45.4811	305.188	40.1674	264.373	142.167	721.373	174	753	33	43	9	8	8	7	9	8	0	0	0	0	3208	8905	12.2883	44440	9.68593	12.4	42.0898	6.61058	214055	9.25936	9.62844	0.55735
44441	6.66667	13.3333	19.8889	0.709952	0.609682	0.65508	0.587657	31.9318	31.6591	0.180723	0.496774	15.9496	133.291	37.6463	38.6251	556.205	3468.02	7.70152	26.8576	7.06818	23.3409	17.0682	111.341	49	143	30	30	3	5.33333	2.66667	3.66667	3	5.33333	0	0	0	0	499	1879	12.2894	44441	2.6545	9.3601	42.0898	4.92177	2247.81	4.62996	2.56232	2.12916
44442	26.5556	29.7778	39.2222	0.920151	0.85663	0.923707	0.853232	31.5694	31.3715	0.595506	0.602041	14.7875	65.6267	24.9533	25.0856	9407.99	14614.9	37.5059	52.9307	26.4306	43.6285	131.431	166.628	163	198	30	32	6	6.66667	5.66667	5.66667	6	6.66667	0	0	0	0	1644	2800	12.2914	44442	15.3203	9.22767	42.0898	9.08966	18353.2	8.43468	6.77126	0.949599
44445	34.5556	35.2222	46	0.790228	0.793521	0.871605	0.739191	31.7739	31.5399	0.439394	0.811284	13.616	61.9733	20.2735	20.6243	8528.59	116125	26.0782	350.391	21.2261	250.46	77.2261	1083.46	109	1115	31	50	7.33333	8	5.66667	6	7.33333	8	0	0	0	0	1196	17358	12.303	44445	4.26336	14.2708	42.1127	7.93306	164789	11.9811	7.14413	1.73772
44450	35.5556	38.1111	52.8889	0.882396	0.894743	0.827344	0.797954	31.3322	32.0263	0.333333	0.658703	12.0117	47.0376	22.0613	20.6633	5632.86	31677.5	16.6803	88.0058	13.6678	79.9737	46.6678	250.974	78	283	30	33	7	7.33333	6.33333	6.33333	7	7.33333	0	0	0	0	1166	5169	12.318	44450	27.7685	11.7749	42.0898	7.7879	40763.2	8.70069	7.75725	1.58345
44457	0	10.1111	18.6667	0	0.658841	0	0.511512	31.4716	30.7443	0	0.638191	0	173.247	0	44.4205	192.773	3638.95	0	37.6513	0	25.2557	5.52841	178.256	37	209	28	29	0	4	0	3	0	4	0	0	0	0	326	2729	12.3281	44457	9.82552	7.72396	42.0898	0	636.818	5.1657	2.98552	2.6536
44458	18.7778	26.3333	29.6667	0.885624	0.909779	0.820141	0.805654	31.4837	31.5516	0.320388	0.835411	18.2507	26.3031	26.1902	25.5303	3284.85	61788.7	18.0429	257.309	16.5163	162.448	41.5163	729.448	73	761	30	49	5	6	4.66667	5.33333	5	6	0	0	0	0	756	10691	12.3285	44458	8.67104	11.1773	42.0898	7.46719	112079	8.78965	8.10298	2.26862
44459	92.3333	127.556	162.667	0.916079	0.809763	0.779812	0.851153	31.4389	31.6793	0.575758	0.885483	15.1918	157.396	15.6546	25.6945	55428.5	480515	58.8439	399.447	45.5611	243.821	188.561	3226.32	220	3258	32	53	11.3333	13.6667	10.3333	13	11.3333	13.6667	0	0	0	0	4966	131085	12.3285	44459	14.3705	31.2633	42.0898	9.43205	485376	7.6417	4.2081	0.607687
44462	5.88889	8.44444	17.5556	0.8684	0.740638	0.897494	0.76112	31.4531	31.7031	0.225806	0.292929	15.7598	20.0452	32.5137	33.4296	857.406	1158.91	12.8488	13.4285	11.5469	11.2969	27.5469	33.2969	59	65	29	28	2.66667	3.66667	2.33333	2.66667	2.66667	3.66667	0	0	0	0	419	608	12.3369	44462	25.9249	10.3213	42.1127	7.61276	1535.81	6.79012	5.66888	3.16587
44467	44.1111	38.1111	59.2222	0.915402	0.881424	0.758855	0.817445	31.7712	32.4089	0.454545	0.856034	11.2833	15.1651	19.324	22.0772	10881	152601	26.3674	422.066	24.2288	255.591	70.2288	1387.59	102	1420	30	50	7.66667	7.33333	7	6.33333	7.66667	7.33333	0	0	0	0	1040	12756	12.3381	44467	15.2837	15.8052	42.1127	7.57246	288364	12.6707	12.4581	2.24281
44477	0	5.11111	20	0	0.620445	0	0.602461	31.8352	30.9375	0	0.180723	0	18.5252	0	39.1954	-33.3409	440.25	0	8.73641	0	7.0625	3.16477	20.0625	35	51	27	26	0	3	0	2	0	3	0	0	0	0	325	547	12.3632	44477	8.58333	8.33333	42.0898	0	657.568	4.77956	3.60612	2.53528
44479	0	8.77778	19.1111	0	0.642602	0	0.578904	32.5363	31.5242	0	0.832765	0	376.04	0	47.4306	91.7581	9819.84	0	112.349	0	73.4758	8.46371	576.476	41	608	28	29	0	4	0	2.66667	0	4	0	0	0	0	370	7034	12.3665	44479	10.1995	8.08216	42.0898	0	393.758	3.18065	2.79838	2.11169
44491	13.3333	16.4444	36.6667	0.643802	0.69732	0.564382	0.536155	31.9125	31.7292	0.237113	0.741463	16.2968	112.149	27.0968	35.2701	2225.88	15974.4	15.3542	93.4398	15.0875	71.2708	30.0875	403.271	62	435	30	29	4.33333	5	4	3.66667	4.33333	5	0	0	0	0	832	6037	12.3933	44491	11.1006	12.4058	42.0898	4.1916	15452.5	9.33363	4.07074	0.977678
44492	58.7778	58.7778	82.8889	0.935287	0.765205	0.87403	0.673776	32.0453	32.069	0.757925	0.881412	11.5213	114.717	18.7979	22.902	46918.2	233251	86.8338	429.209	61.9547	315.931	301.955	1696.93	334	1729	31	38	9	9.66667	8	7.66667	9	9.66667	0	0	0	0	4698	50523	12.3936	44492	13.3342	13.2707	42.0898	7.72916	257495	7.35342	5.39323	0.355384
44497	38.3333	49.4444	65.2222	0.785303	0.740845	0.583675	0.67534	31.7754	31.6356	0.33945	0.942793	26.4639	266.441	27.4031	35.9516	6229.83	253375	16.9811	560.23	16.2246	282.364	52.2246	4043.36	84	4075	28	36	7.33333	9.33333	7	7	7.33333	9.33333	0	3	0	0.674157	1999	125661	12.4114	44497	10.25	18.6928	42.1127	6.61212	62151	8.21286	2.53726	1.43313
44499	3.33333	12.8889	18.4444	0.828079	0.663338	0.791233	0.600338	31.1125	31.8375	0.22449	0.662447	13.5014	70.3036	27.4912	35.9996	1021.33	5891.98	18.4542	48.8953	18.8875	30.6625	28.8875	168.162	60	200	29	32	2	4.66667	1.66667	3.66667	2	4.66667	0	0	0	0	509	2940	12.4132	44499	23.5573	22.0382	42.1127	6.17808	8241.57	4.20865	4.24907	2.21863
44503	26.6667	41.5556	52.1111	0.853209	0.727483	0.891863	0.643641	31.6649	31.4415	0.54491	0.868797	36.8535	254.399	31.8458	36.1639	6405.16	113797	23.5559	295.516	16.8351	217.559	115.335	2386.56	147	2418	28	38	6	8.33333	5.33333	6.66667	6	8.33333	0	0	0	0	2144	49161	12.4297	44503	5.13745	13.2487	42.0898	5.2695	39646.7	11.8211	2.40898	0.829268
44504	45.6667	42.2222	58.6667	0.937631	0.796266	0.860453	0.734293	31.6782	31.7919	0.357143	0.785507	9.53961	118.723	18.0987	25.4546	9157.91	151825	21.3826	374.003	20.3218	345.208	49.3218	1393.21	81	1425	32	52	7.66667	7.66667	7.33333	7	7.66667	7.66667	0	0	0	0	1068	34381	12.4297	44504	5.11269	32.0288	42.0898	10.6633	171042	8.00319	7.8635	1.57318
44510	57.7778	49.4444	69.8889	0.928414	0.76397	0.888723	0.819745	31.5282	31.5106	0.453333	0.786008	12.2172	91.1459	17.5033	22.6532	18188.8	160119	33.4776	335.096	29.4718	270.489	93.4718	1227.49	125	1259	34	59	8.66667	9	8.33333	7	8.66667	9	0	0	0	0	2262	32209	12.4405	44510	13.934	14.728	42.0898	8.29974	176029	11.7972	5.99102	1.26874
44512	0	14.5556	18.8889	0	0.66533	0	0.63347	31.4917	31.8125	0	0.4375	0	25.438	0	31.2832	363.417	3001.88	0	22.0959	0	17.1875	8.50833	66.1875	40	98	29	31	0	5	0	3.33333	0	5	0	0	0	0	278	1156	12.442	44512	23.0213	7.488	42.1127	0	4864.79	5.14292	5.1838	1.96866
[truncated: 11,701 more rows]
[truncated: 54 more columns]

## Sheet: IgG_rep2
Single & Focus & IgG1_4
[truncated: 14,944 more rows]
[truncated: 54 more columns]

## Sheet: IgG_rep3
Single & Focus & IgG2_5
[truncated: 15,154 more rows]
[truncated: 54 more columns]

## Sheet: RLRb_rep1
Single & Focus & RLRb30K_9
[truncated: 9,802 more rows]
[truncated: 54 more columns]

## Sheet: RLRb_rep2
Single & Focus & RLRb1_6
[truncated: 11,406 more rows]
[truncated: 54 more columns]

## Sheet: RLRb_rep3
Single & Focus & RLRb2_7
[truncated: 18,120 more rows]
[truncated: 54 more columns]
