# Supplementary material for: Functional characterization of specialized immune cells in a cnidarian reveals an ancestral antiviral program
Source: Nat Commun. 2026 Apr 24;17:5699. doi: 10.1038/s41467-026-72325-8 (PMC13319465; doi:10.1038/s41467-026-72325-8)
Supplement: Supplementary file 3 — Supplementary Data S1-S25 [file 41467_2026_72325_MOESM3_ESM.zip › Supplementary Data/Supplementary Data S10.xlsx]

## Sheet: Supplementary Data S10
	p_val	avg_log2FC	pct.1	pct.2	p_val_adj	protein	domain
Nvec-vc1.1-XM-001624274.3	0	5.61942	0.838	0.079	0
Nvec-vc1.1-XM-001632975.3	0	4.60939	0.917	0.186	0
Nvec-vc1.1-XM-001637235.3	0	4.54409	0.823	0.108	0	IFI44	Septin/
Nvec-vc1.1-XM-032376004.2	0	3.59273	0.897	0.2	0
Nvec-vc1.1-XM-032385537.2	0	6.24246	0.689	0.055	0	GBP3	GBP/Peptidase_S74/
Nvec-vc1.1-XM-048733148.1	0	5.13662	0.654	0.036	0
Nvec-NVE814	0	3.84568	0.829	0.219	0
Nvec-vc1.1-XM-001641466.3	0	3.66868	0.694	0.091	0	ZCCHC24	zf-3CxxC_2/
Nvec-vc1.1-XM-048726143.1	0	3.41321	0.744	0.144	0		zf-RING_2/
Nvec-vc1.1-XM-001637508.3	0	4.24598	0.69	0.099	0	IRF2	IRF/
Nvec-vc1.1-XM-001633857.3	0	5.55808	0.593	0.023	0
Nvec-vc1.1-XM-032378741.2	0	3.38455	0.737	0.18	0	UMOD	EGF/Zona_pellucida/
Nvec-vc1.1-XM-048726145.1	0	3.7682	0.951	0.397	0
Nvec-vc1.1-XM-001629490.3	0	4.46261	0.601	0.055	0
Nvec-vc1.1-XM-001627335.3	0	3.72977	0.671	0.137	0	STING1	TMEM173/
Nvec-v1g241372	0	5.98163	0.558	0.032	0	GBP1	GBP/
Nvec-vc1.1-XM-001632944.3	0	3.17988	0.624	0.103	0
Nvec-NVE6615	0	2.54479	0.857	0.342	0
Nvec-vc1.1-XM-001633167.3	0	6.06952	0.535	0.03	0
Nvec-vc1.1-XM-001627409.3	0	4.78144	0.524	0.038	0
Nvec-NVE25581	0	3.6767	0.811	0.327	0
Nvec-vc1.1-XM-048720853.1	0	3.53164	0.571	0.097	0	EEF2K	Alpha_kinase/
Nvec-NVE6614	0	3.58753	0.53	0.058	0
Nvec-vc1.1-XM-048729831.1	0	4.01624	0.527	0.055	0	ECE2	Peptidase_M13_N/Peptidase_M13/
Nvec-vc1.1-XM-032369797.2	0	3.02179	0.563	0.102	0	ZNFX1	AAA_11/Laminin_G_3/AAA_11/AAA_12/
Nvec-vc1.1-XM-001632093.3	0	5.67341	0.462	0.015	0	SEPTIN8	AIG1/
Nvec-vc1.1-XM-048729832.1	0	4.13344	0.481	0.036	0	UBB	ubiquitin/
Nvec-NVE25580	0	3.90552	0.5	0.059	0
Nvec-vc1.1-XM-001626643.3	0	2.8115	0.763	0.322	0	PPA1	Pyrophosphatase/
Nvec-vc1.1-XM-001636879.3	0	4.17967	0.482	0.041	0	SOCS2	SH2/SOCS_box/
Nvec-vc1.1-XM-001628271.3	0	3.09214	0.552	0.113	0		Tae4/
Nvec-vc1.1-XM-001622452.3	0	5.97428	0.446	0.021	0		Polysacc_deac_1/
Nvec-vc1.1-XM-001629513.3	0	2.04527	0.781	0.359	0
Nvec-vc1.1-XM-048724238.1	0	-1.74379	0.312	0.725	0		Usp/
Nvec-vc1.1-XM-048725318.1	0	3.89556	0.452	0.044	0	GBP6	GBP/GBP_C/
Nvec-v1g213132	0	3.01394	0.514	0.107	0		Tae4/
Nvec-vc1.1-XM-048726161.1	0	4.15087	0.448	0.042	0		Tae4/
Nvec-vc1.1-XM-048727073.1	0	6.9055	0.413	0.01	0	SUSD2	NIDO/AMOP/VWD/Sushi/
Nvec-vc1.1-XM-048732030.1	0	4.54924	0.427	0.027	0	IFI44	MMR_HSR1/
Nvec-vc1.1-XM-032372463.2	0	3.11636	0.49	0.091	0	CLPTM1L	CLPTM1/
Nvec-vc1.1-XM-048721953.1	0	2.57971	0.574	0.179	0	TTC28	TPR_12/TPR_12/TPR_12/TPR_12/TPR_12/CHAT/
Nvec-vc1.1-XM-032365713.2	0	4.01772	0.546	0.153	0		Lipase_GDSL_2/
Nvec-vc1.1-XM-032384221.2	0	3.61643	0.445	0.054	0	ETV6	Ets/
Nvec-NVE13323	0	5.84284	0.397	0.011	0
Nvec-vc1.1-XM-048731786.1	0	2.85827	0.482	0.097	0	IFIH1	CARD_2/DEAD/RIG-I_C/Helicase_C/RIG-I_C-RD/
Nvec-vc1.1-XM-001629741.3	0	4.23488	0.406	0.031	0	RNF213	AAA_5/
Nvec-vc1.1-XM-001639260.3	0	1.8714	0.73	0.356	0	RO60	TROVE/TROVE/TROVE/
Nvec-vc1.1-XM-032382761.2	0	3.66318	0.407	0.033	0	CNTN1	fn3/
Nvec-vc1.1-XM-032383642.2	0	2.12345	0.539	0.169	0
Nvec-vc1.1-XM-032381945.2	0	-1.56008	0.392	0.76	0	COMMD5	COMM_domain/
Nvec-vc1.1-XM-001637813.3	0	-1.33942	0.437	0.804	0		Usp/
Nvec-vc1.1-XM-001638182.3	0	6.9676	0.379	0.012	0		CBM_14/CBM_14/CBM_14/CBM_14/CBM_14/CBM_14/CBM_14/
Nvec-vc1.1-XM-048724900.1	0	2.88437	0.424	0.061	0
Nvec-vc1.1-XM-048730161.1	0	5.00477	0.375	0.017	0	FOS	bZIP_1/
Nvec-vc1.1-XM-048732226.1	0	4.04911	0.381	0.029	0	DICER1	ResIII/Helicase_C/Dicer_dimer/PAZ/Ribonuclease_3/Ribonuclease_3/
Nvec-vc1.1-XM-001635365.3	0	2.54132	0.514	0.164	0	OAS1	NTP_transf_2/OAS1_C/
Nvec-vc1.1-XM-032371552.2	0	4.12039	0.372	0.025	0		MMR_HSR1/
Nvec-vc1.1-XM-032362939.2	0	2.40386	0.541	0.195	0		DUF19/
Nvec-vc1.1-XM-048720525.1	0	3.37458	0.4	0.054	0	DTX3L	Macro/zf-C3HC4_3/DTC/
Nvec-vc1.1-XM-048733995.1	0	2.06171	0.521	0.176	0	NLRP12	HEPN_DZIP3/NACHT/
Nvec-vc1.1-XM-048720799.1	0	5.13607	0.371	0.026	0
Nvec-vc1.1-XM-001634286.3	0	5.24726	0.356	0.015	0	ADGRV1	Vitellogenin_N/
Nvec-vc1.1-XM-032365442.2	0	-1.23662	0.509	0.845	0	PRDX4	AhpC-TSA/1-cysPrx_C/
Nvec-vc1.1-XM-048721897.1	0	4.27097	0.364	0.03	0
Nvec-vc1.1-XM-048734719.1	0	1.89123	0.595	0.261	0	TNIP1	CC2-LZ/
Nvec-vc1.1-XM-048730787.1	0	3.46677	0.378	0.045	0	ERBB4	SH2/Pkinase_Tyr/Pkinase_Tyr/
Nvec-vc1.1-XM-032380348.2	0	3.91545	0.362	0.03	0	DICER1	DEAD/Helicase_C/RdRP/
Nvec-vc1.1-XM-001634625.3	0	3.14195	0.38	0.057	0	CNFN	PLAC8/
Nvec-vc1.1-XM-048720901.1	0	5.28077	0.327	0.011	0		TMEM151/
Nvec-vc1.1-XM-032361976.2	0	5.63832	0.324	0.01	0	IRF2	IRF/
Nvec-vc1.1-XM-048726615.1	0	1.60242	0.727	0.416	0	DZIP3	HEPN_DZIP3/NACHT/LRR_6/LRR_6/LRR_6/LRR_6/
Nvec-vc1.1-XM-048726181.1	0	3.11538	0.366	0.057	0	SACS	HEPN/HEPN/HEPN/
Nvec-vc1.1-XM-048727720.1	0	7.59987	0.31	0.004	0
Nvec-vc1.1-XM-032361844.2	0	3.66926	0.335	0.036	0
Nvec-vc1.1-XM-001628481.3	0	3.61068	0.322	0.031	0	NKX3_2	Homeodomain/
Nvec-vc1.1-XM-048729416.1	0	3.40752	0.329	0.038	0	MAB21L1	Mab-21/
Nvec-vc1.1-XM-001633845.3	0	2.58102	0.757	0.471	0	CASP3	CARD/Peptidase_C14/
Nvec-vc1.1-XM-001629864.3	0	-1.00559	0.613	0.898	0	SNRPC	zf-U1/
Nvec-vc1.1-XM-001636595.3	0	-1.38759	0.582	0.867	0	DYNLL2	Dynein_light/
Nvec-vc1.1-XM-048720625.1	0	-1.27571	0.588	0.868	0		MARVEL/
Nvec-vc1.1-XM-001625497.3	0	-0.987673	0.625	0.901	0	ATP5IF1	IATP/
Nvec-vc1.1-XM-048729186.1	0	5.08989	0.283	0.011	0	SPDEF	Ets/
Nvec-vc1.1-XM-001629759.3	0	4.48194	0.286	0.015	0		ubiquitin/TerD/
Nvec-vc1.1-XM-048726226.1	0	6.88463	0.273	0.006	0		Laminin_G_3/
Nvec-vc1.1-XM-032380303.2	0	6.06873	0.272	0.006	0	L1CAM	fn3/
Nvec-vc1.1-XM-048726773.1	0	-1.1309	0.656	0.918	0	ELOB	ubiquitin/
Nvec-vc1.1-XM-032371550.2	0	4.50395	0.275	0.014	0
Nvec-vc1.1-XM-032373192.2	0	5.0339	0.251	0.009	0
Nvec-vc1.1-XM-001628435.3	0	3.99758	0.255	0.016	0		zf-MYND/DUF4470/
Nvec-vc1.1-XM-032363508.2	0	5.84795	0.245	0.008	0
Nvec-vc1.1-XM-001635963.3	0	-1.17569	0.691	0.919	0	SNRPF	LSM/
Nvec-vc1.1-XM-048721466.1	0	5.7067	0.232	0.005	0		Hint_2/
Nvec-vc1.1-XM-001640232.3	0	6.20397	0.237	0.013	0	PPP3R2	EF-hand_7/EF-hand_7/
Nvec-vc1.1-XM-032362351.2	0	5.52638	0.211	0.005	0		MFS_1/MFS_1/
Nvec-vc1.1-XM-001641991.3	0	6.64379	0.202	0.003	0		LPMO_10/
Nvec-vc1.1-XM-048721665.1	0	-1.69984	0.695	0.873	0
Nvec-vc1.1-XM-001637850.3	0	-0.961048	0.752	0.925	0	SUMO1	Rad60-SLD/
Nvec-vc1.1-XM-032369445.2	0	-1.05627	0.788	0.959	0		zf-CCHC/zf-CCHC/zf-CCHC/zf-CCHC/zf-CCHC/zf-CCHC/zf-CCHC/zf-CCHC/zf-CCHC/
Nvec-vc1.1-XM-001639580.3	0	-0.952411	0.837	0.979	0	COX6A1	COX6A/
Nvec-vc1.1-XM-001629287.3	0	1.34462	0.954	0.82	0	PRDX5	Redoxin/
Nvec-vc1.1-XM-048733926.1	0	0.995952	0.976	0.871	0	HPGDS	GST_N/GST_C_3/
Nvec-vc1.1-XM-001624370.3	0	-0.926977	0.868	0.963	0	ATP1B1	Na_K-ATPase/
Nvec-vc1.1-XM-032372534.2	0	-1.09085	0.917	0.973	0
Nvec-NVE13257	0	-1.04636	0.965	0.985	0
Nvec-vc1.1-XM-048728987.1	0	-0.821886	0.986	0.995	0
Nvec-vc1.1-XM-001640033.3	0	-0.756928	0.982	0.979	0
Nvec-vc1.1-XM-032375124.1	4.94065645841247e-324	4.00426	0.256	0.018	8.16937545398501e-320
Nvec-vc1.1-XM-001629447.3	1.48219693752374e-323	-1.13994	0.616	0.863	2.4508126361955e-319
Nvec-vc1.1-XM-001638302.3	2.96439387504748e-322	-1.02856	0.908	0.941	4.90162527239101e-318	H2AZ2	Histone/Histone_H2A_C/
Nvec-vc1.1-XM-001637239.3	1.02765654334979e-321	6.43974	0.192	0.002	1.69923009442888e-317
Nvec-vc1.1-XM-032362039.2	1.8231022331542e-321	5.42489	0.217	0.008	3.01449954252047e-317	SLC17A5	MFS_1/
Nvec-vc1.1-XM-048720856.1	1.45946991781504e-320	2.72634	0.375	0.078	2.41323350910717e-316	EEF2K	Alpha_kinase/
Nvec-vc1.1-XM-048732816.1	3.66855401986367e-317	3.2186	0.323	0.049	6.06595407184459e-313	HELZ2	AAA_11/AAA_11/AAA_12/RNB/AAA_11/AAA_12/
Nvec-vc1.1-XM-001634986.3	1.62249987306904e-313	3.24775	0.307	0.042	0	STAT5A	STAT_alpha/STAT_bind/SH2/
Nvec-vc1.1-XM-032363375.2	1.12167759484029e-312	4.30321	0.235	0.013	0	UNC5C	TSP_1/ZU5/Death/
Nvec-vc1.1-XM-032362227.2	6.69137867694422e-312	-1.15059	0.469	0.81	1.11e-307
Nvec-vc1.1-XM-048720318.1	7.65198018477821e-312	2.23206	0.442	0.12	1.27e-307		DED/
Nvec-vc1.1-XM-001639572.3	5.86e-305	-1.20654	0.499	0.828	9.68e-301		ICL/
Nvec-vc1.1-XM-001623600.3	1.71e-304	-0.876882	0.944	0.979	2.82e-300
Nvec-vc1.1-XM-001634862.3	5.73e-304	-1.43848	0.319	0.69	9.48e-300		Tropomyosin/
Nvec-vc1.1-XM-048724836.1	9.64e-302	3.1735	0.411	0.147	1.59e-297	EFHD2	EF-hand_7/
Nvec-vc1.1-XM-001625313.3	1.33e-300	-0.837262	0.848	0.953	2.2e-296	SNRPD2	LSM/
Nvec-v1g233379	1.52e-300	-1.81695	0.229	0.589	2.52e-296
Nvec-vc1.1-XM-032367461.2	3.37e-300	3.77254	0.258	0.024	5.58e-296	NID1	EGF_3/EGF_CA/EGF_CA/EGF_CA/EGF_CA/EGF_CA/EGF_CA/EGF_CA/EGF_CA/EGF_CA/EGF_CA/EGF_CA/EGF_3/EGF_CA/
Nvec-vc1.1-XM-001640851.3	6.48e-300	-1.2705	0.397	0.751	1.07e-295	LSM8	LSM/
Nvec-vc1.1-XM-032379206.2	9.13e-300	2.02719	0.488	0.161	1.51e-295	KLHL10	BTB/
Nvec-vc1.1-XM-032380631.2	1.25e-298	-1.23744	0.48	0.795	2.07e-294		CD20/
Nvec-vc1.1-XM-001640072.3	4.4e-298	3.49031	0.276	0.032	7.28e-294	KCNC1	BTB_2/Ion_trans/
Nvec-vc1.1-XM-032383741.2	1.27e-297	4.27016	0.233	0.016	2.1e-293	CRB1
Nvec-vc1.1-XM-001620722.3	5.23e-297	5.18962	0.208	0.009	8.64e-293		TRAM_LAG1_CLN8/
Nvec-vc1.1-XM-001628852.3	6.04e-297	-0.821928	0.831	0.918	9.99e-293	SNU13	Ribosomal_L7Ae/
Nvec-vc1.1-XM-032385951.2	5.03e-294	2.03087	0.501	0.163	8.32e-290	NYNRIN	Integrase_H2C2/rve/
Nvec-vc1.1-XM-001629243.3	1.03e-291	-1.02542	0.669	0.881	1.71e-287		Tropomyosin/
Nvec-vc1.1-XM-032373074.2	5.21e-289	-1.08803	0.496	0.817	8.62e-285		NDUF_B4/
Nvec-vc1.1-XM-032378991.2	1.05e-288	5.09185	0.196	0.006	1.74e-284
Nvec-vc1.1-XM-001623327.3	1.4e-288	3.36723	0.322	0.081	2.31e-284
Nvec-vc1.1-XM-001624561.3	1.18e-287	-1.58191	0.249	0.611	1.95e-283	NDUFA6	Complex1_LYR/
Nvec-vc1.1-XM-032372613.2	2.1e-286	-1.30121	0.373	0.722	3.47e-282
Nvec-vc1.1-XM-001641184.3	2.45e-286	-1.26164	0.816	0.892	4.05e-282		ShK/ShK/
Nvec-vc1.1-XM-001630637.3	2.48e-286	-1.40561	0.292	0.658	4.1e-282	NDUFA5	ETC_C1_NDUFA5/
Nvec-vc1.1-XM-001640600.3	3.79e-286	-1.42536	0.303	0.664	6.26e-282	PSMA6	Proteasome_A_N/Proteasome/
Nvec-vc1.1-XM-032363373.2	7.15e-285	-1.00249	0.897	0.946	1.18e-280	CALM3	EF-hand_7/EF-hand_7/
Nvec-vc1.1-XM-001633573.3	2.77e-284	3.89608	0.233	0.018	4.58e-280	DTX3L	Macro/zf-RING_UBOX/DTC/
Nvec-v1g244653	1.14e-283	3.5806	0.286	0.04	1.88e-279
Nvec-vc1.1-XM-032366711.2	2.66e-283	5.34886	0.202	0.009	4.39e-279
Nvec-vc1.1-XM-001639785.3	1.68e-282	7.48746	0.18	0.004	2.77e-278	SVEP1	Pentaxin/
Nvec-vc1.1-XM-001636352.3	1.84e-281	5.36016	0.199	0.009	3.03e-277	ELK1	Ets/
Nvec-vc1.1-XM-001636847.3	1.42e-278	2.35615	0.439	0.191	2.34e-274	FSCN1	Fascin/Fascin/Fascin/Fascin/
Nvec-vc1.1-XM-001639798.2	2.26e-276	-1.38235	0.301	0.658	3.73e-272	GTF2A2	TFIIA_gamma_N/TFIIA_gamma_C/
Nvec-v1g238986	2.35e-275	1.87433	0.497	0.187	3.88e-271
Nvec-vc1.1-XM-001626691.3	7.23e-275	-1.17381	0.425	0.76	1.2e-270	EDF1	MBF1/HTH_3/
Nvec-vc1.1-XM-001631950.2	9.27e-275	-1.07145	0.578	0.827	1.53e-270	FBL	Fibrillarin/
Nvec-vc1.1-XM-032370353.2	1.37e-273	3.11837	0.349	0.102	2.26e-269	SPAG1	TPR_16/TPR_8/TPR_8/TPR_16/RPAP3_C/
Nvec-vc1.1-XM-001636807.3	2.7e-272	-0.943737	0.725	0.896	4.46e-268	CNFN	PLAC8/
Nvec-vc1.1-XM-001641499.3	1.59e-269	-1.20311	0.404	0.737	2.63e-265	PHB	Band_7/
Nvec-vc1.1-XM-048725824.1	1.35e-268	-1.32981	0.374	0.71	2.23e-264	CALML6	EF-hand_7/EF-hand_7/
Nvec-NVE21177	7.54e-267	-1.32804	0.341	0.685	1.25e-262	ATP5F1E	ATP-synt_Eps/
Nvec-vc1.1-XM-001641351.3	1.11e-265	-1.05152	0.483	0.797	1.84e-261	GCSH	GCV_H/
Nvec-vc1.1-XM-032382358.2	3.49e-265	-1.42128	0.549	0.783	5.77e-261
Nvec-vc1.1-XM-001627997.3	9.52e-265	-0.780151	0.813	0.942	1.57e-260	SNRPD1	LSM/
Nvec-NVE12040	5.56e-264	3.90971	0.22	0.017	9.19e-260
Nvec-vc1.1-XM-048731011.1	8.08e-264	3.33814	0.258	0.032	1.34e-259	RNF213	zf-C3HC4_3/
Nvec-vc1.1-XM-001640276.2	1.24e-262	-0.782119	0.775	0.936	2.06e-258	NDUFAB1	PP-binding/
Nvec-vc1.1-XM-001639565.3	1.76e-261	6.94396	0.167	0.004	2.91e-257
Nvec-vc1.1-XM-048728792.1	5.12e-261	1.86629	0.489	0.189	8.46e-257
Nvec-vc1.1-XM-048728828.1	5.46e-261	4.93081	0.182	0.007	9.03e-257	ZC3H12A	UBA_6/RNase_Zc3h12a/
Nvec-vc1.1-XM-001628602.3	1.02e-260	3.8125	0.292	0.062	1.68e-256	COTL1	Cofilin_ADF/
Nvec-vc1.1-XM-032372612.2	1.27e-260	2.1423	0.442	0.17	2.11e-256	NFKB1	Ank_2/Ank_2/
Nvec-vc1.1-XM-032364189.2	1.13e-259	6.47459	0.168	0.004	1.87e-255	OIT3	Gal_Lectin/
Nvec-vc1.1-XM-048731783.1	3.37e-258	2.62081	0.33	0.069	5.57e-254	IFIH1	CARD_2/DEAD/RIG-I_C/Helicase_C/RIG-I_C-RD/
Nvec-vc1.1-XM-032369305.2	5.41e-258	-0.767529	0.824	0.936	8.95e-254	SNRPB	LSM/
Nvec-vc1.1-XM-032370269.2	8.98e-257	3.18704	0.292	0.051	1.49e-252	MAFA	bZIP_Maf/
Nvec-vc1.1-XM-048728800.1	4.87e-256	7.18349	0.21	0.024	8.06e-252
Nvec-vc1.1-XM-001637340.2	9.41e-256	-1.05733	0.499	0.797	1.56e-251	HPGDS	GST_N/GST_C_3/
Nvec-vc1.1-XM-048734532.1	2.03e-254	-1.17521	0.502	0.79	3.35e-250	CRIP2	LIM/LIM/
Nvec-vc1.1-XM-032385226.2	4.17e-254	-1.1092	0.447	0.763	6.89e-250	SAP18	SAP18/
Nvec-vc1.1-XM-032378126.2	3.23e-252	-1.09175	0.531	0.8	5.34e-248	CSRP1	LIM/LIM/
Nvec-vc1.1-XM-048728502.1	1.23e-251	4.13954	0.2	0.013	2.04e-247	CDADC1	dCMP_cyt_deam_1/dCMP_cyt_deam_1/
Nvec-vc1.1-XM-048730851.1	9.3e-251	2.14084	0.387	0.119	1.54e-246
Nvec-vc1.1-XM-032365773.2	1.15e-250	3.16993	0.283	0.051	1.9e-246		MAJIN/
Nvec-vc1.1-XM-001637715.3	3.26e-249	-1.01868	0.513	0.805	5.39e-245	RBM8A	RRM_1/
Nvec-NVE14199	1.29e-246	3.35804	0.229	0.024	2.13e-242		CECR6_TMEM121/
Nvec-vc1.1-XM-032382352.2	1.64e-246	3.43598	0.229	0.024	2.71e-242	GPR157	Dicty_CAR/
Nvec-vc1.1-XM-048732532.1	5.2e-246	3.17608	0.273	0.048	8.6e-242	ETS1	Ets/
Nvec-vc1.1-XM-001632361.2	1.65e-245	-1.26116	0.348	0.678	2.73e-241	AVIL	Gelsolin/Gelsolin/Gelsolin/
Nvec-vc1.1-XM-048724753.1	2.03e-245	3.37582	0.241	0.031	3.35e-241
Nvec-vc1.1-XM-001632426.3	2.24e-245	3.21973	0.244	0.031	3.71e-241
Nvec-vc1.1-XM-001636435.3	3.45e-245	-1.13092	0.388	0.718	5.71e-241	NDUFA2	L51_S25_CI-B8/
Nvec-vc1.1-XM-001638944.3	5.42e-245	-0.755554	0.753	0.929	8.96e-241	ATP5F1C	ATP-synt/
Nvec-vc1.1-XM-048728453.1	1.78e-244	5.92335	0.156	0.003	2.94e-240	LHCGR	LRR_8/7tm_1/
Nvec-vc1.1-XM-001628972.3	1.95e-243	3.11796	0.284	0.071	3.23e-239	CRLF3
Nvec-vc1.1-XM-032363596.2	3.34e-242	-0.748067	0.824	0.93	5.52e-238	MAGOHB	Mago_nashi/
Nvec-vc1.1-XM-032385773.2	2.66e-240	3.16477	0.245	0.033	4.39e-236	NAA80	Acetyltransf_1/
Nvec-vc1.1-XM-048728605.1	3.92e-239	4.98498	0.184	0.011	6.49e-235
Nvec-vc1.1-XM-048733823.1	5.66e-239	2.90936	0.267	0.044	9.35e-235	DSTYK	Dynamin_N/Pkinase/
Nvec-vc1.1-XM-001630553.3	1.7e-237	3.10427	0.245	0.033	2.81e-233	SCUBE2	EGF_3/EGF_CA/EGF_CA/EGF_3/EGF_CA/EGF_CA/
Nvec-vc1.1-XM-048730261.1	1.7e-237	-0.934226	0.787	0.866	2.81e-233	CALM3	EF-hand_7/EF-hand_7/
Nvec-NVE10399	3.14e-237	5.62206	0.162	0.005	5.19e-233
Nvec-vc1.1-XM-032364690.2	4.26e-235	6.99251	0.177	0.016	7.04e-231
Nvec-vc1.1-XM-001637726.3	7.06e-235	2.39524	0.33	0.082	1.17e-230	UNC5C	TNFR_c6/TNFR_c6/ZU5/
Nvec-NVE23746	1.96e-234	3.16563	0.286	0.056	3.24e-230
Nvec-vc1.1-XM-001629863.3	1.21e-233	-1.57498	0.233	0.551	2e-229	MAT2A	S-AdoMet_synt_N/S-AdoMet_synt_M/S-AdoMet_synt_C/
Nvec-vc1.1-XM-001634267.3	9.56e-233	7.20939	0.148	0.003	1.58e-228	VWA7
Nvec-vc1.1-XM-048732722.1	1.47e-232	-1.89584	0.147	0.456	2.44e-228	CLNS1A	Voldacs/
Nvec-vc1.1-XM-001630537.3	1.48e-231	-0.937354	0.501	0.8	2.44e-227	SF3B5	SF3b10/
Nvec-vc1.1-XM-032382667.2	2.56e-231	1.89321	0.457	0.172	4.23e-227	SLC24A2	Na_Ca_ex/Na_Ca_ex/
Nvec-vc1.1-XM-032361849.2	1.72e-229	4.40573	0.165	0.007	2.84e-225	ELK1	Ets/
Nvec-NVE6121	3.85e-228	-0.68649	0.869	0.955	6.37e-224	TMA7	TMA7/
Nvec-NVE2879	4.98e-228	-1.04556	0.637	0.858	8.23e-224
Nvec-vc1.1-XM-048726538.1	9.23e-228	-1.35666	0.266	0.591	1.53e-223	NDUFS5	Ndufs5/
Nvec-vc1.1-XM-048725321.1	1.25e-227	3.58938	0.208	0.021	2.07e-223	GBP7	GBP/GBP_C/
Nvec-NVE12939	1.87e-227	5.90461	0.158	0.006	3.1e-223		Macin/
Nvec-vc1.1-XM-048728575.1	1.16e-226	-1.24696	0.328	0.649	1.91e-222	ADD1	Aldolase_II/
Nvec-vc1.1-XM-032371785.2	6.36e-226	-0.853255	0.609	0.855	1.05e-221	ENSA	Endosulfine/
Nvec-vc1.1-XM-001632108.3	2.07e-225	1.96761	0.435	0.188	3.43e-221
Nvec-NVE8245	1.88e-223	3.66745	0.194	0.016	3.1e-219
Nvec-vc1.1-XM-048733915.1	1.47e-222	-0.548821	0.977	0.987	2.44e-218
Nvec-vc1.1-XM-001630453.3	1.55e-222	-0.92444	0.505	0.795	2.57e-218	NDUFB8	NDUF_B8/
Nvec-vc1.1-XM-048719751.1	2.01e-222	3.80191	0.191	0.016	3.33e-218	TECPR1	Hyd_WA/Hyd_WA/Hyd_WA/Pex24p/Hyd_WA/Hyd_WA/
Nvec-vc1.1-XM-048725091.1	7.24e-222	-1.16981	0.352	0.67	1.2e-217		SAM_1/
Nvec-vc1.1-XM-048733285.1	6.92e-221	-0.95441	0.51	0.792	1.14e-216	POMP	UMP1/
Nvec-vc1.1-XM-001628592.3	3.63e-218	-0.826784	0.555	0.831	6e-214	NDUFB9	Complex1_LYR/
Nvec-vc1.1-XM-001627624.3	3.13e-217	-1.78541	0.186	0.489	5.18e-213		DOMON/
Nvec-vc1.1-XM-001631718.3	7.55e-217	3.88558	0.201	0.022	1.25e-212
Nvec-vc1.1-XM-048725712.1	2.16e-216	4.46442	0.164	0.009	3.57e-212	PARP12	zf-CCCH_4/WWE/PARP/
Nvec-vc1.1-XM-001632976.3	2.63e-216	0.408908	0.998	0.994	4.35e-212	RPL8	Ribosomal_L2/Ribosomal_L2_C/
Nvec-vc1.1-XM-048727640.1	1.19e-215	3.45611	0.195	0.018	1.97e-211	MALT1	Ig_3/Ig_2/Peptidase_C14/MALT1_Ig/
Nvec-vc1.1-XM-048727363.1	2.64e-215	3.27669	0.206	0.022	4.37e-211	PRKRA	dsrm/dsrm/
Nvec-vc1.1-XM-032365680.2	4.44e-215	-0.668523	0.83	0.945	7.34e-211	COX6B1	COX6B/
Nvec-vc1.1-XM-032374592.2	2.64e-214	3.53175	0.221	0.032	4.36e-210	BCL3	Ank_2/Ank_2/
Nvec-vc1.1-XM-032367671.2	3.85e-214	3.81907	0.188	0.017	6.36e-210	SCUBE2	EGF_3/EGF_CA/EGF_CA/EGF_CA/EGF_CA/EGF_CA/EGF_CA/EGF_CA/EGF_CA/EGF_CA/EGF_CA/EGF_CA/EGF_CA/EGF_CA/EGF_CA/EGF_CA/EGF_CA/EGF_CA/EGF_CA/EGF_CA/EGF_CA/EGF_CA/EGF_CA/EGF_CA/EGF_CA/EGF_CA/EGF_3/
Nvec-vc1.1-XM-001639735.3	1.02e-213	-0.798806	0.706	0.88	1.68e-209	LIN7C	L27/PDZ/
Nvec-vc1.1-XM-032384891.2	6.14e-213	6.02751	0.143	0.005	1.02e-208	HSPG2	Collagen/Collagen/Ig_3/Ig_3/Ig_3/Lectin_C/
Nvec-vc1.1-XM-048720536.1	6.47e-213	-1.65873	0.185	0.484	1.07e-208	TMEM208	TMEM208_SND2/
Nvec-vc1.1-XM-048733167.1	9.92e-213	3.51723	0.201	0.023	1.64e-208	TRANK1
Nvec-vc1.1-XM-001622373.3	5.98e-212	1.2148	0.623	0.428	9.89e-208	HSPA8	HSP70/
Nvec-vc1.1-XM-048730105.1	1.07e-211	4.82588	0.149	0.005	1.77e-207	TRAFD1
Nvec-vc1.1-XM-001628834.3	3.42e-211	1.03606	0.719	0.518	5.66e-207
Nvec-vc1.1-XM-032374672.2	1.24e-210	-0.901426	0.533	0.808	2.05e-206	DYNLRB2	Robl_LC7/
Nvec-NVE12532	1.55e-210	-1.61787	0.236	0.535	2.57e-206
Nvec-vc1.1-XM-032386287.2	1.99e-210	4.52242	0.166	0.011	3.28e-206
Nvec-vc1.1-XM-001634441.3	2.14e-210	-1.40146	0.263	0.572	3.55e-206		Usp/
Nvec-vc1.1-XM-001632421.3	3.24e-209	2.26049	0.31	0.082	5.36e-205	RAB10	Ras/
Nvec-vc1.1-XM-001630544.3	4.74e-209	-1.0497	0.382	0.691	7.84e-205	NDUFB10	NDUFB10/
Nvec-vc1.1-XM-032382339.2	1.11e-208	4.5967	0.152	0.007	1.83e-204	PIK3AP1	DBB/
Nvec-vc1.1-XM-001634797.3	5.78e-208	-1.28368	0.293	0.601	9.56e-204	QDPR
Nvec-vc1.1-XM-048721183.1	6.36e-208	-0.959508	0.5	0.771	1.05e-203	PPP5C	HLH/TPR_8/PPP5/Metallophos/
Nvec-vc1.1-XM-001630155.3	1.22e-207	-1.48023	0.22	0.526	2.02e-203		Usp/
Nvec-vc1.1-XM-032363265.2	1.99e-207	2.82513	0.233	0.035	3.29e-203	DHX8	DEAD/Helicase_C/HA2/OB_NTP_bind/IBR/
Nvec-NVE7039	5.11e-207	-1.10848	0.538	0.78	8.46e-203
Nvec-vc1.1-XM-048728255.1	5.54e-207	3.95238	0.228	0.041	9.16e-203
Nvec-vc1.1-XM-001637210.3	9.65e-207	-0.957468	0.538	0.784	1.6e-202	DKC1	DKCLD/TruB_N/TruB_C_2/PUA/
Nvec-vc1.1-XM-048729359.1	1.21e-206	3.08277	0.225	0.036	2e-202	ENDOU	XendoU/PAN_1/
Nvec-vc1.1-XM-048723072.1	1.72e-206	-1.27447	0.342	0.642	2.85e-202	USP47	p450/UCH/
Nvec-vc1.1-XM-001629396.3	5.18e-206	-0.722865	0.711	0.903	8.57e-202	COX5B	COX5B/
Nvec-vc1.1-XM-048725190.1	2.1e-204	2.60548	0.258	0.051	3.48e-200	PLEKHM2	RUN/PH/
Nvec-vc1.1-XM-001626082.3	1.05e-203	-1.03471	0.449	0.733	1.73e-199
Nvec-vc1.1-XM-032362616.2	1.24e-203	3.68795	0.18	0.016	2.05e-199	BTBD3	BTB/BACK/PHR/
Nvec-vc1.1-XM-048732029.1	1.57e-203	2.91486	0.229	0.036	2.59e-199
Nvec-vc1.1-XM-001631699.3	2.04e-203	3.76268	0.178	0.015	3.38e-199	RILPL1	Jnk-SapK_ap_N/RILP/
Nvec-vc1.1-XM-001640919.3	4.12e-203	-0.909372	0.642	0.838	6.81e-199	HSPE1	Cpn10/
Nvec-vc1.1-XM-001628494.3	9.32e-203	-1.39518	0.282	0.579	1.54e-198	UMOD	Zona_pellucida/
Nvec-vc1.1-XM-001631333.3	1.7e-201	-1.03671	0.393	0.692	2.82e-197	NDUFS8	Fer4_7/
Nvec-vc1.1-XM-032362934.2	2.96e-201	5.37262	0.141	0.005	4.89e-197	ELF1	Ets/
Nvec-vc1.1-XM-001632124.3	5.21e-201	-0.842631	0.52	0.798	8.62e-197	NDUFA13	GRIM-19/
Nvec-vc1.1-XM-001639319.3	1.64e-200	-1.2334	0.353	0.641	2.72e-196	MYL1	EF-hand_6/
Nvec-vc1.1-XM-048731080.1	3.29e-199	-0.910252	0.476	0.76	5.43e-195	EIF3G	eIF3g/RRM_1/
Nvec-NVE123	3.79e-199	3.04628	0.231	0.04	6.26e-195
Nvec-vc1.1-XM-001632420.3	1.05e-198	-1.11139	0.377	0.672	1.73e-194	PSMB4	Proteasome/
Nvec-vc1.1-XM-032363935.2	4.71e-198	2.26294	0.297	0.076	7.78e-194	OARD1	Macro/
Nvec-vc1.1-XM-048732431.1	2.76e-197	-0.545384	0.98	0.991	4.57e-193	FTH1	Ferritin/
Nvec-vc1.1-XM-048730482.1	3.2e-197	2.26473	0.281	0.062	5.28e-193
Nvec-vc1.1-XM-032365367.2	8.54e-196	4.22407	0.159	0.011	1.41e-191
Nvec-vc1.1-XM-001623084.3	1.78e-195	4.6109	0.151	0.009	2.94e-191	SIX4	SIX1_SD/Homeodomain/
Nvec-vc1.1-XM-001625349.3	7.21e-195	-1.17055	0.344	0.638	1.19e-190	CUTA	CutA1/
Nvec-vc1.1-XM-001626359.3	9.73e-195	1.62764	0.435	0.183	1.61e-190	TSPAN3	Tetraspanin/
Nvec-vc1.1-XM-032373118.2	1.87e-194	-1.03103	0.417	0.703	3.08e-190	FKBP3	BTHB/FKBP_C/
Nvec-vc1.1-XM-032371092.2	5.79e-194	-0.84363	0.584	0.825	9.57e-190	VDAC2	Porin_3/
Nvec-vc1.1-XM-032362159.2	2.37e-193	4.86303	0.147	0.008	3.92e-189
Nvec-vc1.1-XM-032372722.2	5.14e-193	0.438435	0.999	0.998	8.5e-189	PABPC4	RRM_1/RRM_1/RRM_1/RRM_1/PABP/
Nvec-vc1.1-XM-048733838.1	7.84e-192	2.98226	0.241	0.049	1.3e-187	RSAD2	Radical_SAM/
Nvec-vc1.1-XM-001640977.3	4.32e-191	-1.10318	0.358	0.652	7.15e-187	NOP58	NOP5NT/Nop/
Nvec-NVE13734	1.98e-190	-0.639526	0.845	0.942	3.28e-186
Nvec-vc1.1-XM-032366184.2	2.49e-190	3.03816	0.205	0.03	4.12e-186	SH3BP2	PH/
Nvec-v1g132004	3.91e-190	2.31963	0.279	0.068	6.46e-186	BRI3	DUF2367/
Nvec-vc1.1-XM-001636522.3	2.23e-189	-1.49863	0.251	0.53	3.69e-185	MYL1	EF-hand_7/EF-hand_7/
Nvec-vc1.1-XM-048732824.1	3.25e-189	3.75323	0.164	0.014	5.38e-185	HELZ2	AAA_11/AAA_11/AAA_12/RNB/AAA_11/AAA_12/
Nvec-vc1.1-XM-048725821.1	3.29e-188	-1.09573	0.366	0.656	5.44e-184	DYNLT1	Tctex-1/
Nvec-vc1.1-XM-048733868.1	2.04e-187	4.63235	0.152	0.011	3.38e-183	MPEG1	MACPF/
Nvec-vc1.1-XM-001632846.3	2.11e-187	3.92792	0.161	0.013	3.5e-183	GYG1	Glyco_transf_8/
Nvec-vc1.1-XM-001626284.3	2.94e-187	6.90693	0.119	0.002	4.86e-183		SAA/
Nvec-vc1.1-XM-032367123.2	3.76e-187	-1.20645	0.308	0.6	6.21e-183
Nvec-vc1.1-XM-001639517.3	1.42e-186	4.95242	0.155	0.015	2.35e-182	SBSPON	TSP1_spondin/
Nvec-vc1.1-XM-001641787.3	3.3e-186	5.92059	0.122	0.003	5.45e-182	EDAR
Nvec-vc1.1-XM-032365052.2	3.9e-186	-0.700355	0.732	0.901	6.45e-182	SRSF4	RRM_1/RRM_1/
Nvec-vc1.1-XM-001631329.3	2.17e-185	-1.54964	0.197	0.478	3.58e-181		TIR_2/
Nvec-vc1.1-XM-032366419.2	3.29e-185	-1.13358	0.363	0.642	5.44e-181	SARNP	SAP/Tho1_MOS11_C/Tho1_MOS11_C/
Nvec-vc1.1-XM-048729680.1	4.68e-185	-1.03493	0.387	0.675	7.74e-181	GSN	Gelsolin/Gelsolin/Gelsolin/
Nvec-vc1.1-XM-001640826.3	8.83e-185	-0.532045	0.943	0.97	1.46e-180	SNRPG	LSM/
Nvec-v1g239401	1.17e-184	-1.90146	0.303	0.549	1.94e-180
Nvec-vc1.1-XM-048724071.1	2.73e-184	-1.40378	0.215	0.501	4.52e-180	PCMT1	PCMT/
Nvec-vc1.1-XM-001637026.3	4.2e-184	-0.950907	0.588	0.801	6.95e-180	ACTB	Actin/
Nvec-NVE12161	1.81e-183	-0.817183	0.533	0.794	2.99e-179		UCR_6-4kD/
Nvec-vc1.1-XM-001634081.3	2.11e-183	-1.64179	0.159	0.434	3.49e-179	KDM1B	Amino_oxidase/
Nvec-vc1.1-XM-001633054.3	2.47e-183	4.76963	0.139	0.007	4.08e-179
Nvec-vc1.1-XM-001625350.2	3.25e-183	2.91253	0.21	0.035	5.38e-179	BCL10	CARD/
Nvec-vc1.1-XM-001639477.3	3.66e-183	-0.669388	0.812	0.927	6.05e-179	SNRPD3	LSM/
Nvec-vc1.1-XM-032384093.2	7.59e-183	-0.680153	0.732	0.888	1.25e-178	ACTB	Actin/
Nvec-vc1.1-XM-048726238.1	1.68e-180	4.76199	0.134	0.006	2.78e-176
Nvec-vc1.1-XM-001639756.3	2.87e-180	-0.90187	0.607	0.821	4.75e-176	BHMT	S-methyl_trans/
Nvec-NVE22144	3.33e-180	3.70324	0.168	0.017	5.5e-176	GNG2	G-gamma/
Nvec-NVE24602	1.14e-179	-1.2302	0.287	0.573	1.89e-175
Nvec-vc1.1-XM-032373099.2	4.64e-179	-1.17963	0.343	0.629	7.67e-175	POU3F4	Pou/Homeodomain/
Nvec-vc1.1-XM-001633988.3	5.22e-179	4.18337	0.142	0.009	8.63e-175	TENT2	TUTase/PAP_assoc/
Nvec-vc1.1-XM-048731656.1	5.98e-179	2.63763	0.217	0.037	9.88e-175	RNF213	zf-C3HC4_3/
Nvec-vc1.1-XM-032381423.2	1.04e-177	2.60423	0.227	0.042	1.71e-173
Nvec-vc1.1-XM-001636842.3	4.02e-177	-0.63247	0.86	0.938	6.65e-173	MYL9	EF-hand_6/EF-hand_8/
Nvec-vc1.1-XM-032376933.1	2.36e-176	-1.05145	0.386	0.666	3.9e-172	TPPP2	p25-alpha/
Nvec-vc1.1-XM-001634488.3	6.9e-176	-0.817941	0.564	0.803	1.14e-171		Usp/
Nvec-vc1.1-XM-048732204.1	1.24e-175	2.55632	0.23	0.046	2.05e-171	BTBD2	BTB/BACK/PHR/
Nvec-vc1.1-XM-001631478.3	1.91e-174	-0.489047	0.958	0.973	3.16e-170	RHOA	Ras/
Nvec-vc1.1-XM-001625817.3	2.26e-174	-1.13688	0.206	0.488	3.74e-170	HPGDS	GST_N/GST_C_3/
Nvec-vc1.1-XM-032381020.2	3.9e-174	5.66007	0.118	0.003	6.45e-170	ZIC4	zf_ZIC/zf-C2H2/zf-C2H2/
Nvec-vc1.1-XM-001631441.3	5.06e-174	4.0609	0.153	0.013	8.36e-170
Nvec-vc1.1-XM-048726696.1	7.63e-174	4.76896	0.132	0.007	1.26e-169	LAMA3	Laminin_EGF/Laminin_EGF/Laminin_EGF/Laminin_EGF/Laminin_EGF/Laminin_EGF/Laminin_EGF/Laminin_EGF/Laminin_EGF/Laminin_EGF/Laminin_EGF/Laminin_EGF/Laminin_EGF/
Nvec-vc1.1-XM-032371228.2	1.1e-173	2.72015	0.235	0.059	1.81e-169
Nvec-vc1.1-XM-001640236.3	3.72e-173	4.50318	0.127	0.005	6.15e-169	PLEKHA6	PH/
Nvec-vc1.1-XM-001631210.3	4.6e-173	-0.951645	0.346	0.636	7.6e-169	ATP6V1E1	vATP-synt_E/
Nvec-vc1.1-XM-001628129.2	3.07e-172	0.752731	0.929	0.833	5.08e-168		PLAC8/
Nvec-vc1.1-XM-048728495.1	7.88e-172	-1.1152	0.378	0.645	1.3e-167	GSN	Gelsolin/Gelsolin/Gelsolin/
Nvec-vc1.1-XM-032380896.2	2.58e-170	5.0651	0.123	0.005	4.26e-166	HCRTR2	7tm_1/
Nvec-vc1.1-XM-001627966.3	1.3e-168	-1.01583	0.498	0.743	2.16e-164	TMED4	EMP24_GP25L/
Nvec-vc1.1-XM-001635385.3	1.81e-168	-0.571232	0.857	0.939	2.99e-164	CFL1	Cofilin_ADF/
Nvec-vc1.1-XM-032365512.2	1.05e-167	-0.838223	0.749	0.895	1.73e-163	ARF5	Arf/
Nvec-vc1.1-XM-001623597.3	1.25e-167	-0.86759	0.635	0.841	2.07e-163	TMED2	EMP24_GP25L/
Nvec-vc1.1-XM-001632422.3	1.41e-167	1.93484	0.306	0.099	2.34e-163	RAB1B	Ras/
Nvec-vc1.1-XM-001632044.3	2.83e-167	2.10758	0.272	0.073	4.67e-163	ARRDC1	Arrestin_N/Arrestin_C/
Nvec-vc1.1-XM-032372264.2	3.8e-167	-2.27696	0.125	0.364	6.29e-163	SOX4	HMG_box/
Nvec-vc1.1-XM-048734562.1	4.76e-167	-1.72786	0.198	0.457	7.87e-163
Nvec-vc1.1-XM-048726227.1	1.06e-166	6.60071	0.103	0.001	1.76e-162		Laminin_G_3/
Nvec-vc1.1-XM-048723571.1	2.27e-166	-1.33383	0.204	0.476	3.75e-162		Usp/
Nvec-vc1.1-XM-048734601.1	5.53e-166	4.44851	0.125	0.006	9.15e-162		CARDB/CARDB/CARDB/CARDB/
Nvec-v1g183927	5.89e-166	-1.3301	0.244	0.515	9.74e-162	DYNLRB2	Robl_LC7/
Nvec-vc1.1-XM-001625532.3	6.59e-166	-1.04951	0.34	0.617	1.09e-161		Tim17/
Nvec-vc1.1-XM-032372941.2	6.6e-166	-0.891497	0.437	0.707	1.09e-161	COX6A1	COX6A/
Nvec-vc1.1-XM-001637211.3	2.26e-165	-1.23877	0.269	0.543	3.74e-161
Nvec-vc1.1-XM-048727634.1	4.91e-165	1.74951	0.345	0.125	8.13e-161	FAM172A
Nvec-vc1.1-XM-001630858.3	8.69e-165	2.11628	0.277	0.08	1.44e-160	TNFAIP3	OTU/zf-A20/zf-A20/
Nvec-vc1.1-XM-001641942.3	1.35e-164	-0.858212	0.458	0.724	2.24e-160		Laps/
Nvec-vc1.1-XM-001626713.3	1.36e-164	-1.3273	0.223	0.494	2.24e-160	LSM2	LSM/
Nvec-vc1.1-XM-001623946.3	2.91e-164	3.69391	0.17	0.023	4.81e-160	PROP1	Homeodomain/
Nvec-v1g171933	6.79e-164	-0.93726	0.404	0.675	1.12e-159	POLR2L	RNA_pol_N/
Nvec-vc1.1-XM-032372726.2	1.2e-163	0.371732	0.999	0.996	1.98e-159	EEF1A2	GTP_EFTU/GTP_EFTU_D2/GTP_EFTU_D3/
Nvec-vc1.1-XM-032370735.2	1.31e-163	2.02769	0.285	0.084	2.16e-159
Nvec-vc1.1-XM-048725210.1	1.85e-163	-0.94541	0.381	0.657	3.06e-159
Nvec-vc1.1-XM-032384297.2	1.23e-162	-0.705474	0.709	0.875	2.04e-158	YWHAB	14-3-3/
Nvec-vc1.1-XM-032363529.2	1.47e-162	-1.08748	0.308	0.584	2.42e-158	RWDD1	RWD/DFRP_C/
Nvec-vc1.1-XM-001626399.3	1.51e-162	-1.01842	0.332	0.61	2.5e-158	NDUFA8	CHCH/
Nvec-vc1.1-XM-001631734.3	1.72e-162	0.385139	0.997	0.995	2.84e-158	RACK1	WD40/WD40/WD40/WD40/WD40/WD40/WD40/
Nvec-vc1.1-XM-001633385.3	6.43e-162	-0.449462	0.979	0.98	1.06e-157	YWHAE	14-3-3/
Nvec-vc1.1-XM-048728848.1	4.9e-161	4.50806	0.14	0.014	8.1e-157	MYOF	C2/C2/FerI/C2/FerB/C2/C2/C2/C2/Ferlin_C/
Nvec-vc1.1-XM-048729276.1	5.65e-161	4.15961	0.146	0.015	9.34e-157	LBP	LBP_BPI_CETP/LBP_BPI_CETP_C/
Nvec-vc1.1-XM-032370376.2	8.41e-161	2.9683	0.18	0.027	1.39e-156	TRIM10	zf-C3HC4/zf-B_box/
Nvec-vc1.1-XM-048721325.1	1.62e-160	2.53456	0.215	0.044	2.68e-156	TRIM45	zf-RING_UBOX/zf-B_box/zf-B_box/zf-RING_UBOX/zf-B_box/zf-B_box/TLD/
Nvec-NVE19724	2.54e-160	-0.781003	0.486	0.747	4.19e-156		Death/
Nvec-vc1.1-XM-001636691.3	2.65e-160	-0.637749	0.738	0.902	4.39e-156	MGST3	MAPEG/
Nvec-vc1.1-XM-001639576.3	7.23e-160	0.358736	0.997	0.997	1.19e-155	RPL23A	Ribosomal_L23eN/Ribosomal_L23/
Nvec-vc1.1-XM-032383755.2	2.03e-159	4.85699	0.153	0.025	3.35e-155	FST	Kazal_1/Kazal_2/Kazal_2/
Nvec-vc1.1-XM-001627177.2	2.64e-159	-0.614005	0.767	0.91	4.36e-155
Nvec-vc1.1-XM-032376627.2	2.14e-158	5.80512	0.103	0.002	3.54e-154	SIDT2	SID-1_RNA_chan/SID-1_RNA_chan/
Nvec-vc1.1-XM-048731153.1	3.09e-158	2.45294	0.227	0.05	5.11e-154
Nvec-vc1.1-XM-032374889.2	3.62e-158	-0.983388	0.39	0.657	5.98e-154
Nvec-vc1.1-XM-001634894.3	7.12e-158	-1.21018	0.301	0.568	1.18e-153	TEX49
Nvec-vc1.1-XM-048721470.1	1.35e-157	2.72928	0.203	0.04	2.23e-153	ZSWIM8
Nvec-vc1.1-XM-001637772.3	1.67e-157	-1.35379	0.196	0.457	2.77e-153	MRPL54	Ribosomal_L37/
Nvec-vc1.1-XM-001631860.3	3.61e-157	-1.10826	0.419	0.66	5.97e-153	CD63	Tetraspanin/
Nvec-vc1.1-XM-001635876.3	3.79e-157	-1.11251	0.295	0.566	6.26e-153	FOLR2	Folate_rec/
Nvec-vc1.1-XM-001642008.3	6.26e-157	-0.98497	0.407	0.663	1.04e-152	CLDND2
Nvec-vc1.1-XM-048719949.1	1.26e-155	3.562	0.145	0.014	2.09e-151
Nvec-vc1.1-XM-032363561.2	1.44e-155	1.95792	0.316	0.124	2.39e-151
Nvec-vc1.1-XM-001637148.3	1.52e-155	-0.836364	0.426	0.694	2.52e-151	NDUFB7	NDUF_B7/
Nvec-vc1.1-XM-001634787.3	2.19e-155	-1.5724	0.186	0.436	3.62e-151	MYL9	EF-hand_6/
Nvec-vc1.1-XM-048722433.1	1.29e-154	2.27125	0.243	0.065	2.13e-150
Nvec-vc1.1-XM-048721861.1	2.15e-154	2.18458	0.239	0.057	3.55e-150	SLC28A3	Nucleos_tra2_N/Gate/Nucleos_tra2_C/
Nvec-vc1.1-XM-032379287.2	8.53e-154	3.44908	0.148	0.016	1.41e-149	ZC3H12A	UBA_6/RNase_Zc3h12a/
Nvec-vc1.1-XM-032383881.2	1.25e-153	-1.24155	0.242	0.504	2.07e-149
Nvec-vc1.1-XM-032380091.2	3.88e-153	-1.00824	0.344	0.612	6.41e-149	NUTF2	NTF2/
Nvec-vc1.1-XM-001633510.3	4.15e-153	4.08891	0.147	0.016	6.86e-149	MARCHF1	RINGv/
Nvec-vc1.1-XM-048732119.1	1.83e-152	-0.768314	0.517	0.761	3.03e-148	SDHC	Sdh_cyt/
Nvec-vc1.1-XM-001629587.3	4.81e-152	1.62109	0.358	0.148	7.95e-148	GRINA	Bax1-I/
Nvec-vc1.1-XM-001630495.3	6.48e-152	-0.988871	0.445	0.692	1.07e-147	SPCS1	SPC12/
Nvec-vc1.1-XM-001633105.3	1.28e-151	-1.67832	0.122	0.356	2.12e-147	CLIC3
Nvec-vc1.1-XM-048725389.1	7.29e-151	2.31903	0.219	0.048	1.2e-146	CGAS	Mab-21/
Nvec-vc1.1-XM-048730287.1	1.09e-150	5.37315	0.107	0.004	1.81e-146	LAMB1	Laminin_N/Laminin_EGF/Laminin_EGF/Laminin_EGF/Laminin_EGF/Laminin_EGF/Laminin_EGF/Laminin_EGF/Laminin_EGF/Laminin_EGF/Laminin_EGF/Laminin_EGF/Laminin_EGF/Laminin_EGF/
Nvec-v1g103779	1.7e-150	-0.884079	0.481	0.719	2.8e-146	NOP10	Nop10p/
Nvec-vc1.1-XM-048725386.1	3.09e-150	2.32328	0.214	0.045	5.11e-146	CGAS	Mab-21/
Nvec-vc1.1-XM-001635588.3	8.03e-150	0.878323	0.696	0.523	1.33e-145
Nvec-vc1.1-XM-001632890.3	8.93e-150	-0.785908	0.52	0.758	1.48e-145	POLR2D	RNA_pol_Rpb4/
Nvec-vc1.1-XM-032372602.2	1.32e-149	-0.595639	0.793	0.915	2.19e-145
Nvec-vc1.1-XM-048733078.1	1.44e-149	-0.973071	0.367	0.628	2.38e-145	PFDN2	Prefoldin_2/
Nvec-vc1.1-XM-001619665.3	2.46e-149	-1.06882	0.405	0.654	4.07e-145	H2AC21	Histone/Histone_H2A_C/
Nvec-vc1.1-XM-032383947.2	4.15e-148	-1.13077	0.347	0.598	6.87e-144	COPZ1	Clat_adaptor_s/
Nvec-vc1.1-XM-001628665.3	4.92e-148	-0.707778	0.591	0.812	8.13e-144	SF3B6	RRM_1/
Nvec-vc1.1-XM-001640402.3	8.43e-148	0.340029	0.998	0.999	1.39e-143	RPS2	Ribosomal_S5/Ribosomal_S5_C/
Nvec-vc1.1-XM-001637947.3	2.31e-147	-0.96709	0.369	0.627	3.82e-143	NDUFS6	zf-CHCC/
Nvec-NVE15532	9.45e-147	-0.87382	0.437	0.687	1.56e-142	COX6C	COX6C/
Nvec-vc1.1-XM-048730561.1	1.44e-146	-1.57683	0.183	0.423	2.38e-142	TMED10	EMP24_GP25L/
Nvec-vc1.1-XM-032370336.2	2.64e-146	3.31996	0.145	0.017	4.37e-142
Nvec-v1g185619	5.22e-146	-0.958672	0.332	0.598	8.64e-142	DYNLRB2	Robl_LC7/
Nvec-vc1.1-XM-048734326.1	2.31e-145	-0.800459	0.505	0.739	3.82e-141	SKP1	Skp1_POZ/Skp1/
Nvec-vc1.1-XM-032375060.2	2.34e-145	0.916766	0.734	0.539	3.86e-141	NXN	Thioredoxin_8/
Nvec-vc1.1-XM-048719811.1	4.11e-145	4.11593	0.119	0.008	6.8e-141	CARD11	CARD/
Nvec-vc1.1-XM-001626912.3	6.04e-145	2.33626	0.212	0.047	9.99e-141	BCL3	Ank_2/Ank_2/Ank_2/
Nvec-vc1.1-XM-001628140.3	6.45e-145	-0.858054	0.444	0.691	1.07e-140	HADHB	Thiolase_N/Thiolase_C/
Nvec-vc1.1-XM-048731958.1	7.2e-145	5.1106	0.108	0.006	1.19e-140	COL4A1	Collagen/Collagen/Collagen/Collagen/Collagen/Collagen/Collagen/Collagen/Collagen/Collagen/Collagen/Collagen/Collagen/Collagen/C4/C4/
Nvec-vc1.1-XM-001638683.3	1.21e-144	-1.44869	0.162	0.403	2.01e-140
Nvec-vc1.1-XM-032367330.2	7.12e-144	-1.29058	0.219	0.47	1.18e-139
Nvec-vc1.1-XM-001635358.3	9.45e-144	5.87052	0.093	0.002	1.56e-139	FNBP1	FCH/SH3_1/
Nvec-vc1.1-XM-048728853.1	2.31e-143	1.33272	0.462	0.237	3.82e-139	TLX1	Homeodomain/
Nvec-vc1.1-XM-048732318.1	2.39e-143	1.80941	0.296	0.101	3.96e-139
Nvec-vc1.1-XM-001629525.3	3.08e-143	-1.80827	0.116	0.334	5.09e-139	CDA	dCMP_cyt_deam_1/
Nvec-vc1.1-XM-048733916.1	3.41e-143	0.86322	0.687	0.544	5.64e-139	DZIP3	HEPN_DZIP3/NACHT/
Nvec-vc1.1-XM-032364166.2	3.83e-143	-1.17928	0.255	0.508	6.33e-139	FLOT2	Band_7/Flot/
Nvec-vc1.1-XM-001622433.3	4.5e-143	-1.0351	0.294	0.555	7.45e-139	VBP1	Prefoldin/
Nvec-vc1.1-XM-001633482.3	2.98e-142	-0.544788	0.854	0.924	4.93e-138	YBX3	CSD/
Nvec-vc1.1-XM-032373715.2	4.28e-142	-1.24423	0.215	0.466	7.07e-138
Nvec-vc1.1-XM-048720982.1	5.09e-142	-1.20041	0.239	0.49	8.41e-138
Nvec-vc1.1-XM-048732631.1	7.22e-142	-1.31241	0.242	0.487	1.19e-137
Nvec-vc1.1-XM-001623382.3	8.91e-142	-0.735151	0.577	0.792	1.47e-137	FKBP1B	FKBP_C/
Nvec-vc1.1-XM-032374787.2	2.03e-141	-1.0418	0.302	0.559	3.35e-137	MRPL12	Ribosomal_L12_N/Ribosomal_L12/
Nvec-vc1.1-XM-001636780.3	2.78e-141	-0.981176	0.284	0.546	4.6e-137	MYL9	EF-hand_6/EF-hand_8/
Nvec-vc1.1-XM-048722947.1	5.83e-141	-1.09733	0.358	0.609	9.64e-137
Nvec-vc1.1-XM-032380879.2	1.06e-140	-1.27836	0.21	0.456	1.75e-136	TUFM	GTP_EFTU/GTP_EFTU_D2/GTP_EFTU_D3/
Nvec-vc1.1-XM-001629312.3	1.73e-140	-1.50201	0.168	0.403	2.86e-136
Nvec-vc1.1-XM-001633638.3	1.77e-140	-1.116	0.27	0.523	2.92e-136	ENY2	EnY2/
Nvec-vc1.1-XM-001634817.3	2.21e-140	-1.43722	0.184	0.423	3.66e-136
Nvec-vc1.1-XM-032369000.2	1.81e-139	3.44722	0.132	0.013	2.99e-135
Nvec-vc1.1-XM-001637919.3	2.34e-139	-1.02806	0.295	0.551	3.87e-135	NIFK	RRM_1/
Nvec-vc1.1-XM-032382410.2	2.58e-139	-1.43156	0.158	0.392	4.27e-135	PTRH2	PTH2/
Nvec-vc1.1-XM-001628551.3	2.59e-139	-1.28026	0.212	0.456	4.28e-135	PSMA3	Proteasome_A_N/Proteasome/
Nvec-vc1.1-XM-001640731.3	3.95e-139	-1.42992	0.157	0.391	6.53e-135	PLPBP	Ala_racemase_N/
Nvec-vc1.1-XM-048719744.1	4.71e-139	1.54678	0.353	0.222	7.78e-135	SLC25A36	Mito_carr/Mito_carr/Mito_carr/
Nvec-vc1.1-XM-032370654.2	5.6e-139	-0.759139	0.488	0.732	9.26e-135	CHCHD2
Nvec-vc1.1-XM-032374179.2	8.51e-139	-0.741828	0.556	0.774	1.41e-134
Nvec-vc1.1-XM-001637651.3	9.98e-139	-1.10271	0.278	0.529	1.65e-134	EIF3J	eIF3_subunit/
Nvec-vc1.1-XM-048726141.1	1.23e-138	1.3167	0.435	0.212	2.03e-134	NF2	FERM_N/FERM_M/FERM_C/ERM/
Nvec-vc1.1-XM-048725686.1	5e-138	-1.90822	0.093	0.299	8.26e-134	ECE1	Peptidase_M13_N/Peptidase_M13/
Nvec-vc1.1-XM-001635624.3	7.24e-138	-0.552215	0.848	0.933	1.2e-133	EIF1	SUI1/
Nvec-NVE23841	7.37e-138	-0.66277	0.664	0.84	1.22e-133	SOX14	HMG_box/
Nvec-vc1.1-XM-032375521.2	1.05e-137	1.98684	0.28	0.095	1.73e-133		Ank_2/
Nvec-vc1.1-XM-001627424.3	1.7e-137	-0.870436	0.447	0.686	2.81e-133	FTH1	Ferritin/
Nvec-vc1.1-XM-032375279.2	1.96e-137	-0.92065	0.365	0.617	3.25e-133
Nvec-vc1.1-XM-032364984.2	2.1e-137	-0.671185	0.618	0.82	3.48e-133	OAZ1	ODC_AZ/
Nvec-vc1.1-XM-001636076.3	2.91e-137	-1.08315	0.274	0.528	4.82e-133		CDPS/
Nvec-vc1.1-XM-001628235.3	3.55e-137	-1.01015	0.332	0.583	5.87e-133	GLRX2	Glutaredoxin/
Nvec-vc1.1-XM-032383567.2	4.08e-137	3.83495	0.118	0.009	6.75e-133	THBS1	Sushi/TSP_3/TSP_3/TSP_3/TSP_3/TSP_3/TSP_3/TSP_3/TSP_C/MAM/Laminin_G_3/
Nvec-v1g236959	4.28e-137	-0.642674	0.668	0.847	7.08e-133	UQCRQ	UcrQ/
Nvec-vc1.1-XM-001638808.3	4.89e-137	-1.04569	0.297	0.549	8.09e-133
Nvec-vc1.1-XM-001633417.3	1.25e-136	-1.22193	0.226	0.469	2.06e-132	C2orf76	DUF2340/
Nvec-vc1.1-XM-001628411.3	1.49e-136	-0.934657	0.424	0.659	2.46e-132
Nvec-vc1.1-XM-032381110.2	1.49e-136	-1.27362	0.202	0.443	2.47e-132	ECHS1	ECH_1/
Nvec-vc1.1-XM-001625954.3	2.34e-136	-0.85457	0.424	0.668	3.87e-132	PSMB5	Proteasome/
Nvec-vc1.1-XM-032366729.2	3.93e-136	-0.627832	0.729	0.875	6.49e-132	SRSF4	RRM_1/zf-CCHC/
Nvec-NVE20644	4.08e-136	-0.853152	0.413	0.662	6.75e-132		COX7a/
Nvec-vc1.1-XM-032362029.2	2.67e-135	-0.625035	0.763	0.889	4.42e-131	MACROH2A1	Histone/Histone_H2A_C/Macro/
Nvec-vc1.1-XM-048727750.1	4.07e-135	-1.83831	0.104	0.314	6.72e-131
Nvec-vc1.1-XM-001633797.3	4.47e-135	0.328912	0.997	0.996	7.38e-131	RPS3A	Ribosomal_S3Ae/
Nvec-vc1.1-XM-048733219.1	7.35e-135	4.85646	0.112	0.011	1.22e-130	SPOCK2	SPARC_Ca_bdg/Thyroglobulin_1/
Nvec-vc1.1-XM-048729593.1	8.34e-135	4.18501	0.107	0.006	1.38e-130	ZNFX1	AAA_11/AAA_11/AAA_12/
Nvec-vc1.1-XM-001638645.3	8.76e-135	-1.17204	0.247	0.492	1.45e-130	KCND1	Ion_trans_2/
Nvec-vc1.1-XM-048732184.1	2.97e-134	-1.28432	0.241	0.477	4.91e-130	CEP63	CEP63/
Nvec-vc1.1-XM-048727883.1	4.66e-134	4.04911	0.122	0.012	7.71e-130
Nvec-vc1.1-XM-001633477.3	5.89e-134	-0.801445	0.528	0.739	9.73e-130	ANP32A	LRR_9/
Nvec-vc1.1-XM-001633386.3	6.6e-134	0.357908	0.997	0.996	1.09e-129	RPL6	Ribosomal_L6e_N/Ribosomal_L6e/
Nvec-vc1.1-XM-001639609.3	7.78e-134	0.332929	0.998	0.997	1.29e-129	RPL27A	Ribosomal_L27A/
Nvec-vc1.1-XM-001625903.3	2.58e-133	-0.945229	0.431	0.666	4.27e-129	AKIRIN2
Nvec-vc1.1-XM-048731523.1	2.66e-133	1.8131	0.266	0.083	4.4e-129	TOR1AIP1	LAP1C/
Nvec-vc1.1-XM-032362787.2	4.5e-133	0.330804	0.997	0.994	7.43e-129	RPL35A	Ribosomal_L35Ae/
Nvec-vc1.1-XM-001634430.3	4.78e-133	-0.877708	0.382	0.631	7.91e-129	SF3B4	RRM_1/RRM_1/
Nvec-vc1.1-XM-001631821.3	4.79e-133	-1.27836	0.198	0.435	7.92e-129	CYB5R3	FAD_binding_6/NAD_binding_1/
Nvec-vc1.1-XM-001623954.3	8.77e-133	1.55914	0.327	0.125	1.45e-128	CLIC2	GST_C/
Nvec-vc1.1-XM-001631201.3	3.87e-132	-1.45206	0.208	0.443	6.4e-128	PLA2G1B	Phospholip_A2_1/
Nvec-vc1.1-XM-048726872.1	4.5e-132	-1.29314	0.176	0.41	7.45e-128	KDM2B	Cupin_8/JHD/zf-CXXC/F-box/
Nvec-vc1.1-XM-001624888.3	9.28e-132	-1.69344	0.107	0.317	1.53e-127	SLX1B	GIY-YIG/
Nvec-vc1.1-XM-001629238.3	1e-131	-1.02857	0.32	0.564	1.66e-127	LMNB1	Filament/LTD/
Nvec-vc1.1-XM-032375273.2	1.18e-131	-1.32683	0.176	0.409	1.96e-127		DUF924/
Nvec-vc1.1-XM-032373016.2	1.61e-131	2.69896	0.172	0.032	2.67e-127		IU_nuc_hydro/
Nvec-vc1.1-XM-048731560.1	8.39e-131	4.57624	0.158	0.032	1.39e-126
Nvec-vc1.1-XM-001626692.3	9.34e-131	-1.07014	0.267	0.513	1.54e-126	PSMB1	Proteasome/
Nvec-vc1.1-XM-001631189.3	2.16e-130	-0.882231	0.384	0.63	3.58e-126	SNRPE	LSM/
Nvec-vc1.1-XM-032381908.2	3.02e-130	4.19206	0.114	0.01	5e-126	HAND2	HLH/
Nvec-vc1.1-XM-001640108.3	4.26e-130	-0.80179	0.44	0.682	7.05e-126	TIMM17B	Tim17/
Nvec-NVE18112	5.03e-130	-1.63232	0.121	0.332	8.32e-126
Nvec-vc1.1-XM-032386366.2	2.58e-129	-0.993225	0.371	0.604	4.26e-125	SGSM2	RUN/PH_RBD/RabGAP-TBC/
Nvec-vc1.1-XM-032366427.2	2.77e-129	-0.814294	0.448	0.684	4.58e-125	CBX3	Chromo/Chromo_shadow/
Nvec-vc1.1-XM-032365013.2	3.24e-129	-1.04329	0.295	0.537	5.35e-125	SNRPA	RRM_1/RRM_1/
Nvec-vc1.1-XM-001630764.3	2.56e-128	-1.66432	0.129	0.34	4.23e-124	CNN3	CH/
Nvec-vc1.1-XM-032374725.2	3.84e-128	-1.79576	0.095	0.295	6.36e-124	PDCD4	MA3/MA3/
Nvec-vc1.1-XM-032382138.2	4.6e-128	2.53667	0.225	0.064	7.6e-124	PLA2G2A	Phospholip_A2_1/
Nvec-NVE20907	7.72e-128	-1.65455	0.104	0.309	1.28e-123		Synaphin/
Nvec-vc1.1-XM-032385997.2	7.89e-128	1.88591	0.248	0.078	1.3e-123		Death/
Nvec-vc1.1-XM-001637780.3	2.79e-127	0.310157	0.995	0.996	4.61e-123	RPS15	Ribosomal_S19/
Nvec-vc1.1-XM-032371111.2	4.39e-127	-1.10963	0.261	0.499	7.26e-123	H3C13	Histone/
Nvec-vc1.1-XM-001630353.3	5.36e-127	-0.993609	0.288	0.533	8.87e-123	MRPL19	Ribosomal_L19/
Nvec-vc1.1-XM-001633801.3	9.19e-127	-1.09376	0.257	0.496	1.52e-122	SLC25A20	Mito_carr/Mito_carr/Mito_carr/
Nvec-vc1.1-XM-048723454.1	3.12e-126	-1.35091	0.181	0.403	5.16e-122	LSM5	LSM/
Nvec-vc1.1-XM-048728359.1	3.13e-126	-1.4961	0.138	0.354	5.17e-122	AC243734.1	Neur_chan_LBD/Neur_chan_memb/
Nvec-vc1.1-XM-048721606.1	3.61e-126	-0.766127	0.475	0.704	5.97e-122	LSM12	AD/
Nvec-vc1.1-XM-032384677.2	5.5e-126	3.71174	0.111	0.009	9.09e-122		RdRP/
Nvec-vc1.1-XM-048728028.1	8.04e-126	0.529898	0.309	0.126	1.33e-121	FOXB1	Forkhead/
Nvec-vc1.1-XM-048720337.1	8.84e-126	2.33629	0.189	0.043	1.46e-121	TNKS	PARP/PARP/
Nvec-vc1.1-XM-032373951.2	9.38e-126	6.82071	0.088	0.003	1.55e-121	LRP1B	Ldl_recept_a/Ldl_recept_a/Ldl_recept_a/
Nvec-vc1.1-XM-001632266.3	1.36e-125	-1.0821	0.262	0.5	2.26e-121	EIF1AD	eIF-1a/
Nvec-vc1.1-XM-048725833.1	1.58e-125	-0.870168	0.322	0.571	2.61e-121	FAM32A	DUF1754/
Nvec-NVE19151	1.78e-125	-1.47765	0.141	0.357	2.95e-121
Nvec-vc1.1-XM-032367341.2	2.3e-125	-0.588989	0.635	0.833	3.8e-121
Nvec-vc1.1-XM-032367462.2	2.97e-125	0.323241	0.995	0.995	4.91e-121	RPL10A	Ribosomal_L1/
Nvec-vc1.1-XM-001632294.3	3.22e-125	-1.24271	0.209	0.44	5.32e-121
Nvec-vc1.1-XM-001638417.3	3.33e-125	-1.04509	0.285	0.525	5.5e-121	MSRA	PMSR/
Nvec-vc1.1-XM-001635920.3	3.67e-125	-0.617949	0.692	0.867	6.07e-121
Nvec-vc1.1-XM-001638621.3	4.33e-125	-1.02826	0.291	0.529	7.16e-121	PFDN1	Prefoldin_2/
Nvec-vc1.1-XM-001624568.3	9.7e-125	-0.987821	0.289	0.531	1.6e-120	LSM6	LSM/
Nvec-vc1.1-XM-032383905.2	1.43e-124	-1.89869	0.081	0.271	2.36e-120	HEY2	HLH/
Nvec-vc1.1-XM-048730557.1	1.57e-124	-0.969911	0.309	0.552	2.59e-120	TCTEX1D4	DUF4598/Tctex-1/
Nvec-vc1.1-XM-048723235.1	1.66e-124	4.74341	0.098	0.006	2.75e-120	OIT3	EGF_CA/EGF_CA/EGF_CA/EGF_3/EGF_CA/EGF_CA/EGF_CA/EGF_3/EGF_3/EGF_3/EGF_CA/EGF_CA/EGF_3/EGF_3/EGF_3/EGF_CA/EGF_CA/EGF_CA/EGF_CA/EGF_3/EGF_CA/EGF_3/EGF_CA/EGF_3/EGF_3/Zona_pellucida/
Nvec-vc1.1-XM-048720504.1	4.23e-124	3.29616	0.135	0.02	6.99e-120	COL15A1	fn3/fn3/Collagen/Collagen/Collagen/Endostatin/
Nvec-vc1.1-XM-001625518.3	6.52e-124	0.301793	0.999	0.998	1.08e-119	RPS9	Ribosomal_S4/S4/
Nvec-vc1.1-XM-032367277.2	1e-123	-1.04808	0.277	0.514	1.65e-119	LIN37	LIN37/
Nvec-v1g108887	1.38e-123	4.25299	0.099	0.006	2.27e-119
Nvec-vc1.1-XM-001640401.3	3.47e-123	-1.055	0.548	0.742	5.74e-119	KDELR2	ER_lumen_recept/
Nvec-vc1.1-XM-032378450.2	3.5e-123	5.28155	0.086	0.003	5.79e-119	SCUBE2	EGF_CA/EGF/EGF_CA/EGF_CA/FXa_inhibition/EGF_CA/
Nvec-vc1.1-XM-001632788.3	5.34e-123	-1.67296	0.108	0.307	8.83e-119	CETN2	EF-hand_7/EF-hand_7/
Nvec-vc1.1-XM-001628740.3	7.58e-123	-0.704064	0.571	0.776	1.25e-118	CTSL	Inhibitor_I29/Peptidase_C1/
Nvec-vc1.1-XM-001626655.3	2.07e-122	4.32075	0.112	0.01	3.42e-118
Nvec-vc1.1-XM-001629514.3	2.3e-122	1.03381	0.538	0.341	3.8e-118
Nvec-vc1.1-XM-032362102.2	2.36e-122	2.63107	0.159	0.029	3.91e-118	GRAMD1A	GRAM/
Nvec-v1g246929	2.67e-122	-1.42924	0.138	0.351	4.42e-118		DUF1772/
Nvec-vc1.1-XM-001638643.3	3.29e-122	-0.525577	0.784	0.913	5.45e-118	COX7C	COX7C/
Nvec-vc1.1-XM-001637633.3	7.53e-122	-0.925886	0.395	0.625	1.25e-117	AC012254.2	Yos1/
Nvec-vc1.1-XM-032372466.2	1.07e-121	-0.678415	0.524	0.748	1.77e-117	DHRS4	adh_short_C2/
Nvec-vc1.1-XM-032379223.2	1.31e-121	-1.30435	0.189	0.41	2.17e-117	HS3ST3B1	Sulfotransfer_1/
Nvec-vc1.1-XM-001639224.3	1.34e-121	4.95802	0.087	0.003	2.22e-117	NIBAN2	PH/
Nvec-vc1.1-XM-048720249.1	1.86e-121	-1.40268	0.158	0.374	3.08e-117
Nvec-vc1.1-XM-032372040.2	2.36e-121	-1.29095	0.186	0.409	3.91e-117	DCTN1	CAP_GLY/
Nvec-vc1.1-XM-032385246.1	2.4e-121	2.06168	0.218	0.06	3.97e-117	C7orf57
Nvec-vc1.1-XM-032384278.2	3.24e-121	3.07088	0.127	0.016	5.36e-117		DED/
Nvec-vc1.1-XM-001623354.3	3.34e-121	-0.508118	0.832	0.934	5.52e-117	SRSF7	RRM_1/zf-CCHC/
Nvec-vc1.1-XM-048719716.1	5.08e-121	1.70196	0.266	0.103	8.4e-117	DZIP3	HEPN_DZIP3/NACHT/LRR_6/LRR_6/
Nvec-v1g212694	5.68e-121	-0.530381	0.86	0.925	9.39e-117	GNG8	G-gamma/
Nvec-vc1.1-XM-032366858.2	6.66e-121	2.30343	0.183	0.043	1.1e-116	GRN	Granulin/Granulin/Granulin/Granulin/Granulin/Granulin/Granulin/Granulin/Granulin/Granulin/Granulin/Granulin/Granulin/Granulin/
Nvec-vc1.1-XM-048733547.1	9.12e-121	4.92096	0.095	0.006	1.51e-116	FSTL5	SPARC_Ca_bdg/
Nvec-vc1.1-XM-001630721.3	9.37e-121	-1.05689	0.237	0.471	1.55e-116	MPC1	MPC/
Nvec-NVE6003	1.24e-120	5.19555	0.094	0.005	2.05e-116
Nvec-vc1.1-XM-001628495.3	1.6e-120	-1.23353	0.191	0.416	2.65e-116	CUZD1	CUB/CUB/Zona_pellucida/
Nvec-vc1.1-XM-048727961.1	1.75e-120	3.02827	0.136	0.02	2.89e-116
Nvec-vc1.1-XM-001630474.3	2.8e-120	-1.35831	0.15	0.364	4.64e-116	MRPL20	Ribosomal_L20/
Nvec-vc1.1-XM-048731695.1	2.95e-120	-1.27163	0.176	0.398	4.87e-116
Nvec-vc1.1-XM-032387395.2	4.16e-120	3.67655	0.107	0.009	6.87e-116	LAMP2	Lamp/
Nvec-vc1.1-XM-032363422.2	4.45e-120	-1.14553	0.216	0.445	7.35e-116	DPYS	Amidohydro_1/
Nvec-vc1.1-XM-032372160.2	5.92e-120	-1.89965	0.072	0.253	9.79e-116	NCS1	EF-hand_1/EF-hand_7/
Nvec-vc1.1-XM-032387219.2	1.06e-119	4.36587	0.096	0.006	1.75e-115	HRH2	7tm_1/
Nvec-vc1.1-XM-001622312.3	1.19e-119	-2.26704	0.057	0.226	1.97e-115		ShK/ShK/
Nvec-NVE4998	1.2e-119	-0.652543	0.593	0.794	1.98e-115
Nvec-vc1.1-XM-001623685.3	1.53e-119	-1.07892	0.277	0.51	2.54e-115	RGMB	RGM_N/RGM_C/
Nvec-vc1.1-XM-001630306.3	1.8e-119	-1.05691	0.236	0.469	2.97e-115
Nvec-vc1.1-XM-048730035.1	2.1e-119	-1.05431	0.315	0.544	3.47e-115	PRKACA	Pkinase/
Nvec-vc1.1-XM-001623716.3	2.27e-119	-0.315702	0.993	0.995	3.75e-115	H3_3B	Histone/
Nvec-vc1.1-XM-001636928.3	9.96e-119	2.23492	0.187	0.048	1.65e-114	AGPS	FAD_binding_4/FAD-oxidase_C/
Nvec-vc1.1-XM-032364777.2	1.82e-118	1.83324	0.24	0.083	3e-114	DUSP11	DSPc/
Nvec-vc1.1-XM-001629854.3	1.86e-118	-0.894087	0.364	0.595	3.08e-114	DNAJC5B	DnaJ/
Nvec-vc1.1-XM-048729298.1	2.82e-118	-0.698861	0.516	0.733	4.66e-114	WDR83OS	UPF0139/
Nvec-vc1.1-XM-001628761.3	3.47e-118	-1.13814	0.223	0.45	5.73e-114	DAZAP1	RRM_1/
Nvec-vc1.1-XM-032371830.2	7.18e-118	-1.19273	0.177	0.398	1.19e-113		WSC/
Nvec-vc1.1-XM-001624585.3	1.85e-117	-1.18544	0.195	0.418	3.06e-113	CDYL2	Chromo/
Nvec-vc1.1-XM-048727638.1	2.34e-117	3.41296	0.11	0.01	3.86e-113
Nvec-vc1.1-XM-001623212.2	2.89e-117	-0.659508	0.526	0.744	4.77e-113	NDUFS4	ETC_C1_NDUFA4/
Nvec-vc1.1-XM-032363291.2	2.95e-117	2.39521	0.169	0.036	4.88e-113	AL136295.5	PUB/HOIP-UBA/IBR/E3_UbLigase_RBR/
Nvec-vc1.1-XM-032365815.2	3.39e-117	-0.86561	0.407	0.631	5.6e-113
Nvec-vc1.1-XM-048729920.1	5.67e-117	-1.16426	0.206	0.429	9.37e-113	PDHB	Transket_pyr/Transketolase_C/
Nvec-vc1.1-XM-032369280.2	7.69e-117	-0.668145	0.557	0.764	1.27e-112	SRSF3	RRM_1/
Nvec-vc1.1-XM-048721430.1	8.78e-117	1.98038	0.216	0.064	1.45e-112	MYO10	SH3_19/Myosin_head/PH/PH/MyTH4/FERM_M/
Nvec-vc1.1-XM-001640277.3	1.04e-116	0.272842	0.999	0.999	1.71e-112	RPL10	Ribosomal_L16/
Nvec-vc1.1-XM-032384597.2	1.1e-116	6.21444	0.074	0.001	1.81e-112
Nvec-NVE4644	1.11e-116	-1.69284	0.112	0.306	1.84e-112
Nvec-vc1.1-XM-032387290.2	3.9e-116	3.97653	0.091	0.005	6.44e-112	VWA5A	VIT/VWA_3/
Nvec-vc1.1-XM-032364306.2	7.1e-116	3.02862	0.134	0.021	1.17e-111	VAT1	ADH_N/ADH_zinc_N_2/
Nvec-vc1.1-XM-048732510.1	9.19e-116	5.26485	0.085	0.004	1.52e-111		DDE_Tnp_IS1595/
Nvec-vc1.1-XM-032376296.2	1.17e-115	-1.21582	0.185	0.404	1.93e-111	CHRNA6	Neur_chan_LBD/Neur_chan_memb/
Nvec-vc1.1-XM-001640932.3	1.18e-115	-1.26036	0.188	0.402	1.95e-111	UBE2G2	UQ_con/
Nvec-v1g242448	1.5e-115	2.41935	0.182	0.045	2.48e-111	TTC28	TPR_12/TPR_12/TPR_12/TPR_12/TPR_12/TPR_8/TPR_12/TPR_12/CHAT/
Nvec-vc1.1-XM-032364979.2	1.51e-115	-2.18152	0.06	0.228	2.5e-111	ASIC1	ASC/
Nvec-vc1.1-XM-001632024.3	3.28e-115	-1.10609	0.226	0.451	5.43e-111	POLR2H	RNA_pol_Rpb8/
Nvec-vc1.1-XM-001622998.3	3.93e-115	-1.02347	0.338	0.564	6.5e-111
Nvec-vc1.1-XM-001626693.3	4.05e-115	-1.58523	0.118	0.313	6.7e-111	DHPS	DS/
Nvec-vc1.1-XM-048732790.1	4.52e-115	-1.16031	0.238	0.456	7.48e-111	UFC1	UFC1/
Nvec-vc1.1-XM-001629607.3	5.16e-115	3.23009	0.113	0.012	8.53e-111	CGAS	Mab-21/
Nvec-vc1.1-XM-048730218.1	5.53e-115	-0.713328	0.539	0.741	9.15e-111	RBM4B	RRM_1/zf-CCHC/
Nvec-vc1.1-XM-032382726.2	5.88e-115	2.84502	0.158	0.04	9.72e-111	PLOD3
Nvec-vc1.1-XM-001625813.3	8.12e-115	-1.24716	0.173	0.389	1.34e-110	UQCC2
Nvec-vc1.1-XM-001640548.3	2.52e-114	-0.914233	0.364	0.589	4.17e-110	PPP3R1	EF-hand_7/EF-hand_7/
Nvec-vc1.1-XM-001637181.3	3.31e-114	-0.861377	0.395	0.62	5.47e-110	SERBP1	HABP4_PAI-RBP1/
Nvec-vc1.1-XM-048719683.1	9.36e-114	0.369159	0.993	0.992	1.55e-109	RPL3	Ribosomal_L3/
Nvec-vc1.1-XM-001635751.3	9.64e-114	1.56166	0.283	0.109	1.59e-109	VAMP7	Longin/Synaptobrevin/
Nvec-vc1.1-XM-048728564.1	1.67e-113	0.288028	0.998	0.998	2.77e-109	RPS10	S10_plectin/
Nvec-vc1.1-XM-032369933.2	2.14e-113	6.55871	0.071	0.001	3.54e-109	DIRAS1	Ras/
Nvec-vc1.1-XM-032383851.2	2.23e-113	-1.20064	0.29	0.503	3.69e-109		MACPF/
Nvec-vc1.1-XM-001634718.3	2.6e-113	-1.5058	0.122	0.318	4.29e-109		DUF1772/
Nvec-vc1.1-XM-001638152.3	3.18e-113	-0.333946	0.946	0.99	5.25e-109	TXN	Thioredoxin/
Nvec-vc1.1-XM-032362855.2	3.53e-113	3.72426	0.1	0.008	5.84e-109
Nvec-vc1.1-XM-032377230.2	6.55e-113	5.33684	0.08	0.003	1.08e-108	FASN	Patched/Patched/ketoacyl-synt/Ketoacyl-synt_C/KAsynt_C_assoc/Acyl_transf_1/PS-DH/KR/Thioesterase/
Nvec-vc1.1-XM-032366629.2	8.66e-113	-0.868362	0.354	0.582	1.43e-108		Tropomyosin/
Nvec-vc1.1-XM-001634361.2	1.29e-112	-0.840755	0.401	0.622	2.14e-108	PHB2	Band_7/
Nvec-vc1.1-XM-032380528.2	1.33e-112	1.73421	0.245	0.092	2.19e-108	PTPN11	SH2/SH2/Y_phosphatase/
Nvec-vc1.1-XM-001633588.3	4.28e-112	-0.617974	0.567	0.773	7.08e-108	EIF2S2	eIF-5_eIF-2B/
Nvec-vc1.1-XM-032374710.2	4.37e-112	2.20648	0.184	0.052	7.23e-108	PRKCD	C1_1/C1_1/Pkinase/Pkinase_C/
Nvec-vc1.1-XM-001640713.3	4.87e-112	2.37318	0.164	0.036	8.05e-108	ERI1	SAP/RNase_T/
Nvec-vc1.1-XM-001639418.3	6.77e-112	-0.975324	0.266	0.494	1.12e-107	UNC119B	GMP_PDE_delta/
Nvec-vc1.1-XM-032366972.2	9.73e-112	2.04955	0.22	0.072	1.61e-107	TRAF3	zf-C3HC4_2/zf-TRAF/
Nvec-vc1.1-XM-048721671.1	1.34e-111	4.85587	0.084	0.004	2.22e-107	VWDE
Nvec-vc1.1-XM-032377005.2	1.49e-111	-1.07886	0.232	0.453	2.47e-107	TIMM9	zf-Tim10_DDP/
Nvec-vc1.1-XM-001629167.3	3.63e-111	-0.552313	0.643	0.829	6e-107	UQCRB	UCR_14kD/
Nvec-vc1.1-XM-032373514.2	3.6e-110	-2.00385	0.078	0.248	5.95e-106	PKD1L2	Gal_Lectin/
Nvec-vc1.1-XM-001629415.3	5.08e-110	-0.848482	0.377	0.6	8.39e-106	SRP14	SRP14/
Nvec-vc1.1-XM-001632917.3	6.36e-110	-0.81054	0.382	0.609	1.05e-105	SF3A2	zf-met/SF3A2/
Nvec-vc1.1-XM-032378200.2	7.63e-110	-1.03067	0.269	0.49	1.26e-105	RAB23	Ras/
Nvec-vc1.1-XM-048721305.1	1.22e-109	-0.834202	0.746	0.845	2.02e-105
Nvec-vc1.1-XM-001622175.3	1.73e-109	0.268797	0.999	0.996	2.85e-105	RPL19	Ribosomal_L19e/
Nvec-vc1.1-XM-032367579.2	1.84e-109	-1.04503	0.27	0.491	3.05e-105	RBPMS	RRM_1/RRM_1/
Nvec-vc1.1-XM-048724280.1	1.97e-109	5.00168	0.08	0.003	3.26e-105	ITGAV	VCBS/Integrin_alpha2/
Nvec-vc1.1-XM-048720915.1	2.14e-109	-0.539121	0.715	0.865	3.54e-105	CYC1	Cytochrom_C1/
Nvec-vc1.1-XM-032365808.2	2.25e-109	-0.843538	0.372	0.596	3.72e-105	PPP1CB	STPPase_N/Metallophos/
Nvec-vc1.1-XM-048732521.1	2.98e-109	-1.045	0.25	0.469	4.93e-105	ZPR1	zf-ZPR1/zf-ZPR1/
Nvec-vc1.1-XM-032386412.2	4.65e-109	2.51538	0.164	0.04	7.7e-105
Nvec-vc1.1-XM-048730137.1	4.83e-109	-1.61084	0.103	0.288	7.98e-105
Nvec-vc1.1-XM-032372476.2	6.59e-109	-1.31988	0.219	0.431	1.09e-104	PNKP	FHA_2/PNK3P/AAA_33/AAA_33/
Nvec-vc1.1-XM-001636423.3	7.34e-109	-0.874617	0.336	0.562	1.21e-104	HSD17B10	adh_short/
Nvec-vc1.1-XM-048723296.1	9.23e-109	1.52535	0.298	0.128	1.53e-104	TRIM33	zf-RING_UBOX/zf-B_box/
Nvec-vc1.1-XM-001647469.3	9.4e-109	-1.25204	0.176	0.384	1.55e-104	PA2G4	Peptidase_M24/
Nvec-vc1.1-XM-032367606.2	1.04e-108	-1.13425	0.21	0.426	1.73e-104	CKMT2	ATP-gua_PtransN/ATP-gua_Ptrans/
Nvec-vc1.1-XM-032377926.2	1.16e-108	-1.22395	0.178	0.386	1.92e-104	MRPL16	Ribosomal_L16/
Nvec-vc1.1-XM-032376379.2	2.06e-108	1.09837	0.456	0.26	3.41e-104	VCP	CDC48_N/CDC48_2/AAA/AAA_lid_3/AAA/AAA_lid_3/Vps4_C/
Nvec-vc1.1-XM-032384019.2	2.18e-108	-0.994685	0.235	0.458	3.6e-104	C9orf116	DUF4490/
Nvec-vc1.1-XM-032365937.2	2.22e-108	5.05104	0.088	0.006	3.67e-104
Nvec-vc1.1-XM-048734382.1	5.79e-108	-1.14006	0.233	0.448	9.57e-104
Nvec-vc1.1-XM-048734712.1	5.86e-108	3.0322	0.116	0.015	9.7e-104	AGO2	ArgoN/ArgoL1/PAZ/ArgoL2/ArgoMid/Piwi/
Nvec-vc1.1-XM-001628534.3	1.1e-107	-0.762956	0.476	0.682	1.82e-103	HNRNPA0	RRM_1/RRM_1/
Nvec-vc1.1-XM-001641286.3	1.14e-107	5.16154	0.079	0.003	1.89e-103	TIMP3	TIMP/
Nvec-vc1.1-XM-048727937.1	1.35e-107	3.04896	0.119	0.017	2.24e-103	MALT1	Ig_3/Peptidase_C14/
Nvec-vc1.1-XM-032374404.2	1.93e-107	3.84527	0.091	0.006	3.19e-103		Lipase_3/
Nvec-vc1.1-XM-001639886.3	2.1e-107	-1.70035	0.092	0.269	3.47e-103	SLC25A11	Mito_carr/Mito_carr/Mito_carr/
Nvec-vc1.1-XM-048724007.1	2.3e-107	-1.0294	0.238	0.458	3.8e-103	DNAJB6	DnaJ/
Nvec-vc1.1-XM-048726743.1	2.41e-107	-1.68762	0.096	0.276	3.99e-103		FolB/HPPK/
Nvec-vc1.1-XM-048727438.1	2.59e-107	5.3162	0.073	0.002	4.27e-103
Nvec-vc1.1-XM-001641576.3	2.85e-107	-1.25898	0.171	0.375	4.72e-103	TMEM79	MAPEG/
Nvec-vc1.1-XM-048728435.1	4.12e-107	-1.3453	0.152	0.35	6.81e-103	GSTM3	GST_C_3/
Nvec-vc1.1-XM-048728346.1	5.34e-107	4.79613	0.077	0.003	8.83e-103	EPPIN_WFDC6	CUB/Kunitz_BPTI/
Nvec-vc1.1-XM-001624688.3	8.33e-107	2.48514	0.158	0.044	1.38e-102	CALU	EF-hand_5/EF-hand_5/EF-hand_5/
Nvec-vc1.1-XM-001624952.3	1.59e-106	-1.38898	0.2	0.398	2.63e-102	PLA2G12A	PLA2G12/
Nvec-vc1.1-XM-001634079.3	1.95e-106	2.50226	0.142	0.026	3.23e-102		Acetyltransf_10/
Nvec-vc1.1-XM-032382760.2	2.19e-106	-0.60195	0.632	0.803	3.62e-102		RAM/
Nvec-vc1.1-XM-001637636.3	3.46e-106	-0.802007	0.402	0.621	5.72e-102	GOLPH3	GPP34/
Nvec-vc1.1-XM-032387186.2	3.75e-106	4.26256	0.09	0.007	6.2e-102	SNAI1	zf-C2H2/zf-C2H2/zf-C2H2/zf-C2H2/
Nvec-vc1.1-XM-048725188.1	3.83e-106	-1.08223	0.221	0.434	6.34e-102	FDX2	Fer2/
Nvec-vc1.1-XM-001629389.3	3.92e-106	-1.74039	0.111	0.29	6.48e-102		PEP_mutase/
Nvec-vc1.1-XM-032380557.2	4.3e-106	-1.70876	0.078	0.25	7.11e-102		cobW/
Nvec-vc1.1-XM-001629339.3	4.48e-106	-1.06467	0.211	0.425	7.41e-102	PIN1	WW/Rotamase/
Nvec-NVE20852	4.72e-106	1.32382	0.393	0.285	7.8e-102		CITED/
Nvec-vc1.1-XM-032383120.2	5.04e-106	5.41906	0.074	0.002	8.33e-102
Nvec-vc1.1-XM-048725835.1	6.43e-106	6.08422	0.068	0.001	1.06e-101	HMCN1	VWA_2/
Nvec-vc1.1-XM-001627542.3	7.49e-106	-0.858368	0.343	0.566	1.24e-101	MRPL27	Ribosomal_L27/
Nvec-vc1.1-XM-001635578.3	8.69e-106	-1.279	0.158	0.358	1.44e-101	BLOC1S1	GCN5L1/
Nvec-vc1.1-XM-001637613.3	1.07e-105	-1.09683	0.202	0.415	1.76e-101	RIIAD1
Nvec-vc1.1-XM-032367750.2	1.35e-105	-1.31564	0.167	0.366	2.24e-101	C17orf49	Myb_DNA-binding/
Nvec-vc1.1-XM-032382634.2	2.22e-105	-1.13129	0.231	0.441	3.67e-101	GRM8	ANF_receptor/NCD3G/7tm_3/
Nvec-vc1.1-XM-001628989.3	2.28e-105	-0.771363	0.391	0.613	3.78e-101	MRPS24	MRP-S24/
Nvec-vc1.1-XM-001632745.3	4.82e-105	-1.13945	0.204	0.412	7.97e-101	NIPSNAP3A	NIPSNAP/NIPSNAP/
Nvec-vc1.1-XM-032384505.2	4.95e-105	-0.663034	0.573	0.763	8.19e-101	EIF5	eIF-5_eIF-2B/W2/
Nvec-vc1.1-XM-032380119.2	1.04e-104	-0.53965	0.744	0.876	1.72e-100	SRSF6	RRM_1/RRM_1/
Nvec-vc1.1-XM-032383053.2	4.96e-104	0.291694	0.998	0.995	8.2e-100	RPL9	Ribosomal_L6/Ribosomal_L6/
Nvec-vc1.1-XM-032372395.2	9.53e-104	-1.66106	0.089	0.262	1.58e-99
Nvec-vc1.1-XM-032386270.2	1.05e-103	5.68193	0.07	0.002	1.74e-99	CNTN6	fn3/
Nvec-vc1.1-XM-048726210.1	1.46e-103	2.88256	0.12	0.018	2.41e-99	ZNFX1	AAA_11/AAA_12/
Nvec-vc1.1-XM-001625062.3	1.52e-103	-1.18512	0.185	0.389	2.52e-99	GLRX5	Glutaredoxin/
Nvec-vc1.1-XM-001637221.3	3.79e-103	-1.37346	0.124	0.313	6.26e-99	KCNK3	Ion_trans_2/Ion_trans_2/
Nvec-vc1.1-XM-032378623.2	3.85e-103	-1.45651	0.147	0.336	6.36e-99
Nvec-vc1.1-XM-032380093.2	4.26e-103	1.43579	0.292	0.121	7.05e-99	RBCK1	zf-C3HC4/
Nvec-vc1.1-XM-032364881.2	4.43e-103	1.59505	0.249	0.099	7.32e-99	MOB3B	Mob1_phocein/
Nvec-vc1.1-XM-048734278.1	4.46e-103	3.72261	0.086	0.006	7.38e-99	IHH	Hint/
Nvec-vc1.1-XM-048728706.1	4.66e-103	-0.952369	0.281	0.498	7.71e-99	LDB2	LIM_bind/LID/
Nvec-NVE13795	4.99e-103	-1.21057	0.165	0.366	8.25e-99
Nvec-vc1.1-XM-032378397.2	5.45e-103	-1.44734	0.113	0.297	9.01e-99		Scramblase/
Nvec-vc1.1-XM-032383475.2	9.43e-103	0.316938	0.998	0.996	1.56e-98	RPS14	Ribosomal_S11/
Nvec-vc1.1-XM-048728915.1	1.35e-102	-0.855906	0.313	0.534	2.23e-98	SMDT1	DDDD/
Nvec-v1g246292	1.59e-102	2.90919	0.148	0.031	2.63e-98
Nvec-vc1.1-XM-001628243.3	1.68e-102	-0.963878	0.256	0.472	2.78e-98		ESSS/
Nvec-vc1.1-XM-001636460.3	1.95e-102	2.78405	0.14	0.028	3.23e-98	CNTN5	V-set/
Nvec-vc1.1-XM-001640887.3	2.42e-102	0.771239	0.605	0.451	3.99e-98	ABRACL	Costars/
Nvec-vc1.1-XM-001629002.3	2.42e-102	-1.16584	0.183	0.387	4e-98	IFT27	Ras/
Nvec-vc1.1-XM-001626986.3	2.57e-102	-0.98077	0.259	0.475	4.24e-98	LEXM
Nvec-vc1.1-XM-032375586.2	3.25e-102	-1.04603	0.213	0.424	5.37e-98	SLC25A29	Mito_carr/Mito_carr/Mito_carr/
Nvec-vc1.1-XM-032380975.2	3.44e-102	1.31965	0.371	0.214	5.69e-98	ERG	SAM_PNT/Ets/
Nvec-vc1.1-XM-001626451.3	7.3e-102	2.42451	0.155	0.037	1.21e-97	HVCN1	Ion_trans/
Nvec-vc1.1-XM-032384130.2	7.86e-102	-0.838756	0.354	0.573	1.3e-97	TMEM11	Mito_morph_reg/
Nvec-vc1.1-XM-001635840.3	1.29e-101	-0.970038	0.304	0.518	2.13e-97	CD151	Tetraspanin/
Nvec-vc1.1-XM-001637358.3	1.31e-101	3.83045	0.086	0.006	2.17e-97
Nvec-vc1.1-XM-001628335.3	1.37e-101	-1.30668	0.144	0.337	2.26e-97	ADRA1B	7tm_1/
Nvec-vc1.1-XM-001627502.3	2.1e-101	1.35808	0.311	0.145	3.48e-97	FAM210B	DUF1279/
Nvec-vc1.1-XM-032383963.2	2.12e-101	-1.2758	0.158	0.352	3.51e-97	FAM207A	SLX9/
Nvec-vc1.1-XM-048727753.1	2.65e-101	-1.99108	0.067	0.223	4.37e-97
Nvec-vc1.1-XM-001634771.3	2.71e-101	-0.940753	0.273	0.49	4.47e-97	HIGD2A	HIG_1_N/
Nvec-vc1.1-XM-001629123.3	4.53e-101	2.16039	0.167	0.041	7.49e-97	CDADC1	dCMP_cyt_deam_1/dCMP_cyt_deam_1/
Nvec-vc1.1-XM-001641616.3	5.14e-101	3.7994	0.089	0.007	8.49e-97	VWF	VWC/TIL/
Nvec-NVE13525	1.18e-100	3.58021	0.1	0.012	1.96e-96		PID_2/
Nvec-vc1.1-XM-032363616.2	1.19e-100	2.81499	0.118	0.018	1.97e-96
Nvec-vc1.1-XM-001639925.3	1.28e-100	-1.54257	0.331	0.529	2.12e-96	PMM2	PMM/
Nvec-vc1.1-XM-001641120.3	1.49e-100	0.297606	0.998	0.997	2.47e-96	RPL26	Ribosomal_L26/KOW/
Nvec-vc1.1-XM-001638819.3	1.5e-100	-1.0278	0.238	0.448	2.48e-96	DPY30	Dpy-30/
Nvec-vc1.1-XM-032384850.2	1.62e-100	0.967432	0.442	0.291	2.68e-96	CNDP2	Peptidase_M20/M20_dimer/
Nvec-vc1.1-XM-001630732.3	1.7e-100	-0.828001	0.37	0.583	2.82e-96	ISCU	NifU_N/
Nvec-vc1.1-XM-032379113.2	1.72e-100	4.14317	0.08	0.004	2.85e-96	DNAJC21	DnaJ/
Nvec-vc1.1-XM-032369995.2	1.87e-100	6.32157	0.065	0.001	3.08e-96	TMPRSS6	Sushi/Sushi/VWA/Trypsin/
Nvec-vc1.1-XM-001629547.3	1.88e-100	-2.17661	0.074	0.229	3.11e-96	MCFD2	EF-hand_7/
Nvec-vc1.1-XM-048725300.1	4.1e-100	-1.98718	0.061	0.214	6.77e-96
Nvec-vc1.1-XM-032380328.2	7.29e-100	1.86652	0.202	0.068	1.21e-95	YES1	SH3_1/SH2/Pkinase_Tyr/
Nvec-vc1.1-XM-048731857.1	7.76e-100	3.52291	0.096	0.01	1.28e-95	RNF213	zf-C3HC4_3/
Nvec-vc1.1-XM-032369560.2	9.64e-100	2.01923	0.177	0.047	1.59e-95
Nvec-vc1.1-XM-032366433.2	1.22e-99	-0.766826	0.476	0.667	2.02e-95	SEM1	DSS1_SEM1/
Nvec-vc1.1-XM-048724497.1	1.37e-99	4.00203	0.082	0.005	2.27e-95
Nvec-vc1.1-XM-048725908.1	1.48e-99	4.16855	0.088	0.008	2.45e-95	LAMA5	Laminin_N/Laminin_EGF/Laminin_EGF/Laminin_EGF/Laminin_EGF/Laminin_EGF/Laminin_EGF/Laminin_EGF/Laminin_EGF/Laminin_EGF/Laminin_EGF/Laminin_EGF/Laminin_EGF/Laminin_EGF/Laminin_EGF/Laminin_EGF/Laminin_B/Laminin_EGF/Laminin_EGF/Laminin_EGF/Laminin_EGF/Laminin_EGF/Laminin_G_3/Laminin_G_2/Laminin_G_2/Laminin_G_2/Laminin_G_1/Laminin_G_2/
Nvec-vc1.1-XM-001634160.3	2.11e-99	-1.29538	0.158	0.352	3.49e-95	RAX	Homeodomain/OAR/
Nvec-vc1.1-XM-048720390.1	2.62e-99	3.30622	0.098	0.01	4.33e-95	SKAP2	PH/SH3_9/
Nvec-vc1.1-XM-032383125.2	3.18e-99	-1.3508	0.147	0.334	5.27e-95	CCDC134	ERK-JNK_inhib/
Nvec-vc1.1-XM-001639392.3	3.51e-99	-0.8318	0.335	0.551	5.81e-95	EMC8	UPF0172/
Nvec-vc1.1-XM-001637351.3	3.91e-99	-0.781898	0.461	0.669	6.47e-95	C1orf194	DUF3695/
Nvec-vc1.1-XM-048724376.1	4.25e-99	-1.1296	0.169	0.367	7.04e-95	IGF2BP2	KH_1/KH_1/
Nvec-vc1.1-XM-001641884.3	4.28e-99	-1.40037	0.124	0.307	7.07e-95	TEX55	DUF5582/
Nvec-vc1.1-XM-001629932.3	4.39e-99	-1.34157	0.128	0.314	7.26e-95	TCTEX1D2	Tctex-1/
Nvec-vc1.1-XM-001638595.3	4.49e-99	-0.810121	0.339	0.558	7.42e-95	ROPN1L
Nvec-vc1.1-XM-001630887.3	5.58e-99	-0.885679	0.307	0.521	9.23e-95	CXorf56
Nvec-vc1.1-XM-001641550.3	5.81e-99	-1.63854	0.201	0.371	9.61e-95	TMED7	EMP24_GP25L/
Nvec-vc1.1-XM-032377563.1	6.38e-99	6.19111	0.067	0.002	1.06e-94	AGRN	SPARC_Ca_bdg/
Nvec-vc1.1-XM-032381108.2	1.22e-98	1.71029	0.228	0.08	2.02e-94	DZIP3	HEPN_DZIP3/NACHT/LRR_6/LRR_6/
Nvec-vc1.1-XM-032378857.2	2.02e-98	6.4348	0.068	0.003	3.34e-94	WFIKKN2	IGFBP/Antistasin/Kunitz_BPTI/
Nvec-vc1.1-XM-001634768.3	2.38e-98	6.32282	0.065	0.002	3.93e-94	DRGX	Homeodomain/
Nvec-vc1.1-XM-001624105.3	3.18e-98	-1.38237	0.176	0.358	5.26e-94	REEP5	TB2_DP1_HVA22/
Nvec-vc1.1-XM-048719696.1	3.32e-98	-1.03373	0.244	0.45	5.5e-94	RAC1	Ras/
Nvec-vc1.1-XM-032363855.2	5.15e-98	2.90295	0.149	0.038	8.52e-94
Nvec-vc1.1-XM-032371145.2	5.51e-98	-0.788643	0.417	0.624	9.11e-94	NDFIP1	DUF2370/
Nvec-vc1.1-XM-001636307.3	5.62e-98	-1.15203	0.179	0.376	9.29e-94	DCTN3	Dynactin_p22/
Nvec-vc1.1-XM-048732809.1	5.75e-98	-1.67208	0.081	0.246	9.5e-94	FKRP	LicD/
Nvec-vc1.1-XM-001641781.3	8.59e-98	-1.28721	0.144	0.334	1.42e-93	FOLR3	Folate_rec/
Nvec-vc1.1-XM-001636216.3	9.5e-98	-0.723898	0.445	0.652	1.57e-93	EIF3E	eIF3_N/PCI/
Nvec-vc1.1-XM-001639323.3	1.06e-97	-1.01476	0.244	0.449	1.76e-93	PSMA7	Proteasome_A_N/Proteasome/
Nvec-vc1.1-XM-001635650.3	1.18e-97	-1.0858	0.185	0.385	1.95e-93	RHEB	Ras/
Nvec-vc1.1-XM-001639307.3	1.36e-97	1.25878	0.344	0.161	2.24e-93	MAFG	bZIP_Maf/
Nvec-vc1.1-XM-001622225.3	1.72e-97	-0.504127	0.774	0.888	2.85e-93	SRSF3	RRM_1/
Nvec-vc1.1-XM-048725869.1	1.81e-97	2.56662	0.133	0.027	3e-93	ABR	RhoGEF/PH_19/C2/RhoGAP/
Nvec-vc1.1-XM-001621991.3	2.71e-97	-0.785665	0.402	0.613	4.47e-93	PAICS	SAICAR_synt/AIRC/
Nvec-vc1.1-XM-001634866.3	2.85e-97	-0.523763	0.802	0.87	4.71e-93	CUZD1	Zona_pellucida/
Nvec-vc1.1-XM-001632048.3	3.03e-97	-0.74179	0.378	0.595	5.01e-93	PDAP1	PP28/
Nvec-vc1.1-XM-048727185.1	3.99e-97	1.03735	0.423	0.224	6.6e-93	HDAC6	zf-UBP/ADP_ribosyl_GH/
Nvec-vc1.1-XM-001634358.3	8.5e-97	-0.840048	0.353	0.562	1.41e-92	PSMB6	Proteasome/
Nvec-vc1.1-XM-001633796.3	1.77e-96	5.49965	0.066	0.002	2.93e-92	TLL1	Astacin/CUB/CUB/FXa_inhibition/CUB/FXa_inhibition/CUB/CUB/
Nvec-vc1.1-XM-001625577.3	2.65e-96	-0.793987	0.395	0.602	4.38e-92	TIMM13	zf-Tim10_DDP/
Nvec-vc1.1-XM-001634892.3	3.02e-96	-2.04254	0.054	0.199	5e-92	CAP2
Nvec-vc1.1-XM-048728422.1	3.48e-96	5.40809	0.066	0.002	5.76e-92	TEK	fn3/Pkinase_Tyr/
Nvec-vc1.1-XM-001633424.3	4.39e-96	-1.18112	0.175	0.37	7.26e-92	C7orf31	DUF4555/
Nvec-vc1.1-XM-001625158.3	9.79e-96	-1.14847	0.18	0.375	1.62e-91	CCDC86	Cgr1/
Nvec-vc1.1-XM-001625112.3	2.93e-95	-1.70666	0.079	0.238	4.84e-91	ZNHIT3	zf-HIT/
Nvec-vc1.1-XM-001635503.3	4.34e-95	-0.943265	0.255	0.462	7.18e-91	MMGT1	MMgT/
Nvec-vc1.1-XM-001639983.3	6.57e-95	-1.22576	0.144	0.33	1.09e-90	MED11	Med11/
Nvec-vc1.1-XM-032375635.2	6.65e-95	3.76973	0.093	0.012	1.1e-90	OTX1	Homeodomain/
Nvec-vc1.1-XM-001622960.3	6.97e-95	-1.64266	0.096	0.262	1.15e-90	FAM166B	DUF2475/DUF2475/
Nvec-vc1.1-XM-001636497.3	8.98e-95	-1.43822	0.114	0.289	1.48e-90		DUF1295/
Nvec-vc1.1-XM-001632206.3	9.7e-95	-0.674656	0.574	0.753	1.6e-90	CAPN9	Peptidase_C2/Calpain_III/
Nvec-NVE24475	1.32e-94	-1.16594	0.188	0.379	2.19e-90
Nvec-vc1.1-XM-032374469.2	1.37e-94	2.91582	0.113	0.018	2.26e-90		Glyco_transf_4/Glyco_trans_1_4/
Nvec-NVE7140	2.14e-94	-1.17685	0.18	0.373	3.54e-90		DUF4748/
Nvec-vc1.1-XM-032364224.2	2.74e-94	2.43735	0.179	0.059	4.52e-90	IFIH1	CARD_2/DEAD/RIG-I_C/Helicase_C/RIG-I_C-RD/
Nvec-vc1.1-XM-032376231.2	3.9e-94	-1.2349	0.152	0.339	6.45e-90	C19orf53	DUF2462/
Nvec-v1g237606	7.86e-94	-1.76284	0.078	0.233	1.3e-89	BBOX1	TauD/
Nvec-vc1.1-XM-001629388.3	8.24e-94	-0.714457	0.487	0.675	1.36e-89	RAN	Ras/
Nvec-NVE21970	1.04e-93	-1.24838	0.144	0.329	1.72e-89	SMIM20	DUF4538/
Nvec-v1g167199	1.19e-93	-1.23099	0.158	0.345	1.96e-89
Nvec-vc1.1-XM-001628700.3	1.84e-93	-0.808828	0.687	0.82	3.04e-89	RAB2A	Ras/
Nvec-vc1.1-XM-048720909.1	2.07e-93	2.79345	0.115	0.02	3.43e-89	SPATA2
Nvec-vc1.1-XM-001639055.3	4.68e-93	-0.971777	0.249	0.452	7.75e-89	GNPDA1	Glucosamine_iso/
Nvec-vc1.1-XM-032376414.2	5.65e-93	1.66318	0.214	0.08	9.34e-89	NSF	CDC48_2/AAA/AAA_lid_3/AAA/
Nvec-vc1.1-XM-048721361.1	7.86e-93	-1.51247	0.122	0.289	1.3e-88	HGD	HgmA/
Nvec-vc1.1-XM-032370355.2	1.27e-92	0.707292	0.593	0.493	2.1e-88	EEF1D	EF-1_beta_acid/EF1_GNE/
Nvec-vc1.1-XM-048733397.1	1.56e-92	-1.03883	0.228	0.425	2.59e-88	MCTS1	Pre-PUA/PUA/
Nvec-NVE910	2.49e-92	-1.14585	0.207	0.403	4.11e-88
Nvec-vc1.1-XM-001641749.3	2.66e-92	1.21316	0.352	0.25	4.4e-88	HSPH1	HSP70/
Nvec-vc1.1-XM-032375701.2	2.8e-92	1.99647	0.195	0.074	4.64e-88	EFNB2	Ephrin/
Nvec-vc1.1-XM-032367622.2	3e-92	1.36956	0.276	0.126	4.96e-88	CTTN	HS1_rep/HS1_rep/HS1_rep/HS1_rep/HS1_rep/HS1_rep/HS1_rep/HS1_rep/SH3_1/
Nvec-NVE9811	4.16e-92	2.61498	0.122	0.023	6.88e-88
Nvec-vc1.1-XM-001637658.3	4.32e-92	-1.34931	0.121	0.296	7.15e-88	RPP14	RNase_P_Rpp14/
Nvec-vc1.1-XM-048726573.1	5.23e-92	-0.878285	0.275	0.482	8.65e-88	AHI1	WD40/WD40/SH3_1/
Nvec-vc1.1-XM-032371113.2	5.73e-92	-0.982241	0.231	0.431	9.47e-88	MRPS12	Ribosom_S12_S23/
Nvec-NVE5484	5.76e-92	-0.907788	0.289	0.493	9.52e-88		Tom5/
Nvec-vc1.1-XM-001637344.3	5.98e-92	1.55286	0.235	0.091	9.89e-88	TWF1	Cofilin_ADF/Cofilin_ADF/
Nvec-vc1.1-XM-001624703.3	1.45e-91	-0.858501	0.278	0.486	2.4e-87	MRPS7	Ribosomal_S7/
Nvec-vc1.1-XM-032378616.2	1.75e-91	4.5878	0.071	0.004	2.89e-87
Nvec-vc1.1-XM-001640853.3	2.24e-91	0.959145	0.522	0.353	3.7e-87	JUN	Jun/bZIP_1/
Nvec-vc1.1-XM-032377730.2	2.45e-91	4.01557	0.078	0.005	4.05e-87	TLR2	I-set/TIR_2/
Nvec-vc1.1-XM-001625055.3	2.63e-91	-1.13636	0.185	0.376	4.34e-87	GMFB	Cofilin_ADF/
Nvec-vc1.1-XM-001624696.3	2.88e-91	-1.07629	0.201	0.395	4.76e-87	BIRC5	BIR/
Nvec-vc1.1-XM-032380956.2	3.48e-91	-0.980864	0.242	0.441	5.75e-87	SRSF6	RRM_1/RRM_1/
Nvec-vc1.1-XM-001637638.3	4.17e-91	0.286892	0.996	0.995	6.9e-87	RPL17_C18orf32	Ribosomal_L22/
Nvec-vc1.1-XM-032366211.2	4.29e-91	-1.42293	0.152	0.334	7.1e-87	HMX3	Homeodomain/
Nvec-vc1.1-XM-001628725.3	5.22e-91	3.0695	0.1	0.013	8.64e-87	BCO1	RPE65/
Nvec-vc1.1-XM-001632499.3	6.27e-91	0.297284	0.998	0.996	1.04e-86	RPL31	Ribosomal_L31e/
Nvec-vc1.1-XM-048728326.1	7.83e-91	-1.50644	0.101	0.266	1.3e-86		TIR_2/SAM_1/
Nvec-vc1.1-XM-001622555.3	1.03e-90	-1.00829	0.211	0.408	1.7e-86	PFDN6	Prefoldin_2/
Nvec-vc1.1-XM-001628843.3	1.27e-90	0.533501	0.825	0.751	2.09e-86	P4HB	Thioredoxin/Thioredoxin_6/Thioredoxin/
Nvec-vc1.1-XM-001631060.3	1.27e-90	-0.733605	0.411	0.614	2.1e-86	RAP1A	Ras/
Nvec-vc1.1-XM-032364336.2	1.42e-90	-0.835677	0.306	0.511	2.36e-86	NUDT21	NUDIX_2/
Nvec-vc1.1-XM-032371336.2	1.49e-90	1.58118	0.259	0.137	2.46e-86	ZFP36L1	Tis11B_N/zf-CCCH/zf-CCCH/
Nvec-NVE11348	1.52e-90	-2.50316	0.047	0.178	2.52e-86
Nvec-vc1.1-XM-001626573.3	1.94e-90	-0.759489	0.391	0.597	3.21e-86		LLC1/
Nvec-vc1.1-XM-032379116.2	3.37e-90	4.50211	0.066	0.003	5.57e-86	OPRD1	7tm_1/
Nvec-vc1.1-XM-001635787.3	3.65e-90	-1.34199	0.121	0.293	6.04e-86	ACP1	LMWPc/
Nvec-vc1.1-XM-001624432.3	4.02e-90	-0.950332	0.238	0.438	6.64e-86	ADSS2	Adenylsucc_synt/
Nvec-vc1.1-XM-001629765.3	4.21e-90	-1.03304	0.2	0.394	6.96e-86	IFT20	IFT20/
Nvec-vc1.1-XM-001632810.3	4.86e-90	-5.88861	0.01	0.103	8.03e-86	OPN4	7tm_1/
Nvec-vc1.1-XM-032365582.2	6.67e-90	-1.63405	0.076	0.229	1.1e-85
Nvec-vc1.1-XM-001628387.3	8.2e-90	-1.20316	0.152	0.333	1.36e-85	PIN4	Rotamase_3/
Nvec-vc1.1-XM-001636908.3	1.01e-89	-1.40512	0.135	0.307	1.67e-85	MYH6	Myosin_N/Myosin_head/Myosin_tail_1/
Nvec-vc1.1-XM-001632400.3	1.02e-89	-1.42067	0.13	0.299	1.68e-85	CDO1	CDO_I/
Nvec-vc1.1-XM-048726367.1	1.54e-89	1.4683	0.249	0.106	2.54e-85	MVP	Vault_2/Vault/Vault/Vault/Vault_2/Vault/Vault_4/Vault_3/MVP_shoulder/
Nvec-vc1.1-XM-048724778.1	1.72e-89	4.99427	0.063	0.002	2.84e-85	NEK7	Pkinase/Ras/
Nvec-vc1.1-XM-032374258.2	3.01e-89	4.07163	0.072	0.004	4.97e-85	HERC2	Ras/RCC1/RCC1/RCC1_2/RCC1_2/
Nvec-v1g225176	3.58e-89	1.87206	0.185	0.062	5.92e-85	TTC28	CHAT/
Nvec-vc1.1-XM-001634196.3	3.6e-89	-0.903808	0.297	0.495	5.95e-85	AP2S1	Clat_adaptor_s/
Nvec-vc1.1-XM-001637730.3	8.96e-89	-0.718532	0.646	0.794	1.48e-84	SAR1B	Arf/
Nvec-vc1.1-XM-001629560.3	1.15e-88	-1.13322	0.171	0.356	1.9e-84	TXNL4B	DIM1/
Nvec-vc1.1-XM-032365313.2	1.39e-88	1.78405	0.19	0.064	2.29e-84	GPR143	Ocular_alb/
Nvec-vc1.1-XM-048726403.1	1.78e-88	1.0566	0.413	0.265	2.94e-84	SDCBP	PDZ/PDZ/
Nvec-vc1.1-XM-001633359.3	1.96e-88	-0.854374	0.278	0.481	3.24e-84	FN3KRP	Fructosamin_kin/
Nvec-vc1.1-XM-048731524.1	3.28e-88	1.49968	0.242	0.097	5.42e-84	TOR1A	Torsin/
Nvec-vc1.1-XM-001635941.3	3.96e-88	-0.581236	0.464	0.669	6.54e-84	ELOF1	Elf1/
Nvec-vc1.1-XM-032371278.2	3.97e-88	0.295519	0.996	0.995	6.56e-84	RPL15	Ribosomal_L15e/
Nvec-vc1.1-XM-001637875.3	4.35e-88	-1.20254	0.16	0.342	7.19e-84
Nvec-vc1.1-XM-048729815.1	5.04e-88	-0.857044	0.286	0.488	8.33e-84	YY1	zf-C2H2/zf-C2H2/zf-C2H2/
Nvec-vc1.1-XM-032379479.2	5.26e-88	-1.59744	0.098	0.255	8.7e-84	CNN3	CH/
Nvec-vc1.1-XM-032362886.2	7.48e-88	4.79367	0.063	0.002	1.24e-83	FAT4	HH_signal/VWA/Cadherin/Cadherin/Cadherin/Cadherin/Cadherin/Cadherin/Cadherin/Cadherin/Cadherin/Cadherin/Cadherin/Cadherin/Cadherin/Cadherin/Cadherin/Cadherin/Cadherin/Cadherin/Cadherin/Cadherin/Cadherin/Ig_3/Ig_3/EGF/SH2/
Nvec-vc1.1-XM-001636943.3	1.16e-87	-1.10737	0.193	0.377	1.92e-83	GPN1	ATP_bind_1/
Nvec-vc1.1-XM-032381712.2	1.39e-87	3.44661	0.078	0.006	2.3e-83
Nvec-vc1.1-XM-001630061.3	1.54e-87	-1.69871	0.07	0.218	2.54e-83	CLN3	CLN3/
Nvec-vc1.1-XM-001626300.3	1.97e-87	-0.909283	0.247	0.445	3.26e-83	EIF3M	PCI/eIF3m_C_helix/
Nvec-vc1.1-XM-001641726.3	2.3e-87	5.32303	0.06	0.002	3.8e-83	CHST14	Sulfotransfer_2/
Nvec-vc1.1-XM-001639584.3	2.51e-87	-1.48336	0.102	0.263	4.15e-83	HPCAL1	EF-hand_8/EF-hand_7/
Nvec-vc1.1-XM-001634923.3	2.66e-87	-0.592406	0.447	0.653	4.4e-83	RSPH1	MORN/MORN/MORN/MORN/MORN/MORN/MORN/
Nvec-vc1.1-XM-032377288.2	2.92e-87	0.960389	0.384	0.199	4.82e-83	C19orf12
Nvec-vc1.1-XM-032366260.2	3.27e-87	-1.78503	0.065	0.209	5.4e-83		DUF4558/
Nvec-vc1.1-XM-001626778.3	5.6e-87	1.43599	0.254	0.107	9.26e-83	PDZRN3	zf-C3HC4_2/zf-TRAF/
Nvec-vc1.1-XM-001635979.3	8.33e-87	-1.86709	0.067	0.209	1.38e-82
Nvec-vc1.1-XM-032379969.2	1.09e-86	5.53408	0.067	0.004	1.8e-82
Nvec-vc1.1-XM-048728627.1	1.38e-86	-0.834979	0.283	0.484	2.28e-82	EXOSC1	ECR1_N/EXOSC1/
Nvec-vc1.1-XM-048725264.1	1.56e-86	-1.88551	0.065	0.207	2.59e-82	ASMTL	Methyltransf_2/
Nvec-vc1.1-XM-048731107.1	1.73e-86	-0.749329	0.377	0.577	2.86e-82	ATP6V1G3	V-ATPase_G/
Nvec-vc1.1-XM-001632313.3	2.11e-86	-1.4579	0.104	0.266	3.49e-82	CYP2J2	p450/
Nvec-vc1.1-XM-032376270.2	3.12e-86	-1.86238	0.057	0.196	5.17e-82	MFGE8	F5_F8_type_C/
Nvec-vc1.1-XM-001637833.3	3.59e-86	-0.95033	0.267	0.458	5.94e-82	SSB	La/RRM_1/RRM_3/
Nvec-vc1.1-XM-001622499.3	3.76e-86	-1.28936	0.156	0.329	6.22e-82	GMDS	GDP_Man_Dehyd/
Nvec-vc1.1-XM-048727751.1	4.75e-86	-1.66458	0.082	0.234	7.86e-82
Nvec-vc1.1-XM-048727979.1	4.88e-86	-1.36508	0.115	0.28	8.08e-82
Nvec-vc1.1-XM-032379603.2	8.32e-86	4.36902	0.066	0.003	1.38e-81
Nvec-vc1.1-XM-032370310.2	9.57e-86	-1.05838	0.254	0.444	1.58e-81	CALU	EF-hand_7/EF-hand_7/EF-hand_7/
Nvec-vc1.1-XM-048733393.1	1.01e-85	-1.14002	0.174	0.355	1.67e-81	WNT7B	wnt/
Nvec-vc1.1-XM-032363372.2	2.98e-85	4.17998	0.069	0.004	4.93e-81
Nvec-vc1.1-XM-001633929.3	3.22e-85	-0.746635	0.432	0.618	5.32e-81	RANBP1	Ran_BP1/
Nvec-vc1.1-XM-001631958.3	4.25e-85	-0.883738	0.247	0.444	7.02e-81	TUBB4B	Tubulin/Tubulin_C/
Nvec-vc1.1-XM-001634747.3	5.03e-85	-0.606183	0.576	0.739	8.32e-81	ADD1	Aldolase_II/
Nvec-vc1.1-XM-001638285.3	5.23e-85	0.259089	0.999	0.997	8.65e-81	RPL30	Ribosomal_L7Ae/
Nvec-vc1.1-XM-048734756.1	5.37e-85	-0.862563	0.278	0.476	8.87e-81	DNALI1	Ax_dynein_light/
Nvec-vc1.1-XM-032363979.2	5.39e-85	2.99876	0.096	0.013	8.92e-81	FGFR2	Ig_3/I-set/CBM_14/Ig_3/I-set/I-set/Pkinase_Tyr/
Nvec-vc1.1-XM-001632837.3	6.06e-85	2.8294	0.114	0.023	1e-80	METTL7A	Methyltransf_11/
Nvec-vc1.1-XM-032369334.2	6.72e-85	-1.25926	0.126	0.295	1.11e-80	EFCAB2	EF-hand_7/
Nvec-vc1.1-XM-048721620.1	6.83e-85	-0.516299	0.654	0.812	1.13e-80	EIF1AY	eIF-1a/
Nvec-vc1.1-XM-048731157.1	8.05e-85	4.14246	0.068	0.004	1.33e-80		Death/
Nvec-vc1.1-XM-032366974.2	9.83e-85	-0.521648	0.633	0.795	1.63e-80	HNRNPA1L2	RRM_1/RRM_1/
Nvec-vc1.1-XM-001622544.3	1.12e-84	-1.2737	0.117	0.283	1.86e-80
Nvec-vc1.1-XM-048724594.1	1.13e-84	3.29904	0.085	0.009	1.88e-80	SCUBE2	EGF_3/EGF_CA/EGF_CA/EGF_CA/EGF_CA/EGF_CA/EGF_CA/EGF_CA/EGF_CA/EGF_CA/EGF_CA/EGF_CA/EGF_3/
Nvec-NVE17753	1.42e-84	-3.40543	0.02	0.122	2.35e-80		RIIa/
Nvec-vc1.1-XM-001636661.3	1.54e-84	-0.69582	0.426	0.62	2.55e-80	PPP1CA	STPPase_N/Metallophos/
Nvec-vc1.1-XM-001640752.3	2.31e-84	-2.03971	0.046	0.175	3.83e-80	FAM166B	DUF2475/DUF2475/
Nvec-vc1.1-XM-048731001.1	2.58e-84	-0.727631	0.35	0.552	4.27e-80	AIMP1	tRNA_bind/
Nvec-vc1.1-XM-032377472.2	2.64e-84	4.49808	0.069	0.005	4.37e-80	TLL1	fn2/Astacin/ShK/ShK/
Nvec-vc1.1-XM-048719707.1	3.55e-84	-0.609542	0.513	0.701	5.87e-80	EIF3B	RRM_1/eIF2A/
Nvec-vc1.1-XM-032387315.2	3.96e-84	1.34469	0.308	0.144	6.55e-80	ETV7	SAM_PNT/
Nvec-vc1.1-XM-032364091.2	4.99e-84	1.96941	0.174	0.056	8.25e-80	OPTN	CC2-LZ/zf_C2H2_10/
Nvec-vc1.1-XM-032366489.2	6.08e-84	5.59077	0.067	0.006	1.01e-79		SPARC_Ca_bdg/
Nvec-vc1.1-XM-032371184.2	9.95e-84	-0.594005	0.546	0.725	1.65e-79	PHF5A	PHF5/
Nvec-vc1.1-XM-032363357.2	1.11e-83	2.20267	0.162	0.052	1.84e-79	A1CF	RRM_1/RRM_1/RRM_1/DND1_DSRM/
Nvec-vc1.1-XM-048727421.1	1.68e-83	-0.524246	0.611	0.778	2.78e-79	NDUFS7	Oxidored_q6/
Nvec-vc1.1-XM-001635276.3	2.89e-83	-1.35323	0.19	0.365	4.78e-79	HES1	HLH/
Nvec-vc1.1-XM-001639509.3	3.19e-83	-0.86245	0.293	0.485	5.27e-79	MED19	Med19/
Nvec-vc1.1-XM-001637565.3	3.34e-83	-0.769034	0.289	0.488	5.52e-79		NPL/
Nvec-vc1.1-XM-001641353.3	3.61e-83	-0.973939	0.228	0.418	5.96e-79	EIF6	eIF-6/
Nvec-v1g187198	3.88e-83	-1.63918	0.092	0.239	6.41e-79	TMEM167A	DUF1242/
Nvec-vc1.1-XM-001640280.3	4.83e-83	-1.61039	0.127	0.277	7.98e-79
Nvec-vc1.1-XM-001622471.3	4.86e-83	-1.10154	0.172	0.351	8.04e-79	UBE2V2	UQ_con/
Nvec-vc1.1-XM-032375477.2	5.18e-83	-1.10547	0.165	0.343	8.56e-79		Methyltransf_11/
Nvec-vc1.1-XM-001638085.3	8.16e-83	-0.908815	0.252	0.443	1.35e-78	ETFA	ETF/ETF_alpha/
Nvec-vc1.1-XM-001633789.3	9.09e-83	-1.03801	0.183	0.365	1.5e-78	TUSC2	TUSC2/
Nvec-vc1.1-XM-048725884.1	1.15e-82	-0.649894	0.495	0.679	1.9e-78	TPR	TPR_MLP1_2/
Nvec-vc1.1-XM-032386983.2	1.36e-82	3.97398	0.084	0.013	2.25e-78
Nvec-vc1.1-XM-032376835.2	1.47e-82	-0.628298	0.514	0.696	2.42e-78	UQCRFS1	Ubiq-Cytc-red_N/UCR_TM/Rieske/
Nvec-vc1.1-XM-048731022.1	1.51e-82	-0.875891	0.303	0.495	2.49e-78	HEBP2	SOUL/
Nvec-vc1.1-XM-032372940.2	1.74e-82	-0.671134	0.438	0.63	2.87e-78	CHTOP	FoP_duplication/
Nvec-vc1.1-XM-001630433.3	1.94e-82	0.290191	0.999	0.996	3.21e-78	RPL34	Ribosomal_L34e/
Nvec-vc1.1-XM-032367767.2	1.98e-82	-0.888073	0.262	0.453	3.28e-78	PPP4C	Metallophos/
Nvec-vc1.1-XM-032375367.2	2.35e-82	-1.26843	0.122	0.287	3.88e-78	MOSMO	Atthog/
Nvec-vc1.1-XM-001624096.3	2.43e-82	-1.82264	0.058	0.193	4.01e-78	TMEM163	Cation_efflux/
Nvec-vc1.1-XM-032362781.2	4.06e-82	4.39703	0.063	0.003	6.72e-78
Nvec-vc1.1-XM-001629908.3	4.08e-82	-0.405927	0.661	0.83	6.74e-78	RBX1	zf-rbx1/
Nvec-vc1.1-XM-048727178.1	4.09e-82	3.86078	0.069	0.005	6.77e-78	SACS	HEPN/
Nvec-vc1.1-XM-001632924.3	5.45e-82	-0.844583	0.287	0.481	9.01e-78	C11orf1	DUF1143/
Nvec-vc1.1-XM-001631422.3	5.99e-82	-1.3209	0.111	0.271	9.9e-78		Thioredoxin_4/
Nvec-vc1.1-XM-001627380.3	7.75e-82	3.45148	0.079	0.008	1.28e-77		MORN/MORN/
Nvec-vc1.1-XM-048731808.1	9.95e-82	-1.03568	0.209	0.39	1.64e-77
Nvec-vc1.1-XM-032385139.2	1.13e-81	-0.460676	0.809	0.905	1.86e-77	H2BC14	Histone/
Nvec-vc1.1-XM-001641262.3	1.17e-81	-1.94149	0.139	0.291	1.93e-77	ERGIC1	ERGIC_N/COPIIcoated_ERV/
Nvec-vc1.1-XM-001640511.3	1.47e-81	-1.18773	0.157	0.327	2.43e-77		Methyltransf_23/
Nvec-vc1.1-XM-048727411.1	1.66e-81	3.23411	0.085	0.01	2.75e-77		RdRP/
Nvec-vc1.1-XM-032369602.2	2.46e-81	-1.17206	0.149	0.319	4.07e-77	GTF3C6	TFIIIC_sub6/
Nvec-vc1.1-XM-032380732.1	3.58e-81	1.89927	0.162	0.05	5.92e-77
Nvec-vc1.1-XM-001625649.3	3.65e-81	-0.345384	0.948	0.973	6.04e-77	UBE2L3	UQ_con/
Nvec-vc1.1-XM-001638942.3	3.71e-81	-0.63642	0.458	0.651	6.13e-77	EBNA1BP2	Ebp2/
Nvec-vc1.1-XM-001634550.3	3.92e-81	-0.73773	0.357	0.554	6.49e-77	HES1	HLH/
Nvec-vc1.1-XM-001633450.3	6.24e-81	0.281734	0.998	0.997	1.03e-76	RPS27	Ribosomal_S27e/
Nvec-vc1.1-XM-032381641.2	7.45e-81	-1.01534	0.235	0.417	1.23e-76	SLC7A8	AA_permease_2/
Nvec-vc1.1-XM-032382520.2	8.09e-81	-1.11186	0.186	0.364	1.34e-76	DMRTA2	DM/DMA/
Nvec-vc1.1-XM-001634134.3	9.97e-81	-1.20528	0.144	0.311	1.65e-76	TXNDC17	DUF953/
Nvec-vc1.1-XM-001640398.3	1.01e-80	-2.32945	0.139	0.21	1.67e-76	GNG13	G-gamma/
Nvec-vc1.1-XM-048730194.1	1.24e-80	-0.862848	0.278	0.469	2.06e-76	PKD1L2	F5_F8_type_C/EGF/EGF/EGF/REJ/GPS/PLAT/PKD_channel/
Nvec-vc1.1-XM-032361853.2	1.33e-80	-0.865966	0.281	0.471	2.21e-76	KMT2E	PHD/SET/
Nvec-vc1.1-XM-001626241.3	1.35e-80	-1.36138	0.131	0.293	2.23e-76	FHL2	LIM/LIM/LIM/
Nvec-vc1.1-XM-001641095.3	2.67e-80	-1.2724	0.129	0.292	4.41e-76	LASP1	LIM/Nebulin/Nebulin/SH3_9/
Nvec-NVE11610	3.71e-80	-1.02205	0.196	0.377	6.13e-76		PKI/
Nvec-vc1.1-XM-048731785.1	4.4e-80	1.85451	0.206	0.084	7.27e-76		CARD_2/
Nvec-vc1.1-XM-001641608.3	5.32e-80	-0.911305	0.322	0.512	8.79e-76	CCNI	Cyclin_N/
Nvec-vc1.1-XM-048720705.1	8.06e-80	1.95029	0.152	0.044	1.33e-75	CYLD	CAP_GLY/CAP_GLY/CAP_GLY/UCH/
Nvec-vc1.1-XM-001638296.3	1.09e-79	-0.92111	0.234	0.42	1.81e-75	CMC1	Cmc1/
Nvec-vc1.1-XM-048734283.1	1.1e-79	-1.33222	0.126	0.284	1.82e-75	AK2	ADK/ADK_lid/
Nvec-vc1.1-XM-032385119.2	1.96e-79	-0.758606	0.291	0.485	3.25e-75	HMCN1	I-set/I-set/Ig_3/fn3/
Nvec-vc1.1-XM-032367731.2	2.09e-79	1.59801	0.253	0.139	3.45e-75
Nvec-vc1.1-XM-001641636.3	3.12e-79	-0.939306	0.222	0.406	5.16e-75		CMAS/
Nvec-vc1.1-XM-001626741.2	3.2e-79	-0.696149	0.365	0.561	5.29e-75	EMC3	EMC3_TMCO1/
Nvec-vc1.1-XM-001629267.3	3.36e-79	-0.867103	0.263	0.451	5.55e-75	POLR2J	RNA_pol_L_2/
Nvec-vc1.1-XM-001627979.3	3.9e-79	-1.87611	0.051	0.178	6.44e-75	DPEP1	Peptidase_M19/
Nvec-vc1.1-XM-048729824.1	3.98e-79	3.06277	0.102	0.022	6.58e-75
Nvec-v1g244133	4.03e-79	2.82967	0.121	0.029	6.66e-75
Nvec-vc1.1-XM-032376181.2	4.36e-79	1.29599	0.266	0.123	7.21e-75	AC023055.1	DnaJ/Jiv90/
Nvec-vc1.1-XM-001638067.3	5.21e-79	-1.04037	0.172	0.347	8.62e-75	RNF7	zf-rbx1/
Nvec-vc1.1-XM-001637406.3	8.77e-79	-1.6939	0.069	0.205	1.45e-74
Nvec-vc1.1-XM-001626815.3	9.03e-79	-0.748535	0.341	0.534	1.49e-74	CDK9	Pkinase/
Nvec-vc1.1-XM-032376175.2	9.33e-79	-0.827465	0.297	0.486	1.54e-74	ZRANB2	zf-RanBP/zf-RanBP/
Nvec-v1g131067	1.11e-78	-0.993514	0.189	0.367	1.83e-74	MRPL30	Ribosomal_L30/
Nvec-vc1.1-XM-032372617.2	1.27e-78	1.48927	0.262	0.123	2.11e-74	TAX1BP1	SKICH/
Nvec-vc1.1-XM-001637675.3	1.41e-78	2.96228	0.088	0.012	2.33e-74
Nvec-vc1.1-XM-001641968.3	1.58e-78	-0.941679	0.235	0.418	2.61e-74	RNF2	zf-C3HC4_2/RAWUL/
Nvec-vc1.1-XM-001636832.3	1.92e-78	0.269397	0.996	0.995	3.17e-74	RPL23	Ribosomal_L14/
Nvec-vc1.1-XM-001630762.3	2.43e-78	0.260994	0.998	0.996	4.01e-74	RPL13A	Ribosomal_L13/
Nvec-vc1.1-XM-001638391.3	2.72e-78	-0.735135	0.341	0.533	4.5e-74	HYPK	HYPK_UBA/
Nvec-vc1.1-XM-032379248.2	3.73e-78	-1.50139	0.082	0.225	6.16e-74	KCNF1	Ion_trans_2/
Nvec-vc1.1-XM-001622437.3	3.98e-78	1.72679	0.178	0.06	6.59e-74		TUDOR_5/
Nvec-vc1.1-XM-001626662.3	4.26e-78	-0.782317	0.309	0.499	7.04e-74	NDUFA9	NAD_binding_10/
Nvec-vc1.1-XM-001637788.3	5.05e-78	-1.11557	0.329	0.496	8.35e-74	CKS1B	CKS/
Nvec-vc1.1-XM-001641847.3	5.7e-78	-1.35837	0.106	0.258	9.42e-74	MRPL47	MRP-L47/
Nvec-vc1.1-XM-032386361.2	5.75e-78	-1.17105	0.139	0.303	9.5e-74	PIH1D3	PIH1_CS/
Nvec-vc1.1-XM-032366198.2	6.21e-78	0.792478	0.506	0.361	1.03e-73	TTC31	DnaJ/TPR_16/RRM_1/
Nvec-vc1.1-XM-032369316.2	8.83e-78	1.98243	0.17	0.06	1.46e-73		Efg1/
Nvec-vc1.1-XM-001640352.3	9.06e-78	0.247524	0.998	0.998	1.5e-73	RPS15A	Ribosomal_S8/
Nvec-vc1.1-XM-032378378.2	1e-77	-0.638336	0.449	0.64	1.66e-73
Nvec-vc1.1-XM-001635153.3	1.02e-77	-2.44037	0.104	0.186	1.68e-73
Nvec-NVE10576	1.12e-77	-0.797304	0.275	0.465	1.85e-73		Coiled-coil_56/
Nvec-vc1.1-XM-032366571.2	1.26e-77	3.54162	0.075	0.008	2.09e-73	NGB	Globin/
Nvec-v1g238285	1.32e-77	-0.871638	0.261	0.447	2.18e-73		DUF4750/
Nvec-vc1.1-XM-032367113.2	1.51e-77	3.94993	0.068	0.005	2.5e-73		DUF4728/
Nvec-vc1.1-XM-001634728.3	2e-77	-1.81523	0.06	0.19	3.3e-73		CLN3/
Nvec-v1g247228	2.02e-77	-0.711547	0.366	0.557	3.35e-73
Nvec-vc1.1-XM-048734302.1	2.12e-77	2.44885	0.11	0.022	3.5e-73	TRIM45	zf-RING_UBOX/zf-B_box/zf-B_box/Filamin/
Nvec-vc1.1-XM-001626309.3	2.36e-77	-1.40491	0.091	0.238	3.9e-73	GOT1	Aminotran_1_2/
Nvec-vc1.1-XM-048728043.1	2.56e-77	2.24893	0.123	0.03	4.23e-73	PTPRD	F5_F8_type_C/F5_F8_type_C/F5_F8_type_C/F5_F8_type_C/F5_F8_type_C/Ig_3/fn3/fn3/fn3/fn3/fn3/PTP_tm/Y_phosphatase/Y_phosphatase/
Nvec-vc1.1-XM-048726370.1	2.61e-77	-1.28814	0.123	0.28	4.32e-73	COL12A1	fn2/F5_F8_type_C/VWA/VWA/VWA/
Nvec-vc1.1-XM-032385118.2	2.78e-77	5.3134	0.052	0.001	4.6e-73	HMCN1	I-set/I-set/Ig_3/Ig_3/fn3/fn3/
Nvec-vc1.1-XM-001626785.3	3.43e-77	1.71553	0.165	0.05	5.68e-73	FBP2	FBPase/FBPase_C/
Nvec-vc1.1-XM-048731962.1	4.33e-77	1.39113	0.222	0.145	7.17e-73	ACER3	Ceramidase/
Nvec-vc1.1-XM-001626688.3	4.39e-77	-1.38122	0.109	0.26	7.26e-73	SNAPIN	Snapin_Pallidin/
Nvec-vc1.1-XM-048721099.1	4.45e-77	-1.21637	0.139	0.298	7.36e-73	PDCD5	dsDNA_bind/
Nvec-vc1.1-XM-048724757.1	4.84e-77	0.919706	0.392	0.22	8e-73	GFPT1	GATase_6/SIS/SIS/
Nvec-NVE6617	5e-77	4.37241	0.059	0.003	8.27e-73
Nvec-vc1.1-XM-001629534.3	5.07e-77	0.26518	0.996	0.996	8.38e-73	RPS24	Ribosomal_S24e/
Nvec-vc1.1-XM-048719912.1	7.22e-77	-0.893501	0.241	0.424	1.19e-72	NDUFA12	NDUFA12/
Nvec-vc1.1-XM-032382466.2	8.22e-77	0.310857	0.992	0.992	1.36e-72	CEBPG	bZIP_2/
Nvec-vc1.1-XM-032366052.2	1.07e-76	2.69267	0.097	0.017	1.77e-72	DDX58	zf-met/ResIII/
Nvec-vc1.1-XM-001635949.3	1.27e-76	-0.852686	0.28	0.464	2.1e-72	BRIX1	Brix/
Nvec-vc1.1-XM-001629234.3	1.28e-76	0.278174	0.993	0.991	2.11e-72	RPS6	Ribosomal_S6e/
Nvec-vc1.1-XM-032378179.2	1.34e-76	-1.91186	0.049	0.171	2.21e-72	SSBP1	SSB/
Nvec-vc1.1-XM-001624579.3	1.66e-76	-0.620567	0.391	0.585	2.75e-72	PFDN4	Prefoldin_2/
Nvec-vc1.1-XM-001628976.3	2.3e-76	-0.52922	0.476	0.667	3.8e-72	BUD31	G10/
Nvec-vc1.1-XM-001622411.3	3.5e-76	-1.27591	0.124	0.28	5.78e-72	BOLA2	BolA/
Nvec-vc1.1-XM-001639208.3	3.7e-76	1.58354	0.2	0.077	6.12e-72	ABL1	SH3_1/SH2/Pkinase_Tyr/
Nvec-vc1.1-XM-001636405.3	3.98e-76	-0.734575	0.347	0.536	6.58e-72	SYNPR	MARVEL/
Nvec-vc1.1-XM-001639869.3	4.73e-76	3.30794	0.091	0.016	7.82e-72		Aerolysin/
Nvec-vc1.1-XM-001621919.3	5e-76	-2.83773	0.039	0.144	8.26e-72	CSRNP3	CSRNP_N/CSRNP_N/
Nvec-vc1.1-XM-001640475.2	6.32e-76	-1.42709	0.089	0.233	1.05e-71	TEX30	DLH/
Nvec-vc1.1-XM-032366693.2	7.68e-76	-0.835554	0.266	0.452	1.27e-71	SNRNP27	SNRNP27/
Nvec-vc1.1-XM-001635589.3	8.08e-76	-1.51148	0.1	0.246	1.34e-71	CNPY2	DUF3456/
Nvec-vc1.1-XM-001634360.3	1.04e-75	-1.2463	0.183	0.341	1.72e-71	SLC35C1	TPT/
Nvec-vc1.1-XM-032363896.2	1.43e-75	-1.28827	0.117	0.271	2.37e-71	FLNC	CH/CH/Filamin/Filamin/Filamin/Filamin/Filamin/Filamin/Filamin/Filamin/Filamin/Filamin/Filamin/Filamin/Filamin/Filamin/Filamin/Filamin/Filamin/Filamin/Filamin/Filamin/Filamin/Filamin/
Nvec-vc1.1-XM-032384059.2	1.46e-75	-1.48556	0.081	0.221	2.41e-71		CECR6_TMEM121/
Nvec-vc1.1-XM-032378270.2	1.51e-75	-1.35705	0.102	0.251	2.5e-71	INO80E
Nvec-vc1.1-XM-001632823.3	1.82e-75	-0.731905	0.322	0.512	3.02e-71	TUSC3	OST3_OST6/
Nvec-NVE21932	1.9e-75	0.303327	1	1	3.14e-71
Nvec-vc1.1-XM-001625414.3	2.39e-75	-1.40533	0.104	0.251	3.95e-71	MAD2L1	HORMA/
Nvec-vc1.1-XM-048733046.1	2.44e-75	0.241632	0.998	0.996	4.03e-71	RPS19	Ribosomal_S19e/
Nvec-vc1.1-XM-001640555.3	3.14e-75	-1.1837	0.14	0.3	5.2e-71	MRPL4	Ribosomal_L4/
Nvec-vc1.1-XM-032371756.2	3.76e-75	-0.667947	0.439	0.618	6.22e-71	CIRBP	RRM_1/
Nvec-v1g89657	4.78e-75	-0.7794	0.301	0.487	7.9e-71	ZNF706	4F5/zf-met/
Nvec-vc1.1-XM-032365785.2	5.46e-75	-0.891235	0.242	0.423	9.04e-71	RSPH4A	Radial_spoke/
Nvec-vc1.1-XM-001625403.3	6.61e-75	-1.15786	0.206	0.368	1.09e-70	SLC25A1	Mito_carr/Mito_carr/Mito_carr/
Nvec-NVE13160	7.32e-75	-0.594469	0.327	0.517	1.21e-70	CFL1	Cofilin_ADF/
Nvec-v1g179472	1.01e-74	-0.772051	0.514	0.685	1.67e-70	SERF2	4F5/
Nvec-vc1.1-XM-032381880.2	1.03e-74	-0.760586	0.392	0.563	1.7e-70	GLUD1	ELFV_dehydrog_N/ELFV_dehydrog/
Nvec-vc1.1-XM-001637706.3	1.05e-74	1.07176	0.347	0.214	1.74e-70	MAPK6	Pkinase/
Nvec-vc1.1-XM-032362713.2	1.2e-74	-0.951891	0.265	0.439	1.99e-70	ISL1	LIM/LIM/Homeodomain/
Nvec-vc1.1-XM-048719697.1	1.27e-74	1.27893	0.259	0.123	2.09e-70	MAP3K2	DED/Death/Pkinase/
Nvec-vc1.1-XM-001635339.3	1.28e-74	-0.588577	0.41	0.601	2.12e-70	STOM	Band_7/
Nvec-vc1.1-XM-032379973.2	2.05e-74	2.8237	0.089	0.013	3.39e-70		Sulfotransfer_4/
Nvec-vc1.1-XM-048725316.1	2.37e-74	3.11994	0.081	0.011	3.92e-70	OTOA
Nvec-vc1.1-XM-001634913.3	2.48e-74	-0.84258	0.236	0.417	4.1e-70	SLC34A2	Na_Pi_cotrans/Na_Pi_cotrans/
Nvec-vc1.1-XM-048731617.1	2.49e-74	5.00887	0.064	0.005	4.12e-70	C3	MG1/MG2/MG3/MG4/A2M_BRD/A2M/TED_complement/A2M_recep/NTR/
Nvec-vc1.1-XM-001636763.3	2.7e-74	-0.639575	0.423	0.609	4.46e-70	PFDN5	Prefoldin/
Nvec-vc1.1-XM-001627476.3	2.88e-74	-1.22131	0.124	0.279	4.76e-70	ANAPC15	ANAPC15/
Nvec-vc1.1-XM-001628360.3	3.38e-74	-0.716081	0.352	0.538	5.58e-70	EIF3F	JAB/MitMem_reg/
Nvec-vc1.1-XM-001638101.3	3.54e-74	-0.569202	0.476	0.66	5.86e-70	SDHD	CybS/
Nvec-vc1.1-XM-001633887.3	4.8e-74	7.30946	0.047	0.001	7.94e-70
Nvec-vc1.1-XM-032379496.2	4.97e-74	5.52378	0.057	0.004	8.22e-70
Nvec-vc1.1-XM-032371263.2	5.97e-74	-1.14317	0.143	0.303	9.87e-70	MCU	MCU/
Nvec-vc1.1-XM-032363143.2	6.97e-74	1.72547	0.173	0.06	1.15e-69	TJP1	PDZ/
Nvec-vc1.1-XM-048726263.1	7.98e-74	5.97504	0.048	0.001	1.32e-69	PXDN	LRR_8/I-set/I-set/I-set/I-set/An_peroxidase/
Nvec-vc1.1-XM-032381967.2	8.36e-74	-1.88508	0.049	0.169	1.38e-69	TLL2	CUB/
Nvec-vc1.1-XM-048734583.1	8.48e-74	5.06116	0.052	0.002	1.4e-69		DUF4773/
Nvec-vc1.1-XM-032373908.2	8.82e-74	-0.533145	0.534	0.712	1.46e-69	ATP6V0E2	ATP_synt_H/
Nvec-vc1.1-XM-001628537.3	9.29e-74	-1.23571	0.117	0.269	1.54e-69	NDUFAF3	DUF498/
Nvec-vc1.1-XM-032385176.2	1.35e-73	3.3113	0.07	0.007	2.23e-69	FGFR4	I-set/Ig_3/TIR_2/
Nvec-vc1.1-XM-001641250.3	1.41e-73	5.06946	0.051	0.002	2.34e-69	FGFR1	Ig_2/Ig_3/Pkinase_Tyr/
Nvec-vc1.1-XM-001637226.3	1.62e-73	-0.938705	0.318	0.489	2.67e-69	MPDU1	PQ-loop/PQ-loop/
Nvec-vc1.1-XM-048730026.1	2.3e-73	-0.953428	0.209	0.383	3.81e-69	STIP1	TPR_8/TPR_8/TPR_8/STI1/TPR_2/TPR_1/TPR_11/TPR_8/STI1/
Nvec-vc1.1-XM-032365142.1	3.4e-73	0.290823	0.995	0.995	5.61e-69	RPSA	Ribosomal_S2/Ribosomal_S2/40S_SA_C/
Nvec-vc1.1-XM-001636585.3	3.84e-73	2.32506	0.11	0.023	6.34e-69	GGT1	G_glu_transpept/
Nvec-vc1.1-XM-048731856.1	4.19e-73	2.98998	0.083	0.012	6.93e-69	RNF213	zf-C3HC4_3/
Nvec-vc1.1-XM-001631087.3	5.94e-73	-2.1233	0.033	0.141	9.81e-69
Nvec-vc1.1-XM-048731219.1	6.12e-73	1.2128	0.295	0.16	1.01e-68		RVT_1/RT_RNaseH_2/Integrase_H2C2/rve/
Nvec-vc1.1-XM-048728240.1	6.9e-73	-1.14078	0.147	0.306	1.14e-68	ZNRD1	TFIIS_C/
Nvec-vc1.1-XM-001636772.3	7.04e-73	-0.938836	0.208	0.382	1.16e-68	C7orf57	DUF5524/
Nvec-vc1.1-XM-001625413.3	9.65e-73	-1.03293	0.189	0.356	1.6e-68	GOSR2	V-SNARE_C/
Nvec-vc1.1-XM-001638344.3	1.49e-72	-0.813152	0.275	0.455	2.46e-68	SNRNP40	WD40/WD40/WD40/WD40/WD40/WD40/WD40/
Nvec-vc1.1-XM-032374705.2	1.59e-72	-1.01492	0.204	0.373	2.62e-68	RAB3C	Ras/
Nvec-vc1.1-XM-048727132.1	1.77e-72	-1.9517	0.043	0.158	2.93e-68		Band_7/
Nvec-vc1.1-XM-001637591.3	1.94e-72	1.58361	0.327	0.228	3.21e-68	LARP6	La/SUZ-C/
Nvec-vc1.1-XM-032377582.2	2.25e-72	-1.09186	0.155	0.317	3.71e-68	COPS8	CSN8_PSD8_EIF3K/
Nvec-vc1.1-XM-001631982.3	2.28e-72	-1.02583	0.183	0.351	3.78e-68	DTYMK	Thymidylate_kin/
Nvec-vc1.1-XM-032364373.2	2.3e-72	7.08891	0.048	0.001	3.8e-68	IRF8	IRF/
Nvec-vc1.1-XM-048726629.1	2.34e-72	-0.885258	0.23	0.406	3.87e-68	NIPSNAP1	NIPSNAP/NIPSNAP/
Nvec-vc1.1-XM-048722527.1	2.57e-72	5.85502	0.049	0.001	4.25e-68
Nvec-vc1.1-XM-048725167.1	2.64e-72	4.11114	0.059	0.003	4.37e-68		Insulin/
Nvec-vc1.1-XM-001626679.3	3.07e-72	-0.987043	0.18	0.348	5.08e-68	PPIB	Pro_isomerase/
Nvec-vc1.1-XM-032380541.2	3.68e-72	-0.841302	0.282	0.46	6.09e-68	LPP	LIM/LIM/LIM/
Nvec-v1g162063	4.24e-72	4.04485	0.062	0.005	7.02e-68	DYNLRB2	Robl_LC7/
Nvec-vc1.1-XM-032363594.2	4.3e-72	-1.66348	0.062	0.188	7.1e-68	ACAT1	Thiolase_N/Thiolase_C/
Nvec-vc1.1-XM-032370760.2	5.39e-72	2.63407	0.1	0.02	8.91e-68	LRRK2	Ank_4/Roc/COR/Pkinase/WD40_2/
Nvec-vc1.1-XM-032381070.2	5.74e-72	3.57177	0.065	0.005	9.49e-68	ALPK1	Alpha_kinase/
Nvec-vc1.1-XM-032373580.2	6.12e-72	5.52187	0.048	0.001	1.01e-67
Nvec-vc1.1-XM-001641865.3	6.63e-72	-1.08245	0.161	0.322	1.1e-67	PAQR9	HlyIII/
Nvec-vc1.1-XM-001635684.3	9.55e-72	-0.936741	0.299	0.473	1.58e-67	CDK1	Pkinase/
Nvec-v1g204906	9.81e-72	-0.959419	0.302	0.471	1.62e-67	ANKRD40	Ank_4/
Nvec-vc1.1-XM-048734766.1	1.65e-71	3.79437	0.061	0.004	2.72e-67	PARP14	Macro/Macro/PARP/
Nvec-vc1.1-XM-048728810.1	1.79e-71	4.6423	0.054	0.002	2.95e-67
Nvec-vc1.1-XM-032382733.2	1.83e-71	-0.855432	0.264	0.44	3.03e-67	PSAT1	Aminotran_5/
Nvec-NVE6552	2.14e-71	-0.937093	0.193	0.363	3.54e-67
Nvec-vc1.1-XM-001627362.3	2.65e-71	-6.83854	0.002	0.067	4.38e-67		STELLO/
Nvec-vc1.1-XM-048720984.1	4.06e-71	2.64412	0.095	0.018	6.71e-67	MFHAS1	LRR_8/Roc/
Nvec-vc1.1-XM-032374171.2	4.13e-71	-1.04126	0.163	0.325	6.82e-67	UTP23	Fcf1/
Nvec-vc1.1-XM-001629566.3	5.26e-71	-1.06058	0.172	0.335	8.7e-67	C17orf98	DUF4542/
Nvec-v1g160811	5.35e-71	-0.366032	0.548	0.723	8.84e-67	TMSB4X	Thymosin/
Nvec-vc1.1-XM-048725063.1	6.96e-71	5.08153	0.05	0.002	1.15e-66
Nvec-vc1.1-XM-032371189.2	8.28e-71	-0.780451	0.253	0.432	1.37e-66	NDUFA3	NADHdh_A3/
Nvec-vc1.1-XM-001634956.3	1.07e-70	4.58021	0.051	0.002	1.77e-66	GSC	Homeodomain/
Nvec-vc1.1-XM-048732851.1	1.12e-70	-0.959823	0.221	0.39	1.85e-66
Nvec-vc1.1-XM-048719444.1	1.2e-70	-0.697606	0.543	0.683	1.98e-66
Nvec-v1g206164	1.48e-70	-0.692827	0.772	0.869	2.44e-66	BTG1	BTG/
Nvec-vc1.1-XM-032376026.2	1.68e-70	-0.951775	0.231	0.404	2.78e-66	CFAP20	DUF667/
Nvec-vc1.1-XM-001626584.3	1.78e-70	2.13346	0.119	0.029	2.95e-66	ERN1	Ank_2/Pkinase/Ribonuc_2-5A/
Nvec-v1g243504	1.83e-70	-1.11052	0.137	0.292	3.02e-66	B3GALT6	Galactosyl_T/
Nvec-vc1.1-XM-032364332.2	2.12e-70	-2.00683	0.041	0.152	3.5e-66	TEPP
Nvec-v1g240931	2.27e-70	-0.592426	0.418	0.603	3.75e-66	MZT2A	MOZART2/
Nvec-vc1.1-XM-001626814.3	2.58e-70	-3.28592	0.022	0.107	4.27e-66	CACFD1	Cg6151-P/
Nvec-vc1.1-XM-032380236.2	2.77e-70	-1.19602	0.12	0.269	4.57e-66	TEN1	Ten1_2/
Nvec-vc1.1-XM-032364054.2	3.02e-70	-1.48998	0.104	0.24	5e-66	TMEM272
Nvec-vc1.1-XM-032385343.2	3.04e-70	-1.05557	0.162	0.322	5.02e-66	C5orf49	DUF4541/
Nvec-NVE10291	3.83e-70	-0.867087	0.228	0.402	6.34e-66		MWFE/
Nvec-vc1.1-XM-001647471.3	4.82e-70	3.21414	0.076	0.01	7.96e-66	OTX1	Homeodomain/
Nvec-vc1.1-XM-001634064.3	4.87e-70	-0.702548	0.382	0.559	8.05e-66	TMED7	EMP24_GP25L/
Nvec-vc1.1-XM-032373866.2	5.92e-70	1.18652	0.288	0.183	9.8e-66	SULF2	Sulfatase/
Nvec-vc1.1-XM-001635815.3	6.32e-70	-0.860946	0.264	0.439	1.04e-65	SPC25	Spindle_Spc25/
Nvec-vc1.1-XM-001627930.3	6.35e-70	-3.98842	0.025	0.104	1.05e-65	CD151	Tetraspanin/
Nvec-vc1.1-XM-001626656.3	6.42e-70	0.258343	0.994	0.995	1.06e-65	RPL36	Ribosomal_L36e/
Nvec-NVE13928	7.37e-70	-1.50716	0.087	0.221	1.22e-65
Nvec-vc1.1-XM-048722775.1	8.69e-70	-1.7409	0.067	0.189	1.44e-65
Nvec-vc1.1-XM-001629132.3	9e-70	0.229171	0.999	0.997	1.49e-65	RPS16	Ribosomal_S9/
Nvec-vc1.1-XM-032376577.2	1.07e-69	-1.12585	0.152	0.307	1.77e-65	AMD1	SAM_decarbox/SAM_decarbox/
Nvec-vc1.1-XM-001639574.3	1.26e-69	-0.586099	0.465	0.642	2.08e-65		Tropomyosin/
Nvec-NVE10379	1.3e-69	-1.41864	0.096	0.234	2.15e-65
Nvec-vc1.1-XM-032384468.2	1.32e-69	-0.772851	0.292	0.47	2.18e-65	RPP25L	Alba/
Nvec-vc1.1-XM-001626150.3	1.37e-69	-0.643861	0.407	0.586	2.26e-65	PSMB7	Proteasome/Pr_beta_C/
Nvec-v1g247378	1.46e-69	-1.50945	0.082	0.214	2.42e-65
Nvec-vc1.1-XM-032379174.2	1.84e-69	-0.687774	0.398	0.575	3.05e-65	SELENOK	SelK_SelG/
Nvec-vc1.1-XM-001627312.3	2.54e-69	-0.655184	0.469	0.637	4.2e-65		ATP-grasp_3/
Nvec-vc1.1-XM-032383121.2	2.94e-69	3.7645	0.069	0.008	4.85e-65
Nvec-vc1.1-XM-001636506.3	3.04e-69	-0.745529	0.312	0.49	5.02e-65	YIPF6	Yip1/
Nvec-vc1.1-XM-001623132.3	3.24e-69	-0.862044	0.231	0.403	5.35e-65	PSMD4	VWA_2/UIM/UIM/UIM/
Nvec-vc1.1-XM-001626345.3	3.31e-69	0.244777	0.996	0.995	5.47e-65	RPS17	Ribosomal_S17e/
Nvec-vc1.1-XM-001630322.3	3.48e-69	1.10022	0.301	0.165	5.76e-65	PSAP	SapA/SapB_1/SapB_1/SapB_2/SapB_1/SapB_2/
Nvec-vc1.1-XM-032370871.2	3.51e-69	5.45148	0.046	0.001	5.81e-65
Nvec-vc1.1-XM-001630019.3	3.85e-69	-0.517205	0.691	0.784	6.37e-65	ACTB	Actin/
Nvec-vc1.1-XM-032365829.2	3.94e-69	2.54372	0.092	0.017	6.51e-65	GPR137B
Nvec-NVE6752	4.29e-69	-1.25728	0.135	0.282	7.09e-65
Nvec-vc1.1-XM-048727881.1	5.17e-69	-0.883629	0.234	0.404	8.54e-65	ALDH7A1	Aldedh/
Nvec-vc1.1-XM-001635035.3	5.42e-69	-1.50011	0.078	0.208	8.97e-65	RDH16	adh_short/
Nvec-vc1.1-XM-001633366.3	5.65e-69	2.09203	0.121	0.031	9.34e-65	SERINC1	Serinc/
Nvec-vc1.1-XM-048732032.1	5.98e-69	1.51569	0.189	0.075	9.9e-65	TTC28	TPR_12/SNAP/SNAP/TPR_8/TPR_12/TPR_10/TPR_8/CHAT/
Nvec-vc1.1-XM-001624464.3	6.55e-69	-0.639651	0.336	0.52	1.08e-64	MEX3B	KH_1/KH_1/zf-C3HC4_3/
Nvec-vc1.1-XM-032379220.2	7.23e-69	3.41906	0.067	0.007	1.19e-64	BTBD3	BTB/BACK/PHR/
Nvec-vc1.1-XM-032379868.2	7.65e-69	5.56696	0.047	0.001	1.27e-64	F9	Trypsin/
Nvec-vc1.1-XM-032361947.2	9.49e-69	6.1593	0.043	0.001	1.57e-64	B3GNT10	Galactosyl_T/
Nvec-NVE21171	1.08e-68	0.617337	0.57	0.505	1.78e-64
Nvec-vc1.1-XM-001629331.3	1.33e-68	-1.04414	0.168	0.328	2.2e-64	C10orf53	UPF0728/
Nvec-vc1.1-XM-048720271.1	1.41e-68	-1.21675	0.126	0.273	2.33e-64		TauD/
Nvec-vc1.1-XM-048721904.1	1.68e-68	3.58462	0.046	0.001	2.77e-64		Collagen/Collagen/
Nvec-vc1.1-XM-001640405.3	1.81e-68	-1.03947	0.166	0.325	2.99e-64	ARF1	Arf/
Nvec-vc1.1-XM-001630570.3	1.98e-68	-0.790795	0.267	0.444	3.27e-64	DNAL4	Dynein_light/
Nvec-vc1.1-XM-032384256.2	2.01e-68	-1.08654	0.133	0.285	3.33e-64
Nvec-vc1.1-XM-032379586.2	2.03e-68	2.39041	0.117	0.03	3.35e-64	FBXL13	F-box-like/LRR_6/LRR_6/
Nvec-vc1.1-XM-001634789.3	2.44e-68	-1.34861	0.101	0.239	4.04e-64	RDH8	adh_short/
Nvec-vc1.1-XM-032370739.2	2.52e-68	-1.16672	0.125	0.274	4.17e-64		SNO/
Nvec-vc1.1-XM-032379596.2	2.63e-68	-1.05695	0.164	0.321	4.34e-64	CCDC58	Cid2/
Nvec-vc1.1-XM-001641495.3	2.69e-68	-0.471491	0.596	0.757	4.45e-64	RAB5C	Ras/
Nvec-NVE2725	2.9e-68	2.63114	0.085	0.014	4.79e-64	DCTN5
Nvec-vc1.1-XM-048732677.1	3.04e-68	-1.01512	0.179	0.339	5.03e-64	KAT7	PHD/zf-C2HC/zf-MYST/MOZ_SAS/
Nvec-vc1.1-XM-032380114.2	3.76e-68	-1.2986	0.106	0.247	6.21e-64	GABRG3	Neur_chan_LBD/
Nvec-vc1.1-XM-001641931.3	4.45e-68	-1.53539	0.073	0.199	7.37e-64	PTER	PTE/
Nvec-vc1.1-XM-032366809.2	5.64e-68	-0.514834	0.673	0.805	9.32e-64	SRSF10	RRM_1/
Nvec-vc1.1-XM-048726128.1	6.53e-68	-0.848118	0.242	0.413	1.08e-63	TMEM14C	Tmemb_14/
Nvec-vc1.1-XM-048721046.1	8.64e-68	-1.93535	0.038	0.145	1.43e-63		MARVEL/
Nvec-vc1.1-XM-032364780.2	8.99e-68	-1.16368	0.122	0.268	1.49e-63	ROMO1	Romo1/Romo1/
Nvec-vc1.1-XM-001639226.3	9.66e-68	-0.752459	0.285	0.462	1.6e-63	GRPEL1	GrpE/
Nvec-vc1.1-XM-032370311.2	1.04e-67	-1.99011	0.038	0.145	1.71e-63
Nvec-vc1.1-XM-001637648.2	1.1e-67	-0.957541	0.214	0.378	1.81e-63	PEX11B	PEX11/
Nvec-NVE13556	1.12e-67	-1.17521	0.133	0.28	1.85e-63
Nvec-vc1.1-XM-001630995.3	1.16e-67	0.224561	0.998	0.996	1.91e-63	RPL21	Ribosomal_L21e/
Nvec-vc1.1-XM-048725442.1	1.21e-67	-1.52886	0.073	0.2	2.01e-63	NOXRED1	F420_oxidored/
Nvec-v1g232650	1.42e-67	-0.825361	0.237	0.408	2.35e-63	NDUFB2	NADH_B2/
Nvec-vc1.1-XM-001625380.3	1.42e-67	-1.50317	0.068	0.193	2.35e-63	MGAT4A	Glyco_transf_54/
Nvec-vc1.1-XM-048732173.1	1.44e-67	0.248889	0.998	0.994	2.39e-63	UBA52	ubiquitin/Ribosomal_L40e/
Nvec-vc1.1-XM-032384233.2	1.7e-67	-1.98187	0.043	0.151	2.81e-63	KCNIP3	EF-hand_8/EF-hand_7/
Nvec-vc1.1-XM-032384852.2	1.81e-67	5.37466	0.046	0.001	2.99e-63	CSMD3	Sushi/Sushi/Sushi/Sushi/Sushi/Sushi/Sushi/Sushi/Sushi/Sushi/Sushi/Sushi/Sushi/Sushi/F5_F8_type_C/
Nvec-vc1.1-XM-032377962.2	2.12e-67	-0.746418	0.278	0.455	3.51e-63	PRLHR	7tm_1/
Nvec-vc1.1-XM-001640073.3	2.32e-67	-0.891199	0.229	0.396	3.83e-63	SRP19	SRP19/
Nvec-vc1.1-XM-048722799.1	2.42e-67	-0.766835	0.276	0.452	3.99e-63	MRPS35	MRP-S28/
Nvec-vc1.1-XM-032371351.2	2.51e-67	4.16608	0.054	0.003	4.15e-63
Nvec-vc1.1-XM-001633753.3	2.51e-67	-0.980597	0.191	0.352	4.16e-63	NGLY1	PUB/
Nvec-vc1.1-XM-048730329.1	2.66e-67	2.29863	0.107	0.025	4.39e-63
Nvec-vc1.1-XM-001637491.3	2.73e-67	-1.38823	0.082	0.213	4.51e-63
Nvec-vc1.1-XM-001625597.3	2.75e-67	0.272413	0.996	0.995	4.54e-63	RPS4X	RS4NT/S4/Ribosomal_S4e/KOW/40S_S4_C/
Nvec-vc1.1-XM-001639829.3	2.86e-67	0.260679	0.996	0.996	4.73e-63	RPS11	Ribosomal_S17_N/Ribosomal_S17/
Nvec-vc1.1-XM-001636476.3	3.36e-67	3.81459	0.07	0.009	5.55e-63	RAB30	Ras/
Nvec-vc1.1-XM-032377355.2	4.25e-67	-1.16762	0.12	0.265	7.03e-63	TMEM230	DUF872/
Nvec-vc1.1-XM-001637683.3	5.09e-67	-0.485207	0.585	0.747	8.41e-63	ATP6V0C	ATP-synt_C/ATP-synt_C/
Nvec-vc1.1-XM-032367272.2	5.36e-67	4.33467	0.055	0.003	8.86e-63	AGA	Peptidase_M28/Asparaginase_2/
Nvec-vc1.1-XM-001626383.3	5.6e-67	-0.79285	0.265	0.439	9.26e-63	EFCAB1	EF-hand_5/EF-hand_7/
Nvec-vc1.1-XM-001623370.3	5.79e-67	-0.845277	0.274	0.441	9.58e-63	PCYT2	CTP_transf_like/CTP_transf_like/
Nvec-vc1.1-XM-048724402.1	6.96e-67	-1.06578	0.161	0.315	1.15e-62		DUF1759/RVT_1/Peptidase_A17/Integrase_H2C2/DUF5641/
Nvec-vc1.1-XM-032381655.2	7.84e-67	2.14151	0.108	0.024	1.3e-62	EDA2R	TNFR_c6/
Nvec-vc1.1-XM-001636936.3	9.35e-67	-0.600617	0.469	0.641	1.55e-62	CCDC166	DUF4515/
Nvec-vc1.1-XM-001622279.3	1.01e-66	-1.31346	0.107	0.246	1.68e-62	ELOVL5	ELO/
Nvec-vc1.1-XM-032380894.2	1.19e-66	-1.19255	0.122	0.266	1.97e-62	GMNN	Geminin/
Nvec-vc1.1-XM-048724498.1	1.34e-66	-1.54463	0.069	0.192	2.21e-62	CACNA1D	Ion_trans/Ion_trans/Ion_trans/Ion_trans/GPHH/Ca_chan_IQ/
Nvec-vc1.1-XM-001641809.2	1.35e-66	0.239572	0.996	0.995	2.23e-62	RPS3	KH_2/Ribosomal_S3_C/
Nvec-vc1.1-XM-001623557.3	1.38e-66	-0.819616	0.254	0.424	2.28e-62	PRPF38A	PRP38/
Nvec-vc1.1-XM-048719923.1	1.38e-66	-0.840926	0.256	0.425	2.28e-62	ABAT	Aminotran_3/
Nvec-vc1.1-XM-032370467.2	1.38e-66	-0.619705	0.408	0.586	2.28e-62	SRSF7	RRM_1/zf-CCHC/
Nvec-vc1.1-XM-001631435.3	1.63e-66	5.22992	0.048	0.002	2.69e-62
Nvec-vc1.1-XM-001630068.3	1.63e-66	4.54232	0.056	0.004	2.69e-62	HEBP2	SOUL/
Nvec-vc1.1-XM-001621161.3	1.67e-66	-1.431	0.076	0.204	2.76e-62		CDPS/
Nvec-vc1.1-XM-001632295.3	2.07e-66	-0.975672	0.254	0.413	3.43e-62	AP001453.5	FKBP_C/
Nvec-vc1.1-XM-001626781.3	2.93e-66	-0.337301	0.913	0.961	4.84e-62	ATP5PD	Mt_ATP-synt_D/
Nvec-vc1.1-XM-048725117.1	3.07e-66	-1.28935	0.093	0.228	5.07e-62		DUF1772/
Nvec-vc1.1-XM-001639666.3	3.64e-66	-1.71458	0.051	0.164	6.01e-62	ALDH2	Aldedh/
Nvec-vc1.1-XM-001640341.3	3.74e-66	-0.898182	0.208	0.373	6.19e-62	RSL1D1	Ribosomal_L1/
Nvec-v1g232030	3.85e-66	-1.75971	0.08	0.203	6.36e-62
Nvec-vc1.1-XM-032380497.2	3.96e-66	-2.15522	0.028	0.125	6.55e-62	PURA	PurA/
Nvec-vc1.1-XM-048734513.1	4.02e-66	7.02302	0.042	0.001	6.66e-62		DUF4773/
Nvec-vc1.1-XM-001628343.3	4.48e-66	-0.866602	0.235	0.401	7.4e-62	NECAP2	DUF1681/
Nvec-vc1.1-XM-001631512.3	5.16e-66	3.1593	0.072	0.009	8.54e-62
Nvec-vc1.1-XM-001640356.3	6.78e-66	2.93867	0.078	0.012	1.12e-61	NPFFR2	7tm_1/
Nvec-vc1.1-XM-048721961.1	7.25e-66	-0.890606	0.195	0.358	1.2e-61	UTRN	CH/CH/Spectrin/
Nvec-vc1.1-XM-001639991.3	7.73e-66	-3.00737	0.017	0.099	1.28e-61		Tropomyosin/
Nvec-vc1.1-XM-048727261.1	8.41e-66	-1.16639	0.142	0.29	1.39e-61	GSTM3	GST_N/GST_C_3/
Nvec-vc1.1-XM-048720931.1	9.49e-66	-0.54628	0.7	0.813	1.57e-61	TUBB4B	Tubulin/Tubulin_C/
Nvec-vc1.1-XM-032376437.2	1e-65	2.79482	0.08	0.013	1.65e-61	P4HA1	P4Ha_N/2OG-FeII_Oxy_3/
Nvec-vc1.1-XM-032385509.2	1.58e-65	-0.977702	0.18	0.338	2.6e-61	THYN1	EVE/
Nvec-vc1.1-XM-001626637.3	2.21e-65	-0.388964	0.836	0.912	3.65e-61	SNX10	PX/
Nvec-vc1.1-XM-032364682.2	2.64e-65	4.49306	0.049	0.002	4.37e-61	GRB2	SAM_2/SH2/
Nvec-vc1.1-XM-001630871.3	3.28e-65	-0.584949	0.588	0.737	5.42e-61	AGXT	Aminotran_5/
Nvec-vc1.1-XM-001647497.3	3.29e-65	-1.13686	0.132	0.277	5.44e-61	AAMP	WD40/WD40/WD40/WD40/WD40/
Nvec-vc1.1-XM-001626546.3	3.43e-65	1.93323	0.128	0.038	5.67e-61	MOV10	AAA_11/AAA_11/AAA_12/
Nvec-vc1.1-XM-001626203.3	3.49e-65	-1.28594	0.102	0.237	5.78e-61	EXOSC8	RNase_PH/RNase_PH_C/
Nvec-vc1.1-XM-032373936.2	3.72e-65	-0.471517	0.689	0.813	6.15e-61	ALYREF	RRM_1/
Nvec-vc1.1-XM-001631842.3	4.27e-65	-2.32943	0.024	0.116	7.06e-61	FAM124A	FAM124/
Nvec-vc1.1-XM-001631546.3	4.51e-65	-0.65754	0.377	0.556	7.46e-61	ODF3	SHIPPO-rpt/SHIPPO-rpt/SHIPPO-rpt/SHIPPO-rpt/
Nvec-vc1.1-XM-032362177.2	4.79e-65	-1.56206	0.062	0.181	7.93e-61
Nvec-vc1.1-XM-048725666.1	6.01e-65	-1.97493	0.062	0.171	9.94e-61	PAPSS1	APS_kinase/PUA_2/ATP-sulfurylase/
Nvec-vc1.1-XM-001642062.3	6.12e-65	-0.828431	0.261	0.427	1.01e-60	PSMD13	PCI/Rpn9_C/
Nvec-vc1.1-XM-032376389.2	6.17e-65	-0.787001	0.238	0.406	1.02e-60	RP2	TBCC/
Nvec-vc1.1-XM-032385693.2	6.74e-65	-1.22052	0.107	0.245	1.11e-60	PLGRKT	DUF2368/
Nvec-vc1.1-XM-048730541.1	7.75e-65	2.19569	0.107	0.026	1.28e-60	VWA5A	VIT/VWA_3/
Nvec-v1g241330	8.1e-65	-0.659298	0.416	0.588	1.34e-60
Nvec-vc1.1-XM-048731747.1	8.66e-65	2.83707	0.077	0.012	1.43e-60	XKR4	XK-related/
Nvec-vc1.1-XM-001641660.3	8.9e-65	-0.742561	0.274	0.446	1.47e-60	PITX2	Homeodomain/
Nvec-vc1.1-XM-001624653.3	8.99e-65	0.240224	0.999	0.996	1.49e-60	RPL11	Ribosomal_L5/Ribosomal_L5_C/
Nvec-vc1.1-XM-001629497.3	1.1e-64	-1.04484	0.153	0.304	1.83e-60	PDE6D	GMP_PDE_delta/
Nvec-vc1.1-XM-048724809.1	1.11e-64	-1.58886	0.065	0.183	1.84e-60	PPP1R7	LRR_4/LRR_9/
Nvec-vc1.1-XM-032376480.2	1.36e-64	-1.38798	0.091	0.22	2.26e-60	PARK7	DJ-1_PfpI/
Nvec-vc1.1-XM-048734678.1	1.4e-64	2.29461	0.088	0.016	2.31e-60	FGFR2	Kringle/fn3/SEA/fn3/Pkinase_Tyr/
Nvec-vc1.1-XM-032380472.2	2e-64	-0.622625	0.46	0.626	3.3e-60
Nvec-vc1.1-XM-032380522.2	2.9e-64	-1.63431	0.067	0.185	4.8e-60	EPHA5	Ephrin_lbd/
Nvec-vc1.1-XM-048724182.1	3.38e-64	3.85921	0.055	0.004	5.59e-60
Nvec-vc1.1-XM-032377374.2	3.51e-64	-0.596078	0.491	0.652	5.8e-60	NOP56	NOP5NT/Nop/
Nvec-vc1.1-XM-032379970.2	4.5e-64	-1.00518	0.173	0.327	7.44e-60
Nvec-vc1.1-XM-032375602.2	4.76e-64	-2.68173	0.029	0.119	7.88e-60	INSM1	zf-C2H2/zf-C2H2/zf-C2H2/
Nvec-vc1.1-XM-001632059.3	5.17e-64	-0.897923	0.212	0.373	8.55e-60	RRS1	RRS1/
Nvec-vc1.1-XM-032364865.2	5.54e-64	-0.915259	0.193	0.352	9.16e-60	EMC6	Rab5ip/
Nvec-vc1.1-XM-048724378.1	7.31e-64	6.58534	0.039	0	1.21e-59	F2	Lustrin_cystein/Ldl_recept_b/Ldl_recept_b/Ldl_recept_b/Sushi/I-set/Trypsin/
Nvec-vc1.1-XM-032363248.2	9.48e-64	-1.42082	0.081	0.206	1.57e-59	FITM2	Scs3p/
Nvec-vc1.1-XM-032376695.2	9.62e-64	5.01852	0.046	0.002	1.59e-59	LAMC1	Laminin_N/Laminin_EGF/Laminin_EGF/Laminin_EGF/Laminin_EGF/Laminin_B/Laminin_EGF/Laminin_EGF/Laminin_EGF/Laminin_EGF/Laminin_EGF/Laminin_EGF/Laminin_EGF/
Nvec-vc1.1-XM-001627690.3	9.75e-64	0.266644	0.996	0.992	1.61e-59	RPS25	Ribosomal_S25/
Nvec-vc1.1-XM-032375349.2	1.12e-63	-1.5651	0.068	0.187	1.85e-59	HES1	HLH/
Nvec-vc1.1-XM-001625447.3	1.12e-63	4.08178	0.051	0.003	1.86e-59		DUF4419/
Nvec-vc1.1-XM-001641818.3	1.26e-63	-1.20543	0.128	0.266	2.08e-59	ARFIP2	Arfaptin/
Nvec-vc1.1-XM-032367696.2	1.38e-63	-2.11201	0.031	0.127	2.29e-59
Nvec-vc1.1-XM-001641713.3	1.58e-63	-2.44199	0.023	0.111	2.62e-59	DRAM2	Frag1/
Nvec-NVE6437	1.62e-63	-0.702884	0.469	0.628	2.68e-59
Nvec-vc1.1-XM-048732380.1	1.64e-63	-1.23413	0.104	0.24	2.71e-59
Nvec-vc1.1-XM-001633231.3	2.02e-63	-0.791866	0.326	0.488	3.34e-59	MDH1	Ldh_1_N/Ldh_1_C/
Nvec-vc1.1-XM-001638849.3	2.02e-63	2.23716	0.102	0.024	3.34e-59	CGAS	Mab-21/
Nvec-vc1.1-XM-001625347.3	2.55e-63	-0.725516	0.296	0.467	4.21e-59	WDR5	WD40/WD40/WD40/WD40/WD40/WD40/WD40/
Nvec-vc1.1-XM-032379876.2	2.67e-63	-0.613815	0.373	0.548	4.42e-59	FCF1	Fcf1/
Nvec-NVE18692	2.72e-63	3.05023	0.071	0.01	4.5e-59
Nvec-vc1.1-XM-032380754.2	3.31e-63	-5.9724	0.012	0.076	5.47e-59	ALK	Gly_rich/
Nvec-vc1.1-XM-032370839.2	3.54e-63	5.05414	0.044	0.001	5.85e-59	SYT11	C2/C2/
Nvec-vc1.1-XM-001626344.3	3.56e-63	-1.63495	0.086	0.208	5.89e-59		DUF4558/
Nvec-vc1.1-XM-032370281.2	4.83e-63	4.50862	0.048	0.002	7.99e-59
Nvec-vc1.1-XM-001630231.3	5.1e-63	1.8793	0.13	0.039	8.44e-59	LRRK2	Pkinase/ApoL/
Nvec-vc1.1-XM-001625296.3	5.16e-63	-0.844387	0.242	0.407	8.54e-59	AC012314.13	Nop/Prp31_C/
Nvec-vc1.1-XM-032383140.2	5.55e-63	-1.01457	0.156	0.306	9.18e-59	HMCN1	TSP_1/TSP_1/TSP_1/
Nvec-vc1.1-XM-032383753.2	6.74e-63	4.4266	0.049	0.003	1.11e-58	TMEFF2	Kazal_1/Kazal_1/Kazal_1/Kazal_1/Kazal_2/Kazal_2/Kazal_2/Kazal_2/
Nvec-vc1.1-XM-032366225.2	8.64e-63	5.20583	0.041	0.001	1.43e-58	KLF13	zf-C2H2/zf-C2H2/zf-C2H2/
Nvec-vc1.1-XM-032367460.2	1.1e-62	-1.61326	0.059	0.173	1.82e-58	MYL2	EF-hand_7/
Nvec-vc1.1-XM-001630790.3	1.22e-62	-0.835309	0.207	0.367	2.02e-58	PPIE	RRM_1/Pro_isomerase/
Nvec-vc1.1-XM-032386405.1	1.22e-62	-0.945833	0.17	0.323	2.02e-58	MRPL15	Ribosomal_L27A/
Nvec-vc1.1-XM-001630351.3	1.6e-62	-1.14409	0.117	0.256	2.65e-58	ZCRB1	RRM_1/zf-CCHC/
Nvec-NVE2083	1.97e-62	-1.16711	0.137	0.28	3.26e-58
Nvec-vc1.1-XM-032362369.2	2.05e-62	-0.778799	0.261	0.427	3.39e-58	LZTFL1	Leu_zip/
Nvec-vc1.1-XM-032377856.2	2.14e-62	-1.11163	0.125	0.266	3.53e-58	PPP1R2	IPP-2/
Nvec-vc1.1-XM-032385005.2	2.2e-62	4.38735	0.049	0.003	3.63e-58	C2	Sushi/Sushi/Sushi/Sushi/VWA/Trypsin/
Nvec-vc1.1-XM-048721168.1	2.42e-62	-0.807968	0.243	0.407	4.01e-58	NDUFV2	2Fe-2S_thioredx/
Nvec-NVE16530	3.02e-62	-1.70124	0.062	0.174	5e-58
Nvec-vc1.1-XM-048720905.1	4.12e-62	-0.619318	0.402	0.571	6.81e-58	PABPN1	RRM_1/
Nvec-vc1.1-XM-001632599.3	4.37e-62	-0.679679	0.333	0.504	7.22e-58
Nvec-vc1.1-XM-032386215.2	4.62e-62	-1.1553	0.122	0.261	7.64e-58	PAQR6	HlyIII/
Nvec-vc1.1-XM-032374182.2	5.23e-62	-0.966264	0.162	0.312	8.64e-58	FRRS1	Reeler/DOMON/DOMON/
Nvec-vc1.1-XM-032371984.2	5.36e-62	-1.42837	0.072	0.192	8.86e-58
Nvec-vc1.1-XM-001629087.2	5.68e-62	-1.00513	0.152	0.3	9.39e-58	SLC7A9	AA_permease_2/
Nvec-vc1.1-XM-001633084.3	6.02e-62	-0.566068	0.445	0.614	9.95e-58	TAF13	TFIID-18kDa/
Nvec-NVE19743	7.59e-62	-0.521195	0.567	0.724	1.26e-57		HLH/
Nvec-vc1.1-XM-048729482.1	7.98e-62	-0.554406	0.558	0.692	1.32e-57	CAPRIN1	Caprin-1_dimer/
Nvec-vc1.1-XM-001637058.3	9.99e-62	-0.908062	0.193	0.349	1.65e-57	TMEM107	TMEM107/
Nvec-vc1.1-XM-001639465.3	1.04e-61	-0.614464	0.352	0.525	1.72e-57	ZMAT5	zf-U1/zf-CCCH/
Nvec-vc1.1-XM-032366890.2	1.22e-61	3.50909	0.061	0.007	2.01e-57		CARD_2/Death/Peptidase_C14/
Nvec-vc1.1-XM-048731597.1	1.34e-61	1.12679	0.295	0.194	2.22e-57	AIF1	EF-hand_7/
Nvec-vc1.1-XM-048727409.1	1.36e-61	4.77341	0.046	0.002	2.26e-57	FZD7	Fz/CUB/
Nvec-vc1.1-XM-001635348.3	1.38e-61	-0.92868	0.191	0.345	2.29e-57	SELENOF	Sep15_SelM/
Nvec-vc1.1-XM-048730132.1	1.41e-61	-1.64907	0.057	0.168	2.33e-57
Nvec-vc1.1-XM-032367646.2	1.98e-61	-1.2094	0.115	0.25	3.28e-57	SYT10	C2/C2/
Nvec-vc1.1-XM-001639253.3	2.02e-61	-1.57447	0.061	0.175	3.34e-57	NCS1	EF-hand_5/EF-hand_7/
Nvec-vc1.1-XM-001630398.3	2.57e-61	-1.01842	0.149	0.295	4.25e-57		PALP/
Nvec-vc1.1-XM-032380764.2	4.01e-61	-5.71199	0.006	0.065	6.63e-57
Nvec-vc1.1-XM-001639624.3	4.43e-61	-0.74622	0.307	0.471	7.33e-57	PRMT1	Methyltransf_25/
Nvec-vc1.1-XM-001623696.3	4.89e-61	-1.02942	0.148	0.293	8.08e-57	LRTOMT	LRR_9/
Nvec-vc1.1-XM-001630323.3	5.09e-61	-1.34517	0.109	0.239	8.42e-57	TMEM72	TMEM72/
Nvec-vc1.1-XM-032383170.2	5.61e-61	-1.42307	0.08	0.201	9.27e-57	FOPNL	FOP_dimer/
Nvec-vc1.1-XM-001640168.3	6.07e-61	-1.2545	0.099	0.228	1e-56	EEF1AKMT2	Methyltransf_31/
Nvec-vc1.1-XM-032363927.2	6.51e-61	-1.81743	0.046	0.149	1.08e-56	TCTEX1D1	Tctex-1/
Nvec-v1g174742	7.21e-61	-1.23641	0.102	0.232	1.19e-56	CHCHD7	MTCP1/
Nvec-NVE25069	7.86e-61	-5.23133	0.011	0.075	1.3e-56
Nvec-vc1.1-XM-001626010.3	8.45e-61	0.228631	0.999	0.996	1.4e-56	RPS13	Ribosomal_S13_N/Ribosomal_S15/
Nvec-vc1.1-XM-001628386.3	8.57e-61	-4.15628	0.007	0.072	1.42e-56	ARF1	Arf/
Nvec-vc1.1-XM-001631184.3	9.55e-61	-0.832525	0.244	0.403	1.58e-56	RRAS2	Ras/
Nvec-vc1.1-XM-032372883.2	9.72e-61	-1.5693	0.062	0.175	1.61e-56	RCOR3	ELM2/Myb_DNA-binding/
Nvec-vc1.1-XM-001630719.3	1.05e-60	-1.62728	0.055	0.164	1.73e-56	PFN4	Profilin/
Nvec-vc1.1-XM-032367445.2	1.14e-60	5.55004	0.044	0.002	1.89e-56	TLL1	Astacin/TSP_1/
Nvec-vc1.1-XM-048727207.1	1.35e-60	-0.744947	0.362	0.515	2.24e-56		Na_Ca_ex/Na_Ca_ex/
Nvec-vc1.1-XM-001636248.3	1.36e-60	0.400199	0.733	0.705	2.25e-56	ARPC5	P16-Arc/
Nvec-vc1.1-XM-048730911.1	1.37e-60	-0.922974	0.196	0.35	2.26e-56
Nvec-vc1.1-XM-001635002.3	1.53e-60	-0.401312	0.787	0.87	2.53e-56	ERH	ER/
Nvec-vc1.1-XM-001635026.3	1.63e-60	-0.876657	0.185	0.339	2.69e-56	EXOSC5	RNase_PH/RNase_PH_C/
Nvec-vc1.1-XM-001629728.3	1.69e-60	-0.905111	0.228	0.382	2.8e-56	PPP1R3B	CBM_21/
Nvec-vc1.1-XM-001632005.3	1.73e-60	-1.01957	0.133	0.273	2.86e-56	PEX19	Pex19/
Nvec-vc1.1-XM-001633015.3	1.87e-60	-0.919389	0.21	0.361	3.09e-56	LSM7	LSM/
Nvec-vc1.1-XM-032385536.2	2.18e-60	1.84572	0.145	0.057	3.61e-56	CDC27	ANAPC3/TPR_8/TPR_1/TPR_8/
Nvec-vc1.1-XM-032383062.2	2.87e-60	-0.82911	0.233	0.392	4.75e-56
Nvec-vc1.1-XM-032363991.2	3.32e-60	-0.872878	0.199	0.354	5.49e-56	UTP18	WD40/WD40/
Nvec-vc1.1-XM-032365758.2	3.57e-60	-0.617191	0.323	0.494	5.9e-56	TOMM20	MAS20/
Nvec-vc1.1-XM-032386058.2	3.73e-60	4.05621	0.054	0.005	6.17e-56		ShK/ShK/MAM/
Nvec-vc1.1-XM-032383670.2	4.51e-60	-1.07066	0.12	0.256	7.46e-56	IFT43	IFT43/
Nvec-vc1.1-XM-001627986.3	5.18e-60	-0.661553	0.433	0.593	8.56e-56	TUBB4B	Tubulin/Tubulin_C/
Nvec-vc1.1-XM-001633762.3	6.06e-60	-0.257876	0.985	0.99	1e-55	HMGB3	HMG_box/HMG_box/
Nvec-vc1.1-XM-048724927.1	7.09e-60	2.05971	0.105	0.027	1.17e-55		fn3/
Nvec-vc1.1-XM-001632911.3	7.16e-60	-2.22424	0.029	0.119	1.18e-55	GOLIM4
Nvec-vc1.1-XM-032364606.2	7.92e-60	-1.20583	0.107	0.238	1.31e-55	CRCP	RNA_pol_Rpb4/
Nvec-vc1.1-XM-001622850.3	8.05e-60	-1.19399	0.117	0.25	1.33e-55	DNAJC19
Nvec-vc1.1-XM-032371649.2	9.6e-60	2.40809	0.092	0.021	1.59e-55	PCSK5	S8_pro-domain/Peptidase_S8/P_proprotein/GF_recep_IV/GF_recep_IV/
Nvec-vc1.1-XM-048720334.1	1.02e-59	2.79252	0.074	0.012	1.68e-55	ZNFX1	AAA_11/AAA_12/PARP/PARP/
Nvec-vc1.1-XM-048728250.1	1.07e-59	3.05828	0.065	0.008	1.77e-55
Nvec-vc1.1-XM-001627158.3	1.1e-59	-1.31529	0.105	0.233	1.82e-55	UGDH	UDPG_MGDP_dh_N/UDPG_MGDP_dh/UDPG_MGDP_dh_C/
Nvec-vc1.1-XM-001629701.3	1.16e-59	-0.763332	0.275	0.436	1.92e-55	FLOT2	Band_7/Flot/
Nvec-vc1.1-XM-032372012.2	1.28e-59	-0.629606	0.26	0.423	2.12e-55
Nvec-vc1.1-XM-048727453.1	1.59e-59	5.06053	0.041	0.001	2.63e-55
Nvec-vc1.1-XM-001639511.3	1.78e-59	-1.17381	0.164	0.311	2.95e-55	FKBP14	FKBP_C/EF-hand_7/
Nvec-vc1.1-XM-048730418.1	1.82e-59	-0.975354	0.179	0.326	3.01e-55	KDM7A	PHD/JmjC/JHD/
Nvec-vc1.1-XM-001628548.3	1.89e-59	2.114	0.102	0.025	3.13e-55	RHOU	Ras/
Nvec-vc1.1-XM-032386292.2	1.99e-59	6.21701	0.037	0	3.29e-55	TLL1	CUB/CUB/Ldl_recept_a/Ldl_recept_a/FXa_inhibition/EGF_CA/FXa_inhibition/FXa_inhibition/EGF_CA/EGF_CA/EGF_CA/EGF_CA/EGF_CA/Trypsin/
Nvec-vc1.1-XM-001629533.3	2.01e-59	3.14945	0.062	0.007	3.32e-55	ANKRD50	DUF4559/Ank_2/Ank_2/Ank_2/
Nvec-vc1.1-XM-001622472.3	2.42e-59	1.12701	0.37	0.24	4e-55	GADD45G
Nvec-NVE5894	2.73e-59	-1.317	0.091	0.214	4.51e-55	COPS9	MYEOV2/
Nvec-vc1.1-XM-032383880.2	3.08e-59	-0.817304	0.238	0.395	5.1e-55	TMX1	Thioredoxin/
Nvec-vc1.1-XM-048730558.1	3.46e-59	-1.04686	0.124	0.261	5.72e-55	COA6	COX6B/
Nvec-vc1.1-XM-032382127.2	4.7e-59	-1.21441	0.147	0.287	7.78e-55
Nvec-vc1.1-XM-001629342.3	5.04e-59	-6.67513	0.002	0.055	8.33e-55	HMCN1	TSP_1/TSP_1/TSP_1/
Nvec-vc1.1-XM-001635969.3	5.68e-59	-0.916359	0.187	0.337	9.4e-55	SUCLG2	ATP-grasp_2/Ligase_CoA/
Nvec-vc1.1-XM-032380927.2	6.57e-59	1.70213	0.137	0.046	1.09e-54		KH_1/
Nvec-vc1.1-XM-001622646.3	7.48e-59	0.224343	0.999	0.997	1.24e-54	RPS8	Ribosomal_S8e/
Nvec-vc1.1-XM-032385499.2	9.55e-59	-0.946228	0.181	0.327	1.58e-54	DR1	CBFD_NFYB_HMF/
Nvec-vc1.1-XM-048731154.1	1.04e-58	3.20121	0.061	0.007	1.71e-54		Death/
Nvec-vc1.1-XM-032385020.2	1.14e-58	2.99541	0.071	0.012	1.89e-54	COLGALT2	Glyco_tranf_2_4/Glyco_transf_25/
Nvec-vc1.1-XM-001642012.3	1.69e-58	1.91445	0.117	0.034	2.79e-54	ADAR	z-alpha/dsrm/A_deamin/
Nvec-NVE515	1.95e-58	-5.2576	0.003	0.059	3.22e-54
Nvec-vc1.1-XM-032364035.2	2.34e-58	-0.951661	0.164	0.31	3.86e-54
Nvec-vc1.1-XM-032378881.2	2.41e-58	-2.50953	0.112	0.21	3.98e-54	CREB3L2	bZIP_1/
Nvec-vc1.1-XM-048721067.1	2.46e-58	-0.802944	0.251	0.407	4.07e-54	VAPA
Nvec-vc1.1-XM-048728264.1	2.51e-58	3.62783	0.055	0.005	4.15e-54
Nvec-vc1.1-XM-048727781.1	2.72e-58	2.58766	0.077	0.014	4.5e-54	DENND3	uDENN/DENN/dDENN/
Nvec-vc1.1-XM-001622443.3	2.92e-58	-1.04185	0.145	0.285	4.84e-54
Nvec-NVE14719	3.27e-58	3.84227	0.049	0.003	5.4e-54
Nvec-vc1.1-XM-001633819.3	3.36e-58	-2.68677	0.081	0.146	5.55e-54	ID4	HLH/
Nvec-vc1.1-XM-032375103.2	3.47e-58	4.14662	0.045	0.002	5.73e-54	SUFU	SUFU/SUFU_C/
Nvec-vc1.1-XM-032377434.2	4.03e-58	-1.14205	0.116	0.248	6.66e-54	RPS8	Ribosomal_S8e/
Nvec-vc1.1-XM-048721549.1	4.34e-58	-1.04801	0.138	0.277	7.17e-54	UTRN	CH/CH/Spectrin/Spectrin/Spectrin/Spectrin/Spectrin/Spectrin/Spectrin/Spectrin/Spectrin/Spectrin/
Nvec-vc1.1-XM-048719937.1	4.7e-58	-0.830572	0.209	0.363	7.77e-54	WBP11	Wbp11/
Nvec-vc1.1-XM-032370737.2	6.37e-58	-0.730418	0.25	0.41	1.05e-53		SOR_SNZ/
Nvec-vc1.1-XM-001632746.3	6.41e-58	2.55195	0.075	0.013	1.06e-53	MB21D2	Mab-21/
Nvec-vc1.1-XM-001624843.3	7.33e-58	-1.0556	0.136	0.274	1.21e-53	TCEA2	Med26/TFIIS_M/TFIIS_C/
Nvec-vc1.1-XM-001638435.3	7.59e-58	-0.837399	0.212	0.365	1.26e-53	EMC4	DUF1077/
Nvec-vc1.1-XM-001626357.3	8.3e-58	4.90046	0.047	0.003	1.37e-53	HMCN1	TSP_1/TSP_1/TSP_1/
Nvec-vc1.1-XM-048733675.1	8.59e-58	2.93363	0.066	0.009	1.42e-53	CYP46A1	p450/
Nvec-vc1.1-XM-001635990.2	8.9e-58	-0.871765	0.193	0.343	1.47e-53	RPF1	Brix/
Nvec-vc1.1-XM-032382903.2	9.01e-58	-1.24723	0.18	0.308	1.49e-53	PCK2	PEPCK_N/PEPCK_GTP/
Nvec-vc1.1-XM-001632919.3	1.03e-57	-0.747405	0.269	0.429	1.7e-53	CACYBP	Siah-Interact_N/CS/
Nvec-v1g196687	1.1e-57	2.16013	0.101	0.026	1.81e-53
Nvec-vc1.1-XM-001632293.3	1.13e-57	-1.35565	0.093	0.214	1.87e-53
Nvec-vc1.1-XM-048728149.1	1.41e-57	1.35023	0.195	0.105	2.34e-53	SYT7	C2/C2/
Nvec-vc1.1-XM-001639630.3	1.52e-57	-0.650297	0.328	0.493	2.51e-53	NOP16	Nop16/Nop16/
Nvec-vc1.1-XM-032375922.2	1.53e-57	-0.519673	0.564	0.698	2.52e-53
Nvec-vc1.1-XM-001637127.3	1.54e-57	-0.923427	0.165	0.31	2.55e-53	FAM183A	FAM183/
Nvec-vc1.1-XM-032364040.2	1.55e-57	-1.07007	0.161	0.295	2.56e-53	PRPS1	Pribosyltran_N/Pribosyl_synth/
Nvec-vc1.1-XM-048730604.1	1.65e-57	2.19763	0.064	0.009	2.72e-53
Nvec-vc1.1-XM-048732042.1	1.69e-57	1.33736	0.195	0.09	2.79e-53	TTC28	TPR_12/TPR_12/TPR_12/TPR_8/CHAT/
Nvec-vc1.1-XM-048728771.1	1.77e-57	-1.54593	0.064	0.173	2.93e-53	MYOF	C2/C2/FerI/C2/FerB/C2/C2/C2/Ferlin_C/
Nvec-vc1.1-XM-001635307.3	1.98e-57	-2.1514	0.031	0.118	3.27e-53	NNMT	NNMT_PNMT_TEMT/
Nvec-vc1.1-XM-032364773.2	2.08e-57	-5.28617	0.007	0.065	3.44e-53	VAX2	Homeodomain/
Nvec-vc1.1-XM-001623577.3	2.1e-57	2.4364	0.079	0.015	3.47e-53	RNF217	IBR/IBR/
Nvec-vc1.1-XM-001639020.3	2.11e-57	-0.687463	0.316	0.477	3.49e-53	PGRMC2	Cyt-b5/
Nvec-vc1.1-XM-001630669.3	2.12e-57	1.51918	0.157	0.063	3.51e-53	TMEM175	DUF1211/DUF1211/
Nvec-vc1.1-XM-032366498.2	2.28e-57	-0.977467	0.166	0.31	3.77e-53
Nvec-vc1.1-XM-001637631.3	2.46e-57	-0.649519	0.33	0.494	4.06e-53	ZCCHC9	zf-CCHC/zf-CCHC/zf-CCHC/
Nvec-vc1.1-XM-048723859.1	2.62e-57	1.56792	0.149	0.055	4.34e-53	PJVK	Gasdermin/
Nvec-vc1.1-XM-032367389.2	2.89e-57	-6.20882	0.028	0.09	4.78e-53	KCP
Nvec-vc1.1-XM-001640556.3	2.97e-57	1.34393	0.186	0.079	4.9e-53	RNASET2	Ribonuclease_T2/
Nvec-vc1.1-XM-032378106.2	3.22e-57	-1.3074	0.082	0.201	5.33e-53	C12orf65	RF-1/
Nvec-vc1.1-XM-032362062.2	3.71e-57	-1.11063	0.12	0.252	6.14e-53		PAD_porph/
Nvec-vc1.1-XM-032367572.2	3.75e-57	-1.37507	0.078	0.195	6.21e-53	CHRM4	7tm_1/
Nvec-vc1.1-XM-048723093.1	3.88e-57	2.87753	0.068	0.01	6.41e-53	DZIP3	HEPN_DZIP3/
Nvec-vc1.1-XM-032365932.2	4.77e-57	4.46012	0.044	0.002	7.89e-53	MMP25	Peptidase_M10/Hemopexin/Hemopexin/
Nvec-vc1.1-XM-032374477.2	5.95e-57	-1.76732	0.038	0.133	9.83e-53
Nvec-vc1.1-XM-048721809.1	6.15e-57	-0.602001	0.376	0.541	1.02e-52	CSTB	Cystatin/
Nvec-vc1.1-XM-048728041.1	6.65e-57	-1.05366	0.137	0.274	1.1e-52		CD225/
Nvec-vc1.1-XM-001634910.3	6.85e-57	-1.17503	0.113	0.241	1.13e-52	EIF2A
Nvec-vc1.1-XM-048732498.1	7.53e-57	-1.57643	0.059	0.165	1.25e-52	EFHD1	EF-hand_7/
Nvec-v1g225207	9.01e-57	-1.88053	0.034	0.125	1.49e-52	B3GALT6
Nvec-vc1.1-XM-001639625.3	9.18e-57	5.53894	0.038	0.001	1.52e-52	LCT	Glyco_hydro_1/
Nvec-vc1.1-XM-032383615.2	9.89e-57	-1.25305	0.098	0.222	1.63e-52	NME8	Thioredoxin/NDK/NDK/NDK/F5_F8_type_C/F5_F8_type_C/Guanylate_kin/
Nvec-vc1.1-XM-048728413.1	9.95e-57	-3.06688	0.023	0.098	1.65e-52
Nvec-vc1.1-XM-001632531.3	1.02e-56	-2.31874	0.02	0.1	1.69e-52	PNP	PNP_UDP_1/
Nvec-vc1.1-XM-032363729.2	1.03e-56	-1.56522	0.056	0.161	1.71e-52	MED6	Med6/
Nvec-vc1.1-XM-001632002.3	1.21e-56	-0.890414	0.192	0.34	2.01e-52	RBM42	RRM_1/
Nvec-vc1.1-XM-048720871.1	1.25e-56	-0.956144	0.176	0.318	2.07e-52	DYNC1LI2	DLIC/
Nvec-vc1.1-XM-001635326.3	1.33e-56	-0.85806	0.221	0.374	2.2e-52	CFAP77	DUF4483/
Nvec-vc1.1-XM-001637945.3	1.57e-56	-1.35616	0.076	0.191	2.59e-52	SDR39U1	Epimerase/DUF1731/
Nvec-vc1.1-XM-048730249.1	1.67e-56	3.30202	0.058	0.006	2.76e-52	PNLIPRP1	Lipase/PLAT/
Nvec-vc1.1-XM-001635477.3	1.9e-56	-2.00129	0.033	0.123	3.14e-52	KCNK16	Ion_trans_2/Ion_trans_2/
Nvec-vc1.1-XM-032366740.2	2.01e-56	-1.53345	0.052	0.155	3.33e-52
Nvec-vc1.1-XM-001640719.3	4.24e-56	-0.872479	0.202	0.35	7.02e-52	RRP15	Rrp15p/
Nvec-NVE17384	4.33e-56	-1.35248	0.076	0.19	7.16e-52
Nvec-NVE6151	4.59e-56	3.32561	0.054	0.005	7.58e-52
Nvec-vc1.1-XM-048722729.1	4.7e-56	-0.855609	0.194	0.343	7.78e-52	EAF1	EAF/
Nvec-NVE16763	5e-56	6.02572	0.038	0.001	8.26e-52
Nvec-vc1.1-XM-032373445.2	5.16e-56	-0.753513	0.291	0.448	8.52e-52	RSPH9
Nvec-vc1.1-XM-032362043.2	5.49e-56	-0.683742	0.259	0.417	9.07e-52	CCDC43
Nvec-vc1.1-XM-032369707.2	5.53e-56	-0.812059	0.227	0.381	9.14e-52	CFAP299	Glyco_transf_43/DUF4464/DUF4464/
Nvec-vc1.1-XM-032381145.2	5.74e-56	-0.636545	0.315	0.478	9.5e-52	ADRM1	Proteasom_Rpn13/RPN13_C/
Nvec-vc1.1-XM-001632170.3	5.85e-56	-1.23782	0.096	0.217	9.67e-52	GSTZ1	GST_N_3/GST_C_3/
Nvec-vc1.1-XM-001624398.3	6.82e-56	-0.782351	0.231	0.385	1.13e-51	ARL3	Arf/
Nvec-vc1.1-XM-032377736.2	7.01e-56	-0.842069	0.217	0.367	1.16e-51	ATPSCKMT
Nvec-vc1.1-XM-048724688.1	7.05e-56	1.37004	0.199	0.11	1.17e-51	AGRN	WAP/Kazal_2/Kunitz_BPTI/Kunitz_BPTI/Kunitz_BPTI/WAP/WAP/WAP/WAP/WAP/WAP/WAP/WAP/WAP/WAP/Thyroglobulin_1/Thyroglobulin_1/Thyroglobulin_1/WAP/Thyroglobulin_1/Thyroglobulin_1/Kazal_2/Kazal_2/Kazal_2/Kazal_2/Kazal_2/WAP/Kazal_2/Kazal_2/Kazal_2/Kazal_2/Kazal_2/Kazal_2/Kazal_1/Kazal_2/Kazal_1/Kazal_2/Kazal_2/Kazal_2/Kazal_2/Kazal_2/WAP/
Nvec-v1g238107	8.09e-56	3.54305	0.052	0.005	1.34e-51
Nvec-vc1.1-XM-048720634.1	9.12e-56	0.221268	0.996	0.997	1.51e-51	RPL13	Ribosomal_L13e/
Nvec-vc1.1-XM-048733612.1	1.15e-55	6.19803	0.035	0	1.9e-51	VWF	Laminin_G_3/VWC/TIL/
Nvec-vc1.1-XM-001629522.3	1.17e-55	-0.500477	0.394	0.56	1.93e-51	NIP7	UPF0113_N/UPF0113/
Nvec-vc1.1-XM-032384511.2	1.25e-55	4.74099	0.041	0.002	2.06e-51
Nvec-vc1.1-XM-001641405.3	1.27e-55	0.282431	0.977	0.961	2.1e-51	SEC61B	Sec61_beta/
Nvec-vc1.1-XM-032384889.2	1.31e-55	-0.625903	0.355	0.519	2.16e-51	HES1	HLH/Hairy_orange/
Nvec-NVE12059	1.66e-55	-0.61661	0.318	0.481	2.75e-51
Nvec-v1g247514	1.68e-55	-1.59351	0.12	0.233	2.78e-51		CITED/
Nvec-vc1.1-XM-032381560.2	2.17e-55	-0.489939	0.574	0.716	3.59e-51	MEP1B	Astacin/
Nvec-vc1.1-XM-032386039.2	2.84e-55	-1.05345	0.153	0.288	4.7e-51	CENPW	CENP-W/
Nvec-vc1.1-XM-001626441.3	2.92e-55	-1.13308	0.116	0.244	4.82e-51	FRMD5	FERM_N/FERM_M/FERM_C/
Nvec-vc1.1-XM-001633584.3	3.17e-55	-1.09463	0.125	0.255	5.24e-51	PYURF	Trm112p/
Nvec-vc1.1-XM-032374012.2	3.4e-55	-0.991116	0.152	0.289	5.63e-51	LRRC57	LRR_1/LRR_8/
Nvec-vc1.1-XM-001632069.3	3.94e-55	-0.529596	0.48	0.634	6.51e-51	SRSF2	RRM_1/
Nvec-vc1.1-XM-001624117.3	4.46e-55	-1.17556	0.106	0.231	7.37e-51	GCHFR	GFRP/
Nvec-vc1.1-XM-001624609.3	4.64e-55	-1.04133	0.14	0.274	7.67e-51	HDAC8	Hist_deacetyl/
Nvec-vc1.1-XM-048724568.1	5.55e-55	-0.873298	0.219	0.365	9.18e-51	ING4	ING/
Nvec-vc1.1-XM-048719915.1	5.58e-55	-1.00759	0.142	0.277	9.22e-51	ECI1	ECH_1/
Nvec-vc1.1-XM-001630623.3	5.67e-55	-0.833373	0.207	0.356	9.37e-51	APOOL	ApoO/
Nvec-vc1.1-XM-048734093.1	5.69e-55	2.16446	0.092	0.022	9.41e-51		TPR_10/TPR_8/SNAP/TPR_12/TPR_12/
Nvec-vc1.1-XM-001630661.3	5.69e-55	2.0932	0.091	0.021	9.41e-51	C4orf33
Nvec-v1g83142	6.75e-55	-0.767629	0.232	0.384	1.12e-50	SDHAF1	Complex1_LYR/
Nvec-vc1.1-XM-032367411.2	7.33e-55	-0.921483	0.165	0.305	1.21e-50
Nvec-vc1.1-XM-032383178.2	7.43e-55	-0.594273	0.364	0.526	1.23e-50	TMOD1	Tropomodulin/
Nvec-vc1.1-XM-001637333.3	7.45e-55	-0.642944	0.342	0.502	1.23e-50	TMEM59	BSMAP/
Nvec-vc1.1-XM-048730525.1	8.41e-55	3.24956	0.057	0.007	1.39e-50	SLIT1	LRR_8/LRR_8/
Nvec-vc1.1-XM-032371618.2	9e-55	-0.919253	0.171	0.312	1.49e-50	THADA	DUF2428/
Nvec-vc1.1-XM-048728599.1	9.31e-55	6.45148	0.034	0	1.54e-50	TLL1	CUB/CUB/TSP_1/7tm_1/
Nvec-vc1.1-XM-032379056.2	9.71e-55	-0.846572	0.215	0.362	1.61e-50	MRPL21	Ribosomal_L21p/
Nvec-vc1.1-XM-032383782.2	1.16e-54	-5.66049	0.006	0.059	1.92e-50		WSC/
Nvec-vc1.1-XM-032383717.2	1.39e-54	0.465655	0.643	0.508	2.3e-50		bZIP_2/
Nvec-vc1.1-XM-001638781.3	1.41e-54	3.4397	0.052	0.005	2.34e-50	MAB21L3	Mab-21/
Nvec-vc1.1-XM-032385994.1	1.49e-54	-1.57283	0.054	0.155	2.47e-50	SET	NAP/
Nvec-vc1.1-XM-048725501.1	1.56e-54	6.1593	0.035	0.001	2.58e-50		EPTP/EPTP/
Nvec-vc1.1-XM-001633255.3	1.67e-54	5.32931	0.038	0.001	2.77e-50	CAMK2D	Pkinase/
Nvec-vc1.1-XM-001632369.3	1.67e-54	-1.16168	0.116	0.24	2.77e-50
Nvec-vc1.1-XM-001625611.3	1.76e-54	-1.02357	0.14	0.273	2.91e-50	PDHA1	E1_dh/
Nvec-vc1.1-XM-001634188.3	2.03e-54	-0.733781	0.33	0.481	3.36e-50	YWHAH	14-3-3/
Nvec-vc1.1-XM-032382529.2	2.23e-54	-0.698251	0.263	0.419	3.69e-50	STPG4
Nvec-vc1.1-XM-048719902.1	2.3e-54	-0.598224	0.317	0.478	3.8e-50		BCCT/
Nvec-vc1.1-XM-048732190.1	2.31e-54	-4.82871	0.017	0.076	3.82e-50	CYP46A1	p450/
Nvec-vc1.1-XM-032367264.2	3.08e-54	-0.781212	0.226	0.377	5.1e-50	SLC6A9	SNF/
Nvec-vc1.1-XM-032373315.2	3.24e-54	4.08261	0.056	0.007	5.35e-50
Nvec-NVE125	3.61e-54	2.84275	0.067	0.011	5.97e-50
Nvec-vc1.1-XM-048734466.1	4.65e-54	-5.98939	0.002	0.052	7.68e-50	B4GALT1	Glyco_transf_7N/Glyco_transf_7C/
Nvec-vc1.1-XM-048727719.1	4.96e-54	4.02452	0.049	0.004	8.19e-50	CPAMD8	MG2/MG3/MG4/A2M_BRD/A2M/TED_complement/A2M_recep/
Nvec-vc1.1-XM-032386719.2	5.39e-54	-6.19453	0.068	0.138	8.92e-50	FKBP14	FKBP_C/EF-hand_7/
Nvec-vc1.1-XM-001628724.3	6.42e-54	-1.43013	0.067	0.174	1.06e-49	POP4	UPF0086/
Nvec-vc1.1-XM-032386771.2	7.15e-54	5.17772	0.037	0.001	1.18e-49
Nvec-vc1.1-XM-001625590.3	8.17e-54	-0.829008	0.199	0.345	1.35e-49	PRKAB2	AMPK1_CBM/AMPKBI/
Nvec-vc1.1-XM-001641521.3	8.22e-54	1.44476	0.156	0.06	1.36e-49		Zn-C2H2_12/
Nvec-vc1.1-XM-048724711.1	8.55e-54	1.01669	0.252	0.196	1.41e-49	NFKB1	RHD_DNA_bind/RHD_dimer/
Nvec-vc1.1-XM-048733982.1	8.6e-54	-0.867725	0.22	0.366	1.42e-49	THEG	THEG/THEG/THEG/THEG/THEG/THEG/
Nvec-vc1.1-XM-001635146.3	9.37e-54	-1.26438	0.087	0.204	1.55e-49
Nvec-vc1.1-XM-032372033.2	9.55e-54	3.10698	0.059	0.008	1.58e-49
Nvec-vc1.1-XM-001635879.3	9.83e-54	1.194	0.215	0.104	1.63e-49		AOX/
Nvec-vc1.1-XM-001634077.3	1.01e-53	-0.918346	0.175	0.315	1.67e-49	FDX1	Fer2/
Nvec-vc1.1-XM-001639363.3	1.07e-53	-0.804847	0.215	0.363	1.77e-49	RSPH4A	Radial_spoke/
Nvec-vc1.1-XM-001628347.3	1.26e-53	-1.4277	0.071	0.179	2.08e-49	UBIAD1	UbiA/
Nvec-vc1.1-XM-032372444.2	1.45e-53	2.64332	0.069	0.012	2.4e-49	RAB11A	Pkinase/Ras/
Nvec-vc1.1-XM-001641933.3	1.52e-53	-1.03069	0.141	0.273	2.51e-49	HDAC2	Hist_deacetyl/
Nvec-vc1.1-XM-001628368.3	1.61e-53	-0.557901	0.342	0.503	2.67e-49	CWC15	Cwf_Cwc_15/
Nvec-vc1.1-XM-001622859.3	1.86e-53	-0.969103	0.164	0.3	3.08e-49	RDH5	adh_short/
Nvec-NVE15402	2.11e-53	2.24503	0.092	0.026	3.49e-49		UPAR_LY6/
Nvec-vc1.1-XM-048725234.1	2.33e-53	1.70866	0.125	0.042	3.85e-49	PSTPIP1	FCH/SH3_9/
Nvec-vc1.1-XM-001631880.3	2.37e-53	-1.0826	0.135	0.263	3.92e-49	UBE2G1	UQ_con/
Nvec-vc1.1-XM-032375896.2	2.81e-53	-0.73325	0.243	0.395	4.65e-49		zf-C3HC4_3/
Nvec-vc1.1-XM-001628594.3	2.83e-53	-1.28874	0.142	0.263	4.68e-49	UBE2C	UQ_con/
Nvec-vc1.1-XM-032365014.2	2.84e-53	-1.00473	0.184	0.321	4.7e-49
Nvec-vc1.1-XM-001638661.3	2.93e-53	-0.70509	0.281	0.436	4.85e-49	YRDC	Sua5_yciO_yrdC/
Nvec-vc1.1-XM-048725715.1	3.06e-53	3.72577	0.053	0.006	5.06e-49	FBN2
Nvec-vc1.1-XM-001634592.3	3.06e-53	3.51971	0.051	0.005	5.06e-49	MC5R	7tm_1/
Nvec-vc1.1-XM-001635867.3	3.57e-53	2.24359	0.084	0.018	5.9e-49	PTPRF	fn3/fn3/fn3/fn3/fn3/fn3/fn3/fn3/fn3/PTP_tm/Y_phosphatase/Y_phosphatase/
Nvec-vc1.1-XM-001628402.3	4.07e-53	-1.40038	0.09	0.201	6.74e-49	MCFD2	EF-hand_7/
Nvec-vc1.1-XM-001640467.3	4.22e-53	-0.689196	0.273	0.428	6.98e-49		Mitoc_mL59/
Nvec-vc1.1-XM-001639263.3	4.34e-53	-1.38267	0.066	0.172	7.18e-49	MED10	Med10/
Nvec-vc1.1-XM-032374801.2	4.37e-53	-0.788597	0.213	0.36	7.22e-49
Nvec-vc1.1-XM-032367057.2	4.93e-53	3.67983	0.059	0.009	8.16e-49	PTPRS	fn3/fn3/TSP_1/SEA/fn3/fn3/fn3/Ion_trans_2/
Nvec-vc1.1-XM-001631715.2	6.08e-53	-1.32779	0.109	0.228	1.01e-48	ARMC1
Nvec-vc1.1-XM-001633456.3	6.09e-53	-0.582948	0.422	0.579	1.01e-48	RER1	Rer1/
Nvec-vc1.1-XM-001635596.3	6.12e-53	0.458415	0.593	0.532	1.01e-48	ARPC2	P34-Arc/
Nvec-vc1.1-XM-001631232.3	6.75e-53	0.225208	0.997	0.998	1.12e-48	RPL14	Ribosomal_L14e/
Nvec-vc1.1-XM-001637421.3	7.46e-53	-1.71736	0.047	0.141	1.23e-48	CYP27C1	p450/
Nvec-vc1.1-XM-001631129.3	7.62e-53	-0.838481	0.22	0.365	1.26e-48	KATNBL1	Katanin_con80/
Nvec-vc1.1-XM-048732867.1	9.11e-53	0.301157	0.581	0.634	1.51e-48	SELENOT	Rdx/
Nvec-vc1.1-XM-032380271.2	9.51e-53	-0.99165	0.141	0.273	1.57e-48	PGAM5	His_Phos_1/His_Phos_1/
Nvec-vc1.1-XM-001637454.3	1e-52	-1.03306	0.139	0.27	1.66e-48	TCTEX1D1	Tctex-1/
Nvec-vc1.1-XM-032386455.2	1.03e-52	-1.13731	0.115	0.238	1.7e-48	TBL2	WD40/WD40/WD40/WD40/
Nvec-vc1.1-XM-032362142.2	1.07e-52	-0.764389	0.269	0.416	1.76e-48	CASC4
Nvec-vc1.1-XM-001629838.3	1.32e-52	-1.22556	0.087	0.202	2.18e-48	MAT2A	S-AdoMet_synt_N/S-AdoMet_synt_M/S-AdoMet_synt_C/
Nvec-vc1.1-XM-048721851.1	1.44e-52	5.33839	0.046	0.005	2.38e-48	TRPM3	LSDAT_euk/Ion_trans/
Nvec-vc1.1-XM-032377200.2	1.5e-52	-0.86839	0.181	0.322	2.47e-48		Cytokin_check_N/
Nvec-vc1.1-XM-032364570.2	1.53e-52	-1.0205	0.127	0.256	2.54e-48	CCDC189	CLAMP/
Nvec-vc1.1-XM-048723049.1	1.54e-52	-1.1467	0.111	0.232	2.55e-48	RDH5	adh_short/
Nvec-vc1.1-XM-001626287.3	1.9e-52	-0.578883	0.31	0.468	3.14e-48	CKB	ATP-gua_PtransN/ATP-gua_Ptrans/ATP-gua_PtransN/ATP-gua_Ptrans/ATP-gua_PtransN/ATP-gua_Ptrans/
Nvec-vc1.1-XM-001634696.3	2.08e-52	-0.780755	0.351	0.496	3.45e-48	ARL1	Arf/
Nvec-vc1.1-XM-048724390.1	2.39e-52	2.14633	0.09	0.023	3.95e-48	ITGB1	PSI_integrin/Integrin_beta/I-EGF_1/Integrin_B_tail/Integrin_b_cyt/
Nvec-NVE25397	2.45e-52	-4.66161	0.008	0.063	4.04e-48
Nvec-vc1.1-XM-048727243.1	2.5e-52	-1.08186	0.127	0.252	4.13e-48	DPH5	TP_methylase/
Nvec-vc1.1-XM-001625423.3	2.5e-52	-1.06907	0.119	0.245	4.14e-48	LITAF	zf-LITAF-like/
Nvec-vc1.1-XM-001641992.3	2.66e-52	2.56166	0.069	0.012	4.39e-48	ADGRE5	EGF_3/EGF_CA/EGF_CA/EGF_CA/EGF_CA/EGF_CA/EGF_CA/EGF_CA/EGF_CA/EGF_CA/EGF_CA/EGF_CA/EGF_3/
Nvec-vc1.1-XM-048729265.1	2.81e-52	1.57203	0.134	0.05	4.65e-48	FKBP4	FKBP_C/FKBP_C/TPR_1/
Nvec-vc1.1-XM-032375689.2	3.3e-52	-0.852527	0.136	0.265	5.45e-48
Nvec-vc1.1-XM-048720229.1	3.36e-52	1.73299	0.123	0.042	5.55e-48
Nvec-vc1.1-XM-032366066.2	3.9e-52	-1.08299	0.107	0.229	6.45e-48
Nvec-vc1.1-XM-001637863.2	3.99e-52	-1.16442	0.103	0.222	6.6e-48	INO80C	YL1_C/
Nvec-vc1.1-XM-001632539.3	4e-52	-0.582155	0.314	0.471	6.61e-48		TspO_MBR/
Nvec-vc1.1-XM-001630859.3	4.05e-52	-0.993749	0.14	0.271	6.7e-48	DNAJC8	DnaJ/
Nvec-vc1.1-XM-032378048.2	4.98e-52	1.75104	0.11	0.032	8.23e-48	NR2F1	zf-C4/Hormone_recep/
Nvec-vc1.1-XM-001629959.3	5.05e-52	-0.831609	0.198	0.341	8.35e-48	MCM7	MCM_N/MCM_OB/MCM/MCM_lid/
Nvec-vc1.1-XM-001633925.3	5.31e-52	-0.744608	0.214	0.361	8.78e-48	SUPT4H1	Spt4/
Nvec-vc1.1-XM-048722338.1	5.51e-52	-2.04037	0.028	0.109	9.12e-48	SLC6A1	SNF/
Nvec-vc1.1-XM-048725424.1	5.74e-52	-1.77761	0.047	0.14	9.49e-48
Nvec-vc1.1-XM-048726375.1	6.05e-52	-1.09038	0.111	0.234	1e-47
Nvec-vc1.1-XM-048720567.1	6.17e-52	-0.931106	0.155	0.29	1.02e-47	GSS	GSH_synth_ATP/GSH_synthase/
Nvec-vc1.1-XM-032374310.2	6.41e-52	-0.802677	0.233	0.376	1.06e-47	MBD2	MBD/MBDa/MBD_C/
Nvec-vc1.1-XM-048726105.1	7.56e-52	-2.00167	0.049	0.136	1.25e-47	HPD	Glyoxalase/
Nvec-v1g175004	9.18e-52	-1.04101	0.122	0.248	1.52e-47	FHIT	HIT/
Nvec-vc1.1-XM-048723770.1	9.71e-52	-0.701587	0.262	0.413	1.61e-47	SMARCE1	HMG_box/
Nvec-vc1.1-XM-032380307.2	1.01e-51	0.45906	0.603	0.551	1.67e-47	ARPC3	P21-Arc/
Nvec-vc1.1-XM-001624387.3	1.06e-51	4.15602	0.043	0.003	1.75e-47	RERG	Ras/
Nvec-vc1.1-XM-032372762.2	1.19e-51	-0.948996	0.165	0.299	1.97e-47	GNMT	Methyltransf_25/
Nvec-vc1.1-XM-048722274.1	1.38e-51	-0.886993	0.188	0.328	2.29e-47	HTATSF1	RRM_1/RRM_1/
Nvec-vc1.1-XM-048733321.1	1.53e-51	-0.531167	0.467	0.618	2.54e-47	TES	PET/LIM/LIM/LIM/
Nvec-vc1.1-XM-032379748.2	1.69e-51	-0.92062	0.148	0.28	2.79e-47		rRNA_processing/
Nvec-vc1.1-XM-001632490.3	1.7e-51	-0.719638	0.276	0.425	2.82e-47	RUVBL1	TIP49/TIP49_C/
Nvec-vc1.1-XM-032367802.2	1.72e-51	-0.814648	0.192	0.334	2.85e-47	KLF4	zf-C2H2/zf-C2H2/zf-C2H2/
Nvec-vc1.1-XM-001628888.3	1.78e-51	-0.660399	0.234	0.383	2.94e-47
Nvec-vc1.1-XM-001639688.3	1.94e-51	-1.07302	0.119	0.243	3.2e-47	ACOX3	Acyl-CoA_dh_M/Acyl-CoA_dh_1/ACOX/
Nvec-vc1.1-XM-032367115.2	2.01e-51	-0.893298	0.188	0.324	3.32e-47	VMA21	VMA21/
Nvec-vc1.1-XM-048723020.1	2.38e-51	-0.899297	0.186	0.322	3.94e-47	PRXL2A	AhpC-TSA_2/
Nvec-vc1.1-XM-032377231.2	2.73e-51	0.557331	0.551	0.454	4.52e-47	MYH10	Myosin_N/Myosin_head/IQ/Myosin_tail_1/
Nvec-vc1.1-XM-032384949.2	2.9e-51	-1.16854	0.107	0.226	4.79e-47	LHX2	LIM/LIM/Homeodomain/
Nvec-vc1.1-XM-032370872.2	3.3e-51	4.72213	0.038	0.002	5.45e-47
Nvec-vc1.1-XM-001638943.3	4.19e-51	2.31377	0.08	0.018	6.93e-47	CALHM6	Ca_hom_mod/
Nvec-vc1.1-XM-001638240.3	4.34e-51	-0.844018	0.184	0.322	7.17e-47	LEPROT	Vps55/
Nvec-vc1.1-XM-001638536.3	4.48e-51	-0.453015	0.486	0.641	7.4e-47	CSNK1A1	Pkinase/
Nvec-vc1.1-XM-032377870.2	4.82e-51	-1.89943	0.036	0.122	7.97e-47	MPDZ	PDZ/
Nvec-vc1.1-XM-048731127.1	5.04e-51	-0.70136	0.307	0.459	8.34e-47	STOM	Band_7/
Nvec-vc1.1-XM-048726879.1	5.08e-51	-1.20617	0.097	0.213	8.39e-47	ALOX5	Lipoxygenase/
Nvec-vc1.1-XM-032373193.2	5.2e-51	-1.48042	0.057	0.156	8.61e-47	GYG2	Glyco_transf_8/
Nvec-vc1.1-XM-001639171.3	5.48e-51	-1.20191	0.096	0.21	9.06e-47	C11orf98	DUF5564/
Nvec-vc1.1-XM-001635255.3	6.01e-51	0.654682	0.335	0.282	9.94e-47		VWA/
Nvec-vc1.1-XM-001636053.3	6.83e-51	-1.74033	0.038	0.127	1.13e-46	APEH	Peptidase_S9/
Nvec-vc1.1-XM-001625598.3	6.84e-51	-0.88658	0.164	0.299	1.13e-46	UTP11	Utp11/
Nvec-vc1.1-XM-032383946.2	7.65e-51	-1.34141	0.072	0.178	1.26e-46	PECR	adh_short_C2/
Nvec-vc1.1-XM-032385528.2	7.83e-51	1.54945	0.139	0.065	1.3e-46	CSRNP2	CSRNP_N/CSRNP_N/
Nvec-vc1.1-XM-032373618.2	7.93e-51	4.61942	0.039	0.002	1.31e-46	NKX2_2	Homeodomain/
Nvec-vc1.1-XM-032374003.2	7.99e-51	6.09747	0.033	0.001	1.32e-46	SPARC	Kazal_2/SPARC_Ca_bdg/
Nvec-vc1.1-XM-032385114.2	9.36e-51	-0.416343	0.501	0.656	1.55e-46	HMCN1	I-set/I-set/Ig_3/fn3/fn3/
Nvec-vc1.1-XM-032382449.2	9.72e-51	-4.11685	0.038	0.116	1.61e-46	GLIPR2	ShK/CAP/
Nvec-vc1.1-XM-048732604.1	1.21e-50	-2.21602	0.025	0.102	2e-46	BBOX1	TauD/
Nvec-vc1.1-XM-048724342.1	1.27e-50	-1.83958	0.04	0.126	2.1e-46
Nvec-vc1.1-XM-032381885.2	1.32e-50	-1.04856	0.109	0.229	2.18e-46	TSPO	TspO_MBR/
Nvec-vc1.1-XM-032364263.2	1.32e-50	2.01504	0.083	0.019	2.19e-46		Acyl_transf_3/
Nvec-vc1.1-XM-032384391.2	1.48e-50	0.226923	0.997	0.995	2.44e-46	RPL27	Ribosomal_L27e/
Nvec-vc1.1-XM-001630767.3	1.48e-50	-1.67248	0.073	0.169	2.45e-46
Nvec-vc1.1-XM-001638049.3	1.71e-50	-2.38236	0.028	0.104	2.82e-46	PAFAH1B3	Lipase_GDSL_2/
Nvec-vc1.1-XM-001632915.3	1.8e-50	-1.05037	0.137	0.261	2.98e-46	ARF6	Arf/
Nvec-vc1.1-XM-048728203.1	1.96e-50	1.27503	0.16	0.08	3.24e-46	UNC13B	C2/C1_1/C2/DUF1041/Membr_traf_MHD/C2/
Nvec-vc1.1-XM-032377872.2	2.1e-50	-1.77734	0.038	0.125	3.47e-46	DLG5	PDZ/
Nvec-vc1.1-XM-001641672.3	2.61e-50	-0.73892	0.238	0.384	4.32e-46	DLD	Pyr_redox_2/Pyr_redox_dim/
Nvec-vc1.1-XM-048721900.1	3.07e-50	-0.637192	0.301	0.453	5.08e-46	SF3A3	SF3a60_bindingd/SF3A3/Telomere_Sde2_2/DUF3449/
Nvec-vc1.1-XM-001633102.3	3.24e-50	-1.01931	0.132	0.258	5.36e-46	ZDHHC9	DHHC/
Nvec-vc1.1-XM-001634239.3	3.26e-50	-0.76289	0.219	0.363	5.4e-46	GATAD1
Nvec-NVE14852	3.35e-50	-0.881724	0.179	0.315	5.53e-46
Nvec-vc1.1-XM-032383274.2	3.86e-50	-0.854646	0.194	0.332	6.39e-46	PAFAH1B1	WD40/WD40/WD40/WD40/WD40/WD40/WD40/
Nvec-vc1.1-XM-048728273.1	3.91e-50	-0.523829	0.434	0.588	6.47e-46	PSMA5	Proteasome_A_N/Proteasome/
Nvec-vc1.1-XM-001626708.2	4.05e-50	-1.56577	0.051	0.145	6.7e-46		Usp/
Nvec-vc1.1-XM-001637774.3	4.31e-50	-1.79998	0.037	0.123	7.12e-46		Cnl2_NKP2/
Nvec-vc1.1-XM-032375814.2	4.45e-50	-1.14747	0.086	0.197	7.36e-46
Nvec-vc1.1-XM-032376142.2	4.55e-50	2.81614	0.057	0.008	7.52e-46	ENPP3	Phosphodiest/Endonuclease_NS/
Nvec-vc1.1-XM-048732831.1	4.59e-50	-0.508335	0.093	0.035	7.59e-46	ADAMTS16	Pep_M12B_propep/Reprolysin_5/ADAM_CR_2/TSP_1/ADAM_spacer1/TSP1_ADAMTS/TSP1_ADAMTS/TSP1_ADAMTS/
Nvec-vc1.1-XM-001637649.3	5.03e-50	-1.29492	0.073	0.178	8.31e-46	CLN3	CLN3/CLN3/
Nvec-vc1.1-XM-001639460.3	5.21e-50	-0.691878	0.278	0.426	8.62e-46	TIMM10	zf-Tim10_DDP/
Nvec-vc1.1-XM-032371915.2	5.24e-50	1.28368	0.176	0.078	8.66e-46	PM20D2	Peptidase_M20/M20_dimer/
Nvec-v1g236890	5.47e-50	-0.730056	0.247	0.393	9.04e-46	BBIP1	BBIP10/
Nvec-vc1.1-XM-001631682.3	5.72e-50	-1.09817	0.125	0.247	9.46e-46	MTFR1	Mito_fiss_reg/
Nvec-vc1.1-XM-032365707.2	6.45e-50	-1.09852	0.151	0.271	1.07e-45	PEBP1	PBP/
Nvec-vc1.1-XM-032378308.2	7.02e-50	-1.08245	0.116	0.235	1.16e-45	ACAA2	Thiolase_N/Thiolase_C/
Nvec-vc1.1-XM-048724008.1	7.06e-50	-2.09642	0.085	0.172	1.17e-45	GMPPA	NTP_transferase/Hexapep/
Nvec-vc1.1-XM-001629086.3	7.97e-50	-1.74379	0.039	0.126	1.32e-45	PSMG4	PAC4/
Nvec-vc1.1-XM-001627977.3	1.07e-49	-0.784986	0.191	0.329	1.77e-45	CCDC113	DUF4201/
Nvec-vc1.1-XM-048724725.1	1.12e-49	-0.491382	0.458	0.61	1.85e-45	SDHB	Fer2_3/Fer4_17/
Nvec-vc1.1-XM-048720951.1	1.16e-49	-0.854012	0.197	0.333	1.93e-45	EXOC2	TIG/Sec5/
Nvec-vc1.1-XM-001636541.3	1.18e-49	0.579715	0.509	0.408	1.95e-45	RAB35	Ras/
Nvec-vc1.1-XM-048726494.1	1.29e-49	-0.721122	0.261	0.407	2.13e-45	ELOC	Skp1_POZ/
Nvec-vc1.1-XM-001639701.3	1.33e-49	-4.40659	0.011	0.066	2.2e-45	SOX21	HMG_box/
Nvec-vc1.1-XM-001629503.3	1.39e-49	-1.00048	0.135	0.261	2.29e-45	HSD17B14	adh_short_C2/
Nvec-vc1.1-XM-001621930.3	1.41e-49	-0.652288	0.318	0.467	2.33e-45	RAB6A	Ras/
Nvec-vc1.1-XM-048732742.1	1.46e-49	-0.877554	0.16	0.293	2.41e-45	IQCG	IQ/
Nvec-vc1.1-XM-001632772.3	1.67e-49	-0.928644	0.131	0.257	2.76e-45	SPATA4	CH_2/
Nvec-vc1.1-XM-032378207.2	1.98e-49	-0.817466	0.19	0.328	3.28e-45	RNF41
Nvec-vc1.1-XM-001639528.3	2.04e-49	-0.848687	0.173	0.307	3.38e-45	CIB4	EF-hand_7/
Nvec-vc1.1-XM-048725417.1	2.09e-49	-1.28669	0.105	0.221	3.45e-45	OIT3
Nvec-vc1.1-XM-048733611.1	2.21e-49	2.84675	0.064	0.011	3.65e-45	PDE2A	GAF/PDEase_I/
Nvec-vc1.1-XM-032365883.2	2.38e-49	3.43468	0.055	0.008	3.94e-45	MMP25	PG_binding_1/Peptidase_M10/Hemopexin/Hemopexin/Hemopexin/
Nvec-vc1.1-XM-001641436.3	2.55e-49	-0.697906	0.236	0.381	4.21e-45	CCDC12	cwf18/
Nvec-vc1.1-XM-032365882.2	2.73e-49	-1.19017	0.094	0.206	4.51e-45	COX20	DUF3767/
Nvec-vc1.1-XM-001632943.3	2.83e-49	2.59746	0.065	0.012	4.68e-45	CYP2E1	p450/
Nvec-vc1.1-XM-032380370.2	2.86e-49	-0.642393	0.322	0.471	4.73e-45	SEC13	WD40/WD40/WD40/WD40/WD40/
Nvec-vc1.1-XM-048722260.1	3.04e-49	-1.28035	0.09	0.2	5.03e-45	TRIM56	zf-RING_UBOX/zf-B_box/zf-B_box/TLD/zf-RING_UBOX/zf-B_box/zf-B_box/TLD/
Nvec-vc1.1-XM-032379612.2	3.23e-49	1.44854	0.15	0.062	5.34e-45	TRAF3	zf-C3HC4/zf-TRAF/zf-TRAF/
Nvec-vc1.1-XM-048722815.1	3.51e-49	3.51744	0.047	0.004	5.8e-45		HEPN_DZIP3/
Nvec-vc1.1-XM-001628267.3	3.61e-49	-1.07552	0.122	0.241	5.96e-45	NAA10	Acetyltransf_1/
Nvec-vc1.1-XM-048723931.1	3.84e-49	1.8613	0.104	0.033	6.34e-45	NWD2	DUF4062/NACHT/WD40/WD40/WD40/WD40/WD40/WD40/WD40/WD40/WD40/WD40/WD40/
Nvec-vc1.1-XM-001623816.3	4.3e-49	-1.1252	0.109	0.224	7.11e-45	POLR3K	RNA_POL_M_15KD/TFIIS_C/
Nvec-vc1.1-XM-032385697.2	4.32e-49	-0.986391	0.123	0.246	7.14e-45
Nvec-vc1.1-XM-048721327.1	5e-49	1.9579	0.094	0.026	8.26e-45	TRIM45	zf-RING_UBOX/zf-B_box/zf-B_box/TLD/
Nvec-vc1.1-XM-048728891.1	5.17e-49	-0.750532	0.235	0.377	8.54e-45		Octopine_DH/
Nvec-vc1.1-XM-032375040.2	5.81e-49	-1.49889	0.053	0.147	9.6e-45	SLC24A2	Na_Ca_ex/Na_Ca_ex/
Nvec-vc1.1-XM-032366497.2	6.14e-49	-0.711384	0.304	0.451	1.02e-44	DAP	DAP/
Nvec-vc1.1-XM-032370790.2	6.35e-49	-0.545886	0.415	0.565	1.05e-44	PSMD11	RPN6_N/PCI/RPN6_C_helix/
Nvec-vc1.1-XM-001638751.3	6.94e-49	0.641487	0.163	0.068	1.15e-44		FARP/FARP/FARP/FARP/FARP/FARP/FARP/FARP/FARP/FARP/FARP/FARP/FARP/FARP/FARP/FARP/FARP/FARP/FARP/FARP/FARP/FARP/FARP/FARP/FARP/FARP/
Nvec-vc1.1-XM-001636482.3	7.3e-49	5.94926	0.035	0.001	1.21e-44
Nvec-vc1.1-XM-001623055.3	7.63e-49	0.245124	0.991	0.991	1.26e-44	RPL4	Ribosomal_L4/Ribos_L4_asso_C/
Nvec-vc1.1-XM-048722703.1	8.39e-49	-0.73618	0.207	0.348	1.39e-44	CISD2	MitoNEET_N/zf-CDGSH/
Nvec-vc1.1-XM-048722960.1	9.81e-49	-1.11049	0.095	0.208	1.62e-44
Nvec-vc1.1-XM-001637653.3	1.09e-48	4.2715	0.039	0.002	1.81e-44	PTGER4	7tm_1/
Nvec-vc1.1-XM-048721414.1	1.11e-48	-3.24037	0.023	0.088	1.83e-44	PRDM13	zf-C2H2/zf-C2H2/zf-C2H2/
Nvec-vc1.1-XM-032364671.2	1.12e-48	-0.926872	0.136	0.261	1.84e-44	AC008687.4
Nvec-vc1.1-XM-001633119.3	1.15e-48	2.23109	0.08	0.019	1.9e-44	IYD	Nitroreductase/
Nvec-vc1.1-XM-032367348.2	1.17e-48	1.71422	0.118	0.04	1.94e-44	DLC1	RhoGAP/START/
Nvec-vc1.1-XM-048729516.1	1.33e-48	-0.887045	0.159	0.289	2.21e-44
Nvec-vc1.1-XM-001635301.3	1.35e-48	-1.91534	0.029	0.109	2.23e-44	CMBL	DLH/
Nvec-vc1.1-XM-032363681.2	1.41e-48	-3.99604	0.005	0.058	2.34e-44	RNF41	zf-C3HC4_2/
Nvec-vc1.1-XM-048724677.1	1.49e-48	-1.07483	0.114	0.232	2.47e-44	LHFPL2	L_HMGIC_fpl/
Nvec-vc1.1-XM-048729684.1	1.81e-48	5.62733	0.032	0.001	2.99e-44	INSR	Pkinase_Tyr/
Nvec-vc1.1-XM-048726641.1	2.09e-48	-0.697053	0.28	0.424	3.45e-44	POLR2E	RNA_pol_Rpb5_N/RNA_pol_Rpb5_C/
Nvec-vc1.1-XM-048721223.1	2.22e-48	-1.56599	0.047	0.138	3.68e-44	CALB2	EF-hand_6/EF-hand_5/EF-hand_7/EF-hand_5/
Nvec-vc1.1-XM-048723457.1	2.37e-48	-5.1313	0.012	0.062	3.92e-44	MUC5AC	VWD/C8/TIL/VWD/C8/TIL/VWD/C8/
Nvec-vc1.1-XM-032385655.2	2.57e-48	0.449004	0.529	0.474	4.25e-44	SEPHS1	AIRS/AIRS_C/
Nvec-vc1.1-XM-032384818.2	2.91e-48	5.4005	0.033	0.001	4.81e-44	FGFR2	I-set/Ig_3/
Nvec-vc1.1-XM-001634539.3	3.06e-48	-1.14077	0.1	0.213	5.06e-44	HSDL2	adh_short/SCP2/
Nvec-vc1.1-XM-048727635.1	3.15e-48	2.85141	0.056	0.008	5.22e-44	MALT1	Ig_3/Ig_2/Peptidase_C14/
Nvec-vc1.1-XM-048722048.1	3.72e-48	-1.03714	0.114	0.232	6.15e-44
Nvec-vc1.1-XM-001635496.3	3.83e-48	-1.15504	0.104	0.218	6.34e-44	AKAP14	AKAP28/
Nvec-vc1.1-XM-001628684.3	4.24e-48	0.386001	0.762	0.708	7.02e-44	RPN2	Ribophorin_II/
Nvec-NVE1397	4.81e-48	1.87263	0.104	0.035	7.95e-44
Nvec-vc1.1-XM-032381153.2	4.95e-48	0.196964	1	0.997	8.18e-44	RPLP1	Ribosomal_60s/
Nvec-vc1.1-XM-001634870.3	5.05e-48	-0.870103	0.165	0.296	8.35e-44	DCAF13	WD40/WD40/eIF2A/WD40/Sof1/
Nvec-vc1.1-XM-001640945.3	5.08e-48	-0.670662	0.258	0.404	8.41e-44	HIBADH	NAD_binding_2/NAD_binding_11/
Nvec-vc1.1-XM-001641595.3	5.14e-48	-0.916065	0.171	0.301	8.5e-44	NGB	Globin/
Nvec-vc1.1-XM-001641698.3	5.27e-48	-0.734871	0.193	0.329	8.71e-44	EFCAB10
Nvec-vc1.1-XM-048721492.1	5.71e-48	1.23581	0.184	0.092	9.44e-44	RPS6KA2	Pkinase/Pkinase_C/Pkinase/
Nvec-vc1.1-XM-001625915.3	5.87e-48	-1.1238	0.116	0.23	9.71e-44	CFAP298	CFAP298/
Nvec-vc1.1-XM-048720685.1	5.92e-48	-0.969695	0.129	0.251	9.79e-44	FANK1	Ank_5/Ank_2/Ank_2/
Nvec-vc1.1-XM-048724291.1	6.37e-48	-1.42695	0.17	0.265	1.05e-43	PCBP3	KH_1/KH_1/KH_1/
Nvec-vc1.1-XM-048724045.1	6.62e-48	-1.14162	0.118	0.234	1.09e-43	NPFFR1	7tm_1/
Nvec-vc1.1-XM-032370371.2	7.31e-48	0.978354	0.251	0.144	1.21e-43	MRPS10	Ribosomal_S10/
Nvec-vc1.1-XM-048728274.1	7.68e-48	-1.12235	0.11	0.224	1.27e-43		Nuf2/DHR10/
Nvec-vc1.1-XM-048727871.1	8.68e-48	-3.04037	0.014	0.077	1.43e-43	SYT6	C2/C2/
Nvec-vc1.1-XM-032382395.2	1.02e-47	-1.12424	0.137	0.254	1.68e-43	TGIF1	Homeobox_KN/
Nvec-vc1.1-XM-001627287.3	1.11e-47	2.13716	0.079	0.018	1.84e-43	TRAF3	zf-TRAF/
Nvec-vc1.1-XM-032378813.2	1.2e-47	-1.01097	0.133	0.255	1.98e-43	PBK	Pkinase/
Nvec-vc1.1-XM-032386789.2	1.2e-47	-1.79101	0.033	0.114	1.99e-43	HMCN2	Ig_3/I-set/
Nvec-vc1.1-XM-001628128.3	1.22e-47	0.569443	0.478	0.392	2.02e-43	MVK	GHMP_kinases_N/GHMP_kinases_C/
Nvec-v1g184753	1.23e-47	0.213748	0.994	0.988	2.03e-43	SEC61G	SecE/
Nvec-vc1.1-XM-032372799.2	1.36e-47	-1.09899	0.094	0.205	2.24e-43	FOLH1	PA/Peptidase_M28/TFR_dimer/
Nvec-vc1.1-XM-048727800.1	1.39e-47	-1.00788	0.112	0.229	2.3e-43	HAUS1
Nvec-vc1.1-XM-048723796.1	1.48e-47	-0.776692	0.213	0.351	2.44e-43	CATIP
Nvec-vc1.1-XM-048729806.1	1.53e-47	-4.50518	0.031	0.097	2.53e-43		Collagen/Collagen/
Nvec-vc1.1-XM-032367365.2	2.33e-47	3.21597	0.049	0.005	3.85e-43	MFGE8	F5_F8_type_C/EGF_CA/EGF_CA/EGF_CA/EGF_CA/
Nvec-vc1.1-XM-032362854.2	2.39e-47	-0.770265	0.222	0.359	3.95e-43	SREK1IP1	zf-CCHC_3/
Nvec-vc1.1-XM-001633783.3	3.02e-47	5.4313	0.032	0.001	5e-43	SDR9C7	adh_short/
Nvec-vc1.1-XM-048724697.1	3.14e-47	3.1478	0.05	0.006	5.19e-43		RUN/
Nvec-vc1.1-XM-001637952.3	3.34e-47	-0.219607	0.978	0.989	5.53e-43	COX4I1	COX4/
Nvec-vc1.1-XM-032373726.2	3.55e-47	-1.29886	0.074	0.176	5.87e-43	ANKRD49	Ank_2/
Nvec-vc1.1-XM-001638833.3	3.78e-47	-1.33041	0.068	0.167	6.25e-43	GCH1	GTP_cyclohydroI/
Nvec-v1g188609	4.1e-47	-1.09751	0.105	0.218	6.78e-43
Nvec-vc1.1-XM-001631294.3	4.34e-47	0.545764	0.514	0.419	7.17e-43	CORO1C	DUF1899/eIF2A/WD40_4/
Nvec-vc1.1-XM-048734598.1	4.54e-47	1.80762	0.102	0.031	7.5e-43	TTC28	TPR_8/TPR_12/TPR_12/TPR_12/TPR_8/TPR_12/CHAT/
Nvec-vc1.1-XM-048734301.1	4.84e-47	2.36021	0.068	0.013	8e-43	TRIM45	zf-RING_UBOX/zf-B_box/zf-B_box/Filamin/
Nvec-vc1.1-XM-032374617.2	5.29e-47	-0.870392	0.172	0.301	8.74e-43	CHCHD3
Nvec-vc1.1-XM-001629429.3	5.32e-47	-0.573373	0.363	0.512	8.79e-43	CDV3	CDV3/
Nvec-vc1.1-XM-001629370.2	5.68e-47	-0.738772	0.204	0.34	9.39e-43	TEKT2	Tektin/
Nvec-vc1.1-XM-048730529.1	6.26e-47	0.280202	0.327	0.405	1.03e-42	SNX6	PX/Vps5/
Nvec-vc1.1-XM-001638034.3	7.15e-47	-0.610652	0.286	0.433	1.18e-42	ARGLU1	ARGLU/
Nvec-vc1.1-XM-032365930.2	7.48e-47	2.7942	0.057	0.009	1.24e-42	STARD9	START/START/
Nvec-vc1.1-XM-001624005.3	8.05e-47	-0.797048	0.19	0.324	1.33e-42	GOSR1	V-SNARE_C/
Nvec-vc1.1-XM-001642021.3	8.23e-47	-0.65841	0.326	0.469	1.36e-42	LIMA1	LIM/
Nvec-vc1.1-XM-001631443.3	1.08e-46	-0.369394	0.536	0.683	1.79e-42	EIF3H	JAB/
Nvec-vc1.1-XM-048734325.1	1.1e-46	-0.977401	0.104	0.216	1.82e-42	YWHAE	14-3-3/
Nvec-vc1.1-XM-032380354.2	1.12e-46	-1.09339	0.099	0.21	1.85e-42	EIF4E3	IF4E/
Nvec-vc1.1-XM-032372710.2	1.23e-46	-3.2576	0.008	0.064	2.03e-42	SDC1	Syndecan/
Nvec-vc1.1-XM-032376091.2	1.32e-46	-2.06728	0.025	0.098	2.19e-42		Frag1/
Nvec-vc1.1-XM-048724783.1	1.33e-46	-1.08451	0.112	0.226	2.19e-42	CUBN	Peptidase_M28/CUB/
Nvec-vc1.1-XM-001629850.3	1.35e-46	-0.547433	0.355	0.505	2.24e-42		DUF543/
Nvec-vc1.1-XM-048722690.1	1.36e-46	1.50539	0.131	0.05	2.26e-42	SETD3	SET/Rubis-subs-bind/
Nvec-vc1.1-XM-001625637.3	1.48e-46	-1.05443	0.118	0.233	2.45e-42	STYX	DSPc/
Nvec-NVE2577	1.51e-46	0.361609	0.971	0.958	2.5e-42
Nvec-vc1.1-XM-001633850.3	1.61e-46	-0.838349	0.176	0.306	2.67e-42	CEP19	CEP19/
Nvec-vc1.1-XM-001636479.3	1.79e-46	2.01533	0.085	0.022	2.96e-42	GAB2	PH/
Nvec-vc1.1-XM-001626510.3	1.88e-46	1.94792	0.085	0.022	3.1e-42	CASP8	DED/DED/Peptidase_C14/
Nvec-vc1.1-XM-048726950.1	2.08e-46	2.66761	0.06	0.01	3.43e-42	SACS	HEPN/
Nvec-NVE12825	2.11e-46	1.89251	0.1	0.031	3.49e-42
Nvec-vc1.1-XM-001634764.3	2.28e-46	-0.623177	0.279	0.424	3.76e-42	CTSF	Cystatin/Inhibitor_I29/Peptidase_C1/
Nvec-vc1.1-XM-032376562.2	2.43e-46	-0.980159	0.13	0.249	4.02e-42
Nvec-vc1.1-XM-001634024.3	2.86e-46	1.23368	0.169	0.08	4.72e-42	PIK3CB	PI3K_p85B/PI3K_rbd/PI3K_C2/PI3Ka/PI3_PI4_kinase/
Nvec-vc1.1-XM-001627918.3	2.94e-46	-0.988077	0.133	0.253	4.86e-42	TIMM21	TIM21/
Nvec-vc1.1-XM-001635039.3	3.1e-46	3.09576	0.047	0.005	5.13e-42		PG_binding_1/
Nvec-vc1.1-XM-032366610.2	3.17e-46	0.88616	0.295	0.189	5.25e-42	GLG1	Cys_rich_FGFR/Cys_rich_FGFR/Cys_rich_FGFR/Cys_rich_FGFR/Cys_rich_FGFR/Cys_rich_FGFR/Cys_rich_FGFR/Cys_rich_FGFR/Cys_rich_FGFR/Cys_rich_FGFR/Cys_rich_FGFR/Cys_rich_FGFR/Cys_rich_FGFR/Cys_rich_FGFR/Cys_rich_FGFR/
Nvec-vc1.1-XM-032383222.2	3.2e-46	-0.906194	0.156	0.28	5.29e-42	SDF4	EF-hand_7/EF-hand_5/EF-hand_5/
Nvec-vc1.1-XM-001633853.3	3.36e-46	-1.88403	0.032	0.109	5.56e-42	IDH1	Iso_dh/
Nvec-vc1.1-XM-032364672.2	3.52e-46	-5.21829	0.002	0.046	5.82e-42
Nvec-vc1.1-XM-048728876.1	3.53e-46	-0.668363	0.284	0.426	5.83e-42	API5	API5/
Nvec-NVE3938	3.66e-46	-1.13497	0.094	0.202	6.05e-42	SELENOH
Nvec-vc1.1-XM-001638188.3	4.06e-46	-1.0493	0.115	0.229	6.71e-42	SMARCD1	SWIB/
Nvec-vc1.1-XM-032364320.2	4.08e-46	-3.11551	0.035	0.092	6.74e-42	ESRP1
Nvec-vc1.1-XM-048732496.1	4.19e-46	-1.98464	0.045	0.122	6.93e-42	ERCC5	XPG_N/XPG_I/
Nvec-vc1.1-XM-001640735.3	4.2e-46	-1.10304	0.1	0.209	6.94e-42	MGST1	MAPEG/
Nvec-vc1.1-XM-001640987.3	4.49e-46	-0.58253	0.337	0.484	7.42e-42	CS	Citrate_synt/
Nvec-v1g233471	4.51e-46	-2.72327	0.015	0.077	7.46e-42
Nvec-vc1.1-XM-048731800.1	4.56e-46	-1.09041	0.111	0.223	7.54e-42
Nvec-vc1.1-XM-048723677.1	5.25e-46	2.65436	0.058	0.009	8.69e-42	CGAS	Mab-21/Mab-21/
Nvec-vc1.1-XM-001628384.3	5.58e-46	-0.469778	0.482	0.626	9.22e-42	GSK3B	Pkinase/
Nvec-vc1.1-XM-001630766.3	6.94e-46	-1.14074	0.093	0.201	1.15e-41	CSTB	Cystatin/
Nvec-vc1.1-XM-048720702.1	7.42e-46	2.91232	0.052	0.007	1.23e-41	RHOBTB3	Ras/BTB/BTB/
Nvec-vc1.1-XM-048731614.1	8.11e-46	-0.874927	0.151	0.276	1.34e-41
Nvec-vc1.1-XM-001634553.3	8.56e-46	-0.764392	0.202	0.335	1.42e-41	MRPS25	L51_S25_CI-B8/
Nvec-vc1.1-XM-001637877.3	8.82e-46	-0.834505	0.235	0.365	1.46e-41	TSPAN31	Tetraspanin/
Nvec-vc1.1-XM-032367257.2	9.37e-46	2.63911	0.06	0.01	1.55e-41	TERT	Telomerase_RBD/
Nvec-vc1.1-XM-001633494.3	9.4e-46	1.93916	0.09	0.026	1.55e-41		DDE_1/
Nvec-vc1.1-XM-032370147.2	1.01e-45	1.06336	0.248	0.144	1.66e-41
Nvec-vc1.1-XM-032380426.2	1.05e-45	2.53993	0.073	0.019	1.74e-41	BCL2L1	Bcl-2/
Nvec-vc1.1-XM-001641176.3	1.15e-45	-1.00402	0.138	0.257	1.91e-41	RERG	Ras/
Nvec-vc1.1-XM-001625109.3	1.18e-45	-0.982842	0.294	0.379	1.95e-41	SIX3	SIX1_SD/Homeodomain/
Nvec-vc1.1-XM-001628645.3	1.35e-45	3.60348	0.042	0.004	2.24e-41	BCL11A	zf-C2H2/zf-C2H2/zf-C2H2/zf-H2C2_2/zf-C2H2/zf-C2H2/
Nvec-vc1.1-XM-001638799.3	1.36e-45	-1.29065	0.071	0.17	2.25e-41	DNAL1
Nvec-vc1.1-XM-001637331.2	1.42e-45	-0.832442	0.173	0.301	2.34e-41	LAMTOR5	LAMTOR5/
Nvec-vc1.1-XM-032383621.2	1.6e-45	-0.963834	0.119	0.235	2.64e-41
Nvec-vc1.1-XM-001633239.3	1.61e-45	-0.828869	0.189	0.317	2.65e-41	DRAP1	CBFD_NFYB_HMF/
Nvec-vc1.1-XM-001627964.3	1.94e-45	-3.93006	0.004	0.052	3.2e-41	KCNA1	BTB_2/Ion_trans/
Nvec-vc1.1-XM-032383766.2	1.97e-45	-0.552986	0.27	0.413	3.26e-41	SLC9A3R1	PDZ/
Nvec-vc1.1-XM-001633252.3	2.34e-45	-0.680144	0.477	0.609	3.87e-41	TMED10	EMP24_GP25L/
Nvec-vc1.1-XM-048726400.1	2.48e-45	1.15886	0.183	0.093	4.09e-41	MIB1	MIB_HERC2/ZZ/MIB_HERC2/SH3_15/SH3_15/Ank_2/Ank_2/Ank_2/Ank_2/zf-C3HC4_3/zf-C3HC4_3/zf-C3HC4_3/
Nvec-vc1.1-XM-032372471.2	2.69e-45	-1.55352	0.042	0.125	4.45e-41	CAMK2A	Pkinase/
Nvec-vc1.1-XM-048726365.1	2.73e-45	3.89626	0.039	0.003	4.52e-41	RAB10	Ras/
Nvec-vc1.1-XM-001637146.3	2.8e-45	-1.03749	0.112	0.225	4.63e-41	EIF2B2	IF-2B/
Nvec-vc1.1-XM-032363430.2	3.1e-45	1.45856	0.131	0.052	5.12e-41		EamA/
Nvec-vc1.1-XM-048733460.1	3.27e-45	-0.916068	0.157	0.279	5.4e-41
Nvec-vc1.1-XM-001630427.3	3.45e-45	0.214399	0.998	0.996	5.7e-41	RPL36A	Ribosomal_L44/
Nvec-vc1.1-XM-032369225.2	3.62e-45	-0.792421	0.178	0.307	5.99e-41	MRTO4	Ribosomal_L10/RL10P_insert/
Nvec-vc1.1-XM-001626437.3	3.72e-45	-0.932611	0.182	0.307	6.15e-41	CCNB2	Cyclin_N/Cyclin_C/
Nvec-vc1.1-XM-048723791.1	3.73e-45	-0.885832	0.161	0.285	6.16e-41	BANP	BEN/
Nvec-vc1.1-XM-032374172.2	3.79e-45	2.41782	0.064	0.012	6.26e-41	MUSK	CUB/Ig_3/Ig_3/Ig_3/Pkinase_Tyr/
Nvec-vc1.1-XM-001621809.3	3.91e-45	-0.606085	0.312	0.456	6.46e-41	PPP2CB	Metallophos/
Nvec-vc1.1-XM-032378772.2	3.94e-45	0.641977	0.163	0.165	6.52e-41	SRPK1	Pkinase/Pkinase/
Nvec-vc1.1-XM-032370732.2	4.09e-45	0.699969	0.393	0.29	6.77e-41		Peptidase_S15/PepX_C/
Nvec-vc1.1-XM-048733447.1	4.2e-45	3.59383	0.042	0.004	6.94e-41	PAK3	Pkinase/
Nvec-vc1.1-XM-001635904.3	5.2e-45	-1.78283	0.078	0.166	8.6e-41	TXNDC12	Thioredoxin_7/
Nvec-vc1.1-XM-001636404.3	5.23e-45	0.196503	0.994	0.997	8.65e-41	RPL18A	Ribosomal_L18A/
Nvec-vc1.1-XM-001639254.3	6.37e-45	3.40625	0.043	0.004	1.05e-40	NLGN4X	COesterase/
Nvec-vc1.1-XM-032371507.2	6.7e-45	-1.6876	0.038	0.119	1.11e-40	OARD1
Nvec-vc1.1-XM-032361862.2	6.75e-45	-0.946372	0.146	0.265	1.12e-40	MED20	Med20/
Nvec-vc1.1-XM-032384663.2	7.31e-45	-0.992878	0.116	0.23	1.21e-40	NAP1L1	NAP/
Nvec-vc1.1-XM-001622273.3	1e-44	1.95398	0.085	0.023	1.65e-40	EPHX1	EHN/
Nvec-vc1.1-XM-001638893.3	1.05e-44	-0.511581	0.399	0.546	1.74e-40	LSM3	LSM/
Nvec-vc1.1-XM-001639537.3	1.05e-44	-0.388151	0.61	0.739	1.74e-40	EIF3I	WD40/WD40/WD40/
Nvec-vc1.1-XM-032381032.2	1.08e-44	-0.529113	0.474	0.612	1.78e-40	ATP6V1FNB
Nvec-vc1.1-XM-001625317.3	1.12e-44	-1.03963	0.103	0.212	1.85e-40	CRIPT	Cript/
Nvec-vc1.1-XM-001623357.3	1.19e-44	-1.06678	0.103	0.212	1.97e-40
Nvec-vc1.1-XM-001641190.3	1.29e-44	-1.0109	0.137	0.254	2.13e-40		HAD_2/
Nvec-vc1.1-XM-001632696.3	1.31e-44	-0.652624	0.239	0.377	2.16e-40	LAMTOR4
Nvec-vc1.1-XM-001640818.3	1.33e-44	1.0532	0.207	0.112	2.2e-40	MARCHF5	RINGv/
Nvec-v1g239119	1.53e-44	2.19122	0.078	0.02	2.53e-40
Nvec-vc1.1-XM-001636646.3	1.6e-44	-1.06323	0.127	0.237	2.65e-40	EEF1E1	GST_C/
Nvec-vc1.1-XM-001639598.3	1.63e-44	-0.634162	0.282	0.423	2.7e-40
Nvec-vc1.1-XM-032376233.2	1.65e-44	-0.68192	0.234	0.371	2.73e-40		MRP-63/
Nvec-vc1.1-XM-001635984.3	1.71e-44	-1.03262	0.121	0.234	2.82e-40	NOC4L	CBF/
Nvec-vc1.1-XM-032381881.2	1.84e-44	-1.66274	0.031	0.107	3.04e-40	LRRC74A	LRR_6/LRR_6/LRR_6/LRR_6/LRR_6/LRR_6/EF-hand_8/
Nvec-vc1.1-XM-032379110.2	2.12e-44	-0.792194	0.182	0.311	3.51e-40		UPAR_LY6_2/
Nvec-vc1.1-XM-032385387.2	2.14e-44	-0.666976	0.258	0.397	3.53e-40	UBE2D3	UQ_con/
Nvec-vc1.1-XM-032381810.2	2.16e-44	-0.841274	0.176	0.302	3.56e-40		Csm1/
Nvec-vc1.1-XM-032383648.2	2.16e-44	-1.15613	0.089	0.193	3.58e-40	DCTN2	Dynamitin/
Nvec-vc1.1-XM-001633183.3	2.32e-44	-0.697379	0.222	0.357	3.83e-40	MORN3	MORN/MORN/MORN/MORN/MORN/MORN/
Nvec-vc1.1-XM-001623054.3	2.35e-44	-0.604211	0.322	0.467	3.88e-40	C1orf158
Nvec-vc1.1-XM-032379134.2	2.43e-44	0.888943	0.261	0.168	4.01e-40	NSFL1C	UBA_4/SEP/UBX/
Nvec-vc1.1-XM-032384308.2	2.87e-44	6.45148	0.028	0	4.74e-40	GALR1	7tm_1/
Nvec-vc1.1-XM-048725298.1	3.04e-44	-0.848485	0.149	0.271	5.03e-40	NUDT12	Ank_2/
Nvec-vc1.1-XM-032386748.2	3.07e-44	-0.588835	0.343	0.485	5.08e-40
Nvec-vc1.1-XM-048719771.1	3.36e-44	-0.969285	0.129	0.245	5.55e-40	GRB2	SH3_1/SH2/SH3_1/
Nvec-vc1.1-XM-001635666.3	3.39e-44	-1.30051	0.105	0.203	5.6e-40	NUSAP1	NUSAP/NUSAP/
Nvec-vc1.1-XM-048719709.1	3.55e-44	1.41266	0.133	0.054	5.88e-40	MFSD11	UNC-93/
Nvec-vc1.1-XM-048733405.1	3.6e-44	4.11806	0.036	0.002	5.96e-40		Resistin/
Nvec-vc1.1-XM-001632657.3	3.8e-44	-3.40495	0.008	0.06	6.28e-40	ANKRD66	Ank_2/
Nvec-vc1.1-XM-001628854.3	3.95e-44	-1.28203	0.067	0.162	6.54e-40	C22orf23	UPF0193/
Nvec-vc1.1-XM-001628109.3	4.01e-44	-1.16605	0.091	0.194	6.63e-40	EXOSC3	KH_6/
Nvec-vc1.1-XM-048720591.1	4.01e-44	-0.580824	0.337	0.48	6.63e-40	NEDD8	ubiquitin/
Nvec-vc1.1-XM-032368377.2	4.07e-44	-0.91377	0.149	0.268	6.72e-40	BCKDHB	Transket_pyr/Transketolase_C/
Nvec-vc1.1-XM-001631147.3	4.11e-44	-0.951043	0.133	0.249	6.79e-40	C6orf120	UPF0669/
Nvec-vc1.1-XM-032377745.2	4.71e-44	-0.914141	0.138	0.257	7.79e-40	GTDC1	DUF3524/Glycos_transf_1/
Nvec-vc1.1-XM-001622925.3	4.78e-44	-1.5378	0.041	0.123	7.9e-40	CYP2D6	p450/
Nvec-vc1.1-XM-001634277.3	5.1e-44	-0.722738	0.225	0.359	8.44e-40	ZMAT2	zf-C2H2_jaz/
Nvec-vc1.1-XM-032381573.2	5.19e-44	-0.694089	0.223	0.357	8.57e-40	POLDIP3	RRM_1/
Nvec-vc1.1-XM-001634180.3	5.82e-44	-1.34259	0.061	0.153	9.63e-40
Nvec-v1g245758	6.2e-44	-2.00299	0.024	0.094	1.03e-39		Frag1/
Nvec-vc1.1-XM-001622371.3	6.8e-44	-1.05657	0.115	0.225	1.12e-39	KCNAB1	Aldo_ket_red/
Nvec-vc1.1-XM-048720350.1	6.84e-44	-1.27626	0.078	0.176	1.13e-39
Nvec-vc1.1-XM-048728066.1	7.85e-44	3.17722	0.045	0.005	1.3e-39		DED/TPR_12/
Nvec-vc1.1-XM-048727517.1	8.49e-44	1.9518	0.086	0.024	1.4e-39	ULK3	Pkinase/MIT/MIT/
Nvec-vc1.1-XM-032372412.2	9.57e-44	-0.982486	0.124	0.238	1.58e-39	CAPSL	EF-hand_7/EF-hand_7/
Nvec-vc1.1-XM-001636116.3	1e-43	-0.631822	0.277	0.416	1.66e-39	TBP	TBP/TBP/
Nvec-vc1.1-XM-032379847.2	1.02e-43	-2.75309	0.025	0.081	1.68e-39
Nvec-vc1.1-XM-048732117.1	1.02e-43	-1.77464	0.028	0.1	1.68e-39	KCND3	BTB_2/Ion_trans/
Nvec-vc1.1-XM-001635830.3	1.04e-43	1.01325	0.221	0.121	1.72e-39	SYNPR
Nvec-vc1.1-XM-048733315.1	1.06e-43	3.75187	0.033	0.002	1.75e-39	GHSR	7tm_1/
Nvec-vc1.1-XM-001629104.1	1.16e-43	-4.41756	0.006	0.051	1.92e-39
Nvec-vc1.1-XM-032384420.2	1.18e-43	-1.09136	0.123	0.234	1.95e-39	SP9	zf-C2H2/zf-C2H2/zf-C2H2_4/
Nvec-NVE3975	1.26e-43	-0.603595	0.275	0.415	2.09e-39
Nvec-vc1.1-XM-032372114.2	1.39e-43	-0.302459	0.793	0.888	2.29e-39	ATF4	bZIP_1/
Nvec-vc1.1-XM-001641356.3	1.4e-43	-5.33757	0.003	0.044	2.32e-39	B4GALNT4	PA14/CHGN/
Nvec-vc1.1-XM-048734110.1	1.44e-43	-1.43757	0.064	0.155	2.37e-39	TMCC2	Tmemb_cc2/
Nvec-vc1.1-XM-001625397.3	1.45e-43	-5.33892	0.019	0.068	2.4e-39
Nvec-vc1.1-XM-032372319.2	1.45e-43	-1.55134	0.049	0.132	2.4e-39	GRHPR	2-Hacid_dh/2-Hacid_dh_C/
Nvec-vc1.1-XM-032375311.2	1.57e-43	2.08764	0.077	0.019	2.59e-39	SAMD9L	DED/
Nvec-vc1.1-XM-048733313.1	1.57e-43	1.92878	0.103	0.038	2.6e-39	TRIM50	zf-RING_UBOX/zf-B_box/
Nvec-vc1.1-XM-032362674.2	1.58e-43	-0.562555	0.305	0.447	2.61e-39
Nvec-vc1.1-XM-048722866.1	1.8e-43	-0.800745	0.191	0.317	2.97e-39	CSTF3	Suf/
Nvec-vc1.1-XM-032387258.2	1.92e-43	-1.1319	0.095	0.198	3.18e-39	CARM1	PrmA/
Nvec-vc1.1-XM-032373089.2	1.98e-43	-1.43822	0.057	0.146	3.28e-39
Nvec-vc1.1-XM-048726597.1	2.01e-43	1.0177	0.223	0.121	3.33e-39	NLRC4	HEPN_DZIP3/NACHT/LRR_6/LRR_6/LRR_6/LRR_6/
Nvec-vc1.1-XM-001639916.3	2.16e-43	-0.943828	0.128	0.243	3.57e-39	ICMT	ICMT/
Nvec-vc1.1-XM-032364921.2	2.16e-43	1.0208	0.21	0.118	3.57e-39	AGTRAP	AGTRAP/
Nvec-vc1.1-XM-001640185.3	2.17e-43	-0.96583	0.156	0.271	3.59e-39	ASF1B	ASF1_hist_chap/
Nvec-NVE8579	2.24e-43	-0.759975	0.194	0.323	3.71e-39
Nvec-v1g245614	2.26e-43	-1.49485	0.049	0.134	3.74e-39	TRIM2	DUF5128/
Nvec-vc1.1-XM-001640938.3	2.34e-43	-1.40167	0.055	0.144	3.87e-39	CISD3	zf-CDGSH/
Nvec-vc1.1-XM-001624731.3	2.55e-43	-0.996199	0.124	0.236	4.21e-39	COMMD10	COMM_domain/
Nvec-vc1.1-XM-048732930.1	2.63e-43	1.59088	0.11	0.039	4.34e-39	OPCML	Ig_3/Ig_3/
Nvec-vc1.1-XM-048725598.1	2.76e-43	-1.03965	0.109	0.218	4.57e-39	TMEM101	TMEM101/
Nvec-vc1.1-XM-032384450.2	2.92e-43	-0.548985	0.322	0.465	4.83e-39	SP5	zf-C2H2/zf-C2H2/zf-C2H2/
Nvec-vc1.1-XM-001637415.3	3.16e-43	-1.57947	0.107	0.195	5.23e-39	GMPPB	NTP_transferase/Hexapep/
Nvec-vc1.1-XM-032382321.2	3.53e-43	-1.38318	0.057	0.146	5.84e-39	TRPA1	Ank_2/Ank_2/Ank_2/Ank_2/Ank_2/Ank_2/Ion_trans/
Nvec-vc1.1-XM-001625314.3	3.76e-43	-0.428366	0.331	0.473	6.22e-39		Ammonium_transp/
Nvec-vc1.1-XM-032387167.2	3.96e-43	-3.55195	0.018	0.07	6.55e-39	FOXD2	Forkhead/
Nvec-vc1.1-XM-032370592.2	4.02e-43	-1.26261	0.076	0.172	6.65e-39		Mgm101p/
Nvec-vc1.1-XM-032376420.2	4.06e-43	-0.832447	0.152	0.273	6.72e-39	CEP41	Rhodanese/
Nvec-vc1.1-XM-048722771.1	4.12e-43	1.15268	0.172	0.115	6.81e-39
Nvec-vc1.1-XM-001625969.3	4.12e-43	-1.29944	0.067	0.161	6.82e-39	URI1	Prefoldin/
Nvec-vc1.1-XM-001641685.3	4.13e-43	-0.673693	0.237	0.372	6.82e-39	RIBC2	RIB43A/
Nvec-vc1.1-XM-001625731.3	4.14e-43	-1.57549	0.047	0.128	6.84e-39	FBXO36	F-box-like/
Nvec-vc1.1-XM-032373757.2	4.7e-43	-1.77568	0.037	0.114	7.77e-39	C22orf15	Il2rg/
Nvec-vc1.1-XM-001623052.3	5.09e-43	-0.821397	0.183	0.307	8.42e-39	C1orf50	DUF2452/
Nvec-vc1.1-XM-048724977.1	5.18e-43	-0.983353	0.114	0.224	8.57e-39	ZMYND12	zf-MYND/
Nvec-vc1.1-XM-048733266.1	6.14e-43	-1.21626	0.08	0.178	1.01e-38	ETFDH	Pyr_redox_2/ETF_QO/
Nvec-vc1.1-XM-048730591.1	6.21e-43	-0.596566	0.325	0.463	1.03e-38	HNRNPL	RRM_5/RRM_1/RRM_5/
Nvec-vc1.1-XM-048731215.1	6.31e-43	0.940298	0.248	0.146	1.04e-38	RC3H2	zf-RING_5/ROQ_II/zf-CCCH/
Nvec-vc1.1-XM-048734115.1	6.32e-43	4.06583	0.034	0.002	1.05e-38	HMCN1	Collagen/Ig_3/Ig_3/Ig_3/I-set/I-set/TLD/
Nvec-vc1.1-XM-048721709.1	7.34e-43	0.232974	0.073	0.028	1.21e-38	KCTD16	BTB_2/
Nvec-vc1.1-XM-001626112.3	7.47e-43	-0.713293	0.233	0.366	1.24e-38
Nvec-vc1.1-XM-048733981.1	8.74e-43	-1.26207	0.065	0.157	1.44e-38	LACTB2	Lactamase_B/BLACT_WH/
Nvec-vc1.1-XM-001630284.3	8.87e-43	-1.12256	0.088	0.19	1.47e-38	CDC14A	DSPn/DSPc/
Nvec-vc1.1-XM-048728990.1	8.97e-43	-1.06971	0.095	0.199	1.48e-38	SLC5A6	SSF/
Nvec-vc1.1-XM-001627428.3	9.19e-43	-1.18996	0.084	0.183	1.52e-38	B3GALT1	Galactosyl_T/
Nvec-vc1.1-XM-032362450.2	9.33e-43	6.34045	0.026	0	1.54e-38	TLR4	LRR_8/TIR_2/
Nvec-vc1.1-XM-001634373.3	9.45e-43	-0.89842	0.158	0.277	1.56e-38	SRM	Spermine_synt_N/Spermine_synth/
Nvec-vc1.1-XM-001629809.3	9.84e-43	-0.698268	0.22	0.351	1.63e-38	C6orf62	DUF4566/
Nvec-vc1.1-XM-048726519.1	9.88e-43	-0.861792	0.148	0.267	1.63e-38	ASPHD2	Asp_Arg_Hydrox/
Nvec-vc1.1-XM-001637868.3	9.97e-43	-0.725382	0.208	0.339	1.65e-38	VPS25	ESCRT-II/
Nvec-vc1.1-XM-001638647.3	1e-42	-1.62473	0.045	0.125	1.66e-38
Nvec-vc1.1-XM-032378073.2	1.03e-42	-1.02929	0.11	0.219	1.7e-38	AAGAB	Adaptin_binding/
Nvec-vc1.1-XM-001638294.3	1.04e-42	-0.754509	0.205	0.334	1.71e-38	PSMD14	JAB/MitMem_reg/
Nvec-vc1.1-XM-001638558.3	1.24e-42	-0.919613	0.117	0.228	2.05e-38	TBATA	SPATIAL/
Nvec-vc1.1-XM-032365581.2	1.26e-42	-1.24836	0.07	0.164	2.08e-38
Nvec-vc1.1-XM-001634049.3	1.27e-42	-0.429297	0.484	0.625	2.09e-38	MYCBP
Nvec-vc1.1-XM-032376534.2	1.27e-42	-0.992025	0.125	0.235	2.11e-38	GTF2F2	TFIIF_beta_N/TFIIF_beta/
Nvec-vc1.1-XM-032362392.2	1.32e-42	-0.68082	0.232	0.365	2.18e-38	CNTNAP2	Laminin_G_2/Laminin_G_2/Laminin_G_2/Laminin_G_2/
Nvec-vc1.1-XM-048724601.1	1.42e-42	-0.957617	0.14	0.254	2.35e-38	DUT	dUTPase/
Nvec-vc1.1-XM-048720583.1	1.45e-42	5.12286	0.03	0.001	2.4e-38	MEP1B	Astacin/ShK/ShK/
Nvec-vc1.1-XM-048731351.1	1.57e-42	-0.621925	0.239	0.373	2.59e-38	UGT2B7	UDPGT/
Nvec-vc1.1-XM-001636180.3	1.77e-42	-0.677675	0.25	0.385	2.93e-38	FAM166C	DUF2475/
Nvec-vc1.1-XM-001631720.3	1.78e-42	-1.83946	0.031	0.104	2.95e-38	SLC6A1	SNF/
Nvec-vc1.1-XM-032379072.2	1.83e-42	-0.669391	0.234	0.368	3.02e-38	PRKG1	cNMP_binding/cNMP_binding/Pkinase/
Nvec-vc1.1-XM-032370461.2	1.93e-42	-0.51322	0.387	0.529	3.19e-38	POLR2F	RNA_pol_Rpb6/
Nvec-vc1.1-XM-032362774.2	1.93e-42	-1.46296	0.05	0.135	3.19e-38	PLSCR1	Scramblase/
Nvec-vc1.1-XM-001640449.3	1.94e-42	-0.954684	0.113	0.222	3.21e-38	CBY1	Chibby/
Nvec-vc1.1-XM-048731809.1	2.05e-42	1.07769	0.212	0.122	3.38e-38	UBR4	zf-UBR/E3_UbLigase_R4/
Nvec-vc1.1-XM-048722468.1	2.09e-42	1.84098	0.089	0.028	3.46e-38	CGAS	Mab-21/
Nvec-vc1.1-XM-048732499.1	2.13e-42	4.14829	0.031	0.001	3.52e-38
Nvec-vc1.1-XM-048719743.1	2.17e-42	6.32595	0.028	0.001	3.59e-38	FCN1	PAN_1/EGF_CA/Fibrinogen_C/
Nvec-v1g243102	2.19e-42	1.05795	0.206	0.109	3.62e-38
Nvec-vc1.1-XM-032385797.2	2.27e-42	-1.59149	0.038	0.117	3.75e-38	CYP2U1	p450/
Nvec-vc1.1-XM-032385441.2	2.31e-42	-1.45263	0.052	0.137	3.82e-38	QRSL1	Amidase/
Nvec-vc1.1-XM-001640726.3	2.38e-42	-0.585546	0.258	0.394	3.94e-38	NFYA	CBFB_NFYA/
Nvec-vc1.1-XM-001632673.3	2.5e-42	-0.759051	0.207	0.334	4.14e-38	TOMM40	Porin_3/
Nvec-vc1.1-XM-001628691.3	2.59e-42	-0.652941	0.31	0.446	4.28e-38	TPD52L2	TPD52/TPD52/
Nvec-vc1.1-XM-032362543.2	2.95e-42	0.426053	0.645	0.576	4.87e-38	ARPC4	ARPC4/
Nvec-vc1.1-XM-032373923.2	3.4e-42	5.38076	0.039	0.004	5.63e-38	GLIPR2	CAP/
Nvec-vc1.1-XM-001640770.3	3.43e-42	1.31258	0.14	0.061	5.67e-38	TATDN2	zf-CCHC/TatD_DNase/
Nvec-vc1.1-XM-001629366.3	3.5e-42	-0.831508	0.135	0.249	5.79e-38	SAMD15	SAM_1/
Nvec-vc1.1-XM-032387170.2	3.57e-42	-0.853495	0.166	0.287	5.91e-38	PLPP3	PAP2/
Nvec-vc1.1-XM-032385153.2	3.64e-42	0.939319	0.33	0.242	6.02e-38	BTG1	BTG/
Nvec-vc1.1-XM-001641453.3	3.7e-42	-0.819703	0.181	0.304	6.12e-38	RPE	Ribul_P_3_epim/
Nvec-vc1.1-XM-048732752.1	3.82e-42	-2.14396	0.023	0.089	6.31e-38	DRD2	7tm_1/
Nvec-vc1.1-XM-001628686.3	4.13e-42	0.819374	0.278	0.18	6.82e-38	PDCL3	Phosducin/
Nvec-vc1.1-XM-001641659.3	4.61e-42	0.561606	0.335	0.303	7.62e-38	NID2	Kunitz_BPTI/Thyroglobulin_1/Thyroglobulin_1/
Nvec-vc1.1-XM-032363965.2	4.93e-42	-1.89017	0.024	0.093	8.16e-38	DHH	Hint/
Nvec-vc1.1-XM-001631897.3	5e-42	-0.747281	0.191	0.317	8.27e-38	KAT8	Tudor-knot/zf-MYST/MOZ_SAS/
Nvec-vc1.1-XM-001634745.3	5.12e-42	-4.59145	0.006	0.053	8.46e-38
Nvec-vc1.1-XM-001634551.3	5.24e-42	-1.02057	0.094	0.197	8.67e-38	PFKFB1	6PF2K/His_Phos_1/
Nvec-vc1.1-XM-048730352.1	5.35e-42	4.81553	0.031	0.001	8.84e-38	ADAMTS6	TSP_1/ADAM_spacer1/TSP1_ADAMTS/TSP1_ADAMTS/TSP1_ADAMTS/TSP1_ADAMTS/TSP1_ADAMTS/TSP1_ADAMTS/I-set/Ig_3/PLAC/
Nvec-v1g239120	5.65e-42	1.70518	0.1	0.034	9.35e-38
Nvec-vc1.1-XM-032379506.2	5.75e-42	-1.21166	0.076	0.172	9.5e-38	PRDM6	zf-C2H2/zf-C2H2/zf-C2H2/
Nvec-vc1.1-XM-001637789.3	5.99e-42	-0.726772	0.229	0.358	9.91e-38	PSMD7	JAB/MitMem_reg/
Nvec-vc1.1-XM-001629879.3	6.01e-42	-0.766138	0.193	0.319	9.94e-38	TSR2	WGG/
Nvec-vc1.1-XM-001636631.3	6.27e-42	0.738895	0.337	0.227	1.04e-37	CLTC	Clathrin_propel/Clathrin_propel/Clathrin_propel/Clathrin_propel/Clathrin-link/Clathrin_H_link/Clathrin/Clathrin/Clathrin/Clathrin/Clathrin/Clathrin/Clathrin/
Nvec-vc1.1-XM-032363132.2	6.43e-42	-0.679623	0.241	0.373	1.06e-37	GLRX3	Thioredoxin/Glutaredoxin/Glutaredoxin/
Nvec-vc1.1-XM-001624716.3	6.45e-42	-0.671291	0.34	0.47	1.07e-37	SOX14	HMG_box/SOXp/
Nvec-vc1.1-XM-032365542.2	6.9e-42	1.47373	0.118	0.047	1.14e-37	PTPN12	Y_phosphatase/
Nvec-vc1.1-XM-048733763.1	7.34e-42	2.86652	0.059	0.023	1.21e-37	FOLR3	Folate_rec/
Nvec-vc1.1-XM-048727133.1	7.41e-42	-1.57729	0.044	0.124	1.22e-37		Band_7/
Nvec-vc1.1-XM-032381719.2	7.67e-42	-0.612076	0.342	0.48	1.27e-37	ZNF367	zf-C2H2_6/zf-C2H2/
Nvec-vc1.1-XM-032372659.2	8.31e-42	-1.83219	0.041	0.117	1.37e-37	MARCHF8	RINGv/
Nvec-vc1.1-XM-032369905.2	8.32e-42	1.57659	0.096	0.03	1.38e-37
Nvec-vc1.1-XM-032384521.2	8.64e-42	-1.1126	0.103	0.206	1.43e-37	YIF1B	YIF1/
Nvec-vc1.1-XM-048731247.1	9.58e-42	6.68528	0.026	0	1.58e-37	GAREM2	SAM_2/
Nvec-vc1.1-XM-001638050.3	1.02e-41	-0.875208	0.14	0.256	1.69e-37	SPA17	RIIa/IQ/IQ/IQ/IQ/IQ/
Nvec-vc1.1-XM-001627750.3	1.08e-41	-1.03325	0.129	0.236	1.78e-37
Nvec-vc1.1-XM-032376044.2	1.23e-41	1.46213	0.122	0.047	2.03e-37	ATP8A1	PhoLip_ATPase_N/Cation_ATPase/PhoLip_ATPase_C/
Nvec-vc1.1-XM-032376553.2	1.26e-41	4.83955	0.03	0.001	2.08e-37	B3GNT4	Galactosyl_T/
Nvec-vc1.1-XM-032376050.2	1.28e-41	-0.975833	0.11	0.217	2.12e-37	SAP30L	zf-SAP30/SAP30_Sin3_bdg/
Nvec-vc1.1-XM-001630340.3	1.33e-41	-3.16726	0.007	0.057	2.2e-37	MOS	Pkinase/
Nvec-vc1.1-XM-001635564.3	1.5e-41	-0.633076	0.237	0.37	2.48e-37	TMEM254	DUF4499/
Nvec-vc1.1-XM-048723827.1	1.56e-41	-0.799197	0.159	0.279	2.58e-37	UBE2Z	UQ_con/
Nvec-vc1.1-XM-032370216.2	1.61e-41	-5.66234	0.004	0.045	2.66e-37
Nvec-vc1.1-XM-001637841.3	1.65e-41	-0.591656	0.321	0.456	2.73e-37	CRNKL1	HAT/HAT/HAT/
Nvec-vc1.1-XM-048727904.1	1.88e-41	-1.41917	0.103	0.194	3.11e-37	PDIA3	Thioredoxin/Thioredoxin/Thioredoxin_6/Thioredoxin/
Nvec-vc1.1-XM-032373913.2	1.94e-41	4.134	0.035	0.002	3.21e-37		SAA/
Nvec-vc1.1-XM-001624597.3	1.95e-41	-0.353366	0.695	0.808	3.22e-37	UBC	ubiquitin/ubiquitin/ubiquitin/ubiquitin/ubiquitin/ubiquitin/
Nvec-vc1.1-XM-001625318.3	1.98e-41	-0.935549	0.134	0.246	3.28e-37	MRPL49	Img2/
Nvec-vc1.1-XM-001637438.3	2.02e-41	-0.749058	0.219	0.344	3.34e-37	IMP4	Brix/
Nvec-vc1.1-XM-048721680.1	2.09e-41	-0.802347	0.162	0.283	3.45e-37	MEAF6	NuA4/
Nvec-vc1.1-XM-048720024.1	2.12e-41	0.315035	0.643	0.646	3.51e-37	SYNGR3	MARVEL/
Nvec-vc1.1-XM-032368889.2	2.2e-41	-1.10737	0.096	0.197	3.64e-37	FBXL7	F-box-like/WD40/WD40/WD40/
Nvec-vc1.1-XM-032383085.2	2.3e-41	-1.38752	0.057	0.144	3.8e-37
Nvec-vc1.1-XM-032381869.2	2.42e-41	-1.70233	0.04	0.116	4.01e-37	ASCL1	HLH/
Nvec-vc1.1-XM-032372961.2	2.66e-41	-0.899278	0.129	0.241	4.41e-37	LRRC34	LRR_6/LRR_6/LRR_6/LRR_6/LRR_6/
Nvec-vc1.1-XM-048727235.1	2.75e-41	1.36335	0.133	0.055	4.54e-37	SMTN	CH/
Nvec-vc1.1-XM-048731568.1	2.75e-41	-1.05408	0.106	0.21	4.55e-37	GPCPD1	GDPD/
Nvec-vc1.1-XM-001622536.3	2.98e-41	-1.16205	0.086	0.182	4.93e-37	LZIC	ICAT/
Nvec-vc1.1-XM-001641825.3	2.99e-41	-0.863242	0.156	0.273	4.94e-37	IMPDH1	IMPDH/CBS/CBS/
Nvec-vc1.1-XM-001626589.3	3.07e-41	-0.759596	0.195	0.32	5.08e-37	RABIF	Mss4/
Nvec-vc1.1-XM-032384939.2	3.09e-41	-0.399619	0.563	0.696	5.12e-37	SPCS2	SPC25/
Nvec-vc1.1-XM-048728232.1	3.13e-41	2.11163	0.071	0.018	5.17e-37	ZFYVE16	FYVE/DUF3480/
Nvec-vc1.1-XM-001625923.3	3.73e-41	-1.25369	0.073	0.164	6.18e-37	MPC2	MPC/
Nvec-vc1.1-XM-032366048.2	3.81e-41	-1.18515	0.078	0.173	6.29e-37		Meth_synt_2/
Nvec-vc1.1-XM-001623467.3	3.81e-41	-0.541804	0.359	0.5	6.3e-37	CREBZF	bZIP_2/
Nvec-vc1.1-XM-001629615.3	4.39e-41	-0.577933	0.349	0.483	7.26e-37	PRELID1	PRELI/
Nvec-vc1.1-XM-032374871.2	5.09e-41	2.72679	0.051	0.008	8.41e-37	CASKIN1	Chitin_synth_2/SAM_1/SAM_1/
Nvec-vc1.1-XM-032382759.2	5.27e-41	4.22407	0.032	0.002	8.72e-37		CD20/
Nvec-vc1.1-XM-048729213.1	5.98e-41	3.01274	0.046	0.006	9.88e-37
Nvec-vc1.1-XM-001641129.3	6.42e-41	-4.25202	0.01	0.056	1.06e-36	ZNF281	zf-C2H2/zf-C2H2/zf-C2H2/zf-H2C2_2/zf-C2H2/
Nvec-vc1.1-XM-032362354.2	6.46e-41	2.83296	0.048	0.007	1.07e-36	ANKRD50	DUF4559/NACHT/Ank_2/Ank_2/Ank/Ank_2/
Nvec-v1g240825	6.77e-41	-0.54548	0.327	0.465	1.12e-36	TOMM7	Tom7/
Nvec-vc1.1-XM-048722051.1	7.34e-41	1.40302	0.128	0.053	1.21e-36	VWDE	EGF/
Nvec-vc1.1-XM-001625812.3	7.36e-41	-2.13066	0.027	0.093	1.22e-36	CLVS2	CRAL_TRIO/
Nvec-vc1.1-XM-048726944.1	7.4e-41	-0.985561	0.126	0.233	1.22e-36
Nvec-vc1.1-XM-032374713.2	7.65e-41	-1.46643	0.045	0.125	1.27e-36
Nvec-vc1.1-XM-001631578.3	7.89e-41	-2.76485	0.057	0.115	1.31e-36		Sulfotransfer_4/
[truncated: 9,909 more rows]
