# Supplementary material for: Functional characterization of specialized immune cells in a cnidarian reveals an ancestral antiviral program
Source: Nat Commun. 2026 Apr 24;17:5699. doi: 10.1038/s41467-026-72325-8 (PMC13319465; doi:10.1038/s41467-026-72325-8)
Supplement: Supplementary file 3 — Supplementary Data S1-S25 [file 41467_2026_72325_MOESM3_ESM.zip › Supplementary Data/Supplementary Data S11.xlsx]

## Sheet: Supplementary Data S11
gene_id	gene_module	membership_score	pfam_arch	homo_bbh
Nvec_vc1.1_XM_032370981.2	turquoise	0.982	Synaptotagmin.HG1.38:SYT12	Synaptotagmin:SYT12
Nvec_vc1.1_XM_048719367.1	turquoise	0.982	GPS/PLAT/PKD_channel/	ion-NaKCa:like:PKD1L3/PKDREJ:likeclu:14
Nvec_vc1.1_XM_001630345.3	turquoise	0.979	Thiolase_N/Thiolase_C/	Acetyl-CoA acetyltransferase, cytosolic
Nvec_vc1.1_XM_001633252.3	turquoise	0.978	EMP24_GP25L/	Full-length cDNA 5-PRIME end of clone CS0DF013YM24 of Fetal brain of Homo sapiens (Human) variant
Nvec_v1g79705	turquoise	0.975	DUF1242/	Protein kish
Nvec_vc1.1_XM_001632267.3	turquoise	0.973	Acetyltransf_1.HG2.0:GNPNAT1	Acetyltransf_1:GNPNAT1
Nvec_vc1.1_XM_032363681.2	turquoise	0.972	zf-C3HC4_2/	RING finger protein 151
Nvec_vc1.1_XM_032362617.2	turquoise	0.972
Nvec_vc1.1_XM_032380764.2	turquoise	0.972
Nvec_vc1.1_XM_048730609.1	turquoise	0.971	Filamin/
orphan_peak_2722	turquoise	0.971	NA	NA
Nvec_vc1.1_XM_048734466.1	turquoise	0.97	Glyco_transf_7N/Glyco_transf_7C/	cDNA, FLJ79193, highly similar to Beta-1,4-galactosyltransferase 1 (EC 2.4.1.-)
Nvec_vc1.1_XM_048724008.1	turquoise	0.97	NTP_transferase/Hexapep/	GDP-mannose pyrophosphorylase A
Nvec_NVE2986	turquoise	0.969
Nvec_vc1.1_XM_032380754.2	turquoise	0.967		Tyrosine-protein kinase receptor
Nvec_NVE1680	turquoise	0.967	MOZART2/
Nvec_vc1.1_XM_001639925.3	turquoise	0.967	PMM/	Phosphomannomutase 2
Nvec_vc1.1_XM_001629342.3	turquoise	0.966	TSP_1/TSP_1/	cDNA FLJ56616, highly similar to Semaphorin-5A
Nvec_vc1.1_XM_032370875.2	turquoise	0.966
Nvec_vc1.1_XM_032387320.2	turquoise	0.966	CHGN/	N-acetyl-beta-glucosaminyl-glycoprotein 4-beta-N-acetylgalactosaminyltransferase 1
Nvec_vc1.1_XM_001636283.3	turquoise	0.966	Zip/	cDNA FLJ54178, highly similar to Zinc transporter SLC39A7
Nvec_vc1.1_XM_001637730.3	turquoise	0.966	Arf/	GTP-binding protein SAR1b
Nvec_vc1.1_XM_048724273.1	turquoise	0.966	GNT-I/	cDNA FLJ53518, highly similar to Protein O-linked-mannosebeta-1,2-N-acetylglucosaminyltransferase 1 (EC 2.4.1.-)
Nvec_NVE25397	turquoise	0.966
Nvec_vc1.1_XM_048725470.1	turquoise	0.965
Nvec_vc1.1_XM_001635904.3	turquoise	0.965	Thioredoxin_7/	Thioredoxin domain-containing protein 12
Nvec_vc1.1_XM_048732190.1	turquoise	0.964	CYP.HG3.8:CYP46A1	CYP:CYP46A1
orphan_peak_6509	turquoise	0.963	NA	NA
Nvec_vc1.1_XM_001630825.3	turquoise	0.963	Glyco_transf_7C/	N-acetyl-beta-glucosaminyl-glycoprotein 4-beta-N-acetylgalactosaminyltransferase 1
Nvec_NVE7246	turquoise	0.962
Nvec_vc1.1_XM_001627046.3	turquoise	0.962	7tm_1/	GPCR-rhodopsin:like:CCKAR/CCKBR/GPR83/HCRTR1/HCRTR2/NPFFR1/NPFFR2/NPY1R/NPY2R/NPY4R/NPY4R2/NPY5R/PRLHR/QRFPR/TACR1/TACR2/TACR3:likeclu:10/24/34/45/49/51/53/64
Nvec_vc1.1_XM_048726902.1	turquoise	0.962	Metallopep/Jacalin/
Nvec_NVE25069	turquoise	0.962
Nvec_vc1.1_XM_001633770.3	turquoise	0.962	PRA1/	ADP-ribosylation-like factor 6 interacting protein 5
Nvec_vc1.1_XM_032364320.2	turquoise	0.961		Epithelial splicing regulatory protein 1
Nvec_vc1.1_XM_001635232.3	turquoise	0.961	7tm_1/	GPCR-rhodopsin:like:ADORA2B:likeclu:11
orphan_peak_3380	turquoise	0.96	NA	NA
Nvec_vc1.1_XM_001641262.3	turquoise	0.96	ERGIC_N/COPIIcoated_ERV/	Endoplasmic reticulum-Golgi intermediate compartment protein 1
Nvec_vc1.1_XM_032377313.2	turquoise	0.96
Nvec_vc1.1_XM_032384190.2	turquoise	0.96	DUF229/
Nvec_vc1.1_XM_001641356.3	turquoise	0.96	Glyco_transf_7C/	N-acetyl-beta-glucosaminyl-glycoprotein 4-beta-N-acetylgalactosaminyltransferase 1
Nvec_vc1.1_XM_032381258.2	turquoise	0.96	Filamin/
Nvec_vc1.1_XM_001627362.3	turquoise	0.959	DUF288/
Nvec_vc1.1_XM_048725689.1	turquoise	0.959
Nvec_vc1.1_XM_001641437.3	turquoise	0.959	RSN1_TM/DUF4463/DUF221/	CSC1-like protein 2
Nvec_vc1.1_XM_032371345.2	turquoise	0.958	DUF229/
Nvec_vc1.1_XM_001637872.3	turquoise	0.958	Glyco_transf_18/	Putative uncharacterized protein MGAT5
Nvec_vc1.1_XM_001631578.3	turquoise	0.957
Nvec_vc1.1_XM_032369292.2	turquoise	0.957
Nvec_vc1.1_XM_048721740.1	turquoise	0.957	Synaptotagmin.HG1.13:SYTL1/SYTL2/SYTL3/SYTL4/SYTL5	Synaptotagmin:SYTL1/SYTL2/SYTL3/SYTL4/SYTL5
Nvec_vc1.1_XM_048727904.1	turquoise	0.956	Thioredoxin_6/	cDNA FLJ53558, highly similar to Protein disulfide-isomerase A3 (EC 5.3.4.1)
orphan_peak_1736	turquoise	0.955	NA	NA
Nvec_vc1.1_XM_032365793.2	turquoise	0.955	SH3_2/Trefoil/	cTAGE family member 5
Nvec_vc1.1_XM_001626814.3	turquoise	0.954	Cg6151-P/	cDNA FLJ54245
Nvec_vc1.1_XM_048727815.1	turquoise	0.954	7tm_1/	GPCR-rhodopsin:like:CCKAR/CCKBR/GPR83/HCRTR1/HCRTR2/NPFFR1/NPFFR2/NPY1R/NPY2R/NPY4R/NPY4R2/NPY5R/PRLHR/QRFPR/TACR1/TACR2/TACR3:likeclu:10/24/34/45/49/51/53/64
Nvec_vc1.1_XM_001634696.3	turquoise	0.954	Arf/	ADP-ribosylation factor-like protein 1
Nvec_vc1.1_XM_032383782.2	turquoise	0.954	WSC/	Kremen protein 1
Nvec_vc1.1_XM_001640401.3	turquoise	0.953	ER_lumen_recept/	ER lumen protein-retaining receptor
Nvec_vc1.1_XM_001623646.3	turquoise	0.953	Phytochelatin/
Nvec_vc1.1_XM_048726004.1	turquoise	0.953	MFS_2/	Transmembrane protein 180
Nvec_vc1.1_XM_032364672.2	turquoise	0.953
Nvec_vc1.1_XM_032361878.2	turquoise	0.953	Tctex-1/	Tctex1 domain-containing protein 1
Nvec_vc1.1_XM_001637415.3	turquoise	0.953	NTP_transferase/Hexapep/	GDP-mannose pyrophosphorylase B
Nvec_vc1.1_XM_001628691.3	turquoise	0.953	TPD52/	cDNA FLJ52530, highly similar to Tumor protein D54
Nvec_NVE12877	turquoise	0.952
Nvec_vc1.1_XM_001637226.3	turquoise	0.952	PQ-loop/PQ-loop/	Mannose-P-dolichol utilization defect 1 protein
Nvec_NVE16439	turquoise	0.951
Nvec_vc1.1_XM_032365499.2	turquoise	0.951	LIM/DUF3585/	MICAL-like protein 2
Nvec_vc1.1_XM_032372048.2	turquoise	0.951	Glyco_transf_54/	cDNA FLJ45827 fis, clone NT2RP8004306, highly similar to Homo sapiens UDP-N-acetylglucosamine:a-1,3-D-mannoside beta-1,4-N-acetylglucosaminyltransferase IV, mRNA
Nvec_vc1.1_XM_001631163.3	turquoise	0.951	GOLD_2/	Acyl-Coenzyme A binding domain containing 3
Nvec_vc1.1_XM_001631151.3	turquoise	0.95
Nvec_vc1.1_XM_032379410.2	turquoise	0.949	MGC-24/	Sialomucin core protein 24
Nvec_vc1.1_XM_001635153.3	turquoise	0.949
Nvec_vc1.1_XM_048733133.1	turquoise	0.948
Nvec_vc1.1_XM_001625812.3	turquoise	0.948	CRAL_TRIO_N/CRAL_TRIO/	Clavesin-2
Nvec_vc1.1_XM_048732791.1	turquoise	0.948	Na_H_Exchanger/	Transmembrane and coiled-coil domains 3
Nvec_vc1.1_XM_048733827.1	turquoise	0.948	CRAL_TRIO/	Em:AC004832.5 protein
Nvec_vc1.1_XM_048729865.1	turquoise	0.947	PMT/MIR/	Putative uncharacterized protein
Nvec_vc1.1_XM_048723457.1	turquoise	0.947
Nvec_vc1.1_XM_001632911.3	turquoise	0.946		Golgi integral membrane protein 4
Nvec_vc1.1_XM_001637205.3	turquoise	0.945	Glyco_transf_54/	Alpha-1,3-mannosyl-glycoprotein 4-beta-N-acetylglucosaminyltransferase C
Nvec_vc1.1_XM_032380234.2	turquoise	0.945	PRA1/PRA1/	Prenylated Rab acceptor protein 1
Nvec_vc1.1_XM_032367401.2	turquoise	0.945	Collagen/Collagen/I-set/I-set/Ig_2/	Collagen:NA
Nvec_vc1.1_XM_032364547.2	turquoise	0.944		Transmembrane channel-like protein
Nvec_vc1.1_XM_032366912.2	turquoise	0.944		Beta-1,3-galactosyltransferase 6
Nvec_vc1.1_XM_001633456.3	turquoise	0.943	Rer1/	RER1 retention in endoplasmic reticulum 1 homolog (S. cerevisiae)
Nvec_vc1.1_XM_032365761.2	turquoise	0.943	CPSase_L_chain/CPSase_L_D2/Biotin_carb_C/HMGL-like/PYC_OADA/Biotin_lipoyl/	Pyruvate carboxylase, mitochondrial
Nvec_vc1.1_XM_032381190.2	turquoise	0.943	PfkB/	Ketohexokinase isoform a variant
Nvec_vc1.1_XM_048721573.1	turquoise	0.942	Collagen/Collagen/Collagen/	COL5A2 protein
Nvec_vc1.1_XM_001639797.3	turquoise	0.942		Protein YIPF
Nvec_vc1.1_XM_032367389.2	turquoise	0.942	NA	NA
Nvec_vc1.1_XM_032365512.2	turquoise	0.942	Arf/	ADP-ribosylation factor 5
Nvec_vc1.1_XM_032365971.2	turquoise	0.942	ShK/ShK/
Nvec_vc1.1_XM_001640954.3	turquoise	0.942	Glyco_transf_7C/	Beta-1,4-N-acetylgalactosaminyltransferase 3
Nvec_vc1.1_XM_048734110.1	turquoise	0.941	Tmemb_cc2/	Transmembrane and coiled-coil domains protein 1
Nvec_vc1.1_XM_048722179.1	turquoise	0.94
Nvec_vc1.1_XM_032386599.2	turquoise	0.94	EF-hand_7/	Myosin light chain 1/3, skeletal muscle isoform
Nvec_vc1.1_XM_048731088.1	turquoise	0.938	DPM2/	Dolichol phosphate-mannose biosynthesis regulatory protein
Nvec_vc1.1_XM_032366609.2	turquoise	0.938	Homeobox/	Homeodomains:like:ANTP_EMX1/ANTP_EMX2/ANTP_NOTO/ANTP_VAX1/ANTP_VAX2:likeclu:7/8/15
Nvec_vc1.1_XM_001627964.3	turquoise	0.938	ion-NaKCa.HG1.6:KCNA1/KCNA10/KCNA2/KCNA3/KCNA4/KCNA5/KCNA6/KCNA7	ion-NaKCa:KCNA1/KCNA10/KCNA2/KCNA3/KCNA4/KCNA5/KCNA6/KCNA7
Nvec_vc1.1_XM_048724442.1	turquoise	0.937
Nvec_vc1.1_XM_032382903.2	turquoise	0.937	PEPCK/	Phosphoenolpyruvate carboxykinase [GTP], mitochondrial
Nvec_vc1.1_XM_048726105.1	turquoise	0.936	Glyoxalase/	4-hydroxyphenylpyruvate dioxygenase
Nvec_vc1.1_XM_001627930.3	turquoise	0.936	Tetraspannin/	Tetraspanin
Nvec_vc1.1_XM_032384269.2	turquoise	0.936	F-box-like/	F-box only protein 41
Nvec_v1g238315	turquoise	0.935
Nvec_vc1.1_XM_048721610.1	turquoise	0.935
Nvec_vc1.1_XM_001638049.3	turquoise	0.935	Lipase_GDSL_2/	Platelet-activating factor acetylhydrolase
Nvec_vc1.1_XM_032363519.2	turquoise	0.935	Sugar_tr.HG4.9:MFSD9	Sugar_tr:MFSD9
Nvec_vc1.1_XM_048722863.1	turquoise	0.934	MFS_1_like/	Major facilitator superfamily domain-containing protein 6
Nvec_vc1.1_XM_032381430.2	turquoise	0.934	HNOB/HNOBA/Guanylate_cyc/	Guanylate cyclase 1, soluble, beta 3
Nvec_vc1.1_XM_032386719.2	turquoise	0.934	FKBP_C/EF-hand_7/	FK506 binding protein 14, 22 kDa
Nvec_vc1.1_XM_048721608.1	turquoise	0.933	UQ_con/	cDNA FLJ52165, highly similar to Ubiquitin-conjugating enzyme E2 J1 (EC 6.3.2.19)
Nvec_vc1.1_XM_001634360.3	turquoise	0.933	TPT/	Solute carrier family 35, member C1
Nvec_vc1.1_XM_032367065.2	turquoise	0.932	NA	NA
Nvec_vc1.1_XM_032367279.2	turquoise	0.932	DUF719/	Protein FAM114A2
Nvec_vc1.1_XM_001636246.3	turquoise	0.932	SURF4/	Surfeit locus protein 4
Nvec_vc1.1_XM_001639616.3	turquoise	0.932	Abhydrolase_5/	Alpha/beta hydrolase domain-containing protein 14A
Nvec_vc1.1_XM_001632657.3	turquoise	0.931	Ank_2/	Ankyrin repeat domain-containing protein 66
Nvec_vc1.1_XM_032362403.2	turquoise	0.931	Glyco_transf_18/	Alpha-1,6-mannosylglycoprotein 6-beta-N-acetylglucosaminyltransferase A
Nvec_vc1.1_XM_048732643.1	turquoise	0.931
Nvec_vc1.1_XM_032364674.1	turquoise	0.931	NA	NA
Nvec_vc1.1_XM_032376554.2	turquoise	0.931	zf-C2H2/zf-H2C2_2/zf-H2C2_2/zf-H2C2_2/zf-H2C2_2/zf-H2C2_2/zf-H2C2_2/zf-H2C2_2/	zf-met.Unclassified
Nvec_vc1.1_XM_001637633.3	turquoise	0.931	Yos1/	Immediate early response 3-interacting protein 1
Nvec_vc1.1_XM_032374621.2	turquoise	0.931
Nvec_vc1.1_XM_048720420.1	turquoise	0.93	SBP_bac_3/Lig_chan/	ion-glutamate:like:GRIN1/GRIN2A/GRIN2B/GRIN2C/GRIN2D/GRIN3A/GRIN3B:likeclu:0/1
Nvec_vc1.1_XM_048730370.1	turquoise	0.93	Golgin_A5/	cDNA FLJ76981, highly similar to Homo sapiens golgi autoantigen, golgin subfamily a, 5 (GOLGA5), mRNA
Nvec_vc1.1_XM_032373521.2	turquoise	0.93	Gal_Lectin/	Latrophilin-1
Nvec_vc1.1_XM_048728882.1	turquoise	0.929	7tm_1/7tm_1/	GPCR-rhodopsin:NA
Nvec_vc1.1_XM_001629952.3	turquoise	0.929	PMI_typeI/	Mannose-6-phosphate isomerase
Nvec_vc1.1_XM_032383832.2	turquoise	0.928	Cas1_AcylT/	CAS1 domain-containing protein 1
Nvec_vc1.1_XM_032379847.2	turquoise	0.928
Nvec_vc1.1_XM_001625718.3	turquoise	0.928	Clat_adaptor_s/Adap_comp_sub/	Archain 1
orphan_peak_1574	turquoise	0.928	NA	NA
Nvec_vc1.1_XM_032383658.2	turquoise	0.928
Nvec_vc1.1_XM_032378320.2	turquoise	0.928	7tm_1/	GPCR-rhodopsin:NA
Nvec_vc1.1_XM_001639781.3	turquoise	0.928	7tm_1/	GPCR-rhodopsin:NA
Nvec_vc1.1_XM_048721242.1	turquoise	0.928	Glycos_transf_2/	Dolichol-phosphate mannosyltransferase subunit 1
Nvec_vc1.1_XM_032378881.2	turquoise	0.927	bZIP.HG3.5:CREB3L1/CREB3L2	bZIP:CREB3L1/CREB3L2
Nvec_vc1.1_XM_001625403.3	turquoise	0.927	Mito_carr/Mito_carr/Mito_carr/	Mitochondrial citrate transport protein
Nvec_v1g187198	turquoise	0.926	DUF1242/	Protein kish-A
Nvec_vc1.1_XM_001626400.2	turquoise	0.925	WBP-1/
Nvec_vc1.1_XM_032363793.2	turquoise	0.924	Pkinase.HG12.2:PIM1/PIM2/PIM3	Pkinase:PIM1/PIM2/PIM3
Nvec_vc1.1_XM_032363739.2	turquoise	0.924	UAA/	cDNA FLJ41755 fis, clone HSYRA2009102, highly similar to Adenosine 3'-phospho 5'-phosphosulfate transporter 1
orphan_peak_6406	turquoise	0.924	NA	NA
Nvec_vc1.1_XM_001625258.3	turquoise	0.924
Nvec_vc1.1_XM_032384521.2	turquoise	0.922		Protein YIF1B
Nvec_vc1.1_XM_032372496.2	turquoise	0.922	NA	NA
Nvec_vc1.1_XM_032381389.2	turquoise	0.922	Got1/	Vesicle transport protein GOT1B
Nvec_vc1.1_XM_048733590.1	turquoise	0.921	NA	NA
Nvec_vc1.1_XM_001636845.3	turquoise	0.921	Sulfotransfer_1/	Carbohydrate sulfotransferase 1
Nvec_vc1.1_XM_048725366.1	turquoise	0.921
Nvec_vc1.1_XM_048732786.1	turquoise	0.92	An_peroxidase/	Prostaglandin G/H synthase 2
Nvec_vc1.1_XM_001638860.3	turquoise	0.92	Glyco_transf_10/	Alpha-(1,3)-fucosyltransferase 4
Nvec_vc1.1_XM_001627228.3	turquoise	0.92	Neurensin/	Neurensin-1
Nvec_vc1.1_XM_001640534.3	turquoise	0.92	DUF288/
Nvec_vc1.1_XM_032364550.2	turquoise	0.92
Nvec_vc1.1_XM_048722813.1	turquoise	0.92		cDNA, FLJ96668, Homo sapiens fucokinase (FUK), mRNA
Nvec_vc1.1_XM_032387142.2	turquoise	0.919		Small integral membrane protein 7
Nvec_vc1.1_XM_001629685.3	turquoise	0.919	Glycolytic/	Fructose-bisphosphate aldolase
Nvec_vc1.1_XM_001630871.3	turquoise	0.919	Aminotran_5/	Serine--pyruvate aminotransferase
Nvec_vc1.1_XM_032363989.2	turquoise	0.918	ion-NaKCa.HG2.2:PKD2/PKD2L1/PKD2L2	ion-NaKCa:PKD2/PKD2L1/PKD2L2
Nvec_vc1.1_XM_001623597.3	turquoise	0.918	EMP24_GP25L/	Transmembrane emp24 domain-containing protein 2
Nvec_vc1.1_XM_048728100.1	turquoise	0.918	DUF885/DUF885/
Nvec_vc1.1_XM_001638338.3	turquoise	0.917	DUF4137/	Sodium/bile acid cotransporter 7
Nvec_vc1.1_XM_001637260.3	turquoise	0.916	PID.HG1.10:PID1	PID:PID1
Nvec_vc1.1_XM_001628993.3	turquoise	0.916	Mito_carr/Mito_carr/Mito_carr/	Mitochondrial dicarboxylate carrier
Nvec_vc1.1_XM_032366934.2	turquoise	0.916	WD40/WD40/WD40/WD40/WD40/WD40/WD40/WD40/	WD repeat-containing protein 86
Nvec_vc1.1_XM_001639496.3	turquoise	0.916	WD40/WD40/WD40/WD40/WD40/WD40/	CDW9/WDR51B
Nvec_vc1.1_XM_048726528.1	turquoise	0.916	CBM_2/Glyco_hydro_9/	Endoglucanase
Nvec_vc1.1_XM_001624063.3	turquoise	0.916	UQ_con/	Ubiquitin-conjugating enzyme E2 W
Nvec_vc1.1_XM_001642047.3	turquoise	0.915	Mito_carr/Mito_carr/Mito_carr/	Uncoupling protein 2 (Mitochondrial, proton carrier)
Nvec_vc1.1_XM_048726715.1	turquoise	0.915	ion-neuro-gated.HG1.3:AC243734/AC254952/CHRFAM7A/CHRNA1/CHRNA2/CHRNA3/CHRNA4/CHRNA5/CHRNA6/CHRNA7/CHRNB1/CHRNB2/CHRNB3/CHRNB4/CHRND/CHRNE/CHRNG	ion-neuro-gated:AC243734/AC254952/CHRFAM7A/CHRNA1/CHRNA2/CHRNA3/CHRNA4/CHRNA5/CHRNA6/CHRNA7/CHRNB1/CHRNB2/CHRNB3/CHRNB4/CHRND/CHRNE/CHRNG
Nvec_vc1.1_XM_048730744.1	turquoise	0.913		SEL1L protein
Nvec_vc1.1_XM_048727650.1	turquoise	0.913	NTPase_I-T/	Protein PRRC1
Nvec_vc1.1_XM_001629389.3	turquoise	0.913	PEP_mutase/
Nvec_vc1.1_XM_032377216.2	turquoise	0.913	NA	NA
Nvec_vc1.1_XM_032384382.2	turquoise	0.913	PRKCSH/PRKCSH/	Epididymis luminal protein 117
Nvec_vc1.1_XM_048734570.1	turquoise	0.912	zf-H2C2_2/zf-C2H2/zf-H2C2_2/zf-H2C2_2/zf-H2C2_2/zf-H2C2_2/	Zinc finger protein 253
Nvec_vc1.1_XM_001628756.3	turquoise	0.912	DUF4203/
Nvec_vc1.1_XM_048724588.1	turquoise	0.911	Dymeclin/Dymeclin/	Dymeclin
Nvec_vc1.1_XM_001633935.3	turquoise	0.91	Kunitz_BPTI/	Tissue factor pathway inhibitor
Nvec_v1g210131	turquoise	0.909	LicD/
Nvec_vc1.1_XM_032374642.2	turquoise	0.909	Nuc_sug_transp/	UDP-N-acetylglucosamine transporter
Nvec_vc1.1_XM_032381516.2	turquoise	0.909	Glyco_transf_10/	Alpha-(1,3)-fucosyltransferase 7
Nvec_vc1.1_XM_048730228.1	turquoise	0.908	Nuc_sug_transp/	CMP-sialic acid transporter
Nvec_NVE4373	turquoise	0.908
Nvec_vc1.1_XM_032375428.2	turquoise	0.908	CaM_bdg_C0/	Glutamate receptor ionotropic, NMDA 1
Nvec_vc1.1_XM_032376710.2	turquoise	0.908
Nvec_vc1.1_XM_001632162.3	turquoise	0.907
Nvec_vc1.1_XM_001629104.1	turquoise	0.907
orphan_peak_5037	turquoise	0.907	NA	NA
Nvec_vc1.1_XM_032370228.2	turquoise	0.907
orphan_peak_6728	turquoise	0.906	NA	NA
Nvec_vc1.1_XM_032365533.2	turquoise	0.906	Aa_trans/	Putative sodium-coupled neutral amino acid transporter 10
Nvec_vc1.1_XM_032371965.2	turquoise	0.905		Protein FAM186A
Nvec_vc1.1_XM_001635623.3	turquoise	0.905
Nvec_vc1.1_XM_001627642.3	turquoise	0.905	Ion_trans_2/Ion_trans_2/	Potassium channel, subfamily K, member 1
Nvec_vc1.1_XM_001642079.3	turquoise	0.905	WD40/WD40/	Prolactin regulatory element-binding protein
Nvec_vc1.1_XM_001624935.3	turquoise	0.903	Mito_carr/	Mitochondrial uncoupling protein 4
orphan_peak_1641	turquoise	0.903	NA	NA
Nvec_vc1.1_XM_048725666.1	turquoise	0.903	PUA.HG1.0:PAPSS1/PAPSS2	PUA:PAPSS1/PAPSS2
Nvec_vc1.1_XM_001628402.3	turquoise	0.903	EF-hand_7/	Cell growth regulator with EF hand domain protein 1
Nvec_vc1.1_XM_048732693.1	turquoise	0.901	Neur_chan_LBD/Neur_chan_memb/	ion-neuro-gated:like:GABRA1/GABRA2/GABRA3/GABRA4/GABRA5/GABRA6/GABRB1/GABRB2/GABRB3/GABRD/GABRE/GABRG1/GABRG2/GABRG3/GABRP/GABRQ/GABRR1/GABRR2/GABRR3:likeclu:14/15
Nvec_vc1.1_XM_048727242.1	turquoise	0.901	Cation_efflux/	Zinc transporter 7
Nvec_vc1.1_XM_001628135.3	turquoise	0.9	Dynamin_N/	EH domain-containing protein 4
Nvec_vc1.1_XM_032379225.2	turquoise	0.9	Ion_trans_2/	ion-glutamate:NA
Nvec_vc1.1_XM_001632180.3	turquoise	0.9	Ras/	H.sapiens ras-related Hrab1A protein
Nvec_vc1.1_XM_048733601.1	turquoise	0.899
Nvec_vc1.1_XM_001641190.3	turquoise	0.899	HAD_2/	Pseudouridine-5'-phosphatase
Nvec_vc1.1_XM_001637574.3	turquoise	0.899	ubiquitin/ubiquitin/	Polyubiquitin-C
Nvec_vc1.1_XM_048725326.1	turquoise	0.899	ANF_receptor/Lig_chan-Glu_bd/	ANF_receptor:like:GRIA1/GRIA2/GRIA3/GRIA4/GRID1/GRID2/GRIK1/GRIK2/GRIK3/GRIK4/GRIK5:likeclu:1/6/7
Nvec_vc1.1_XM_032383947.2	turquoise	0.899	Clat_adaptor_s/	Coatomer protein complex, subunit zeta 1
Nvec_vc1.1_XM_001629852.3	turquoise	0.899	MFS_1_like/Nuc_H_symport/	Major facilitator superfamily domain-containing protein 6
Nvec_vc1.1_XM_001631385.3	turquoise	0.899
Nvec_vc1.1_XM_001641816.3	turquoise	0.898	SRA1/	Steroid receptor RNA activator 1
Nvec_vc1.1_XM_048724767.1	turquoise	0.897	WD40/WD40/WD40/	F-box/WD repeat-containing protein 7
Nvec_vc1.1_XM_032382754.2	turquoise	0.896	MFS_1/	Solute carrier family 17 member 9
Nvec_vc1.1_XM_032372647.2	turquoise	0.896	ion-NaKCa.HG4.1:TRPA1	ion-NaKCa:TRPA1
Nvec_vc1.1_XM_001631934.3	turquoise	0.895	DSBA/
Nvec_vc1.1_XM_032371737.2	turquoise	0.895	Trypsin/	Chymotrypsinogen B
Nvec_vc1.1_XM_048721204.1	turquoise	0.894	BTB/	BTB:like:AL033529/BACH1/BACH2/BCL6/BCL6B/ENC1/GZF1/HIC1/HIC2/IPP/IVNS1ABP/KBTBD2/KBTBD3/KBTBD4/KBTBD6/KBTBD7/KBTBD8/KBTBD11/KBTBD12/KBTBD13/KEAP1/KLHL1/KLHL2/KLHL3/KLHL4/KLHL5/KLHL6/KLHL7/KLHL8/KLHL9/KLHL10/KLHL12/KLHL13/KLHL14/KLHL15/KLHL17/KLHL18/KLHL20/KLHL21/KLHL22/KLHL23/KLHL24/KLHL25/KLHL26/KLHL28/KLHL29/KLHL30/KLHL31/KLHL32/KLHL33/KLHL34/KLHL35/KLHL36/KLHL38/KLHL40/KLHL41/MYNN/NACC1/NACC2/…
Nvec_vc1.1_XM_001627966.3	turquoise	0.893	EMP24_GP25L/	Transmembrane emp24 domain-containing protein 4
Nvec_vc1.1_XM_032378152.2	turquoise	0.893	HMGbox_Sox.HG1.8:SOX30	HMGbox_Sox:SOX30
Nvec_vc1.1_XM_001635485.3	turquoise	0.893	GPCR-rhodopsin.HG26.0:GPR148	GPCR-rhodopsin:GPR148
Nvec_vc1.1_XM_032367549.2	turquoise	0.892	Anoctamin/	Anoctamin-7
Nvec_vc1.1_XM_048723801.1	turquoise	0.892	GRASP55_65/	Golgi reassembly-stacking protein 2
Nvec_vc1.1_XM_032365501.2	turquoise	0.892	SPRY/	SplA/ryanodine receptor domain and SOCS box containing 3
Nvec_vc1.1_XM_048721361.1	turquoise	0.891	HgmA/	Homogentisate 1,2-dioxygenase
Nvec_vc1.1_XM_032369878.2	turquoise	0.891	PMT/MIR/	Protein O-mannosyl-transferase 1
Nvec_vc1.1_XM_048724726.1	turquoise	0.891	SBP_bac_3/Lig_chan/	ion-glutamate:like:GRIA1/GRIA2/GRIA3/GRIA4/GRID1/GRID2/GRIK1/GRIK2/GRIK3/GRIK4/GRIK5:likeclu:23/25/27
Nvec_vc1.1_XM_032364544.2	turquoise	0.891	7tm_1/	GPCR-rhodopsin:NA
Nvec_vc1.1_XM_001626352.3	turquoise	0.89	Coatomer_E/	Coatomer subunit epsilon
Nvec_vc1.1_XM_001620767.3	turquoise	0.889	UPF0016/UPF0016/	Transmembrane protein 165
Nvec_vc1.1_XM_001629387.3	turquoise	0.888	AMP-binding/AMP-binding_C/	Acetoacetyl-CoA synthetase
Nvec_vc1.1_XM_048729132.1	turquoise	0.888	CHGN/	Beta-1,4-N-acetylgalactosaminyltransferase 3
Nvec_vc1.1_XM_032376696.2	turquoise	0.888	NPDC1/	cDNA FLJ90312 fis, clone NT2RP2001276, moderately similar to NPDC-1 PROTEIN
Nvec_vc1.1_XM_032382055.2	turquoise	0.888	Gp_dh_N/Gp_dh_C/	Glyceraldehyde-3-phosphate dehydrogenase
Nvec_vc1.1_XM_048720820.1	turquoise	0.888	DCX/	Doublecortin domain-containing protein 2C
Nvec_vc1.1_XM_048724265.1	turquoise	0.887	Arm/	Armadillo repeat-containing protein 4
Nvec_vc1.1_XM_032386896.2	turquoise	0.887	F5_F8_type_C/	Lactadherin
Nvec_NVE183	turquoise	0.886
Nvec_vc1.1_XM_001637636.3	turquoise	0.885	GPP34/	Golgi phosphoprotein 3
Nvec_vc1.1_XM_048726219.1	turquoise	0.882	CASP_C/	Putative uncharacterized protein Nbla10317
Nvec_NVE16371	turquoise	0.882
Nvec_vc1.1_XM_001641818.3	turquoise	0.881	Arfaptin/	cDNA, FLJ79024, highly similar to Arfaptin-1
Nvec_vc1.1_XM_032383615.2	turquoise	0.88	Thioredoxin/NDK/NDK/NDK/	cDNA, FLJ94168, highly similar to Homo sapiens thioredoxin domain containing 3 (spermatozoa) (TXNDC3), mRNA
Nvec_vc1.1_XM_001639473.3	turquoise	0.88	DUF2615/	Uncharacterized protein
orphan_peak_3956	turquoise	0.88	NA	NA
Nvec_vc1.1_XM_001632581.3	turquoise	0.88	Adaptin_N/COP-gamma_platf/	Coatomer subunit gamma-1
Nvec_vc1.1_XM_032365326.2	turquoise	0.88		Deleted in azoospermia protein 2
Nvec_vc1.1_XM_032384169.2	turquoise	0.88	zf-C3HC4_3/	E3 ubiquitin-protein ligase MYLIP
Nvec_vc1.1_XM_048730184.1	turquoise	0.879		Thyroid receptor-interacting protein 11
Nvec_vc1.1_XM_048725926.1	turquoise	0.879	Glyco_hydro_2_N/Glyco_hydro_2/Glyco_hydro_2_C/	Beta-glucuronidase
Nvec_vc1.1_XM_001636518.3	turquoise	0.879	UNC-50/	Protein unc-50 homolog
Nvec_vc1.1_XM_001623622.3	turquoise	0.877	Yip1/	Protein YIPF4
Nvec_vc1.1_XM_048725745.1	turquoise	0.877	NA	NA
Nvec_vc1.1_XM_048726397.1	turquoise	0.876	Inositol_P/	Inositol monophosphatase domain containing 1
Nvec_vc1.1_XM_032378335.2	turquoise	0.876	Cadherin/	Protocadherin-23
Nvec_vc1.1_XM_032386718.2	turquoise	0.875	Sod_Fe_N/Sod_Fe_C/	Superoxide dismutase
Nvec_vc1.1_XM_032369812.2	turquoise	0.875	ADH_N/ADH_zinc_N/	Quinone oxidoreductase PIG3
Nvec_vc1.1_XM_048720650.1	turquoise	0.874
Nvec_vc1.1_XM_048722789.1	turquoise	0.874	BTB/BACK/Kelch_1/Kelch_1/Kelch_1/	BTB:like:CCIN/GAN/KLHL11:likeclu:13
Nvec_vc1.1_XM_001635725.3	turquoise	0.874	OST3_OST6/	DC2 protein
Nvec_vc1.1_XM_001621919.3	turquoise	0.873		Cysteine/serine-rich nuclear protein 3
Nvec_vc1.1_XM_001634064.3	turquoise	0.872	EMP24_GP25L/	Transmembrane emp24 domain-containing protein 7
Nvec_vc1.1_XM_001637648.2	turquoise	0.872	PEX11/	Peroxisomal biogenesis factor 11B
Nvec_vc1.1_XM_048725672.1	turquoise	0.872	NA	NA
Nvec_vc1.1_XM_001627750.3	turquoise	0.872
Nvec_vc1.1_XM_048723167.1	turquoise	0.872	Adaptin_N/	Coatomer subunit beta
Nvec_v1g238875	turquoise	0.871
Nvec_vc1.1_XM_001627857.3	turquoise	0.871	EF-hand_7/EF-hand_5/	cDNA FLJ90381 fis, clone NT2RP2005035, highly similar to Calumenin
Nvec_vc1.1_XM_048727385.1	turquoise	0.871		Probable threonine--tRNA ligase 2, cytoplasmic
Nvec_vc1.1_XM_032383080.2	turquoise	0.869	zf-Sec23_Sec24/Sec23_trunk/Sec23_BS/Sec23_helical/Gelsolin/	cDNA FLJ60345, highly similar to Protein transport protein Sec24C
Nvec_vc1.1_XM_001632293.3	turquoise	0.869
Nvec_vc1.1_XM_032366877.2	turquoise	0.868	Ion_trans_2/	ion-glutamate:NA
Nvec_vc1.1_XM_001623347.3	turquoise	0.868
Nvec_NVE2264	turquoise	0.867
orphan_peak_1022	turquoise	0.867	NA	NA
Nvec_vc1.1_XM_001631154.3	turquoise	0.866	zf-Sec23_Sec24/Sec23_trunk/Sec23_BS/Sec23_helical/Gelsolin/	Protein transport protein Sec23A
Nvec_vc1.1_XM_001639761.3	turquoise	0.865	Peptidase_S8/P_proprotein/	Proprotein convertase subtilisin/kexin type 1
Nvec_vc1.1_XM_001624005.3	turquoise	0.864		Golgi SNAP receptor complex member 1
Nvec_NVE17753	turquoise	0.864	RIIa/
Nvec_vc1.1_XM_048729978.1	turquoise	0.863	TatD_DNase/	Putative deoxyribonuclease TATDN3
Nvec_NVE20918	turquoise	0.863
Nvec_vc1.1_XM_048720757.1	turquoise	0.863	Asparaginase_2/Asparaginase_2/	cDNA FLJ33589 fis, clone BRAMY2012536, highly similar to Homo sapiens asparaginase like 1 (ASRGL1), mRNA
Nvec_vc1.1_XM_001626886.3	turquoise	0.863	Selenoprotein_S/	Selenoprotein S
Nvec_vc1.1_XM_001635488.3	turquoise	0.862	Acetyltransf_1.HG1.11:SAT2	Acetyltransf_1:SAT2
Nvec_vc1.1_XM_032364773.2	turquoise	0.862	Homeobox/	Homeodomains:like:ANTP_EMX1/ANTP_EMX2/ANTP_NOTO/ANTP_VAX1/ANTP_VAX2:likeclu:7/8/15
Nvec_vc1.1_XM_032379342.2	turquoise	0.86	EMP70/	Dinucleotide oxidase disulfide thiol exchanger 3 superfamily member 3
Nvec_vc1.1_XM_032365548.2	turquoise	0.86
Nvec_vc1.1_XM_032363272.2	turquoise	0.86	DER1/	Der1-like domain family, member 1
Nvec_vc1.1_XM_032374271.2	turquoise	0.858	GOLGA2L5/GOLGA2L5/	Golgin subfamily A member 2
Nvec_vc1.1_XM_001628209.3	turquoise	0.857	hEGF/EGF/EGF/EGF/EGF/EGF/EGF/EGF/	Neurogenic locus notch homolog protein 1
Nvec_vc1.1_XM_001628945.3	turquoise	0.857		Uncharacterized protein
Nvec_vc1.1_XM_032372557.2	turquoise	0.856	C2/C2/	Synaptotagmin:like:FO681492/SYT15:likeclu:34
Nvec_vc1.1_XM_048724404.1	turquoise	0.856	PhyH/	Phytanoyl-CoA dioxygenase domain-containing protein 1
Nvec_vc1.1_XM_001630376.3	turquoise	0.856	EMP70/	Dinucleotide oxidase disulfide thiol exchanger 3 superfamily member 2
Nvec_vc1.1_XM_032366094.2	turquoise	0.854	MFS_1/	Sugar phosphate exchanger 3
Nvec_vc1.1_XM_032377256.2	turquoise	0.852	Longin/	Vesicle-trafficking protein SEC22a
Nvec_vc1.1_XM_001634121.3	turquoise	0.852	PGM_PMM_I/PGM_PMM_I/PGM_PMM_II/PGM_PMM_IV/	cDNA FLJ13370 fis, clone PLACE1000653, highly similar to Phosphoacetylglucosamine mutase (EC 5.4.2.3)
Nvec_vc1.1_XM_032378531.2	turquoise	0.85	DUF846/	Golgi apparatus membrane protein TVP23 homolog B
Nvec_vc1.1_XM_001634854.3	turquoise	0.849	Pkinase.HG149.1:TRIB1/TRIB2/TRIB3	Pkinase:TRIB1/TRIB2/TRIB3
Nvec_vc1.1_XM_032383224.2	turquoise	0.849	BCAS3/	Breast carcinoma amplified sequence 3
Nvec_vc1.1_XM_001639572.3	turquoise	0.848	ICL/
Nvec_vc1.1_XM_001624105.3	turquoise	0.847	TB2_DP1_HVA22/	Receptor expression-enhancing protein 5
Nvec_vc1.1_XM_001622499.3	turquoise	0.846	Epimerase/	GDP-mannose 4,6 dehydratase
Nvec_vc1.1_XM_032364054.2	turquoise	0.846
Nvec_vc1.1_XM_032381216.1	turquoise	0.844	NA	NA
Nvec_NVE24623	turquoise	0.843
Nvec_vc1.1_XM_001626168.3	turquoise	0.842	PAP2/	Phosphatidate phosphatase PPAPDC1A
Nvec_vc1.1_XM_048720765.1	turquoise	0.841	Cadherin/Cadherin/Cadherin/	Cadherin EGF LAG seven-pass G-type receptor 3
Nvec_vc1.1_XM_032367307.2	turquoise	0.841	BRICHOS/
Nvec_vc1.1_XM_048733074.1	turquoise	0.839		cDNA FLJ56583, highly similar to Argininosuccinate lyase (EC 4.3.2.1)
Nvec_vc1.1_XM_048731110.1	turquoise	0.837	COG7/
Nvec_v1g218449	turquoise	0.836	UPF0197/	Transmembrane protein 258
Nvec_vc1.1_XM_032371600.2	turquoise	0.834
Nvec_vc1.1_XM_032382739.2	turquoise	0.834	zf-C3HC4/	Uncharacterized protein
Nvec_vc1.1_XM_032371145.2	turquoise	0.833	DUF2370/	NEDD4 family-interacting protein 2
Nvec_vc1.1_XM_048726448.1	turquoise	0.833
Nvec_vc1.1_XM_032384096.2	turquoise	0.832
Nvec_v1g242656	turquoise	0.832	7tm_1/	GPCR-rhodopsin:NA
Nvec_vc1.1_XM_032373131.2	turquoise	0.831	HSP20/	cDNA FLJ51906, highly similar to Heat-shock protein beta-6
Nvec_vc1.1_XM_001625018.3	turquoise	0.831	Methyltransf_6/
Nvec_vc1.1_XM_032378024.2	turquoise	0.831	PARP/	Mono [ADP-ribose] polymerase PARP16
Nvec_NVE12532	turquoise	0.829
Nvec_vc1.1_XM_032385531.2	turquoise	0.829
Nvec_vc1.1_XM_048734731.1	turquoise	0.828	Guanylate_cyc/Guanylate_cyc/	Adenylate cyclase type 3
Nvec_vc1.1_XM_048728635.1	turquoise	0.827
Nvec_vc1.1_XM_032377344.2	turquoise	0.826	SAM.HG7.1:DDHD2/SEC23IP	SAM:DDHD2/SEC23IP
Nvec_vc1.1_XM_048724291.1	turquoise	0.825	KH.HG2.3:PCBP1/PCBP2/PCBP3/PCBP4	KH:PCBP1/PCBP2/PCBP3/PCBP4
Nvec_vc1.1_XM_032364543.2	turquoise	0.825	DUF885/
Nvec_vc1.1_XM_032382649.2	turquoise	0.824	Thioredoxin/Thioredoxin/Thioredoxin/	Protein disulfide-isomerase A5
Nvec_vc1.1_XM_048730914.1	turquoise	0.824
Nvec_vc1.1_XM_032386366.2	turquoise	0.824
Nvec_vc1.1_XM_048726467.1	turquoise	0.824	PALP/	L-serine dehydratase/L-threonine deaminase
Nvec_vc1.1_XM_032363270.2	turquoise	0.823	BTB.HG2.13:CCIN/GAN/KLHL11	BTB:CCIN/GAN/KLHL11
Nvec_vc1.1_XM_032371032.2	turquoise	0.823	Homeobox/	Homeodomains:PRD_ARX
Nvec_vc1.1_XM_048722331.1	turquoise	0.823
Nvec_vc1.1_XM_048725965.1	turquoise	0.823	Ion_trans_2/SBP_bac_3/	ion-glutamate:NA
Nvec_vc1.1_XM_032386626.2	turquoise	0.823	DnaJ/CTDII/	DnaJ homolog subfamily B member 11
Nvec_vc1.1_XM_032376670.2	turquoise	0.823	GpcrRhopsn4/GpcrRhopsn4/	Integral membrane protein GPR180
Nvec_NVE1143	turquoise	0.821
orphan_peak_7534	turquoise	0.821	NA	NA
Nvec_vc1.1_XM_001625397.3	turquoise	0.821
Nvec_vc1.1_XM_032366530.2	turquoise	0.82
Nvec_vc1.1_XM_032382038.2	turquoise	0.82	ion-neuro-gated.HG1.3:AC243734/AC254952/CHRFAM7A/CHRNA1/CHRNA2/CHRNA3/CHRNA4/CHRNA5/CHRNA6/CHRNA7/CHRNB1/CHRNB2/CHRNB3/CHRNB4/CHRND/CHRNE/CHRNG	ion-neuro-gated:AC243734/AC254952/CHRFAM7A/CHRNA1/CHRNA2/CHRNA3/CHRNA4/CHRNA5/CHRNA6/CHRNA7/CHRNB1/CHRNB2/CHRNB3/CHRNB4/CHRND/CHRNE/CHRNG
Nvec_vc1.1_XM_032383358.2	turquoise	0.819	Prenyltransf/	Dehydrodolichyl diphosphate syntase complex subunit NUS1
Nvec_vc1.1_XM_048729288.1	turquoise	0.819		Syntaxin-18
Nvec_vc1.1_XM_048722531.1	turquoise	0.819	WD40/WD40/WD40/WD40/WD40/Coatomer_WDAD/COPI_C/	Coatomer subunit alpha
Nvec_vc1.1_XM_048721169.1	turquoise	0.818	Arf/	Uncharacterized protein
Nvec_vc1.1_XM_001619645.3	turquoise	0.818	PAN_1/
Nvec_vc1.1_XM_001638647.3	turquoise	0.816
Nvec_vc1.1_XM_001638542.3	turquoise	0.816	MFS_1/	Solute carrier family 17 member 9
Nvec_vc1.1_XM_032374580.2	turquoise	0.816
Nvec_vc1.1_XM_032387187.2	turquoise	0.815	Bap31/	B-cell receptor-associated protein 31 variant
Nvec_vc1.1_XM_048731934.1	turquoise	0.815	zf-C3HC4_2/	HCG27868
Nvec_vc1.1_XM_001626749.3	turquoise	0.815	BTB_2/	BTB/POZ domain-containing protein KCTD8
Nvec_vc1.1_XM_048719748.1	turquoise	0.813		Pyridoxal-dependent decarboxylase domain-containing protein 1
Nvec_vc1.1_XM_032380422.2	turquoise	0.812	7tm_1/	GPCR-rhodopsin:NA
Nvec_vc1.1_XM_048725222.1	turquoise	0.812	TPP_enzyme_N/TPP_enzyme_C/
Nvec_vc1.1_XM_001639659.3	turquoise	0.812
Nvec_vc1.1_XM_048722989.1	turquoise	0.812
Nvec_vc1.1_XM_001637201.3	turquoise	0.808	Frag1/	Uncharacterized protein
Nvec_vc1.1_XM_048724636.1	turquoise	0.807	Coatomer_WDAD/Coatomer_WDAD/	Coatomer subunit beta'
Nvec_vc1.1_XM_032365765.2	turquoise	0.807	Ricin_B_lectin/	Polypeptide N-acetylgalactosaminyltransferase
Nvec_vc1.1_XM_048734662.1	turquoise	0.806	Sec7_N/Sec7/	Golgi-specific brefeldin A-resistance guanine nucleotide exchange factor 1
Nvec_vc1.1_XM_001629728.3	turquoise	0.806	CBM_21/	Protein phosphatase 1 regulatory subunit 3B
Nvec_vc1.1_XM_001639886.3	turquoise	0.805	CBM_14/
Nvec_vc1.1_XM_048733340.1	turquoise	0.804	zf-Sec23_Sec24/Sec23_trunk/Sec23_BS/Sec23_helical/Gelsolin/	cDNA FLJ54322, highly similar to Protein transport protein Sec24B
Nvec_vc1.1_XM_001634745.3	turquoise	0.804
Nvec_vc1.1_XM_001641022.3	turquoise	0.804	CH/Filamin/Filamin/	Filamin A
Nvec_vc1.1_XM_048733724.1	turquoise	0.802	HRM/DUF3497/GPS/7tm_2/	GPCR-secretin:like:ADGRB1/ADGRB2/ADGRB3/ADGRF1/ADGRF2/ADGRF3/ADGRF4/ADGRF5:likeclu:3/7
Nvec_vc1.1_XM_032372281.2	turquoise	0.802	zf-C3HC4/zf-TRAF/zf-TRAF/MATH/	TNF receptor-associated factor 4
Nvec_vc1.1_XM_001640405.3	turquoise	0.802	Arf/	ADP-ribosylation factor 1
Nvec_vc1.1_XM_001627008.3	turquoise	0.802	MFS_2/	Transmembrane protein 180
Nvec_vc1.1_XM_001641550.3	turquoise	0.801	EMP24_GP25L/	Transmembrane emp24 domain-containing protein 7
Nvec_vc1.1_XM_032381550.2	turquoise	0.801	zf-RING_2/	RING finger protein 121
Nvec_vc1.1_XM_001634543.3	turquoise	0.8	Cys_Met_Meta_PP/	Cystathionine gamma-lyase
Nvec_vc1.1_XM_001641713.3	turquoise	0.8	Frag1/	Transmembrane protein 77
orphan_peak_4033	turquoise	0.798	NA	NA
Nvec_vc1.1_XM_032386455.2	turquoise	0.797	WD40/WD40/WD40/WD40/	Transducin beta-like protein 2
Nvec_vc1.1_XM_048734207.1	turquoise	0.797	TMEM18/	Transmembrane protein 18
Nvec_vc1.1_XM_048724757.1	turquoise	0.795	GATase_2/GATase_6/SIS/	Glutamine--fructose-6-phosphate aminotransferase [isomerizing] 1
Nvec_vc1.1_XM_048719347.1	turquoise	0.795
Nvec_NVE14852	turquoise	0.795
Nvec_vc1.1_XM_048729121.1	turquoise	0.795	CAP/	Golgi-associated plant pathogenesis-related protein 1
Nvec_vc1.1_XM_032384090.2	turquoise	0.795	AA_permease_2/	b(0,+)-type amino acid transporter 1
Nvec_vc1.1_XM_001637630.3	turquoise	0.794	LysM/	HCG37164
Nvec_vc1.1_XM_032370038.2	turquoise	0.794
Nvec_vc1.1_XM_001621930.3	turquoise	0.793	Ras/	H.sapiens ras-related Hrab6 protein
Nvec_vc1.1_XM_001628386.3	turquoise	0.793	Arf/	ADP-ribosylation factor 1
orphan_peak_7477	turquoise	0.792	NA	NA
Nvec_vc1.1_XM_048729143.1	turquoise	0.791	HNOB/HNOBA/Guanylate_cyc/	Guanylate cyclase soluble subunit beta-1
Nvec_vc1.1_XM_032375228.2	turquoise	0.79	RFX.HG1.1:RFX4/RFX6/RFX8	RFX:RFX4/RFX6/RFX8
Nvec_vc1.1_XM_032380153.2	turquoise	0.789		Coiled-coil domain-containing protein 63
Nvec_vc1.1_XM_001629070.3	turquoise	0.788	DUF2233/	N-acetylglucosamine-1-phosphodiester alpha-N-acetylglucosaminidase
Nvec_vc1.1_XM_032366834.2	turquoise	0.787	GDA1_CD39/	Ectonucleoside triphosphate diphosphohydrolase 5
Nvec_vc1.1_XM_032374012.2	turquoise	0.787	LRR_1/LRR_1/LRR_8/LRR_1/	Leucine rich repeat containing 57
Nvec_vc1.1_XM_032363464.2	turquoise	0.787	SNF/	Transporter
Nvec_vc1.1_XM_001626026.3	turquoise	0.787	UQ_con/	Ubiquitin-conjugating enzyme E2 E3
Nvec_vc1.1_XM_032362142.2	turquoise	0.787		Epididymis luminal protein 46
Nvec_vc1.1_XM_032375218.2	turquoise	0.786	Methyltransf_11/
Nvec_vc1.1_XM_032378910.2	turquoise	0.786
Nvec_vc1.1_XM_032383851.2	turquoise	0.784	MACPF/
Nvec_vc1.1_XM_001632102.3	turquoise	0.784	FAM181/	Protein FAM181A
Nvec_vc1.1_XM_032363577.2	turquoise	0.784		Golgi-associated PDZ and coiled-coil motif containing protein transcript variant 4
Nvec_vc1.1_XM_001632000.3	turquoise	0.783	Mito_carr/Mito_carr/Mito_carr/	Brain mitochondrial carrier protein 1
Nvec_vc1.1_XM_032365707.2	turquoise	0.782	PBP/	Epididymis secretory protein Li 300
Nvec_vc1.1_XM_032364700.2	turquoise	0.782	ERGIC_N/	Endoplasmic reticulum-Golgi intermediate compartment protein 2
Nvec_vc1.1_XM_032366493.2	turquoise	0.781	DUF1387/	Spermatogenesis associated, serine-rich 2
Nvec_vc1.1_XM_001639875.3	turquoise	0.781	UDPGP/	UDP-N-acetylhexosamine pyrophosphorylase
Nvec_vc1.1_XM_001639824.3	turquoise	0.781		Tetratricopeptide repeat protein 36
Nvec_vc1.1_XM_032379149.2	turquoise	0.781	PAN_1/
Nvec_vc1.1_XM_048728500.1	turquoise	0.779	TPR_1/SRP72/	Signal recognition particle subunit SRP72
Nvec_vc1.1_XM_032378142.2	turquoise	0.778	Fumble/	PANK2 protein
Nvec_vc1.1_XM_001639991.3	turquoise	0.776	Tropomyosin/	Beta tropomyosin isoform
Nvec_vc1.1_XM_001639353.3	turquoise	0.776	Thioredoxin/Thioredoxin/ERp29/	Protein disulfide-isomerase A4
Nvec_vc1.1_XM_001635070.3	turquoise	0.775		Branched chain keto acid dehydrogenase E1, alpha polypeptide variant
Nvec_NVE12148	turquoise	0.773	Phospho_p8/
Nvec_vc1.1_XM_001640760.3	turquoise	0.773	UQ_con/	Ubiquitin-conjugating enzyme E2H (UBC8 homolog, yeast)
Nvec_vc1.1_XM_048724225.1	turquoise	0.773	Lung_7-TM_R/	cDNA FLJ76707, highly similar to Homo sapiens transmembrane protein 87A, mRNA
Nvec_vc1.1_XM_048732496.1	turquoise	0.772
Nvec_vc1.1_XM_048719819.1	turquoise	0.771	RabGAP-TBC/SH3_1/RUN/	RUN and TBC1 domain-containing protein 3
Nvec_vc1.1_XM_001623139.3	turquoise	0.77	Longin/Synaptobrevin/	YKT6 v-SNARE protein
Nvec_vc1.1_XM_001629409.3	turquoise	0.77	Neur_chan_LBD/Neur_chan_memb/	ion-neuro-gated:like:GABRA1/GABRA2/GABRA3/GABRA4/GABRA5/GABRA6/GABRB1/GABRB2/GABRB3/GABRD/GABRE/GABRG1/GABRG2/GABRG3/GABRP/GABRQ/GABRR1/GABRR2/GABRR3:likeclu:14/15
Nvec_vc1.1_XM_001624030.3	turquoise	0.77	Acyl-CoA_dh_N/Acyl-CoA_dh_M/Acyl-CoA_dh_1/	Isovaleryl-CoA dehydrogenase, mitochondrial
Nvec_vc1.1_XM_032374436.2	turquoise	0.767	PAP2/	Sphingosine-1-phosphate phosphatase 2
Nvec_vc1.1_XM_001641695.3	turquoise	0.767	SAM.HG11.0:STIM1/STIM2	SAM:STIM1/STIM2
Nvec_vc1.1_XM_048734096.1	turquoise	0.766	EMP70/	Transmembrane 9 superfamily member 1
Nvec_vc1.1_XM_048730495.1	turquoise	0.766	Zip/	Solute carrier family 39 (Zinc transporter), member 9
Nvec_vc1.1_XM_001632989.3	turquoise	0.765	SNARE/	BET1-like protein
Nvec_vc1.1_XM_032372203.2	turquoise	0.765	RGS/	RGS:like:RGS17/RGS19/RGS20:likeclu:9
Nvec_vc1.1_XM_048723046.1	turquoise	0.764	bZIP.HG3.5:CREB3L1/CREB3L2	bZIP:CREB3L1/CREB3L2
Nvec_vc1.1_XM_032380370.2	turquoise	0.764	WD40/WD40/WD40/WD40/WD40/WD40/	Protein SEC13 homolog
Nvec_vc1.1_XM_032386474.2	turquoise	0.763	EMP70/EMP70/EMP70/	Transmembrane 9 superfamily member 4
Nvec_vc1.1_XM_032384233.2	turquoise	0.763	EF-hand_8/EF-hand_7/	Kv channel interacting protein 3, calsenilin
Nvec_vc1.1_XM_048730406.1	turquoise	0.763		Ribosome-binding protein 1
Nvec_vc1.1_XM_048728044.1	turquoise	0.762	HIT/	Protein kinase C inhibitor-2
Nvec_vc1.1_XM_001628774.3	turquoise	0.762	Aminotran_5/	Serine--pyruvate aminotransferase
Nvec_vc1.1_XM_001627434.3	turquoise	0.761	ADP_PFK_GK/	cDNA FLJ56905, highly similar to ADP-dependent glucokinase (EC 2.7.1.147)
Nvec_vc1.1_XM_032383225.2	turquoise	0.761	Glyco_transf_54/	Alpha-1,3-mannosyl-glycoprotein 4-beta-N-acetylglucosaminyltransferase C
Nvec_v1g246107	turquoise	0.76
Nvec_vc1.1_XM_048732328.1	turquoise	0.759	fn3/fn3/fn3/fn3/fn3/fn3/fn3/	fibronectin:like:FNDC3A/FNDC3B:likeclu:2
Nvec_vc1.1_XM_032380133.2	turquoise	0.759	Nup88/	Nuclear pore complex protein Nup88
Nvec_vc1.1_XM_001629939.3	turquoise	0.758	EF-hand_5/EF-hand_7/	Neurocalcin delta
Nvec_vc1.1_XM_048731535.1	turquoise	0.757
Nvec_NVE515	turquoise	0.757
Nvec_vc1.1_XM_032379605.2	turquoise	0.756
Nvec_vc1.1_XM_001637171.3	turquoise	0.756	EamA/TPT/	Solute carrier family 35, member E1
Nvec_vc1.1_XM_048723533.1	turquoise	0.756	Glyco_transf_18/Glyco_transf_18/	Putative uncharacterized protein MGAT5
Nvec_vc1.1_XM_032374041.2	turquoise	0.753	Homeobox.HG1.14:LIM_LHX2/LIM_LHX6/LIM_LHX8	Homeodomains:LIM_LHX6/LIM_LHX8
Nvec_vc1.1_XM_032368739.2	turquoise	0.752	NA	NA
Nvec_vc1.1_XM_001635477.3	turquoise	0.752	Ion_trans_2/Ion_trans_2/	Potassium channel subfamily K member 3
Nvec_vc1.1_XM_001627936.3	turquoise	0.751	Ion_trans_2/Ion_trans_2/	Potassium channel subfamily K member 3
Nvec_vc1.1_XM_032383296.2	turquoise	0.751	ion-atp-gated.HG1.1:P2RX1/P2RX2/P2RX3/P2RX4/P2RX5/P2RX6/P2RX7	ion-atp-gated:P2RX1/P2RX2/P2RX3/P2RX4/P2RX5/P2RX6/P2RX7
Nvec_vc1.1_XM_032380187.2	turquoise	0.75	ABC_tran/ABC2_membrane/	ATP-binding cassette sub-family G member 4
Nvec_vc1.1_XM_001628787.3	turquoise	0.75	Cyt-b5/	Neudesin
Nvec_vc1.1_XM_001630110.3	turquoise	0.75		PRKCA-binding protein
Nvec_vc1.1_XM_001629376.3	turquoise	0.749	Cyclin_N/	cDNA FLJ61091, highly similar to CDK5 and ABL1 enzyme substrate 1
Nvec_vc1.1_XM_001621797.3	turquoise	0.747	SIR2.HG5.0:SIRT7	SIR2:SIRT7
Nvec_vc1.1_XM_032370780.2	turquoise	0.747	Trypsin/	Chymotrypsin-like elastase family member 3B
Nvec_vc1.1_XM_032374749.2	turquoise	0.746		GDP-L-fucose synthase
Nvec_vc1.1_XM_001641376.3	turquoise	0.746	ATP-synt_F/	V-type proton ATPase subunit F
Nvec_vc1.1_XM_001638004.3	turquoise	0.745	MARVEL/	MARVEL:like:CMTM3/CMTM4/CMTM5/CMTM6/CMTM7/CMTM8/MAL/MAL2/MALL/MARVELD1/MARVELD2/MYADM/MYADML2/OCLN/PLLP/PLP2:likeclu:0
Nvec_vc1.1_XM_032372165.2	turquoise	0.743
Nvec_vc1.1_XM_001634435.3	turquoise	0.743	DUF773/	CDK5 regulatory subunit-associated protein 3
orphan_peak_4432	turquoise	0.742	NA	NA
Nvec_vc1.1_XM_001635556.3	turquoise	0.742		cDNA FLJ75726, highly similar to Homo sapiens basic leucine zipper nuclear factor 1 (JEM-1) (BLZF1), mRNA
Nvec_vc1.1_XM_001633819.3	turquoise	0.741	HLH/	HLH:like:ID1/ID2/ID3/ID4:likeclu:40
Nvec_vc1.1_XM_032373099.2	turquoise	0.741	Homeobox.HG5.0:POU_POU3F1/POU_POU3F2/POU_POU3F3/POU_POU3F4	Homeodomains:POU_POU3F1/POU_POU3F2/POU_POU3F3/POU_POU3F4
Nvec_vc1.1_XM_032363201.2	turquoise	0.74	AA_permease/	Solute carrier family 12 member 8
Nvec_vc1.1_XM_001633462.3	turquoise	0.739	AA_permease_2/	Cationic amino acid transporter 4
Nvec_vc1.1_XM_032381531.2	turquoise	0.738	BRICHOS/
Nvec_vc1.1_XM_048719776.1	turquoise	0.737	Pkinase_C/	Protein kinase C beta type
Nvec_vc1.1_XM_001631880.3	turquoise	0.737	UQ_con/	Ubiquitin-conjugating enzyme E2 G1
Nvec_vc1.1_XM_001628235.3	turquoise	0.736	Glutaredoxin/	GLRX2 protein
Nvec_vc1.1_XM_032377288.2	turquoise	0.735		Protein C19orf12
Nvec_vc1.1_XM_032364895.2	turquoise	0.735	Ras/	cDNA FLJ75033, highly similar to Homo sapiens RAS and EF-hand domain containing (RASEF), mRNA
Nvec_vc1.1_XM_048724463.1	turquoise	0.734	SNARE/	BET1 homolog (S. cerevisiae)
Nvec_vc1.1_XM_032372633.2	turquoise	0.734	Usp/
Nvec_vc1.1_XM_001640398.3	turquoise	0.733	G-gamma/	Guanine nucleotide-binding protein G(I)/G(S)/G(O) subunit gamma-13
Nvec_vc1.1_XM_032363255.2	turquoise	0.732	VCBS/	T-cell immunomodulatory protein
Nvec_v1g220833	turquoise	0.73	7tm_1/7tm_1/	GPCR-rhodopsin:like:CCKAR/CCKBR/GPR83/HCRTR1/HCRTR2/NPFFR1/NPFFR2/NPY1R/NPY2R/NPY4R/NPY4R2/NPY5R/PRLHR/QRFPR/TACR1/TACR2/TACR3:likeclu:10/24/34/45/49/51/53/64
Nvec_v1g169659	turquoise	0.73	RAMP4/	Stress-associated endoplasmic reticulum protein 2
Nvec_vc1.1_XM_048724569.1	turquoise	0.729	Zip/	Zinc transporter ZIP14
Nvec_vc1.1_XM_032375751.2	turquoise	0.729	DUF1751/	Transmembrane protein 115
Nvec_vc1.1_XM_032384325.2	turquoise	0.729	Synaptotagmin.HG1.33:RIMS1/RIMS2/RIMS3/RIMS4	Synaptotagmin:RIMS1/RIMS2/RIMS3/RIMS4
Nvec_vc1.1_XM_032375017.2	turquoise	0.727
Nvec_vc1.1_XM_032372869.2	turquoise	0.727
Nvec_vc1.1_XM_001639476.3	turquoise	0.727	Malate_synthase/
Nvec_vc1.1_XM_032378511.2	turquoise	0.727
Nvec_vc1.1_XM_032362942.2	turquoise	0.727	SSF.HG2.3:SLC5A1/SLC5A10/SLC5A2/SLC5A4/SLC5A9	SSF:SLC5A1/SLC5A10/SLC5A2/SLC5A4/SLC5A9
Nvec_vc1.1_XM_032363136.2	turquoise	0.727	RAI16-like/	Protein FAM160B1
Nvec_vc1.1_XM_032384939.2	turquoise	0.727	SPC25/	Signal peptidase complex subunit 2
Nvec_vc1.1_XM_032371368.2	turquoise	0.726	zf-C2HC_2/zf-C2HC_2/zf-C2HC_2/zf-C2HC_2/	Zinc finger protein 474
Nvec_vc1.1_XM_032374226.2	turquoise	0.724	Aa_trans/	Transmembrane protein 104
Nvec_vc1.1_XM_048730007.1	turquoise	0.723
Nvec_vc1.1_XM_001625413.3	turquoise	0.723	V-SNARE_C/	Golgi SNAP receptor complex member 2
Nvec_vc1.1_XM_048720751.1	turquoise	0.722	Asparaginase_2/	cDNA FLJ33589 fis, clone BRAMY2012536, highly similar to Homo sapiens asparaginase like 1 (ASRGL1), mRNA
Nvec_vc1.1_XM_001622409.3	turquoise	0.722
Nvec_vc1.1_XM_032366627.2	turquoise	0.722
Nvec_vc1.1_XM_001631538.3	turquoise	0.721	BEN/	BEN domain-containing protein 3
Nvec_vc1.1_XM_032387010.2	turquoise	0.721	GCC2_GCC3/GCC2_GCC3/GCC2_GCC3/GCC2_GCC3/GCC2_GCC3/GCC2_GCC3/SEA/F5_F8_type_C/	Coagulation factor V
Nvec_vc1.1_XM_048724407.1	turquoise	0.719	GAF/	Dual 3',5'-cyclic-AMP and -GMP phosphodiesterase 11A
Nvec_vc1.1_XM_032372148.2	turquoise	0.718	Ion_trans_2/BK_channel_a/	Potassium channel subfamily T member 1
Nvec_vc1.1_XM_032365831.2	turquoise	0.718	Syntaxin/SNARE/	Syntaxin-5
Nvec_vc1.1_XM_001624860.3	turquoise	0.717	ADH_N/ADH_zinc_N/	Epididymis secretory sperm binding protein Li 95n
Nvec_vc1.1_XM_048727327.1	turquoise	0.716	ion-NaKCa.HG9.3:SCN10A/SCN11A/SCN1A/SCN2A/SCN3A/SCN4A/SCN5A/SCN7A/SCN8A/SCN9A	ion-NaKCa:SCN10A/SCN11A/SCN1A/SCN2A/SCN3A/SCN4A/SCN5A/SCN7A/SCN8A/SCN9A
Nvec_vc1.1_XM_048724583.1	turquoise	0.714	PQQ_2/	cDNA FLJ60483, highly similar to Homo sapiens 2-aminoadipic 6-semialdehyde dehydrogenase (AASDH), mRNA
Nvec_vc1.1_XM_001630214.3	turquoise	0.713	BAR/SH3_9/	Endophilin-B1
Nvec_vc1.1_XM_001637079.3	turquoise	0.711
Nvec_vc1.1_XM_001636610.3	turquoise	0.711
Nvec_vc1.1_XM_001627424.3	turquoise	0.711	Ferritin/	Ferritin
Nvec_vc1.1_XM_032383104.2	turquoise	0.711	Yip1/	Protein YIPF
Nvec_vc1.1_XM_048725899.1	turquoise	0.708
Nvec_vc1.1_XM_001638603.3	turquoise	0.708	GST_C_3/	Failed axon connections homolog
Nvec_vc1.1_XM_032378457.2	turquoise	0.708	7TM_GPCR_Srw/	GPCR-rhodopsin:NA
Nvec_vc1.1_XM_001641608.3	turquoise	0.707	Cyclin_N/	Cyclin I
Nvec_vc1.1_XM_048721849.1	turquoise	0.707	DnaJ/Sec63/	Translocation protein SEC63 homolog
Nvec_vc1.1_XM_001638419.3	turquoise	0.707	Fringe.HG3.1:C1GALT1	Fringe:C1GALT1
Nvec_vc1.1_XM_048728573.1	turquoise	0.707	PDEase_I/	Putative uncharacterized protein PDE5A
Nvec_NVE2895	turquoise	0.706
Nvec_vc1.1_XM_032365048.2	turquoise	0.705	WD40/WD40/WD40/	WD repeat-containing protein 70
Nvec_vc1.1_XM_048725686.1	turquoise	0.705		Putative uncharacterized protein DKFZp667O0311
Nvec_vc1.1_XM_032381212.2	turquoise	0.704
Nvec_vc1.1_XM_001632003.3	turquoise	0.704
Nvec_vc1.1_XM_048731444.1	turquoise	0.701
Nvec_vc1.1_XM_032377158.2	turquoise	0.7	Ank_2/	E3 ubiquitin-protein ligase HACE1
Nvec_vc1.1_XM_032367258.2	turquoise	0.7		Probable tRNA methyltransferase 9-like protein
Nvec_vc1.1_XM_032385897.2	turquoise	0.699	zf-MYND/
Nvec_vc1.1_XM_001632877.3	turquoise	0.698	Peptidase_S8/P_proprotein/	Proprotein convertase subtilisin/kexin type 1
Nvec_vc1.1_XM_001628390.3	turquoise	0.697	7tm_1/	GPCR-rhodopsin:NA
Nvec_vc1.1_XM_048721067.1	turquoise	0.697	Motile_Sperm/	Vesicle-associated membrane protein-associated protein A
Nvec_vc1.1_XM_032366070.2	turquoise	0.694		UPF0577 protein KIAA1324-like
Nvec_vc1.1_XM_001626688.3	turquoise	0.693	Snapin_Pallidin/	SNARE-associated protein Snapin
Nvec_vc1.1_XM_032375602.2	turquoise	0.692	zf-C2H2.HG3.1:INSM1/INSM2	zf-C2H2:INSM1/INSM2
Nvec_vc1.1_XM_001626679.3	turquoise	0.691	Pro_isomerase/	Peptidyl-prolyl cis-trans isomerase B
Nvec_vc1.1_XM_048723666.1	turquoise	0.69	Glycos_transf_2/Ricin_B_lectin/	Polypeptide N-acetylgalactosaminyltransferase
Nvec_vc1.1_XM_048724116.1	turquoise	0.69		Serine/threonine-protein kinase Nek10
Nvec_vc1.1_XM_032387255.2	turquoise	0.689	SWIRM.HG1.0:MYSM1	SWIRM:MYSM1
Nvec_vc1.1_XM_001628125.3	turquoise	0.687	PCMT/	Protein-L-isoaspartate O-methyltransferase domain-containing protein 2
Nvec_vc1.1_XM_032379174.2	turquoise	0.686
Nvec_vc1.1_XM_001628173.3	turquoise	0.686	ADK/	UMP-CMP kinase
Nvec_vc1.1_XM_001637999.3	turquoise	0.686	MARVEL/	MARVEL:like:CMTM3/CMTM4/CMTM5/CMTM6/CMTM7/CMTM8/MAL/MAL2/MALL/MARVELD1/MARVELD2/MYADM/MYADML2/OCLN/PLLP/PLP2:likeclu:0
Nvec_vc1.1_XM_001626166.3	turquoise	0.685	Abhydrolase_5/	Alpha/beta hydrolase domain-containing protein 14A
Nvec_vc1.1_XM_032385672.2	turquoise	0.684
Nvec_vc1.1_XM_032373089.2	turquoise	0.682	Homeobox.HG5.0:POU_POU3F1/POU_POU3F2/POU_POU3F3/POU_POU3F4	Homeodomains:POU_POU3F1/POU_POU3F2/POU_POU3F3/POU_POU3F4
Nvec_vc1.1_XM_032385646.2	turquoise	0.679		Cytoplasmic dynein 1 heavy chain 1
Nvec_vc1.1_XM_032362135.2	turquoise	0.675	ARID_BRIGHT.HG1.2:ARID3A/ARID3B/ARID3C	ARID_BRIGHT:ARID3A/ARID3B/ARID3C
Nvec_vc1.1_XM_048731183.1	turquoise	0.675
Nvec_vc1.1_XM_032382746.2	turquoise	0.674	AA_permease_2/AA_permease_C/	Solute carrier family 7 (Cationic amino acid transporter, y+ system), member 1
Nvec_vc1.1_XM_048734441.1	turquoise	0.671
Nvec_vc1.1_XM_048730227.1	turquoise	0.671	Ricin_B_lectin/	Polypeptide N-acetylgalactosaminyltransferase
Nvec_vc1.1_XM_001638027.3	turquoise	0.671		Cysteine and histidine-rich protein 1
Nvec_vc1.1_XM_001631026.3	turquoise	0.67	Longin/Synaptobrevin/	Synaptobrevin-like 1
Nvec_v1g206164	turquoise	0.67	BTG/	B-cell translocation gene 1, anti-proliferative
Nvec_vc1.1_XM_032364117.2	turquoise	0.667	Sec7/HNOB/Guanylate_cyc/	F-box only protein 8
Nvec_vc1.1_XM_032364655.2	turquoise	0.666
Nvec_vc1.1_XM_048722463.1	turquoise	0.666	7tm_1/	GPCR-rhodopsin:NA
Nvec_vc1.1_XM_001639554.3	turquoise	0.666	DER1/	Derlin-2
Nvec_vc1.1_XM_032379583.2	turquoise	0.666	Prenyltransf/Prenyltransf/	Dehydrodolichyl diphosphate syntase complex subunit DHDDS
Nvec_vc1.1_XM_048729307.1	turquoise	0.665	Fes1/	Nucleotide exchange factor SIL1
Nvec_vc1.1_XM_001633630.3	turquoise	0.662	FAM92/	Protein FAM92A1
Nvec_vc1.1_XM_032374705.2	turquoise	0.662	Ras/	Ras-related protein Rab-3C
Nvec_vc1.1_XM_032362389.2	turquoise	0.661	NA	NA
Nvec_vc1.1_XM_001628096.3	turquoise	0.661	PRKCSH-like/PRKCSH_1/	Glucosidase 2 subunit beta
Nvec_vc1.1_XM_001626244.3	turquoise	0.66	Ribosomal_L10/Ribosomal_60s/	Ribosomal protein, large, P0
Nvec_vc1.1_XM_048728946.1	turquoise	0.659	7tm_1/	GPCR-rhodopsin:like:GPR176:likeclu:1
Nvec_vc1.1_XM_032385492.2	turquoise	0.659	EF-hand_like/PI-PLC-X/PI-PLC-Y/C2/	Phosphoinositide phospholipase C
Nvec_vc1.1_XM_032370453.2	turquoise	0.659
Nvec_vc1.1_XM_048732431.1	turquoise	0.657
Nvec_vc1.1_XM_032367137.2	turquoise	0.656	Mito_carr/Mito_carr/Mito_carr/	Solute carrier family 25 member 36
Nvec_vc1.1_XM_001625070.3	turquoise	0.654	Cornichon/	Cornichon homolog (Drosophila)
Nvec_vc1.1_XM_001640353.3	turquoise	0.652		Cerebellar degeneration-related protein 2-like
Nvec_vc1.1_XM_001626344.3	turquoise	0.651	DUF4558/	Uncharacterized protein C1orf189
Nvec_vc1.1_XM_032383902.2	turquoise	0.651	UBX/	cDNA FLJ58827, highly similar to UBX domain-containing protein 2
Nvec_vc1.1_XM_001634075.3	turquoise	0.651	VWA/	Collagen alpha-1(XII) chain
Nvec_vc1.1_XM_032378297.2	turquoise	0.649	4HBT/4HBT/	Cytosolic acyl coenzyme A thioester hydrolase
Nvec_vc1.1_XM_001635348.3	turquoise	0.649	Sep15_SelM/	15 kDa selenoprotein
Nvec_vc1.1_XM_032366838.2	turquoise	0.649	Na_Pi_cotrans/Na_Pi_cotrans/	cDNA FLJ78634, highly similar to Homo sapiens solute carrier family 34 (sodium phosphate), member 2 (SLC34A2), mRNA
Nvec_v1g177835	turquoise	0.648	Complex1_LYR/	LYR motif-containing protein 5
Nvec_vc1.1_XM_001624012.3	turquoise	0.647
Nvec_vc1.1_XM_001632170.3	turquoise	0.645	GST_N_3/GST_C/	Glutathione transferase zeta 1 (Maleylacetoacetate isomerase)
Nvec_vc1.1_XM_048726925.1	turquoise	0.645		Synaptic vesicle 2-related protein
Nvec_vc1.1_XM_048722577.1	turquoise	0.639		ADP-ribosylation factor GTPase-activating protein 2
Nvec_vc1.1_XM_001637098.3	turquoise	0.638	MgtE/	Solute carrier family 41 member 2
Nvec_vc1.1_XM_032382950.2	turquoise	0.637
Nvec_vc1.1_XM_048728724.1	turquoise	0.635		Coiled-coil domain-containing protein 186
Nvec_vc1.1_XM_032369347.2	turquoise	0.632	Rhomboid/	Rhomboid domain containing 1
Nvec_vc1.1_XM_032376425.2	turquoise	0.632	DUF3808/	Tetratricopeptide repeat protein 39C
Nvec_vc1.1_XM_001639253.3	turquoise	0.629	EF-hand_6/EF-hand_7/	Frequenin homolog (Drosophila)
Nvec_vc1.1_XM_032377836.2	turquoise	0.627
Nvec_vc1.1_XM_048731832.1	turquoise	0.627	Ion_trans/	Calcium channel, voltage-dependent, L type, alpha 1B subunit
Nvec_vc1.1_XM_032381880.2	turquoise	0.626	ELFV_dehydrog_N/ELFV_dehydrog/	Epididymis tissue sperm binding protein Li 18mP
Nvec_vc1.1_XM_001621715.3	turquoise	0.626	Med15_fungi/	Full-length cDNA clone CS0DI023YE22 of Placenta of Homo sapiens (human)
Nvec_vc1.1_XM_001632400.3	turquoise	0.621	CDO_I/	Cysteine dioxygenase type 1
Nvec_vc1.1_XM_048722500.1	turquoise	0.62	TEA/	TEA:like:TEAD1/TEAD2/TEAD3/TEAD4:likeclu:1
Nvec_vc1.1_XM_032380941.2	turquoise	0.616	PH/	cDNA FLJ61356
Nvec_vc1.1_XM_001635172.3	turquoise	0.615	HLH.HG2.25:MNT/MXD1/MXD3/MXD4/MXI1	HLH:MNT/MXD1/MXD3/MXD4/MXI1
Nvec_vc1.1_XM_048727166.1	turquoise	0.615	Neur_chan_LBD/	Neuronal acetylcholine receptor subunit alpha-2
Nvec_vc1.1_XM_001624431.3	turquoise	0.614	SNAP/	Beta-soluble NSF attachment protein
Nvec_vc1.1_XM_001629827.3	turquoise	0.613	GFO_IDH_MocA/GFO_IDH_MocA_C/	Trans-1,2-dihydrobenzene-1,2-diol dehydrogenase
Nvec_vc1.1_XM_032385647.2	turquoise	0.612	RFX.HG2.1:RFX1/RFX2/RFX3	RFX:RFX1/RFX2/RFX3
Nvec_vc1.1_XM_032371808.2	turquoise	0.611	Gal_Lectin/Gal_Lectin/	Protein eva-1 homolog C
Nvec_vc1.1_XM_048734049.1	turquoise	0.609	Uso1_p115_head/	Vesicle docking protein p115
Nvec_NVE6749	turquoise	0.607
Nvec_vc1.1_XM_001634848.3	turquoise	0.606	ERGIC_N/COPIIcoated_ERV/	ERGIC and golgi 3
Nvec_vc1.1_XM_032367703.2	turquoise	0.603	Epimerase/	UDP-glucose 4-epimerase
Nvec_vc1.1_XM_048724149.1	pink	0.977
Nvec_vc1.1_XM_001633640.3	pink	0.974		Protein FAM167A
Nvec_vc1.1_XM_001626603.3	pink	0.974	CAP/	Golgi-associated plant pathogenesis-related protein 1
Nvec_vc1.1_XM_032368533.2	pink	0.973	NA	NA
Nvec_vc1.1_XM_001631173.3	pink	0.973	Homeobox.HG1.88:PRD_VSX1/PRD_VSX2	Homeodomains:PRD_VSX1/PRD_VSX2
Nvec_vc1.1_XM_001624950.3	pink	0.972
Nvec_vc1.1_XM_048722024.1	pink	0.968	Globin/	Neuroglobin
Nvec_NVE14949	pink	0.964
Nvec_vc1.1_XM_032381931.2	pink	0.964	Tubulin/Tubulin_C/	Tubulin alpha-1C chain
Nvec_vc1.1_XM_048724673.1	pink	0.961
Nvec_vc1.1_XM_048734251.1	pink	0.96	Cupin_8/	CupinJmjC:like:HIF1AN:likeclu:18
Nvec_vc1.1_XM_032364250.2	pink	0.958	BAR/SH3_2/	Endophilin-A3
Nvec_vc1.1_XM_048729169.1	pink	0.955	Ank_2/Ank_2/	Ankyrin repeat domain-containing protein 55
Nvec_vc1.1_XM_032379650.2	pink	0.953	7tm_1/	GPCR-rhodopsin:NA
Nvec_vc1.1_XM_032363199.2	pink	0.951	NA	NA
Nvec_vc1.1_XM_001634346.3	pink	0.949
orphan_peak_4549	pink	0.949	NA	NA
Nvec_NVE4782	pink	0.948
Nvec_v1g244904	pink	0.944
Nvec_vc1.1_XM_048725434.1	pink	0.943
Nvec_vc1.1_XM_032380723.2	pink	0.942	PTPlike_phytase/	KIAA1274
Nvec_vc1.1_XM_032374876.2	pink	0.941
Nvec_vc1.1_XM_048733170.1	pink	0.94	Ammonium_transp/	Ammonium transporter Rh type C
Nvec_vc1.1_XM_048727926.1	pink	0.939	7tm_1/	GPCR-rhodopsin:like:ADORA2B:likeclu:11
Nvec_vc1.1_XM_032375361.2	pink	0.938	zf-C2H2.HG5.24:PRDM2	zf-C2H2:PRDM2
Nvec_vc1.1_XM_048731060.1	pink	0.937
Nvec_vc1.1_XM_001637426.3	pink	0.935	Thioredoxin/	Thioredoxin
Nvec_vc1.1_XM_001633162.3	pink	0.934	MIP/	Aquaporin-2
Nvec_vc1.1_XM_001628089.3	pink	0.933	Reticulon/	Reticulon
Nvec_NVE10948	pink	0.933
Nvec_v1g240024	pink	0.932
Nvec_NVE24721	pink	0.931
Nvec_NVE82	pink	0.931
Nvec_vc1.1_XM_048725179.1	pink	0.929	Peptidase_M13_N/Peptidase_M13/	Membrane metallo-endopeptidase
Nvec_vc1.1_XM_032386352.2	pink	0.929
Nvec_vc1.1_XM_032367360.2	pink	0.927	Frag1/	Transmembrane protein 77
Nvec_vc1.1_XM_001627155.3	pink	0.927
Nvec_vc1.1_XM_001639778.3	pink	0.923	ADH_N/ADH_zinc_N/	Sorbitol dehydrogenase
orphan_peak_1172	pink	0.922	NA	NA
Nvec_vc1.1_XM_032377235.2	pink	0.922		ABC transporter MOAT-B isoform
Nvec_vc1.1_XM_001631994.3	pink	0.92
Nvec_vc1.1_XM_048724864.1	pink	0.919	RRM.HG6.6:ELAVL1/ELAVL2/ELAVL3/ELAVL4	RRM:ELAVL1/ELAVL2/ELAVL3/ELAVL4
Nvec_vc1.1_XM_001635260.3	pink	0.919	Globin/	Neuroglobin
Nvec_vc1.1_XM_001628087.3	pink	0.915	Doublesex_DM.HG1.14:DMRTA1/DMRTA2	Doublesex_DM:DMRTA1/DMRTA2
Nvec_vc1.1_XM_032379652.2	pink	0.915	NA	NA
Nvec_vc1.1_XM_032366275.2	pink	0.914	7tm_1/	GPCR-rhodopsin:NA
Nvec_vc1.1_XM_032372780.2	pink	0.914	Trypsin/	Enterokinase catalytic subunit
Nvec_vc1.1_XM_001631504.3	pink	0.914
Nvec_vc1.1_XM_032366848.2	pink	0.913	zf-C3HC4/zf-B_box/Filamin/NHL/NHL/NHL/	Tripartite motif-containing protein 2
Nvec_NVE8521	pink	0.913
Nvec_vc1.1_XM_048723918.1	pink	0.912	7tm_1/	GPCR-rhodopsin:NA
Nvec_vc1.1_XM_032380113.2	pink	0.912	CRAL_TRIO/GOLD_2/	SEC14-like 4 (S. cerevisiae)
Nvec_vc1.1_XM_032367564.2	pink	0.911
Nvec_NVE18491	pink	0.908
Nvec_vc1.1_XM_048733828.1	pink	0.905	TIMP/	Metalloproteinase inhibitor 3
Nvec_vc1.1_XM_032366830.2	pink	0.903
Nvec_vc1.1_XM_048728391.1	pink	0.903	NA	NA
Nvec_vc1.1_XM_001625777.3	pink	0.901	F5_F8_type_C/	Lactadherin
Nvec_vc1.1_XM_048729936.1	pink	0.899	NA	NA
Nvec_v1g233523	pink	0.898
Nvec_vc1.1_XM_001631969.3	pink	0.897	7tm_1/	GPCR-rhodopsin:NA
Nvec_vc1.1_XM_001638511.3	pink	0.895
orphan_peak_3391	pink	0.895	NA	NA
Nvec_vc1.1_XM_048732209.1	pink	0.894	NA	NA
Nvec_vc1.1_XM_001632595.3	pink	0.891	7tm_1/	GPCR-rhodopsin:NA
Nvec_vc1.1_XM_032378066.2	pink	0.89	epithelial-Na.HG1.9:SCNN1A/SCNN1B/SCNN1D/SCNN1G	epithelial-Na:SCNN1A/SCNN1B/SCNN1D/SCNN1G
Nvec_vc1.1_XM_032380734.2	pink	0.89	MACPF/
Nvec_vc1.1_XM_048722503.1	pink	0.89
Nvec_vc1.1_XM_001637845.3	pink	0.89
Nvec_vc1.1_XM_001639164.3	pink	0.886	Homeobox/	Homeodomains:like:PRD_NOBOX:likeclu:34
Nvec_vc1.1_XM_032370984.2	pink	0.885	HLH/	HLH:like:ASCL1/ASCL2:likeclu:45
Nvec_vc1.1_XM_032364770.2	pink	0.884	7tm_1/	GPCR-rhodopsin:NA
Nvec_vc1.1_XM_001638276.3	pink	0.879	DUF2305/	Lipid droplet-associated hydrolase
Nvec_vc1.1_XM_048730950.1	pink	0.872		ATP-binding cassette sub-family A member 2
Nvec_vc1.1_XM_001626738.3	pink	0.871	Ank_2/	Cyclin-dependent kinase inhibitor 2D (P19, inhibits CDK4)
Nvec_NVE23895	pink	0.869
Nvec_vc1.1_XM_032385455.2	pink	0.869
Nvec_vc1.1_XM_048723285.1	pink	0.868	Fibrinogen_C/	Angiopoietin-related protein 7
Nvec_vc1.1_XM_048726511.1	pink	0.864		Oculocerebrorenal syndrome of Lowe
Nvec_vc1.1_XM_048729375.1	pink	0.859	EF-hand_7/EF-hand_7/	Calmodulin
Nvec_vc1.1_XM_048732269.1	pink	0.857	NA	NA
Nvec_v1g128929	pink	0.855	Tctex-1/	Tctex1 domain-containing protein 1
Nvec_NVE5020	pink	0.852
Nvec_vc1.1_XM_032377703.2	pink	0.85	RGS.HG1.9:RGS17/RGS19/RGS20	RGS:RGS17/RGS19/RGS20
Nvec_vc1.1_XM_001636328.3	pink	0.847
Nvec_vc1.1_XM_048721709.1	pink	0.847	BTB_2/	cDNA FLJ77188, highly similar to Homo sapiens potassium channel tetramerisation domain containing 16 (KCTD16), mRNA
Nvec_vc1.1_XM_032375645.2	pink	0.846	PIP5K/	Phosphatidylinositol 5-phosphate 4-kinase type-2 beta
Nvec_vc1.1_XM_001631160.3	pink	0.845	zf-U11-48K/zf-U11-48K/	Family with sequence similarity 112, member B
Nvec_vc1.1_XM_032376715.2	pink	0.842	SET/zf-H2C2_2/zf-H2C2_2/	SET:like:PRDM14:likeclu:2
Nvec_NVE18512	pink	0.832	PH/
Nvec_vc1.1_XM_032367012.2	pink	0.831	CDK5_activator/	Cyclin-dependent kinase 5, regulatory subunit 1 (P35)
Nvec_vc1.1_XM_032374982.2	pink	0.83	Abhydrolase_2/	Acyl-protein thioesterase 2
Nvec_vc1.1_XM_032385858.2	pink	0.829		Contactin-associated protein-like 3B
Nvec_vc1.1_XM_001639888.3	pink	0.827	C2/	Synaptotagmin:like:SYT14/SYT16:likeclu:1
Nvec_vc1.1_XM_001636904.3	pink	0.816	EF-hand_7/EF-hand_7/	Calmodulin
Nvec_vc1.1_XM_001633176.3	pink	0.815	RIIa/cNMP_binding/cNMP_binding/	Protein kinase, cAMP-dependent, regulatory, type II, alpha
Nvec_vc1.1_XM_048724554.1	pink	0.8
Nvec_vc1.1_XM_048732331.1	pink	0.797		Beta-arrestin-2
Nvec_vc1.1_XM_032365034.2	pink	0.795	C2/C2/	Synaptotagmin:like:FO681492/SYT15:likeclu:34
Nvec_v1g220271	pink	0.793	EF-hand_7/EF-hand_7/	Calmodulin
Nvec_vc1.1_XM_032372848.2	pink	0.792	DUF3504/Transthyretin/	Transthyretin
Nvec_vc1.1_XM_032377040.2	pink	0.789	ARL2_Bind_BART/	Cilia- and flagella-associated protein 36
Nvec_vc1.1_XM_048731127.1	pink	0.788	Band_7/	cDNA FLJ61192, highly similar to Erythrocyte band 7 integral membrane protein
Nvec_vc1.1_XM_001625696.3	pink	0.785
Nvec_vc1.1_XM_032378446.2	pink	0.782	Laminin_G_2/CUB/CUB/CUB/	Laminin:like:GAS6/PROS1/SVEP1:likeclu:8/10
Nvec_vc1.1_XM_032375375.2	pink	0.78	DUF3456/	Protein canopy homolog 4
Nvec_vc1.1_XM_048730659.1	pink	0.765	NA	NA
Nvec_vc1.1_XM_048721227.1	pink	0.759	EF-hand_7/EF-hand_7/EF-hand_7/	Secretagogin
Nvec_vc1.1_XM_048722003.1	pink	0.756	Cupin_8/	CupinJmjC:NA
Nvec_vc1.1_XM_032375342.2	pink	0.756	ion-NaKCa.HG18.0:CACNA1G/CACNA1H/CACNA1I	ion-NaKCa:CACNA1G/CACNA1H/CACNA1I
Nvec_vc1.1_XM_032366449.2	pink	0.751	Y_phosphatase.HG6.0:PTPRN/PTPRN2	Y_phosphatase:PTPRN/PTPRN2
Nvec_vc1.1_XM_048732549.1	pink	0.749		Dedicator of cytokinesis protein 11
Nvec_vc1.1_XM_032382276.2	pink	0.742	Macoilin/Macoilin/	Macoilin
Nvec_NVE13164	pink	0.736
Nvec_vc1.1_XM_032379825.2	pink	0.735
Nvec_vc1.1_XM_001633454.3	pink	0.733	Oxysterol_BP/	Oxysterol-binding protein
Nvec_vc1.1_XM_032373917.1	pink	0.732	BTB.HG13.2:ABTB2/BTBD11	BTB:ABTB2/BTBD11
Nvec_vc1.1_XM_048734249.1	pink	0.73		Ataxin-2-like protein
Nvec_vc1.1_XM_001629272.3	pink	0.729	EF-hand_7/EF-hand_8/	Putative uncharacterized protein MYL1
orphan_peak_5109	pink	0.726	NA	NA
Nvec_vc1.1_XM_032371741.2	pink	0.724	WD40/WD40/WD40/WD40/	Mitogen-activated protein kinase-binding protein 1
Nvec_vc1.1_XM_048731129.1	pink	0.722	Band_7/	cDNA FLJ61192, highly similar to Erythrocyte band 7 integral membrane protein
Nvec_vc1.1_XM_032376793.2	pink	0.721	UQ_con/	Ubiquitin-conjugating enzyme E2Q-like protein 1
Nvec_vc1.1_XM_032362255.2	pink	0.718	CLN3/CLN3/	Battenin
Nvec_v1g81508	pink	0.716	GSHPx/	Glutathione peroxidase
Nvec_vc1.1_XM_001638829.3	pink	0.715	ShK/
Nvec_vc1.1_XM_048730035.1	pink	0.714	Pkinase.HG39.0:PRKACA/PRKACB/PRKACG	Pkinase:PRKACA/PRKACB/PRKACG
Nvec_vc1.1_XM_001627839.3	pink	0.711
Nvec_vc1.1_XM_048726421.1	pink	0.708	cNMP_binding/	ion-NaKCa:like:CNGA1/CNGA2/CNGA3/CNGA4:likeclu:5
Nvec_vc1.1_XM_001628699.3	pink	0.706	7tm_1/	GPCR-rhodopsin:like:GPR19:likeclu:20
Nvec_vc1.1_XM_001626953.3	pink	0.705	Sel1/
Nvec_vc1.1_XM_048720142.1	pink	0.705		Uncharacterized protein KIAA1467
Nvec_vc1.1_XM_048732484.1	pink	0.7		Potassium channel tetramerisation domain containing 7
Nvec_vc1.1_XM_032374230.2	pink	0.697	Septin/	Septin-7
Nvec_vc1.1_XM_001625377.3	pink	0.69	Peptidase_S8/P_proprotein/	Neuroendocrine convertase 1
Nvec_vc1.1_XM_032367616.2	pink	0.687	Ras/	Ras-related protein Rab-27A
Nvec_vc1.1_XM_032384924.2	pink	0.679
Nvec_vc1.1_XM_048733341.1	pink	0.672	Cache_1/	vg-Ca-channel:like:CACNA2D1/CACNA2D2/CACNA2D3/CACNA2D4:likeclu:1/2
Nvec_vc1.1_XM_001639531.3	pink	0.672	Yippee-Mis18/	Protein yippee-like 1
Nvec_vc1.1_XM_032373697.2	pink	0.669	SH2/PH/	Dual adapter for phosphotyrosine and 3-phosphotyrosine and 3-phosphoinositide
Nvec_vc1.1_XM_048734421.1	pink	0.669	Beta_helix/Beta_helix/	PREDICTED: F-box protein 10 variant
Nvec_vc1.1_XM_001628873.3	pink	0.656	SNARE_assoc/	Transmembrane protein 41B
Nvec_vc1.1_XM_001633195.3	pink	0.651	GLTP/	Glycolipid transfer protein
Nvec_vc1.1_XM_001623796.3	pink	0.649	Synaptotagmin.HG1.30:SYT1/SYT2/SYT5/SYT8	Synaptotagmin:SYT1/SYT2/SYT5/SYT8
Nvec_vc1.1_XM_001640548.3	pink	0.64	EF-hand_7/EF-hand_7/	Calcineurin subunit B type 1
Nvec_vc1.1_XM_048729700.1	pink	0.639	BTB_2/	SH3KBP1 binding protein 1
Nvec_vc1.1_XM_032369679.2	pink	0.636		Calcium/calmodulin-dependent protein kinase type II subunit beta
Nvec_vc1.1_XM_001622887.3	pink	0.623	Tetraspannin/	cDNA FLJ60662, moderately similar to CD9 antigen
Nvec_vc1.1_XM_001639209.3	pink	0.621	Bcl-2/	BCL2-related ovarian killer
Nvec_vc1.1_XM_048720356.1	pink	0.618		Septin-9
Nvec_vc1.1_XM_032386640.2	pink	0.616	WSC/	Kremen protein 1
Nvec_vc1.1_XM_032382085.2	pink	0.605	IPK/	Inositol hexaphosphate kinase 1
Nvec_vc1.1_XM_032374228.2	pink	0.602	zf-DHHC/	Palmitoyltransferase ZDHHC3
Nvec_v1g237880	grey60	0.984
Nvec_vc1.1_XM_032363714.2	grey60	0.979
Nvec_vc1.1_XM_048733641.1	grey60	0.978
Nvec_NVE10740	grey60	0.977
Nvec_vc1.1_XM_032383342.2	grey60	0.975	Gal_Lectin/	Protein eva-1 homolog C
Nvec_NVE19548	grey60	0.974
Nvec_vc1.1_XM_048720231.1	grey60	0.969
Nvec_vc1.1_XM_032381866.2	grey60	0.962
Nvec_vc1.1_XM_032383765.2	grey60	0.959	DAO/
Nvec_vc1.1_XM_032377897.2	grey60	0.959	Ets.HG1.12:ETV1/ETV4/ETV5	Ets:ETV1/ETV4/ETV5
Nvec_NVE24307	grey60	0.957
Nvec_vc1.1_XM_032374396.2	grey60	0.955	Peptidase_C1/	Cathepsin O
Nvec_NVE3857	grey60	0.952
Nvec_vc1.1_XM_032383641.2	grey60	0.946	zf-C4/Hormone_recep/	zf-C4_Nuclear_receptors:like:AR/ESR1/ESR2/ESRRA/ESRRB/ESRRG/HNF4A/HNF4G/NR2C1/NR2C2/NR2E1/NR2E3/NR2F1/NR2F2/NR2F6/NR3C1/NR3C2/NR5A1/NR5A2/NR6A1/PGR/RXRA/RXRB/RXRG:likeclu:6/7/8/9/16/17/22/29/42
Nvec_vc1.1_XM_001636315.3	grey60	0.944	zf-C2H2.HG10.6:GFI1/GFI1B	zf-C2H2:GFI1/GFI1B
orphan_peak_5346	grey60	0.943	NA	NA
Nvec_vc1.1_XM_048724902.1	grey60	0.943	Tctex-1/	Tctex1 domain-containing protein 1
Nvec_vc1.1_XM_032380016.2	grey60	0.941	7tm_1/	GPCR-rhodopsin:like:CCKAR/CCKBR/GPR83/HCRTR1/HCRTR2/NPFFR1/NPFFR2/NPY1R/NPY2R/NPY4R/NPY4R2/NPY5R/PRLHR/QRFPR/TACR1/TACR2/TACR3:likeclu:10/24/34/45/49/51/53/64
Nvec_vc1.1_XM_032367288.2	grey60	0.937	GATA.HG1.8:GATA1/GATA2/GATA3	GATA:GATA1/GATA2/GATA3
Nvec_NVE17328	grey60	0.93
Nvec_vc1.1_XM_032367151.2	grey60	0.928	7tm_1/	GPCR-rhodopsin:NA
Nvec_vc1.1_XM_032385679.2	grey60	0.924		Major facilitator superfamily domain-containing protein 3
Nvec_vc1.1_XM_032383681.2	grey60	0.915	Homeobox/	Homeodomains:like:ANTP_MSX1/ANTP_MSX2:likeclu:31
Nvec_vc1.1_XM_032377318.2	grey60	0.914
Nvec_vc1.1_XM_032365063.2	grey60	0.912	7tm_1/	GPCR-rhodopsin:like:OPN1LW/OPN1MW/OPN1MW2/OPN1MW3/OPN1SW/OPN3/OPN4/OPN5/RGR/RHO/RRH:likeclu:1/2/5/6/7/9
Nvec_vc1.1_XM_001634758.3	grey60	0.912	Ank_2/	cDNA FLJ59274, highly similar to Ankyrin repeat and SOCS box protein 12(ASB-12)
Nvec_vc1.1_XM_032382561.2	grey60	0.907	NA	NA
Nvec_vc1.1_XM_001633244.3	grey60	0.905	Synaptotagmin.HG1.17:C2CD4C/C2CD4D/TC2N	Synaptotagmin:C2CD4C/C2CD4D/TC2N
Nvec_vc1.1_XM_032372717.2	grey60	0.897	GCM/	GCM:GCM1/GCM2
Nvec_v1g242643	grey60	0.896
Nvec_vc1.1_XM_032386611.2	grey60	0.892	NA	NA
Nvec_v1g210540	grey60	0.891	HLH.HG1.44:ASCL1/ASCL2	HLH:ASCL1/ASCL2
Nvec_vc1.1_XM_048726978.1	grey60	0.89
Nvec_vc1.1_XM_001629239.3	grey60	0.884	Ammonium_transp/
Nvec_vc1.1_XM_032362236.2	grey60	0.875
Nvec_vc1.1_XM_048723044.1	grey60	0.868
Nvec_vc1.1_XM_001633142.2	grey60	0.859	7tm_1/	GPCR-rhodopsin:NA
Nvec_vc1.1_XM_032372197.2	grey60	0.858
Nvec_vc1.1_XM_001636800.3	grey60	0.85	CAP/	Golgi-associated plant pathogenesis-related protein 1
Nvec_vc1.1_XM_032370457.2	grey60	0.843	NA	NA
Nvec_vc1.1_XM_001633821.3	grey60	0.819
Nvec_vc1.1_XM_001623655.3	grey60	0.804	zf-C4H2/	Zinc finger C4H2 domain-containing protein
Nvec_vc1.1_XM_032364722.2	grey60	0.801	7tm_1/	GPCR-rhodopsin:like:ADORA2B:likeclu:11
Nvec_vc1.1_XM_001633901.3	grey60	0.799	T-box.HG1.12:TBX2/TBX3	T-box:TBX2/TBX3
Nvec_vc1.1_XM_048727402.1	grey60	0.781	Cu2_monooxygen/Cu2_monoox_C/	Peptidyl-glycine alpha-amidating monooxygenase
Nvec_vc1.1_XM_048726130.1	grey60	0.779
Nvec_vc1.1_XM_001622377.3	grey60	0.734	Ras/	GTP-binding protein Di-Ras2
Nvec_vc1.1_XM_032365073.2	grey60	0.727	RCC1/RCC1/RCC1/RCC1/RCC1/	RCC2 protein
Nvec_vc1.1_XM_048722025.1	grey60	0.725	Globin/
Nvec_vc1.1_XM_048724566.1	grey60	0.692	PDZ/	Putative uncharacterized protein PTPN13
Nvec_vc1.1_XM_048725768.1	grey60	0.677
Nvec_vc1.1_XM_032379457.2	grey60	0.651	Homeobox.HG5.6:POU_POU1F1	Homeodomains:POU_POU1F1
Nvec_vc1.1_XM_001633237.3	grey60	0.633	Synaptotagmin.HG4.1:SYT14/SYT16	Synaptotagmin:SYT14/SYT16
Nvec_NVE9956	grey60	0.6
Nvec_vc1.1_XM_048730810.1	salmon	0.979	Exo_endo_phos/	Deoxyribonuclease-1
Nvec_vc1.1_XM_001636748.3	salmon	0.978	EamA/	Solute carrier family 35 member G1
Nvec_vc1.1_XM_032377217.2	salmon	0.977	NA	NA
Nvec_vc1.1_XM_048732831.1	salmon	0.976
Nvec_vc1.1_XM_048720812.1	salmon	0.974
Nvec_vc1.1_XM_048732259.1	salmon	0.97	TSP_1/ADAM_spacer1/TSP_1/TSP_1/TSP_1/	A disintegrin and metalloproteinase with thrombospondin motifs 6
Nvec_NVE1259	salmon	0.969	Insulin/
Nvec_v1g239539	salmon	0.967
Nvec_vc1.1_XM_032376390.2	salmon	0.967	7tm_1/	GPCR-rhodopsin:NA
Nvec_NVE24308	salmon	0.963
Nvec_vc1.1_XM_032384051.2	salmon	0.963
Nvec_vc1.1_XM_032365563.2	salmon	0.962	LRR_8/7tm_1/	GPCR-rhodopsin:NA
Nvec_vc1.1_XM_032362927.2	salmon	0.962
Nvec_vc1.1_XM_001629153.3	salmon	0.961
Nvec_vc1.1_XM_048732626.1	salmon	0.961	Pep_M12B_propep/Reprolysin/TSP_1/ADAM_spacer1/TSP_1/TSP_1/	A disintegrin and metalloproteinase with thrombospondin motifs 6
Nvec_v1g200716	salmon	0.958	7tm_1/
Nvec_NVE18642	salmon	0.956
Nvec_vc1.1_XM_048726690.1	salmon	0.953	ASC/	epithelial-Na:like:ASIC1/ASIC2/ASIC3/ASIC4/ASIC5:likeclu:3/8
Nvec_vc1.1_XM_048726687.1	salmon	0.952	ASC/	epithelial-Na:like:ASIC1/ASIC2/ASIC3/ASIC4/ASIC5:likeclu:3/8
Nvec_vc1.1_XM_032380803.2	salmon	0.946
Nvec_NVE11329	salmon	0.946
Nvec_vc1.1_XM_032382539.2	salmon	0.945
Nvec_vc1.1_XM_048726078.1	salmon	0.943	BAG/	cDNA, FLJ94678, highly similar to Homo sapiens BCL2-associated athanogene 4 (BAG4), mRNA
Nvec_vc1.1_XM_001631673.3	salmon	0.941	Homeobox.HG1.29:LIM_LHX1	Homeodomains:LIM_LHX1/LIM_LHX3/LIM_LHX4
Nvec_vc1.1_XM_032379347.2	salmon	0.936	PAX/Homeobox/	Homeodomains:like:PRD_PAX4/PRD_PAX6:likeclu:31/32
Nvec_vc1.1_XM_048731182.1	salmon	0.931	EF-hand_7/EF-hand_5/	Calumenin
Nvec_vc1.1_XM_032371677.2	salmon	0.917	NA	NA
Nvec_vc1.1_XM_032375185.2	salmon	0.915	FAM181/	Protein FAM181B
Nvec_vc1.1_XM_048730853.1	salmon	0.912	PAN_1/F5_F8_type_C/	EGF-like repeat and discoidin I-like domain-containing protein 3
Nvec_NVE13149	salmon	0.911
Nvec_vc1.1_XM_048729202.1	salmon	0.911
Nvec_vc1.1_XM_032363386.2	salmon	0.906	Ank_2/Ank_2/Ank_2/Ank/Ank_2/Ank_2/Ank/Ank_4/Ank_2/Ank_2/Ank/	Ankyrin-2
Nvec_vc1.1_XM_032378458.2	salmon	0.906	7tm_1/	GPCR-rhodopsin:NA
Nvec_vc1.1_XM_032380334.2	salmon	0.906	RFX.HG1.1:RFX4/RFX6/RFX8	RFX:RFX4/RFX6/RFX8
Nvec_vc1.1_XM_032377320.2	salmon	0.906
Nvec_NVE22133	salmon	0.901
Nvec_vc1.1_XM_001634826.3	salmon	0.9	Zona_pellucida/	CUB and zona pellucida-like domain-containing protein 1
Nvec_vc1.1_XM_032379498.2	salmon	0.892	zf-H2C2_2/zf-C2H2/	PR domain zinc finger protein 13
Nvec_NVE4602	salmon	0.892
Nvec_vc1.1_XM_032362969.2	salmon	0.891
Nvec_vc1.1_XM_001638914.3	salmon	0.891
Nvec_vc1.1_XM_032362133.2	salmon	0.889		Uncharacterized protein CXorf65
Nvec_NVE17617	salmon	0.887
Nvec_v1g246032	salmon	0.886
Nvec_vc1.1_XM_032371581.2	salmon	0.883	COesterase/	COesterase:like:NLGN1/NLGN2/NLGN3/NLGN4X/NLGN4Y:likeclu:13
Nvec_vc1.1_XM_001632935.3	salmon	0.882	Cellulase/
Nvec_vc1.1_XM_032382117.2	salmon	0.875	7tm_1/	GPCR-rhodopsin:like:GPR176:likeclu:1
Nvec_vc1.1_XM_032385496.2	salmon	0.851	HLH.HG1.14:PTF1A	HLH:PTF1A
Nvec_vc1.1_XM_048733855.1	salmon	0.831		RNA-binding protein 41
orphan_peak_999	salmon	0.825	NA	NA
Nvec_vc1.1_XM_032371040.2	salmon	0.825	BTB_2/Ion_trans/	ion-NaKCa:like:KCND1/KCND2/KCND3:likeclu:1
Nvec_vc1.1_XM_032379151.2	salmon	0.822
Nvec_vc1.1_XM_001639285.3	salmon	0.821	Filamin/Glyco_transf_90/	KDEL motif-containing protein 1
Nvec_vc1.1_XM_048734019.1	salmon	0.792
Nvec_vc1.1_XM_048733858.1	salmon	0.778	7tm_1/	GPCR-rhodopsin:like:GPR176:likeclu:1
Nvec_vc1.1_XM_001640832.3	salmon	0.776	Zip/	Zinc transporter ZIP13
Nvec_vc1.1_XM_048721230.1	salmon	0.769
Nvec_vc1.1_XM_032386921.2	salmon	0.764	Aldo_ket_red/	Aldo-keto reductase family 1 member B15
Nvec_vc1.1_XM_032379772.2	salmon	0.761	VKG_Carbox/Cupin_2/	Gamma-glutamyl carboxylase
Nvec_vc1.1_XM_048726976.1	salmon	0.752	TSP_1/	Hemicentin-1
Nvec_vc1.1_XM_048722079.1	salmon	0.751
Nvec_vc1.1_XM_032385556.2	salmon	0.745	Pou/Homeobox/	Homeodomains:like:POU_POU3F1/POU_POU3F2/POU_POU3F3/POU_POU3F4:likeclu:10
Nvec_NVE13928	salmon	0.743
Nvec_NVE22301	salmon	0.74
Nvec_vc1.1_XM_032386883.2	salmon	0.74	ion-glutamate.HG3.1:GRIN2A/GRIN2B/GRIN2C/GRIN2D/GRIN3A/GRIN3B	ion-glutamate:GRIN2A/GRIN2B/GRIN2C/GRIN2D/GRIN3A/GRIN3B
Nvec_vc1.1_XM_001637948.3	salmon	0.724	EF-hand_7/EF-hand_7/	Calmodulin-like protein 3
Nvec_vc1.1_XM_001636910.3	salmon	0.723		Matrix-remodeling-associated protein 7
Nvec_vc1.1_XM_032385559.2	salmon	0.715	Pkinase.HG57.4:CDK14/CDK15	Pkinase:CDK14/CDK15
orphan_peak_2307	salmon	0.711	NA	NA
Nvec_vc1.1_XM_048724342.1	salmon	0.709
Nvec_vc1.1_XM_048733882.1	salmon	0.701	MBT.HG1.6:L3MBTL2/MBTD1	MBT:L3MBTL2/MBTD1
Nvec_vc1.1_XM_048733390.1	salmon	0.68
Nvec_vc1.1_XM_001632908.3	salmon	0.669		Probable 28S rRNA (cytosine(4447)-C(5))-methyltransferase
Nvec_vc1.1_XM_032364413.2	salmon	0.668	PAN_1/	Tyrosine-protein kinase receptor
Nvec_v1g242419	salmon	0.654
Nvec_vc1.1_XM_032364979.2	salmon	0.635		Filaggrin-2
Nvec_vc1.1_XM_048726174.1	salmon	0.634	zf-C2HC/zf-C2HC/zf-C2HC/zf-C2HC/	zf-C2H2:like:AL121581/L3MBTL1/L3MBTL4/MYT1/MYT1L/ST18:likeclu:7/8
Nvec_vc1.1_XM_001639138.3	salmon	0.633
Nvec_vc1.1_XM_032363015.2	salmon	0.616	WBP-1/	Vesicular, overexpressed in cancer, prosurvival protein 1
Nvec_vc1.1_XM_048734277.1	cyan	0.994	Glyco_transf_43/	Beta-1,3-glucuronyltransferase 3 (Glucuronosyltransferase I)
Nvec_vc1.1_XM_032376356.2	cyan	0.994	Gal-3-0_sulfotr/	Galactose-3-O-sulfotransferase 1
Nvec_vc1.1_XM_032385286.2	cyan	0.992	MFS_1_like/MFS_1/	Major facilitator superfamily domain-containing protein 6
Nvec_vc1.1_XM_001622637.3	cyan	0.991	DUF288/
Nvec_vc1.1_XM_001633906.3	cyan	0.991	GILT/	Interferon, gamma-inducible protein 30
Nvec_vc1.1_XM_001638936.3	cyan	0.99
Nvec_vc1.1_XM_001629160.3	cyan	0.989	Kazal_2/
Nvec_vc1.1_XM_001622690.3	cyan	0.988
Nvec_vc1.1_XM_048720967.1	cyan	0.987		Transmembrane prolyl 4-hydroxylase
Nvec_vc1.1_XM_032370216.2	cyan	0.987
Nvec_vc1.1_XM_032377592.2	cyan	0.987	Glycos_transf_2/Ricin_B_lectin/	Polypeptide N-acetylgalactosaminyltransferase
Nvec_vc1.1_XM_032364376.2	cyan	0.986		Transmembrane prolyl 4-hydroxylase
Nvec_vc1.1_XM_001623797.3	cyan	0.985	Synaptotagmin.HG1.38:SYT12	Synaptotagmin:SYT12
Nvec_vc1.1_XM_001629544.3	cyan	0.985	Gal-3-0_sulfotr/	Galactose-3-O-sulfotransferase 1
Nvec_vc1.1_XM_048720865.1	cyan	0.984	Collagen/Collagen/Collagen/Collagen/Gal_Lectin/	Collagen:NA
Nvec_vc1.1_XM_032373669.2	cyan	0.984
Nvec_v1g241767	cyan	0.984	bZIP.HG4.1:JUN/JUNB/JUND	bZIP:JUN/JUNB/JUND
Nvec_vc1.1_XM_048726490.1	cyan	0.984	Phosphodiest/	cDNA FLJ76474, highly similar to Homo sapiens ectonucleotide pyrophosphatase/phosphodiesterase 5 (putative function) (ENPP5), mRNA
Nvec_vc1.1_XM_032376891.2	cyan	0.983
Nvec_vc1.1_XM_032367604.2	cyan	0.982
Nvec_vc1.1_XM_001632210.3	cyan	0.982	Filamin/
Nvec_vc1.1_XM_001622537.3	cyan	0.982	P4Ha_N/2OG-FeII_Oxy/	Prolyl 4-hydroxylase subunit alpha-2
Nvec_vc1.1_XM_048720648.1	cyan	0.981		Transmembrane prolyl 4-hydroxylase
Nvec_vc1.1_XM_048734436.1	cyan	0.98
Nvec_vc1.1_XM_001629313.3	cyan	0.979
Nvec_vc1.1_XM_048728565.1	cyan	0.978	Sulfotransfer_2/	cDNA FLJ13198 fis, clone NT2RP3004454, highly similar to Heparan sulfate 2-O-sulfotransferase 1 (EC 2.8.2.-)
Nvec_vc1.1_XM_032377010.2	cyan	0.977	zf-C3HC4_3/	Baculoviral IAP repeat-containing protein 3
Nvec_vc1.1_XM_048734591.1	cyan	0.977
Nvec_vc1.1_XM_032370612.2	cyan	0.976
Nvec_vc1.1_XM_001641943.3	cyan	0.975	DUF3504/
Nvec_NVE14765	cyan	0.973
Nvec_vc1.1_XM_032378094.2	cyan	0.973
Nvec_vc1.1_XM_001632402.3	cyan	0.972	FA_desaturase/	FA_desaturase:like:FADS1/FADS2/FADS3/FADS6:likeclu:1/2
Nvec_vc1.1_XM_001622891.3	cyan	0.972
Nvec_vc1.1_XM_032375670.2	cyan	0.971	DM/	Doublesex_DM:like:DMRT1/DMRT2/DMRT3/DMRTA1/DMRTA2/DMRTC2:likeclu:9/14/17/18
Nvec_vc1.1_XM_001634700.3	cyan	0.971
Nvec_vc1.1_XM_048730546.1	cyan	0.97
Nvec_vc1.1_XM_048728676.1	cyan	0.97	F5_F8_type_C/Lectin_C/Lectin_C/	Brevican isoform 1 variant
Nvec_vc1.1_XM_001647466.3	cyan	0.967	7tm_1/	GPCR-rhodopsin:like:GPR45/GPR63/GPR135:likeclu:11/12
Nvec_vc1.1_XM_032365021.2	cyan	0.965
Nvec_vc1.1_XM_032361863.2	cyan	0.964	CAP/	Chromosome 9 open reading frame 19
Nvec_vc1.1_XM_048731923.1	cyan	0.964	EF-hand_7/	Transmembrane prolyl 4-hydroxylase
Nvec_vc1.1_XM_032366532.2	cyan	0.964
Nvec_vc1.1_XM_032364830.2	cyan	0.962	Thioredoxin_7/	Thioredoxin domain-containing protein 12
Nvec_vc1.1_XM_001626358.3	cyan	0.962	zf-C3HC4/zf-B_box/zf-B_box/Filamin/NHL/NHL/NHL/NHL/NHL/	E3 ubiquitin-protein ligase TRIM71
Nvec_vc1.1_XM_032380582.2	cyan	0.96
Nvec_vc1.1_XM_032382711.2	cyan	0.958	Peptidase_M13_N/Peptidase_M13/	Endothelin converting enzyme 1
Nvec_vc1.1_XM_048725756.1	cyan	0.958	TSP_1/TSP_1/	Thrombospondin-2
Nvec_vc1.1_XM_032382976.2	cyan	0.954
Nvec_vc1.1_XM_032383093.2	cyan	0.953
Nvec_vc1.1_XM_001640910.3	cyan	0.952	Collagen/Collagen/	Collagen:NA
Nvec_vc1.1_XM_001641062.3	cyan	0.951
Nvec_v1g179472	cyan	0.951	4F5/	Small EDRK-rich factor 2
Nvec_vc1.1_XM_032383478.2	cyan	0.95
Nvec_vc1.1_XM_032372027.2	cyan	0.95	EamA/EamA/
Nvec_vc1.1_XM_048730283.1	cyan	0.949	bZIP.HG1.11:FOS/FOSB/FOSL1/FOSL2	bZIP:FOS/FOSB/FOSL1/FOSL2
Nvec_vc1.1_XM_001633826.3	cyan	0.949	CHGN/	Chondroitin sulfate N-acetylgalactosaminyltransferase 1
Nvec_vc1.1_XM_048720712.1	cyan	0.948	Kunitz_BPTI/Laminin_G_3/	Laminin:NA
Nvec_vc1.1_XM_048728902.1	cyan	0.948	ADAM_spacer1/	A disintegrin and metalloproteinase with thrombospondin motifs 6
Nvec_vc1.1_XM_032366462.2	cyan	0.947
Nvec_vc1.1_XM_048734082.1	cyan	0.942	EGF/EGF/EGF/EGF/	Neurogenic locus notch homolog protein 2
Nvec_vc1.1_XM_001633026.3	cyan	0.942	Galactosyl_T/	Beta-1,3-galactosyltransferase 6
Nvec_NVE14804	cyan	0.939
Nvec_vc1.1_XM_032381894.2	cyan	0.938	Laminin_G_3/	Laminin:NA
Nvec_v1g244269	cyan	0.935
Nvec_vc1.1_XM_048730561.1	cyan	0.935	EMP24_GP25L/EMP24_GP25L/	Full-length cDNA 5-PRIME end of clone CS0DF013YM24 of Fetal brain of Homo sapiens (Human) variant
Nvec_vc1.1_XM_048730054.1	cyan	0.935	Kinesin/	Kinesin-like protein
Nvec_vc1.1_XM_048734572.1	cyan	0.934
Nvec_vc1.1_XM_048729806.1	cyan	0.929
Nvec_vc1.1_XM_032386280.2	cyan	0.923	LBP_BPI_CETP/	Bactericidal /Permeability Increasing Protein
Nvec_vc1.1_XM_001632810.3	cyan	0.923	7tm_1/	GPCR-rhodopsin:like:GPR26/GPR45/GPR63/GPR78/GPR101/GPR135/GPR161:likeclu:11/12/19/42/53
Nvec_vc1.1_XM_032368917.2	cyan	0.922
Nvec_vc1.1_XM_032377081.2	cyan	0.917	Branch/Xylo_C/	Xylosyltransferase 2
Nvec_vc1.1_XM_048728442.1	cyan	0.914	DUF1625/	Transmembrane protein 43
Nvec_vc1.1_XM_001639764.3	cyan	0.911	Ceramidase/	Alkaline ceramidase 2
Nvec_vc1.1_XM_032386302.2	cyan	0.905
Nvec_vc1.1_XM_032364375.2	cyan	0.902	2OG-FeII_Oxy_3/	Transmembrane prolyl 4-hydroxylase
Nvec_vc1.1_XM_048720925.1	cyan	0.902	Tubulin/	HCG1983504
Nvec_vc1.1_XM_001631417.3	cyan	0.901	7tm_1/	GPCR-rhodopsin:like:GPR19:likeclu:20
Nvec_vc1.1_XM_032372943.2	cyan	0.899	Gal-3-0_sulfotr/	cDNA, FLJ93581, highly similar to Homo sapiens galactose-3-O-sulfotransferase 1 (GAL3ST1), mRNA
Nvec_vc1.1_XM_001627158.3	cyan	0.895	UDPG_MGDP_dh_N/UDPG_MGDP_dh/UDPG_MGDP_dh_C/	UDP-glucose 6-dehydrogenase
Nvec_vc1.1_XM_001635931.3	cyan	0.895	TPT/	Solute carrier family 35, member E3
Nvec_vc1.1_XM_001634328.3	cyan	0.894	zf-C4/Hormone_recep/	zf-C4_Nuclear_receptors:like:NR2F1/NR2F2/NR2F6:likeclu:42
Nvec_vc1.1_XM_048732299.1	cyan	0.891	steroid_dhiso.HG1.12:UXS1	steroid_dhiso:UXS1
Nvec_vc1.1_XM_001627799.3	cyan	0.887	zf-C2H2_4/zf-H2C2_2/zf-H2C2_2/zf-H2C2_2/	ZNF778 protein
Nvec_vc1.1_XM_032374206.2	cyan	0.879	BTB/BACK/Kelch_1/Kelch_1/Kelch_1/	BTB:like:CCIN/GAN/KLHL11:likeclu:13
Nvec_vc1.1_XM_048729750.1	cyan	0.878	KH.HG3.0:NOVA1/NOVA2	KH:NOVA1/NOVA2
Nvec_vc1.1_XM_048724014.1	cyan	0.877	Armet/	Mesencephalic astrocyte-derived neurotrophic factor
Nvec_vc1.1_XM_032366239.2	cyan	0.877	ProRS-C_1/	cDNA FLJ58269, highly similar to Bifunctional aminoacyl-tRNA synthetase
Nvec_vc1.1_XM_001626663.3	cyan	0.872	Pro_isomerase/	Peptidyl-prolyl cis-trans isomerase B
Nvec_vc1.1_XM_001640816.3	cyan	0.87	Glyco_transf_7N/Glyco_transf_7C/	Beta-1,4-galactosyltransferase 7
Nvec_vc1.1_XM_001640217.3	cyan	0.866	Gal-3-0_sulfotr/	Galactose-3-O-sulfotransferase 1
Nvec_vc1.1_XM_048727871.1	cyan	0.865	C2/C2/	Synaptotagmin:like:C2CD4C/C2CD4D/TC2N:likeclu:17
Nvec_vc1.1_XM_032365674.2	cyan	0.865	NA	NA
Nvec_vc1.1_XM_048725236.1	cyan	0.862	Peptidase_S8/P_proprotein/	Proprotein convertase subtilisin/kexin type 7
Nvec_vc1.1_XM_001626211.3	cyan	0.862	Ank_4/	BCL-6 corepressor
Nvec_vc1.1_XM_032365297.2	cyan	0.86	SET.HG3.0:PRDM6	SET:PRDM6
Nvec_vc1.1_XM_032377971.2	cyan	0.858	Tubulin-binding/	Microtubule-associated protein
Nvec_vc1.1_XM_001632113.3	cyan	0.856	TRAM1/TRAM_LAG1_CLN8/	Translocating chain-associated membrane protein
Nvec_vc1.1_XM_048729127.1	cyan	0.855	CAP/CAP/	Golgi-associated plant pathogenesis-related protein 1
Nvec_vc1.1_XM_032383647.2	cyan	0.854	MACPF/MACPF/
Nvec_vc1.1_XM_032385508.2	cyan	0.846	TM2/DnaJ/	Uncharacterized protein
Nvec_vc1.1_XM_001635622.3	cyan	0.846	Usp/
Nvec_vc1.1_XM_032363992.2	cyan	0.844	Homeobox.HG1.25:POU_POU4F1/POU_POU4F2/POU_POU4F3	Homeodomains:POU_POU4F1/POU_POU4F2/POU_POU4F3
Nvec_vc1.1_XM_032380239.2	cyan	0.84	Stk19/	Serine/threonine kinase 19
Nvec_vc1.1_XM_048734461.1	cyan	0.831	DUF3456/	Marginal zone B- and B1-cell-specific protein
Nvec_vc1.1_XM_032367620.2	cyan	0.829	LicD/	Fukutin
Nvec_vc1.1_XM_032364875.2	cyan	0.829	AA_permease_2/AA_permease_C/	Probable cationic amino acid transporter
Nvec_vc1.1_XM_032376587.2	cyan	0.827	DUF1981/	KIAA1244
Nvec_vc1.1_XM_048729055.1	cyan	0.816	TACC/	cDNA FLJ52058, highly similar to Transforming acidic coiled-coil-containing protein 1
Nvec_vc1.1_XM_001640213.3	cyan	0.811	EF-hand_5/EF-hand_5/	Transmembrane prolyl 4-hydroxylase
Nvec_vc1.1_XM_048727213.1	cyan	0.806	Glyco_hydro_2_N/Glyco_hydro_2_C/	Beta-glucuronidase
Nvec_vc1.1_XM_032387164.2	cyan	0.803
Nvec_vc1.1_XM_001625097.3	cyan	0.8	fn2/	fibronectin:like:ELSPBP1:likeclu:0
Nvec_vc1.1_XM_048731926.1	cyan	0.799	2OG-FeII_Oxy_3/	Transmembrane prolyl 4-hydroxylase
Nvec_vc1.1_XM_048730416.1	cyan	0.796	Methyltransf_2/	cDNA FLJ10228 fis, clone HEMBB1000119, highly similar to N-acetylserotonin O-methyltransferase-like protein
Nvec_vc1.1_XM_001640805.3	cyan	0.792	Serinc/	Serine incorporator 1
Nvec_vc1.1_XM_001630589.3	cyan	0.789
Nvec_vc1.1_XM_032367146.2	cyan	0.782	NA	NA
Nvec_vc1.1_XM_032385519.2	cyan	0.769	RRM.HG7.0:RBM45	RRM:RBM45
Nvec_vc1.1_XM_001637843.3	cyan	0.763	Glycos_transf_2/	Polypeptide N-acetylgalactosaminyltransferase
Nvec_vc1.1_XM_001637357.3	cyan	0.755	HATPase_c_3/HSP90/	Tumor rejection antigen (Gp96) 1
Nvec_vc1.1_XM_032364815.2	cyan	0.75
Nvec_vc1.1_XM_032366334.2	cyan	0.747
Nvec_vc1.1_XM_001641129.3	cyan	0.742	zf-C2H2_6/zf-H2C2_2/zf-H2C2_2/zf-H2C2_2/zf-H2C2_2/zf-H2C2_2/	zf-met:NA
Nvec_vc1.1_XM_032374974.2	cyan	0.739	Neurensin/	Neurensin-1
Nvec_vc1.1_XM_001629329.3	cyan	0.731	LIM/LIM/	cDNA FLJ77516, highly similar to Homo sapiens LIM domain only 4 (LMO4), mRNA
Nvec_vc1.1_XM_001629168.3	cyan	0.73	Thioredoxin/Thioredoxin/	Protein disulfide-isomerase A6
Nvec_vc1.1_XM_032364695.2	cyan	0.717	Methyltransf_11/
Nvec_vc1.1_XM_048732162.1	cyan	0.713	DUF4519/	Single-pass membrane and coiled-coil domain-containing protein 4
Nvec_vc1.1_XM_001637877.3	cyan	0.711	Tetraspannin/	Tetraspanin-31
Nvec_vc1.1_XM_032377880.2	cyan	0.704	KH.HG6.0:HDLBP	KH:HDLBP
Nvec_vc1.1_XM_032361869.2	cyan	0.701	DUF3456/	Cysteine-rich with EGF-like domain protein 2
Nvec_vc1.1_XM_001635181.3	cyan	0.696	Glyco_transf_43/	Galactosylgalactosylxylosylprotein 3-beta-glucuronosyltransferase 3
Nvec_vc1.1_XM_048732289.1	cyan	0.689		GRIP and coiled-coil domain containing 2
Nvec_vc1.1_XM_048725761.1	cyan	0.676
Nvec_vc1.1_XM_001633799.3	cyan	0.676	Caveolin/	Caveolin
Nvec_v1g238275	cyan	0.669
Nvec_vc1.1_XM_032378208.2	cyan	0.666	DUF2359/	Transmembrane protein 214
Nvec_vc1.1_XM_032386725.2	cyan	0.666	Fringe.HG2.0:CHPF2/CHSY1/CHSY3	Fringe:CHPF2/CHSY1/CHSY3
Nvec_vc1.1_XM_032381809.2	cyan	0.657	Glyco_hydro_35/	Beta-galactosidase-1-like protein 3
Nvec_vc1.1_XM_001625346.3	cyan	0.622	HSP70/	Epididymis secretory sperm binding protein Li 89n
Nvec_vc1.1_XM_001640122.3	cyan	0.614	Calreticulin/	Calreticulin variant
Nvec_vc1.1_XM_001640280.3	grey	0.908
Nvec_vc1.1_XM_001628257.3	grey	0.906	DUF866/	UPF0587 protein C1orf123
Nvec_vc1.1_XM_048724740.1	grey	0.905	Sec62/	Translocation protein SEC62
Nvec_vc1.1_XM_001632295.3	grey	0.897	FKBP_C/	Peptidyl-prolyl cis-trans isomerase
Nvec_vc1.1_XM_048725024.1	grey	0.891	DnaJ/	DnaJ homolog subfamily C member 25
Nvec_vc1.1_XM_001636646.3	grey	0.888	GST_C_3/	Eukaryotic translation elongation factor 1 epsilon-1
Nvec_vc1.1_XM_032379974.2	grey	0.885	EF-hand_7/	Multiple coagulation factor deficiency protein 2
Nvec_vc1.1_XM_032362579.2	grey	0.883	TRAP_alpha/	Translocon-associated protein subunit alpha
Nvec_vc1.1_XM_001639928.3	grey	0.88	Lactamase_B/	Hydroxyacylglutathione hydrolase, mitochondrial
Nvec_vc1.1_XM_001638606.3	grey	0.879	Snapin_Pallidin/	Biogenesis of lysosome-related organelles complex 1 subunit 6
Nvec_vc1.1_XM_001628700.3	grey	0.877	Ras/	RAB2, member RAS oncogene family
Nvec_vc1.1_XM_001624225.3	grey	0.874	DUF1352/
Nvec_vc1.1_XM_032383627.2	grey	0.873	ABC_tran/ABC2_membrane/	ATP-binding cassette, sub-family G (WHITE), member 2
Nvec_NVE6752	grey	0.869
Nvec_vc1.1_XM_032367115.2	grey	0.866	VMA21/	Vacuolar ATPase assembly integral membrane protein VMA21
orphan_peak_966	grey	0.86	NA	NA
Nvec_vc1.1_XM_032382763.2	grey	0.854	SPRY/SOCS_box/	SplA/ryanodine receptor domain and SOCS box containing 1
Nvec_vc1.1_XM_032377333.2	grey	0.853
Nvec_vc1.1_XM_001641894.3	grey	0.852	SRPRB/	Signal recognition particle receptor beta subunit
Nvec_vc1.1_XM_001640716.3	grey	0.848		Cytoplasmic polyadenylation element-binding protein 4
Nvec_vc1.1_XM_032386238.2	grey	0.845	SPC22/	Signal peptidase complex subunit 3 homolog (S. cerevisiae)
Nvec_vc1.1_XM_001630340.3	grey	0.841	Pkinase.HG68.1:MOS	Pkinase:MOS
Nvec_vc1.1_XM_001633046.3	grey	0.838	Peptidase_S24/	Signal peptidase complex catalytic subunit SEC11C
Nvec_vc1.1_XM_048725791.1	grey	0.837	Sugar_tr/	Sugar_tr:like:SLC22A1/SLC22A2/SLC22A3/SLC22A4/SLC22A5/SLC22A6/SLC22A7/SLC22A8/SLC22A9/SLC22A10/SLC22A11/SLC22A12/SLC22A13/SLC22A14/SLC22A15/SLC22A16/SLC22A17/SLC22A23/SLC22A24/SLC22A25/SLC22A31:likeclu:4/6/10/11/12/24/25/26/29/30/31/37/74/76/77
Nvec_vc1.1_XM_001630495.3	grey	0.836	SPC12/	Signal peptidase complex subunit 1
Nvec_vc1.1_XM_032365441.2	grey	0.835		Transmembrane prolyl 4-hydroxylase
Nvec_vc1.1_XM_001630323.3	grey	0.833		Transmembrane protein 72
Nvec_vc1.1_XM_001629235.2	grey	0.826	Keratin_assoc/	Keratinocyte-associated protein 2
Nvec_vc1.1_XM_001625444.3	grey	0.824	TRAP_beta/	Translocon-associated protein subunit beta
Nvec_vc1.1_XM_001635563.3	grey	0.823	DnaJ/	DnaJ (Hsp40) homolog, subfamily C, member 12
Nvec_vc1.1_XM_048733269.1	grey	0.822
Nvec_vc1.1_XM_032374192.2	grey	0.819		Protein YIPF
Nvec_vc1.1_XM_032366290.2	grey	0.819	Arfaptin/ICA69/	Islet cell autoantigen 1, 69kDa
Nvec_vc1.1_XM_001636403.3	grey	0.818	TRAM_LAG1_CLN8/	Transmembrane protein 56
Nvec_NVE16530	grey	0.815
Nvec_vc1.1_XM_001639563.2	grey	0.815	Peptidase_A22B/	Minor histocompatibility antigen H13
Nvec_vc1.1_XM_001626963.3	grey	0.812	DAD/	Dolichyl-diphosphooligosaccharide--protein glycosyltransferase subunit DAD1
Nvec_vc1.1_XM_001635956.3	grey	0.811	Peptidase_A22B/
orphan_peak_2295	grey	0.811	NA	NA
Nvec_vc1.1_XM_048723803.1	grey	0.809	SRP54_N/SRP54/SRP_SPB/	Signal recognition particle 54 kDa protein
Nvec_vc1.1_XM_032384505.2	grey	0.808	eIF-5_eIF-2B/W2/	Eukaryotic translation initiation factor 5
Nvec_vc1.1_XM_032372710.2	grey	0.805	Syndecan/	Syndecan:like:NRXN1/NRXN3/SDC1/SDC2/SDC3/SDC4:likeclu:0/1
Nvec_vc1.1_XM_032384528.2	grey	0.804	SERTA/	SERTA domain-containing protein 4
Nvec_vc1.1_XM_032387014.2	grey	0.803
Nvec_vc1.1_XM_001631596.3	grey	0.802	TRAP-gamma/	Translocon-associated protein subunit gamma
Nvec_vc1.1_XM_048727633.1	grey	0.798	Dpy19/Dpy19/	Probable C-mannosyltransferase DPY19L1
Nvec_vc1.1_XM_032372942.2	grey	0.791
Nvec_vc1.1_XM_032365051.2	grey	0.79	CUB/CUB/	CUB domain-containing protein 2
Nvec_vc1.1_XM_001638181.3	grey	0.784	SNARE/	Putative uncharacterized protein DKFZp762D1813
Nvec_vc1.1_XM_001630707.3	grey	0.776	AhpC-TSA/1-cysPrx_C/	Epididymis secretory sperm binding protein Li 97n
Nvec_vc1.1_XM_048722735.1	grey	0.774
Nvec_vc1.1_XM_048732790.1	grey	0.771	UFC1/	Ubiquitin-fold modifier-conjugating enzyme 1
Nvec_vc1.1_XM_001639083.3	grey	0.766	F420_oxidored/P5CR_dimer/	Pyrroline-5-carboxylate reductase 3
Nvec_vc1.1_XM_032383242.2	grey	0.766
Nvec_vc1.1_XM_001634318.3	grey	0.766	Longin/Synaptobrevin/	Vesicle-trafficking protein SEC22b
Nvec_vc1.1_XM_048725700.1	grey	0.765	Thioredoxin/zf-H2C2_2/	Zinc finger and SCAN domain-containing protein 5B
Nvec_vc1.1_XM_032361862.2	grey	0.764	Med20/	Mediator of RNA polymerase II transcription subunit 20
Nvec_vc1.1_XM_032369657.2	grey	0.764	Pkinase.HG184.0:NLK	Pkinase:NLK
Nvec_vc1.1_XM_001624952.3	grey	0.764
Nvec_vc1.1_XM_001629547.3	grey	0.762	EF-hand_7/	Multiple coagulation factor deficiency protein 2
Nvec_v1g173444	grey	0.76	DUF4605/	Uncharacterized protein C4orf32
Nvec_vc1.1_XM_032366497.2	grey	0.754	DAP/	cDNA, FLJ92044, highly similar to Homo sapiens death-associated protein (DAP), mRNA
Nvec_vc1.1_XM_032383565.2	grey	0.747
Nvec_vc1.1_XM_032384181.2	grey	0.746	Ank_2/	Serine/threonine-protein phosphatase 6 regulatory ankyrin repeat subunit A
Nvec_vc1.1_XM_032387167.2	grey	0.744	Forkhead.HG1.16:FOXD1/FOXD2/FOXD3/FOXD4/FOXD4L1/FOXD4L3/FOXD4L4/FOXD4L5/FOXD4L6/FOXE1/FOXE3/FOXF1/FOXF2/FOXH1/FOXQ1	Forkhead:FOXD1/FOXD2/FOXD3/FOXD4/FOXD4L1/FOXD4L3/FOXD4L4/FOXD4L5/FOXD4L6/FOXE1/FOXE3/FOXF1/FOXF2/FOXH1/FOXQ1
Nvec_vc1.1_XM_001633334.3	grey	0.744
Nvec_vc1.1_XM_048734265.1	grey	0.74	SRP9-21/	Signal recognition particle 9 kDa protein
Nvec_vc1.1_XM_048726560.1	grey	0.74	DUF647/	Chromosome 16 open reading frame 58
Nvec_vc1.1_XM_032373517.2	grey	0.738
Nvec_vc1.1_XM_032376803.2	grey	0.735	NHR2/
Nvec_vc1.1_XM_048729551.1	grey	0.735	tRNA-synt_1e/	Cysteine-tRNA ligase isoform b variant
Nvec_v1g239769	grey	0.734
Nvec_NVE15531	grey	0.733	COX6C/
Nvec_vc1.1_XM_001634373.3	grey	0.732	Spermine_synth/	Spermidine synthase
Nvec_vc1.1_XM_048725649.1	grey	0.732	Peptidase_M13_N/Peptidase_M13/	cDNA FLJ56970, highly similar to Endothelin-converting enzyme 2 (EC 3.4.24.71)
Nvec_vc1.1_XM_032382979.2	grey	0.732
Nvec_vc1.1_XM_048730311.1	grey	0.73	NA	NA
Nvec_vc1.1_XM_001626548.3	grey	0.726	TRAP-delta/	Translocon-associated protein subunit delta
Nvec_vc1.1_XM_001635558.3	grey	0.725	LSM.HG6.1:LSM1	LSM:LSM1
Nvec_vc1.1_XM_001630418.3	grey	0.724	sterol_reductase.HG1.2:DHCR7/LBR/TM7SF2	sterol_reductase:DHCR7/LBR/TM7SF2
Nvec_vc1.1_XM_048732166.1	grey	0.723
Nvec_vc1.1_XM_032379810.2	grey	0.722	CMAS/	DOT1:like:DOT1L:likeclu:2
Nvec_vc1.1_XM_032366626.2	grey	0.72	BACK/	Kelch-like protein 3
Nvec_vc1.1_XM_032372264.2	grey	0.719	HMGbox_Sox.HG1.9:SOX11/SOX12/SOX4	HMGbox_Sox:SOX11/SOX12/SOX4
Nvec_vc1.1_XM_048723765.1	grey	0.718
Nvec_vc1.1_XM_048726880.1	grey	0.718	Mtp/	Lysosomal protein transmembrane 4 alpha
Nvec_vc1.1_XM_032362615.2	grey	0.714	Ras/	RAB30, member RAS oncogene family
Nvec_vc1.1_XM_032386923.2	grey	0.714	zf-A20/zf-AN1/	Zinc finger, A20 domain containing 2
Nvec_vc1.1_XM_001628023.3	grey	0.713	Plug_translocon/SecY/	Protein transport protein Sec61 subunit alpha isoform 2
Nvec_vc1.1_XM_001629415.3	grey	0.711	SRP14/	Signal recognition particle 14 kDa protein
Nvec_vc1.1_XM_001623131.3	grey	0.708	Histone.HG10.0:TAF11	Histone:TAF11
Nvec_vc1.1_XM_032372883.2	grey	0.708
Nvec_v1g187754	grey	0.706	DUF1113/	HCG2039363
Nvec_vc1.1_XM_048732315.1	grey	0.706	HEAT_PBS/HEAT_2/	Deoxyhypusine hydroxylase
Nvec_vc1.1_XM_032374631.2	grey	0.705	Cation_efflux/	Zinc transporter 1
Nvec_vc1.1_XM_048720536.1	grey	0.705
Nvec_v1g184753	grey	0.704	SecE/	Sec61 gamma subunit
Nvec_vc1.1_XM_001630767.3	grey	0.704
Nvec_vc1.1_XM_048721757.1	grey	0.702	Galactosyl_T/	Beta-1,3-galactosyltransferase 5
Nvec_vc1.1_XM_048725772.1	grey	0.7
Nvec_vc1.1_XM_032380448.2	grey	0.695	TPR_2/TPR_19/TPR_8/	ER membrane protein complex subunit 2
Nvec_vc1.1_XM_048724152.1	grey	0.694	O-FucT/	GDP-fucose protein O-fucosyltransferase 2
Nvec_vc1.1_XM_032376577.2	grey	0.693	SAM_decarbox/	S-adenosylmethionine decarboxylase proenzyme
Nvec_vc1.1_XM_001632888.3	grey	0.692	DDOST_48kD/	Dolichyl-diphosphooligosaccharide--protein glycosyltransferase 48 kDa subunit
Nvec_vc1.1_XM_001640073.3	grey	0.689	SRP19/	Signal recognition particle 19 kDa protein
Nvec_NVE8960	grey	0.688
Nvec_vc1.1_XM_001632296.3	grey	0.685
Nvec_vc1.1_XM_001639701.3	grey	0.682	HMG_box/	HMGbox_Sox:like:BHMG1/SOX1/SOX2/SOX3/SOX14/SOX15/SOX21/SRY:likeclu:18/26/28
Nvec_vc1.1_XM_001641405.3	grey	0.681
Nvec_vc1.1_XM_048720432.1	grey	0.678	Dynamin_N/	Dysbindin
Nvec_vc1.1_XM_032382395.2	grey	0.677	Homeobox.HG3.1:TALE_TGIF1/TALE_TGIF2/TALE_TGIF2LX/TALE_TGIF2LY	Homeodomains:TALE_TGIF1/TALE_TGIF2/TALE_TGIF2LX/TALE_TGIF2LY
Nvec_vc1.1_XM_001626692.3	grey	0.677	Proteasome/	Proteasome subunit beta type-1
Nvec_v1g19278	grey	0.677	zf-C2H2.HG4.14:KLF13/KLF14/KLF16/KLF9	zf-C2H2:KLF13/KLF14/KLF16/KLF9
Nvec_vc1.1_XM_048733393.1	grey	0.675	Chromo/	Chromo:like:CBX1/CBX2/CBX3/CBX4/CBX5/CBX6/CBX7/CBX8/CDY1/CDY1B/CDY2A/CDY2B/CDYL/CDYL2/MPHOSPH8/SUV39H1/SUV39H2:likeclu:7/13/15/17/28
Nvec_vc1.1_XM_001624597.3	grey	0.674	ubiquitin/ubiquitin/ubiquitin/ubiquitin/ubiquitin/ubiquitin/ubiquitin/	Ubiquitin C
Nvec_vc1.1_XM_001635015.3	grey	0.672	Homeobox.HG1.86:PRD_PROP1	Homeodomains:PRD_PROP1
Nvec_vc1.1_XM_032381933.2	grey	0.671	NA	NA
Nvec_vc1.1_XM_048733771.1	grey	0.671
Nvec_vc1.1_XM_001640567.3	grey	0.67	Cyt-b5/	Cytochrome b5
Nvec_vc1.1_XM_001638356.3	grey	0.669	STT3/	Dolichyl-diphosphooligosaccharide--protein glycosyltransferase subunit STT3A
Nvec_vc1.1_XM_001626967.3	grey	0.668	DUF4203/
Nvec_vc1.1_XM_032370915.2	grey	0.667	OATP/Kazal_2/	Solute carrier organic anion transporter family member 4A1
Nvec_vc1.1_XM_048722729.1	grey	0.664	EAF/	ELL-associated factor 2
Nvec_vc1.1_XM_001635494.3	grey	0.664	AAA/	Proteasome (Prosome, macropain) 26S subunit, ATPase, 4
Nvec_vc1.1_XM_048721414.1	grey	0.662	NA	NA
Nvec_vc1.1_XM_001621645.3	grey	0.661	Avidin/
Nvec_vc1.1_XM_032371507.2	grey	0.657	Macro/	Chromosome 6 open reading frame 130
Nvec_vc1.1_XM_001639091.3	grey	0.653	Ufm1/	Ubiquitin-fold modifier 1
Nvec_vc1.1_XM_032377858.2	grey	0.652	Ank_2/Ank_2/Ank_2/SOCS_box/	Ankyrin-2
Nvec_vc1.1_XM_001637091.3	grey	0.65	SUI1/	Eukaryotic translation initiation factor 2D
Nvec_vc1.1_XM_001629968.3	grey	0.647
Nvec_vc1.1_XM_032384609.2	grey	0.647	EF-hand_7/	Nucleobindin 2
Nvec_vc1.1_XM_001636512.3	grey	0.646	Ribophorin_I/DNA_repr_REX1B/	Dolichyl-diphosphooligosaccharide--protein glycosyltransferase subunit 1
Nvec_vc1.1_XM_032382444.2	grey	0.644	NA	NA
Nvec_vc1.1_XM_001623239.3	grey	0.639	UQ_con/	Cell division cycle 34
Nvec_vc1.1_XM_001632823.3	grey	0.635	OST3_OST6/	Tumor suppressor candidate 3
Nvec_v1g110118	grey	0.634	Robl_LC7/	Dynein light chain roadblock-type 2
Nvec_vc1.1_XM_001623132.3	grey	0.633	VWA_2/UIM/UIM/UIM/	26S proteasome non-ATPase regulatory subunit 4
Nvec_vc1.1_XM_032378106.2	grey	0.631	RF-1/	Probable peptide chain release factor C12orf65, mitochondrial
Nvec_vc1.1_XM_032371201.2	grey	0.626	RabGAP-TBC/	TBC1 domain family member 23
Nvec_vc1.1_XM_001629694.3	grey	0.626	bZIP.HG7.0:XBP1	bZIP:XBP1
Nvec_vc1.1_XM_032382634.2	grey	0.625
Nvec_vc1.1_XM_048721821.1	grey	0.625	SWIRM.HG2.1:KDM1A	SWIRM:KDM1A
Nvec_vc1.1_XM_001637419.3	grey	0.625	BicD/	Protein bicaudal D homolog 2
Nvec_vc1.1_XM_048726547.1	grey	0.622	UFD1/	Ubiquitin fusion degradation protein 1 homolog
Nvec_vc1.1_XM_032387133.2	grey	0.62	Ig_3/fn3/
Nvec_vc1.1_XM_001623600.3	grey	0.62
Nvec_vc1.1_XM_001637683.3	grey	0.619	ATP-synt_C/	ATPase, H+ transporting, lysosomal 16kDa, V0 subunit c
Nvec_vc1.1_XM_001623816.3	grey	0.619	RNA_POL_M_15KD/TFIIS_C/	DNA-directed RNA polymerase III subunit RPC10
Nvec_vc1.1_XM_001641053.3	grey	0.617		Ribonuclease kappa
Nvec_vc1.1_XM_001632034.3	grey	0.616	Zip/	Zinc transporter ZIP11
Nvec_v1g241354	grey	0.616	F-box-like/	F-box only protein 48
Nvec_vc1.1_XM_001635694.3	grey	0.615
Nvec_vc1.1_XM_048733175.1	grey	0.613	Cullin_binding/	DCN1-like protein
Nvec_vc1.1_XM_032373546.2	grey	0.61		Genetic suppressor element 1
Nvec_vc1.1_XM_032378312.2	grey	0.609	zf-C2H2_4/zf-C2H2/zf-C2H2/zf-C2H2_4/zf-H2C2_2/zf-H2C2_2/zf-H2C2_2/zf-H2C2_2/	Zinc finger protein 79
Nvec_vc1.1_XM_048725765.1	grey	0.607
Nvec_vc1.1_XM_001633293.3	grey	0.602	ATP-synt_D/	ATPase, H+ transporting, lysosomal 34kDa, V1 subunit D
Nvec_NVE13556	grey	0.602
Nvec_vc1.1_XM_001639630.3	grey	0.6	Nop16/	Nucleolar protein 16
Nvec_vc1.1_XM_001631763.3	green	0.999	PAX.HG1.7:PAX1/PAX9/PRD_PAX2/PRD_PAX3/PRD_PAX4/PRD_PAX5/PRD_PAX6/PRD_PAX7/PRD_PAX8	Homeodomains:like:PRD_PAX4/PRD_PAX6:likeclu:31/32
Nvec_vc1.1_XM_001640113.3	green	0.999	VWA/	Matrilin 2
Nvec_vc1.1_XM_032384132.2	green	0.998	Astacin/TSP_1/	Astacin-like metalloendopeptidase
Nvec_vc1.1_XM_048726931.1	green	0.997	Sugar_tr.HG2.2:SVOP/SVOPL	Sugar_tr:SVOP/SVOPL
Nvec_vc1.1_XM_032375784.2	green	0.997	ShK/ShK/
Nvec_vc1.1_XM_001640020.3	green	0.997	Na_Ca_ex/Na_Ca_ex/	ion-exch-NaCa:like:SLC24A5:likeclu:5
Nvec_vc1.1_XM_032380317.2	green	0.997	PGA_cap/
Nvec_vc1.1_XM_001635834.3	green	0.997
Nvec_vc1.1_XM_001641902.3	green	0.996		cDNA FLJ35660 fis, clone SPLEN2017538, highly similar to Dickkopf-related protein 3
Nvec_vc1.1_XM_001640603.3	green	0.996	Filamin/
Nvec_vc1.1_XM_032373526.2	green	0.996	Glyco_transf_10/	cDNA FLJ56031, highly similar to Homo sapiens fucosyltransferase 10 (alpha (1,3) fucosyltransferase) (FUT10), mRNA
Nvec_vc1.1_XM_032366283.2	green	0.996
Nvec_vc1.1_XM_048730179.1	green	0.995	ShK/ShK/ShK/	Neurofilament heavy polypeptide
Nvec_vc1.1_XM_032373652.2	green	0.995	Glyco_hydro_10/
Nvec_vc1.1_XM_001639370.3	green	0.995	Collagen/Collagen/Gal_Lectin/	Collagen:NA
Nvec_vc1.1_XM_001630496.3	green	0.995
Nvec_vc1.1_XM_048723003.1	green	0.995	CAP/	Golgi-associated plant pathogenesis-related protein 1
Nvec_vc1.1_XM_048721119.1	green	0.995	Gal_Lectin/
Nvec_vc1.1_XM_048729461.1	green	0.995	MFS_1/	cDNA FLJ75352
Nvec_vc1.1_XM_048728138.1	green	0.995	Na_Ca_ex/Na_Ca_ex/	ion-exch-NaCa:like:SLC24A5:likeclu:5
Nvec_vc1.1_XM_048728730.1	green	0.994
Nvec_vc1.1_XM_048729910.1	green	0.994	ShK/ShK/	Matrix metalloproteinase-23
Nvec_vc1.1_XM_048722356.1	green	0.994
Nvec_vc1.1_XM_048725516.1	green	0.994
Nvec_vc1.1_XM_048728653.1	green	0.994
Nvec_vc1.1_XM_001634580.3	green	0.994	F5_F8_type_C/	cDNA FLJ61618, highly similar to Discoidin, CUB and LCCL domain-containing protein 2
Nvec_vc1.1_XM_048723816.1	green	0.993
Nvec_vc1.1_XM_032383003.2	green	0.993
Nvec_vc1.1_XM_032375661.2	green	0.993	WSC/
Nvec_vc1.1_XM_032377751.2	green	0.993	Nuc_H_symport/MFS_1/	Major facilitator superfamily domain-containing protein 6
Nvec_vc1.1_XM_048722321.1	green	0.993
Nvec_NVE25937	green	0.993
Nvec_vc1.1_XM_032374023.2	green	0.992	PA/Peptidase_M28/TFR_dimer/	N-acetylated-alpha-linked acidic dipeptidase 2
Nvec_vc1.1_XM_001638777.3	green	0.992	ShK/ShK/ShK/
Nvec_vc1.1_XM_032367729.2	green	0.992
Nvec_vc1.1_XM_001640965.3	green	0.992	BTB.HG3.0:BTBD1/BTBD2/BTBD3/BTBD6	BTB:BTBD1/BTBD2/BTBD3/BTBD6
Nvec_vc1.1_XM_048725206.1	green	0.991	DHH/DHHA2/	Protein prune homolog
Nvec_vc1.1_XM_032364437.2	green	0.991	CAP/	Golgi-associated plant pathogenesis-related protein 1
Nvec_vc1.1_XM_001634802.3	green	0.991	EF-hand_8/EF-hand_5/EF-hand_5/	cDNA FLJ14554 fis, clone NT2RM2001839, highly similar to Calumenin
Nvec_vc1.1_XM_048730436.1	green	0.991	Metallophos/	Iron/zinc purple acid phosphatase-like protein
Nvec_vc1.1_XM_048722834.1	green	0.991
Nvec_vc1.1_XM_048731475.1	green	0.99	PA14/	Fibrocystin
Nvec_vc1.1_XM_001633347.3	green	0.99
Nvec_vc1.1_XM_032363379.2	green	0.99	VWA/VWA/VWA/	Vitrin
Nvec_vc1.1_XM_032373407.2	green	0.99	EGF/EGF/	Sushi, nidogen and EGF-like domain-containing protein 1
Nvec_vc1.1_XM_001622929.3	green	0.99	Trypsin/	cDNA PSEC0048 fis, clone NT2RP2000028, highly similar to Serine protease 23
Nvec_vc1.1_XM_032370694.2	green	0.99
Nvec_vc1.1_XM_048730230.1	green	0.99	ShK/fn2/	fibronectin:like:ELSPBP1:likeclu:0
Nvec_vc1.1_XM_032377572.2	green	0.989	Collagen/	Collagen:NA
orphan_peak_7079	green	0.989	NA	NA
Nvec_vc1.1_XM_048719732.1	green	0.989	Peptidase_C26/	cDNA FLJ76254, highly similar to Homo sapiens gamma-glutamyl hydrolase (GGH), mRNA
Nvec_vc1.1_XM_001629300.3	green	0.989	Collagen/	Collagen:NA
Nvec_vc1.1_XM_048728731.1	green	0.989
Nvec_vc1.1_XM_048722931.1	green	0.989
Nvec_vc1.1_XM_032370899.2	green	0.989
Nvec_vc1.1_XM_048722982.1	green	0.989
Nvec_vc1.1_XM_032377394.2	green	0.989
Nvec_vc1.1_XM_001633749.3	green	0.988	Peptidase_M13_N/Peptidase_M13/	Endothelin-converting enzyme 2
Nvec_vc1.1_XM_001637220.3	green	0.988	Zip/	Putative uncharacterized protein
Nvec_vc1.1_XM_032380042.2	green	0.988
Nvec_vc1.1_XM_032376085.2	green	0.988
Nvec_vc1.1_XM_048728678.1	green	0.988	CAP/	Golgi-associated plant pathogenesis-related protein 1
Nvec_vc1.1_XM_001641135.3	green	0.988		PR domain zinc finger protein 9
Nvec_vc1.1_XM_032366696.2	green	0.988	Sulfatase/	Arylsulfatase I
Nvec_vc1.1_XM_032362974.2	green	0.988	GPCR-rhodopsin.HG38.1:ADORA2A/GPR22	GPCR-rhodopsin:ADORA2A/GPR22
Nvec_vc1.1_XM_001640614.3	green	0.988
Nvec_vc1.1_XM_032385893.2	green	0.988
Nvec_vc1.1_XM_032374997.2	green	0.987	AbfB/fn2/	fibronectin:like:ELSPBP1:likeclu:0
Nvec_vc1.1_XM_032380863.2	green	0.987
Nvec_vc1.1_XM_001639293.3	green	0.986	Collagen/Collagen/Gal_Lectin/	Collagen:NA
Nvec_vc1.1_XM_048720966.1	green	0.986	Collagen/Collagen/	Collagen alpha-1(XI) chain
Nvec_vc1.1_XM_032374431.2	green	0.986	GON/
Nvec_vc1.1_XM_001639407.3	green	0.986	Collagen/
Nvec_vc1.1_XM_048733987.1	green	0.986	EGF/EGF/EGF/EGF/EGF/hEGF/EGF/EGF/EGF/EGF/	Neurogenic locus notch homolog protein 1
Nvec_vc1.1_XM_048733504.1	green	0.986
Nvec_vc1.1_XM_001634151.3	green	0.986
Nvec_vc1.1_XM_048733997.1	green	0.985
Nvec_vc1.1_XM_032384793.2	green	0.985	Astacin/	Meprin A subunit beta
Nvec_vc1.1_XM_001626664.3	green	0.985	Pro_isomerase/	Peptidyl-prolyl cis-trans isomerase B
Nvec_vc1.1_XM_032366344.2	green	0.985
Nvec_vc1.1_XM_048734317.1	green	0.984	EGF_CA/EGF_CA/EGF_CA/EGF_CA/	Matrilin-2
Nvec_vc1.1_XM_048728684.1	green	0.984
Nvec_vc1.1_XM_032366343.2	green	0.984	ShK/
Nvec_v1g205109	green	0.984
Nvec_vc1.1_XM_001630486.3	green	0.983
Nvec_vc1.1_XM_048725759.1	green	0.983	VWC/	Collagen alpha-2(V) chain
Nvec_vc1.1_XM_048734475.1	green	0.982
Nvec_vc1.1_XM_032363701.2	green	0.982
Nvec_NVE18354	green	0.982
Nvec_vc1.1_XM_032366700.2	green	0.982
Nvec_vc1.1_XM_001631405.3	green	0.982	CAP/	Golgi-associated plant pathogenesis-related protein 1
Nvec_vc1.1_XM_001635993.3	green	0.982	Tubulin/Tubulin_C/	Tubulin beta-3 chain
Nvec_vc1.1_XM_001630864.3	green	0.982	Peptidase_S8/P_proprotein/	Furin (Paired basic amino acid cleaving enzyme)
Nvec_vc1.1_XM_001640510.3	green	0.982	ShK/ShK/ShK/
Nvec_vc1.1_XM_048722013.1	green	0.982	Peptidase_S8/P_proprotein/	Proprotein convertase subtilisin/kexin type 1
Nvec_vc1.1_XM_048720926.1	green	0.982	NA	NA
Nvec_vc1.1_XM_048734081.1	green	0.982
Nvec_vc1.1_XM_032366022.2	green	0.981
Nvec_vc1.1_XM_032385590.2	green	0.981
Nvec_vc1.1_XM_048727040.1	green	0.981	GDPD/	Glycerophosphodiester phosphodiesterase domain-containing protein 1
Nvec_vc1.1_XM_032373899.2	green	0.981
Nvec_vc1.1_XM_001640990.3	green	0.981	HLH/	HLH:like:ATOH8:likeclu:25
Nvec_vc1.1_XM_048721561.1	green	0.98	F5_F8_type_C/F5_F8_type_C/	cDNA FLJ38589 fis, clone HCHON2010074, highly similar to LACTADHERIN
Nvec_vc1.1_XM_048723042.1	green	0.98
Nvec_vc1.1_XM_048726933.1	green	0.98	Collagen/
Nvec_vc1.1_XM_048728544.1	green	0.979	CAP/	Golgi-associated plant pathogenesis-related protein 1
Nvec_vc1.1_XM_048722736.1	green	0.979		cDNA FLJ43730 fis, clone TESTI1000390
Nvec_vc1.1_XM_048720064.1	green	0.978	DEAD.HG13.1:DDX41	DEAD:DDX41
Nvec_vc1.1_XM_032386963.2	green	0.978	Lipoxygenase/zf-C2H2/zf-H2C2_2/	Arachidonate 5-lipoxygenase
orphan_peak_5329	green	0.978	NA	NA
Nvec_vc1.1_XM_032385587.2	green	0.977
Nvec_vc1.1_XM_001642032.3	green	0.977
Nvec_vc1.1_XM_032374107.2	green	0.977	FKBP_C/EF-hand_7/	FK506 binding protein 14, 22 kDa
Nvec_vc1.1_XM_048728083.1	green	0.977
Nvec_vc1.1_XM_048724602.1	green	0.977
Nvec_vc1.1_XM_048721777.1	green	0.977
Nvec_vc1.1_XM_001631758.3	green	0.976	Laminin_G_3/	Laminin:NA
Nvec_vc1.1_XM_001623732.3	green	0.976	CAP/	Golgi-associated plant pathogenesis-related protein 1
Nvec_vc1.1_XM_048723899.1	green	0.976	VWA/	Matrilin-2
Nvec_vc1.1_XM_001627444.3	green	0.976	GDA1_CD39/
Nvec_vc1.1_XM_001642086.3	green	0.975
Nvec_vc1.1_XM_032369055.2	green	0.975
Nvec_vc1.1_XM_048729050.1	green	0.975	Astacin/	Tolloid-like protein 1
Nvec_vc1.1_XM_032384381.2	green	0.975	Laminin_G_3/	Laminin:NA
Nvec_vc1.1_XM_032373154.2	green	0.974
Nvec_vc1.1_XM_001641901.3	green	0.974		cDNA FLJ35660 fis, clone SPLEN2017538, highly similar to Dickkopf-related protein 3
Nvec_vc1.1_XM_048722867.1	green	0.974	MACPF/	Complement component C6
Nvec_vc1.1_XM_032370610.2	green	0.974
Nvec_vc1.1_XM_001637728.3	green	0.973	WAP/
Nvec_vc1.1_XM_001635890.3	green	0.973
Nvec_vc1.1_XM_001631325.3	green	0.973	Gal_Lectin/Gal_Lectin/	Protein eva-1 homolog C
Nvec_vc1.1_XM_001637752.3	green	0.973	CLN3/	Battenin
Nvec_vc1.1_XM_048725070.1	green	0.973	Peptidase_M24/	Xaa-Pro aminopeptidase 1
Nvec_vc1.1_XM_048723720.1	green	0.972
Nvec_vc1.1_XM_048722564.1	green	0.972
Nvec_vc1.1_XM_048733826.1	green	0.972	G_glu_transpept/	HCG2010666
Nvec_vc1.1_XM_032364331.2	green	0.972	TEA/	TEA:like:TEAD1/TEAD2/TEAD3/TEAD4:likeclu:1
Nvec_vc1.1_XM_032373153.2	green	0.972	NA	NA
Nvec_vc1.1_XM_032386151.2	green	0.972	Peptidase_M8/	cDNA FLJ60137, highly similar to Homo sapiens leishmanolysin-like (metallopeptidase M8 family) (LMLN), mRNA
Nvec_vc1.1_XM_048719597.1	green	0.972	PA14/AbfB/	N-acetyl-beta-glucosaminyl-glycoprotein 4-beta-N-acetylgalactosaminyltransferase 1
Nvec_vc1.1_XM_032373763.2	green	0.972	HEAT_EZ/fn3/	fibronectin:NA
Nvec_vc1.1_XM_032384592.2	green	0.972	GSHPx/	Glutathione peroxidase
Nvec_vc1.1_XM_001625953.3	green	0.972	Metallophos/	Acid phosphatase 5, tartrate resistant
orphan_peak_4253	green	0.971	NA	NA
Nvec_vc1.1_XM_001631866.3	green	0.971
Nvec_vc1.1_XM_001632755.3	green	0.971	Phospholip_A2_1/	Phospholipase A2
Nvec_vc1.1_XM_048720968.1	green	0.971	Collagen/
Nvec_vc1.1_XM_032385446.2	green	0.97
Nvec_vc1.1_XM_032373941.2	green	0.97
Nvec_vc1.1_XM_032377935.2	green	0.97
Nvec_vc1.1_XM_001637223.3	green	0.97	Peptidase_M13_N/	Endothelin converting enzyme 1
Nvec_vc1.1_XM_048730097.1	green	0.97	ShK/ShK/
Nvec_vc1.1_XM_032366056.2	green	0.969	Laminin_G_3/Laminin_G_3/	Laminin:NA
Nvec_vc1.1_XM_032364284.1	green	0.969	Phospholip_A2_3/
Nvec_vc1.1_XM_048726929.1	green	0.969	NA	NA
Nvec_vc1.1_XM_032385597.2	green	0.969
Nvec_vc1.1_XM_032384018.2	green	0.968	G_glu_transpept/	HCG2010666
Nvec_vc1.1_XM_048722767.1	green	0.968
Nvec_vc1.1_XM_032385600.2	green	0.967
Nvec_vc1.1_XM_032376975.2	green	0.967		Transmembrane prolyl 4-hydroxylase
Nvec_NVE17214	green	0.967
Nvec_vc1.1_XM_032373354.2	green	0.966
Nvec_vc1.1_XM_048722779.1	green	0.966
Nvec_vc1.1_XM_032376976.2	green	0.966	2OG-FeII_Oxy_3/	Transmembrane prolyl 4-hydroxylase
Nvec_vc1.1_XM_032370546.2	green	0.966	ShK/ShK/ShK/
Nvec_vc1.1_XM_048729052.1	green	0.966	NA	NA
Nvec_vc1.1_XM_001632750.3	green	0.965
Nvec_vc1.1_XM_048733966.1	green	0.965	EGF/EGF/EGF/EGF/	Neurogenic locus notch homolog protein 1
Nvec_vc1.1_XM_001633958.3	green	0.965
Nvec_vc1.1_XM_032381265.2	green	0.964	Filamin/
Nvec_vc1.1_XM_048729571.1	green	0.964	NHL/NHL/	E3 ubiquitin-protein ligase TRIM71
Nvec_vc1.1_XM_001628115.3	green	0.964
Nvec_vc1.1_XM_032381879.2	green	0.963
Nvec_vc1.1_XM_032380012.2	green	0.963
Nvec_vc1.1_XM_032369519.2	green	0.963	Pentaxin/	Laminin:like:GAS6/PROS1/SVEP1:likeclu:8/10
Nvec_vc1.1_XM_048728923.1	green	0.963	MFS_1/	Vesicular glutamate transporter 1
Nvec_vc1.1_XM_048723028.1	green	0.962		Dickkopf-related protein 3
Nvec_vc1.1_XM_048724131.1	green	0.962	Tubulin/Tubulin_C/	Tubulin beta-4B chain
Nvec_vc1.1_XM_048727226.1	green	0.961		Glutamine-rich protein 2
Nvec_vc1.1_XM_032377918.2	green	0.961	Pkinase.HG42.4:MAP3K12/MAP3K13	Pkinase:MAP3K12/MAP3K13
Nvec_vc1.1_XM_048726081.1	green	0.96	ERAP1_C/	cDNA FLJ51269, highly similar to Aminopeptidase N (EC 3.4.11.2)
Nvec_vc1.1_XM_048719591.1	green	0.96	AbfB/
Nvec_vc1.1_XM_001631863.3	green	0.96
orphan_peak_835	green	0.96	NA	NA
Nvec_v1g241566	green	0.959
Nvec_vc1.1_XM_001637607.3	green	0.958
Nvec_vc1.1_XM_001628915.3	green	0.957
Nvec_vc1.1_XM_032378459.2	green	0.957	NA	NA
Nvec_vc1.1_XM_001635811.3	green	0.957
Nvec_vc1.1_XM_048721133.1	green	0.957	Gal_Lectin/	Protein eva-1 homolog C
Nvec_vc1.1_XM_001639551.3	green	0.956	CAP/	Golgi-associated plant pathogenesis-related protein 1
Nvec_vc1.1_XM_032385594.1	green	0.956
Nvec_vc1.1_XM_048722035.1	green	0.956
Nvec_vc1.1_XM_048724803.1	green	0.956
Nvec_vc1.1_XM_048721072.1	green	0.954	CAP/	Golgi-associated plant pathogenesis-related protein 1
Nvec_vc1.1_XM_032381891.2	green	0.953
Nvec_NVE17213	green	0.953
Nvec_vc1.1_XM_001641614.3	green	0.951
Nvec_vc1.1_XM_048726524.1	green	0.95	TSP_1/TSP_1/	Hemicentin-1
Nvec_vc1.1_XM_032374029.2	green	0.95	bZIP.HG4.1:JUN/JUNB/JUND	bZIP:JUN/JUNB/JUND
Nvec_vc1.1_XM_048721562.1	green	0.95
Nvec_vc1.1_XM_001632288.3	green	0.95	Sulfotransfer_1/	Carbohydrate sulfotransferase 3
Nvec_vc1.1_XM_001637272.3	green	0.95
Nvec_vc1.1_XM_032364300.2	green	0.949	Ldl_recept_a/Ldl_recept_a/Ldl_recept_a/Ldl_recept_a/	Putative uncharacterized protein LRP1B
Nvec_vc1.1_XM_032374283.2	green	0.949		Tenascin
Nvec_vc1.1_XM_032364441.2	green	0.949
Nvec_vc1.1_XM_032386154.2	green	0.948
Nvec_vc1.1_XM_032375265.2	green	0.945
Nvec_vc1.1_XM_032363026.2	green	0.945	Collagen/	Collagen:NA
Nvec_vc1.1_XM_001636648.3	green	0.944	G_glu_transpept/	Gamma-glutamyltranspeptidase 1
Nvec_vc1.1_XM_048723040.1	green	0.944
Nvec_vc1.1_XM_048722938.1	green	0.943
Nvec_vc1.1_XM_032364381.2	green	0.941
Nvec_vc1.1_XM_032363077.2	green	0.941	Ion_trans_2/Ion_trans_2/	Potassium channel subfamily K member 3
Nvec_vc1.1_XM_001641325.3	green	0.94	Astacin/	Metalloendopeptidase
Nvec_vc1.1_XM_001625607.3	green	0.939	PAN_1/Fibrinogen_C/
Nvec_vc1.1_XM_001633250.3	green	0.939		Carbohydrate sulfotransferase 3
Nvec_vc1.1_XM_032365913.2	green	0.938		Zinc finger protein 512B
Nvec_vc1.1_XM_001628369.3	green	0.938	Profilin/
Nvec_vc1.1_XM_001640218.3	green	0.937	Laminin_G_3/	Laminin:NA
Nvec_vc1.1_XM_001633704.3	green	0.936	PA/Peptidase_M28/TFR_dimer/	N-acetylated-alpha-linked acidic dipeptidase 2
Nvec_vc1.1_XM_048730998.1	green	0.927	Ricin_B_lectin/
Nvec_vc1.1_XM_001625551.3	green	0.924	NA	NA
Nvec_vc1.1_XM_048724374.1	green	0.923	MFS_1_like/	Major facilitator superfamily domain-containing protein 6
Nvec_vc1.1_XM_001631834.3	green	0.922		Coagulation factor V
Nvec_vc1.1_XM_032369713.2	green	0.922
Nvec_vc1.1_XM_048734429.1	green	0.921
Nvec_vc1.1_XM_032365728.2	green	0.92	NA	NA
Nvec_vc1.1_XM_048734430.1	green	0.919
Nvec_vc1.1_XM_032385582.2	green	0.919	zf-C3HC4/	PDZ domain containing ring finger 3
Nvec_vc1.1_XM_032364245.2	green	0.916	Thioredoxin/Evr1_Alr/	Sulfhydryl oxidase
Nvec_vc1.1_XM_048722878.1	green	0.915
Nvec_vc1.1_XM_032364562.2	green	0.915	PAE/	Palmitoleoyl-protein carboxylesterase NOTUM
Nvec_vc1.1_XM_032366282.2	green	0.914
Nvec_vc1.1_XM_032386961.2	green	0.913	Collagen/Collagen/	Collagen:NA
Nvec_vc1.1_XM_048728797.1	green	0.912	zf-C3HC4/zf-B_box/Filamin/NHL/NHL/NHL/NHL/NHL/NHL/	Tripartite motif-containing protein 2
Nvec_vc1.1_XM_032376652.2	green	0.908
Nvec_vc1.1_XM_032386979.2	green	0.906
Nvec_vc1.1_XM_032371380.2	green	0.899	PA14/AbfB/
Nvec_v1g204213	green	0.899
Nvec_vc1.1_XM_048728799.1	green	0.896	NA	NA
Nvec_vc1.1_XM_001635589.3	green	0.893	DUF3456/	Protein canopy homolog 2
Nvec_vc1.1_XM_001641531.3	green	0.892	Tubulin/Tubulin_C/	Beta 5-tubulin
Nvec_vc1.1_XM_032376483.2	green	0.889	Gal-3-0_sulfotr/Gal-3-0_sulfotr/	cDNA, FLJ93581, highly similar to Homo sapiens galactose-3-O-sulfotransferase 1 (GAL3ST1), mRNA
Nvec_vc1.1_XM_032386795.2	green	0.887	NA	NA
Nvec_vc1.1_XM_032366975.2	green	0.884	CAP/	Golgi-associated plant pathogenesis-related protein 1
Nvec_vc1.1_XM_001635713.3	green	0.881
Nvec_vc1.1_XM_048730471.1	green	0.88	Carb_anhydrase/	Carbonic anhydrase 7
Nvec_vc1.1_XM_048731064.1	green	0.877
Nvec_vc1.1_XM_001639511.3	green	0.865	FKBP_C/EF-hand_7/	FK506 binding protein 14, 22 kDa
Nvec_vc1.1_XM_048731740.1	green	0.85
Nvec_vc1.1_XM_048731055.1	green	0.845
Nvec_vc1.1_XM_048721037.1	green	0.844	CAP/	Golgi-associated plant pathogenesis-related protein 1
Nvec_vc1.1_XM_001629576.3	green	0.839
Nvec_vc1.1_XM_001627160.3	green	0.82
Nvec_vc1.1_XM_048733047.1	green	0.817
Nvec_vc1.1_XM_032376748.2	green	0.806	adh_short_C2/	sterol_dehydrogenase:like:BDH2/CBR4/DCXR/DHRS2/DHRS4/DHRS4L2/DHRS11/HSD17B8/HSD17B10/HSD17B14/KDSR/QDPR:likeclu:3/5/6/10/15/16/19/20/21/22
Nvec_vc1.1_XM_048728763.1	green	0.797		Protein piccolo
Nvec_vc1.1_XM_001632569.3	green	0.793	Pro_CA/
Nvec_vc1.1_XM_048722874.1	green	0.789
Nvec_vc1.1_XM_048728413.1	green	0.786
Nvec_vc1.1_XM_032379338.2	green	0.785
Nvec_vc1.1_XM_032375666.2	green	0.78	MIP/	Aquaporin-11
Nvec_vc1.1_XM_048734154.1	green	0.768	Pkinase.HG94.1:MAPK10/MAPK8/MAPK9	Pkinase:MAPK10/MAPK8/MAPK9
Nvec_vc1.1_XM_048732087.1	green	0.766
Nvec_vc1.1_XM_001623762.3	green	0.762	MFS_1/	Vesicular glutamate transporter 3
Nvec_vc1.1_XM_032373402.2	green	0.759	EGF/EGF/EGF/EGF/EGF/EGF/EGF/EGF/EGF/EGF/EGF/	Neurogenic locus notch homolog protein 1
Nvec_vc1.1_XM_032379510.2	green	0.757	MACPF/Laminin_G_3/	cDNA FLJ78071, highly similar to Human MHC class III complement component C6 mRNA
Nvec_vc1.1_XM_001640109.3	green	0.755	zf-C3HC4_2/IBR/	ARIH2 protein
Nvec_vc1.1_XM_048720067.1	green	0.736	RUN/	RUN and FYVE domain-containing protein 4
Nvec_vc1.1_XM_001630154.3	green	0.728	HSP20/
Nvec_vc1.1_XM_001633339.3	green	0.706	AP_endonuc_2/
Nvec_vc1.1_XM_032383907.2	green	0.699	bZIP.HG1.3:ATF2/ATF7/CREB5	bZIP:ATF2/ATF7/CREB5
Nvec_vc1.1_XM_032379019.2	green	0.671	zf-CCCH.HG6.0:MBNL1/MBNL2/MBNL3	zf-CCCH:MBNL1/MBNL2/MBNL3
Nvec_vc1.1_XM_001630153.3	green	0.654	Acetyltransf_1.HG1.11:SAT2	Acetyltransf_1:SAT2
Nvec_vc1.1_XM_048732663.1	green	0.646
Nvec_vc1.1_XM_048723134.1	green	0.615	Exo_endo_phos/	Sphingomyelin phosphodiesterase 2
Nvec_vc1.1_XM_001626023.3	green	0.614	F420_oxidored/P5CR_dimer/	Pyrroline-5-carboxylate reductase 2
Nvec_vc1.1_XM_048725656.1	green	0.612
Nvec_vc1.1_XM_001635033.3	green	0.61
Nvec_vc1.1_XM_032373445.2	yellow	0.955	Radial_spoke/Radial_spoke/	Radial spoke head protein 9 homolog
Nvec_vc1.1_XM_032384019.2	yellow	0.95	DUF4490/	UPF0691 protein C9orf116
Nvec_vc1.1_XM_001630570.3	yellow	0.948	Dynein_light/	Dynein light chain 4, axonemal
Nvec_vc1.1_XM_001637351.3	yellow	0.945	DUF3695/	Uncharacterized protein C1orf194
Nvec_vc1.1_XM_032365785.2	yellow	0.944	Radial_spoke/	cDNA FLJ37974 fis, clone CTONG2010024, highly similar to Homo sapiens radial spokehead-like 3 (RSHL3), mRNA
Nvec_vc1.1_XM_001623054.3	yellow	0.943		Uncharacterized protein C1orf158
Nvec_vc1.1_XM_001636673.3	yellow	0.943	ParcG/	Parkin coregulated gene protein
Nvec_vc1.1_XM_001630761.3	yellow	0.941	DUF4572/	Uncharacterized protein C9orf135
Nvec_vc1.1_XM_001633183.3	yellow	0.941	MORN/MORN/MORN/MORN/MORN/MORN/	MORN repeat-containing protein 3
Nvec_vc1.1_XM_001626383.3	yellow	0.94	EF-hand_8/EF-hand_7/	EF-hand calcium binding domain 1
Nvec_vc1.1_XM_032382210.2	yellow	0.937		Coiled-coil domain-containing protein 63
Nvec_vc1.1_XM_048727864.1	yellow	0.936		Uncharacterized protein C15orf26
Nvec_vc1.1_XM_001637264.3	yellow	0.935	KIAA1430/	Uncharacterized protein C17orf105
Nvec_vc1.1_XM_001638558.3	yellow	0.933	SPATIAL/SPATIAL/	C10orf27 protein
Nvec_vc1.1_XM_001634923.3	yellow	0.932	MORN/MORN/MORN/MORN/MORN/MORN/MORN/	Radial spoke head 1 homolog
Nvec_vc1.1_XM_001635326.3	yellow	0.931	DUF4483/	Uncharacterized protein C9orf171
Nvec_vc1.1_XM_001627853.3	yellow	0.93		cDNA FLJ55051
Nvec_vc1.1_XM_001633623.3	yellow	0.93	GAS/	Growth arrest-specific protein 8
Nvec_vc1.1_XM_032364671.2	yellow	0.927
Nvec_vc1.1_XM_048734756.1	yellow	0.927	Ax_dynein_light/	Axonemal dynein light intermediate polypeptide 1
Nvec_vc1.1_XM_001622605.3	yellow	0.924	Tektin/	Coiled-coil domain-containing protein 105
Nvec_vc1.1_XM_001631214.3	yellow	0.923	NDK/Dpy-30/	Nucleoside diphosphate kinase homolog 5
Nvec_vc1.1_XM_032376026.2	yellow	0.921	DUF667/	Cilia- and flagella-associated protein 20
Nvec_vc1.1_XM_032381032.2	yellow	0.921
Nvec_vc1.1_XM_001638050.3	yellow	0.918	RIIa/IQ/IQ/	Sperm surface protein Sp17
Nvec_vc1.1_XM_001638624.3	yellow	0.917	Cyt-b5/	Cytochrome b5 domain-containing protein 1
Nvec_vc1.1_XM_048733982.1	yellow	0.917	THEG/THEG/THEG/THEG/THEG/	Testicular haploid expressed gene protein
Nvec_vc1.1_XM_001641331.3	yellow	0.917
Nvec_vc1.1_XM_001630698.3	yellow	0.917	DnaJ/CTDII/	DnaJ homolog subfamily B member 13
Nvec_vc1.1_XM_001634241.3	yellow	0.916	Arm/Arm/Arm/	Sperm-associated antigen 6
Nvec_vc1.1_XM_001627977.3	yellow	0.914	DUF4201/	Coiled-coil domain-containing protein 113
Nvec_vc1.1_XM_001639363.3	yellow	0.914	Radial_spoke/	cDNA FLJ37974 fis, clone CTONG2010024, highly similar to Homo sapiens radial spokehead-like 3 (RSHL3), mRNA
Nvec_vc1.1_XM_048732742.1	yellow	0.911
Nvec_vc1.1_XM_001641965.3	yellow	0.911	Trichoplein/	Meiosis-specific nuclear structural protein 1
Nvec_vc1.1_XM_001634899.3	yellow	0.911	TPR_11/TPR_1/TPR_12/	Tetratricopeptide repeat protein 25
Nvec_vc1.1_XM_032382920.2	yellow	0.909	CAP_GLY/
Nvec_vc1.1_XM_001635496.3	yellow	0.908	AKAP28/	A-kinase anchor protein 14
Nvec_vc1.1_XM_001629030.3	yellow	0.907	IQ/IQ/IQ/	Spermatogenesis-associated protein 17
Nvec_vc1.1_XM_001638595.3	yellow	0.905	RIIa/	Ropporin-1-like protein
Nvec_vc1.1_XM_001633078.3	yellow	0.904	Radial_spoke_3/	Radial spoke head protein 3 homolog
Nvec_vc1.1_XM_001631546.3	yellow	0.904	SHIPPO-rpt/SHIPPO-rpt/SHIPPO-rpt/SHIPPO-rpt/SHIPPO-rpt/SHIPPO-rpt/	Outer dense fiber protein 3
Nvec_vc1.1_XM_032373373.2	yellow	0.903	DUF1126/DUF1126/DUF1126/	EF-hand domain (C-terminal) containing 1
Nvec_vc1.1_XM_001629664.3	yellow	0.903		Sperm-associated antigen 8
Nvec_vc1.1_XM_001641685.3	yellow	0.902	RIB43A/	RIB43A domain with coiled-coils 2
Nvec_vc1.1_XM_001637127.3	yellow	0.902	FAM183/	Protein FAM183A
Nvec_vc1.1_XM_001626057.3	yellow	0.901	DUF4586/	UPF0602 protein C4orf47
Nvec_vc1.1_XM_001640023.3	yellow	0.9	WD40/WD40/WD40/WD40/WD40/WD40/WD40/WD40/	Cilia- and flagella-associated protein 52
Nvec_vc1.1_XM_001631898.3	yellow	0.899	DUF4200/	Coiled-coil domain-containing protein 42A
Nvec_vc1.1_XM_032372961.2	yellow	0.898	LRR_6/LRR_6/LRR_6/LRR_6/LRR_6/LRR_6/	cDNA FLJ60966, highly similar to Leucine-rich repeat-containing protein 34
Nvec_vc1.1_XM_001623696.3	yellow	0.897	LRR_1/LRR_4/	Leucine rich repeat containing 51
Nvec_vc1.1_XM_001634894.3	yellow	0.896	FAM183/
Nvec_vc1.1_XM_048720018.1	yellow	0.895
Nvec_vc1.1_XM_032386833.2	yellow	0.894		IQ domain-containing protein D
Nvec_vc1.1_XM_001631305.3	yellow	0.892	Tektin/	cDNA FLJ76469, highly similar to Homo sapiens tektin 1 (TEKT1), mRNA
Nvec_vc1.1_XM_032376882.2	yellow	0.891	NYD-SP28_assoc/	Dynein regulatory complex protein 1
Nvec_vc1.1_XM_032376646.2	yellow	0.89
Nvec_vc1.1_XM_001633872.3	yellow	0.889	EF-hand_7/EF-hand_7/	Centrin-1
Nvec_vc1.1_XM_032369334.2	yellow	0.887	EF-hand_7/	EF-hand calcium-binding domain-containing protein 2
Nvec_vc1.1_XM_001630464.3	yellow	0.886
Nvec_vc1.1_XM_001625174.3	yellow	0.883	LRR_6/LRR_6/LRR_6/LRR_6/	Leucine-rich repeat-containing protein 73
Nvec_vc1.1_XM_048725507.1	yellow	0.883	Arm/HEAT/	Radial spoke head 14 homolog
Nvec_vc1.1_XM_001633718.3	yellow	0.882	MDM1/MDM1/
Nvec_vc1.1_XM_048719447.1	yellow	0.881		Uncharacterized protein C7orf62
Nvec_vc1.1_XM_001629370.2	yellow	0.881	Tektin/	Tektin-2
Nvec_vc1.1_XM_032377600.2	yellow	0.879		Basal body-orientation factor 1
Nvec_vc1.1_XM_032377199.2	yellow	0.877	WRW/IQ/	cDNA FLJ52048
Nvec_vc1.1_XM_001629331.3	yellow	0.877	UPF0728/	UPF0728 protein C10orf53
Nvec_v1g245327	yellow	0.876
Nvec_vc1.1_XM_032366310.2	yellow	0.876	Trichoplein/	HCG15219
Nvec_vc1.1_XM_001630391.3	yellow	0.875	Trichoplein/	Cilia- and flagella-associated protein 45
Nvec_vc1.1_XM_032383662.2	yellow	0.874	DUF4540/	Uncharacterized protein C7orf72
Nvec_vc1.1_XM_048728260.1	yellow	0.874	LRR_9/	Leucine-rich repeat-containing protein 72
Nvec_vc1.1_XM_032365438.2	yellow	0.872	TSGA13/
Nvec_vc1.1_XM_032371944.2	yellow	0.871	SASRP1/	Spermatogenesis-associated serine-rich protein 1
Nvec_vc1.1_XM_032366143.2	yellow	0.87	HDNR/	Testis-expressed sequence 36 protein
Nvec_vc1.1_XM_032364247.2	yellow	0.868		Uncharacterized protein C9orf117
Nvec_vc1.1_XM_032380472.2	yellow	0.867
Nvec_vc1.1_XM_048724791.1	yellow	0.867	DUF1042/ADK/	Sperm flagellar protein 2
Nvec_vc1.1_XM_048731350.1	yellow	0.867		Uncharacterized protein C1orf228
Nvec_vc1.1_XM_001632772.3	yellow	0.867	DUF1042/	Spermatogenesis-associated protein 4
Nvec_vc1.1_XM_001632924.3	yellow	0.864	DUF1143/	UPF0686 protein C11orf1
Nvec_vc1.1_XM_048730862.1	yellow	0.863	ADK/ADK/	Adenylate kinase 8
Nvec_vc1.1_XM_001634777.3	yellow	0.86	Sel1/Sel1/Sel1/Sel1/Sel1/	LRP2 binding protein
Nvec_vc1.1_XM_001641109.3	yellow	0.86
Nvec_vc1.1_XM_001629718.3	yellow	0.858	CLAMP/	Uncharacterized protein C8orf74
Nvec_vc1.1_XM_001635906.3	yellow	0.858	MORN/MORN/MORN/	MORN repeat-containing protein 5
Nvec_vc1.1_XM_001638817.3	yellow	0.857
Nvec_vc1.1_XM_032363187.2	yellow	0.857
Nvec_vc1.1_XM_001632294.3	yellow	0.856
Nvec_vc1.1_XM_048734494.1	yellow	0.854
Nvec_vc1.1_XM_001637933.3	yellow	0.853
Nvec_vc1.1_XM_001632088.3	yellow	0.852		Dynein intermediate chain 2, axonemal
Nvec_vc1.1_XM_048720194.1	yellow	0.852	LRR_9/	Leucine-rich repeat-containing protein 48
Nvec_vc1.1_XM_001629366.3	yellow	0.851	SAM.HG1.2:SAMD15	SAM:SAMD15
Nvec_vc1.1_XM_001641698.3	yellow	0.85		EF-hand calcium-binding domain-containing protein 10
Nvec_vc1.1_XM_032386420.2	yellow	0.85		Leucine-rich repeat-containing protein 43
Nvec_vc1.1_XM_001639184.3	yellow	0.85	Ank_2/	Ankyrin repeat domain-containing protein 45
Nvec_vc1.1_XM_032362177.2	yellow	0.848
Nvec_vc1.1_XM_001629484.3	yellow	0.848		Coiled-coil domain-containing protein 23
Nvec_vc1.1_XM_032366260.2	yellow	0.847
Nvec_vc1.1_XM_001623060.3	yellow	0.846	Elong_Iki1/	Elongator complex protein 5
Nvec_vc1.1_XM_032385663.2	yellow	0.845	DUF4200/	Coiled-coil domain-containing protein 37
Nvec_vc1.1_XM_048724580.1	yellow	0.845
Nvec_vc1.1_XM_048724977.1	yellow	0.844
Nvec_vc1.1_XM_032367330.2	yellow	0.844
Nvec_vc1.1_XM_001635749.3	yellow	0.844		C11ORF66s
Nvec_vc1.1_XM_001640891.3	yellow	0.842	STOP/
Nvec_vc1.1_XM_001639432.3	yellow	0.842		Coiled-coil domain-containing protein 178
Nvec_vc1.1_XM_048723692.1	yellow	0.842	WD40/WD40/WD40/WD40/WD40/WD40/WD40/	Sperm-associated antigen 16 protein
Nvec_vc1.1_XM_001632694.3	yellow	0.842	Tektin/	cDNA FLJ76469, highly similar to Homo sapiens tektin 1 (TEKT1), mRNA
Nvec_vc1.1_XM_001630701.3	yellow	0.839
Nvec_vc1.1_XM_032378552.2	yellow	0.838	BRE1/	Coiled-coil domain-containing protein 40
Nvec_vc1.1_XM_032363356.2	yellow	0.837	EF-hand_8/EF-hand_6/EF-hand_8/EF-hand_8/EF-hand_6/	EF-hand calcium-binding domain-containing protein 6
Nvec_vc1.1_XM_032385343.2	yellow	0.837	DUF4541/	Uncharacterized protein C5orf49
Nvec_vc1.1_XM_001624511.3	yellow	0.836	Ank_2/	Ankyrin repeat domain-containing protein 60
Nvec_vc1.1_XM_032382623.2	yellow	0.836	DNA_pol_delta_4/	Uncharacterized protein
Nvec_vc1.1_XM_001641684.3	yellow	0.834		Coiled-coil domain-containing protein 146
Nvec_vc1.1_XM_048727038.1	yellow	0.833	NYD-SP28/NYD-SP28_assoc/	Coiled-coil domain-containing protein 65
Nvec_vc1.1_XM_001641172.3	yellow	0.833	DUF4532/
Nvec_vc1.1_XM_032364479.2	yellow	0.831	RGS.HG2.2:RGS22	RGS:RGS22
Nvec_vc1.1_XM_032366749.2	yellow	0.825	DUF2475/	UPF0573 protein C2orf70
Nvec_vc1.1_XM_001639182.3	yellow	0.825	IQ/	Leucine-rich repeat and IQ domain-containing protein 3
Nvec_vc1.1_XM_001641884.3	yellow	0.824		Uncharacterized protein C3orf30
Nvec_vc1.1_XM_032369707.2	yellow	0.824
Nvec_vc1.1_XM_032376310.2	yellow	0.823	Trichoplein/	Cilia- and flagella-associated protein 53
Nvec_vc1.1_XM_001627470.3	yellow	0.822	FAM47/	Protein FAM47E
Nvec_vc1.1_XM_001624711.3	yellow	0.821	DUF1126/DUF1126/DUF1126/	cDNA FLJ76485, highly similar to Homo sapiens EF-hand domain (C-terminal) containing 2 (EFHC2), mRNA
Nvec_vc1.1_XM_048721901.1	yellow	0.821	DUF4496/	Coiled-coil domain-containing protein 81
Nvec_vc1.1_XM_001633104.3	yellow	0.82	Pro_isomerase/	cDNA, FLJ96908, highly similar to Homo sapiens peptidylprolyl isomerase (cyclophilin)-like 6 (PPIL6), mRNA
Nvec_vc1.1_XM_032376052.2	yellow	0.82	Ank_2/Ank_2/Ank/Ank_2/Ank_4/	Ankyrin repeat and EF-hand domain-containing protein 1
Nvec_vc1.1_XM_001638645.3	yellow	0.818	Ion_trans_2/	ion-NaKCa:NA
Nvec_v1g238285	yellow	0.818		Small integral membrane protein 13
Nvec_vc1.1_XM_032371359.2	yellow	0.818
Nvec_vc1.1_XM_032387152.2	yellow	0.815	UQ_con/	Ubiquitin-conjugating enzyme E2 U
Nvec_vc1.1_XM_001628559.3	yellow	0.815	ADK/Dpy-30/	Adenylate kinase 7
Nvec_vc1.1_XM_001639094.3	yellow	0.815	TPR_2/TPR_1/	cDNA FLJ61442, highly similar to Homo sapiens NYD-SP14 protein (NYD-SP14), mRNA
Nvec_vc1.1_XM_001628895.3	yellow	0.815	CLAMP/	Uncharacterized protein C10orf107
Nvec_vc1.1_XM_001638111.3	yellow	0.813		Protein Flattop
Nvec_vc1.1_XM_001627854.3	yellow	0.812
Nvec_vc1.1_XM_048734413.1	yellow	0.81
Nvec_vc1.1_XM_032385199.2	yellow	0.81	RPAP3_C/	Coiled-coil domain-containing protein 103
Nvec_vc1.1_XM_048729240.1	yellow	0.809	LTD/	Lamin tail domain-containing protein 1
Nvec_vc1.1_XM_048732142.1	yellow	0.809
Nvec_vc1.1_XM_001630244.3	yellow	0.809		Spermatogenesis-associated protein 6
Nvec_vc1.1_XM_001626340.3	yellow	0.808	DUF4601/	Uncharacterized protein C19orf45
Nvec_vc1.1_XM_032386130.2	yellow	0.808	Guanylate_kin.HG6.0:LRGUK	Guanylate_kin:LRGUK
Nvec_vc1.1_XM_001634829.3	yellow	0.807	LKAAEAR/	Protein LKAAEAR1
Nvec_vc1.1_XM_001635841.3	yellow	0.806	LRR_6/LRR_6/LRR_6/LRR_6/	T-complex-associated testis-expressed protein 1
Nvec_vc1.1_XM_048726093.1	yellow	0.806	NDK/NDK/	Nucleoside diphosphate kinase 7
Nvec_vc1.1_XM_032373693.2	yellow	0.805	Calx-beta/SPATA6/	Spermatogenesis-associated 6-like protein
Nvec_vc1.1_XM_032383683.2	yellow	0.804
Nvec_vc1.1_XM_032374672.2	yellow	0.804	Robl_LC7/	Dynein light chain roadblock-type 2
Nvec_vc1.1_XM_032378648.2	yellow	0.803	EF-hand_5/bZIP_1/	bZIP:like:ATF3/JDP2:likeclu:23
Nvec_vc1.1_XM_032382529.2	yellow	0.803		Uncharacterized protein C2orf61
Nvec_vc1.1_XM_001634735.3	yellow	0.802		Cilia- and flagella-associated protein 58
Nvec_vc1.1_XM_001636180.3	yellow	0.801	DUF2475/	UPF0573 protein C2orf70
Nvec_vc1.1_XM_001629566.3	yellow	0.801	DUF4542/	Uncharacterized protein C17orf98
Nvec_vc1.1_XM_032374096.2	yellow	0.801	MORN/MORN/	MORN repeat-containing protein 2
Nvec_vc1.1_XM_001628048.3	yellow	0.8	SHIPPO-rpt/SHIPPO-rpt/	Protein pitchfork
Nvec_vc1.1_XM_001628888.3	yellow	0.8
Nvec_vc1.1_XM_001638799.3	yellow	0.799	LRR_4/LRR_4/	Dynein light chain 1, axonemal
Nvec_vc1.1_XM_048730557.1	yellow	0.797		Small lysine-rich protein 1
Nvec_vc1.1_XM_048732750.1	yellow	0.796		Coiled-coil domain-containing protein 39
Nvec_vc1.1_XM_001637853.3	yellow	0.795	Ldh_1_N/Ldh_1_C/	Putative malate dehydrogenase 1B
Nvec_vc1.1_XM_032386361.2	yellow	0.792	PIH1/	Protein PIH1D3
Nvec_vc1.1_XM_001629932.3	yellow	0.792	Tctex-1/	Tctex1 domain-containing protein 2
Nvec_vc1.1_XM_032385682.2	yellow	0.791
Nvec_vc1.1_XM_001633405.3	yellow	0.79	DUF4555/	Uncharacterized protein C7orf31
Nvec_vc1.1_XM_001629995.3	yellow	0.784	DUF4600/	Coiled-coil domain-containing protein 169
Nvec_vc1.1_XM_001633102.3	yellow	0.783	zf-DHHC/	Palmitoyltransferase
Nvec_vc1.1_XM_001634963.3	yellow	0.78	Enkurin/	Chromosome 10 open reading frame 63
Nvec_vc1.1_XM_032372412.2	yellow	0.777	EF-hand_7/EF-hand_7/	Calcyphosin-like protein
Nvec_vc1.1_XM_032379561.2	yellow	0.775		cDNA, FLJ94167
Nvec_vc1.1_XM_001638268.3	yellow	0.774	DCX/DCX/	Doublecortin domain-containing protein 2
Nvec_vc1.1_XM_032376717.2	yellow	0.773	TTL/	Tubulin polyglutamylase TTLL11
Nvec_vc1.1_XM_001621947.3	yellow	0.773		cDNA FLJ33648 fis, clone BRAMY2024449, weakly similar to ADENYLATE KINASE ISOENZYME 1 (EC 2.7.4.3)
Nvec_vc1.1_XM_048734337.1	yellow	0.772
Nvec_vc1.1_XM_032384621.2	yellow	0.772	STOP/STOP/STOP/	Stabilizer of axonemal microtubules 1
orphan_peak_2200	yellow	0.771	NA	NA
Nvec_vc1.1_XM_048725821.1	yellow	0.763	Tctex-1/	Dynein light chain Tctex-type 1
Nvec_vc1.1_XM_048734229.1	yellow	0.762	DUF4590/	Glutamate-rich protein 3
Nvec_vc1.1_XM_001626573.3	yellow	0.759	LLC1/	Uncharacterized protein C20orf85
Nvec_vc1.1_XM_001626287.3	yellow	0.758	ATP-gua_PtransN/ATP-gua_Ptrans/ATP-gua_PtransN/ATP-gua_Ptrans/	Epididymis secretory protein Li 29
Nvec_vc1.1_XM_001622279.3	yellow	0.755	ELO/	Elongation of very long chain fatty acids protein
Nvec_vc1.1_XM_032372959.2	yellow	0.755	Ank_5/	Putative ankyrin repeat domain-containing protein 31
Nvec_vc1.1_XM_032387417.2	yellow	0.755	AAA/	IQ and AAA domain-containing protein 1
Nvec_v1g242004	yellow	0.755
Nvec_vc1.1_XM_001640357.3	yellow	0.753
Nvec_vc1.1_XM_001635831.3	yellow	0.751	MIP-T3/MIP-T3/	TRAF3-interacting protein 1
Nvec_vc1.1_XM_032385601.2	yellow	0.75	Arm/Arm/HEAT_2/Arm/Arm/	Armadillo repeat-containing protein 4
Nvec_vc1.1_XM_001627863.3	yellow	0.75	CCDC92/	Coiled-coil domain-containing protein 92
Nvec_vc1.1_XM_048720026.1	yellow	0.749
Nvec_vc1.1_XM_001635480.3	yellow	0.749	IFT57/	Intraflagellar transport protein 57 homolog
Nvec_NVE12059	yellow	0.748
Nvec_vc1.1_XM_032378200.2	yellow	0.748		RAB23, member RAS oncogene family
Nvec_vc1.1_XM_001623724.3	yellow	0.747
Nvec_vc1.1_XM_032364804.2	yellow	0.747	THEG/THEG/THEG/THEG/	Testicular haploid expressed gene protein-like
Nvec_vc1.1_XM_001628975.3	yellow	0.747	ASC/	epithelial-Na:NA
Nvec_vc1.1_XM_001627247.3	yellow	0.745	SHIPPO-rpt/SHIPPO-rpt/SHIPPO-rpt/SHIPPO-rpt/SHIPPO-rpt/SHIPPO-rpt/	Chromosome 1 open reading frame 201
Nvec_vc1.1_XM_001637477.3	yellow	0.745	Dpy-30/	DPY30 domain-containing protein 1
Nvec_vc1.1_XM_032363790.2	yellow	0.743	Pkinase.HG150.0:NIM1K	Pkinase:NIM1K
Nvec_vc1.1_XM_001636773.3	yellow	0.74		Uncharacterized protein C7orf57
Nvec_vc1.1_XM_032372176.2	yellow	0.74		Uncharacterized protein FLJ43738
Nvec_vc1.1_XM_032368920.2	yellow	0.739		Translin-associated factor X-interacting protein 1
Nvec_vc1.1_XM_001630079.3	yellow	0.736	Tubulin/Tubulin_C/	Tubulin, alpha 2
Nvec_vc1.1_XM_032383085.2	yellow	0.734
Nvec_vc1.1_XM_001631747.3	yellow	0.733	DUF4562/	Uncharacterized protein C4orf45
Nvec_v1g237368	yellow	0.729	Meiosis_expr/	Meiosis expressed gene 1 protein homolog
Nvec_vc1.1_XM_032364570.2	yellow	0.727		Coiled-coil domain-containing protein C16orf93
Nvec_vc1.1_XM_001625639.3	yellow	0.727	SEA/
Nvec_vc1.1_XM_001634049.3	yellow	0.722	bZIP_1/	C-Myc-binding protein
Nvec_vc1.1_XM_001624764.3	yellow	0.719		Intraflagellar transport protein 81 homolog
Nvec_vc1.1_XM_032372898.2	yellow	0.719		Uncharacterized protein C10orf67
Nvec_vc1.1_XM_032374628.2	yellow	0.717
Nvec_vc1.1_XM_001639418.3	yellow	0.717	GMP_PDE_delta/	Protein unc-119 homolog B
Nvec_vc1.1_XM_048732456.1	yellow	0.702	WD40/WD40/	Cilia- and flagella-associated protein 44
Nvec_vc1.1_XM_048728515.1	yellow	0.699		Protein FAM184A
Nvec_vc1.1_XM_048728626.1	yellow	0.698
Nvec_vc1.1_XM_032363985.2	yellow	0.697	bZIP_2/	bZIP:like:DBP/HLF/NFIL3/TEF:likeclu:12/16
Nvec_vc1.1_XM_001634590.3	yellow	0.696	HDNR/
Nvec_vc1.1_XM_001638157.3	yellow	0.694	Pkinase.HG73.2:DYRK2/DYRK3	Pkinase:DYRK2/DYRK3
Nvec_vc1.1_XM_032367606.2	yellow	0.686	ATP-gua_PtransN/	Creatine kinase U-type, mitochondrial
Nvec_vc1.1_XM_001634180.3	yellow	0.685
Nvec_vc1.1_XM_032377745.2	yellow	0.684	DUF4513/	Testis-expressed sequence 43 protein
Nvec_vc1.1_XM_032362029.2	yellow	0.684	Histone/Macro/	Histone:NA
Nvec_v1g83261	yellow	0.684	HSBP1/	Heat shock factor-binding protein 1
Nvec_vc1.1_XM_032383038.2	yellow	0.678
Nvec_vc1.1_XM_001639750.3	yellow	0.677
Nvec_vc1.1_XM_001637491.3	yellow	0.675
Nvec_vc1.1_XM_032383802.2	yellow	0.673		Rootletin
Nvec_vc1.1_XM_032375303.2	yellow	0.669	TIG/TIG/REJ/
Nvec_vc1.1_XM_032382406.2	yellow	0.668	MIP/	Aquaporin-5
Nvec_vc1.1_XM_001638205.3	yellow	0.667		Spermatogenesis-associated protein 1
Nvec_vc1.1_XM_032384215.2	yellow	0.666		Cilia- and flagella-associated protein 99
Nvec_vc1.1_XM_032377882.2	yellow	0.666		Leucine rich repeat containing 6
Nvec_vc1.1_XM_001626986.3	yellow	0.666
Nvec_vc1.1_XM_032378626.2	yellow	0.665	DUF4200/
Nvec_vc1.1_XM_001636688.3	yellow	0.663	Arf/	cDNA FLJ55982, highly similar to Homo sapiens ADP-ribosylation factor-like 2-like 1 (ARL2L1), transcript variant 1, mRNA
Nvec_vc1.1_XM_001641869.3	yellow	0.662	LRR_1/LRR_9/	Leucine-rich repeat-containing protein 23
Nvec_vc1.1_XM_048722345.1	yellow	0.662
Nvec_vc1.1_XM_001625916.3	yellow	0.657	Arf/	ADP-ribosylation factor-like protein 6
Nvec_v1g114897	yellow	0.656	BAF/	Barrier to autointegration factor 1
Nvec_vc1.1_XM_048721292.1	yellow	0.656	ADK/AAA_17/	Adenylate kinase 9
Nvec_vc1.1_XM_001631858.3	yellow	0.655
Nvec_vc1.1_XM_001636936.3	yellow	0.653	DUF4515/	Coiled-coil domain-containing protein 166
Nvec_vc1.1_XM_032373194.2	yellow	0.641		Coiled-coil domain-containing protein 153
Nvec_vc1.1_XM_032381881.2	yellow	0.639	LRR_6/LRR_6/LRR_6/LRR_6/LRR_6/LRR_6/	Leucine-rich repeat-containing protein 74B
Nvec_vc1.1_XM_001625915.3	yellow	0.638	DUF2870/	UPF0769 protein C21orf59
Nvec_vc1.1_XM_032379495.2	yellow	0.637
Nvec_vc1.1_XM_032383670.2	yellow	0.634	IFT43/	Intraflagellar transport protein 43 homolog
Nvec_vc1.1_XM_001636536.3	yellow	0.634
Nvec_vc1.1_XM_048719805.1	yellow	0.629	TPR_11/TPR_9/	Intraflagellar transport protein 56
Nvec_vc1.1_XM_001630080.3	yellow	0.624	Tubulin/Tubulin_C/	Tubulin alpha-1A chain
Nvec_vc1.1_XM_001637454.3	yellow	0.622	Tctex-1/	Tctex1 domain-containing protein 1
Nvec_vc1.1_XM_032367579.2	yellow	0.619	RRM.HG41.0:RBPMS/RBPMS2	RRM:RBPMS/RBPMS2
Nvec_vc1.1_XM_048728171.1	yellow	0.616	CS/	Dyslexia susceptibility 1 candidate gene 1 protein
Nvec_vc1.1_XM_001637875.3	yellow	0.611
Nvec_vc1.1_XM_001639520.3	yellow	0.611	ABC_transp_aux/	Intraflagellar transport protein 52 homolog
Nvec_vc1.1_XM_032364332.2	yellow	0.61		Testis, prostate and placenta-expressed protein
Nvec_vc1.1_XM_048720931.1	yellow	0.608	Tubulin/	cDNA, FLJ79215, highly similar to Tubulin beta-7 chain
Nvec_vc1.1_XM_001637873.3	yellow	0.607	PIP49_C/	Deleted in autism protein 1
Nvec_vc1.1_XM_032378652.2	yellow	0.605		Tubulin polyglutamylase TTLL4
Nvec_vc1.1_XM_048732575.1	yellow	0.603
Nvec_vc1.1_XM_001636862.3	tan	0.917	Homeobox/	Homeodomains:PRD_PROP1
Nvec_vc1.1_XM_001632367.3	tan	0.916	Homeobox.HG2.31:ANTP_NKX3-2	Homeodomains:ANTP_NKX3-1/ANTP_NKX3-2
Nvec_vc1.1_XM_001641704.3	tan	0.903	Sulfate_tra_GLY/Sulfate_transp/STAS/	Solute carrier family 26 member 6
Nvec_vc1.1_XM_001633197.3	tan	0.884	TauD/
Nvec_vc1.1_XM_001635456.3	tan	0.881	SAM_1/	SAM:like:PPP1R9A/SAMD14:likeclu:4
Nvec_vc1.1_XM_032363367.2	tan	0.878	Frizzled.HG1.15:SFRP1/SFRP2/SFRP5	Frizzled:SFRP1/SFRP2/SFRP5
orphan_peak_7926	tan	0.866	NA	NA
Nvec_vc1.1_XM_001638541.3	tan	0.862	DUF4347/	Serine/threonine-protein kinase Nek9
Nvec_vc1.1_XM_048730289.1	tan	0.86
Nvec_vc1.1_XM_032380213.2	tan	0.859	EF-hand_7/	Calmodulin
Nvec_vc1.1_XM_048724414.1	tan	0.852
Nvec_vc1.1_XM_032367336.2	tan	0.848	FGF/	FGF:like:FGF8/FGF17/FGF18:likeclu:34
Nvec_vc1.1_XM_032376888.2	tan	0.844	FGF/	FGF:like:FGF8/FGF17/FGF18:likeclu:34
Nvec_vc1.1_XM_048729779.1	tan	0.844	Astacin/MAM/	Meprin A subunit beta
Nvec_vc1.1_XM_032386911.2	tan	0.833	ion-neuro-gated.HG1.3:AC243734/AC254952/CHRFAM7A/CHRNA1/CHRNA2/CHRNA3/CHRNA4/CHRNA5/CHRNA6/CHRNA7/CHRNB1/CHRNB2/CHRNB3/CHRNB4/CHRND/CHRNE/CHRNG	ion-neuro-gated:AC243734/AC254952/CHRFAM7A/CHRNA1/CHRNA2/CHRNA3/CHRNA4/CHRNA5/CHRNA6/CHRNA7/CHRNB1/CHRNB2/CHRNB3/CHRNB4/CHRND/CHRNE/CHRNG
Nvec_vc1.1_XM_048729785.1	tan	0.83	NA	NA
Nvec_vc1.1_XM_032373112.2	tan	0.83	FGF/	FGF:like:FGF8/FGF17/FGF18:likeclu:34
Nvec_vc1.1_XM_001639192.3	tan	0.829	NA	NA
Nvec_NVE10379	tan	0.826
Nvec_vc1.1_XM_001634945.3	tan	0.819	Frizzled.HG1.29:FZD5/FZD8	Frizzled:FZD5/FZD8
Nvec_vc1.1_XM_048733625.1	tan	0.814	CUB/CUB/	Tolloid-like protein 2
Nvec_vc1.1_XM_032367434.2	tan	0.814
Nvec_vc1.1_XM_001638641.3	tan	0.8	Fibrinogen_BP/	Mucin-4
Nvec_vc1.1_XM_032384809.2	tan	0.8	NA	NA
Nvec_vc1.1_XM_032367233.2	tan	0.8
Nvec_vc1.1_XM_048719913.1	tan	0.799
Nvec_vc1.1_XM_048722631.1	tan	0.799		Uncharacterized protein
orphan_peak_2702	tan	0.796	NA	NA
Nvec_vc1.1_XM_032365024.2	tan	0.795
Nvec_vc1.1_XM_001627347.3	tan	0.794	Tetraspannin/	Tetraspanin-33
Nvec_vc1.1_XM_032369979.2	tan	0.789		Uncharacterized protein CXorf65
Nvec_vc1.1_XM_048726871.1	tan	0.788	NA	NA
Nvec_vc1.1_XM_001636823.3	tan	0.783	An_peroxidase/	Peroxidasin-like protein
Nvec_v1g237704	tan	0.783
Nvec_vc1.1_XM_001632947.3	tan	0.777	HMGbox_Sox.HG1.18:SOX1/SOX15/SOX2/SOX3/SRY	HMGbox_Sox:SOX1/SOX15/SOX2/SOX3/SRY
Nvec_vc1.1_XM_048730570.1	tan	0.771	Annexin/Annexin/Annexin/	Annexin A3
orphan_peak_3204	tan	0.771	NA	NA
Nvec_vc1.1_XM_001633902.3	tan	0.77	T-box.HG1.10:TBX4/TBX5	T-box:TBX4/TBX5
Nvec_vc1.1_XM_001626819.3	tan	0.768	PIP49_C/	Extracellular tyrosine-protein kinase PKDCC
Nvec_v1g232030	tan	0.768
Nvec_vc1.1_XM_048725825.1	tan	0.763	CwfJ_C_1/CwfJ_C_2/	CWF19-like 1, cell cycle control (S. pombe)
Nvec_vc1.1_XM_032366733.2	tan	0.763		Homeobox C4
Nvec_vc1.1_XM_001627911.3	tan	0.76	APCDDC/APCDDC/	Protein APCDD1
Nvec_vc1.1_XM_048728347.1	tan	0.759	Steroid_dh/	cDNA FLJ10554 fis, clone NT2RP2002385, highly similar to Synaptic glycoprotein SC2
Nvec_vc1.1_XM_032363791.2	tan	0.759	Ank_4/	Ankyrin repeat domain-containing protein 63
Nvec_vc1.1_XM_048733161.1	tan	0.759
Nvec_vc1.1_XM_001627991.3	tan	0.757	HSBP1/	Heat shock factor-binding protein 1
Nvec_NVE12973	tan	0.756	DUF4562/
Nvec_vc1.1_XM_001629606.3	tan	0.751
Nvec_vc1.1_XM_001634253.3	tan	0.743	Dickkopf_N/	cDNA FLJ35660 fis, clone SPLEN2017538, highly similar to Dickkopf-related protein 3
Nvec_vc1.1_XM_032366816.2	tan	0.742
Nvec_vc1.1_XM_048732319.1	tan	0.74	I-set/fn3/SEA/	fibronectin:like:NPHS1:likeclu:24
Nvec_vc1.1_XM_001636889.3	tan	0.737	Forkhead.HG1.8:FOXJ1	Forkhead:FOXJ1
Nvec_vc1.1_XM_001632030.3	tan	0.737
Nvec_vc1.1_XM_001627471.3	tan	0.733	Sarcoglycan.HG1.1:SGCD/SGCG/SGCZ	Sarcoglycan:SGCD/SGCG/SGCZ
Nvec_vc1.1_XM_048730516.1	tan	0.727	Pkinase_Tyr/	Pkinase:NA
Nvec_vc1.1_XM_048725946.1	tan	0.726		WD repeat-containing protein 49
Nvec_NVE18750	tan	0.719
Nvec_vc1.1_XM_032373084.2	tan	0.718	FGF/	FGF:like:FGF8/FGF17/FGF18:likeclu:34
Nvec_vc1.1_XM_048732477.1	tan	0.71	LRR_6/LRR_6/LRR_6/LRR_6/LRR_6/EF-hand_7/	Leucine-rich repeat-containing protein 74A
Nvec_vc1.1_XM_032378654.2	tan	0.709
Nvec_vc1.1_XM_032373681.2	tan	0.7		Uncharacterized protein C8orf34
Nvec_vc1.1_XM_001637445.3	tan	0.698	Rhodanese/DSPc/	Dual specificity protein phosphatase 7
Nvec_vc1.1_XM_001638725.2	tan	0.688	CH/Calponin/	Transgelin-3
Nvec_vc1.1_XM_001624543.3	tan	0.687
Nvec_vc1.1_XM_048726686.1	tan	0.672
Nvec_vc1.1_XM_032367599.2	tan	0.668	Spond_N/TSP_1/TSP_1/	Spondin-1
Nvec_vc1.1_XM_032369905.2	tan	0.667
Nvec_vc1.1_XM_001634111.3	tan	0.663	Forkhead.HG1.16:FOXD1/FOXD2/FOXD3/FOXD4/FOXD4L1/FOXD4L3/FOXD4L4/FOXD4L5/FOXD4L6/FOXE1/FOXE3/FOXF1/FOXF2/FOXH1/FOXQ1	Forkhead:FOXD1/FOXD2/FOXD3/FOXD4/FOXD4L1/FOXD4L3/FOXD4L4/FOXD4L5/FOXD4L6/FOXE1/FOXE3/FOXF1/FOXF2/FOXH1/FOXQ1
Nvec_vc1.1_XM_032380552.2	tan	0.652	PDZ.HG15.0:DVL1/DVL2/DVL3	PDZ:DVL1/DVL2/DVL3
Nvec_vc1.1_XM_001630241.3	tan	0.651	Glutaredoxin/Pyr_redox_2/Pyr_redox/Pyr_redox_dim/	Thioredoxin reductase 3
Nvec_v1g204906	tan	0.646	Ank_2/	Protein phosphatase 1 regulatory subunit 12C
Nvec_vc1.1_XM_001636732.3	tan	0.644	Calcipressin/	DSCR1 protein
Nvec_vc1.1_XM_032362377.2	tan	0.638
Nvec_vc1.1_XM_001625109.3	tan	0.634	Homeobox.HG4.1:SINE_SIX3/SINE_SIX5	Homeodomains:SINE_SIX3/SINE_SIX5
Nvec_vc1.1_XM_032373234.2	tan	0.633	Tctex-1/	Tctex1 domain-containing protein 1
orphan_peak_3607	tan	0.63	NA	NA
Nvec_vc1.1_XM_032364227.2	tan	0.629	EMI/EGF/	Epidermal growth factor-like protein 8
Nvec_vc1.1_XM_001634132.3	tan	0.626	zf-C2H2.HG4.15:SP1/SP2/SP3/SP4/SP5/SP6/SP7/SP8/SP9	zf-C2H2:SP1/SP2/SP3/SP4/SP5/SP6/SP7/SP8/SP9
Nvec_NVE7516	tan	0.624
Nvec_vc1.1_XM_048727185.1	tan	0.623	zf-UBP/ADP_ribosyl_GH/	GR AF-1 specific histone deacetylase
Nvec_vc1.1_XM_048730775.1	tan	0.617
Nvec_vc1.1_XM_048726500.1	tan	0.61
Nvec_vc1.1_XM_032386947.2	tan	0.606	Fork_head/	Forkhead:NA
Nvec_vc1.1_XM_048732899.1	greenyellow	0.962
Nvec_vc1.1_XM_048732898.1	greenyellow	0.957
Nvec_vc1.1_XM_001632971.3	greenyellow	0.946
Nvec_vc1.1_XM_001635370.3	greenyellow	0.937	Histone/	Histone H2B
Nvec_vc1.1_XM_048733766.1	greenyellow	0.937	NA	NA
Nvec_vc1.1_XM_032377553.2	greenyellow	0.937	Linker_histone/	LinkerHistone:like:HP1BP3/SHPRH:likeclu:12/15
Nvec_vc1.1_XM_001626661.3	greenyellow	0.935	Histone/	Histone H2A type 2-A
Nvec_vc1.1_XM_048727525.1	greenyellow	0.933
Nvec_NVE18637	greenyellow	0.932
Nvec_vc1.1_XM_048728060.1	greenyellow	0.931	NA	NA
Nvec_vc1.1_XM_032367252.2	greenyellow	0.929	Histone/	Histone H2A type 2-B
orphan_peak_4250	greenyellow	0.924	NA	NA
Nvec_vc1.1_XM_048728096.1	greenyellow	0.922
Nvec_vc1.1_XM_048732897.1	greenyellow	0.92	NA	NA
Nvec_vc1.1_XM_032382745.2	greenyellow	0.91	ABC_tran/ABC2_membrane/	ATP-binding cassette, sub-family G (WHITE), member 2
Nvec_vc1.1_XM_032380001.2	greenyellow	0.899	Homeobox/	Homeodomains:ANTP_EN1/ANTP_EN2/ANTP_HHEX/ANTP_LBX1/ANTP_LBX2/ANTP_TLX1/ANTP_TLX2/ANTP_TLX3
Nvec_vc1.1_XM_032374900.2	greenyellow	0.895	adh_short/	sterol_dehydrogenase:like:DHRS9/HSD17B6/RDH5/RDH16/SDR9C7:likeclu:3
Nvec_NVE3490	greenyellow	0.895
Nvec_vc1.1_XM_048729958.1	greenyellow	0.891
Nvec_vc1.1_XM_048730275.1	greenyellow	0.89
Nvec_vc1.1_XM_048725831.1	greenyellow	0.873	VWA/VWA_3/VWA/VWA/	Collagen alpha-5(VI) chain
Nvec_vc1.1_XM_001633784.3	greenyellow	0.871	Resistin/	Resistin
Nvec_vc1.1_XM_001629182.3	greenyellow	0.869	E1_dh/Transket_pyr/	cDNA FLJ54570, highly similar to 2-oxoglutarate dehydrogenase E1 component, mitochondrial (EC 1.2.4.2)
Nvec_vc1.1_XM_048733476.1	greenyellow	0.863	wnt.HG1.2:WNT8A/WNT8B	wnt:WNT8A/WNT8B
Nvec_NVE25036	greenyellow	0.847
orphan_peak_614	greenyellow	0.831	NA	NA
Nvec_vc1.1_XM_048725343.1	greenyellow	0.826	Kazal_1/	cDNA, FLJ96422, highly similar to Homo sapiens transmembrane protein with EGF-like and two follistatin-like domains 2 (TMEFF2), mRNA
Nvec_vc1.1_XM_032363874.2	greenyellow	0.824	Homeobox/	Homeodomains:ANTP_EN1/ANTP_EN2/ANTP_HHEX/ANTP_LBX1/ANTP_LBX2/ANTP_TLX1/ANTP_TLX2/ANTP_TLX3
Nvec_vc1.1_XM_001640386.3	greenyellow	0.814	Histone/	Histone H3.2
Nvec_vc1.1_XM_032369592.2	greenyellow	0.803	NA	NA
orphan_peak_5367	greenyellow	0.783	NA	NA
Nvec_vc1.1_XM_048731269.1	greenyellow	0.782	KH.HG1.3:FUBP1/FUBP3/KHSRP	KH:FUBP1/FUBP3/KHSRP
orphan_peak_3484	greenyellow	0.78	NA	NA
Nvec_vc1.1_XM_048724640.1	greenyellow	0.772	Astacin/	Metalloendopeptidase
Nvec_vc1.1_XM_032361919.2	greenyellow	0.769
Nvec_vc1.1_XM_048721866.1	greenyellow	0.769	F-box-like/	cDNA FLJ50042
Nvec_vc1.1_XM_048733819.1	greenyellow	0.761	AAA_8/MT/AAA_9/	Dynein heavy chain 3, axonemal
Nvec_NVE15291	greenyellow	0.758
Nvec_vc1.1_XM_032370282.1	greenyellow	0.757	NA	NA
Nvec_vc1.1_XM_032387003.2	greenyellow	0.746
Nvec_vc1.1_XM_032373382.2	greenyellow	0.745	GST_C/	Glutathione S-transferase pi
Nvec_vc1.1_XM_001630259.3	greenyellow	0.737	Histone/	Histone H4
Nvec_vc1.1_XM_032378318.2	greenyellow	0.729		Phosphatidylinositol 4-kinase beta
Nvec_vc1.1_XM_001639218.3	greenyellow	0.721	AhpC-TSA/1-cysPrx_C/	Epididymis secretory sperm binding protein Li 128m
Nvec_vc1.1_XM_032365302.2	greenyellow	0.718	NA	NA
Nvec_NVE7809	greenyellow	0.689
Nvec_vc1.1_XM_001626676.3	greenyellow	0.679	Histone/	Histone H2B
Nvec_vc1.1_XM_048731471.1	greenyellow	0.677	NA	NA
Nvec_vc1.1_XM_032377439.2	greenyellow	0.65	Tudor-knot/	PHD finger protein 20-like protein 1
orphan_peak_6473	greenyellow	0.649	NA	NA
Nvec_vc1.1_XM_001625951.3	greenyellow	0.648	Cofilin_ADF/	Cofilin 2 (Muscle)
Nvec_vc1.1_XM_001626452.2	greenyellow	0.645	CKS/	Cyclin-dependent kinases regulatory subunit
orphan_peak_6985	greenyellow	0.644	NA	NA
Nvec_vc1.1_XM_001640186.3	greenyellow	0.64
Nvec_NVE2577	greenyellow	0.637
Nvec_vc1.1_XM_001627358.3	greenyellow	0.633	MORN/MORN/	cDNA FLJ54347
Nvec_vc1.1_XM_048731356.1	greenyellow	0.629	XPG_N/	cDNA FLJ60917
Nvec_NVE21932	greenyellow	0.626
Nvec_vc1.1_XM_032375747.2	greenyellow	0.621	NA	NA
Nvec_vc1.1_XM_001631400.3	greenyellow	0.618	Stathmin/Stathmin/
Nvec_vc1.1_XM_032367678.2	greenyellow	0.617
Nvec_v1g126978	greenyellow	0.611
Nvec_NVE25390	greenyellow	0.609
Nvec_NVE4788	greenyellow	0.605
Nvec_vc1.1_XM_032387437.2	greenyellow	0.602
Nvec_vc1.1_XM_001624370.3	blue	0.934	Na_K-ATPase/	ATPase, Na+/K+ transporting, beta 1 polypeptide
Nvec_vc1.1_XM_001629243.3	blue	0.928	Tropomyosin/	Epididymis secretory sperm binding protein Li 82p
Nvec_vc1.1_XM_032381945.2	blue	0.919
Nvec_vc1.1_XM_048720625.1	blue	0.919
Nvec_vc1.1_XM_001628494.3	blue	0.909	Zona_pellucida/	CUB and zona pellucida-like domain-containing protein 1
Nvec_vc1.1_XM_032373715.2	blue	0.909
Nvec_vc1.1_XM_001626082.3	blue	0.906
Nvec_vc1.1_XM_048728495.1	blue	0.906	Gelsolin/Gelsolin/	cDNA FLJ56154, highly similar to Gelsolin
Nvec_vc1.1_XM_001642008.3	blue	0.905	Claudin_2/	Claudin domain-containing protein 2
Nvec_vc1.1_XM_001625349.3	blue	0.899	CutA1/	Protein CutA
Nvec_vc1.1_XM_032378126.2	blue	0.898	NA	NA
Nvec_vc1.1_XM_001628140.3	blue	0.898	Thiolase_N/Thiolase_C/	Trifunctional enzyme subunit beta, mitochondrial
Nvec_vc1.1_XM_001639319.3	blue	0.896	EF-hand_6/EF-hand_6/	Myosin light chain 1/3, skeletal muscle isoform
Nvec_vc1.1_XM_048725824.1	blue	0.894	EF-hand_7/EF-hand_7/	Calmodulin 1 (Phosphorylase kinase, delta)
Nvec_vc1.1_XM_001631821.3	blue	0.893	FAD_binding_6/NAD_binding_1/	NADH-cytochrome b5 reductase
Nvec_vc1.1_XM_032374889.2	blue	0.889	UPAR_LY6/
Nvec_NVE24602	blue	0.886
Nvec_vc1.1_XM_001626693.3	blue	0.885	DS/	Deoxyhypusine synthase
Nvec_vc1.1_XM_001628495.3	blue	0.882	CUB/CUB/Zona_pellucida/	CUB and zona pellucida-like domain-containing protein 1
Nvec_vc1.1_XM_032383881.2	blue	0.882
Nvec_vc1.1_XM_032362227.2	blue	0.881
Nvec_vc1.1_XM_001634441.3	blue	0.879	Usp/
Nvec_v1g233379	blue	0.878
Nvec_vc1.1_XM_001636595.3	blue	0.876	Dynein_light/	Dynein light chain 2, cytoplasmic
Nvec_vc1.1_XM_001641499.3	blue	0.873	Band_7/	Prohibitin
Nvec_vc1.1_XM_001630155.3	blue	0.872	Usp/
Nvec_vc1.1_XM_001636807.3	blue	0.872	PLAC8/	Cornifelin
Nvec_vc1.1_XM_032377582.2	blue	0.871	PCI_Csn8/	COP9 constitutive photomorphogenic homolog subunit 8 (Arabidopsis)
Nvec_vc1.1_XM_001637181.3	blue	0.87	HABP4_PAI-RBP1/	Plasminogen activator inhibitor 1 RNA-binding protein
Nvec_vc1.1_XM_001623382.3	blue	0.868	FKBP_C/	Peptidyl-prolyl cis-trans isomerase FKBP1A
Nvec_v1g183927	blue	0.868	Robl_LC7/	Dynein light chain roadblock-type 2
orphan_peak_611	blue	0.868	NA	NA
Nvec_vc1.1_XM_001634862.3	blue	0.868	Tropomyosin/	Epididymis secretory sperm binding protein Li 82p
Nvec_vc1.1_XM_048732184.1	blue	0.864
Nvec_vc1.1_XM_001636780.3	blue	0.863	EF-hand_7/	Myosin regulatory light chain
Nvec_vc1.1_XM_032367123.2	blue	0.861	NA	NA
Nvec_vc1.1_XM_001631422.3	blue	0.861	Thioredoxin_4/
Nvec_vc1.1_XM_001637813.3	blue	0.861	Usp/
Nvec_vc1.1_XM_048729680.1	blue	0.86	Gelsolin/Gelsolin/Gelsolin/	cDNA FLJ55803, highly similar to Gelsolin
Nvec_vc1.1_XM_001634081.3	blue	0.858	Amino_oxidase/	Lysine-specific histone demethylase 1B
Nvec_vc1.1_XM_032380557.2	blue	0.858	cobW/
Nvec_v1g185619	blue	0.857	Robl_LC7/	Dynein light chain roadblock-type 2
Nvec_vc1.1_XM_048720249.1	blue	0.854
Nvec_vc1.1_XM_032371092.2	blue	0.853	Porin_3/	Voltage-dependent anion channel 2
Nvec_vc1.1_XM_032363373.2	blue	0.851	EF-hand_7/EF-hand_7/	Calmodulin 1 (Phosphorylase kinase, delta)
Nvec_vc1.1_XM_001637210.3	blue	0.851	PUA.HG2.1:DKC1	PUA:DKC1
Nvec_vc1.1_XM_048733078.1	blue	0.85	Prefoldin_2/	Prefoldin subunit 2
Nvec_vc1.1_XM_001636076.3	blue	0.85
Nvec_vc1.1_XM_032365815.2	blue	0.849
Nvec_vc1.1_XM_032372395.2	blue	0.848	Fibrinogen_BP/
Nvec_vc1.1_XM_001625055.3	blue	0.848	Cofilin_ADF/	Glia maturation factor beta
Nvec_vc1.1_XM_001636522.3	blue	0.848	EF-hand_7/EF-hand_7/	Calmodulin-like protein 3
Nvec_vc1.1_XM_048732631.1	blue	0.848
Nvec_vc1.1_XM_001627624.3	blue	0.847	DOMON/	DBH-like monooxygenase protein 1
Nvec_vc1.1_XM_001631184.3	blue	0.845	Ras/	Ras-related protein R-Ras2
Nvec_vc1.1_XM_001632361.2	blue	0.842	Gelsolin/Gelsolin/Gelsolin/	Advillin
Nvec_vc1.1_XM_001631860.3	blue	0.842
Nvec_vc1.1_XM_032384297.2	blue	0.841	14-3-3/	Epididymis secretory protein Li 1
Nvec_vc1.1_XM_001637715.3	blue	0.841	RRM.HG48.0:RBM8A	RRM:RBM8A
Nvec_vc1.1_XM_032373074.2	blue	0.84	NDUF_B4/
Nvec_vc1.1_XM_032384093.2	blue	0.839	Actin/	HCG15971
Nvec_vc1.1_XM_032380541.2	blue	0.839	LIM/LIM/LIM/	cDNA FLJ59653, highly similar to Lipoma-preferred partner
Nvec_vc1.1_XM_048730137.1	blue	0.837	NA	NA
Nvec_vc1.1_XM_048720271.1	blue	0.836	TauD/
Nvec_vc1.1_XM_032371263.2	blue	0.835	DUF607/	Calcium uniporter protein, mitochondrial
Nvec_vc1.1_XM_001641351.3	blue	0.834	GCV_H/	Mitochondrial glycine cleavage system H-protein
Nvec_vc1.1_XM_001641095.3	blue	0.834		cDNA FLJ56433, highly similar to Collagen alpha-2(IV) chain
Nvec_vc1.1_XM_032363422.2	blue	0.833	Amidohydro_1/	Dihydropyrimidinase
Nvec_vc1.1_XM_032376933.1	blue	0.833	p25-alpha/	Tubulin polymerization-promoting protein family member 2
Nvec_vc1.1_XM_001634866.3	blue	0.832	Zona_pellucida/	CUB and zona pellucida-like domain-containing protein 1
Nvec_vc1.1_XM_001637340.2	blue	0.832	GST_N/GST_C/	Hematopoietic prostaglandin D synthase
Nvec_vc1.1_XM_001624432.3	blue	0.831	Adenylsucc_synt/Adenylsucc_synt/	Adenylosuccinate synthetase isozyme 2
Nvec_vc1.1_XM_001641184.3	blue	0.831	ShK/ShK/
Nvec_vc1.1_XM_032385119.2	blue	0.83	I-set/I-set/I-set/Ig_2/Ig_2/fn3/	fibronectin:like:LY75/MRC1/MRC2/PLA2R1/SEL1L:likeclu:7/8
Nvec_vc1.1_XM_001629238.3	blue	0.83	Filament/LTD/	Lamin A/C
Nvec_NVE4998	blue	0.83
Nvec_vc1.1_XM_032383946.2	blue	0.828	sterol_dehydrogenase.HG11.0:PECR	sterol_dehydrogenase:PECR
Nvec_vc1.1_XM_048733321.1	blue	0.827	PET/LIM/LIM/LIM/	Testis derived transcript (3 LIM domains)
Nvec_vc1.1_XM_032377962.2	blue	0.826	7tm_1/	GPCR-rhodopsin:like:GPR176:likeclu:1
Nvec_vc1.1_XM_032380091.2	blue	0.825	NTF2/	Nuclear transport factor 2
Nvec_vc1.1_XM_048732722.1	blue	0.825	Voldacs/	Methylosome subunit pICln
Nvec_vc1.1_XM_001630453.3	blue	0.824	NDUF_B8/	NADH dehydrogenase [ubiquinone] 1 beta subcomplex subunit 8, mitochondrial
Nvec_vc1.1_XM_001629447.3	blue	0.823	NA	NA
Nvec_vc1.1_XM_032367767.2	blue	0.823	Metallophos/	Serine/threonine-protein phosphatase
Nvec_v1g212694	blue	0.822	G-gamma/	Guanine nucleotide-binding protein G(I)/G(S)/G(O) subunit gamma-8
Nvec_NVE18112	blue	0.822
Nvec_vc1.1_XM_001637211.3	blue	0.822
Nvec_vc1.1_XM_001629863.3	blue	0.821	S-AdoMet_synt_N/S-AdoMet_synt_M/S-AdoMet_synt_C/	S-adenosylmethionine synthase isoform type-2
Nvec_vc1.1_XM_032379056.2	blue	0.821	Ribosomal_L21p/Ribosomal_L21p/	Mitochondrial ribosomal protein L21
Nvec_vc1.1_XM_001631329.3	blue	0.82	TIR_2/	TIR:like:SARM1:likeclu:26
Nvec_vc1.1_XM_032371111.2	blue	0.819	Histone/	Histone H3.2
Nvec_vc1.1_XM_001634718.3	blue	0.818	DUF1772/
Nvec_vc1.1_XM_048728359.1	blue	0.818	Neur_chan_LBD/	Neuronal acetylcholine receptor subunit beta-3
Nvec_vc1.1_XM_001631950.2	blue	0.818
Nvec_vc1.1_XM_001632313.3	blue	0.817	CYP.HG1.16:CYP17A1/CYP21A2	CYP:CYP17A1/CYP21A2
Nvec_vc1.1_XM_001632745.3	blue	0.817	NIPSNAP/NIPSNAP/	Protein NipSnap homolog 3A
Nvec_vc1.1_XM_048725091.1	blue	0.816	SAM_1/	SAM:like:SAMD10/SAMD12:likeclu:25
Nvec_vc1.1_XM_001628592.3	blue	0.816	Complex1_LYR/	NADH dehydrogenase [ubiquinone] 1 beta subcomplex subunit 9
Nvec_vc1.1_XM_032372613.2	blue	0.814
Nvec_vc1.1_XM_001635963.3	blue	0.813	LSM.HG4.0:SNRPF	LSM:SNRPF
Nvec_vc1.1_XM_001638296.3	blue	0.811	Cmc1/	COX assembly mitochondrial protein homolog
Nvec_NVE17384	blue	0.811
Nvec_vc1.1_XM_001628761.3	blue	0.81	RRM.HG1.13:SLIRP	RRM:SLIRP
Nvec_vc1.1_XM_048730418.1	blue	0.81	CupinJmjC.HG10.0:KDM7A/PHF2/PHF8	CupinJmjC:KDM7A/PHF2/PHF8
Nvec_vc1.1_XM_001637651.3	blue	0.81	eIF3_subunit/	Eukaryotic translation initiation factor 3 subunit J
Nvec_vc1.1_XM_032376270.2	blue	0.808	F5_F8_type_C/	Lactadherin
Nvec_vc1.1_XM_032363896.2	blue	0.808	CH/CH/Filamin/Filamin/Filamin/Filamin/Filamin/Filamin/Filamin/Filamin/Filamin/Filamin/Filamin/Filamin/Filamin/Filamin/Filamin/Filamin/Filamin/Filamin/Filamin/Filamin/Filamin/Filamin/Filamin/	Filamin-A
Nvec_vc1.1_XM_001635385.3	blue	0.808	Cofilin_ADF/	Cofilin-1
Nvec_vc1.1_XM_001631478.3	blue	0.807	Ras/	Ras homolog gene family, member A
[truncated: 1,507 more rows]
