# Supplementary material for: Functional characterization of specialized immune cells in a cnidarian reveals an ancestral antiviral program
Source: Nat Commun. 2026 Apr 24;17:5699. doi: 10.1038/s41467-026-72325-8 (PMC13319465; doi:10.1038/s41467-026-72325-8)
Supplement: Supplementary file 3 — Supplementary Data S1-S25 [file 41467_2026_72325_MOESM3_ESM.zip › Supplementary Data/Supplementary Data S12.xlsx]

## Sheet: Supplementary Data S12
ID	Description	GeneRatio	BgRatio	RichFactor	FoldEnrichment	zScore	pvalue	p.adjust	qvalue	geneID	Count
GO:0030422	siRNA processing	5/236	10/14138	0.5	29.9534	11.9331	2.92447e-07	9.62151e-05	8.12696e-05	Nvec_vc1.1_XM_032380348.2/Nvec_vc1.1_XM_048732226.1/Nvec_vc1.1_XM_032384677.2/Nvec_vc1.1_XM_048727363.1/Nvec_vc1.1_XM_048727411.1	5
GO:0003725	double-stranded RNA binding	6/236	24/14138	0.25	14.9767	8.92855	2.12432e-06	0.000349451	0.000295169	Nvec_vc1.1_XM_048727363.1/Nvec_vc1.1_XM_032366052.2/Nvec_vc1.1_XM_048731215.1/Nvec_vc1.1_XM_048731783.1/Nvec_vc1.1_XM_048731786.1/Nvec_vc1.1_XM_001642012.3	6
GO:0004386	helicase activity	11/236	140/14138	0.0785714	4.70696	5.74308	2.27272e-05	0.00249242	0.00210526	Nvec_vc1.1_XM_032363265.2/Nvec_vc1.1_XM_048732226.1/Nvec_vc1.1_XM_048732816.1/Nvec_vc1.1_XM_048732824.1/Nvec_vc1.1_XM_032369797.2/Nvec_vc1.1_XM_048729593.1/Nvec_vc1.1_XM_001626546.3/Nvec_vc1.1_XM_048726210.1/Nvec_vc1.1_XM_048720337.1/Nvec_vc1.1_XM_048731783.1/Nvec_vc1.1_XM_048731786.1	11
GO:0006511	ubiquitin-dependent protein catabolic process	10/236	122/14138	0.0819672	4.91039	5.65177	3.73437e-05	0.0026569	0.00224419	Nvec_vc1.1_XM_048731011.1/Nvec_vc1.1_XM_048731656.1/Nvec_vc1.1_XM_048726143.1/Nvec_vc1.1_XM_048731857.1/Nvec_vc1.1_XM_048731856.1/Nvec_vc1.1_XM_048731809.1/Nvec_vc1.1_XM_048731215.1/Nvec_vc1.1_XM_048725256.1/Nvec_vc1.1_XM_032376533.2/Nvec_vc1.1_XM_048734451.1	10
GO:0002376	immune system process	5/236	24/14138	0.208333	12.4806	7.33399	4.07401e-05	0.0026569	0.00224419	Nvec_vc1.1_XM_032361976.2/Nvec_vc1.1_XM_048733838.1/Nvec_vc1.1_XM_001637508.3/Nvec_vc1.1_XM_048731783.1/Nvec_vc1.1_XM_048731786.1	5
GO:0045087	innate immune response	6/236	40/14138	0.15	8.98602	6.58988	4.84541e-05	0.0026569	0.00224419	Nvec_vc1.1_XM_001627335.3/Nvec_vc1.1_XM_048719697.1/Nvec_vc1.1_XM_048733838.1/Nvec_vc1.1_XM_048731783.1/Nvec_vc1.1_XM_048731786.1/Nvec_vc1.1_XM_032380299.2	6
GO:0050896	response to stimulus	8/236	81/14138	0.0987654	5.91672	5.78186	6.03241e-05	0.00283523	0.00239482	Nvec_vc1.1_XM_048721325.1/Nvec_vc1.1_XM_048730787.1/Nvec_vc1.1_XM_001637235.3/Nvec_vc1.1_XM_032371552.2/Nvec_vc1.1_XM_048732030.1/Nvec_vc1.1_XM_032376379.2/Nvec_vc1.1_XM_048731783.1/Nvec_vc1.1_XM_048731786.1	8
GO:0004842	ubiquitin-protein transferase activity	10/236	142/14138	0.0704225	4.21879	5.02262	0.000134643	0.0055372	0.00467708	Nvec_vc1.1_XM_048731011.1/Nvec_vc1.1_XM_001629741.3/Nvec_vc1.1_XM_048731656.1/Nvec_vc1.1_XM_032363291.2/Nvec_vc1.1_XM_032380093.2/Nvec_vc1.1_XM_048731857.1/Nvec_vc1.1_XM_048731856.1/Nvec_vc1.1_XM_048731809.1/Nvec_vc1.1_XM_048725256.1/Nvec_vc1.1_XM_048734451.1	10
GO:0042981	regulation of apoptotic process	7/236	76/14138	0.0921053	5.51773	5.14517	0.000271444	0.00977624	0.00825765	Nvec_vc1.1_XM_048720318.1/Nvec_vc1.1_XM_001628834.3/Nvec_vc1.1_XM_048719697.1/Nvec_vc1.1_XM_001639208.3/Nvec_vc1.1_XM_032377067.2/Nvec_vc1.1_XM_001637675.3/Nvec_vc1.1_XM_032379612.2	7
GO:0031047	regulatory ncRNA-mediated gene silencing	4/236	20/14138	0.2	11.9814	6.40295	0.00029715	0.00977624	0.00825765	Nvec_vc1.1_XM_032380348.2/Nvec_vc1.1_XM_032384677.2/Nvec_vc1.1_XM_048727411.1/Nvec_vc1.1_XM_001640713.3	4
GO:0004197	cysteine-type endopeptidase activity	5/236	38/14138	0.131579	7.88247	5.53506	0.00039775	0.0118963	0.0100484	Nvec_vc1.1_XM_048727640.1/Nvec_vc1.1_XM_048727937.1/Nvec_vc1.1_XM_048726615.1/Nvec_vc1.1_XM_048726622.1/Nvec_vc1.1_XM_001626510.3	5
GO:0005080	protein kinase C binding	3/236	10/14138	0.3	17.972	6.99503	0.000505331	0.0138545	0.0117024	Nvec_vc1.1_XM_032367461.2/Nvec_vc1.1_XM_032367671.2/Nvec_vc1.1_XM_048724594.1	3
GO:0003724	RNA helicase activity	6/236	62/14138	0.0967742	5.79743	4.93243	0.000571708	0.0144686	0.0122211	Nvec_vc1.1_XM_032363265.2/Nvec_vc1.1_XM_048732816.1/Nvec_vc1.1_XM_048732824.1/Nvec_vc1.1_XM_001626546.3/Nvec_vc1.1_XM_048731783.1/Nvec_vc1.1_XM_048731786.1	6
GO:0016887	ATP hydrolysis activity	15/236	342/14138	0.0438596	2.62749	3.96964	0.000639064	0.015018	0.0126852	Nvec_vc1.1_XM_048731011.1/Nvec_vc1.1_XM_048732816.1/Nvec_vc1.1_XM_001629741.3/Nvec_vc1.1_XM_048731656.1/Nvec_vc1.1_XM_048732824.1/Nvec_vc1.1_XM_001626546.3/Nvec_vc1.1_XM_001622373.3/Nvec_vc1.1_XM_048731857.1/Nvec_vc1.1_XM_048731524.1/Nvec_vc1.1_XM_048731856.1/Nvec_vc1.1_XM_032376044.2/Nvec_vc1.1_XM_032376379.2/Nvec_vc1.1_XM_032376414.2/Nvec_vc1.1_XM_048723773.1/Nvec_vc1.1_XM_048733916.1	15
GO:0005525	GTP binding	13/236	276/14138	0.0471014	2.8217	3.98211	0.000760154	0.0166727	0.0140829	Nvec_vc1.1_XM_001632093.3/Nvec_vc1.1_XM_001632421.3/Nvec_vc1.1_XM_001637235.3/Nvec_vc1.1_XM_048724778.1/Nvec_vc1.1_XM_032371552.2/Nvec_vc1.1_XM_001632422.3/Nvec_vc1.1_XM_048725318.1/Nvec_vc1.1_XM_001629607.3/Nvec_vc1.1_XM_048725321.1/Nvec_vc1.1_XM_032364782.2/Nvec_vc1.1_XM_048727470.1/Nvec_vc1.1_XM_001636541.3/Nvec_vc1.1_XM_032362055.2	13
GO:0004521	RNA endonuclease activity	4/236	26/14138	0.153846	9.21643	5.46351	0.000847632	0.0174294	0.014722	Nvec_vc1.1_XM_048728828.1/Nvec_vc1.1_XM_032379287.2/Nvec_vc1.1_XM_048734712.1/Nvec_vc1.1_XM_001640556.3	4
GO:0032456	endocytic recycling	4/236	29/14138	0.137931	8.263	5.10109	0.00129488	0.0250598	0.0211672	Nvec_vc1.1_XM_001632421.3/Nvec_vc1.1_XM_001632422.3/Nvec_vc1.1_XM_032376044.2/Nvec_vc1.1_XM_001636541.3	4
GO:0061630	ubiquitin protein ligase activity	11/236	228/14138	0.0482456	2.89024	3.74901	0.00158136	0.0289038	0.024414	Nvec_vc1.1_XM_001633573.3/Nvec_vc1.1_XM_048721325.1/Nvec_vc1.1_XM_048720525.1/Nvec_vc1.1_XM_032363291.2/Nvec_vc1.1_XM_048726143.1/Nvec_vc1.1_XM_048723296.1/Nvec_vc1.1_XM_001640818.3/Nvec_vc1.1_XM_048722051.1/Nvec_vc1.1_XM_048731215.1/Nvec_vc1.1_XM_032376533.2/Nvec_vc1.1_XM_048734451.1	11
GO:0000976	transcription cis-regulatory region binding	4/236	31/14138	0.129032	7.72991	4.8873	0.00167128	0.0289395	0.0244441	Nvec_vc1.1_XM_032361976.2/Nvec_vc1.1_XM_001637508.3/Nvec_vc1.1_XM_001637068.3/Nvec_vc1.1_XM_032383979.2	4
GO:0030050	vesicle transport along actin filament	3/236	15/14138	0.2	11.9814	5.54414	0.0018013	0.0296314	0.0250286	Nvec_vc1.1_XM_048721430.1/Nvec_vc1.1_XM_032371194.2/Nvec_vc1.1_XM_032377231.2	3
GO:0006915	apoptotic process	5/236	54/14138	0.0925926	5.54692	4.36162	0.00201877	0.0303358	0.0256236	Nvec_vc1.1_XM_032377067.2/Nvec_vc1.1_XM_048726615.1/Nvec_vc1.1_XM_048726622.1/Nvec_vc1.1_XM_001626510.3/Nvec_vc1.1_XM_032383979.2	5
GO:0016310	phosphorylation	12/236	271/14138	0.0442804	2.6527	3.57918	0.00202854	0.0303358	0.0256236	Nvec_vc1.1_XM_048720853.1/Nvec_vc1.1_XM_048720856.1/Nvec_vc1.1_XM_048733823.1/Nvec_vc1.1_XM_048730787.1/Nvec_vc1.1_XM_048724778.1/Nvec_vc1.1_XM_001639208.3/Nvec_vc1.1_XM_001634024.3/Nvec_vc1.1_XM_032364881.2/Nvec_vc1.1_XM_048727470.1/Nvec_vc1.1_XM_032385655.2/Nvec_vc1.1_XM_001628128.3/Nvec_vc1.1_XM_032380299.2	12
GO:0000184	nuclear-transcribed mRNA catabolic process	nonsense-mediated decay	3/236	17/14138	0.176471	10.5718	5.14494	0.00262655	0.0336008	0.0283814	Nvec_vc1.1_XM_048732816.1/Nvec_vc1.1_XM_048732824.1/Nvec_vc1.1_XM_001628268.3	3
GO:0044183	protein folding chaperone	3/236	17/14138	0.176471	10.5718	5.14494	0.00262655	0.0336008	0.0283814	Nvec_vc1.1_XM_001622373.3/Nvec_vc1.1_XM_032379113.2/Nvec_vc1.1_XM_001628686.3	3
GO:0050482	arachidonic acid secretion	4/236	35/14138	0.114286	6.84649	4.512	0.00263997	0.0336008	0.0283814	Nvec_vc1.1_XM_048719716.1/Nvec_vc1.1_XM_032381108.2/Nvec_vc1.1_XM_048726615.1/Nvec_vc1.1_XM_048726597.1	4
GO:0016301	kinase activity	12/236	280/14138	0.0428571	2.56743	3.45155	0.00265538	0.0336008	0.0283814	Nvec_vc1.1_XM_048720853.1/Nvec_vc1.1_XM_048720856.1/Nvec_vc1.1_XM_048733823.1/Nvec_vc1.1_XM_048730787.1/Nvec_vc1.1_XM_048724778.1/Nvec_vc1.1_XM_001639208.3/Nvec_vc1.1_XM_001634024.3/Nvec_vc1.1_XM_032364881.2/Nvec_vc1.1_XM_048727470.1/Nvec_vc1.1_XM_032385655.2/Nvec_vc1.1_XM_001628128.3/Nvec_vc1.1_XM_032380299.2	12
GO:0006869	lipid transport	4/236	38/14138	0.105263	6.30598	4.26721	0.00357942	0.0436159	0.0368408	Nvec_vc1.1_XM_001634286.3/Nvec_vc1.1_XM_001630231.3/Nvec_vc1.1_XM_048723773.1/Nvec_vc1.1_XM_032373331.2	4
GO:0000146	microfilament motor activity	3/236	20/14138	0.15	8.98602	4.65645	0.00424394	0.0498663	0.0421203	Nvec_vc1.1_XM_048721430.1/Nvec_vc1.1_XM_032371194.2/Nvec_vc1.1_XM_032377231.2	3
