# Supplementary material for: Functional characterization of specialized immune cells in a cnidarian reveals an ancestral antiviral program
Source: Nat Commun. 2026 Apr 24;17:5699. doi: 10.1038/s41467-026-72325-8 (PMC13319465; doi:10.1038/s41467-026-72325-8)
Supplement: Supplementary file 3 — Supplementary Data S1-S25 [file 41467_2026_72325_MOESM3_ESM.zip › Supplementary Data/Supplementary Data S13.xlsx]

## Sheet: Supplementary Data S13
ID	Description	GeneRatio	BgRatio	RichFactor	FoldEnrichment	zScore	pvalue	p.adjust	qvalue	geneID	Count
GO:0015918	sterol transport	2/27	11/14138	0.181818	95.2054	13.6719	0.000191137	0.00973545	0.00668956	Nvec_vc1.1_XM_032385144.2/Nvec_v1g232474	2
GO:0032934	sterol binding	2/27	13/14138	0.153846	80.5584	12.5529	0.000270429	0.00973545	0.00668956	Nvec_vc1.1_XM_032385144.2/Nvec_v1g232474	2
GO:0007196	adenylate cyclase-inhibiting G protein-coupled glutamate receptor signaling pathway	2/27	26/14138	0.0769231	40.2792	8.76873	0.00110967	0.0201793	0.0138659	Nvec_vc1.1_XM_001634705.3/Nvec_vc1.1_XM_048728906.1	2
GO:0007216	G protein-coupled glutamate receptor signaling pathway	2/27	27/14138	0.0740741	38.7874	8.59669	0.00119703	0.0201793	0.0138659	Nvec_vc1.1_XM_001634705.3/Nvec_vc1.1_XM_048728906.1	2
GO:0001640	adenylate cyclase inhibiting G protein-coupled glutamate receptor activity	2/27	31/14138	0.0645161	33.7826	7.9926	0.00157836	0.0201793	0.0138659	Nvec_vc1.1_XM_001634705.3/Nvec_vc1.1_XM_048728906.1	2
GO:0051966	regulation of synaptic transmission, glutamatergic	2/27	32/14138	0.0625	32.7269	7.85926	0.00168161	0.0201793	0.0138659	Nvec_vc1.1_XM_001634705.3/Nvec_vc1.1_XM_048728906.1	2
