# Supplementary material for: Functional characterization of specialized immune cells in a cnidarian reveals an ancestral antiviral program
Source: Nat Commun. 2026 Apr 24;17:5699. doi: 10.1038/s41467-026-72325-8 (PMC13319465; doi:10.1038/s41467-026-72325-8)
Supplement: Supplementary file 3 — Supplementary Data S1-S25 [file 41467_2026_72325_MOESM3_ESM.zip › Supplementary Data/Supplementary Data S14.xlsx]

## Sheet: Supplementary Data S14
ID	Description	GeneRatio	BgRatio	RichFactor	FoldEnrichment	zScore	pvalue	p.adjust	qvalue	geneID	Count
GO:0030414	peptidase inhibitor activity	6/130	48/14138	0.125	13.5942	8.41975	4.81324e-06	0.000789372	0.000628255	Nvec_vc1.1_XM_048728346.1/Nvec_vc1.1_XM_048724688.1/Nvec_vc1.1_XM_032378857.2/Nvec_vc1.1_XM_048727719.1/Nvec_vc1.1_XM_032384852.2/Nvec_vc1.1_XM_001641286.3	6
GO:0009888	tissue development	4/130	17/14138	0.235294	25.5891	9.77231	1.48049e-05	0.001214	0.000966216	Nvec_vc1.1_XM_048730287.1/Nvec_vc1.1_XM_032376695.2/Nvec_vc1.1_XM_048725908.1/Nvec_vc1.1_XM_048726696.1	4
GO:0009887	animal organ morphogenesis	5/130	39/14138	0.128205	13.9428	7.79702	2.72628e-05	0.00149037	0.00118617	Nvec_vc1.1_XM_048730287.1/Nvec_vc1.1_XM_032376695.2/Nvec_vc1.1_XM_048725908.1/Nvec_vc1.1_XM_048726696.1/Nvec_vc1.1_XM_032376608.2	5
GO:0000978	RNA polymerase II cis-regulatory region sequence-specific DNA binding	13/130	402/14138	0.0323383	3.51692	4.93189	8.4191e-05	0.0028523	0.00227013	Nvec_vc1.1_XM_032375635.2/Nvec_vc1.1_XM_032387186.2/Nvec_vc1.1_XM_032373618.2/Nvec_vc1.1_XM_001647471.3/Nvec_vc1.1_XM_032366225.2/Nvec_vc1.1_XM_001634768.3/Nvec_vc1.1_XM_001623084.3/Nvec_vc1.1_XM_032362379.2/Nvec_vc1.1_XM_001632824.3/Nvec_vc1.1_XM_032378048.2/Nvec_vc1.1_XM_032376608.2/Nvec_vc1.1_XM_032381020.2/Nvec_vc1.1_XM_032381586.2	13
GO:0030335	positive regulation of cell migration	3/130	10/14138	0.3	32.6262	9.63759	8.69605e-05	0.0028523	0.00227013	Nvec_vc1.1_XM_001631441.3/Nvec_vc1.1_XM_032381530.2/Nvec_vc1.1_XM_032372068.2	3
GO:0004867	serine-type endopeptidase inhibitor activity	4/130	30/14138	0.133333	14.5005	7.13084	0.000155396	0.00424749	0.00338054	Nvec_vc1.1_XM_048728346.1/Nvec_vc1.1_XM_048724688.1/Nvec_vc1.1_XM_032378857.2/Nvec_vc1.1_XM_048727719.1	4
GO:0005201	extracellular matrix structural constituent	4/130	36/14138	0.111111	12.0838	6.41446	0.000320069	0.00712837	0.00567341	Nvec_vc1.1_XM_048731958.1/Nvec_vc1.1_XM_048725908.1/Nvec_vc1.1_XM_048726696.1/Nvec_vc1.1_XM_048731952.1	4
GO:0004252	serine-type endopeptidase activity	7/130	143/14138	0.048951	5.32361	5.006	0.000350632	0.00712837	0.00567341	Nvec_vc1.1_XM_032386292.2/Nvec_vc1.1_XM_032379868.2/Nvec_vc1.1_XM_001633796.3/Nvec_vc1.1_XM_048724378.1/Nvec_vc1.1_XM_032384852.2/Nvec_vc1.1_XM_032369995.2/Nvec_vc1.1_XM_032379521.2	7
GO:0003779	actin binding	6/130	104/14138	0.0576923	6.27426	5.20056	0.000391191	0.00712837	0.00567341	Nvec_vc1.1_XM_001628602.3/Nvec_vc1.1_XM_032382399.2/Nvec_vc1.1_XM_048726572.1/Nvec_vc1.1_XM_032380307.2/Nvec_vc1.1_XM_032370802.2/Nvec_v1g160811	6
GO:0006355	regulation of DNA-templated transcription	12/130	434/14138	0.0276498	3.00702	4.09105	0.000658348	0.010427	0.00829879	Nvec_vc1.1_XM_032375635.2/Nvec_vc1.1_XM_032373618.2/Nvec_vc1.1_XM_001647471.3/Nvec_vc1.1_XM_001634768.3/Nvec_vc1.1_XM_001623084.3/Nvec_vc1.1_XM_001634956.3/Nvec_vc1.1_XM_032379688.2/Nvec_vc1.1_XM_032362379.2/Nvec_vc1.1_XM_001632824.3/Nvec_vc1.1_XM_032379723.2/Nvec_vc1.1_XM_032378048.2/Nvec_vc1.1_XM_032376608.2	12
GO:0006357	regulation of transcription by RNA polymerase II	12/130	437/14138	0.02746	2.98638	4.06339	0.000699374	0.010427	0.00829879	Nvec_vc1.1_XM_032375635.2/Nvec_vc1.1_XM_032373618.2/Nvec_vc1.1_XM_001647471.3/Nvec_vc1.1_XM_001634768.3/Nvec_vc1.1_XM_032385528.2/Nvec_vc1.1_XM_001623084.3/Nvec_vc1.1_XM_001634956.3/Nvec_vc1.1_XM_032379688.2/Nvec_vc1.1_XM_032371836.2/Nvec_vc1.1_XM_032362379.2/Nvec_vc1.1_XM_032379723.2/Nvec_vc1.1_XM_032378048.2	12
GO:0030154	cell differentiation	8/130	214/14138	0.0373832	4.06556	4.35309	0.000809164	0.0110586	0.00880143	Nvec_vc1.1_XM_032383755.2/Nvec_vc1.1_XM_032383753.2/Nvec_vc1.1_XM_048724688.1/Nvec_vc1.1_XM_032373618.2/Nvec_vc1.1_XM_032362379.2/Nvec_vc1.1_XM_032378048.2/Nvec_vc1.1_XM_048725035.1/Nvec_vc1.1_XM_032382399.2	8
GO:0004222	metalloendopeptidase activity	8/130	221/14138	0.0361991	3.93679	4.23895	0.000996622	0.0125728	0.0100066	Nvec_vc1.1_XM_032377472.2/Nvec_vc1.1_XM_048720583.1/Nvec_vc1.1_XM_048720817.1/Nvec_vc1.1_XM_001633796.3/Nvec_vc1.1_XM_048730352.1/Nvec_vc1.1_XM_048731417.1/Nvec_vc1.1_XM_048731716.1/Nvec_vc1.1_XM_048727819.1	8
GO:0008284	positive regulation of cell population proliferation	3/130	24/14138	0.125	13.5942	5.9486	0.00133495	0.015638	0.0124461	Nvec_vc1.1_XM_001631441.3/Nvec_vc1.1_XM_032381530.2/Nvec_vc1.1_XM_032376608.2	3
GO:0007411	axon guidance	5/130	95/14138	0.0526316	5.72389	4.45034	0.00182062	0.0199054	0.0158426	Nvec_vc1.1_XM_048730287.1/Nvec_vc1.1_XM_032376695.2/Nvec_vc1.1_XM_032386270.2/Nvec_vc1.1_XM_048727478.1/Nvec_vc1.1_XM_032372068.2	5
GO:0031418	L-ascorbic acid binding	3/130	32/14138	0.09375	10.1957	5.01671	0.00310083	0.0317835	0.0252963	Nvec_vc1.1_XM_032376437.2/Nvec_vc1.1_XM_032382726.2/Nvec_vc1.1_XM_032386927.2	3
GO:0005178	integrin binding	2/130	11/14138	0.181818	19.7734	6.00036	0.0043707	0.039822	0.031694	Nvec_vc1.1_XM_048724390.1/Nvec_vc1.1_XM_032366875.2	2
GO:0007229	integrin-mediated signaling pathway	2/130	11/14138	0.181818	19.7734	6.00036	0.0043707	0.039822	0.031694	Nvec_vc1.1_XM_048724390.1/Nvec_vc1.1_XM_032366875.2	2
GO:0008233	peptidase activity	10/130	412/14138	0.0242718	2.63966	3.25381	0.00472673	0.0407992	0.0324718	Nvec_vc1.1_XM_032377472.2/Nvec_vc1.1_XM_048720583.1/Nvec_vc1.1_XM_032367272.2/Nvec_vc1.1_XM_048720817.1/Nvec_vc1.1_XM_001633796.3/Nvec_vc1.1_XM_001641352.3/Nvec_vc1.1_XM_048724378.1/Nvec_vc1.1_XM_048731716.1/Nvec_vc1.1_XM_032369995.2/Nvec_vc1.1_XM_032384850.2	10
GO:0005007	fibroblast growth factor receptor activity	2/130	12/14138	0.166667	18.1256	5.71729	0.00521339	0.0427498	0.0340242	Nvec_vc1.1_XM_032384818.2/Nvec_vc1.1_XM_001641250.3	2
GO:0004857	enzyme inhibitor activity	2/130	13/14138	0.153846	16.7314	5.46646	0.00612435	0.0436692	0.034756	Nvec_vc1.1_XM_032378857.2/Nvec_vc1.1_XM_001641286.3	2
GO:0017134	fibroblast growth factor binding	2/130	13/14138	0.153846	16.7314	5.46646	0.00612435	0.0436692	0.034756	Nvec_vc1.1_XM_032384818.2/Nvec_vc1.1_XM_001641250.3	2
GO:0070374	positive regulation of ERK1 and ERK2 cascade	2/130	13/14138	0.153846	16.7314	5.46646	0.00612435	0.0436692	0.034756	Nvec_vc1.1_XM_001631441.3/Nvec_vc1.1_XM_032381530.2	2
GO:0016477	cell migration	3/130	42/14138	0.0714286	7.76813	4.23163	0.00671395	0.0458786	0.0365144	Nvec_vc1.1_XM_048730287.1/Nvec_vc1.1_XM_048724390.1/Nvec_vc1.1_XM_032366875.2	3
GO:0051015	actin filament binding	5/130	132/14138	0.0378788	4.11946	3.46874	0.00743017	0.0487419	0.0387933	Nvec_vc1.1_XM_001628602.3/Nvec_vc1.1_XM_001634863.3/Nvec_vc1.1_XM_048726572.1/Nvec_vc1.1_XM_032380307.2/Nvec_vc1.1_XM_048731597.1	5
