# Supplementary material for: Functional characterization of specialized immune cells in a cnidarian reveals an ancestral antiviral program
Source: Nat Commun. 2026 Apr 24;17:5699. doi: 10.1038/s41467-026-72325-8 (PMC13319465; doi:10.1038/s41467-026-72325-8)
Supplement: Supplementary file 3 — Supplementary Data S1-S25 [file 41467_2026_72325_MOESM3_ESM.zip › Supplementary Data/Supplementary Data S15.xlsx]

## Sheet: Supplementary Data S15
ID	Description	GeneRatio	BgRatio	RichFactor	FoldEnrichment	zScore	pvalue	p.adjust	qvalue	geneID	Count
GO:0007009	plasma membrane organization	3/138	13/14138	0.230769	23.6421	8.10866	0.000242255	0.0268117	0.0235801	Nvec_vc1.1_XM_001627409.3/Nvec_vc1.1_XM_048728848.1/Nvec_vc1.1_XM_001620722.3	3
GO:0016310	phosphorylation	10/138	271/14138	0.0369004	3.78042	4.58836	0.000325444	0.0268117	0.0235801	Nvec_vc1.1_XM_032370760.2/Nvec_vc1.1_XM_032374710.2/Nvec_vc1.1_XM_048721492.1/Nvec_vc1.1_XM_001637706.3/Nvec_vc1.1_XM_032380328.2/Nvec_vc1.1_XM_032370466.2/Nvec_vc1.1_XM_048720590.1/Nvec_vc1.1_XM_032384594.2/Nvec_vc1.1_XM_048723261.1/Nvec_vc1.1_XM_032378772.2	10
GO:0016301	kinase activity	10/138	280/14138	0.0357143	3.6589	4.46155	0.000421284	0.0268117	0.0235801	Nvec_vc1.1_XM_032370760.2/Nvec_vc1.1_XM_032374710.2/Nvec_vc1.1_XM_048721492.1/Nvec_vc1.1_XM_001637706.3/Nvec_vc1.1_XM_032380328.2/Nvec_vc1.1_XM_032370466.2/Nvec_vc1.1_XM_048720590.1/Nvec_vc1.1_XM_032384594.2/Nvec_vc1.1_XM_048723261.1/Nvec_vc1.1_XM_032378772.2	10
GO:0051059	NF-kappaB binding	3/138	16/14138	0.1875	19.2092	7.23532	0.000464272	0.0268117	0.0235801	Nvec_vc1.1_XM_001625350.2/Nvec_vc1.1_XM_032374592.2/Nvec_vc1.1_XM_032372612.2	3
GO:0042981	regulation of apoptotic process	5/138	76/14138	0.0657895	6.74008	4.98145	0.000873483	0.0403549	0.035491	Nvec_vc1.1_XM_001625350.2/Nvec_vc1.1_XM_001633845.3/Nvec_vc1.1_XM_048719811.1/Nvec_vc1.1_XM_032364820.2/Nvec_vc1.1_XM_032380426.2	5
