# Supplementary material for: Functional characterization of specialized immune cells in a cnidarian reveals an ancestral antiviral program
Source: Nat Commun. 2026 Apr 24;17:5699. doi: 10.1038/s41467-026-72325-8 (PMC13319465; doi:10.1038/s41467-026-72325-8)
Supplement: Supplementary file 3 — Supplementary Data S1-S25 [file 41467_2026_72325_MOESM3_ESM.zip › Supplementary Data/Supplementary Data S16.xlsx]

## Sheet: Supplementary Data S16
	p_val	avg_log2FC	pct.1	pct.2	p_val_adj	cluster	gene	protein	domain
Nvec-vc1.1-XM-001641466.3	1.46392e-163	1.44136	0.884	0.487	2.42058e-159	0	Nvec-vc1.1-XM-001641466.3	ZCCHC24	zf-3CxxC_2/
Nvec-vc1.1-XM-032378741.2	5.70112e-126	1.11263	0.895	0.565	9.4268e-122	0	Nvec-vc1.1-XM-032378741.2	UMOD	EGF/Zona_pellucida/
Nvec-vc1.1-XM-032364690.2	5.32925e-110	-5.46069	0.036	0.331	8.81191e-106	0	Nvec-vc1.1-XM-032364690.2
Nvec-vc1.1-XM-001626643.3	3.24377e-104	0.952548	0.9	0.613	5.36358e-100	0	Nvec-vc1.1-XM-001626643.3	PPA1	Pyrophosphatase/
Nvec-vc1.1-XM-032362159.2	1.41015e-95	-4.43535	0.024	0.282	2.33168e-91	0	Nvec-vc1.1-XM-032362159.2
Nvec-vc1.1-XM-001639517.3	1.03469e-90	-4.67782	0.034	0.287	1.71085e-86	0	Nvec-vc1.1-XM-001639517.3	SBSPON	TSP1_spondin/
Nvec-vc1.1-XM-001628289.3	1.91024e-90	1.06555	0.829	0.556	3.15859e-86	0	Nvec-vc1.1-XM-001628289.3
Nvec-vc1.1-XM-001624688.3	1.9015e-87	-3.46192	0.037	0.29	3.14413e-83	0	Nvec-vc1.1-XM-001624688.3	CALU	EF-hand_5/EF-hand_5/EF-hand_5/
Nvec-vc1.1-XM-048728800.1	2.35539e-87	-4.12898	0.078	0.354	3.89463e-83	0	Nvec-vc1.1-XM-048728800.1
Nvec-vc1.1-XM-032383755.2	1.32221e-85	-5.12041	0.037	0.279	2.18627e-81	0	Nvec-vc1.1-XM-032383755.2	FST	Kazal_1/Kazal_2/Kazal_2/
Nvec-vc1.1-XM-001636879.3	7.06138e-83	1.32511	0.638	0.311	1.1676e-78	0	Nvec-vc1.1-XM-001636879.3	SOCS2	SH2/SOCS_box/
Nvec-vc1.1-XM-048726615.1	3.18328e-82	1.0244	0.827	0.616	5.26355e-78	0	Nvec-vc1.1-XM-048726615.1	DZIP3	HEPN_DZIP3/NACHT/LRR_6/LRR_6/LRR_6/LRR_6/
Nvec-vc1.1-XM-048724900.1	9.31643e-82	1.56216	0.575	0.259	1.54047e-77	0	Nvec-vc1.1-XM-048724900.1
Nvec-vc1.1-XM-001634267.3	4.47981e-81	-4.19983	0.035	0.272	7.40737e-77	0	Nvec-vc1.1-XM-001634267.3	VWA7
Nvec-vc1.1-XM-001639565.3	8.36859e-81	-3.76257	0.05	0.294	1.38375e-76	0	Nvec-vc1.1-XM-001639565.3
Nvec-vc1.1-XM-001636832.3	4.10496e-79	0.387301	0.998	0.994	6.78755e-75	0	Nvec-vc1.1-XM-001636832.3	RPL23	Ribosomal_L14/
Nvec-NVE814	5.69482e-79	0.844255	0.937	0.71	9.41638e-75	0	Nvec-NVE814
Nvec-vc1.1-XM-001633450.3	2.60422e-78	0.364664	1	0.995	4.30607e-74	0	Nvec-vc1.1-XM-001633450.3	RPS27	Ribosomal_S27e/
Nvec-vc1.1-XM-001626345.3	1.90246e-77	0.378585	0.999	0.993	3.14572e-73	0	Nvec-vc1.1-XM-001626345.3	RPS17	Ribosomal_S17e/
Nvec-NVE23841	2.52184e-77	0.854534	0.829	0.485	4.16986e-73	0	Nvec-NVE23841	SOX14	HMG_box/
Nvec-vc1.1-XM-001628602.3	1.7116e-76	-2.96764	0.166	0.43	2.83013e-72	0	Nvec-vc1.1-XM-001628602.3	COTL1	Cofilin_ADF/
Nvec-vc1.1-XM-001629513.3	5.7122e-74	0.803714	0.876	0.678	9.44512e-70	0	Nvec-vc1.1-XM-001629513.3
Nvec-vc1.1-XM-032364167.2	4.26842e-73	0.368208	1	0.992	7.05783e-69	0	Nvec-vc1.1-XM-032364167.2	RPS5	Ribosomal_S7/
Nvec-vc1.1-XM-032384391.2	4.72818e-72	0.381352	0.999	0.994	7.81804e-68	0	Nvec-vc1.1-XM-032384391.2	RPL27	Ribosomal_L27e/
Nvec-vc1.1-XM-048724800.1	1.39012e-71	0.399277	0.999	0.989	2.29856e-67	0	Nvec-vc1.1-XM-048724800.1	RBM3	RRM_1/
Nvec-vc1.1-XM-001637780.3	7.60715e-70	0.332755	0.999	0.99	1.25784e-65	0	Nvec-vc1.1-XM-001637780.3	RPS15	Ribosomal_S19/
Nvec-vc1.1-XM-001641997.3	1.21923e-69	0.400732	1	0.99	2.01599e-65	0	Nvec-vc1.1-XM-001641997.3	RPL12	Ribosomal_L11_N/Ribosomal_L11/
Nvec-vc1.1-XM-001629132.3	1.24026e-69	0.316088	1	0.998	2.05077e-65	0	Nvec-vc1.1-XM-001629132.3	RPS16	Ribosomal_S9/
Nvec-vc1.1-XM-001636404.3	6.20156e-69	0.354026	1	0.988	1.02543e-64	0	Nvec-vc1.1-XM-001636404.3	RPL18A	Ribosomal_L18A/
Nvec-vc1.1-XM-001638152.3	7.99729e-69	0.534732	0.996	0.891	1.32235e-64	0	Nvec-vc1.1-XM-001638152.3	TXN	Thioredoxin/
Nvec-vc1.1-XM-001633762.3	2.16399e-68	0.487809	0.999	0.969	3.57816e-64	0	Nvec-vc1.1-XM-001633762.3	HMGB3	HMG_box/HMG_box/
Nvec-vc1.1-XM-001623084.3	1.93642e-67	-2.83971	0.047	0.264	3.20187e-63	0	Nvec-vc1.1-XM-001623084.3	SIX4	SIX1_SD/Homeodomain/
Nvec-vc1.1-XM-001633510.3	2.88068e-67	-3.40328	0.044	0.259	4.7632e-63	0	Nvec-vc1.1-XM-001633510.3	MARCHF1	RINGv/
Nvec-vc1.1-XM-048732173.1	1.15119e-66	0.348808	0.999	0.997	1.90349e-62	0	Nvec-vc1.1-XM-048732173.1	UBA52	ubiquitin/Ribosomal_L40e/
Nvec-vc1.1-XM-032372463.2	3.47818e-66	1.18391	0.626	0.341	5.75118e-62	0	Nvec-vc1.1-XM-032372463.2	CLPTM1L	CLPTM1/
Nvec-vc1.1-XM-001629287.3	8.78498e-64	0.558055	0.981	0.924	1.4526e-59	0	Nvec-vc1.1-XM-001629287.3	PRDX5	Redoxin/
Nvec-vc1.1-XM-001628947.3	2.21502e-63	0.332426	1	0.994	3.66254e-59	0	Nvec-vc1.1-XM-001628947.3	RPS18	Ribosomal_S13/
Nvec-NVE4021	2.0391e-62	0.339002	1	0.999	3.37166e-58	0	Nvec-NVE4021
Nvec-vc1.1-XM-048726226.1	4.63143e-62	-2.02728	0.151	0.406	7.65807e-58	0	Nvec-vc1.1-XM-048726226.1		Laminin_G_3/
Nvec-vc1.1-XM-048733926.1	2.19728e-61	0.537233	0.993	0.956	3.6332e-57	0	Nvec-vc1.1-XM-048733926.1	HPGDS	GST_N/GST_C_3/
Nvec-vc1.1-XM-001640516.3	5.35597e-61	0.357264	0.999	0.989	8.8561e-57	0	Nvec-vc1.1-XM-001640516.3	RPS27A	ubiquitin/Ribosomal_S27/
Nvec-vc1.1-XM-001638285.3	1.70853e-60	0.305629	1	0.998	2.82506e-56	0	Nvec-vc1.1-XM-001638285.3	RPL30	Ribosomal_L7Ae/
Nvec-vc1.1-XM-001623716.3	5.71336e-60	0.363488	0.999	0.988	9.44703e-56	0	Nvec-vc1.1-XM-001623716.3	H3_3B	Histone/
Nvec-vc1.1-XM-048729831.1	7.92229e-60	1.03817	0.66	0.38	1.30995e-55	0	Nvec-vc1.1-XM-048729831.1	ECE2	Peptidase_M13_N/Peptidase_M13/
Nvec-vc1.1-XM-001628129.2	9.01262e-60	0.527907	0.973	0.88	1.49024e-55	0	Nvec-vc1.1-XM-001628129.2		PLAC8/
Nvec-vc1.1-XM-001622452.3	1.05947e-59	0.763358	0.589	0.289	1.75183e-55	0	Nvec-vc1.1-XM-001622452.3		Polysacc_deac_1/
Nvec-vc1.1-XM-001635429.3	2.17506e-59	0.346627	0.999	0.99	3.59646e-55	0	Nvec-vc1.1-XM-001635429.3	RPL28	Ribosomal_L28e/
Nvec-vc1.1-XM-048719683.1	2.36772e-59	0.398194	0.998	0.987	3.91503e-55	0	Nvec-vc1.1-XM-048719683.1	RPL3	Ribosomal_L3/
Nvec-vc1.1-XM-048729832.1	5.92818e-59	1.04401	0.616	0.333	9.80225e-55	0	Nvec-vc1.1-XM-048729832.1	UBB	ubiquitin/
Nvec-vc1.1-XM-001639258.2	1.21855e-58	0.340025	1	0.992	2.01487e-54	0	Nvec-vc1.1-XM-001639258.2	RPL7A	Ribosomal_L7Ae/
Nvec-v1g238986	3.28256e-58	1.15114	0.61	0.372	5.42771e-54	0	Nvec-v1g238986
Nvec-vc1.1-XM-032364189.2	1.30936e-57	-3.03215	0.071	0.276	2.16503e-53	0	Nvec-vc1.1-XM-032364189.2	OIT3	Gal_Lectin/
Nvec-vc1.1-XM-001640277.3	2.23062e-57	0.257354	1	0.997	3.68832e-53	0	Nvec-vc1.1-XM-001640277.3	RPL10	Ribosomal_L16/
Nvec-vc1.1-XM-001641809.2	2.47295e-57	0.310287	1	0.992	4.08902e-53	0	Nvec-vc1.1-XM-001641809.2	RPS3	KH_2/Ribosomal_S3_C/
Nvec-vc1.1-XM-032371552.2	2.69814e-57	1.31395	0.496	0.237	4.46137e-53	0	Nvec-vc1.1-XM-032371552.2		MMR_HSR1/
Nvec-vc1.1-XM-001641391.3	6.04664e-57	0.327756	0.999	0.997	9.99812e-53	0	Nvec-vc1.1-XM-001641391.3	RPS26	Ribosomal_S26e/
Nvec-vc1.1-XM-001639609.3	1.11431e-56	0.300477	1	0.996	1.84251e-52	0	Nvec-vc1.1-XM-001639609.3	RPL27A	Ribosomal_L27A/
Nvec-NVE22144	1.20922e-56	-2.44129	0.069	0.276	1.99945e-52	0	Nvec-NVE22144	GNG2	G-gamma/
Nvec-vc1.1-XM-001629514.3	4.73277e-56	1.11593	0.637	0.429	7.82564e-52	0	Nvec-vc1.1-XM-001629514.3
Nvec-vc1.1-XM-001637638.3	5.7604e-56	0.308606	1	0.992	9.52482e-52	0	Nvec-vc1.1-XM-001637638.3	RPL17_C18orf32	Ribosomal_L22/
Nvec-vc1.1-XM-001622175.3	1.36222e-55	0.264363	1	0.998	2.25243e-51	0	Nvec-vc1.1-XM-001622175.3	RPL19	Ribosomal_L19e/
Nvec-vc1.1-XM-001639563.2	1.86572e-55	-1.57109	0.181	0.433	3.08497e-51	0	Nvec-vc1.1-XM-001639563.2	HM13	Peptidase_A22B/
Nvec-vc1.1-XM-001639785.3	2.43298e-55	-3.16133	0.082	0.288	4.02293e-51	0	Nvec-vc1.1-XM-001639785.3	SVEP1	Pentaxin/
Nvec-vc1.1-XM-001639516.3	2.73908e-55	0.320867	1	0.997	4.52906e-51	0	Nvec-vc1.1-XM-001639516.3	RPLP2	Ribosomal_60s/
Nvec-vc1.1-XM-001640352.3	3.39556e-55	0.29424	1	0.996	5.61456e-51	0	Nvec-vc1.1-XM-001640352.3	RPS15A	Ribosomal_S8/
Nvec-vc1.1-XM-032363357.2	7.02387e-55	-2.40718	0.066	0.268	1.1614e-50	0	Nvec-vc1.1-XM-032363357.2	A1CF	RRM_1/RRM_1/RRM_1/DND1_DSRM/
Nvec-vc1.1-XM-001639576.3	1.87027e-54	0.282867	1	0.994	3.09249e-50	0	Nvec-vc1.1-XM-001639576.3	RPL23A	Ribosomal_L23eN/Ribosomal_L23/
Nvec-vc1.1-XM-001635407.3	1.29552e-52	0.52338	0.965	0.89	2.14214e-48	0	Nvec-vc1.1-XM-001635407.3	DDX39B	DEAD/Helicase_C/
Nvec-vc1.1-XM-032374944.2	1.07984e-51	0.354571	0.999	0.987	1.78551e-47	0	Nvec-vc1.1-XM-032374944.2	RBM3	RRM_1/
Nvec-vc1.1-XM-001637168.3	2.3875e-51	0.365459	0.999	0.976	3.94772e-47	0	Nvec-vc1.1-XM-001637168.3	BTF3L4	NAC/
Nvec-vc1.1-XM-048731241.1	5.64539e-51	1.02862	0.579	0.326	9.33466e-47	0	Nvec-vc1.1-XM-048731241.1	DMBT1	Astacin/SRCR/SRCR/SRCR/
Nvec-vc1.1-XM-001629534.3	6.93031e-51	0.299407	1	0.992	1.14593e-46	0	Nvec-vc1.1-XM-001629534.3	RPS24	Ribosomal_S24e/
Nvec-vc1.1-XM-032364224.2	1.27273e-50	-2.65238	0.085	0.282	2.10445e-46	0	Nvec-vc1.1-XM-032364224.2	RLRa	CARD_2/DEAD/RIG-I_C/Helicase_C/RIG-I_C-RD/
Nvec-vc1.1-XM-048728255.1	1.66454e-50	-2.81397	0.129	0.336	2.75232e-46	0	Nvec-vc1.1-XM-048728255.1
Nvec-vc1.1-XM-001624599.3	2.23761e-50	0.333734	0.999	0.992	3.6999e-46	0	Nvec-vc1.1-XM-001624599.3	RPL24	Ribosomal_L24e/
Nvec-vc1.1-XM-001639027.3	1.50551e-49	-2.41015	0.228	0.457	2.48937e-45	0	Nvec-vc1.1-XM-001639027.3	SQSTM1	PB1/ZZ/UBA_5/
Nvec-vc1.1-XM-001622373.3	1.7897e-49	0.935842	0.711	0.526	2.95928e-45	0	Nvec-vc1.1-XM-001622373.3	HSPA8	HSP70/
Nvec-NVE23746	3.36686e-49	-1.96895	0.179	0.403	5.5671e-45	0	Nvec-NVE23746
Nvec-vc1.1-XM-001630762.3	2.77182e-48	0.270916	1	0.995	4.58321e-44	0	Nvec-vc1.1-XM-001630762.3	RPL13A	Ribosomal_L13/
Nvec-vc1.1-XM-001630246.3	3.7627e-48	0.354665	0.999	0.977	6.22163e-44	0	Nvec-vc1.1-XM-001630246.3	RPL37	Ribosomal_L37e/
Nvec-vc1.1-XM-001629800.3	5.95882e-48	0.302129	1	0.996	9.85291e-44	0	Nvec-vc1.1-XM-001629800.3	RPS20	Ribosomal_S10/
Nvec-vc1.1-XM-032373866.2	2.54117e-47	-1.71409	0.183	0.404	4.20182e-43	0	Nvec-vc1.1-XM-032373866.2	SULF2	Sulfatase/
Nvec-vc1.1-XM-001631232.3	2.75034e-47	0.303536	0.999	0.994	4.54769e-43	0	Nvec-vc1.1-XM-001631232.3	RPL14	Ribosomal_L14e/
Nvec-NVE19743	2.92592e-47	0.663922	0.693	0.429	4.838e-43	0	Nvec-NVE19743		HLH/
Nvec-vc1.1-XM-001632499.3	5.7879e-47	0.309233	1	0.995	9.57029e-43	0	Nvec-vc1.1-XM-001632499.3	RPL31	Ribosomal_L31e/
Nvec-NVE20852	9.62504e-47	-1.54687	0.287	0.509	1.5915e-42	0	Nvec-NVE20852		CITED/
Nvec-vc1.1-XM-001632206.3	1.20968e-46	0.789504	0.686	0.452	2.0002e-42	0	Nvec-vc1.1-XM-001632206.3	CAPN9	Peptidase_C2/Calpain_III/
Nvec-vc1.1-XM-032375701.2	1.18466e-45	-2.16046	0.103	0.296	1.95883e-41	0	Nvec-vc1.1-XM-032375701.2	EFNB2	Ephrin/
Nvec-vc1.1-XM-001625597.3	1.22447e-45	0.31638	0.999	0.993	2.02466e-41	0	Nvec-vc1.1-XM-001625597.3	RPS4X	RS4NT/S4/Ribosomal_S4e/KOW/40S_S4_C/
Nvec-vc1.1-XM-048733046.1	1.4035e-45	0.262696	0.999	0.997	2.32068e-41	0	Nvec-vc1.1-XM-048733046.1	RPS19	Ribosomal_S19e/
Nvec-vc1.1-XM-032366711.2	1.94732e-45	1.87404	0.296	0.098	3.21989e-41	0	Nvec-vc1.1-XM-032366711.2
Nvec-vc1.1-XM-001626010.3	3.15946e-45	0.26094	0.999	0.998	5.22417e-41	0	Nvec-vc1.1-XM-001626010.3	RPS13	Ribosomal_S13_N/Ribosomal_S15/
Nvec-vc1.1-XM-001626656.3	3.34982e-45	0.303172	0.998	0.99	5.53893e-41	0	Nvec-vc1.1-XM-001626656.3	RPL36	Ribosomal_L36e/
Nvec-vc1.1-XM-032381153.2	5.1792e-45	0.260682	1	0.999	8.56381e-41	0	Nvec-vc1.1-XM-032381153.2	RPLP1	Ribosomal_60s/
Nvec-vc1.1-XM-001627177.2	6.70931e-45	0.473839	0.895	0.626	1.10939e-40	0	Nvec-vc1.1-XM-001627177.2
Nvec-vc1.1-XM-001639829.3	7.0628e-45	0.298115	1	0.992	1.16783e-40	0	Nvec-vc1.1-XM-001639829.3	RPS11	Ribosomal_S17_N/Ribosomal_S17/
Nvec-vc1.1-XM-032386945.2	9.52462e-45	0.281049	1	0.994	1.5749e-40	0	Nvec-vc1.1-XM-032386945.2	RPL32	Ribosomal_L32e/
Nvec-vc1.1-XM-048731964.1	1.67854e-44	0.347027	0.998	0.991	2.77547e-40	0	Nvec-vc1.1-XM-048731964.1		Profilin/
Nvec-vc1.1-XM-001626783.3	2.86985e-44	0.356679	0.999	0.986	4.7453e-40	0	Nvec-vc1.1-XM-001626783.3	RPL22	Ribosomal_L22e/
Nvec-v1g83261	3.26862e-44	0.727126	0.836	0.673	5.40467e-40	0	Nvec-v1g83261		HSBP1/
Nvec-vc1.1-XM-001636352.3	7.09732e-44	-2.51105	0.112	0.294	1.17354e-39	0	Nvec-vc1.1-XM-001636352.3	ELK1	Ets/
Nvec-vc1.1-XM-001639511.3	1.07266e-43	-2.18459	0.08	0.256	1.77364e-39	0	Nvec-vc1.1-XM-001639511.3	FKBP14	FKBP_C/EF-hand_7/
Nvec-vc1.1-XM-032382763.2	1.08394e-43	-2.02446	0.09	0.276	1.7923e-39	0	Nvec-vc1.1-XM-032382763.2	SPSB1	SPRY/SOCS_box/
Nvec-vc1.1-XM-048719744.1	1.4727e-43	-1.71895	0.256	0.459	2.43512e-39	0	Nvec-vc1.1-XM-048719744.1	SLC25A36	Mito_carr/Mito_carr/Mito_carr/
Nvec-vc1.1-XM-032371278.2	2.03982e-43	0.294054	1	0.992	3.37284e-39	0	Nvec-vc1.1-XM-032371278.2	RPL15	Ribosomal_L15e/
Nvec-vc1.1-XM-001630427.3	5.50664e-43	0.302688	1	0.995	9.10522e-39	0	Nvec-vc1.1-XM-001630427.3	RPL36A	Ribosomal_L44/
Nvec-vc1.1-XM-001633386.3	8.65992e-43	0.272925	1	0.994	1.43192e-38	0	Nvec-vc1.1-XM-001633386.3	RPL6	Ribosomal_L6e_N/Ribosomal_L6e/
Nvec-vc1.1-XM-001622646.3	2.05597e-42	0.256673	1	0.997	3.39955e-38	0	Nvec-vc1.1-XM-001622646.3	RPS8	Ribosomal_S8e/
Nvec-vc1.1-XM-001630433.3	3.69947e-42	0.288412	1	0.998	6.11708e-38	0	Nvec-vc1.1-XM-001630433.3	RPL34	Ribosomal_L34e/
Nvec-vc1.1-XM-048733995.1	5.73109e-42	0.83774	0.623	0.409	9.47636e-38	0	Nvec-vc1.1-XM-048733995.1	NLRP12	HEPN_DZIP3/NACHT/
Nvec-vc1.1-XM-032365142.1	1.00923e-41	0.32405	0.998	0.992	1.66876e-37	0	Nvec-vc1.1-XM-032365142.1	RPSA	Ribosomal_S2/Ribosomal_S2/40S_SA_C/
Nvec-vc1.1-XM-032385246.1	5.35451e-41	-1.77035	0.129	0.315	8.85368e-37	0	Nvec-vc1.1-XM-032385246.1	C7orf57
Nvec-vc1.1-XM-048721305.1	7.2919e-41	0.373379	0.866	0.615	1.20572e-36	0	Nvec-vc1.1-XM-048721305.1
Nvec-vc1.1-XM-048731962.1	8.00445e-41	-1.66433	0.132	0.321	1.32354e-36	0	Nvec-vc1.1-XM-048731962.1	ACER3	Ceramidase/
Nvec-vc1.1-XM-001640975.3	1.62414e-40	0.350579	0.997	0.984	2.68551e-36	0	Nvec-vc1.1-XM-001640975.3	RPL37A	Ribosomal_L37ae/
Nvec-vc1.1-XM-032375358.2	1.78651e-40	0.553613	0.929	0.821	2.954e-36	0	Nvec-vc1.1-XM-032375358.2	H1_0	Linker_histone/
Nvec-vc1.1-XM-001630275.3	2.27301e-40	1.36031	0.406	0.206	3.75842e-36	0	Nvec-vc1.1-XM-001630275.3	PRKAR2A	RIIa/cNMP_binding/cNMP_binding/
Nvec-vc1.1-XM-001631925.3	5.43657e-40	0.372602	0.995	0.977	8.98938e-36	0	Nvec-vc1.1-XM-001631925.3	RPS21	Ribosomal_S21e/
Nvec-vc1.1-XM-001633857.3	7.28944e-40	0.464814	0.733	0.439	1.20531e-35	0	Nvec-vc1.1-XM-001633857.3
Nvec-vc1.1-XM-001629759.3	9.48216e-40	1.29842	0.383	0.179	1.56788e-35	0	Nvec-vc1.1-XM-001629759.3		ubiquitin/TerD/
Nvec-vc1.1-XM-032383475.2	3.64051e-39	0.265255	1	0.995	6.01958e-35	0	Nvec-vc1.1-XM-032383475.2	RPS14	Ribosomal_S11/
Nvec-NVE13960	5.9298e-39	1.13238	0.451	0.242	9.80493e-35	0	Nvec-NVE13960
Nvec-vc1.1-XM-001632093.3	4.6983e-38	0.891663	0.569	0.345	7.76863e-34	0	Nvec-vc1.1-XM-001632093.3	SEPTIN8	AIG1/
Nvec-NVE12148	5.55661e-38	-1.15575	0.38	0.58	9.18786e-34	0	Nvec-NVE12148		Phospho_p8/
Nvec-vc1.1-XM-032379075.2	6.39857e-38	-0.892472	0.739	0.858	1.058e-33	0	Nvec-vc1.1-XM-032379075.2	SDC3	Syndecan/
Nvec-vc1.1-XM-001629741.3	7.35607e-38	0.865649	0.511	0.291	1.21633e-33	0	Nvec-vc1.1-XM-001629741.3	RNF213	AAA_5/
Nvec-vc1.1-XM-001630533.3	8.45696e-38	-0.896114	0.871	0.891	1.39836e-33	0	Nvec-vc1.1-XM-001630533.3	ACTB	Actin/
Nvec-vc1.1-XM-001623597.3	2.55509e-37	-0.688414	0.534	0.745	4.22485e-33	0	Nvec-vc1.1-XM-001623597.3	TMED2	EMP24_GP25L/
Nvec-vc1.1-XM-048724836.1	9.0256e-37	-2.01878	0.339	0.489	1.49238e-32	0	Nvec-vc1.1-XM-048724836.1	EFHD2	EF-hand_7/
Nvec-vc1.1-XM-001639390.3	1.56942e-36	-1.61578	0.097	0.268	2.59504e-32	0	Nvec-vc1.1-XM-001639390.3	PLA2G15	LCAT/LCAT/
Nvec-vc1.1-XM-032381032.2	2.56003e-36	0.79094	0.577	0.362	4.23301e-32	0	Nvec-vc1.1-XM-032381032.2	ATP6V1FNB
Nvec-vc1.1-XM-001631718.3	2.64489e-36	-1.44844	0.115	0.294	4.37333e-32	0	Nvec-vc1.1-XM-001631718.3
Nvec-vc1.1-XM-048726181.1	3.04107e-36	1.17939	0.458	0.264	5.02841e-32	0	Nvec-vc1.1-XM-048726181.1	SACS	HEPN/HEPN/HEPN/
Nvec-vc1.1-XM-048724740.1	3.06881e-36	-1.33764	0.138	0.326	5.07429e-32	0	Nvec-vc1.1-XM-048724740.1	SEC62	Sec62/
Nvec-vc1.1-XM-001635588.3	9.89793e-36	0.692404	0.754	0.632	1.63662e-31	0	Nvec-vc1.1-XM-001635588.3
Nvec-vc1.1-XM-001638302.3	2.79447e-35	0.305208	0.969	0.841	4.62066e-31	0	Nvec-vc1.1-XM-001638302.3	H2AZ2	Histone/Histone_H2A_C/
Nvec-vc1.1-XM-001634508.3	4.65803e-35	-1.32252	0.138	0.322	7.70205e-31	0	Nvec-vc1.1-XM-001634508.3	RAB18	Ras/
Nvec-vc1.1-XM-032386302.2	1.04171e-34	-1.70688	0.115	0.282	1.72247e-30	0	Nvec-vc1.1-XM-032386302.2	DCLK2	DCX/DCX/Pkinase/
Nvec-vc1.1-XM-048731915.1	1.06847e-34	0.305501	0.999	0.979	1.76672e-30	0	Nvec-vc1.1-XM-048731915.1	CAPSL	EF-hand_7/EF-hand_7/
Nvec-vc1.1-XM-001637882.3	2.79693e-34	0.31384	0.996	0.984	4.62472e-30	0	Nvec-vc1.1-XM-001637882.3	NACA	NAC/HYPK_UBA/
Nvec-vc1.1-XM-001628443.3	3.09875e-34	-1.25921	0.168	0.359	5.12379e-30	0	Nvec-vc1.1-XM-001628443.3	HS6ST1	Sulfotransfer_2/
Nvec-vc1.1-XM-001622887.3	9.07109e-34	-1.12775	0.162	0.352	1.49991e-29	0	Nvec-vc1.1-XM-001622887.3	CD151	Tetraspanin/
Nvec-vc1.1-XM-001635365.3	1.52055e-33	-1.10484	0.422	0.615	2.51423e-29	0	Nvec-vc1.1-XM-001635365.3	OAS1	NTP_transf_2/OAS1_C/
Nvec-vc1.1-XM-048720321.1	1.66217e-33	0.570642	0.7	0.502	2.74841e-29	0	Nvec-vc1.1-XM-048720321.1	TUBA1A	Tubulin/Tubulin_C/
Nvec-NVE19724	1.8585e-33	-0.894484	0.39	0.591	3.07303e-29	0	Nvec-NVE19724		Death/
Nvec-vc1.1-XM-001627857.3	3.03173e-33	-0.812848	0.308	0.52	5.01297e-29	0	Nvec-vc1.1-XM-001627857.3	RCN1	EF-hand_5/EF-hand_7/EF-hand_5/
Nvec-vc1.1-XM-032374949.2	4.36336e-33	0.338752	0.993	0.976	7.21481e-29	0	Nvec-vc1.1-XM-032374949.2	RBM3	RRM_1/
Nvec-v1g160811	4.63999e-33	-1.35264	0.47	0.634	7.67223e-29	0	Nvec-v1g160811	TMSB4X	Thymosin/
Nvec-vc1.1-XM-001636847.3	7.53284e-33	-1.21474	0.355	0.531	1.24556e-28	0	Nvec-vc1.1-XM-001636847.3	FSCN1	Fascin/Fascin/Fascin/Fascin/
Nvec-vc1.1-XM-001639081.3	1.04857e-32	0.268985	1	0.991	1.73381e-28	0	Nvec-vc1.1-XM-001639081.3	SLC25A5	Mito_carr/Mito_carr/Mito_carr/
Nvec-vc1.1-XM-048726776.1	1.07374e-31	-1.33699	0.193	0.374	1.77543e-27	0	Nvec-vc1.1-XM-048726776.1	PLAC8	PLAC8/
Nvec-vc1.1-XM-032374592.2	1.84398e-31	-1.69256	0.144	0.305	3.04902e-27	0	Nvec-vc1.1-XM-032374592.2	BCL3	Ank_2/Ank_2/
Nvec-v1g245805	1.91812e-31	0.379344	0.976	0.943	3.17161e-27	0	Nvec-v1g245805	RPL39	Ribosomal_L39/
Nvec-vc1.1-XM-001627690.3	5.78956e-31	0.274214	1	0.992	9.57303e-27	0	Nvec-vc1.1-XM-001627690.3	RPS25	Ribosomal_S25/
Nvec-vc1.1-XM-001627991.3	7.25083e-31	0.686606	0.737	0.633	1.19893e-26	0	Nvec-vc1.1-XM-001627991.3		HSBP1/
Nvec-vc1.1-XM-048732816.1	7.98921e-31	1.01184	0.41	0.227	1.32102e-26	0	Nvec-vc1.1-XM-048732816.1	HELZ2	AAA_11/AAA_11/AAA_12/RNB/AAA_11/AAA_12/
Nvec-vc1.1-XM-032385139.2	1.06938e-30	0.556351	0.883	0.728	1.76822e-26	0	Nvec-vc1.1-XM-032385139.2	H2BC14	Histone/
Nvec-NVE1076	2.45598e-30	0.498411	0.836	0.771	4.06097e-26	0	Nvec-NVE1076
Nvec-vc1.1-XM-048722771.1	5.65662e-30	-1.44781	0.1	0.251	9.35322e-26	0	Nvec-vc1.1-XM-048722771.1
Nvec-vc1.1-XM-001628976.3	2.27465e-29	-0.799006	0.381	0.58	3.76113e-25	0	Nvec-vc1.1-XM-001628976.3	BUD31	G10/
Nvec-vc1.1-XM-032387187.2	2.4821e-29	-0.928562	0.214	0.402	4.10415e-25	0	Nvec-vc1.1-XM-032387187.2	BCAP31	Bap31/Bap31_Bap29_C/
Nvec-vc1.1-XM-001639239.3	2.57324e-29	0.398356	0.96	0.904	4.25486e-25	0	Nvec-vc1.1-XM-001639239.3	RPL5	Ribosomal_L5e/Ribosomal_L18_c/
Nvec-vc1.1-XM-001637683.3	4.98628e-29	-0.623233	0.489	0.691	8.24481e-25	0	Nvec-vc1.1-XM-001637683.3	ATP6V0C	ATP-synt_C/ATP-synt_C/
Nvec-vc1.1-XM-032382466.2	1.94022e-28	0.263092	0.999	0.983	3.20816e-24	0	Nvec-vc1.1-XM-032382466.2	CEBPG	bZIP_2/
Nvec-vc1.1-XM-048732867.1	2.10483e-28	-0.799757	0.489	0.682	3.48034e-24	0	Nvec-vc1.1-XM-048732867.1	SELENOT	Rdx/
Nvec-vc1.1-XM-001622409.3	4.2251e-28	-1.11234	0.134	0.298	6.9862e-24	0	Nvec-vc1.1-XM-001622409.3
Nvec-vc1.1-XM-001632295.3	7.20221e-28	-1.17656	0.175	0.341	1.19089e-23	0	Nvec-vc1.1-XM-001632295.3	AP001453.5	FKBP_C/
Nvec-vc1.1-XM-001640067.3	7.33256e-28	0.345175	0.967	0.941	1.21244e-23	0	Nvec-vc1.1-XM-001640067.3	RPL38	Ribosomal_L38e/
Nvec-vc1.1-XM-032383565.2	9.59039e-28	-1.19428	0.161	0.326	1.58577e-23	0	Nvec-vc1.1-XM-032383565.2	VMP1	SAP/
Nvec-vc1.1-XM-048726403.1	9.7893e-28	-1.04395	0.335	0.5	1.61866e-23	0	Nvec-vc1.1-XM-048726403.1	SDCBP	PDZ/PDZ/
Nvec-v1g229213	1.1124e-27	0.350958	0.984	0.961	1.83935e-23	0	Nvec-v1g229213
Nvec-vc1.1-XM-032370654.2	1.30485e-27	-0.759889	0.397	0.587	2.15757e-23	0	Nvec-vc1.1-XM-032370654.2	CHCHD2
Nvec-vc1.1-XM-032371336.2	1.4013e-27	-1.5285	0.186	0.339	2.31705e-23	0	Nvec-vc1.1-XM-032371336.2	ZFP36L1	Tis11B_N/zf-CCCH/zf-CCCH/
Nvec-vc1.1-XM-032366334.2	1.68286e-27	-1.03236	0.225	0.4	2.78261e-23	0	Nvec-vc1.1-XM-032366334.2	SLC35B1	UAA/
Nvec-vc1.1-XM-001638356.3	2.95427e-27	-0.924353	0.24	0.42	4.88489e-23	0	Nvec-vc1.1-XM-001638356.3	STT3A	STT3/
Nvec-vc1.1-XM-001628700.3	4.05479e-27	-0.573315	0.605	0.776	6.7046e-23	0	Nvec-vc1.1-XM-001628700.3	RAB2A	Ras/
Nvec-vc1.1-XM-032378378.2	5.03941e-27	0.669507	0.538	0.351	8.33267e-23	0	Nvec-vc1.1-XM-032378378.2
Nvec-NVE12532	7.47408e-27	-1.22949	0.16	0.32	1.23584e-22	0	Nvec-NVE12532
Nvec-vc1.1-XM-032383036.2	8.67902e-27	0.782929	0.549	0.376	1.43508e-22	0	Nvec-vc1.1-XM-032383036.2	FAT1	Cadherin/Cadherin/Cadherin/Cadherin/Cadherin/Cadherin/Cadherin/Cadherin/Cadherin/Cadherin/Cadherin/Cadherin/Cadherin/Cadherin/Cadherin/Cadherin/Cadherin/Cadherin/Cadherin/Cadherin/Cadherin/Cadherin/Cadherin/Cadherin/Cadherin/Cadherin/Cadherin/Cadherin/Cadherin/Laminin_G_2/EGF/EGF/EGF/
Nvec-vc1.1-XM-032365512.2	1.11485e-26	-0.550574	0.692	0.81	1.8434e-22	0	Nvec-vc1.1-XM-032365512.2	ARF5	Arf/
Nvec-vc1.1-XM-001637565.3	1.32741e-26	-0.921165	0.206	0.38	2.19487e-22	0	Nvec-vc1.1-XM-001637565.3		NPL/
Nvec-vc1.1-XM-001623589.3	1.38717e-26	0.282374	0.999	0.988	2.29369e-22	0	Nvec-vc1.1-XM-001623589.3	PPIF	Pro_isomerase/
Nvec-vc1.1-XM-001627966.3	1.96479e-26	-0.679444	0.405	0.601	3.24879e-22	0	Nvec-vc1.1-XM-001627966.3	TMED4	EMP24_GP25L/
Nvec-vc1.1-XM-001631210.3	2.42723e-26	-0.843315	0.259	0.441	4.01343e-22	0	Nvec-vc1.1-XM-001631210.3	ATP6V1E1	vATP-synt_E/
Nvec-vc1.1-XM-001630306.3	2.71402e-26	-1.28725	0.161	0.319	4.48763e-22	0	Nvec-vc1.1-XM-001630306.3
Nvec-vc1.1-XM-001637591.3	5.12718e-26	-1.8974	0.249	0.414	8.47779e-22	0	Nvec-vc1.1-XM-001637591.3	LARP6	La/SUZ-C/
Nvec-vc1.1-XM-001636283.3	7.96659e-26	-1.24683	0.117	0.261	1.31728e-21	0	Nvec-vc1.1-XM-001636283.3	SLC39A7	Zip/
Nvec-vc1.1-XM-032384609.2	8.70201e-26	-0.691753	0.399	0.589	1.43888e-21	0	Nvec-vc1.1-XM-032384609.2	NUCB2	EF-hand_7/
Nvec-vc1.1-XM-001623211.2	8.74454e-26	-1.14209	0.109	0.259	1.44591e-21	0	Nvec-vc1.1-XM-001623211.2	SH3GL3	BAR/SH3_9/
Nvec-vc1.1-XM-001634318.3	4.17258e-25	-1.0268	0.143	0.299	6.89936e-21	0	Nvec-vc1.1-XM-001634318.3	SEC22B	Longin/Synaptobrevin/
Nvec-vc1.1-XM-032382667.2	4.2131e-25	-0.970091	0.373	0.548	6.96636e-21	0	Nvec-vc1.1-XM-032382667.2	SLC24A2	Na_Ca_ex/Na_Ca_ex/
Nvec-vc1.1-XM-001622532.2	4.46026e-25	0.282799	0.995	0.983	7.37505e-21	0	Nvec-vc1.1-XM-001622532.2	EIF5A	eIF-5a/
Nvec-vc1.1-XM-032379206.2	6.64199e-25	0.771018	0.556	0.413	1.09825e-20	0	Nvec-vc1.1-XM-032379206.2	KLHL10	BTB/
Nvec-vc1.1-XM-001640401.3	2.65159e-24	-0.618196	0.461	0.643	4.38441e-20	0	Nvec-vc1.1-XM-001640401.3	KDELR2	ER_lumen_recept/
Nvec-vc1.1-XM-032372612.2	2.66667e-24	-0.839238	0.362	0.53	4.40934e-20	0	Nvec-vc1.1-XM-032372612.2	NFKB1	Ank_2/Ank_2/
Nvec-vc1.1-XM-001632919.3	2.79795e-24	-0.958413	0.193	0.352	4.62641e-20	0	Nvec-vc1.1-XM-001632919.3	CACYBP	Siah-Interact_N/CS/
Nvec-vc1.1-XM-001637919.3	3.28704e-24	-0.904566	0.216	0.382	5.43512e-20	0	Nvec-vc1.1-XM-001637919.3	NIFK	RRM_1/
Nvec-vc1.1-XM-001623055.3	5.78268e-24	0.255428	0.999	0.982	9.56166e-20	0	Nvec-vc1.1-XM-001623055.3	RPL4	Ribosomal_L4/Ribos_L4_asso_C/
Nvec-vc1.1-XM-032371998.2	7.16166e-24	-0.818091	0.216	0.387	1.18418e-19	0	Nvec-vc1.1-XM-032371998.2	GHITM	Bax1-I/
Nvec-vc1.1-XM-001624464.3	1.57616e-23	0.867327	0.41	0.255	2.60617e-19	0	Nvec-vc1.1-XM-001624464.3	MEX3B	KH_1/KH_1/zf-C3HC4_3/
Nvec-vc1.1-XM-032383397.2	1.655e-23	-0.823175	0.171	0.327	2.73654e-19	0	Nvec-vc1.1-XM-032383397.2	CHORDC1	CHORD/CHORD/CS/
Nvec-vc1.1-XM-032381371.2	1.87215e-23	-1.38548	0.199	0.355	3.09559e-19	0	Nvec-vc1.1-XM-032381371.2	TP53I11	p53-inducible11/
Nvec-vc1.1-XM-032385153.2	2.58978e-23	-1.13747	0.254	0.412	4.2822e-19	0	Nvec-vc1.1-XM-032385153.2	BTG1	BTG/
Nvec-NVE6552	2.84538e-23	-1.08614	0.126	0.266	4.70483e-19	0	Nvec-NVE6552
Nvec-vc1.1-XM-048730261.1	3.63713e-23	0.408364	0.85	0.718	6.01399e-19	0	Nvec-vc1.1-XM-048730261.1	CALM3	EF-hand_7/EF-hand_7/
Nvec-vc1.1-XM-048726540.1	4.87162e-23	1.31745	0.311	0.174	8.05523e-19	0	Nvec-vc1.1-XM-048726540.1	RRM2	Ribonuc_red_sm/
Nvec-vc1.1-XM-001634771.3	5.6124e-23	-0.878188	0.198	0.355	9.2801e-19	0	Nvec-vc1.1-XM-001634771.3	HIGD2A	HIG_1_N/
Nvec-vc1.1-XM-001626886.3	5.65912e-23	-0.827528	0.244	0.411	9.35735e-19	0	Nvec-vc1.1-XM-001626886.3	SELENOS	Selenoprotein_S/
Nvec-vc1.1-XM-001636595.3	7.12405e-23	0.333504	0.68	0.475	1.17796e-18	0	Nvec-vc1.1-XM-001636595.3	DYNLL2	Dynein_light/
Nvec-vc1.1-XM-001641219.2	7.70221e-23	0.452664	0.684	0.537	1.27356e-18	0	Nvec-vc1.1-XM-001641219.2
Nvec-vc1.1-XM-001624752.2	8.45834e-23	0.303107	0.98	0.969	1.39859e-18	0	Nvec-vc1.1-XM-001624752.2		TCTP/
Nvec-vc1.1-XM-032375521.2	8.66699e-23	-1.33376	0.207	0.361	1.43309e-18	0	Nvec-vc1.1-XM-032375521.2		Ank_2/
Nvec-vc1.1-XM-001637841.3	1.24114e-22	-0.805889	0.239	0.41	2.05223e-18	0	Nvec-vc1.1-XM-001637841.3	CRNKL1	HAT/HAT/HAT/
Nvec-vc1.1-XM-048724688.1	1.39764e-22	-1.45079	0.135	0.27	2.31099e-18	0	Nvec-vc1.1-XM-048724688.1	AGRN	WAP/Kazal_2/Kunitz_BPTI/Kunitz_BPTI/Kunitz_BPTI/WAP/WAP/WAP/WAP/WAP/WAP/WAP/WAP/WAP/WAP/Thyroglobulin_1/Thyroglobulin_1/Thyroglobulin_1/WAP/Thyroglobulin_1/Thyroglobulin_1/Kazal_2/Kazal_2/Kazal_2/Kazal_2/Kazal_2/WAP/Kazal_2/Kazal_2/Kazal_2/Kazal_2/Kazal_2/Kazal_2/Kazal_1/Kazal_2/Kazal_1/Kazal_2/Kazal_2/Kazal_2/Kazal_2/Kazal_2/WAP/
Nvec-vc1.1-XM-032367731.2	1.65521e-22	-1.48035	0.185	0.328	2.7369e-18	0	Nvec-vc1.1-XM-032367731.2
Nvec-vc1.1-XM-032362674.2	1.97377e-22	0.862853	0.377	0.225	3.26362e-18	0	Nvec-vc1.1-XM-032362674.2
Nvec-vc1.1-XM-048730529.1	3.00614e-22	-1.64206	0.254	0.406	4.97065e-18	0	Nvec-vc1.1-XM-048730529.1	SNX6	PX/Vps5/
Nvec-vc1.1-XM-032378919.2	3.05084e-22	-0.657854	0.303	0.48	5.04457e-18	0	Nvec-vc1.1-XM-032378919.2	CCDC83
Nvec-vc1.1-XM-001624980.3	4.79504e-22	-0.913775	0.193	0.344	7.92859e-18	0	Nvec-vc1.1-XM-001624980.3	PDIA4	Thioredoxin/Thioredoxin/Thioredoxin_6/Thioredoxin/
Nvec-vc1.1-XM-032377457.2	6.64633e-22	-1.20959	0.161	0.311	1.09897e-17	0	Nvec-vc1.1-XM-032377457.2	TSR1	AARP2CN/RIBIOP_C/
Nvec-vc1.1-XM-032367980.2	1.5697e-21	-0.939918	0.187	0.336	2.5955e-17	0	Nvec-vc1.1-XM-032367980.2	JAG2	EGF/
Nvec-vc1.1-XM-032363272.2	2.11588e-21	-0.905398	0.158	0.307	3.4986e-17	0	Nvec-vc1.1-XM-032363272.2	DERL1	DER1/
Nvec-vc1.1-XM-048724014.1	3.01398e-21	-0.689434	0.353	0.515	4.98362e-17	0	Nvec-vc1.1-XM-048724014.1	MANF	Armet/
Nvec-vc1.1-XM-001622226.3	3.17333e-21	0.519501	0.756	0.708	5.2471e-17	0	Nvec-vc1.1-XM-001622226.3	MDH2	Ldh_1_N/Ldh_1_C/
Nvec-vc1.1-XM-032375745.2	3.41514e-21	-0.998119	0.121	0.255	5.64693e-17	0	Nvec-vc1.1-XM-032375745.2	AP3M1	Clat_adaptor_s/Adap_comp_sub/
Nvec-vc1.1-XM-001639226.3	3.49799e-21	-0.815843	0.211	0.365	5.78393e-17	0	Nvec-vc1.1-XM-001639226.3	GRPEL1	GrpE/
Nvec-v1g179472	3.72447e-21	-0.608903	0.434	0.602	6.15841e-17	0	Nvec-v1g179472	SERF2	4F5/
Nvec-vc1.1-XM-001620722.3	3.74908e-21	-1.09971	0.144	0.279	6.1991e-17	0	Nvec-vc1.1-XM-001620722.3		TRAM_LAG1_CLN8/
Nvec-vc1.1-XM-001634923.3	3.83593e-21	0.598292	0.528	0.359	6.34271e-17	0	Nvec-vc1.1-XM-001634923.3	RSPH1	MORN/MORN/MORN/MORN/MORN/MORN/MORN/
Nvec-vc1.1-XM-032366987.2	3.96426e-21	-0.934901	0.197	0.346	6.55491e-17	0	Nvec-vc1.1-XM-032366987.2	IST1	Ist1/
Nvec-vc1.1-XM-032384685.2	4.38946e-21	-1.113	0.171	0.313	7.25797e-17	0	Nvec-vc1.1-XM-032384685.2	SPRY2	Sprouty/
Nvec-vc1.1-XM-032378075.2	5.55522e-21	-1.18283	0.133	0.268	9.18555e-17	0	Nvec-vc1.1-XM-032378075.2
Nvec-vc1.1-XM-001632599.3	8.35691e-21	-0.633487	0.253	0.421	1.38182e-16	0	Nvec-vc1.1-XM-001632599.3
Nvec-vc1.1-XM-048733285.1	1.0231e-20	-0.538578	0.424	0.604	1.6917e-16	0	Nvec-vc1.1-XM-048733285.1	POMP	UMP1/
Nvec-vc1.1-XM-001637730.3	1.15771e-20	-0.443313	0.565	0.734	1.91427e-16	0	Nvec-vc1.1-XM-001637730.3	SAR1B	Arf/
Nvec-vc1.1-XM-048731984.1	1.39205e-20	-1.09843	0.185	0.324	2.30175e-16	0	Nvec-vc1.1-XM-048731984.1	HYOU1	HSP70/
Nvec-vc1.1-XM-048720931.1	2.11076e-20	0.412441	0.761	0.634	3.49014e-16	0	Nvec-vc1.1-XM-048720931.1	TUBB4B	Tubulin/Tubulin_C/
Nvec-vc1.1-XM-032373908.2	3.17517e-20	-0.499077	0.45	0.627	5.25015e-16	0	Nvec-vc1.1-XM-032373908.2	ATP6V0E2	ATP_synt_H/
Nvec-vc1.1-XM-032380975.2	3.28389e-20	-0.83074	0.297	0.452	5.42992e-16	0	Nvec-vc1.1-XM-032380975.2	ERG	SAM_PNT/Ets/
Nvec-vc1.1-XM-032384450.2	3.48218e-20	0.773217	0.393	0.244	5.75778e-16	0	Nvec-vc1.1-XM-032384450.2	SP5	zf-C2H2/zf-C2H2/zf-C2H2/
Nvec-vc1.1-XM-001622472.3	4.47363e-20	-1.28655	0.3	0.446	7.39714e-16	0	Nvec-vc1.1-XM-001622472.3	GADD45G
Nvec-vc1.1-XM-001624597.3	4.9542e-20	-0.60422	0.63	0.765	8.19176e-16	0	Nvec-vc1.1-XM-001624597.3	UBC	ubiquitin/ubiquitin/ubiquitin/ubiquitin/ubiquitin/ubiquitin/
Nvec-NVE4998	5.24082e-20	0.33769	0.687	0.49	8.66569e-16	0	Nvec-NVE4998
Nvec-vc1.1-XM-001625062.3	5.91752e-20	-0.993013	0.124	0.251	9.78462e-16	0	Nvec-vc1.1-XM-001625062.3	GLRX5	Glutaredoxin/
Nvec-v1g132358	6.40322e-20	-0.891673	0.149	0.287	1.05877e-15	0	Nvec-v1g132358	POLR2K	DNA_RNApol_7kD/
Nvec-vc1.1-XM-048734077.1	7.763e-20	0.412791	0.612	0.451	1.28361e-15	0	Nvec-vc1.1-XM-048734077.1	SCRIB	LRR_8/LRR_8/PDZ/PDZ/PDZ/PDZ/
Nvec-vc1.1-XM-001635255.3	8.73828e-20	-0.785253	0.263	0.415	1.44487e-15	0	Nvec-vc1.1-XM-001635255.3		VWA/
Nvec-vc1.1-XM-001638942.3	1.71155e-19	-0.636043	0.381	0.543	2.83004e-15	0	Nvec-vc1.1-XM-001638942.3	EBNA1BP2	Ebp2/
Nvec-vc1.1-XM-032380471.2	1.84314e-19	0.766145	0.372	0.232	3.04763e-15	0	Nvec-vc1.1-XM-032380471.2
Nvec-vc1.1-XM-001625350.2	1.98762e-19	-0.980209	0.147	0.279	3.28653e-15	0	Nvec-vc1.1-XM-001625350.2	BCL10	CARD/
Nvec-vc1.1-XM-001634155.3	2.22347e-19	0.42521	0.782	0.717	3.6765e-15	0	Nvec-vc1.1-XM-001634155.3	IDH2	Iso_dh/
Nvec-vc1.1-XM-032371550.2	2.36828e-19	0.817849	0.344	0.2	3.91595e-15	0	Nvec-vc1.1-XM-032371550.2
Nvec-vc1.1-XM-001633456.3	2.45665e-19	-0.575887	0.342	0.509	4.06206e-15	0	Nvec-vc1.1-XM-001633456.3	RER1	Rer1/
Nvec-vc1.1-XM-032366733.2	4.14361e-19	0.841132	0.45	0.318	6.85145e-15	0	Nvec-vc1.1-XM-032366733.2	HOXC4	Homeodomain/
Nvec-vc1.1-XM-001638180.3	5.38774e-19	-0.863092	0.166	0.303	8.90862e-15	0	Nvec-vc1.1-XM-001638180.3	ATP6V0B	ATP-synt_C/ATP-synt_C/
Nvec-vc1.1-XM-048725210.1	5.42017e-19	-0.655732	0.31	0.459	8.96226e-15	0	Nvec-vc1.1-XM-048725210.1
Nvec-vc1.1-XM-001625346.3	7.08494e-19	-0.957253	0.297	0.438	1.17149e-14	0	Nvec-vc1.1-XM-001625346.3	HSPA5	HSP70/
Nvec-vc1.1-XM-032370481.2	8.10956e-19	0.81143	0.419	0.281	1.34092e-14	0	Nvec-vc1.1-XM-032370481.2
Nvec-vc1.1-XM-032383947.2	8.40731e-19	-0.666873	0.275	0.427	1.39015e-14	0	Nvec-vc1.1-XM-032383947.2	COPZ1	Clat_adaptor_s/
Nvec-vc1.1-XM-048733302.1	9.90687e-19	-1.02708	0.144	0.275	1.6381e-14	0	Nvec-vc1.1-XM-048733302.1	MITF	MITF_TFEB_C_3_N/HLH/
Nvec-vc1.1-XM-001628435.3	1.00589e-18	0.818799	0.32	0.183	1.66324e-14	0	Nvec-vc1.1-XM-001628435.3		zf-MYND/DUF4470/
Nvec-vc1.1-XM-001629864.3	1.07255e-18	-0.471649	0.548	0.684	1.77345e-14	0	Nvec-vc1.1-XM-001629864.3	SNRPC	zf-U1/
Nvec-vc1.1-XM-048730787.1	1.40685e-18	0.698686	0.447	0.302	2.32623e-14	0	Nvec-vc1.1-XM-048730787.1	ERBB4	SH2/Pkinase_Tyr/Pkinase_Tyr/
Nvec-vc1.1-XM-048727242.1	1.99331e-18	-0.882923	0.148	0.279	3.29594e-14	0	Nvec-vc1.1-XM-048727242.1	SLC30A7	Cation_efflux/
Nvec-vc1.1-XM-001622555.3	2.11756e-18	-0.900278	0.149	0.279	3.50139e-14	0	Nvec-vc1.1-XM-001622555.3	PFDN6	Prefoldin_2/
Nvec-vc1.1-XM-001640232.3	2.66551e-18	-2.28039	0.184	0.294	4.40742e-14	0	Nvec-vc1.1-XM-001640232.3	PPP3R2	EF-hand_7/EF-hand_7/
Nvec-vc1.1-XM-001641351.3	2.82197e-18	-0.565272	0.402	0.573	4.66612e-14	0	Nvec-vc1.1-XM-001641351.3	GCSH	GCV_H/
Nvec-vc1.1-XM-048730141.1	3.1203e-18	-1.00019	0.141	0.266	5.15941e-14	0	Nvec-vc1.1-XM-048730141.1		AcetylCoA_hydro/AcetylCoA_hyd_C/
Nvec-vc1.1-XM-048721029.1	3.72816e-18	-0.93367	0.147	0.275	6.16451e-14	0	Nvec-vc1.1-XM-048721029.1	DDX27	DEAD/Helicase_C/
Nvec-vc1.1-XM-032375303.2	4.97403e-18	0.608764	0.489	0.348	8.22456e-14	0	Nvec-vc1.1-XM-032375303.2		TIG/TIG/REJ/
Nvec-vc1.1-XM-048726541.1	5.02232e-18	1.20382	0.256	0.14	8.3044e-14	0	Nvec-vc1.1-XM-048726541.1	RRM2	Ribonuc_red_sm/
Nvec-vc1.1-XM-001626387.2	5.47489e-18	0.278085	0.974	0.954	9.05273e-14	0	Nvec-vc1.1-XM-001626387.2	ATP5F1B	ATP-synt_ab_N/ATP-synt_ab/
Nvec-vc1.1-XM-032387315.2	5.59178e-18	-1.14365	0.241	0.38	9.24601e-14	0	Nvec-vc1.1-XM-032387315.2	ETV7	SAM_PNT/
Nvec-vc1.1-XM-001639624.3	6.32679e-18	-0.761103	0.24	0.381	1.04614e-13	0	Nvec-vc1.1-XM-001639624.3	PRMT1	Methyltransf_25/
Nvec-vc1.1-XM-001639192.3	6.8074e-18	1.24569	0.282	0.164	1.1256e-13	0	Nvec-vc1.1-XM-001639192.3		DUF3504/
Nvec-vc1.1-XM-001633231.3	8.19525e-18	-0.707006	0.258	0.4	1.35509e-13	0	Nvec-vc1.1-XM-001633231.3	MDH1	Ldh_1_N/Ldh_1_C/
Nvec-vc1.1-XM-048726773.1	9.55036e-18	-0.572733	0.61	0.705	1.57915e-13	0	Nvec-vc1.1-XM-048726773.1	ELOB	ubiquitin/
Nvec-vc1.1-XM-032380348.2	1.06655e-17	0.661214	0.43	0.288	1.76354e-13	0	Nvec-vc1.1-XM-032380348.2	DICER1	DEAD/Helicase_C/RdRP/
Nvec-vc1.1-XM-001625413.3	1.11135e-17	-0.911221	0.131	0.252	1.83762e-13	0	Nvec-vc1.1-XM-001625413.3	GOSR2	V-SNARE_C/
Nvec-vc1.1-XM-001635503.3	1.47109e-17	-0.769615	0.19	0.326	2.43245e-13	0	Nvec-vc1.1-XM-001635503.3	MMGT1	MMgT/
Nvec-vc1.1-XM-001629415.3	1.49881e-17	-0.552601	0.303	0.457	2.47829e-13	0	Nvec-vc1.1-XM-001629415.3	SRP14	SRP14/
Nvec-vc1.1-XM-001627284.3	1.67232e-17	-0.754627	0.211	0.348	2.76518e-13	0	Nvec-vc1.1-XM-001627284.3	FIS1	Fis1_TPR_N/Fis1_TPR_C/
Nvec-vc1.1-XM-048725386.1	1.85263e-17	0.948319	0.272	0.151	3.06333e-13	0	Nvec-vc1.1-XM-048725386.1	CGAS	Mab-21/
Nvec-v1g79705	1.95132e-17	-0.885424	0.142	0.264	3.22651e-13	0	Nvec-v1g79705	TMEM167B	DUF1242/
Nvec-vc1.1-XM-001628972.3	2.06931e-17	-1.16434	0.225	0.349	3.4216e-13	0	Nvec-vc1.1-XM-001628972.3	CRLF3
Nvec-vc1.1-XM-001626466.3	2.10476e-17	-1.04268	0.163	0.283	3.48023e-13	0	Nvec-vc1.1-XM-001626466.3
Nvec-vc1.1-XM-032384889.2	2.47506e-17	0.7061	0.419	0.285	4.09252e-13	0	Nvec-vc1.1-XM-032384889.2	HES1	HLH/Hairy_orange/
Nvec-vc1.1-XM-032383364.2	3.0811e-17	-0.985939	0.19	0.321	5.09459e-13	0	Nvec-vc1.1-XM-032383364.2	VIRMA	VIR_N/
Nvec-vc1.1-XM-048732226.1	3.54024e-17	0.607736	0.453	0.302	5.85378e-13	0	Nvec-vc1.1-XM-048732226.1	DICER1	ResIII/Helicase_C/Dicer_dimer/PAZ/Ribonuclease_3/Ribonuclease_3/
Nvec-vc1.1-XM-001623057.3	4.09913e-17	-0.765935	0.442	0.584	6.77792e-13	0	Nvec-vc1.1-XM-001623057.3
Nvec-vc1.1-XM-001633777.3	4.22496e-17	-0.633202	0.325	0.472	6.98597e-13	0	Nvec-vc1.1-XM-001633777.3	HARS1	tRNA-synt_His/HGTP_anticodon/
Nvec-vc1.1-XM-032363132.2	4.41602e-17	-0.78512	0.177	0.311	7.30189e-13	0	Nvec-vc1.1-XM-032363132.2	GLRX3	Thioredoxin/Glutaredoxin/Glutaredoxin/
Nvec-vc1.1-XM-048731080.1	4.5538e-17	-0.543827	0.404	0.554	7.5297e-13	0	Nvec-vc1.1-XM-048731080.1	EIF3G	eIF3g/RRM_1/
Nvec-vc1.1-XM-048732790.1	4.86486e-17	-0.779521	0.176	0.307	8.04405e-13	0	Nvec-vc1.1-XM-048732790.1	UFC1	UFC1/
Nvec-vc1.1-XM-032366972.2	4.87192e-17	-1.04214	0.162	0.283	8.05572e-13	0	Nvec-vc1.1-XM-032366972.2	TRAF3	zf-C3HC4_2/zf-TRAF/
Nvec-vc1.1-XM-001638073.3	5.62809e-17	-0.755629	0.194	0.329	9.30605e-13	0	Nvec-vc1.1-XM-001638073.3	DLG1	L27_1/PDZ/PDZ/PDZ/SH3_1/Guanylate_kin/
Nvec-vc1.1-XM-001630019.3	5.84378e-17	-0.582891	0.642	0.744	9.66268e-13	0	Nvec-vc1.1-XM-001630019.3	ACTB	Actin/
Nvec-vc1.1-XM-001632696.3	6.00278e-17	-0.8187	0.178	0.307	9.9256e-13	0	Nvec-vc1.1-XM-001632696.3	LAMTOR4
Nvec-vc1.1-XM-048728588.1	6.50266e-17	-1.03827	0.141	0.259	1.07522e-12	0	Nvec-vc1.1-XM-048728588.1	ALDH18A1	AA_kinase/Aldedh/
Nvec-vc1.1-XM-032372613.2	7.05025e-17	-0.686973	0.307	0.445	1.16576e-12	0	Nvec-vc1.1-XM-032372613.2
Nvec-vc1.1-XM-032382634.2	7.38813e-17	-0.827608	0.171	0.296	1.22163e-12	0	Nvec-vc1.1-XM-032382634.2	GRM8	ANF_receptor/NCD3G/7tm_3/
Nvec-vc1.1-XM-001632301.3	7.54065e-17	-0.964882	0.13	0.25	1.24685e-12	0	Nvec-vc1.1-XM-001632301.3	SERPINB1	Serpin/
Nvec-vc1.1-XM-032384505.2	7.71506e-17	-0.459086	0.492	0.663	1.27569e-12	0	Nvec-vc1.1-XM-032384505.2	EIF5	eIF-5_eIF-2B/W2/
Nvec-vc1.1-XM-001639101.3	8.02712e-17	0.677803	0.398	0.264	1.32729e-12	0	Nvec-vc1.1-XM-001639101.3	PAX6	PAX/Homeodomain/
Nvec-vc1.1-XM-001637438.3	8.13787e-17	-0.74831	0.157	0.288	1.3456e-12	0	Nvec-vc1.1-XM-001637438.3	IMP4	Brix/
Nvec-vc1.1-XM-001641353.3	8.37575e-17	-0.826152	0.168	0.294	1.38493e-12	0	Nvec-vc1.1-XM-001641353.3	EIF6	eIF-6/
Nvec-vc1.1-XM-032367432.2	8.50343e-17	-0.971551	0.155	0.277	1.40604e-12	0	Nvec-vc1.1-XM-032367432.2	BAK1	Bcl-2/
Nvec-vc1.1-XM-048730830.1	1.01675e-16	-0.676814	0.384	0.515	1.6812e-12	0	Nvec-vc1.1-XM-048730830.1	JAG2	EGF/
Nvec-vc1.1-XM-001632070.3	1.05621e-16	-0.820554	0.266	0.408	1.74645e-12	0	Nvec-vc1.1-XM-001632070.3	KCTD5	BTB_2/
Nvec-vc1.1-XM-048727646.1	1.10636e-16	-0.695455	0.258	0.399	1.82937e-12	0	Nvec-vc1.1-XM-048727646.1	SNX2	PX/Vps5/
Nvec-v1g241372	1.13536e-16	-1.24131	0.523	0.598	1.87732e-12	0	Nvec-v1g241372	GBP1	GBP/
Nvec-vc1.1-XM-001632048.3	1.34972e-16	-0.586372	0.307	0.456	2.23176e-12	0	Nvec-vc1.1-XM-001632048.3	PDAP1	PP28/
Nvec-vc1.1-XM-001632108.3	1.57662e-16	-0.937983	0.376	0.5	2.60694e-12	0	Nvec-vc1.1-XM-001632108.3
Nvec-vc1.1-XM-032373192.2	1.67048e-16	0.864253	0.31	0.186	2.76215e-12	0	Nvec-vc1.1-XM-032373192.2
Nvec-vc1.1-XM-032375060.2	1.75064e-16	0.317591	0.772	0.693	2.89468e-12	0	Nvec-vc1.1-XM-032375060.2	NXN	Thioredoxin_8/
Nvec-vc1.1-XM-001633925.3	2.24233e-16	-0.834514	0.155	0.279	3.70769e-12	0	Nvec-vc1.1-XM-001633925.3	SUPT4H1	Spt4/
Nvec-vc1.1-XM-048726128.1	2.33778e-16	-0.786348	0.18	0.31	3.86553e-12	0	Nvec-vc1.1-XM-048726128.1	TMEM14C	Tmemb_14/
Nvec-vc1.1-XM-048729359.1	3.59905e-16	-0.93662	0.168	0.287	5.95102e-12	0	Nvec-vc1.1-XM-048729359.1	ENDOU	XendoU/PAN_1/
Nvec-vc1.1-XM-048726547.1	3.86431e-16	-0.628657	0.234	0.372	6.38963e-12	0	Nvec-vc1.1-XM-048726547.1	UFD1	UFD1/
Nvec-vc1.1-XM-032362713.2	3.89473e-16	0.850859	0.323	0.201	6.43994e-12	0	Nvec-vc1.1-XM-032362713.2	ISL1	LIM/LIM/Homeodomain/
Nvec-vc1.1-XM-032383075.2	4.74324e-16	0.850043	0.314	0.192	7.84295e-12	0	Nvec-vc1.1-XM-032383075.2	WNT2B	wnt/
Nvec-vc1.1-XM-032366530.2	5.0838e-16	-0.723208	0.205	0.336	8.40606e-12	0	Nvec-vc1.1-XM-032366530.2
Nvec-vc1.1-XM-048731127.1	6.04282e-16	-0.625109	0.24	0.38	9.9918e-12	0	Nvec-vc1.1-XM-048731127.1	STOM	Band_7/
Nvec-vc1.1-XM-048724126.1	6.253e-16	0.252903	0.977	0.962	1.03393e-11	0	Nvec-vc1.1-XM-048724126.1	EEF1B2	EF-1_beta_acid/EF1_GNE/
Nvec-vc1.1-XM-032383766.2	6.28794e-16	-0.88414	0.212	0.334	1.03971e-11	0	Nvec-vc1.1-XM-032383766.2	SLC9A3R1	PDZ/
Nvec-v1g103835	6.39737e-16	-0.66968	0.229	0.372	1.0578e-11	0	Nvec-v1g103835	COX17	COX17/
Nvec-vc1.1-XM-048733146.1	7.11843e-16	0.48157	0.604	0.483	1.17703e-11	0	Nvec-vc1.1-XM-048733146.1	GPC6	Glypican/
Nvec-vc1.1-XM-048722577.1	7.26501e-16	-0.701005	0.203	0.338	1.20127e-11	0	Nvec-vc1.1-XM-048722577.1	ARFGAP2	ArfGap/
Nvec-vc1.1-XM-032370355.2	7.93041e-16	0.581442	0.633	0.549	1.31129e-11	0	Nvec-vc1.1-XM-032370355.2	EEF1D	EF-1_beta_acid/EF1_GNE/
Nvec-vc1.1-XM-048733073.1	8.7143e-16	-0.774824	0.186	0.313	1.44091e-11	0	Nvec-vc1.1-XM-048733073.1	DDX3X	DEAD/Helicase_C/
Nvec-NVE3975	1.077e-15	-0.668406	0.212	0.344	1.78082e-11	0	Nvec-NVE3975
Nvec-vc1.1-XM-001636216.3	1.12713e-15	-0.453131	0.371	0.526	1.86371e-11	0	Nvec-vc1.1-XM-001636216.3	EIF3E	eIF3_N/PCI/
Nvec-vc1.1-XM-001635594.3	1.19466e-15	-0.749443	0.214	0.347	1.97536e-11	0	Nvec-vc1.1-XM-001635594.3	CHMP2A	Snf7/
Nvec-vc1.1-XM-001623587.3	1.50478e-15	0.710982	0.444	0.331	2.48816e-11	0	Nvec-vc1.1-XM-001623587.3	ZNF503
Nvec-vc1.1-XM-032364336.2	1.62831e-15	-0.620885	0.241	0.376	2.6924e-11	0	Nvec-vc1.1-XM-032364336.2	NUDT21	NUDIX_2/
Nvec-vc1.1-XM-001632535.3	1.68068e-15	-0.753715	0.149	0.268	2.779e-11	0	Nvec-vc1.1-XM-001632535.3	CIAPIN1	CIAPIN1/
Nvec-vc1.1-XM-032379174.2	1.84811e-15	-0.558485	0.328	0.474	3.05584e-11	0	Nvec-vc1.1-XM-032379174.2	SELENOK	SelK_SelG/
Nvec-vc1.1-XM-048720187.1	2.08008e-15	-0.765106	0.171	0.296	3.43941e-11	0	Nvec-vc1.1-XM-048720187.1	GRB2	SH3_1/SH2/SH3_1/
Nvec-vc1.1-XM-001625718.3	2.09695e-15	-0.562445	0.358	0.502	3.4673e-11	0	Nvec-vc1.1-XM-001625718.3	ARCN1	Clat_adaptor_s/Adap_comp_sub/
Nvec-vc1.1-XM-001635694.3	2.26216e-15	-0.80045	0.163	0.284	3.74049e-11	0	Nvec-vc1.1-XM-001635694.3	SND1	SNase/SNase/SNase/SNase/TUDOR/SNase/
Nvec-vc1.1-XM-032381145.2	2.29438e-15	-0.648978	0.252	0.384	3.79375e-11	0	Nvec-vc1.1-XM-032381145.2	ADRM1	Proteasom_Rpn13/RPN13_C/
Nvec-vc1.1-XM-001637772.3	2.30257e-15	-0.837239	0.141	0.255	3.8073e-11	0	Nvec-vc1.1-XM-001637772.3	MRPL54	Ribosomal_L37/
Nvec-vc1.1-XM-048730744.1	2.46086e-15	-0.726554	0.2	0.328	4.06904e-11	0	Nvec-vc1.1-XM-048730744.1	SEL1L	Sel1/Sel1/Sel1/Sel1/Sel1/Sel1/Sel1/Sel1/Sel1/Sel1/
Nvec-vc1.1-XM-032366693.2	2.57943e-15	-0.782964	0.206	0.331	4.26509e-11	0	Nvec-vc1.1-XM-032366693.2	SNRNP27	SNRNP27/
Nvec-vc1.1-XM-001629063.3	2.66145e-15	-0.916797	0.178	0.298	4.4007e-11	0	Nvec-vc1.1-XM-001629063.3	SOCS6	SH2/SOCS_box/
Nvec-vc1.1-XM-001636246.3	3.02109e-15	-0.450674	0.685	0.794	4.99537e-11	0	Nvec-vc1.1-XM-001636246.3	SURF4	SURF4/
Nvec-vc1.1-XM-048721242.1	3.57378e-15	-0.735563	0.157	0.274	5.90925e-11	0	Nvec-vc1.1-XM-048721242.1	DPM1	Glycos_transf_2/
Nvec-vc1.1-XM-001641053.3	3.65434e-15	-0.537139	0.329	0.472	6.04246e-11	0	Nvec-vc1.1-XM-001641053.3	RNASEK
Nvec-vc1.1-XM-001634550.3	4.15767e-15	0.308127	0.426	0.281	6.8747e-11	0	Nvec-vc1.1-XM-001634550.3	HES1	HLH/
Nvec-v1g247228	4.28697e-15	-0.620237	0.301	0.438	7.0885e-11	0	Nvec-v1g247228
Nvec-vc1.1-XM-001630495.3	4.87513e-15	-0.508668	0.378	0.518	8.06103e-11	0	Nvec-vc1.1-XM-001630495.3	SPCS1	SPC12/
Nvec-vc1.1-XM-032375124.1	4.95517e-15	0.713902	0.315	0.191	8.19338e-11	0	Nvec-vc1.1-XM-032375124.1
Nvec-vc1.1-XM-032367723.2	5.19174e-15	-1.08849	0.148	0.261	8.58453e-11	0	Nvec-vc1.1-XM-032367723.2	CDKN1B	CDI/
Nvec-vc1.1-XM-032385773.2	6.1205e-15	0.767307	0.302	0.183	1.01202e-10	0	Nvec-vc1.1-XM-032385773.2	NAA80	Acetyltransf_1/
Nvec-vc1.1-XM-032361890.2	6.28662e-15	-0.793311	0.185	0.303	1.03949e-10	0	Nvec-vc1.1-XM-032361890.2	CDCP2	CUB/CUB/
Nvec-vc1.1-XM-001637226.3	6.48521e-15	-0.658453	0.256	0.386	1.07233e-10	0	Nvec-vc1.1-XM-001637226.3	MPDU1	PQ-loop/PQ-loop/
Nvec-vc1.1-XM-032366067.2	7.21663e-15	-0.860451	0.139	0.251	1.19327e-10	0	Nvec-vc1.1-XM-032366067.2	NHP2	Ribosomal_L7Ae/
Nvec-vc1.1-XM-048731107.1	8.09298e-15	-0.515525	0.308	0.452	1.33817e-10	0	Nvec-vc1.1-XM-048731107.1	ATP6V1G3	V-ATPase_G/
Nvec-vc1.1-XM-001630637.3	8.65768e-15	-0.632283	0.23	0.361	1.43155e-10	0	Nvec-vc1.1-XM-001630637.3	NDUFA5	ETC_C1_NDUFA5/
Nvec-vc1.1-XM-032366497.2	9.10444e-15	-0.635504	0.243	0.372	1.50542e-10	0	Nvec-vc1.1-XM-032366497.2	DAP	DAP/
Nvec-vc1.1-XM-048730217.1	9.9018e-15	-0.61571	0.184	0.309	1.63726e-10	0	Nvec-vc1.1-XM-048730217.1	PSMC1	Prot_ATP_ID_OB/AAA/AAA_lid_3/
Nvec-NVE15615	1.39178e-14	0.278302	0.942	0.903	2.3013e-10	0	Nvec-NVE15615	ATP5ME	ATP-synt_E/
Nvec-vc1.1-XM-001628551.3	1.47227e-14	-0.792014	0.157	0.273	2.4344e-10	0	Nvec-vc1.1-XM-001628551.3	PSMA3	Proteasome_A_N/Proteasome/
Nvec-vc1.1-XM-048730022.1	1.63839e-14	0.713183	0.273	0.164	2.70908e-10	0	Nvec-vc1.1-XM-048730022.1	TREX1	RNase_T/
Nvec-vc1.1-XM-048722179.1	1.81222e-14	-0.783874	0.165	0.283	2.9965e-10	0	Nvec-vc1.1-XM-048722179.1	DNAJC10	DnaJ/Thioredoxin/Thioredoxin/Thioredoxin/Thioredoxin/
Nvec-vc1.1-XM-001641942.3	1.82351e-14	-0.568332	0.394	0.527	3.01517e-10	0	Nvec-vc1.1-XM-001641942.3		Laps/
Nvec-vc1.1-XM-001632792.3	1.86931e-14	-0.843028	0.321	0.44	3.09091e-10	0	Nvec-vc1.1-XM-001632792.3	TUBA1B	Tubulin/Tubulin_C/
Nvec-vc1.1-XM-001630324.3	2.01458e-14	-0.705875	0.189	0.311	3.33111e-10	0	Nvec-vc1.1-XM-001630324.3	SYF2	SYF2/
Nvec-NVE10576	2.03224e-14	-0.805479	0.218	0.339	3.3603e-10	0	Nvec-NVE10576		Coiled-coil_56/
Nvec-vc1.1-XM-001634286.3	2.24966e-14	0.43103	0.421	0.285	3.71981e-10	0	Nvec-vc1.1-XM-001634286.3	ADGRV1	Vitellogenin_N/
Nvec-vc1.1-XM-032383664.2	2.25516e-14	-0.703561	0.202	0.326	3.7289e-10	0	Nvec-vc1.1-XM-032383664.2	PTTG1IP
Nvec-v1g243102	2.28592e-14	0.889963	0.257	0.15	3.77976e-10	0	Nvec-v1g243102
Nvec-vc1.1-XM-032362043.2	2.50614e-14	-0.660019	0.2	0.323	4.14391e-10	0	Nvec-vc1.1-XM-032362043.2	CCDC43
Nvec-vc1.1-XM-001641659.3	3.20542e-14	-0.866252	0.279	0.397	5.30017e-10	0	Nvec-vc1.1-XM-001641659.3	NID2	Kunitz_BPTI/Thyroglobulin_1/Thyroglobulin_1/
Nvec-vc1.1-XM-001629283.3	3.79835e-14	-0.554854	0.195	0.324	6.28056e-10	0	Nvec-vc1.1-XM-001629283.3	ARL5B	Arf/
Nvec-v1g169659	3.96e-14	-0.338945	0.919	0.945	6.54786e-10	0	Nvec-v1g169659	SERP2	RAMP4/
Nvec-vc1.1-XM-001631543.3	4.27142e-14	-0.864833	0.216	0.333	7.0628e-10	0	Nvec-vc1.1-XM-001631543.3	CREB3L3	bZIP_1/
Nvec-vc1.1-XM-001630790.3	4.35494e-14	-0.940634	0.155	0.263	7.2009e-10	0	Nvec-vc1.1-XM-001630790.3	PPIE	RRM_1/Pro_isomerase/
Nvec-vc1.1-XM-001635725.3	4.5302e-14	-0.427151	0.718	0.818	7.49069e-10	0	Nvec-vc1.1-XM-001635725.3	OSTC	OST3_OST6/
Nvec-NVE12040	4.73443e-14	0.699793	0.272	0.163	7.82837e-10	0	Nvec-NVE12040
Nvec-v1g241330	4.93142e-14	0.501487	0.472	0.354	8.15411e-10	0	Nvec-v1g241330
Nvec-vc1.1-XM-001629908.3	5.26026e-14	-0.503794	0.61	0.718	8.69784e-10	0	Nvec-vc1.1-XM-001629908.3	RBX1	zf-rbx1/
Nvec-vc1.1-XM-001633293.3	6.23477e-14	-0.592094	0.235	0.367	1.03092e-09	0	Nvec-vc1.1-XM-001633293.3	ATP6V1D	ATP-synt_D/
Nvec-vc1.1-XM-048731022.1	6.45048e-14	-0.656559	0.246	0.366	1.06659e-09	0	Nvec-vc1.1-XM-048731022.1	HEBP2	SOUL/
Nvec-vc1.1-XM-001632266.3	6.45201e-14	-0.646733	0.204	0.326	1.06684e-09	0	Nvec-vc1.1-XM-001632266.3	EIF1AD	eIF-1a/
Nvec-vc1.1-XM-001625444.3	7.20417e-14	-0.365908	0.735	0.843	1.19121e-09	0	Nvec-vc1.1-XM-001625444.3	SSR2	TRAP_beta/
Nvec-vc1.1-XM-001640600.3	7.55552e-14	-0.626575	0.243	0.37	1.2493e-09	0	Nvec-vc1.1-XM-001640600.3	PSMA6	Proteasome_A_N/Proteasome/
Nvec-NVE15532	7.65399e-14	-0.48262	0.372	0.507	1.26559e-09	0	Nvec-NVE15532	COX6C	COX6C/
Nvec-vc1.1-XM-001626221.3	7.72919e-14	-0.694341	0.219	0.337	1.27802e-09	0	Nvec-vc1.1-XM-001626221.3	ATP6AP2	Renin_r/
Nvec-vc1.1-XM-001630080.3	8.73804e-14	0.654156	0.407	0.302	1.44484e-09	0	Nvec-vc1.1-XM-001630080.3	TUBA1A	Tubulin/Tubulin_C/
Nvec-NVE14199	9.8647e-14	0.85836	0.281	0.173	1.63113e-09	0	Nvec-NVE14199		CECR6_TMEM121/
Nvec-vc1.1-XM-001634488.3	1.00207e-13	-0.417121	0.495	0.64	1.65691e-09	0	Nvec-vc1.1-XM-001634488.3		Usp/
Nvec-vc1.1-XM-001634819.3	1.01034e-13	-0.823719	0.147	0.255	1.67059e-09	0	Nvec-vc1.1-XM-001634819.3	PUM1	PUF/PUF/PUF/PUF/PUF/PUF/PUF/PUF/
Nvec-vc1.1-XM-032380091.2	1.09688e-13	-0.596872	0.282	0.413	1.81369e-09	0	Nvec-vc1.1-XM-032380091.2	NUTF2	NTF2/
Nvec-vc1.1-XM-001637715.3	1.15768e-13	-0.485689	0.451	0.582	1.91423e-09	0	Nvec-vc1.1-XM-001637715.3	RBM8A	RRM_1/
Nvec-vc1.1-XM-048733331.1	1.20959e-13	-0.693601	0.191	0.309	2.00005e-09	0	Nvec-vc1.1-XM-048733331.1	EMC7	DUF2012/
Nvec-vc1.1-XM-032371228.2	1.2102e-13	-1.08223	0.186	0.29	2.00106e-09	0	Nvec-vc1.1-XM-032371228.2
Nvec-vc1.1-XM-001634769.3	1.27462e-13	-0.708357	0.167	0.282	2.10759e-09	0	Nvec-vc1.1-XM-001634769.3	ATP6V1B2	ATP-synt_ab_N/ATP-synt_ab/
Nvec-vc1.1-XM-032379058.2	1.29925e-13	-0.741057	0.243	0.369	2.1483e-09	0	Nvec-vc1.1-XM-032379058.2	RIOK3	RIO1/
Nvec-NVE5484	1.40378e-13	-0.624311	0.229	0.354	2.32116e-09	0	Nvec-NVE5484		Tom5/
Nvec-vc1.1-XM-048722703.1	1.47238e-13	-0.754461	0.155	0.264	2.43459e-09	0	Nvec-vc1.1-XM-048722703.1	CISD2	MitoNEET_N/zf-CDGSH/
Nvec-vc1.1-XM-001640851.3	1.53151e-13	-0.61302	0.339	0.461	2.53235e-09	0	Nvec-vc1.1-XM-001640851.3	LSM8	LSM/
Nvec-vc1.1-XM-048732502.1	1.62592e-13	0.264119	0.864	0.796	2.68845e-09	0	Nvec-vc1.1-XM-048732502.1
Nvec-vc1.1-XM-032376583.2	1.69599e-13	0.633297	0.38	0.267	2.80432e-09	0	Nvec-vc1.1-XM-032376583.2	RIT2	Ras/
Nvec-v1g89657	1.78177e-13	-0.568555	0.24	0.368	2.94616e-09	0	Nvec-v1g89657	ZNF706	4F5/zf-met/
Nvec-vc1.1-XM-032375169.2	1.84994e-13	-0.711487	0.171	0.286	3.05888e-09	0	Nvec-vc1.1-XM-032375169.2	PARD6B	PB1/PDZ/
Nvec-vc1.1-XM-001625109.3	1.99224e-13	0.645662	0.348	0.235	3.29417e-09	0	Nvec-vc1.1-XM-001625109.3	SIX3	SIX1_SD/Homeodomain/
Nvec-vc1.1-XM-001625314.3	2.21104e-13	-0.655734	0.276	0.392	3.65595e-09	0	Nvec-vc1.1-XM-001625314.3		Ammonium_transp/
Nvec-vc1.1-XM-001627204.3	2.21698e-13	0.309081	0.848	0.827	3.66578e-09	0	Nvec-vc1.1-XM-001627204.3	CIRBP	RRM_1/
Nvec-vc1.1-XM-001632745.3	2.70418e-13	-0.781342	0.152	0.261	4.47136e-09	0	Nvec-vc1.1-XM-001632745.3	NIPSNAP3A	NIPSNAP/NIPSNAP/
Nvec-vc1.1-XM-001631652.3	2.96108e-13	-0.654675	0.179	0.293	4.89615e-09	0	Nvec-vc1.1-XM-001631652.3	APH1A	Aph-1/
Nvec-vc1.1-XM-001637850.3	3.59431e-13	-0.496064	0.733	0.772	5.94319e-09	0	Nvec-vc1.1-XM-001637850.3	SUMO1	Rad60-SLD/
Nvec-vc1.1-XM-001640357.3	3.69809e-13	0.616324	0.542	0.459	6.11479e-09	0	Nvec-vc1.1-XM-001640357.3
Nvec-vc1.1-XM-001632823.3	4.08424e-13	-0.540319	0.259	0.391	6.75328e-09	0	Nvec-vc1.1-XM-001632823.3	TUSC3	OST3_OST6/
Nvec-vc1.1-XM-001637508.3	4.11857e-13	0.278778	0.729	0.647	6.81006e-09	0	Nvec-vc1.1-XM-001637508.3	IRF2	IRF/
Nvec-vc1.1-XM-001633252.3	4.18832e-13	-0.441818	0.416	0.543	6.92539e-09	0	Nvec-vc1.1-XM-001633252.3	TMED10	EMP24_GP25L/
Nvec-vc1.1-XM-032364921.2	4.23265e-13	-0.676743	0.157	0.268	6.99868e-09	0	Nvec-vc1.1-XM-032364921.2	AGTRAP	AGTRAP/
Nvec-vc1.1-XM-048721861.1	4.38248e-13	0.75174	0.289	0.184	7.24642e-09	0	Nvec-vc1.1-XM-048721861.1	SLC28A3	Nucleos_tra2_N/Gate/Nucleos_tra2_C/
Nvec-vc1.1-XM-032384468.2	4.73636e-13	-0.521313	0.232	0.357	7.83157e-09	0	Nvec-vc1.1-XM-032384468.2	RPP25L	Alba/
Nvec-vc1.1-XM-032382761.2	4.88526e-13	0.456578	0.472	0.337	8.07778e-09	0	Nvec-vc1.1-XM-032382761.2	CNTN1	fn3/
Nvec-vc1.1-XM-001637357.3	5.35119e-13	-0.790437	0.272	0.384	8.84819e-09	0	Nvec-vc1.1-XM-001637357.3	HSP90B1	HATPase_c/HSP90/
Nvec-vc1.1-XM-001630718.3	5.40443e-13	0.254484	0.894	0.846	8.93622e-09	0	Nvec-vc1.1-XM-001630718.3		Ashwin/Ashwin/
Nvec-vc1.1-XM-032373972.2	5.61883e-13	0.287782	0.887	0.869	9.29073e-09	0	Nvec-vc1.1-XM-032373972.2	ATP5F1A	ATP-synt_ab_N/ATP-synt_ab/ATP-synt_ab_C/
Nvec-v1g149719	5.84728e-13	0.388412	0.711	0.667	9.66848e-09	0	Nvec-v1g149719	RPS28	Ribosomal_S28e/
Nvec-vc1.1-XM-001638385.3	7.01175e-13	-0.464723	0.331	0.464	1.15939e-08	0	Nvec-vc1.1-XM-001638385.3	AIG1	Far-17a_AIG1/
Nvec-vc1.1-XM-001632947.3	7.27008e-13	0.665011	0.423	0.315	1.20211e-08	0	Nvec-vc1.1-XM-001632947.3	SOX2	HMG_box/SOXp/
Nvec-vc1.1-XM-032366610.2	7.48943e-13	-0.745703	0.24	0.355	1.23838e-08	0	Nvec-vc1.1-XM-032366610.2	GLG1	Cys_rich_FGFR/Cys_rich_FGFR/Cys_rich_FGFR/Cys_rich_FGFR/Cys_rich_FGFR/Cys_rich_FGFR/Cys_rich_FGFR/Cys_rich_FGFR/Cys_rich_FGFR/Cys_rich_FGFR/Cys_rich_FGFR/Cys_rich_FGFR/Cys_rich_FGFR/Cys_rich_FGFR/Cys_rich_FGFR/
Nvec-vc1.1-XM-001633046.3	7.76248e-13	-0.644126	0.224	0.34	1.28353e-08	0	Nvec-vc1.1-XM-001633046.3	SEC11A	Peptidase_S24/
Nvec-vc1.1-XM-001640919.3	8.21928e-13	-0.644182	0.62	0.665	1.35906e-08	0	Nvec-vc1.1-XM-001640919.3	HSPE1	Cpn10/
Nvec-vc1.1-XM-032370735.2	8.52291e-13	0.749245	0.332	0.233	1.40926e-08	0	Nvec-vc1.1-XM-032370735.2
Nvec-vc1.1-XM-032381574.2	9.00221e-13	-0.639372	0.205	0.32	1.48852e-08	0	Nvec-vc1.1-XM-032381574.2	TMEM33	TMEM33_Pom33/
Nvec-vc1.1-XM-032386947.2	9.03242e-13	0.896991	0.263	0.162	1.49351e-08	0	Nvec-vc1.1-XM-032386947.2	FOXC1	Forkhead/
Nvec-vc1.1-XM-001635374.3	9.45558e-13	-0.452193	0.233	0.359	1.56348e-08	0	Nvec-vc1.1-XM-001635374.3	PBX1	PBC/Homeodomain/
Nvec-vc1.1-XM-001632113.3	9.82627e-13	-0.506639	0.358	0.489	1.62477e-08	0	Nvec-vc1.1-XM-001632113.3	TRAM1	TRAM1/TRAM_LAG1_CLN8/
Nvec-vc1.1-XM-001632226.3	1.00746e-12	-0.727068	0.193	0.305	1.66583e-08	0	Nvec-vc1.1-XM-001632226.3	NOP53	Nop53/
Nvec-vc1.1-XM-032366293.2	1.12256e-12	-0.581821	0.206	0.326	1.85616e-08	0	Nvec-vc1.1-XM-032366293.2	RDH11	adh_short/
Nvec-vc1.1-XM-048728159.1	1.14476e-12	-0.663752	0.252	0.374	1.89286e-08	0	Nvec-vc1.1-XM-048728159.1	IDH3A	Iso_dh/
Nvec-vc1.1-XM-001635684.3	1.22188e-12	0.680955	0.348	0.245	2.02039e-08	0	Nvec-vc1.1-XM-001635684.3	CDK1	Pkinase/
Nvec-vc1.1-XM-001625497.3	1.35092e-12	-0.43437	0.575	0.68	2.23375e-08	0	Nvec-vc1.1-XM-001625497.3	ATP5IF1	IATP/
Nvec-vc1.1-XM-032381586.2	1.7695e-12	-0.908995	0.253	0.364	2.92587e-08	0	Nvec-vc1.1-XM-032381586.2	KLF5	zf-C2H2/zf-C2H2/zf-C2H2/
Nvec-vc1.1-XM-001632426.3	1.86796e-12	0.811244	0.294	0.19	3.08866e-08	0	Nvec-vc1.1-XM-001632426.3
Nvec-vc1.1-XM-032373118.2	1.88129e-12	-0.490306	0.359	0.48	3.11072e-08	0	Nvec-vc1.1-XM-032373118.2	FKBP3	BTHB/FKBP_C/
Nvec-vc1.1-XM-001634519.3	1.95948e-12	-0.589461	0.214	0.331	3.24001e-08	0	Nvec-vc1.1-XM-001634519.3	ZNF622	zf-met/zf-C2H2_2/
Nvec-vc1.1-XM-001622235.3	1.98004e-12	0.545582	0.495	0.394	3.274e-08	0	Nvec-vc1.1-XM-001622235.3	CCND2	Cyclin_N/Cyclin_C/
Nvec-vc1.1-XM-032365233.2	2.08654e-12	0.583472	0.474	0.374	3.4501e-08	0	Nvec-vc1.1-XM-032365233.2	LLGL1	LLGL/Lgl_C/
Nvec-vc1.1-XM-032363508.2	2.08772e-12	-1.54119	0.202	0.292	3.45204e-08	0	Nvec-vc1.1-XM-032363508.2
Nvec-vc1.1-XM-001639086.3	2.21671e-12	-0.778175	0.149	0.251	3.66533e-08	0	Nvec-vc1.1-XM-001639086.3	OGT	TPR_11/TPR_8/TPR_1/TPR_8/TPR_11/TPR_11/TPR_11/Glyco_transf_41/Glyco_transf_41/
Nvec-vc1.1-XM-001640977.3	2.71829e-12	-0.52852	0.301	0.42	4.4947e-08	0	Nvec-vc1.1-XM-001640977.3	NOP58	NOP5NT/Nop/
Nvec-vc1.1-XM-048719902.1	3.25041e-12	0.550721	0.368	0.261	5.37455e-08	0	Nvec-vc1.1-XM-048719902.1		BCCT/
Nvec-vc1.1-XM-001628834.3	3.54381e-12	0.338255	0.743	0.692	5.85968e-08	0	Nvec-vc1.1-XM-001628834.3
Nvec-vc1.1-XM-001631958.3	3.65561e-12	0.718801	0.295	0.195	6.04455e-08	0	Nvec-vc1.1-XM-001631958.3	TUBB4B	Tubulin/Tubulin_C/
Nvec-vc1.1-XM-001624952.3	3.65911e-12	-0.708363	0.151	0.254	6.05033e-08	0	Nvec-vc1.1-XM-001624952.3	PLA2G12A	PLA2G12/
Nvec-vc1.1-XM-032381110.2	3.71587e-12	-0.737278	0.154	0.256	6.1442e-08	0	Nvec-vc1.1-XM-032381110.2	ECHS1	ECH_1/
Nvec-v1g240931	4.26906e-12	-0.462919	0.359	0.483	7.0589e-08	0	Nvec-v1g240931	MZT2A	MOZART2/
Nvec-vc1.1-XM-001638111.3	4.51118e-12	0.743398	0.354	0.255	7.45923e-08	0	Nvec-vc1.1-XM-001638111.3	CFAP126
Nvec-vc1.1-XM-001641318.3	4.5705e-12	0.837388	0.27	0.176	7.55733e-08	0	Nvec-vc1.1-XM-001641318.3	CHAC2	ChaC/
Nvec-vc1.1-XM-001630544.3	4.83625e-12	-0.467944	0.322	0.448	7.99674e-08	0	Nvec-vc1.1-XM-001630544.3	NDUFB10	NDUFB10/
Nvec-vc1.1-XM-032366824.2	5.17264e-12	-0.522611	0.277	0.402	8.55296e-08	0	Nvec-vc1.1-XM-032366824.2
Nvec-vc1.1-XM-001634764.3	5.64125e-12	-0.582787	0.224	0.339	9.32781e-08	0	Nvec-vc1.1-XM-001634764.3	CTSF	Cystatin/Inhibitor_I29/Peptidase_C1/
Nvec-vc1.1-XM-001628235.3	6.09599e-12	-0.496983	0.274	0.396	1.00797e-07	0	Nvec-vc1.1-XM-001628235.3	GLRX2	Glutaredoxin/
Nvec-vc1.1-XM-032385226.2	6.55052e-12	-0.416661	0.384	0.515	1.08313e-07	0	Nvec-vc1.1-XM-032385226.2	SAP18	SAP18/
Nvec-vc1.1-XM-032384297.2	6.65455e-12	0.343844	0.744	0.671	1.10033e-07	0	Nvec-vc1.1-XM-032384297.2	YWHAB	14-3-3/
Nvec-vc1.1-XM-032378054.2	7.99333e-12	-0.668601	0.18	0.288	1.3217e-07	0	Nvec-vc1.1-XM-032378054.2		JTB/
Nvec-vc1.1-XM-032381719.2	8.1452e-12	0.591658	0.394	0.286	1.34681e-07	0	Nvec-vc1.1-XM-032381719.2	ZNF367	zf-C2H2_6/zf-C2H2/
Nvec-vc1.1-XM-032377288.2	8.15413e-12	-0.506593	0.325	0.45	1.34828e-07	0	Nvec-vc1.1-XM-032377288.2	C19orf12
Nvec-vc1.1-XM-032384091.2	8.74981e-12	-0.532448	0.405	0.523	1.44678e-07	0	Nvec-vc1.1-XM-032384091.2	DMRTA1	DM/DMA/
Nvec-vc1.1-XM-048733916.1	9.39527e-12	0.357911	0.711	0.66	1.55351e-07	0	Nvec-vc1.1-XM-048733916.1	DZIP3	HEPN_DZIP3/NACHT/
Nvec-vc1.1-XM-032364464.2	9.6826e-12	-0.438871	0.311	0.438	1.60102e-07	0	Nvec-vc1.1-XM-032364464.2	ASRGL1	Asparaginase_2/
Nvec-vc1.1-XM-048724225.1	9.97324e-12	-0.539051	0.21	0.324	1.64908e-07	0	Nvec-vc1.1-XM-048724225.1	TMEM87B	Lung_7-TM_R/
Nvec-vc1.1-XM-048724636.1	1.02133e-11	-0.573767	0.186	0.296	1.68876e-07	0	Nvec-vc1.1-XM-048724636.1	COPB2	WD40/WD40/WD40/WD40/WD40/Coatomer_WDAD/
Nvec-vc1.1-XM-001628592.3	1.26837e-11	-0.496374	0.506	0.608	2.09725e-07	0	Nvec-vc1.1-XM-001628592.3	NDUFB9	Complex1_LYR/
Nvec-vc1.1-XM-048729680.1	1.30534e-11	0.442371	0.441	0.327	2.15838e-07	0	Nvec-vc1.1-XM-048729680.1	GSN	Gelsolin/Gelsolin/Gelsolin/
Nvec-vc1.1-XM-001627409.3	1.30576e-11	-0.850348	0.495	0.556	2.15907e-07	0	Nvec-vc1.1-XM-001627409.3
Nvec-vc1.1-XM-032379410.2	2.10486e-11	-0.519128	0.195	0.305	3.48039e-07	0	Nvec-vc1.1-XM-032379410.2	CD164	MGC-24/
Nvec-vc1.1-XM-001638085.3	2.15813e-11	-0.56639	0.201	0.308	3.56846e-07	0	Nvec-vc1.1-XM-001638085.3	ETFA	ETF/ETF_alpha/
Nvec-vc1.1-XM-048726080.1	2.26765e-11	-0.533169	0.316	0.436	3.74956e-07	0	Nvec-vc1.1-XM-048726080.1	OSER1
Nvec-vc1.1-XM-001636506.3	2.39282e-11	-0.498759	0.255	0.374	3.95652e-07	0	Nvec-vc1.1-XM-001636506.3	YIPF6	Yip1/
Nvec-vc1.1-XM-032367336.2	2.6331e-11	1.27915	0.253	0.164	4.35383e-07	0	Nvec-vc1.1-XM-032367336.2	FGF7	FGF/
Nvec-vc1.1-XM-001635876.3	2.64034e-11	-0.512276	0.241	0.355	4.36579e-07	0	Nvec-vc1.1-XM-001635876.3	FOLR2	Folate_rec/
Nvec-vc1.1-XM-048723628.1	2.70566e-11	0.774113	0.286	0.192	4.4738e-07	0	Nvec-vc1.1-XM-048723628.1	PPP1R27	Ank_5/Ank_2/
Nvec-vc1.1-XM-048724711.1	2.81788e-11	-0.731248	0.203	0.307	4.65936e-07	0	Nvec-vc1.1-XM-048724711.1	NFKB1	RHD_DNA_bind/RHD_dimer/
Nvec-vc1.1-XM-032363529.2	2.85733e-11	-0.513825	0.253	0.368	4.7246e-07	0	Nvec-vc1.1-XM-032363529.2	RWDD1	RWD/DFRP_C/
Nvec-vc1.1-XM-032377005.2	3.03133e-11	-0.628327	0.183	0.285	5.0123e-07	0	Nvec-vc1.1-XM-032377005.2	TIMM9	zf-Tim10_DDP/
Nvec-vc1.1-XM-001632252.3	3.14402e-11	-0.628662	0.159	0.261	5.19864e-07	0	Nvec-vc1.1-XM-001632252.3	ZFAND3	zf-A20/zf-AN1/
Nvec-vc1.1-XM-048720853.1	3.2193e-11	0.366167	0.621	0.515	5.32312e-07	0	Nvec-vc1.1-XM-048720853.1	EEF2K	Alpha_kinase/
Nvec-vc1.1-XM-001640473.3	3.35982e-11	0.379754	0.659	0.596	5.55546e-07	0	Nvec-vc1.1-XM-001640473.3	EIF4A3	DEAD/Helicase_C/
Nvec-vc1.1-XM-001629168.3	4.27551e-11	-0.414147	0.442	0.569	7.06956e-07	0	Nvec-vc1.1-XM-001629168.3	PDIA6	Thioredoxin/Thioredoxin/
Nvec-vc1.1-XM-001641495.3	4.73919e-11	-0.326107	0.528	0.67	7.83626e-07	0	Nvec-vc1.1-XM-001641495.3	RAB5C	Ras/
Nvec-vc1.1-XM-001626663.3	4.81681e-11	-0.815715	0.345	0.451	7.9646e-07	0	Nvec-vc1.1-XM-001626663.3	PPIB	Pro_isomerase/
Nvec-vc1.1-XM-032367123.2	5.09988e-11	-0.515425	0.253	0.368	8.43264e-07	0	Nvec-vc1.1-XM-032367123.2
Nvec-vc1.1-XM-001641749.3	5.3189e-11	-0.933241	0.302	0.407	8.79479e-07	0	Nvec-vc1.1-XM-001641749.3	HSPH1	HSP70/
Nvec-vc1.1-XM-048734326.1	5.3365e-11	-0.393371	0.44	0.578	8.8239e-07	0	Nvec-vc1.1-XM-048734326.1	SKP1	Skp1_POZ/Skp1/
Nvec-vc1.1-XM-001639572.3	5.71865e-11	0.34837	0.549	0.444	9.45579e-07	0	Nvec-vc1.1-XM-001639572.3		ICL/
Nvec-vc1.1-XM-001626713.3	6.0616e-11	-0.730289	0.175	0.275	1.00229e-06	0	Nvec-vc1.1-XM-001626713.3	LSM2	LSM/
Nvec-vc1.1-XM-048731785.1	6.24669e-11	-1.2062	0.165	0.25	1.03289e-06	0	Nvec-vc1.1-XM-048731785.1		CARD_2/
Nvec-vc1.1-XM-001635275.3	6.59296e-11	0.715027	0.316	0.216	1.09015e-06	0	Nvec-vc1.1-XM-001635275.3	HES1	HLH/
Nvec-vc1.1-XM-032372880.2	7.43608e-11	-0.650399	0.174	0.274	1.22956e-06	0	Nvec-vc1.1-XM-032372880.2	ESF1	NUC153/
Nvec-vc1.1-XM-032380472.2	7.79786e-11	0.418889	0.511	0.405	1.28938e-06	0	Nvec-vc1.1-XM-032380472.2
Nvec-vc1.1-XM-032366419.2	7.83195e-11	-0.571006	0.308	0.422	1.29501e-06	0	Nvec-vc1.1-XM-032366419.2	SARNP	SAP/Tho1_MOS11_C/Tho1_MOS11_C/
Nvec-vc1.1-XM-032366754.2	7.93663e-11	-0.408195	0.301	0.422	1.31232e-06	0	Nvec-vc1.1-XM-032366754.2	SNRNP200	Helicase_PWI/DEAD/Helicase_C/Sec63/DEAD/Sec63/
Nvec-vc1.1-XM-032377587.2	8.88348e-11	-0.620308	0.218	0.327	1.46888e-06	0	Nvec-vc1.1-XM-032377587.2		F-box/
Nvec-vc1.1-XM-001638296.3	9.3335e-11	-0.620279	0.186	0.287	1.54329e-06	0	Nvec-vc1.1-XM-001638296.3	CMC1	Cmc1/
Nvec-vc1.1-XM-001623132.3	9.85367e-11	-0.601288	0.182	0.284	1.6293e-06	0	Nvec-vc1.1-XM-001623132.3	PSMD4	VWA_2/UIM/UIM/UIM/
Nvec-vc1.1-XM-032386366.2	1.01511e-10	-0.409313	0.312	0.437	1.67848e-06	0	Nvec-vc1.1-XM-032386366.2	SGSM2	RUN/PH_RBD/RabGAP-TBC/
Nvec-vc1.1-XM-001628691.3	1.10219e-10	-0.522636	0.259	0.366	1.82247e-06	0	Nvec-vc1.1-XM-001628691.3	TPD52L2	TPD52/TPD52/
Nvec-vc1.1-XM-001625954.3	1.1342e-10	-0.434634	0.365	0.487	1.8754e-06	0	Nvec-vc1.1-XM-001625954.3	PSMB5	Proteasome/
Nvec-vc1.1-XM-048720905.1	1.25901e-10	-0.42429	0.344	0.465	2.08177e-06	0	Nvec-vc1.1-XM-048720905.1	PABPN1	RRM_1/
Nvec-vc1.1-XM-001636439.3	1.3691e-10	-0.634655	0.164	0.261	2.2638e-06	0	Nvec-vc1.1-XM-001636439.3	COMMD8	COMM_domain/
Nvec-vc1.1-XM-001632420.3	1.41724e-10	-0.415472	0.318	0.441	2.34341e-06	0	Nvec-vc1.1-XM-001632420.3	PSMB4	Proteasome/
Nvec-v1g204906	1.41959e-10	0.560107	0.348	0.252	2.34729e-06	0	Nvec-v1g204906	ANKRD40	Ank_4/
Nvec-vc1.1-XM-032367599.2	1.52376e-10	0.964439	0.251	0.166	2.51953e-06	0	Nvec-vc1.1-XM-032367599.2	SPON1	Spond_N/TSP1_spondin/TSP1_spondin/
Nvec-vc1.1-XM-001632890.3	1.52762e-10	-0.35862	0.461	0.583	2.52591e-06	0	Nvec-vc1.1-XM-001632890.3	POLR2D	RNA_pol_Rpb4/
Nvec-vc1.1-XM-001628023.3	1.58778e-10	-0.335528	0.64	0.756	2.6254e-06	0	Nvec-vc1.1-XM-001628023.3	SEC61A2	Plug_translocon/SecY/
Nvec-vc1.1-XM-048720982.1	1.64913e-10	-0.602088	0.19	0.293	2.72683e-06	0	Nvec-vc1.1-XM-048720982.1
Nvec-vc1.1-XM-001627792.3	1.69901e-10	0.908106	0.302	0.218	2.80931e-06	0	Nvec-vc1.1-XM-001627792.3	FOXN4	Forkhead/
Nvec-vc1.1-XM-048723801.1	2.10981e-10	-0.480003	0.225	0.339	3.48858e-06	0	Nvec-vc1.1-XM-048723801.1	GORASP2	GRASP55_65/
Nvec-vc1.1-XM-032362304.2	2.18809e-10	-0.50359	0.307	0.422	3.618e-06	0	Nvec-vc1.1-XM-032362304.2	PGK1	PGK/
Nvec-vc1.1-XM-032364700.2	2.44031e-10	-0.494559	0.23	0.339	4.03505e-06	0	Nvec-vc1.1-XM-032364700.2	ERGIC2	ERGIC_N/COPIIcoated_ERV/
Nvec-vc1.1-XM-001626167.3	2.44098e-10	-0.603372	0.182	0.281	4.03616e-06	0	Nvec-vc1.1-XM-001626167.3	FAM136A	DUF842/
Nvec-vc1.1-XM-001629402.3	2.52519e-10	-0.59457	0.166	0.264	4.17541e-06	0	Nvec-vc1.1-XM-001629402.3	ATIC	MGS/AICARFT_IMPCHas/
Nvec-vc1.1-XM-032380307.2	2.54195e-10	-0.267787	0.544	0.669	4.20311e-06	0	Nvec-vc1.1-XM-032380307.2	ARPC3	P21-Arc/
Nvec-vc1.1-XM-001637636.3	2.58654e-10	-0.401698	0.345	0.464	4.27685e-06	0	Nvec-vc1.1-XM-001637636.3	GOLPH3	GPP34/
Nvec-vc1.1-XM-001638134.3	2.64862e-10	-0.583871	0.231	0.337	4.37949e-06	0	Nvec-vc1.1-XM-001638134.3	FAM219A	FAM219A/
Nvec-vc1.1-XM-032383522.2	2.91202e-10	-0.348323	0.432	0.557	4.81503e-06	0	Nvec-vc1.1-XM-032383522.2	PSMA4	Proteasome_A_N/Proteasome/
Nvec-vc1.1-XM-001633185.3	3.39015e-10	-0.589249	0.158	0.253	5.60561e-06	0	Nvec-vc1.1-XM-001633185.3	PEX13	Peroxin-13_N/SH3_9/
Nvec-vc1.1-XM-032376545.2	3.44871e-10	-0.614894	0.166	0.261	5.70244e-06	0	Nvec-vc1.1-XM-032376545.2	IWS1	Med26/
Nvec-vc1.1-XM-001638661.3	3.6959e-10	-0.502834	0.23	0.337	6.11117e-06	0	Nvec-vc1.1-XM-001638661.3	YRDC	Sua5_yciO_yrdC/
Nvec-vc1.1-XM-032371204.2	3.7851e-10	-0.581854	0.189	0.288	6.25866e-06	0	Nvec-vc1.1-XM-032371204.2	STK24	Pkinase/
Nvec-vc1.1-XM-001631950.2	4.03257e-10	-0.451562	0.528	0.632	6.66785e-06	0	Nvec-vc1.1-XM-001631950.2	FBL	Fibrillarin/
Nvec-vc1.1-XM-001637411.3	4.13173e-10	-0.639325	0.211	0.309	6.83182e-06	0	Nvec-vc1.1-XM-001637411.3	ISY1_RAB43	Isy1/
Nvec-vc1.1-XM-001641299.3	4.69736e-10	-0.350016	0.364	0.495	7.76709e-06	0	Nvec-vc1.1-XM-001641299.3	FNTA	PPTA/PPTA/PPTA/PPTA/PPTA/
Nvec-vc1.1-XM-048726597.1	4.80418e-10	0.784186	0.264	0.177	7.94371e-06	0	Nvec-vc1.1-XM-048726597.1	NLRC4	HEPN_DZIP3/NACHT/LRR_6/LRR_6/LRR_6/LRR_6/
Nvec-vc1.1-XM-048722531.1	5.04424e-10	-0.570232	0.167	0.259	8.34065e-06	0	Nvec-vc1.1-XM-048722531.1	COPA	WD40/WD40/WD40/WD40/WD40/Coatomer_WDAD/COPI_C/
Nvec-vc1.1-XM-032379583.2	5.2194e-10	-0.542199	0.158	0.253	8.63028e-06	0	Nvec-vc1.1-XM-032379583.2	DHDDS	Prenyltransf/
Nvec-vc1.1-XM-032376893.2	5.6327e-10	-0.567156	0.168	0.266	9.31367e-06	0	Nvec-vc1.1-XM-032376893.2	STAU2	dsrm/dsrm/dsrm/Staufen_C/
Nvec-vc1.1-XM-032384567.2	5.80706e-10	-0.522372	0.214	0.314	9.60198e-06	0	Nvec-vc1.1-XM-032384567.2	TTC9C	TPR_1/
Nvec-vc1.1-XM-032365831.2	6.00707e-10	-0.480298	0.2	0.305	9.93269e-06	0	Nvec-vc1.1-XM-032365831.2	STX5	Syntaxin-5_N/SNARE/
Nvec-vc1.1-XM-001636035.3	6.14037e-10	-0.457027	0.276	0.383	1.01531e-05	0	Nvec-vc1.1-XM-001636035.3	MRPS6	Ribosomal_S6/
Nvec-vc1.1-XM-001633588.3	6.24934e-10	-0.294043	0.505	0.635	1.03333e-05	0	Nvec-vc1.1-XM-001633588.3	EIF2S2	eIF-5_eIF-2B/
Nvec-vc1.1-XM-032381591.2	6.53841e-10	-0.527672	0.157	0.251	1.08113e-05	0	Nvec-vc1.1-XM-032381591.2	SUGT1	CS/SGS/
Nvec-vc1.1-XM-001640073.3	6.68985e-10	-0.547786	0.181	0.28	1.10617e-05	0	Nvec-vc1.1-XM-001640073.3	SRP19	SRP19/
Nvec-vc1.1-XM-001630548.3	7.13561e-10	0.573116	0.408	0.318	1.17987e-05	0	Nvec-vc1.1-XM-001630548.3	TOB1	BTG/
Nvec-vc1.1-XM-032383717.2	7.382e-10	-0.680899	0.606	0.684	1.22061e-05	0	Nvec-vc1.1-XM-032383717.2		bZIP_2/
Nvec-vc1.1-XM-032362579.2	7.53725e-10	-0.335814	0.669	0.763	1.24628e-05	0	Nvec-vc1.1-XM-032362579.2	SSR1	TRAP_alpha/
Nvec-vc1.1-XM-048726494.1	8.02988e-10	-0.514368	0.212	0.316	1.32774e-05	0	Nvec-vc1.1-XM-048726494.1	ELOC	Skp1_POZ/
Nvec-vc1.1-XM-032380127.2	8.13281e-10	-0.503032	0.243	0.35	1.34476e-05	0	Nvec-vc1.1-XM-032380127.2	ATXN2	SM-ATX/LsmAD/PAM2/
Nvec-vc1.1-XM-001639020.3	8.30007e-10	-0.448866	0.262	0.375	1.37242e-05	0	Nvec-vc1.1-XM-001639020.3	PGRMC2	Cyt-b5/
Nvec-vc1.1-XM-001641028.3	8.30695e-10	-0.510427	0.227	0.33	1.37355e-05	0	Nvec-vc1.1-XM-001641028.3	CHMP5	Snf7/
Nvec-vc1.1-XM-001639554.3	8.3832e-10	-0.405776	0.438	0.555	1.38616e-05	0	Nvec-vc1.1-XM-001639554.3	DERL2	DER1/
Nvec-vc1.1-XM-048730591.1	8.46255e-10	-0.456797	0.272	0.382	1.39928e-05	0	Nvec-vc1.1-XM-048730591.1	HNRNPL	RRM_5/RRM_1/RRM_5/
Nvec-vc1.1-XM-001624480.3	8.74778e-10	-0.488264	0.215	0.322	1.44644e-05	0	Nvec-vc1.1-XM-001624480.3	YARS1	tRNA-synt_1b/tRNA_bind/
Nvec-vc1.1-XM-048725445.1	8.85053e-10	-0.607717	0.175	0.272	1.46344e-05	0	Nvec-vc1.1-XM-048725445.1	VPS26B	Vps26/
Nvec-vc1.1-XM-001634797.3	9.17035e-10	-0.431158	0.241	0.349	1.51632e-05	0	Nvec-vc1.1-XM-001634797.3	QDPR
Nvec-vc1.1-XM-032367735.2	9.19488e-10	0.516462	0.489	0.418	1.52037e-05	0	Nvec-vc1.1-XM-032367735.2	PIWIL1	PAZ/Piwi/
Nvec-vc1.1-XM-048731808.1	9.57335e-10	-0.71303	0.166	0.255	1.58295e-05	0	Nvec-vc1.1-XM-048731808.1
Nvec-vc1.1-XM-001639372.3	9.60752e-10	0.650041	0.374	0.284	1.5886e-05	0	Nvec-vc1.1-XM-001639372.3	ADRA1B	7tm_1/
Nvec-vc1.1-XM-001641331.3	1.00625e-09	0.551018	0.455	0.37	1.66383e-05	0	Nvec-vc1.1-XM-001641331.3
Nvec-vc1.1-XM-032370269.2	1.01992e-09	-0.999754	0.25	0.338	1.68644e-05	0	Nvec-vc1.1-XM-032370269.2	MAFA	bZIP_Maf/
Nvec-vc1.1-XM-048723803.1	1.04359e-09	-0.484982	0.284	0.391	1.72558e-05	0	Nvec-vc1.1-XM-048723803.1	SRP54	SRP54_N/SRP54/SRP_SPB/
Nvec-vc1.1-XM-048719766.1	1.0871e-09	-0.554452	0.168	0.263	1.79752e-05	0	Nvec-vc1.1-XM-048719766.1	MAP2K4	Pkinase/
Nvec-vc1.1-XM-001622816.3	1.09296e-09	-0.492831	0.188	0.291	1.80721e-05	0	Nvec-vc1.1-XM-001622816.3	RTN4	Reticulon/
Nvec-vc1.1-XM-001636180.3	1.16214e-09	0.755373	0.289	0.207	1.9216e-05	0	Nvec-vc1.1-XM-001636180.3	FAM166C	DUF2475/
Nvec-NVE6614	1.19119e-09	0.315551	0.581	0.475	1.96963e-05	0	Nvec-NVE6614
Nvec-vc1.1-XM-001641376.3	1.19241e-09	-0.4155	0.288	0.401	1.97164e-05	0	Nvec-vc1.1-XM-001641376.3	ATP6V1F	ATP-synt_F/
Nvec-vc1.1-XM-032375896.2	1.25788e-09	-0.701375	0.198	0.293	2.07991e-05	0	Nvec-vc1.1-XM-032375896.2		zf-C3HC4_3/
Nvec-vc1.1-XM-032379006.2	1.29622e-09	-0.39532	0.323	0.441	2.1433e-05	0	Nvec-vc1.1-XM-032379006.2	U2AF1L5	zf-CCCH/RRM_1/zf-CCCH/
Nvec-NVE3898	1.44512e-09	-0.619826	0.161	0.251	2.3895e-05	0	Nvec-NVE3898
Nvec-vc1.1-XM-032376835.2	1.49134e-09	-0.2815	0.45	0.585	2.46593e-05	0	Nvec-vc1.1-XM-032376835.2	UQCRFS1	Ubiq-Cytc-red_N/UCR_TM/Rieske/
Nvec-vc1.1-XM-032380670.2	1.52946e-09	-0.645747	0.166	0.255	2.52896e-05	0	Nvec-vc1.1-XM-032380670.2	DNAJB6	DnaJ/
Nvec-vc1.1-XM-048727860.1	1.56501e-09	0.682598	0.308	0.222	2.58775e-05	0	Nvec-vc1.1-XM-048727860.1	AC243734.1	Neur_chan_LBD/Neur_chan_memb/
Nvec-vc1.1-XM-001623803.3	1.60124e-09	0.541665	0.396	0.307	2.64765e-05	0	Nvec-vc1.1-XM-001623803.3		GPP34/
Nvec-vc1.1-XM-032380879.2	1.68327e-09	-0.571164	0.165	0.259	2.78329e-05	0	Nvec-vc1.1-XM-032380879.2	TUFM	GTP_EFTU/GTP_EFTU_D2/GTP_EFTU_D3/
Nvec-vc1.1-XM-001629854.3	1.70752e-09	-0.454671	0.312	0.42	2.82338e-05	0	Nvec-vc1.1-XM-001629854.3	DNAJC5B	DnaJ/
Nvec-vc1.1-XM-001631163.3	1.85982e-09	-0.550469	0.226	0.331	3.07521e-05	0	Nvec-vc1.1-XM-001631163.3	ACBD3	ACBP/GOLD_2/
Nvec-vc1.1-XM-001637210.3	1.92241e-09	-0.370695	0.486	0.595	3.1787e-05	0	Nvec-vc1.1-XM-001637210.3	DKC1	DKCLD/TruB_N/TruB_C_2/PUA/
Nvec-vc1.1-XM-048721652.1	1.9506e-09	-0.578699	0.181	0.276	3.22531e-05	0	Nvec-vc1.1-XM-048721652.1	RPF2	Brix/
Nvec-vc1.1-XM-001628684.3	1.99008e-09	-0.326429	0.724	0.803	3.2906e-05	0	Nvec-vc1.1-XM-001628684.3	RPN2	Ribophorin_II/
Nvec-vc1.1-XM-048729920.1	2.10709e-09	-0.53913	0.162	0.254	3.48408e-05	0	Nvec-vc1.1-XM-048729920.1	PDHB	Transket_pyr/Transketolase_C/
Nvec-vc1.1-XM-048725190.1	2.12215e-09	0.61097	0.301	0.211	3.50897e-05	0	Nvec-vc1.1-XM-048725190.1	PLEKHM2	RUN/PH/
Nvec-vc1.1-XM-001633477.3	2.18884e-09	0.410372	0.558	0.496	3.61925e-05	0	Nvec-vc1.1-XM-001633477.3	ANP32A	LRR_9/
Nvec-vc1.1-XM-048719923.1	2.54673e-09	-0.450029	0.209	0.308	4.21102e-05	0	Nvec-vc1.1-XM-048719923.1	ABAT	Aminotran_3/
Nvec-vc1.1-XM-048732204.1	2.64392e-09	0.711096	0.269	0.186	4.37172e-05	0	Nvec-vc1.1-XM-048732204.1	BTBD2	BTB/BACK/PHR/
Nvec-vc1.1-XM-001637148.3	2.85768e-09	-0.454827	0.379	0.478	4.72518e-05	0	Nvec-vc1.1-XM-001637148.3	NDUFB7	NDUF_B7/
Nvec-vc1.1-XM-001634358.3	3.29024e-09	-0.395235	0.302	0.409	5.44042e-05	0	Nvec-vc1.1-XM-001634358.3	PSMB6	Proteasome/
Nvec-vc1.1-XM-001640719.3	3.51297e-09	-0.570857	0.159	0.25	5.8087e-05	0	Nvec-vc1.1-XM-001640719.3	RRP15	Rrp15p/
Nvec-vc1.1-XM-001638595.3	3.51673e-09	0.469431	0.384	0.29	5.81492e-05	0	Nvec-vc1.1-XM-001638595.3	ROPN1L
Nvec-vc1.1-XM-032381631.2	3.59407e-09	-0.476575	0.222	0.322	5.94279e-05	0	Nvec-vc1.1-XM-032381631.2	USP10	UCH/
Nvec-vc1.1-XM-001637788.3	3.64857e-09	0.597638	0.367	0.287	6.03291e-05	0	Nvec-vc1.1-XM-001637788.3	CKS1B	CKS/
Nvec-vc1.1-XM-001637304.3	3.90404e-09	-0.473057	0.383	0.489	6.45533e-05	0	Nvec-vc1.1-XM-001637304.3	APP	APP_N/APP_Cu_bd/APP_E2/APP_amyloid/
Nvec-vc1.1-XM-032386748.2	3.95022e-09	-0.411513	0.291	0.4	6.53168e-05	0	Nvec-vc1.1-XM-032386748.2
Nvec-vc1.1-XM-032370800.2	4.12061e-09	-0.383209	0.275	0.385	6.81343e-05	0	Nvec-vc1.1-XM-032370800.2	SH3BGRL3	SH3BGR/
Nvec-vc1.1-XM-048719707.1	4.17713e-09	-0.339277	0.455	0.576	6.90688e-05	0	Nvec-vc1.1-XM-048719707.1	EIF3B	RRM_1/eIF2A/
Nvec-vc1.1-XM-032384955.2	4.18284e-09	-0.558599	0.191	0.281	6.91632e-05	0	Nvec-vc1.1-XM-032384955.2
Nvec-vc1.1-XM-001635385.3	4.19235e-09	-0.37495	0.849	0.865	6.93204e-05	0	Nvec-vc1.1-XM-001635385.3	CFL1	Cofilin_ADF/
Nvec-vc1.1-XM-032372476.2	4.31468e-09	-0.92309	0.177	0.265	7.13433e-05	0	Nvec-vc1.1-XM-032372476.2	PNKP	FHA_2/PNK3P/AAA_33/AAA_33/
Nvec-vc1.1-XM-001638250.3	4.54162e-09	-0.476606	0.202	0.3	7.50958e-05	0	Nvec-vc1.1-XM-001638250.3		Yae1_N/
Nvec-vc1.1-XM-001631189.3	4.81965e-09	-0.460473	0.332	0.442	7.9693e-05	0	Nvec-vc1.1-XM-001631189.3	SNRPE	LSM/
Nvec-vc1.1-XM-048720591.1	4.9794e-09	-0.399391	0.285	0.394	8.23344e-05	0	Nvec-vc1.1-XM-048720591.1	NEDD8	ubiquitin/
Nvec-vc1.1-XM-048720324.1	4.98367e-09	-0.622658	0.208	0.297	8.2405e-05	0	Nvec-vc1.1-XM-048720324.1	MAP2K6	Pkinase/
Nvec-vc1.1-XM-032365793.2	5.12278e-09	-0.545763	0.194	0.285	8.47051e-05	0	Nvec-vc1.1-XM-032365793.2	MIA2	SH3_2/Trefoil/
Nvec-vc1.1-XM-001634601.3	5.24432e-09	-0.365638	0.339	0.446	8.67148e-05	0	Nvec-vc1.1-XM-001634601.3	CAPZA1	F-actin_cap_A/
Nvec-vc1.1-XM-001634289.3	5.28519e-09	-0.523674	0.186	0.277	8.73907e-05	0	Nvec-vc1.1-XM-001634289.3	CAMK4	Pkinase/
Nvec-vc1.1-XM-001640548.3	5.37382e-09	-0.442831	0.313	0.42	8.8856e-05	0	Nvec-vc1.1-XM-001640548.3	PPP3R1	EF-hand_7/EF-hand_7/
Nvec-vc1.1-XM-032362594.2	5.39792e-09	0.548524	0.356	0.27	8.92546e-05	0	Nvec-vc1.1-XM-032362594.2	CMTM4	MARVEL/
Nvec-vc1.1-XM-048722385.1	5.45898e-09	-0.594083	0.172	0.262	9.02642e-05	0	Nvec-vc1.1-XM-048722385.1
Nvec-vc1.1-XM-032363561.2	6.64804e-09	0.641364	0.353	0.276	0.000109925	0	Nvec-vc1.1-XM-032363561.2
Nvec-vc1.1-XM-032373099.2	6.99573e-09	0.537759	0.384	0.298	0.000115674	0	Nvec-vc1.1-XM-032373099.2	POU3F4	Pou/Homeodomain/
Nvec-vc1.1-XM-001626399.3	7.15919e-09	-0.386212	0.282	0.387	0.000118377	0	Nvec-vc1.1-XM-001626399.3	NDUFA8	CHCH/
Nvec-vc1.1-XM-048728347.1	7.19972e-09	-0.254721	0.184	0.276	0.000119047	0	Nvec-vc1.1-XM-048728347.1	TECR	Steroid_dh/
Nvec-vc1.1-XM-001624579.3	7.47786e-09	-0.359696	0.336	0.451	0.000123646	0	Nvec-vc1.1-XM-001624579.3	PFDN4	Prefoldin_2/
Nvec-vc1.1-XM-032380060.2	7.53899e-09	-0.532736	0.178	0.266	0.000124657	0	Nvec-vc1.1-XM-032380060.2	PRPF3	PWI/PRP3/DUF1115/
Nvec-v1g241678	7.71263e-09	-0.329636	0.402	0.519	0.000127528	0	Nvec-v1g241678
Nvec-vc1.1-XM-001627502.3	7.75189e-09	-0.439935	0.262	0.365	0.000128177	0	Nvec-vc1.1-XM-001627502.3	FAM210B	DUF1279/
Nvec-vc1.1-XM-001641039.3	8.04222e-09	-0.426396	0.171	0.262	0.000132978	0	Nvec-vc1.1-XM-001641039.3	STT3B	STT3/
Nvec-vc1.1-XM-001634430.3	8.49838e-09	-0.383629	0.332	0.437	0.000140521	0	Nvec-vc1.1-XM-001634430.3	SF3B4	RRM_1/RRM_1/
Nvec-vc1.1-XM-001628360.3	8.6933e-09	-0.444739	0.304	0.404	0.000143744	0	Nvec-vc1.1-XM-001628360.3	EIF3F	JAB/MitMem_reg/
Nvec-vc1.1-XM-001637346.2	9.94052e-09	-0.381781	0.37	0.477	0.000164367	0	Nvec-vc1.1-XM-001637346.2	ARL8B	Arf/
Nvec-NVE25315	1.01647e-08	-0.583776	0.206	0.294	0.000168073	0	Nvec-NVE25315	DEPTOR	DEP/GSHPx/
Nvec-vc1.1-XM-048725381.1	1.069e-08	0.530835	0.383	0.306	0.000176758	0	Nvec-vc1.1-XM-048725381.1	TJP1	CARD/PDZ/PDZ/PDZ/SH3_2/Guanylate_kin/ZU5/
Nvec-vc1.1-XM-032365983.2	1.09913e-08	-0.421288	0.237	0.34	0.000181741	0	Nvec-vc1.1-XM-032365983.2	PUS1	PseudoU_synth_1/
Nvec-vc1.1-XM-001629388.3	1.11319e-08	0.435679	0.516	0.454	0.000184065	0	Nvec-vc1.1-XM-001629388.3	RAN	Ras/
Nvec-vc1.1-XM-001637926.3	1.14484e-08	-0.450348	0.429	0.532	0.000189299	0	Nvec-vc1.1-XM-001637926.3	GABARAPL2	Atg8/
Nvec-vc1.1-XM-001627063.3	1.21612e-08	-0.50756	0.181	0.269	0.000201085	0	Nvec-vc1.1-XM-001627063.3	EIF3D	eIF-3_zeta/
Nvec-vc1.1-XM-001628368.3	1.41724e-08	-0.426809	0.291	0.398	0.000234341	0	Nvec-vc1.1-XM-001628368.3	CWC15	Cwf_Cwc_15/
Nvec-vc1.1-XM-048727355.1	1.42375e-08	-0.522914	0.174	0.26	0.000235416	0	Nvec-vc1.1-XM-048727355.1	UBQLN1	ubiquitin/UBA/
Nvec-vc1.1-XM-001631478.3	1.47056e-08	-0.324315	0.976	0.939	0.000243158	0	Nvec-vc1.1-XM-001631478.3	RHOA	Ras/
Nvec-vc1.1-XM-048719818.1	1.55673e-08	-0.514373	0.2	0.292	0.000257406	0	Nvec-vc1.1-XM-048719818.1
Nvec-vc1.1-XM-001633801.3	1.57589e-08	-0.440187	0.211	0.308	0.000260574	0	Nvec-vc1.1-XM-001633801.3	SLC25A20	Mito_carr/Mito_carr/Mito_carr/
Nvec-vc1.1-XM-001625703.3	1.59597e-08	-0.419187	0.255	0.359	0.000263894	0	Nvec-vc1.1-XM-001625703.3	RAD23A	ubiquitin/UBA/XPC-binding/UBA/
Nvec-vc1.1-XM-032379588.2	1.64516e-08	-0.451495	0.242	0.342	0.000272028	0	Nvec-vc1.1-XM-032379588.2	SFPQ	RRM_1/RRM_1/NOPS/
Nvec-vc1.1-XM-001629133.3	1.73484e-08	-0.370608	0.424	0.528	0.000286856	0	Nvec-vc1.1-XM-001629133.3	CTSZ	Peptidase_C1/
Nvec-vc1.1-XM-001638110.3	1.98259e-08	-0.420564	0.18	0.272	0.000327821	0	Nvec-vc1.1-XM-001638110.3	PSENEN	PEN-2/
Nvec-vc1.1-XM-048726322.1	2.05981e-08	-0.427815	0.258	0.361	0.000340589	0	Nvec-vc1.1-XM-048726322.1	EIF4H	RRM_1/
Nvec-vc1.1-XM-032364831.2	2.12805e-08	-0.515581	0.184	0.274	0.000351873	0	Nvec-vc1.1-XM-032364831.2	NT5C2	5_nucleotid/
Nvec-vc1.1-XM-001629850.3	2.16233e-08	-0.35298	0.304	0.41	0.000357542	0	Nvec-vc1.1-XM-001629850.3		DUF543/
Nvec-vc1.1-XM-001634625.3	2.25525e-08	0.421977	0.423	0.333	0.000372905	0	Nvec-vc1.1-XM-001634625.3	CNFN	PLAC8/
Nvec-vc1.1-XM-001634064.3	2.30413e-08	-0.409832	0.334	0.434	0.000380988	0	Nvec-vc1.1-XM-001634064.3	TMED7	EMP24_GP25L/
Nvec-vc1.1-XM-001630079.3	2.4425e-08	0.334898	0.514	0.435	0.000403867	0	Nvec-vc1.1-XM-001630079.3	TUBA1A	Tubulin/Tubulin_C/
Nvec-vc1.1-XM-032380119.2	2.48089e-08	0.286083	0.763	0.724	0.000410215	0	Nvec-vc1.1-XM-032380119.2	SRSF6	RRM_1/RRM_1/
Nvec-vc1.1-XM-001626692.3	2.5201e-08	-0.467348	0.222	0.316	0.000416699	0	Nvec-vc1.1-XM-001626692.3	PSMB1	Proteasome/
Nvec-vc1.1-XM-032386404.2	2.61581e-08	0.727726	0.317	0.248	0.000432524	0	Nvec-vc1.1-XM-032386404.2	PRKRIP1	DUF1168/
Nvec-vc1.1-XM-001628128.3	2.65625e-08	0.408726	0.514	0.439	0.000439211	0	Nvec-vc1.1-XM-001628128.3	MVK	GHMP_kinases_N/GHMP_kinases_C/
Nvec-v1g239468	2.66197e-08	-0.414026	0.281	0.381	0.000440157	0	Nvec-v1g239468		Acetyltransf_1/
Nvec-NVE15531	2.69547e-08	0.416226	0.435	0.351	0.000445696	0	Nvec-NVE15531		COX6C/
Nvec-vc1.1-XM-032365713.2	2.7546e-08	-0.716373	0.513	0.582	0.000455474	0	Nvec-vc1.1-XM-032365713.2		Lipase_GDSL_2/
Nvec-vc1.1-XM-048729482.1	2.86994e-08	-0.325086	0.505	0.615	0.000474545	0	Nvec-vc1.1-XM-048729482.1	CAPRIN1	Caprin-1_dimer/
Nvec-vc1.1-XM-001634516.3	2.88332e-08	-0.507181	0.166	0.252	0.000476757	0	Nvec-vc1.1-XM-001634516.3	MEIOC	MEIOC/
Nvec-vc1.1-XM-048724250.1	2.89224e-08	0.700775	0.262	0.19	0.000478232	0	Nvec-vc1.1-XM-048724250.1	RBMS1	RRM_1/RRM_1/
Nvec-NVE21171	2.90721e-08	0.332311	0.602	0.535	0.000480707	0	Nvec-NVE21171
Nvec-vc1.1-XM-001624543.3	2.92207e-08	-0.390358	0.313	0.413	0.000483165	0	Nvec-vc1.1-XM-001624543.3	NDRG3	Ndr/
Nvec-vc1.1-XM-001641820.3	2.96555e-08	-0.48548	0.358	0.452	0.000490354	0	Nvec-vc1.1-XM-001641820.3	VGLL4	VGLL4/
Nvec-vc1.1-XM-001636763.3	3.22359e-08	-0.373469	0.374	0.476	0.000533021	0	Nvec-vc1.1-XM-001636763.3	PFDN5	Prefoldin/
Nvec-vc1.1-XM-048733397.1	3.35162e-08	-0.460167	0.186	0.274	0.000554191	0	Nvec-vc1.1-XM-048733397.1	MCTS1	Pre-PUA/PUA/
Nvec-vc1.1-XM-032363375.2	3.571e-08	0.508765	0.276	0.191	0.000590465	0	Nvec-vc1.1-XM-032363375.2	UNC5C	TSP_1/ZU5/Death/
Nvec-vc1.1-XM-032384498.2	3.71891e-08	-0.485657	0.175	0.259	0.000614922	0	Nvec-vc1.1-XM-032384498.2	C16orf89	DUF4735/
Nvec-vc1.1-XM-032382957.2	3.73797e-08	-0.459363	0.205	0.298	0.000618073	0	Nvec-vc1.1-XM-032382957.2	PPP1R3C	CBM_21/
Nvec-vc1.1-XM-001628343.3	3.77571e-08	-0.474835	0.193	0.281	0.000624314	0	Nvec-vc1.1-XM-001628343.3	NECAP2	DUF1681/
Nvec-vc1.1-XM-048721264.1	3.91803e-08	-0.409014	0.257	0.352	0.000647847	0	Nvec-vc1.1-XM-048721264.1	SART1	SART-1/
Nvec-vc1.1-XM-032375974.2	3.98241e-08	-0.54717	0.181	0.267	0.000658492	0	Nvec-vc1.1-XM-032375974.2	MAK16	Ribosomal_L28e/Mak16/
Nvec-vc1.1-XM-001625532.3	4.02443e-08	-0.386692	0.29	0.394	0.00066544	0	Nvec-vc1.1-XM-001625532.3		Tim17/
Nvec-vc1.1-XM-032371189.2	4.02779e-08	-0.345157	0.208	0.303	0.000665995	0	Nvec-vc1.1-XM-032371189.2	NDUFA3	NADHdh_A3/
Nvec-vc1.1-XM-001627986.3	4.35695e-08	0.403283	0.471	0.391	0.000720422	0	Nvec-vc1.1-XM-001627986.3	TUBB4B	Tubulin/Tubulin_C/
Nvec-vc1.1-XM-032367327.2	4.41648e-08	-0.304839	0.39	0.507	0.000730266	0	Nvec-vc1.1-XM-032367327.2	IFRD1	IFRD/IFRD_C/
Nvec-vc1.1-XM-001633638.3	4.68667e-08	-0.456889	0.225	0.32	0.000774941	0	Nvec-vc1.1-XM-001633638.3	ENY2	EnY2/
Nvec-vc1.1-XM-001632422.3	5.32657e-08	0.5385	0.341	0.267	0.000880749	0	Nvec-vc1.1-XM-001632422.3	RAB1B	Ras/
Nvec-NVE10291	5.35341e-08	-0.54473	0.188	0.272	0.000885187	0	Nvec-NVE10291		MWFE/
Nvec-vc1.1-XM-032375279.2	5.37677e-08	-0.396333	0.317	0.417	0.00088905	0	Nvec-vc1.1-XM-032375279.2
Nvec-vc1.1-XM-001626300.3	5.54994e-08	-0.56432	0.207	0.29	0.000917683	0	Nvec-vc1.1-XM-001626300.3	EIF3M	PCI/eIF3m_C_helix/
Nvec-vc1.1-XM-001624568.3	5.55295e-08	-0.482664	0.244	0.337	0.000918181	0	Nvec-vc1.1-XM-001624568.3	LSM6	LSM/
Nvec-vc1.1-XM-001635963.3	5.71576e-08	-0.388147	0.673	0.711	0.000945101	0	Nvec-vc1.1-XM-001635963.3	SNRPF	LSM/
Nvec-v1g238285	5.98736e-08	0.596246	0.299	0.22	0.000990009	0	Nvec-v1g238285		DUF4750/
Nvec-vc1.1-XM-001625048.3	6.05361e-08	-0.38815	0.206	0.298	0.00100096	0	Nvec-vc1.1-XM-001625048.3	DEGS1	Lipid_DES/FA_desaturase/
Nvec-vc1.1-XM-001628243.3	7.02557e-08	-0.445857	0.211	0.304	0.00116168	0	Nvec-vc1.1-XM-001628243.3		ESSS/
Nvec-vc1.1-XM-032376926.2	7.07655e-08	-0.993274	0.438	0.504	0.00117011	0	Nvec-vc1.1-XM-032376926.2	MAFA	bZIP_Maf/
Nvec-vc1.1-XM-001631443.3	7.57796e-08	-0.295259	0.486	0.591	0.00125302	0	Nvec-vc1.1-XM-001631443.3	EIF3H	JAB/
Nvec-vc1.1-XM-032372609.2	7.64937e-08	-0.504891	0.192	0.277	0.00126482	0	Nvec-vc1.1-XM-032372609.2	STK39	Pkinase/OSR1_C/
Nvec-vc1.1-XM-001624561.3	7.72975e-08	-0.477833	0.208	0.295	0.00127811	0	Nvec-vc1.1-XM-001624561.3	NDUFA6	Complex1_LYR/
Nvec-NVE21148	8.6586e-08	-0.371786	0.314	0.417	0.0014317	0	Nvec-NVE21148
Nvec-vc1.1-XM-001634026.3	9.05958e-08	-0.415883	0.185	0.273	0.001498	0	Nvec-vc1.1-XM-001634026.3	ETHE1	Lactamase_B/
Nvec-v1g232650	9.46532e-08	-0.442472	0.196	0.281	0.00156509	0	Nvec-v1g232650	NDUFB2	NADH_B2/
Nvec-vc1.1-XM-048732431.1	1.01768e-07	-0.267388	0.982	0.979	0.00168273	0	Nvec-vc1.1-XM-048732431.1	FTH1	Ferritin/
Nvec-vc1.1-XM-001639502.3	1.05257e-07	-0.436439	0.269	0.366	0.00174042	0	Nvec-vc1.1-XM-001639502.3	CDK2AP1	CDK2AP/
Nvec-vc1.1-XM-032366807.2	1.09687e-07	0.509425	0.282	0.207	0.00181367	0	Nvec-vc1.1-XM-032366807.2	SLBP	SLBP_RNA_bind/
Nvec-v1g114897	1.09837e-07	0.40093	0.528	0.46	0.00181615	0	Nvec-v1g114897	BANF1	BAF/
Nvec-vc1.1-XM-048731523.1	1.12262e-07	0.539829	0.303	0.225	0.00185626	0	Nvec-vc1.1-XM-048731523.1	TOR1AIP1	LAP1C/
Nvec-vc1.1-XM-001637833.3	1.13113e-07	-0.450612	0.224	0.314	0.00187033	0	Nvec-vc1.1-XM-001637833.3	SSB	La/RRM_1/RRM_3/
Nvec-vc1.1-XM-048733771.1	1.37486e-07	-0.408677	0.283	0.376	0.00227332	0	Nvec-vc1.1-XM-048733771.1	EIF5B	GTP_EFTU/GTP_EFTU_D2/IF-2/
Nvec-vc1.1-XM-048734265.1	1.41119e-07	-0.316126	0.41	0.512	0.00233341	0	Nvec-vc1.1-XM-048734265.1	SRP9	SRP9-21/
Nvec-vc1.1-XM-001630056.3	1.43094e-07	0.633846	0.326	0.251	0.00236605	0	Nvec-vc1.1-XM-001630056.3	CDC14A	DSPn/DSPc/
Nvec-vc1.1-XM-048728273.1	1.4425e-07	-0.263409	0.383	0.491	0.00238517	0	Nvec-vc1.1-XM-048728273.1	PSMA5	Proteasome_A_N/Proteasome/
Nvec-vc1.1-XM-001635949.3	1.49847e-07	-0.382755	0.235	0.329	0.00247772	0	Nvec-vc1.1-XM-001635949.3	BRIX1	Brix/
Nvec-vc1.1-XM-001629267.3	1.53289e-07	-0.426995	0.221	0.309	0.00253463	0	Nvec-vc1.1-XM-001629267.3	POLR2J	RNA_pol_L_2/
Nvec-vc1.1-XM-001628872.3	1.57161e-07	-0.279556	0.405	0.515	0.00259866	0	Nvec-vc1.1-XM-001628872.3	SNRNP70	U1snRNP70_N/RRM_1/
Nvec-vc1.1-XM-032371785.2	1.65103e-07	-0.358093	0.562	0.661	0.00272997	0	Nvec-vc1.1-XM-032371785.2	ENSA	Endosulfine/
Nvec-vc1.1-XM-001624431.3	1.67773e-07	-0.387173	0.26	0.358	0.00277413	0	Nvec-vc1.1-XM-001624431.3	NAPB	SNAP/
Nvec-vc1.1-XM-001633998.3	2.00346e-07	-0.481683	0.179	0.259	0.00331271	0	Nvec-vc1.1-XM-001633998.3	AP1G1	Adaptin_N/Alpha_adaptinC2/
Nvec-vc1.1-XM-048726641.1	2.01539e-07	-0.411408	0.237	0.327	0.00333245	0	Nvec-vc1.1-XM-048726641.1	POLR2E	RNA_pol_Rpb5_N/RNA_pol_Rpb5_C/
Nvec-vc1.1-XM-048721620.1	2.12258e-07	-0.31689	0.605	0.708	0.00350969	0	Nvec-vc1.1-XM-048721620.1	EIF1AY	eIF-1a/
Nvec-vc1.1-XM-032363935.2	2.32895e-07	0.533398	0.333	0.258	0.00385091	0	Nvec-vc1.1-XM-032363935.2	OARD1	Macro/
Nvec-vc1.1-XM-001628535.3	2.3595e-07	0.310942	0.696	0.671	0.00390143	0	Nvec-vc1.1-XM-001628535.3	MSI1	RRM_1/RRM_1/
Nvec-vc1.1-XM-048726563.1	2.57385e-07	-0.427696	0.281	0.374	0.00425586	0	Nvec-vc1.1-XM-048726563.1	BSDC1	BSD/
Nvec-NVE18637	2.75927e-07	-0.989445	0.199	0.274	0.00456245	0	Nvec-NVE18637
Nvec-vc1.1-XM-032370790.2	2.79424e-07	-0.296903	0.364	0.47	0.00462027	0	Nvec-vc1.1-XM-032370790.2	PSMD11	RPN6_N/PCI/RPN6_C_helix/
Nvec-vc1.1-XM-032377313.2	2.86227e-07	-0.381859	0.278	0.371	0.00473276	0	Nvec-vc1.1-XM-032377313.2	DPM3	DPM3/
Nvec-vc1.1-XM-032380268.2	3.11799e-07	0.480272	0.333	0.257	0.00515559	0	Nvec-vc1.1-XM-032380268.2	CYRIB	DUF1394/
Nvec-vc1.1-XM-032366884.2	3.29138e-07	-0.32025	0.298	0.392	0.00544229	0	Nvec-vc1.1-XM-032366884.2	WDR43	ANAPC4_WD40/Utp12/
Nvec-vc1.1-XM-032379342.2	3.30487e-07	-0.326742	0.305	0.404	0.00546461	0	Nvec-vc1.1-XM-032379342.2	TM9SF3	EMP70/
Nvec-vc1.1-XM-032376175.2	3.47128e-07	-0.357669	0.253	0.346	0.00573976	0	Nvec-vc1.1-XM-032376175.2	ZRANB2	zf-RanBP/zf-RanBP/
Nvec-vc1.1-XM-001628143.3	3.54287e-07	0.567859	0.299	0.229	0.00585814	0	Nvec-vc1.1-XM-001628143.3	EPB41L3	FERM_N/FERM_M/FERM_C/FA/
Nvec-vc1.1-XM-001634963.3	3.61467e-07	0.490085	0.266	0.192	0.00597686	0	Nvec-vc1.1-XM-001634963.3	ENKUR	Enkurin/
Nvec-vc1.1-XM-032382138.2	3.73387e-07	-0.831407	0.192	0.263	0.00617395	0	Nvec-vc1.1-XM-032382138.2	PLA2G2A	Phospholip_A2_1/
Nvec-vc1.1-XM-032366629.2	3.75944e-07	-0.365589	0.308	0.404	0.00621623	0	Nvec-vc1.1-XM-032366629.2		Tropomyosin/
Nvec-vc1.1-XM-048725389.1	3.97605e-07	0.617482	0.253	0.182	0.0065744	0	Nvec-vc1.1-XM-048725389.1	CGAS	Mab-21/
Nvec-vc1.1-XM-032365758.2	4.26466e-07	-0.447963	0.282	0.368	0.00705161	0	Nvec-vc1.1-XM-032365758.2	TOMM20	MAS20/
Nvec-vc1.1-XM-048725884.1	5.03959e-07	0.280819	0.529	0.457	0.00833297	0	Nvec-vc1.1-XM-048725884.1	TPR	TPR_MLP1_2/
Nvec-vc1.1-XM-048729750.1	5.05203e-07	-0.358237	0.246	0.333	0.00835353	0	Nvec-vc1.1-XM-048729750.1	NOVA1	KH_1/KH_1/KH_1/
Nvec-vc1.1-XM-001626359.3	5.30414e-07	-0.390225	0.396	0.478	0.00877039	0	Nvec-vc1.1-XM-001626359.3	TSPAN3	Tetraspanin/
Nvec-vc1.1-XM-001641499.3	5.47239e-07	-0.299893	0.356	0.457	0.00904859	0	Nvec-vc1.1-XM-001641499.3	PHB	Band_7/
Nvec-vc1.1-XM-001636435.3	6.1031e-07	-0.338957	0.342	0.439	0.0100915	0	Nvec-vc1.1-XM-001636435.3	NDUFA2	L51_S25_CI-B8/
Nvec-vc1.1-XM-032383164.2	6.23724e-07	-0.367916	0.225	0.314	0.0103133	0	Nvec-vc1.1-XM-032383164.2	AP2M1	Adap_comp_sub/
Nvec-vc1.1-XM-048721168.1	6.38889e-07	-0.430335	0.203	0.287	0.010564	0	Nvec-vc1.1-XM-048721168.1	NDUFV2	2Fe-2S_thioredx/
Nvec-vc1.1-XM-001624703.3	6.45105e-07	-0.418097	0.238	0.323	0.0106668	0	Nvec-vc1.1-XM-001624703.3	MRPS7	Ribosomal_S7/
Nvec-vc1.1-XM-001640108.3	6.52903e-07	-0.298993	0.392	0.493	0.0107957	0	Nvec-vc1.1-XM-001640108.3	TIMM17B	Tim17/
Nvec-vc1.1-XM-001624590.3	7.06803e-07	-0.434242	0.202	0.284	0.011687	0	Nvec-vc1.1-XM-001624590.3	GNAO1	G-alpha/
Nvec-vc1.1-XM-001637651.3	7.11952e-07	-0.436636	0.24	0.319	0.0117721	0	Nvec-vc1.1-XM-001637651.3	EIF3J	eIF3_subunit/
Nvec-v1g64073	7.90418e-07	-0.473608	0.174	0.25	0.0130696	0	Nvec-v1g64073
Nvec-vc1.1-XM-048719697.1	7.96625e-07	0.586512	0.289	0.225	0.0131722	0	Nvec-vc1.1-XM-048719697.1	MAP3K2	DED/Death/Pkinase/
Nvec-vc1.1-XM-032384130.2	8.51465e-07	-0.328887	0.309	0.403	0.014079	0	Nvec-vc1.1-XM-032384130.2	TMEM11	Mito_morph_reg/
Nvec-vc1.1-XM-048721809.1	8.94245e-07	-0.319783	0.331	0.425	0.0147863	0	Nvec-vc1.1-XM-048721809.1	CSTB	Cystatin/
Nvec-vc1.1-XM-001637631.3	8.95898e-07	-0.42791	0.289	0.376	0.0148137	0	Nvec-vc1.1-XM-001637631.3	ZCCHC9	zf-CCHC/zf-CCHC/zf-CCHC/
Nvec-v1g244653	9.09192e-07	-1.04775	0.256	0.32	0.0150335	0	Nvec-v1g244653
Nvec-vc1.1-XM-032374015.2	9.26094e-07	-0.435693	0.184	0.263	0.015313	0	Nvec-vc1.1-XM-032374015.2	NMT2	NMT/NMT_C/
Nvec-vc1.1-XM-032375172.2	9.46423e-07	-0.377816	0.179	0.259	0.0156491	0	Nvec-vc1.1-XM-032375172.2	UBE2M	UQ_con/
Nvec-vc1.1-XM-048731269.1	9.55624e-07	-0.455745	0.194	0.271	0.0158012	0	Nvec-vc1.1-XM-048731269.1	FUBP1	KH_1/KH_1/KH_1/KH_1/
Nvec-vc1.1-XM-032373959.2	9.72779e-07	-0.374512	0.209	0.291	0.0160849	0	Nvec-vc1.1-XM-032373959.2	BSG	ig/
Nvec-vc1.1-XM-048732029.1	9.80516e-07	-0.515307	0.194	0.267	0.0162128	0	Nvec-vc1.1-XM-048732029.1
Nvec-vc1.1-XM-048731597.1	9.96941e-07	-0.653049	0.256	0.337	0.0164844	0	Nvec-vc1.1-XM-048731597.1	AIF1	EF-hand_7/
Nvec-vc1.1-XM-032383851.2	1.08538e-06	-0.373765	0.249	0.335	0.0179467	0	Nvec-vc1.1-XM-032383851.2		MACPF/
Nvec-vc1.1-XM-001626815.3	1.09198e-06	-0.31719	0.297	0.39	0.018056	0	Nvec-vc1.1-XM-001626815.3	CDK9	Pkinase/
Nvec-vc1.1-XM-048728028.1	1.13399e-06	-0.756716	0.275	0.346	0.0187506	0	Nvec-vc1.1-XM-048728028.1	FOXB1	Forkhead/
Nvec-vc1.1-XM-032376758.2	1.16263e-06	-0.417253	0.183	0.261	0.0192241	0	Nvec-vc1.1-XM-032376758.2	ITPK1	Ins134_P3_kin_N/Ins134_P3_kin/
Nvec-vc1.1-XM-032380528.2	1.19417e-06	-0.421691	0.206	0.287	0.0197457	0	Nvec-vc1.1-XM-032380528.2	PTPN11	SH2/SH2/Y_phosphatase/
Nvec-vc1.1-XM-048726880.1	1.30715e-06	-0.371151	0.313	0.4	0.0216137	0	Nvec-vc1.1-XM-048726880.1	LAPTM4A	Mtp/Mtp/
Nvec-vc1.1-XM-001637211.3	1.31201e-06	0.460792	0.305	0.229	0.0216941	0	Nvec-vc1.1-XM-001637211.3
Nvec-vc1.1-XM-032373074.2	1.35807e-06	-0.334322	0.453	0.542	0.0224558	0	Nvec-vc1.1-XM-032373074.2		NDUF_B4/
Nvec-vc1.1-XM-001633865.3	1.42709e-06	-0.340235	0.316	0.409	0.023597	0	Nvec-vc1.1-XM-001633865.3	TXNL1	Thioredoxin/PITH/
Nvec-NVE21177	1.44254e-06	-0.431472	0.3	0.387	0.0238524	0	Nvec-NVE21177	ATP5F1E	ATP-synt_Eps/
Nvec-vc1.1-XM-001634116.3	1.46731e-06	0.527951	0.321	0.248	0.024262	0	Nvec-vc1.1-XM-001634116.3	ARX	Homeodomain/OAR/
Nvec-vc1.1-XM-001627618.3	1.49838e-06	-0.334333	0.372	0.468	0.0247758	0	Nvec-vc1.1-XM-001627618.3	SLC3A1	SLC3A2_N/Alpha-amylase/
Nvec-vc1.1-XM-001623054.3	1.51058e-06	0.337626	0.359	0.283	0.0249774	0	Nvec-vc1.1-XM-001623054.3	C1orf158
Nvec-vc1.1-XM-001626287.3	1.52891e-06	0.413424	0.344	0.274	0.0252805	0	Nvec-vc1.1-XM-001626287.3	CKB	ATP-gua_PtransN/ATP-gua_Ptrans/ATP-gua_PtransN/ATP-gua_Ptrans/ATP-gua_PtransN/ATP-gua_Ptrans/
Nvec-vc1.1-XM-001638435.3	1.59024e-06	-0.496735	0.176	0.251	0.0262946	0	Nvec-vc1.1-XM-001638435.3	EMC4	DUF1077/
Nvec-vc1.1-XM-048727675.1	1.62276e-06	-0.356231	0.216	0.301	0.0268323	0	Nvec-vc1.1-XM-048727675.1	MPDZ	PDZ/PDZ/PDZ/PDZ/PDZ/PDZ/PDZ/PDZ/PDZ/PDZ/
Nvec-vc1.1-XM-001635815.3	1.70949e-06	0.496526	0.297	0.229	0.0282665	0	Nvec-vc1.1-XM-001635815.3	SPC25	Spindle_Spc25/
Nvec-vc1.1-XM-032383087.2	1.7903e-06	-0.384688	0.19	0.268	0.0296027	0	Nvec-vc1.1-XM-032383087.2	CUBN	CUB/CUB/
Nvec-vc1.1-XM-001629238.3	1.79986e-06	0.458224	0.353	0.283	0.0297608	0	Nvec-vc1.1-XM-001629238.3	LMNB1	Filament/LTD/
Nvec-v1g236890	1.83125e-06	-0.474335	0.211	0.287	0.0302797	0	Nvec-v1g236890	BBIP1	BBIP10/
Nvec-v1g241232	1.84431e-06	-0.444799	0.349	0.434	0.0304956	0	Nvec-v1g241232
Nvec-vc1.1-XM-001629486.3	1.86673e-06	-0.448378	0.208	0.283	0.0308664	0	Nvec-vc1.1-XM-001629486.3	PSMC2	AAA/AAA_lid_3/
Nvec-vc1.1-XM-048724725.1	1.94706e-06	-0.250688	0.412	0.507	0.0321946	0	Nvec-vc1.1-XM-048724725.1	SDHB	Fer2_3/Fer4_17/
Nvec-vc1.1-XM-001628852.3	2.0317e-06	-0.274902	0.827	0.836	0.0335942	0	Nvec-vc1.1-XM-001628852.3	SNU13	Ribosomal_L7Ae/
Nvec-vc1.1-XM-001623457.3	2.05515e-06	-0.312233	0.306	0.401	0.0339819	0	Nvec-vc1.1-XM-001623457.3	TMEM147	DUF2053/
Nvec-vc1.1-XM-048728530.1	2.0839e-06	-0.610646	0.215	0.287	0.0344573	0	Nvec-vc1.1-XM-048728530.1	CHL1	Ig_3/Ig_3/Ig_3/I-set/I-set/fn3/fn3/Bravo_FIGEY/
Nvec-vc1.1-XM-032385114.2	2.2078e-06	0.295829	0.537	0.461	0.036506	0	Nvec-vc1.1-XM-032385114.2	HMCN1	I-set/I-set/Ig_3/fn3/fn3/
Nvec-vc1.1-XM-001634277.3	2.25659e-06	-0.348036	0.187	0.266	0.0373128	0	Nvec-vc1.1-XM-001634277.3	ZMAT2	zf-C2H2_jaz/
Nvec-vc1.1-XM-048721573.1	2.33043e-06	-0.266283	0.477	0.577	0.0385336	0	Nvec-vc1.1-XM-048721573.1		Collagen/Collagen/Collagen/
Nvec-vc1.1-XM-001639562.3	2.33293e-06	-0.392422	0.202	0.281	0.0385749	0	Nvec-vc1.1-XM-001639562.3	SRSF4	RRM_1/RRM_1/
Nvec-vc1.1-XM-001638808.3	2.36436e-06	-0.371272	0.257	0.342	0.0390948	0	Nvec-vc1.1-XM-001638808.3
Nvec-vc1.1-XM-001634396.3	2.3735e-06	-0.302257	0.281	0.375	0.0392459	0	Nvec-vc1.1-XM-001634396.3	VAMP3	Synaptobrevin/
Nvec-vc1.1-XM-001640987.3	2.3801e-06	-0.288038	0.292	0.386	0.039355	0	Nvec-vc1.1-XM-001640987.3	CS	Citrate_synt/
Nvec-vc1.1-XM-048729298.1	2.39687e-06	-0.259448	0.471	0.565	0.0396322	0	Nvec-vc1.1-XM-048729298.1	WDR83OS	UPF0139/
Nvec-vc1.1-XM-048728792.1	2.40679e-06	-0.376616	0.447	0.536	0.0397963	0	Nvec-vc1.1-XM-048728792.1
Nvec-vc1.1-XM-001640481.3	2.4396e-06	0.531109	0.399	0.346	0.0403389	0	Nvec-vc1.1-XM-001640481.3	EEF1G	GST_N/GST_C/EF1G/
Nvec-vc1.1-XM-032367083.2	2.57106e-06	-0.544026	0.213	0.285	0.0425126	0	Nvec-vc1.1-XM-032367083.2		Spot_14/
Nvec-vc1.1-XM-048721229.1	2.73601e-06	-0.414897	0.2	0.279	0.0452399	0	Nvec-vc1.1-XM-048721229.1	KLHL18	RRM_1/BTB/BACK/Kelch_1/Kelch_1/Kelch_1/Kelch_1/Kelch_1/Kelch_1/
Nvec-vc1.1-XM-048719912.1	2.74e-06	-0.339642	0.203	0.283	0.0453059	0	Nvec-vc1.1-XM-048719912.1	NDUFA12	NDUFA12/
Nvec-vc1.1-XM-032370732.2	2.79634e-06	0.461183	0.424	0.36	0.0462376	0	Nvec-vc1.1-XM-032370732.2		Peptidase_S15/PepX_C/
Nvec-vc1.1-XM-048729090.1	2.80943e-06	-0.438773	0.192	0.265	0.046454	0	Nvec-vc1.1-XM-048729090.1	R3HCC1L
Nvec-vc1.1-XM-032377471.2	2.89926e-06	-0.482969	0.202	0.276	0.0479392	0	Nvec-vc1.1-XM-032377471.2	IK	RED_N/RED_C/
Nvec-vc1.1-XM-001628285.3	3.00097e-06	-0.361021	0.195	0.274	0.049621	0	Nvec-vc1.1-XM-001628285.3	PPP3CA	Metallophos/
Nvec-vc1.1-XM-001637333.3	3.4615e-06	-0.302202	0.301	0.387	0.0572359	0	Nvec-vc1.1-XM-001637333.3	TMEM59	BSMAP/
Nvec-vc1.1-XM-032380303.2	3.46574e-06	0.506323	0.306	0.235	0.057306	0	Nvec-vc1.1-XM-032380303.2	L1CAM	fn3/
Nvec-vc1.1-XM-001640072.3	3.47078e-06	-0.454837	0.242	0.313	0.0573894	0	Nvec-vc1.1-XM-001640072.3	KCNC1	BTB_2/Ion_trans/
Nvec-vc1.1-XM-001625296.3	3.83829e-06	-0.480381	0.208	0.28	0.0634661	0	Nvec-vc1.1-XM-001625296.3	AC012314.13	Nop/Prp31_C/
Nvec-vc1.1-XM-001625577.3	3.96711e-06	-0.30884	0.351	0.444	0.0655962	0	Nvec-vc1.1-XM-001625577.3	TIMM13	zf-Tim10_DDP/
Nvec-vc1.1-XM-048729724.1	4.03212e-06	0.509237	0.263	0.207	0.0666711	0	Nvec-vc1.1-XM-048729724.1	SGPP2	PAP2/
Nvec-vc1.1-XM-001633417.3	4.05017e-06	-0.405086	0.19	0.265	0.0669696	0	Nvec-vc1.1-XM-001633417.3	C2orf76	DUF2340/
Nvec-vc1.1-XM-001639630.3	4.29422e-06	-0.347159	0.289	0.372	0.0710049	0	Nvec-vc1.1-XM-001639630.3	NOP16	Nop16/Nop16/
Nvec-vc1.1-XM-032373445.2	4.53837e-06	0.456386	0.323	0.255	0.0750419	0	Nvec-vc1.1-XM-032373445.2	RSPH9
Nvec-vc1.1-XM-032375645.2	4.75955e-06	-0.286563	0.27	0.361	0.0786992	0	Nvec-vc1.1-XM-032375645.2	PIP4K2B	PIP5K/
Nvec-vc1.1-XM-001638523.3	4.86856e-06	0.63947	0.262	0.203	0.0805017	0	Nvec-vc1.1-XM-001638523.3	NSMCE2	zf-Nse/
Nvec-vc1.1-XM-032374787.2	5.25728e-06	-0.37836	0.264	0.344	0.0869291	0	Nvec-vc1.1-XM-032374787.2	MRPL12	Ribosomal_L12_N/Ribosomal_L12/
Nvec-vc1.1-XM-048728891.1	5.31271e-06	-0.401384	0.199	0.275	0.0878456	0	Nvec-vc1.1-XM-048728891.1		Octopine_DH/
Nvec-vc1.1-XM-048732521.1	5.74672e-06	-0.348004	0.213	0.29	0.0950219	0	Nvec-vc1.1-XM-048732521.1	ZPR1	zf-ZPR1/zf-ZPR1/
Nvec-vc1.1-XM-001626573.3	6.24605e-06	0.332965	0.426	0.352	0.103278	0	Nvec-vc1.1-XM-001626573.3		LLC1/
Nvec-vc1.1-XM-001629429.3	6.64675e-06	-0.254972	0.319	0.413	0.109904	0	Nvec-vc1.1-XM-001629429.3	CDV3	CDV3/
Nvec-vc1.1-XM-048732532.1	6.64739e-06	-0.866988	0.247	0.301	0.109915	0	Nvec-vc1.1-XM-048732532.1	ETS1	Ets/
Nvec-vc1.1-XM-032383642.2	7.13677e-06	-0.314052	0.498	0.584	0.118007	0	Nvec-vc1.1-XM-032383642.2
Nvec-vc1.1-XM-032377231.2	7.97788e-06	0.291925	0.573	0.528	0.131914	0	Nvec-vc1.1-XM-032377231.2	MYH10	Myosin_N/Myosin_head/IQ/Myosin_tail_1/
Nvec-vc1.1-XM-001631965.3	8.06324e-06	-0.404539	0.189	0.262	0.133326	0	Nvec-vc1.1-XM-001631965.3	NCBP2	RRM_1/
Nvec-vc1.1-XM-001634945.3	8.12521e-06	0.659275	0.256	0.198	0.13435	0	Nvec-vc1.1-XM-001634945.3	FZD5	Fz/Frizzled/
Nvec-vc1.1-XM-001637985.3	8.57374e-06	-0.310312	0.316	0.398	0.141767	0	Nvec-vc1.1-XM-001637985.3	KARS1	tRNA_anti-codon/tRNA-synt_2/
Nvec-vc1.1-XM-001629694.3	8.96181e-06	-0.351562	0.286	0.365	0.148184	0	Nvec-vc1.1-XM-001629694.3	XBP1	bZIP_1/
Nvec-NVE12161	8.97607e-06	-0.294033	0.49	0.58	0.148419	0	Nvec-NVE12161		UCR_6-4kD/
Nvec-vc1.1-XM-001623557.3	9.46796e-06	-0.298759	0.217	0.294	0.156553	0	Nvec-vc1.1-XM-001623557.3	PRPF38A	PRP38/
Nvec-vc1.1-XM-032385263.2	9.65587e-06	-0.362661	0.214	0.289	0.15966	0	Nvec-vc1.1-XM-032385263.2	SLC30A2	Cation_efflux/
Nvec-vc1.1-XM-001622998.3	1.00091e-05	0.315343	0.372	0.301	0.1655	0	Nvec-vc1.1-XM-001622998.3
Nvec-vc1.1-XM-001626986.3	1.00617e-05	0.424413	0.29	0.225	0.166371	0	Nvec-vc1.1-XM-001626986.3	LEXM
Nvec-NVE123	1.01288e-05	0.319384	0.263	0.195	0.16748	0	Nvec-NVE123
Nvec-vc1.1-XM-001630721.3	1.01758e-05	-0.358652	0.202	0.276	0.168258	0	Nvec-vc1.1-XM-001630721.3	MPC1	MPC/
Nvec-vc1.1-XM-001634239.3	1.06986e-05	-0.360468	0.186	0.256	0.176901	0	Nvec-vc1.1-XM-001634239.3	GATAD1
Nvec-vc1.1-XM-001633814.2	1.16475e-05	-0.33373	0.545	0.63	0.192591	0	Nvec-vc1.1-XM-001633814.2
Nvec-vc1.1-XM-001629336.3	1.19268e-05	-0.30043	0.33	0.416	0.19721	0	Nvec-vc1.1-XM-001629336.3	CSNK2B	CK_II_beta/
Nvec-vc1.1-XM-048721863.1	1.19775e-05	-0.419313	0.2	0.276	0.198048	0	Nvec-vc1.1-XM-048721863.1	EIF2S3	GTP_EFTU/GTP_EFTU_D2/eIF2_C/
Nvec-vc1.1-XM-001635941.3	1.20298e-05	0.437327	0.483	0.444	0.198912	0	Nvec-vc1.1-XM-001635941.3	ELOF1	Elf1/
Nvec-vc1.1-XM-048720856.1	1.27635e-05	0.318247	0.407	0.339	0.211045	0	Nvec-vc1.1-XM-048720856.1	EEF2K	Alpha_kinase/
Nvec-vc1.1-XM-001629522.3	1.27939e-05	-0.262934	0.352	0.441	0.211547	0	Nvec-vc1.1-XM-001629522.3	NIP7	UPF0113_N/UPF0113/
Nvec-vc1.1-XM-001640937.3	1.35321e-05	-0.47578	0.386	0.45	0.223753	0	Nvec-vc1.1-XM-001640937.3	TMSB15B	Thymosin/Thymosin/Thymosin/Thymosin/Thymosin/Thymosin/Thymosin/Thymosin/Thymosin/
Nvec-vc1.1-XM-032384809.2	1.35619e-05	0.649847	0.259	0.204	0.224247	0	Nvec-vc1.1-XM-032384809.2	FGFR1	I-set/I-set/ig/Pkinase_Tyr/
Nvec-vc1.1-XM-032380487.2	1.38499e-05	-0.401395	0.18	0.25	0.229009	0	Nvec-vc1.1-XM-032380487.2	CDS2	CTP_transf_1/
Nvec-vc1.1-XM-001637706.3	1.42685e-05	-0.513525	0.316	0.381	0.23593	0	Nvec-vc1.1-XM-001637706.3	MAPK6	Pkinase/
Nvec-vc1.1-XM-048722433.1	1.46864e-05	0.491171	0.275	0.209	0.242839	0	Nvec-vc1.1-XM-048722433.1
Nvec-vc1.1-XM-032362327.2	1.54534e-05	-0.361881	0.218	0.294	0.255521	0	Nvec-vc1.1-XM-032362327.2	C1orf43	NICE-3/
Nvec-vc1.1-XM-032382055.2	1.62533e-05	0.31752	0.67	0.666	0.268748	0	Nvec-vc1.1-XM-032382055.2	GAPDH	Gp_dh_N/Gp_dh_C/
Nvec-vc1.1-XM-032361844.2	1.90543e-05	-0.628332	0.308	0.364	0.315063	0	Nvec-vc1.1-XM-032361844.2
Nvec-vc1.1-XM-001633149.3	1.92518e-05	-0.291044	0.353	0.438	0.318329	0	Nvec-vc1.1-XM-001633149.3	EIF2S1	S1/EIF_2_alpha/
Nvec-vc1.1-XM-048724071.1	1.99999e-05	-0.37121	0.183	0.251	0.330699	0	Nvec-vc1.1-XM-048724071.1	PCMT1	PCMT/
Nvec-vc1.1-XM-032387392.2	2.14923e-05	-0.378566	0.203	0.271	0.355375	0	Nvec-vc1.1-XM-032387392.2	AIFM2	Pyr_redox_2/
Nvec-vc1.1-XM-048722799.1	2.25402e-05	-0.359875	0.24	0.316	0.372702	0	Nvec-vc1.1-XM-048722799.1	MRPS35	MRP-S28/
Nvec-vc1.1-XM-032377256.2	2.2761e-05	-0.322977	0.187	0.259	0.376354	0	Nvec-vc1.1-XM-032377256.2	SEC22A	Longin/
Nvec-vc1.1-XM-048724577.1	2.3877e-05	-0.262845	0.341	0.423	0.394806	0	Nvec-vc1.1-XM-048724577.1	M6PR	Man-6-P_recep/
Nvec-vc1.1-XM-001647467.3	2.41292e-05	0.371996	0.469	0.418	0.398977	0	Nvec-vc1.1-XM-001647467.3	CTNNB1	Arm/Arm/Arm/Arm/
Nvec-vc1.1-XM-001632646.3	2.44843e-05	-0.302532	0.195	0.266	0.404849	0	Nvec-vc1.1-XM-001632646.3	MRPL17	Ribosomal_L17/
Nvec-vc1.1-XM-001637264.3	2.53294e-05	0.281619	0.405	0.339	0.418821	0	Nvec-vc1.1-XM-001637264.3	CFAP97D2	KIAA1430/
Nvec-vc1.1-XM-048726983.1	2.53617e-05	0.41954	0.38	0.335	0.419356	0	Nvec-vc1.1-XM-048726983.1	DEK	DEK_C/
Nvec-vc1.1-XM-032381573.2	2.74925e-05	-0.389815	0.19	0.258	0.454589	0	Nvec-vc1.1-XM-032381573.2	POLDIP3	RRM_1/
Nvec-vc1.1-XM-048729564.1	2.80434e-05	-0.341195	0.214	0.287	0.463698	0	Nvec-vc1.1-XM-048729564.1	CTSD	A1_Propeptide/Asp/
Nvec-vc1.1-XM-001621930.3	2.8216e-05	-0.279845	0.28	0.359	0.466551	0	Nvec-vc1.1-XM-001621930.3	RAB6A	Ras/
Nvec-vc1.1-XM-001628740.3	2.8835e-05	-0.441931	0.543	0.602	0.476787	0	Nvec-vc1.1-XM-001628740.3	CTSL	Inhibitor_I29/Peptidase_C1/
Nvec-vc1.1-XM-001640283.2	2.92956e-05	-0.370862	0.23	0.299	0.484402	0	Nvec-vc1.1-XM-001640283.2	UBALD2	UBA_4/
Nvec-vc1.1-XM-001640613.3	2.97636e-05	-0.260528	0.214	0.29	0.492141	0	Nvec-vc1.1-XM-001640613.3	NAA30	Acetyltransf_1/
Nvec-vc1.1-XM-001641228.3	3.0317e-05	-0.390934	0.191	0.257	0.501292	0	Nvec-vc1.1-XM-001641228.3	TMEM170A	Tmemb_170/
Nvec-vc1.1-XM-001640467.3	3.17743e-05	-0.268544	0.236	0.313	0.525389	0	Nvec-vc1.1-XM-001640467.3		Mitoc_mL59/
Nvec-vc1.1-XM-001637865.3	3.52563e-05	0.328701	0.592	0.565	0.582963	0	Nvec-vc1.1-XM-001637865.3	CTSL	Inhibitor_I29/Peptidase_C1/
Nvec-vc1.1-XM-001624716.3	3.89244e-05	0.292982	0.374	0.303	0.643615	0	Nvec-vc1.1-XM-001624716.3	SOX14	HMG_box/SOXp/
Nvec-vc1.1-XM-032363265.2	4.02858e-05	0.434875	0.262	0.201	0.666125	0	Nvec-vc1.1-XM-032363265.2	DHX8	DEAD/Helicase_C/HA2/OB_NTP_bind/IBR/
Nvec-vc1.1-XM-032382866.2	4.35442e-05	-0.37642	0.241	0.307	0.720003	0	Nvec-vc1.1-XM-032382866.2	MAF1	Maf1/
Nvec-vc1.1-XM-001634913.3	4.36839e-05	0.511795	0.262	0.207	0.722313	0	Nvec-vc1.1-XM-001634913.3	SLC34A2	Na_Pi_cotrans/Na_Pi_cotrans/
Nvec-vc1.1-XM-032384221.2	4.40211e-05	-0.449423	0.414	0.48	0.727888	0	Nvec-vc1.1-XM-032384221.2	ETV6	Ets/
Nvec-vc1.1-XM-032371111.2	4.44475e-05	0.43823	0.288	0.231	0.73494	0	Nvec-vc1.1-XM-032371111.2	H3C13	Histone/
Nvec-vc1.1-XM-048721900.1	4.49365e-05	-0.333727	0.264	0.341	0.743025	0	Nvec-vc1.1-XM-048721900.1	SF3A3	SF3a60_bindingd/SF3A3/Telomere_Sde2_2/DUF3449/
Nvec-vc1.1-XM-048734532.1	4.97993e-05	-0.415544	0.474	0.532	0.823431	0	Nvec-vc1.1-XM-048734532.1	CRIP2	LIM/LIM/
Nvec-vc1.1-XM-032374982.2	5.12373e-05	-0.266331	0.226	0.3	0.847208	0	Nvec-vc1.1-XM-032374982.2	LYPLA1	Abhydrolase_2/
Nvec-vc1.1-XM-001639689.3	5.48162e-05	-0.349938	0.209	0.276	0.906386	0	Nvec-vc1.1-XM-001639689.3	UBE2I	UQ_con/
Nvec-vc1.1-XM-048719869.1	5.5721e-05	-0.308952	0.251	0.325	0.921347	0	Nvec-vc1.1-XM-048719869.1	TOMM22	Tom22/
Nvec-vc1.1-XM-001633084.3	5.67128e-05	-0.258245	0.406	0.487	0.937746	0	Nvec-vc1.1-XM-001633084.3	TAF13	TFIID-18kDa/
Nvec-vc1.1-XM-001630907.3	5.93902e-05	-0.388497	0.185	0.251	0.982018	0	Nvec-vc1.1-XM-001630907.3	MRPS16	Ribosomal_S16/
Nvec-vc1.1-XM-032377948.2	6.02202e-05	-0.413862	0.193	0.258	0.995741	0	Nvec-vc1.1-XM-032377948.2	ABCF2	ABC_tran/ABC_tran_Xtn/ABC_tran/
Nvec-vc1.1-XM-001641364.3	6.0512e-05	-0.340255	0.237	0.307	1	0	Nvec-vc1.1-XM-001641364.3	DBI	ACBP/
Nvec-vc1.1-XM-001624006.3	6.24531e-05	-0.320353	0.237	0.303	1	0	Nvec-vc1.1-XM-001624006.3	CPD	Peptidase_M14/CarboxypepD_reg/
Nvec-vc1.1-XM-048725833.1	6.35275e-05	-0.289401	0.289	0.359	1	0	Nvec-vc1.1-XM-048725833.1	FAM32A	DUF1754/
Nvec-vc1.1-XM-001629190.3	6.43969e-05	-0.308904	0.246	0.314	1	0	Nvec-vc1.1-XM-001629190.3	CNOT7	CAF1/
Nvec-vc1.1-XM-001639736.3	6.47922e-05	-0.300801	0.284	0.359	1	0	Nvec-vc1.1-XM-001639736.3	HSPA9	HSP70/
Nvec-vc1.1-XM-048725836.1	6.58483e-05	-0.318599	0.265	0.34	1	0	Nvec-vc1.1-XM-048725836.1	EIF3C	eIF-3c_N/PCI/
Nvec-vc1.1-XM-001626112.3	6.59823e-05	0.444794	0.259	0.203	1	0	Nvec-vc1.1-XM-001626112.3
Nvec-vc1.1-XM-048728876.1	7.0335e-05	-0.340782	0.25	0.322	1	0	Nvec-vc1.1-XM-048728876.1	API5	API5/
Nvec-vc1.1-XM-032377736.2	7.41742e-05	-0.335998	0.187	0.25	1	0	Nvec-vc1.1-XM-032377736.2	ATPSCKMT
Nvec-vc1.1-XM-032366015.2	7.46736e-05	-0.409687	0.189	0.253	1	0	Nvec-vc1.1-XM-032366015.2	CLINT1	ENTH/
Nvec-vc1.1-XM-048726561.1	7.57661e-05	0.502753	0.277	0.228	1	0	Nvec-vc1.1-XM-048726561.1	MAPK15	Pkinase/
Nvec-vc1.1-XM-001629878.3	7.65234e-05	0.418643	0.301	0.25	1	0	Nvec-vc1.1-XM-001629878.3	GEMIN8	GEMIN8/
Nvec-vc1.1-XM-032366433.2	7.71796e-05	-0.266222	0.438	0.518	1	0	Nvec-vc1.1-XM-032366433.2	SEM1	DSS1_SEM1/
Nvec-vc1.1-XM-001639269.3	7.79077e-05	0.320473	0.534	0.494	1	0	Nvec-vc1.1-XM-001639269.3	AHCY	AdoHcyase/AdoHcyase_NAD/
Nvec-vc1.1-XM-001629863.3	7.99401e-05	-0.360019	0.203	0.267	1	0	Nvec-vc1.1-XM-001629863.3	MAT2A	S-AdoMet_synt_N/S-AdoMet_synt_M/S-AdoMet_synt_C/
Nvec-vc1.1-XM-001641461.3	8.15025e-05	-0.254396	0.3	0.382	1	0	Nvec-vc1.1-XM-001641461.3	LIN52	LIN52/
Nvec-vc1.1-XM-001637445.3	8.25725e-05	0.566868	0.284	0.24	1	0	Nvec-vc1.1-XM-001637445.3	DUSP6	Rhodanese/DSPc/
Nvec-vc1.1-XM-001632024.3	8.40943e-05	-0.375361	0.195	0.259	1	0	Nvec-vc1.1-XM-001632024.3	POLR2H	RNA_pol_Rpb8/
Nvec-vc1.1-XM-001628761.3	9.33166e-05	-0.325695	0.193	0.257	1	0	Nvec-vc1.1-XM-001628761.3	DAZAP1	RRM_1/
Nvec-vc1.1-XM-032377911.2	9.47477e-05	-0.258128	0.282	0.355	1	0	Nvec-vc1.1-XM-032377911.2	MPP6	L27/PDZ/SH3_2/Guanylate_kin/
Nvec-vc1.1-XM-001637157.3	0.000100332	-0.286832	0.305	0.384	1	0	Nvec-vc1.1-XM-001637157.3	SNRPA1	LRR_9/
Nvec-vc1.1-XM-048724459.1	0.000100709	-0.318436	0.259	0.322	1	0	Nvec-vc1.1-XM-048724459.1	UBE2J2	UQ_con/
Nvec-vc1.1-XM-001628946.3	0.000100901	-0.366167	0.221	0.286	1	0	Nvec-vc1.1-XM-001628946.3	ATF6	bZIP_1/
Nvec-vc1.1-XM-001629860.3	0.000105441	-0.297174	0.208	0.272	1	0	Nvec-vc1.1-XM-001629860.3	PHC1	SAM_1/
Nvec-vc1.1-XM-001636598.3	0.000106535	0.344023	0.509	0.482	1	0	Nvec-vc1.1-XM-001636598.3	C1QBP	MAM33/
Nvec-vc1.1-XM-001630761.3	0.00010715	0.482389	0.28	0.227	1	0	Nvec-vc1.1-XM-001630761.3	C9orf135	DUF4572/
Nvec-vc1.1-XM-001632619.3	0.000115906	0.302561	0.483	0.444	1	0	Nvec-vc1.1-XM-001632619.3	GLUL	Gln-synt_N/Gln-synt_C/
Nvec-vc1.1-XM-032371130.2	0.000116427	0.254884	0.726	0.695	1	0	Nvec-vc1.1-XM-032371130.2
Nvec-vc1.1-XM-048726141.1	0.000127089	-0.265374	0.397	0.477	1	0	Nvec-vc1.1-XM-048726141.1	NF2	FERM_N/FERM_M/FERM_C/ERM/
Nvec-vc1.1-XM-001641296.3	0.000128192	0.491077	0.28	0.235	1	0	Nvec-vc1.1-XM-001641296.3	RNF38	zf-RING_2/
Nvec-vc1.1-XM-001642062.3	0.000131642	-0.261592	0.228	0.298	1	0	Nvec-vc1.1-XM-001642062.3	PSMD13	PCI/Rpn9_C/
Nvec-vc1.1-XM-001641854.3	0.000135172	-0.317887	0.196	0.257	1	0	Nvec-vc1.1-XM-001641854.3	SF3A1	Surp/Surp/PRP21_like_P/ubiquitin/
Nvec-vc1.1-XM-032371942.2	0.000158985	-0.280391	0.219	0.285	1	0	Nvec-vc1.1-XM-032371942.2	SRRM1	PWI/Lipase_GDSL_2/
Nvec-vc1.1-XM-001629809.3	0.000160563	-0.434074	0.192	0.251	1	0	Nvec-vc1.1-XM-001629809.3	C6orf62	DUF4566/
Nvec-vc1.1-XM-032370802.2	0.000161458	-0.266301	0.388	0.455	1	0	Nvec-vc1.1-XM-032370802.2	RDX	FERM_N/FERM_M/FERM_C/ERM/
Nvec-vc1.1-XM-032382352.2	0.000162094	0.471959	0.254	0.201	1	0	Nvec-vc1.1-XM-032382352.2	GPR157	Dicty_CAR/
Nvec-vc1.1-XM-048719716.1	0.000168811	0.426579	0.292	0.238	1	0	Nvec-vc1.1-XM-048719716.1	DZIP3	HEPN_DZIP3/NACHT/LRR_6/LRR_6/
Nvec-vc1.1-XM-048722557.1	0.000171182	-0.2746	0.205	0.27	1	0	Nvec-vc1.1-XM-048722557.1	ABT1	RRM_1/
Nvec-vc1.1-XM-001623004.3	0.00017186	-0.487564	0.302	0.36	1	0	Nvec-vc1.1-XM-001623004.3	PLIN2	Perilipin/
Nvec-vc1.1-XM-001633359.3	0.000172255	-0.291656	0.247	0.313	1	0	Nvec-vc1.1-XM-001633359.3	FN3KRP	Fructosamin_kin/
Nvec-vc1.1-XM-001639017.3	0.000176939	-0.424828	0.234	0.295	1	0	Nvec-vc1.1-XM-001639017.3
Nvec-NVE13160	0.000179107	-0.610826	0.301	0.355	1	0	Nvec-NVE13160	CFL1	Cofilin_ADF/
Nvec-vc1.1-XM-001640887.3	0.000180902	0.262589	0.614	0.595	1	0	Nvec-vc1.1-XM-001640887.3	ABRACL	Costars/
Nvec-vc1.1-XM-048731215.1	0.000186774	-0.343694	0.219	0.28	1	0	Nvec-vc1.1-XM-048731215.1	RC3H2	zf-RING_5/ROQ_II/zf-CCCH/
Nvec-vc1.1-XM-032382529.2	0.000208483	0.389728	0.288	0.235	1	0	Nvec-vc1.1-XM-032382529.2	STPG4
Nvec-vc1.1-XM-032372534.2	0.000236991	-0.405881	0.944	0.887	1	0	Nvec-vc1.1-XM-032372534.2
Nvec-vc1.1-XM-048731786.1	0.000243075	-0.477057	0.457	0.51	1	0	Nvec-vc1.1-XM-048731786.1	RLRb	CARD_2/DEAD/RIG-I_C/Helicase_C/RIG-I_C-RD/
Nvec-vc1.1-XM-001630088.3	0.000244645	-0.277405	0.195	0.257	1	0	Nvec-vc1.1-XM-001630088.3	PEF1	EF-hand_7/EF-hand_8/
Nvec-vc1.1-XM-001630337.3	0.000264743	-0.259734	0.325	0.398	1	0	Nvec-vc1.1-XM-001630337.3	SNX12	PX/
Nvec-vc1.1-XM-048724102.1	0.000273218	-0.277984	0.199	0.261	1	0	Nvec-vc1.1-XM-048724102.1		TPR_8/TPR_8/TPR_17/
Nvec-vc1.1-XM-001632361.2	0.000282141	0.289264	0.372	0.32	1	0	Nvec-vc1.1-XM-001632361.2	AVIL	Gelsolin/Gelsolin/Gelsolin/
Nvec-vc1.1-XM-001634986.3	0.000282307	0.274005	0.337	0.274	1	0	Nvec-vc1.1-XM-001634986.3	STAT5A	STAT_alpha/STAT_bind/SH2/
Nvec-vc1.1-XM-001629490.3	0.000282752	-0.407797	0.581	0.622	1	0	Nvec-vc1.1-XM-001629490.3
Nvec-vc1.1-XM-001641074.3	0.000289081	0.444474	0.269	0.223	1	0	Nvec-vc1.1-XM-001641074.3	RPA3	Rep_fac-A_3/
Nvec-vc1.1-XM-001640464.3	0.000296127	-0.316665	0.195	0.255	1	0	Nvec-vc1.1-XM-001640464.3	GTPBP2	GTP_EFTU/GTP_EFTU_D2/
Nvec-vc1.1-XM-032375592.2	0.000296866	-0.275632	0.366	0.439	1	0	Nvec-vc1.1-XM-032375592.2
Nvec-vc1.1-XM-048725188.1	0.000308156	-0.308136	0.193	0.251	1	0	Nvec-vc1.1-XM-048725188.1	FDX2	Fer2/
Nvec-vc1.1-XM-032385119.2	0.000339479	0.267057	0.317	0.263	1	0	Nvec-vc1.1-XM-032385119.2	HMCN1	I-set/I-set/Ig_3/fn3/
Nvec-vc1.1-XM-048721243.1	0.000360952	-0.251653	0.259	0.325	1	0	Nvec-vc1.1-XM-048721243.1	CNOT1	CNOT1_HEAT/CNOT1_TTP_bind/CNOT1_CAF1_bind/DUF3819/Not1/
Nvec-vc1.1-XM-048731219.1	0.000368285	-0.280398	0.264	0.329	1	0	Nvec-vc1.1-XM-048731219.1		RVT_1/RT_RNaseH_2/Integrase_H2C2/rve/
Nvec-vc1.1-XM-048730194.1	0.000370986	0.331098	0.302	0.251	1	0	Nvec-vc1.1-XM-048730194.1	PKD1L2	F5_F8_type_C/EGF/EGF/EGF/REJ/GPS/PLAT/PKD_channel/
Nvec-vc1.1-XM-032385126.2	0.000413418	-0.252652	0.216	0.278	1	0	Nvec-vc1.1-XM-032385126.2		PPI_Ypi1/
Nvec-vc1.1-XM-032376233.2	0.00042449	-0.276068	0.205	0.266	1	0	Nvec-vc1.1-XM-032376233.2		MRP-63/
Nvec-vc1.1-XM-032385655.2	0.000446238	0.281484	0.542	0.516	1	0	Nvec-vc1.1-XM-032385655.2	SEPHS1	AIRS/AIRS_C/
Nvec-vc1.1-XM-001638533.3	0.000463273	-0.327852	0.194	0.252	1	0	Nvec-vc1.1-XM-001638533.3	DDX19A	DEAD/Helicase_C/
Nvec-vc1.1-XM-048722689.1	0.000491348	-0.347611	0.221	0.278	1	0	Nvec-vc1.1-XM-048722689.1	SF3B1	SF3b1/
Nvec-vc1.1-XM-001630576.3	0.000505516	-0.277446	0.267	0.329	1	0	Nvec-vc1.1-XM-001630576.3	WIPI2
Nvec-vc1.1-XM-048728915.1	0.000522351	-0.384153	0.284	0.344	1	0	Nvec-vc1.1-XM-048728915.1	SMDT1	DDDD/
Nvec-v1g183927	0.000549269	-0.390317	0.221	0.27	1	0	Nvec-v1g183927	DYNLRB2	Robl_LC7/
Nvec-vc1.1-XM-001633518.3	0.000573399	-0.29729	0.265	0.326	1	0	Nvec-vc1.1-XM-001633518.3	ETF1	eRF1_1/eRF1_2/eRF1_3/
Nvec-vc1.1-XM-001623107.3	0.000588469	-0.28127	0.27	0.335	1	0	Nvec-vc1.1-XM-001623107.3	GDF5	TGFb_propeptide/TGF_beta/
Nvec-vc1.1-XM-001632421.3	0.000617364	0.311564	0.335	0.284	1	0	Nvec-vc1.1-XM-001632421.3	RAB10	Ras/
Nvec-vc1.1-XM-001630858.3	0.000658097	-0.343395	0.251	0.306	1	0	Nvec-vc1.1-XM-001630858.3	TNFAIP3	OTU/zf-A20/zf-A20/
Nvec-vc1.1-XM-032370467.2	0.000670701	0.313278	0.429	0.385	1	0	Nvec-vc1.1-XM-032370467.2	SRSF7	RRM_1/zf-CCHC/
Nvec-vc1.1-XM-032383062.2	0.000691443	-0.262227	0.205	0.263	1	0	Nvec-vc1.1-XM-032383062.2
Nvec-vc1.1-XM-032377962.2	0.000724221	0.322019	0.3	0.253	1	0	Nvec-vc1.1-XM-032377962.2	PRLHR	7tm_1/
Nvec-vc1.1-XM-032379072.2	0.000743141	0.439801	0.252	0.214	1	0	Nvec-vc1.1-XM-032379072.2	PRKG1	cNMP_binding/cNMP_binding/Pkinase/
Nvec-vc1.1-XM-032382893.2	0.00084422	0.309827	0.46	0.436	1	0	Nvec-vc1.1-XM-032382893.2	CSNK2A1	Pkinase/
Nvec-vc1.1-XM-048723124.1	0.000896464	-0.312293	0.2	0.255	1	0	Nvec-vc1.1-XM-048723124.1	MTHFD1	THF_DHG_CYH/THF_DHG_CYH_C/FTHFS/
Nvec-vc1.1-XM-032383881.2	0.000904419	-0.3259	0.215	0.272	1	0	Nvec-vc1.1-XM-032383881.2
Nvec-vc1.1-XM-032362392.2	0.00094245	0.433071	0.252	0.209	1	0	Nvec-vc1.1-XM-032362392.2	CNTNAP2	Laminin_G_2/Laminin_G_2/Laminin_G_2/Laminin_G_2/
Nvec-vc1.1-XM-048720045.1	0.000989204	-0.278187	0.198	0.251	1	0	Nvec-vc1.1-XM-048720045.1	DXO	RAI1/
Nvec-vc1.1-XM-032367264.2	0.000991029	-0.281487	0.198	0.256	1	0	Nvec-vc1.1-XM-032367264.2	SLC6A9	SNF/
Nvec-vc1.1-XM-048721466.1	0.000991107	-0.398527	0.211	0.255	1	0	Nvec-vc1.1-XM-048721466.1		Hint_2/
Nvec-vc1.1-XM-048731783.1	0.00109069	-0.373375	0.307	0.356	1	0	Nvec-vc1.1-XM-048731783.1	RLRb	CARD_2/DEAD/RIG-I_C/Helicase_C/RIG-I_C-RD/
Nvec-vc1.1-XM-001627424.3	0.00111882	-0.250344	0.409	0.489	1	0	Nvec-vc1.1-XM-001627424.3	FTH1	Ferritin/
Nvec-vc1.1-XM-001639798.2	0.00133033	-0.380124	0.274	0.331	1	0	Nvec-vc1.1-XM-001639798.2	GTF2A2	TFIIA_gamma_N/TFIIA_gamma_C/
Nvec-v1g239401	0.00135858	-0.871809	0.284	0.324	1	0	Nvec-v1g239401
Nvec-vc1.1-XM-001632044.3	0.0014297	0.272027	0.295	0.247	1	0	Nvec-vc1.1-XM-001632044.3	ARRDC1	Arrestin_N/Arrestin_C/
Nvec-vc1.1-XM-032379062.2	0.0017392	-0.286508	0.483	0.55	1	0	Nvec-vc1.1-XM-032379062.2		HAD_2/
Nvec-vc1.1-XM-032363059.2	0.00180467	0.250363	0.591	0.58	1	0	Nvec-vc1.1-XM-032363059.2	CHRAC1	CBFD_NFYB_HMF/
Nvec-NVE3972	0.00202138	-0.404715	0.223	0.269	1	0	Nvec-NVE3972
Nvec-vc1.1-XM-032383741.2	0.00211874	0.263147	0.256	0.209	1	0	Nvec-vc1.1-XM-032383741.2	CRB1
Nvec-vc1.1-XM-001639307.3	0.00221272	-0.307422	0.317	0.373	1	0	Nvec-vc1.1-XM-001639307.3	MAFG	bZIP_Maf/
Nvec-vc1.1-XM-001641685.3	0.00229712	0.362759	0.256	0.217	1	0	Nvec-vc1.1-XM-001641685.3	RIBC2	RIB43A/
Nvec-vc1.1-XM-032367579.2	0.00249819	0.420142	0.289	0.25	1	0	Nvec-vc1.1-XM-032367579.2	RBPMS	RRM_1/RRM_1/
Nvec-vc1.1-XM-032384850.2	0.00265811	-0.254001	0.422	0.463	1	0	Nvec-vc1.1-XM-032384850.2	CNDP2	Peptidase_M20/M20_dimer/
Nvec-vc1.1-XM-032386833.2	0.00274948	0.439787	0.287	0.251	1	0	Nvec-vc1.1-XM-032386833.2	IQCD
Nvec-v1g238274	0.00297302	-0.347771	0.269	0.323	1	0	Nvec-v1g238274
Nvec-vc1.1-XM-001636522.3	0.0032064	0.315287	0.272	0.229	1	0	Nvec-vc1.1-XM-001636522.3	MYL1	EF-hand_7/EF-hand_7/
Nvec-vc1.1-XM-001635292.3	0.00337331	-0.272404	0.214	0.265	1	0	Nvec-vc1.1-XM-001635292.3	PITPNA	IP_trans/
Nvec-vc1.1-XM-001630751.3	0.0034712	0.388241	0.323	0.287	1	0	Nvec-vc1.1-XM-001630751.3	KDM8	Cupin_8/
Nvec-NVE6437	0.00348094	-0.489495	0.453	0.487	1	0	Nvec-NVE6437
Nvec-vc1.1-XM-001636673.3	0.00362737	0.365515	0.323	0.285	1	0	Nvec-vc1.1-XM-001636673.3	PACRG	ParcG/
Nvec-NVE13323	0.00364234	-0.343952	0.38	0.417	1	0	Nvec-NVE13323
Nvec-vc1.1-XM-001634353.3	0.00370718	0.38048	0.302	0.272	1	0	Nvec-vc1.1-XM-001634353.3	GABARAP	Atg8/
Nvec-vc1.1-XM-048720326.1	0.00382683	-0.265962	0.205	0.253	1	0	Nvec-vc1.1-XM-048720326.1	GTPBP1	GTP_EFTU/GTP_EFTU_D2/
Nvec-vc1.1-XM-001634441.3	0.00384972	-0.285934	0.239	0.289	1	0	Nvec-vc1.1-XM-001634441.3		Usp/
Nvec-vc1.1-XM-032363378.2	0.00410853	0.36989	0.256	0.22	1	0	Nvec-vc1.1-XM-032363378.2	SCRIB	PDZ/PDZ/PDZ/EF-hand_7/
Nvec-vc1.1-XM-048731524.1	0.00423794	0.350738	0.26	0.222	1	0	Nvec-vc1.1-XM-048731524.1	TOR1A	Torsin/
Nvec-vc1.1-XM-048733249.1	0.00434633	0.275501	0.302	0.264	1	0	Nvec-vc1.1-XM-048733249.1	LMO7	CH/LIM/
Nvec-vc1.1-XM-032370843.2	0.00468666	0.411561	0.264	0.231	1	0	Nvec-vc1.1-XM-032370843.2	SYT11	C2/
Nvec-vc1.1-XM-001638182.3	0.00478931	-0.722628	0.37	0.389	1	0	Nvec-vc1.1-XM-001638182.3		CBM_14/CBM_14/CBM_14/CBM_14/CBM_14/CBM_14/CBM_14/
Nvec-vc1.1-XM-001630259.3	0.00590463	0.354854	0.305	0.277	1	0	Nvec-vc1.1-XM-001630259.3	H4C1	CENP-T_C/
Nvec-vc1.1-XM-032382489.2	0.00637794	0.333906	0.319	0.288	1	0	Nvec-vc1.1-XM-032382489.2	ACTN4	CH/CH/Spectrin/Spectrin/Spectrin/Spectrin/EFhand_Ca_insen/
Nvec-v1g83142	0.00647956	-0.254263	0.211	0.255	1	0	Nvec-v1g83142	SDHAF1	Complex1_LYR/
Nvec-vc1.1-XM-001627997.3	0.00683252	-0.255309	0.82	0.806	1	0	Nvec-vc1.1-XM-001627997.3	SNRPD1	LSM/
Nvec-vc1.1-XM-032380552.2	0.00809615	0.282719	0.322	0.288	1	0	Nvec-vc1.1-XM-032380552.2	DVL1	DIX/Dishevelled/PDZ/DEP/Dsh_C/
Nvec-vc1.1-XM-032370147.2	0.00820142	0.305596	0.267	0.227	1	0	Nvec-vc1.1-XM-032370147.2
Nvec-vc1.1-XM-048732631.1	0.00844592	-0.370058	0.225	0.261	1	0	Nvec-vc1.1-XM-048732631.1
Nvec-NVE13257	0.00874191	-0.384682	0.983	0.945	1	0	Nvec-NVE13257
Nvec-vc1.1-XM-048721953.1	0.00876557	-0.285002	0.548	0.602	1	0	Nvec-vc1.1-XM-048721953.1	TTC28	TPR_12/TPR_12/TPR_12/TPR_12/TPR_12/CHAT/
Nvec-vc1.1-XM-001622708.3	0.00881058	0.33371	0.395	0.37	1	0	Nvec-vc1.1-XM-001622708.3	TAF12	TFIID_20kDa/
Nvec-vc1.1-XM-001636807.3	4.43504e-206	-3.535	0.247	0.857	7.33334e-202	1	Nvec-vc1.1-XM-001636807.3	CNFN	PLAC8/
Nvec-vc1.1-XM-048728987.1	2.8717e-193	-1.4514	0.945	0.998	4.74836e-189	1	Nvec-vc1.1-XM-048728987.1
Nvec-vc1.1-XM-048728848.1	5.77979e-188	4.11572	0.475	0.048	9.55689e-184	1	Nvec-vc1.1-XM-048728848.1	MYOF	C2/C2/FerI/C2/FerB/C2/C2/C2/C2/Ferlin_C/
Nvec-vc1.1-XM-001624274.3	9.21315e-185	1.68035	0.994	0.794	1.5234e-180	1	Nvec-vc1.1-XM-001624274.3
Nvec-vc1.1-XM-048721665.1	3.35998e-166	-3.48701	0.253	0.816	5.55572e-162	1	Nvec-vc1.1-XM-048721665.1
Nvec-vc1.1-XM-001641184.3	2.38879e-163	-3.1906	0.496	0.904	3.94986e-159	1	Nvec-vc1.1-XM-001641184.3		ShK/ShK/
Nvec-vc1.1-XM-032384093.2	8.74471e-161	-2.75894	0.324	0.844	1.44594e-156	1	Nvec-vc1.1-XM-032384093.2	ACTB	Actin/
Nvec-vc1.1-XM-048727073.1	1.5042e-152	2.47308	0.783	0.311	2.48719e-148	1	Nvec-vc1.1-XM-048727073.1	SUSD2	NIDO/AMOP/VWD/Sushi/
Nvec-vc1.1-XM-032363373.2	2.40651e-148	-1.81988	0.686	0.955	3.97916e-144	1	Nvec-vc1.1-XM-032363373.2	CALM3	EF-hand_7/EF-hand_7/
Nvec-vc1.1-XM-048726696.1	1.61102e-136	3.60748	0.407	0.057	2.66382e-132	1	Nvec-vc1.1-XM-048726696.1	LAMA3	Laminin_EGF/Laminin_EGF/Laminin_EGF/Laminin_EGF/Laminin_EGF/Laminin_EGF/Laminin_EGF/Laminin_EGF/Laminin_EGF/Laminin_EGF/Laminin_EGF/Laminin_EGF/Laminin_EGF/
Nvec-vc1.1-XM-001629447.3	4.85377e-135	-2.82872	0.196	0.732	8.02571e-131	1	Nvec-vc1.1-XM-001629447.3
Nvec-vc1.1-XM-032365937.2	1.19442e-134	5.12475	0.321	0.024	1.97497e-130	1	Nvec-vc1.1-XM-032365937.2
Nvec-vc1.1-XM-032386287.2	2.00109e-131	3.02373	0.458	0.085	3.3088e-127	1	Nvec-vc1.1-XM-032386287.2
Nvec-vc1.1-XM-032366571.2	2.67497e-129	4.42787	0.289	0.017	4.42306e-125	1	Nvec-vc1.1-XM-032366571.2	NGB	Globin/
Nvec-vc1.1-XM-048724280.1	8.07893e-121	4.35286	0.291	0.022	1.33585e-116	1	Nvec-vc1.1-XM-048724280.1	ITGAV	VCBS/Integrin_alpha2/
Nvec-vc1.1-XM-048726227.1	6.19901e-120	3.68169	0.337	0.038	1.02501e-115	1	Nvec-vc1.1-XM-048726227.1		Laminin_G_3/
Nvec-vc1.1-XM-048727961.1	4.65988e-118	2.97723	0.397	0.064	7.70511e-114	1	Nvec-vc1.1-XM-048727961.1
Nvec-vc1.1-XM-048729276.1	5.65716e-115	3.31494	0.409	0.074	9.35412e-111	1	Nvec-vc1.1-XM-048729276.1	LBP	LBP_BPI_CETP/LBP_BPI_CETP_C/
Nvec-NVE10399	2.3942e-113	2.7992	0.437	0.086	3.95881e-109	1	Nvec-NVE10399
Nvec-vc1.1-XM-001626284.3	3.89835e-112	3.82001	0.358	0.053	6.44593e-108	1	Nvec-vc1.1-XM-001626284.3		SAA/
Nvec-vc1.1-XM-032369933.2	4.78333e-110	4.28751	0.262	0.019	7.90924e-106	1	Nvec-vc1.1-XM-032369933.2	DIRAS1	Ras/
Nvec-vc1.1-XM-001641991.3	5.75062e-109	2.33357	0.495	0.121	9.50864e-105	1	Nvec-vc1.1-XM-001641991.3		LPMO_10/
Nvec-vc1.1-XM-032378991.2	7.52076e-107	2.23345	0.486	0.116	1.24356e-102	1	Nvec-vc1.1-XM-032378991.2
Nvec-vc1.1-XM-032385537.2	6.7584e-106	1.46658	0.925	0.624	1.1175e-101	1	Nvec-vc1.1-XM-032385537.2	GBP3	GBP/Peptidase_S74/
Nvec-vc1.1-XM-032381020.2	5.0616e-103	3.3881	0.345	0.055	8.36935e-99	1	Nvec-vc1.1-XM-032381020.2	ZIC4	zf_ZIC/zf-C2H2/zf-C2H2/
Nvec-vc1.1-XM-001637026.3	1.89256e-101	-2.63638	0.245	0.682	3.12936e-97	1	Nvec-vc1.1-XM-001637026.3	ACTB	Actin/
Nvec-vc1.1-XM-032361849.2	8.19002e-100	2.38865	0.426	0.094	1.35422e-95	1	Nvec-vc1.1-XM-032361849.2	ELK1	Ets/
Nvec-vc1.1-XM-032362351.2	1.58467e-98	2.07492	0.492	0.134	2.62026e-94	1	Nvec-vc1.1-XM-032362351.2		MFS_1/MFS_1/
Nvec-vc1.1-XM-001634866.3	2.39556e-96	-1.48411	0.56	0.868	3.96106e-92	1	Nvec-vc1.1-XM-001634866.3	CUZD1	Zona_pellucida/
Nvec-vc1.1-XM-032384891.2	2.52516e-96	3.14278	0.381	0.077	4.17535e-92	1	Nvec-vc1.1-XM-032384891.2	HSPG2	Collagen/Collagen/Ig_3/Ig_3/Ig_3/Lectin_C/
Nvec-vc1.1-XM-048733868.1	2.35083e-95	3.18019	0.39	0.087	3.8871e-91	1	Nvec-vc1.1-XM-048733868.1	MPEG1	MACPF/
Nvec-vc1.1-XM-001633845.3	5.33582e-95	1.66998	0.902	0.717	8.82277e-91	1	Nvec-vc1.1-XM-001633845.3	CASP3	CARD/Peptidase_C14/
Nvec-vc1.1-XM-001640356.3	4.26606e-94	3.51435	0.262	0.027	7.05393e-90	1	Nvec-vc1.1-XM-001640356.3	NPFFR2	7tm_1/
Nvec-vc1.1-XM-001631860.3	6.98648e-92	-3.52145	0.076	0.513	1.15521e-87	1	Nvec-vc1.1-XM-001631860.3	CD63	Tetraspanin/
Nvec-vc1.1-XM-032387219.2	8.74057e-92	3.29248	0.295	0.042	1.44525e-87	1	Nvec-vc1.1-XM-032387219.2	HRH2	7tm_1/
Nvec-vc1.1-XM-048733915.1	1.43931e-90	-0.954947	0.94	0.988	2.3799e-86	1	Nvec-vc1.1-XM-048733915.1
Nvec-vc1.1-XM-032379586.2	5.33171e-89	2.47163	0.329	0.058	8.81598e-85	1	Nvec-vc1.1-XM-032379586.2	FBXL13	F-box-like/LRR_6/LRR_6/
Nvec-vc1.1-XM-032382358.2	5.29182e-88	-2.63633	0.223	0.638	8.75003e-84	1	Nvec-vc1.1-XM-032382358.2
Nvec-vc1.1-XM-032364306.2	7.08963e-87	2.48663	0.355	0.074	1.17227e-82	1	Nvec-vc1.1-XM-032364306.2	VAT1	ADH_N/ADH_zinc_N_2/
Nvec-NVE12939	1.54505e-86	2.71797	0.397	0.092	2.55474e-82	1	Nvec-NVE12939		Macin/
Nvec-vc1.1-XM-001640826.3	1.28498e-85	-0.942547	0.858	0.966	2.12471e-81	1	Nvec-vc1.1-XM-001640826.3	SNRPG	LSM/
Nvec-vc1.1-XM-001633167.3	7.00441e-85	1.40423	0.822	0.457	1.15818e-80	1	Nvec-vc1.1-XM-001633167.3
Nvec-vc1.1-XM-001640033.3	3.04462e-82	-0.883639	0.948	0.991	5.03428e-78	1	Nvec-vc1.1-XM-001640033.3
Nvec-vc1.1-XM-001641405.3	3.33269e-81	0.714209	0.991	0.974	5.5106e-77	1	Nvec-vc1.1-XM-001641405.3	SEC61B	Sec61_beta/
Nvec-vc1.1-XM-001626451.3	3.69838e-80	2.39898	0.377	0.094	6.11527e-76	1	Nvec-vc1.1-XM-001626451.3	HVCN1	Ion_trans/
Nvec-vc1.1-XM-001623946.3	3.31367e-79	2.31489	0.403	0.106	5.47916e-75	1	Nvec-vc1.1-XM-001623946.3	PROP1	Homeodomain/
Nvec-vc1.1-XM-001629243.3	7.48154e-79	-1.72074	0.406	0.742	1.23707e-74	1	Nvec-vc1.1-XM-001629243.3		Tropomyosin/
Nvec-vc1.1-XM-032371649.2	1.31324e-78	3.10347	0.271	0.043	2.17144e-74	1	Nvec-vc1.1-XM-032371649.2	PCSK5	S8_pro-domain/Peptidase_S8/P_proprotein/GF_recep_IV/GF_recep_IV/
Nvec-vc1.1-XM-001640276.2	1.59267e-78	-1.30664	0.548	0.838	2.63348e-74	1	Nvec-vc1.1-XM-001640276.2	NDUFAB1	PP-binding/
Nvec-vc1.1-XM-048725566.1	2.44776e-77	2.67699	0.298	0.055	4.04736e-73	1	Nvec-vc1.1-XM-048725566.1
Nvec-vc1.1-XM-048724757.1	3.80063e-77	1.59456	0.656	0.319	6.28435e-73	1	Nvec-vc1.1-XM-048724757.1	GFPT1	GATase_6/SIS/SIS/
Nvec-vc1.1-XM-032381908.2	9.76036e-77	2.31314	0.312	0.06	1.61388e-72	1	Nvec-vc1.1-XM-032381908.2	HAND2	HLH/
Nvec-vc1.1-XM-048725824.1	1.04307e-74	-3.29713	0.075	0.457	1.72472e-70	1	Nvec-vc1.1-XM-048725824.1	CALML6	EF-hand_7/EF-hand_7/
Nvec-vc1.1-XM-032362227.2	2.57538e-74	-2.40213	0.161	0.554	4.25839e-70	1	Nvec-vc1.1-XM-032362227.2
Nvec-vc1.1-XM-032379825.2	5.47355e-74	2.74663	0.285	0.053	9.05051e-70	1	Nvec-vc1.1-XM-032379825.2
Nvec-vc1.1-XM-048726161.1	2.37028e-72	1.36052	0.715	0.374	3.91925e-68	1	Nvec-vc1.1-XM-048726161.1		Tae4/
Nvec-vc1.1-XM-048728453.1	4.03155e-72	2.13639	0.371	0.097	6.66617e-68	1	Nvec-vc1.1-XM-048728453.1	LHCGR	LRR_8/7tm_1/
Nvec-vc1.1-XM-001632975.3	3.40403e-71	0.802674	0.999	0.894	5.62856e-67	1	Nvec-vc1.1-XM-001632975.3
Nvec-vc1.1-XM-001628843.3	8.78255e-71	0.937531	0.928	0.797	1.45219e-66	1	Nvec-vc1.1-XM-001628843.3	P4HB	Thioredoxin/Thioredoxin_6/Thioredoxin/
Nvec-vc1.1-XM-032381945.2	3.19087e-69	-2.8603	0.106	0.471	5.2761e-65	1	Nvec-vc1.1-XM-032381945.2	COMMD5	COMM_domain/
Nvec-vc1.1-XM-032387290.2	1.28143e-68	2.84363	0.258	0.045	2.11884e-64	1	Nvec-vc1.1-XM-032387290.2	VWA5A	VIT/VWA_3/
Nvec-vc1.1-XM-048720625.1	3.18268e-68	-1.77299	0.305	0.665	5.26257e-64	1	Nvec-vc1.1-XM-048720625.1		MARVEL/
Nvec-vc1.1-XM-048731560.1	3.76419e-68	4.05093	0.357	0.104	6.22409e-64	1	Nvec-vc1.1-XM-048731560.1
Nvec-vc1.1-XM-001639580.3	3.85035e-68	-1.10751	0.662	0.885	6.36655e-64	1	Nvec-vc1.1-XM-001639580.3	COX6A1	COX6A/
Nvec-vc1.1-XM-048727720.1	1.52239e-67	1.49082	0.573	0.238	2.51727e-63	1	Nvec-vc1.1-XM-048727720.1
Nvec-vc1.1-XM-048722947.1	2.18492e-67	-2.97712	0.075	0.436	3.61277e-63	1	Nvec-vc1.1-XM-048722947.1
Nvec-vc1.1-XM-048733547.1	2.52382e-67	2.97216	0.262	0.049	4.17313e-63	1	Nvec-vc1.1-XM-048733547.1	FSTL5	SPARC_Ca_bdg/
Nvec-vc1.1-XM-001640236.3	3.15456e-66	2.19904	0.317	0.075	5.21606e-62	1	Nvec-vc1.1-XM-001640236.3	PLEKHA6	PH/
Nvec-vc1.1-XM-001626082.3	1.23307e-65	-2.30342	0.165	0.527	2.03888e-61	1	Nvec-vc1.1-XM-001626082.3
Nvec-vc1.1-XM-001634862.3	1.29602e-65	-3.59791	0.049	0.393	2.14296e-61	1	Nvec-vc1.1-XM-001634862.3		Tropomyosin/
Nvec-vc1.1-XM-001637235.3	2.67354e-65	0.948867	0.95	0.788	4.42069e-61	1	Nvec-vc1.1-XM-001637235.3	IFI44	Septin/
Nvec-vc1.1-XM-032361976.2	1.53759e-64	1.59145	0.56	0.259	2.54241e-60	1	Nvec-vc1.1-XM-032361976.2	IRF2	IRF/
Nvec-vc1.1-XM-048723235.1	4.96747e-64	2.61541	0.265	0.052	8.21371e-60	1	Nvec-vc1.1-XM-048723235.1	OIT3	EGF_CA/EGF_CA/EGF_CA/EGF_3/EGF_CA/EGF_CA/EGF_CA/EGF_3/EGF_3/EGF_3/EGF_CA/EGF_CA/EGF_3/EGF_3/EGF_3/EGF_CA/EGF_CA/EGF_CA/EGF_CA/EGF_3/EGF_CA/EGF_3/EGF_CA/EGF_3/EGF_3/Zona_pellucida/
Nvec-vc1.1-XM-001633385.3	6.58777e-63	-0.665301	0.957	0.985	1.08929e-58	1	Nvec-vc1.1-XM-001633385.3	YWHAE	14-3-3/
Nvec-v1g185619	4.07146e-61	-3.12181	0.072	0.404	6.73216e-57	1	Nvec-v1g185619	DYNLRB2	Robl_LC7/
Nvec-vc1.1-XM-048721897.1	1.20492e-60	1.27831	0.617	0.294	1.99233e-56	1	Nvec-vc1.1-XM-048721897.1
Nvec-vc1.1-XM-048733167.1	1.91613e-60	1.78007	0.413	0.143	3.16833e-56	1	Nvec-vc1.1-XM-048733167.1	TRANK1
Nvec-vc1.1-XM-001631546.3	3.95404e-60	-2.88917	0.112	0.45	6.53801e-56	1	Nvec-vc1.1-XM-001631546.3	ODF3	SHIPPO-rpt/SHIPPO-rpt/SHIPPO-rpt/SHIPPO-rpt/
Nvec-vc1.1-XM-032367348.2	2.05478e-59	2.48095	0.288	0.071	3.39758e-55	1	Nvec-vc1.1-XM-032367348.2	DLC1	RhoGAP/START/
Nvec-vc1.1-XM-001636460.3	4.39494e-59	2.06403	0.322	0.09	7.26703e-55	1	Nvec-vc1.1-XM-001636460.3	CNTN5	V-set/
Nvec-vc1.1-XM-048730287.1	2.02191e-58	2.19643	0.273	0.061	3.34322e-54	1	Nvec-vc1.1-XM-048730287.1	LAMB1	Laminin_N/Laminin_EGF/Laminin_EGF/Laminin_EGF/Laminin_EGF/Laminin_EGF/Laminin_EGF/Laminin_EGF/Laminin_EGF/Laminin_EGF/Laminin_EGF/Laminin_EGF/Laminin_EGF/Laminin_EGF/
Nvec-vc1.1-XM-048719811.1	4.24807e-58	2.25467	0.289	0.072	7.02418e-54	1	Nvec-vc1.1-XM-048719811.1	CARD11	CARD/
Nvec-vc1.1-XM-001639319.3	4.71733e-58	-2.62956	0.094	0.424	7.8001e-54	1	Nvec-vc1.1-XM-001639319.3	MYL1	EF-hand_6/
Nvec-vc1.1-XM-032369445.2	8.78815e-58	-1.07865	0.603	0.839	1.45312e-53	1	Nvec-vc1.1-XM-032369445.2		zf-CCHC/zf-CCHC/zf-CCHC/zf-CCHC/zf-CCHC/zf-CCHC/zf-CCHC/zf-CCHC/zf-CCHC/
Nvec-vc1.1-XM-001631699.3	5.55968e-57	1.80442	0.377	0.123	9.19293e-53	1	Nvec-vc1.1-XM-001631699.3	RILPL1	Jnk-SapK_ap_N/RILP/
Nvec-vc1.1-XM-048728575.1	8.86038e-57	-2.96727	0.075	0.397	1.46506e-52	1	Nvec-vc1.1-XM-048728575.1	ADD1	Aldolase_II/
Nvec-vc1.1-XM-032369305.2	3.39947e-56	-0.98784	0.668	0.868	5.62102e-52	1	Nvec-vc1.1-XM-032369305.2	SNRPB	LSM/
Nvec-vc1.1-XM-032364164.2	5.9995e-55	2.79347	0.291	0.081	9.92017e-51	1	Nvec-vc1.1-XM-032364164.2	CEP350
Nvec-vc1.1-XM-048733148.1	6.7811e-55	0.904655	0.863	0.597	1.12125e-50	1	Nvec-vc1.1-XM-048733148.1
Nvec-vc1.1-XM-001624370.3	1.10624e-54	-0.959862	0.74	0.903	1.82916e-50	1	Nvec-vc1.1-XM-001624370.3	ATP1B1	Na_K-ATPase/
Nvec-vc1.1-XM-032374710.2	2.82325e-54	1.87418	0.374	0.132	4.66825e-50	1	Nvec-vc1.1-XM-032374710.2	PRKCD	C1_1/C1_1/Pkinase/Pkinase_C/
Nvec-vc1.1-XM-048733219.1	3.44141e-54	1.45102	0.282	0.066	5.69037e-50	1	Nvec-vc1.1-XM-048733219.1	SPOCK2	SPARC_Ca_bdg/Thyroglobulin_1/
Nvec-vc1.1-XM-001627228.3	6.09717e-54	1.85037	0.351	0.112	1.00817e-49	1	Nvec-vc1.1-XM-001627228.3		Neurensin/
Nvec-vc1.1-XM-048729186.1	6.15379e-54	1.37575	0.506	0.222	1.01753e-49	1	Nvec-vc1.1-XM-048729186.1	SPDEF	Ets/
Nvec-vc1.1-XM-001637813.3	1.97103e-53	-2.12745	0.191	0.504	3.2591e-49	1	Nvec-vc1.1-XM-001637813.3		Usp/
Nvec-vc1.1-XM-032378126.2	2.92892e-53	-1.64376	0.286	0.599	4.84296e-49	1	Nvec-vc1.1-XM-032378126.2	CSRP1	LIM/LIM/
Nvec-vc1.1-XM-048728495.1	5.60369e-53	-2.33785	0.132	0.446	9.2657e-49	1	Nvec-vc1.1-XM-048728495.1	GSN	Gelsolin/Gelsolin/Gelsolin/
Nvec-vc1.1-XM-048719444.1	5.88254e-53	-1.72525	0.308	0.607	9.72679e-49	1	Nvec-vc1.1-XM-048719444.1
Nvec-vc1.1-XM-032375922.2	6.59113e-53	-1.54105	0.325	0.63	1.08984e-48	1	Nvec-vc1.1-XM-032375922.2
Nvec-vc1.1-XM-032384593.2	1.65845e-52	2.69447	0.256	0.061	2.74225e-48	1	Nvec-vc1.1-XM-032384593.2	ARF3	Arf/
Nvec-vc1.1-XM-032382726.2	2.25707e-52	1.90026	0.338	0.108	3.73207e-48	1	Nvec-vc1.1-XM-032382726.2	PLOD3
Nvec-vc1.1-XM-032384594.2	9.88223e-52	2.96887	0.294	0.089	1.63403e-47	1	Nvec-vc1.1-XM-032384594.2	HK2	Hexokinase_1/Hexokinase_2/
Nvec-vc1.1-XM-048721492.1	1.4267e-51	1.87959	0.367	0.134	2.35905e-47	1	Nvec-vc1.1-XM-048721492.1	RPS6KA2	Pkinase/Pkinase_C/Pkinase/
Nvec-vc1.1-XM-048720901.1	2.31792e-51	1.35512	0.548	0.267	3.83269e-47	1	Nvec-vc1.1-XM-048720901.1		TMEM151/
Nvec-vc1.1-XM-032372012.2	7.31466e-51	-3.25581	0.035	0.322	1.20948e-46	1	Nvec-vc1.1-XM-032372012.2
Nvec-vc1.1-XM-001625313.3	7.53851e-51	-0.980802	0.701	0.888	1.24649e-46	1	Nvec-vc1.1-XM-001625313.3	SNRPD2	LSM/
Nvec-vc1.1-XM-001621991.3	1.41031e-50	-2.15026	0.163	0.468	2.33194e-46	1	Nvec-vc1.1-XM-001621991.3	PAICS	SAICAR_synt/AIRC/
Nvec-vc1.1-XM-048734719.1	2.60119e-50	0.947367	0.786	0.542	4.30106e-46	1	Nvec-vc1.1-XM-048734719.1	TNIP1	CC2-LZ/
Nvec-vc1.1-XM-001641695.3	3.16511e-50	1.92469	0.317	0.1	5.23351e-46	1	Nvec-vc1.1-XM-001641695.3	STIM2	SAM_2/SOAR/
Nvec-vc1.1-XM-001637340.2	5.18105e-50	-1.74744	0.263	0.563	8.56687e-46	1	Nvec-vc1.1-XM-001637340.2	HPGDS	GST_N/GST_C_3/
Nvec-vc1.1-XM-001636076.3	7.96432e-50	-3.10423	0.049	0.336	1.3169e-45	1	Nvec-vc1.1-XM-001636076.3		CDPS/
Nvec-vc1.1-XM-001633901.3	8.4003e-50	1.98455	0.309	0.096	1.38899e-45	1	Nvec-vc1.1-XM-001633901.3	TBX3	T-box/
Nvec-vc1.1-XM-001636780.3	2.48499e-48	-2.83606	0.062	0.345	4.10894e-44	1	Nvec-vc1.1-XM-001636780.3	MYL9	EF-hand_6/EF-hand_8/
Nvec-vc1.1-XM-032376933.1	2.6912e-48	-2.14141	0.151	0.451	4.4499e-44	1	Nvec-vc1.1-XM-032376933.1	TPPP2	p25-alpha/
Nvec-vc1.1-XM-048728853.1	5.87605e-48	1.1233	0.663	0.407	9.71605e-44	1	Nvec-vc1.1-XM-048728853.1	TLX1	Homeodomain/
Nvec-vc1.1-XM-048728203.1	1.25765e-46	1.84841	0.328	0.114	2.07952e-42	1	Nvec-vc1.1-XM-048728203.1	UNC13B	C2/C1_1/C2/DUF1041/Membr_traf_MHD/C2/
Nvec-vc1.1-XM-032372165.2	1.76921e-46	1.83494	0.311	0.101	2.92539e-42	1	Nvec-vc1.1-XM-032372165.2
Nvec-vc1.1-XM-032382339.2	8.38353e-46	1.72209	0.319	0.106	1.38622e-41	1	Nvec-vc1.1-XM-032382339.2	PIK3AP1	DBB/
Nvec-vc1.1-XM-048734601.1	2.96028e-45	1.90154	0.278	0.083	4.89482e-41	1	Nvec-vc1.1-XM-048734601.1		CARDB/CARDB/CARDB/CARDB/
Nvec-vc1.1-XM-001633054.3	1.19275e-44	1.8947	0.298	0.095	1.97221e-40	1	Nvec-vc1.1-XM-001633054.3
Nvec-vc1.1-XM-048730161.1	3.01546e-44	1.43036	0.57	0.321	4.98607e-40	1	Nvec-vc1.1-XM-048730161.1	FOS	bZIP_1/
Nvec-vc1.1-XM-048719751.1	3.37869e-44	1.61206	0.367	0.142	5.58667e-40	1	Nvec-vc1.1-XM-048719751.1	TECPR1	Hyd_WA/Hyd_WA/Hyd_WA/Pex24p/Hyd_WA/Hyd_WA/
Nvec-vc1.1-XM-048725091.1	3.86261e-44	-2.20325	0.131	0.413	6.38682e-40	1	Nvec-vc1.1-XM-048725091.1		SAM_1/
Nvec-vc1.1-XM-032366427.2	6.61632e-44	-1.70627	0.224	0.509	1.09401e-39	1	Nvec-vc1.1-XM-032366427.2	CBX3	Chromo/Chromo_shadow/
Nvec-vc1.1-XM-032365815.2	1.72563e-43	-1.85912	0.183	0.469	2.85332e-39	1	Nvec-vc1.1-XM-032365815.2
Nvec-vc1.1-XM-032380631.2	2.06364e-43	-1.53624	0.25	0.543	3.41223e-39	1	Nvec-vc1.1-XM-032380631.2		CD20/
Nvec-v1g237368	7.0825e-43	-2.00219	0.186	0.469	1.17109e-38	1	Nvec-v1g237368	MEIG1	Meiosis_expr/
Nvec-vc1.1-XM-048731958.1	2.58696e-42	1.41773	0.253	0.068	4.27753e-38	1	Nvec-vc1.1-XM-048731958.1	COL4A1	Collagen/Collagen/Collagen/Collagen/Collagen/Collagen/Collagen/Collagen/Collagen/Collagen/Collagen/Collagen/Collagen/Collagen/C4/C4/
Nvec-vc1.1-XM-001637351.3	4.14381e-42	-1.98744	0.256	0.517	6.85179e-38	1	Nvec-vc1.1-XM-001637351.3	C1orf194	DUF3695/
Nvec-vc1.1-XM-001639477.3	8.05572e-42	-0.842096	0.665	0.853	1.33201e-37	1	Nvec-vc1.1-XM-001639477.3	SNRPD3	LSM/
Nvec-vc1.1-XM-032370353.2	1.20881e-41	1.4558	0.535	0.298	1.99876e-37	1	Nvec-vc1.1-XM-032370353.2	SPAG1	TPR_16/TPR_8/TPR_8/TPR_16/RPAP3_C/
Nvec-vc1.1-XM-001623655.3	1.22846e-41	2.01231	0.285	0.094	2.03126e-37	1	Nvec-vc1.1-XM-001623655.3	ZC4H2	zf-C4H2/zf-C4H2/
Nvec-vc1.1-XM-048724238.1	2.40734e-41	-2.31219	0.105	0.369	3.98054e-37	1	Nvec-vc1.1-XM-048724238.1		Usp/
Nvec-vc1.1-XM-048730851.1	2.18078e-40	1.02203	0.574	0.336	3.60592e-36	1	Nvec-vc1.1-XM-048730851.1
Nvec-vc1.1-XM-001633482.3	2.81788e-40	-0.721287	0.757	0.88	4.65937e-36	1	Nvec-vc1.1-XM-001633482.3	YBX3	CSD/
Nvec-vc1.1-XM-032384466.2	3.21201e-40	-0.313738	0.996	0.998	5.31106e-36	1	Nvec-vc1.1-XM-032384466.2	ATP5MC2	ATP-synt_C/
Nvec-vc1.1-XM-001633366.3	4.08036e-40	1.77979	0.265	0.082	6.74687e-36	1	Nvec-vc1.1-XM-001633366.3	SERINC1	Serinc/
Nvec-v1g206164	5.69105e-40	-0.787263	0.613	0.816	9.41015e-36	1	Nvec-v1g206164	BTG1	BTG/
Nvec-vc1.1-XM-001626691.3	6.14178e-40	-1.64636	0.207	0.485	1.01554e-35	1	Nvec-vc1.1-XM-001626691.3	EDF1	MBF1/HTH_3/
Nvec-vc1.1-XM-001631441.3	1.29217e-39	2.12965	0.306	0.111	2.13661e-35	1	Nvec-vc1.1-XM-001631441.3
Nvec-vc1.1-XM-032374889.2	1.61178e-39	-1.79694	0.178	0.448	2.66508e-35	1	Nvec-vc1.1-XM-032374889.2
Nvec-vc1.1-XM-001636512.3	2.00574e-39	0.594109	0.932	0.814	3.31649e-35	1	Nvec-vc1.1-XM-001636512.3	RPN1	Ribophorin_I/
Nvec-vc1.1-XM-001627939.3	3.03803e-39	1.68279	0.276	0.091	5.02338e-35	1	Nvec-vc1.1-XM-001627939.3	SORCS3	Sortilin-Vps10/Sortilin_C/PKD_4/
Nvec-vc1.1-XM-001629396.3	3.04878e-39	-0.94394	0.538	0.758	5.04116e-35	1	Nvec-vc1.1-XM-001629396.3	COX5B	COX5B/
Nvec-vc1.1-XM-032363596.2	8.50335e-39	-0.802062	0.686	0.862	1.40603e-34	1	Nvec-vc1.1-XM-032363596.2	MAGOHB	Mago_nashi/
Nvec-vc1.1-XM-032380896.2	1.00936e-38	1.87302	0.263	0.084	1.66898e-34	1	Nvec-vc1.1-XM-032380896.2	HCRTR2	7tm_1/
Nvec-vc1.1-XM-048726400.1	1.23784e-38	1.49854	0.344	0.139	2.04678e-34	1	Nvec-vc1.1-XM-048726400.1	MIB1	MIB_HERC2/ZZ/MIB_HERC2/SH3_15/SH3_15/Ank_2/Ank_2/Ank_2/Ank_2/zf-C3HC4_3/zf-C3HC4_3/zf-C3HC4_3/
Nvec-vc1.1-XM-001622225.3	2.71898e-38	-0.830229	0.642	0.811	4.49584e-34	1	Nvec-vc1.1-XM-001622225.3	SRSF3	RRM_1/
Nvec-vc1.1-XM-001638944.3	3.68757e-38	-0.88178	0.62	0.79	6.0974e-34	1	Nvec-vc1.1-XM-001638944.3	ATP5F1C	ATP-synt/
Nvec-vc1.1-XM-001631596.3	3.89327e-38	0.522675	0.97	0.943	6.43751e-34	1	Nvec-vc1.1-XM-001631596.3	SSR3	TRAP-gamma/
Nvec-vc1.1-XM-048730406.1	4.17055e-38	1.63063	0.314	0.12	6.89601e-34	1	Nvec-vc1.1-XM-048730406.1	RRBP1
Nvec-vc1.1-XM-032383567.2	1.26739e-37	1.81917	0.253	0.08	2.09563e-33	1	Nvec-vc1.1-XM-032383567.2	THBS1	Sushi/TSP_3/TSP_3/TSP_3/TSP_3/TSP_3/TSP_3/TSP_3/TSP_C/MAM/Laminin_G_3/
Nvec-vc1.1-XM-032380328.2	1.56618e-37	1.40234	0.365	0.157	2.58969e-33	1	Nvec-vc1.1-XM-032380328.2	YES1	SH3_1/SH2/Pkinase_Tyr/
Nvec-vc1.1-XM-048728828.1	2.98988e-37	1.44873	0.34	0.138	4.94376e-33	1	Nvec-vc1.1-XM-048728828.1	ZC3H12A	UBA_6/RNase_Zc3h12a/
Nvec-vc1.1-XM-032372942.2	3.1552e-37	1.63521	0.325	0.13	5.21712e-33	1	Nvec-vc1.1-XM-032372942.2	LMAN1	Lectin_leg-like/
Nvec-vc1.1-XM-032363422.2	3.61152e-37	-3.04899	0.039	0.264	5.97164e-33	1	Nvec-vc1.1-XM-032363422.2	DPYS	Amidohydro_1/
Nvec-vc1.1-XM-048720504.1	4.28658e-37	1.67375	0.278	0.096	7.08785e-33	1	Nvec-vc1.1-XM-048720504.1	COL15A1	fn3/fn3/Collagen/Collagen/Collagen/Endostatin/
Nvec-vc1.1-XM-001637239.3	5.42324e-37	1.32963	0.357	0.147	8.96733e-33	1	Nvec-vc1.1-XM-001637239.3
Nvec-vc1.1-XM-048731444.1	7.74508e-37	1.78808	0.278	0.101	1.28065e-32	1	Nvec-vc1.1-XM-048731444.1
Nvec-vc1.1-XM-048725869.1	1.10818e-36	1.85923	0.272	0.095	1.83238e-32	1	Nvec-vc1.1-XM-048725869.1	ABR	RhoGEF/PH_19/C2/RhoGAP/
Nvec-NVE6121	1.25965e-36	-0.673735	0.765	0.897	2.08282e-32	1	Nvec-NVE6121	TMA7	TMA7/
Nvec-vc1.1-XM-001634894.3	1.58865e-36	-2.22924	0.106	0.354	2.62684e-32	1	Nvec-vc1.1-XM-001634894.3	TEX49
Nvec-NVE24513	2.64618e-36	1.32141	0.271	0.089	4.37547e-32	1	Nvec-NVE24513
Nvec-vc1.1-XM-001640353.3	5.94038e-36	1.5958	0.253	0.083	9.82242e-32	1	Nvec-vc1.1-XM-001640353.3	CDR2L
Nvec-vc1.1-XM-001628271.3	6.88023e-36	0.724732	0.738	0.501	1.13765e-31	1	Nvec-vc1.1-XM-001628271.3		Tae4/
Nvec-vc1.1-XM-048733866.1	1.35453e-35	1.47145	0.353	0.157	2.23972e-31	1	Nvec-vc1.1-XM-048733866.1	AFF3	AF-4/AF-4_C/
Nvec-vc1.1-XM-032373715.2	1.43518e-35	-2.88589	0.042	0.263	2.37306e-31	1	Nvec-vc1.1-XM-032373715.2
Nvec-vc1.1-XM-048720799.1	2.4702e-35	1.3588	0.553	0.321	4.08448e-31	1	Nvec-vc1.1-XM-048720799.1
Nvec-vc1.1-XM-032367671.2	7.03206e-35	1.46795	0.342	0.146	1.16275e-30	1	Nvec-vc1.1-XM-032367671.2	SCUBE2	EGF_3/EGF_CA/EGF_CA/EGF_CA/EGF_CA/EGF_CA/EGF_CA/EGF_CA/EGF_CA/EGF_CA/EGF_CA/EGF_CA/EGF_CA/EGF_CA/EGF_CA/EGF_CA/EGF_CA/EGF_CA/EGF_CA/EGF_CA/EGF_CA/EGF_CA/EGF_CA/EGF_CA/EGF_CA/EGF_CA/EGF_3/
Nvec-NVE7039	9.16313e-35	-1.32363	0.35	0.59	1.51512e-30	1	Nvec-NVE7039
Nvec-NVE11067	2.54902e-34	1.60343	0.275	0.102	4.2148e-30	1	Nvec-NVE11067
Nvec-NVE910	2.60057e-34	-3.40889	0.042	0.253	4.30005e-30	1	Nvec-NVE910
Nvec-vc1.1-XM-001631154.3	3.52535e-34	1.48267	0.314	0.129	5.82917e-30	1	Nvec-vc1.1-XM-001631154.3	SEC23A	zf-Sec23_Sec24/Sec23_trunk/Sec23_BS/Sec23_helical/Gelsolin/
Nvec-vc1.1-XM-001632294.3	3.69548e-34	-3.04095	0.043	0.255	6.11048e-30	1	Nvec-vc1.1-XM-001632294.3
Nvec-v1g233379	7.54485e-34	-2.81394	0.058	0.275	1.24754e-29	1	Nvec-v1g233379
Nvec-vc1.1-XM-001626548.3	1.61086e-33	0.405849	0.986	0.985	2.66356e-29	1	Nvec-vc1.1-XM-001626548.3	SSR4	TRAP-delta/
Nvec-vc1.1-XM-001628494.3	1.77001e-33	-2.17532	0.102	0.332	2.92671e-29	1	Nvec-vc1.1-XM-001628494.3	UMOD	Zona_pellucida/
Nvec-vc1.1-XM-001641787.3	2.46647e-33	1.92178	0.25	0.086	4.07831e-29	1	Nvec-vc1.1-XM-001641787.3	EDAR
Nvec-vc1.1-XM-032376379.2	2.65183e-33	0.809844	0.642	0.404	4.3848e-29	1	Nvec-vc1.1-XM-032376379.2	VCP	CDC48_N/CDC48_2/AAA/AAA_lid_3/AAA/AAA_lid_3/Vps4_C/
Nvec-NVE13734	3.49065e-33	-0.726992	0.76	0.868	5.7718e-29	1	Nvec-NVE13734
Nvec-vc1.1-XM-048724291.1	5.00043e-33	1.44703	0.312	0.131	8.26822e-29	1	Nvec-vc1.1-XM-048724291.1	PCBP3	KH_1/KH_1/KH_1/
Nvec-vc1.1-XM-048726573.1	9.28773e-33	-2.17191	0.095	0.324	1.53573e-28	1	Nvec-vc1.1-XM-048726573.1	AHI1	WD40/WD40/SH3_1/
Nvec-vc1.1-XM-032384616.2	1.66148e-32	-0.819822	0.606	0.8	2.74726e-28	1	Nvec-vc1.1-XM-032384616.2	FAXC	GST_N_4/GST_C_6/
Nvec-NVE2879	1.72656e-32	-1.11914	0.472	0.683	2.85486e-28	1	Nvec-NVE2879
Nvec-vc1.1-XM-001625349.3	1.7731e-32	-1.64812	0.161	0.395	2.93182e-28	1	Nvec-vc1.1-XM-001625349.3	CUTA	CutA1/
Nvec-vc1.1-XM-048733321.1	2.2688e-32	-1.34521	0.275	0.519	3.75146e-28	1	Nvec-vc1.1-XM-048733321.1	TES	PET/LIM/LIM/LIM/
Nvec-vc1.1-XM-001628411.3	7.96239e-32	-1.44555	0.24	0.474	1.31658e-27	1	Nvec-vc1.1-XM-001628411.3
Nvec-vc1.1-XM-032379287.2	2.43946e-31	1.48253	0.282	0.111	4.03365e-27	1	Nvec-vc1.1-XM-032379287.2	ZC3H12A	UBA_6/RNase_Zc3h12a/
Nvec-vc1.1-XM-032367330.2	3.25275e-31	-2.51997	0.056	0.264	5.37842e-27	1	Nvec-vc1.1-XM-032367330.2
Nvec-vc1.1-XM-032365442.2	3.76493e-31	-1.18857	0.324	0.56	6.22532e-27	1	Nvec-vc1.1-XM-032365442.2	PRDX4	AhpC-TSA/1-cysPrx_C/
Nvec-vc1.1-XM-001639260.3	5.53965e-31	0.740689	0.843	0.699	9.15981e-27	1	Nvec-vc1.1-XM-001639260.3	RO60	TROVE/TROVE/TROVE/
Nvec-vc1.1-XM-032384019.2	5.8977e-30	-2.45275	0.073	0.28	9.75185e-26	1	Nvec-vc1.1-XM-032384019.2	C9orf116	DUF4490/
Nvec-vc1.1-XM-001636842.3	6.34833e-30	-0.63702	0.76	0.887	1.0497e-25	1	Nvec-vc1.1-XM-001636842.3	MYL9	EF-hand_6/EF-hand_8/
Nvec-vc1.1-XM-032371184.2	9.74456e-30	-1.02099	0.364	0.596	1.61126e-25	1	Nvec-vc1.1-XM-032371184.2	PHF5A	PHF5/
Nvec-vc1.1-XM-032374672.2	1.13478e-29	-1.17282	0.361	0.58	1.87636e-25	1	Nvec-vc1.1-XM-032374672.2	DYNLRB2	Robl_LC7/
Nvec-vc1.1-XM-001630155.3	1.53873e-29	-2.46352	0.063	0.263	2.54429e-25	1	Nvec-vc1.1-XM-001630155.3		Usp/
Nvec-vc1.1-XM-001639735.3	1.64186e-29	-0.883209	0.58	0.741	2.71481e-25	1	Nvec-vc1.1-XM-001639735.3	LIN7C	L27/PDZ/
Nvec-v1g213132	2.03869e-29	0.668469	0.678	0.469	3.37097e-25	1	Nvec-v1g213132		Tae4/
Nvec-vc1.1-XM-048723266.1	2.31127e-29	1.3705	0.302	0.132	3.82168e-25	1	Nvec-vc1.1-XM-048723266.1	ATG9A	APG9/
Nvec-vc1.1-XM-032362029.2	3.01821e-29	-0.794557	0.642	0.797	4.9906e-25	1	Nvec-vc1.1-XM-032362029.2	MACROH2A1	Histone/Histone_H2A_C/Macro/
Nvec-vc1.1-XM-032369316.2	3.30627e-29	1.19613	0.306	0.132	5.46692e-25	1	Nvec-vc1.1-XM-032369316.2		Efg1/
Nvec-vc1.1-XM-001624453.3	4.37323e-29	-0.545458	0.931	0.951	7.23113e-25	1	Nvec-vc1.1-XM-001624453.3	UBC	ubiquitin/ubiquitin/ubiquitin/ubiquitin/ubiquitin/ubiquitin/ubiquitin/
Nvec-vc1.1-XM-001636691.3	4.40262e-29	-0.78601	0.609	0.773	7.27973e-25	1	Nvec-vc1.1-XM-001636691.3	MGST3	MAPEG/
Nvec-v1g132004	6.56313e-29	1.09457	0.432	0.238	1.08521e-24	1	Nvec-v1g132004	BRI3	DUF2367/
Nvec-NVE24602	6.64411e-29	-1.87187	0.118	0.333	1.0986e-24	1	Nvec-NVE24602
Nvec-vc1.1-XM-001631333.3	6.71206e-29	-1.4433	0.21	0.443	1.10984e-24	1	Nvec-vc1.1-XM-001631333.3	NDUFS8	Fer4_7/
Nvec-vc1.1-XM-048733982.1	1.02874e-28	-2.31767	0.066	0.262	1.70103e-24	1	Nvec-vc1.1-XM-048733982.1	THEG	THEG/THEG/THEG/THEG/THEG/THEG/
Nvec-vc1.1-XM-048721430.1	1.95725e-28	1.20536	0.358	0.176	3.23632e-24	1	Nvec-vc1.1-XM-048721430.1	MYO10	SH3_19/Myosin_head/PH/PH/MyTH4/FERM_M/
Nvec-vc1.1-XM-001640398.3	2.32675e-28	1.77106	0.263	0.104	3.84728e-24	1	Nvec-vc1.1-XM-001640398.3	GNG13	G-gamma/
Nvec-vc1.1-XM-048719709.1	3.36029e-28	1.47757	0.253	0.1	5.55625e-24	1	Nvec-vc1.1-XM-048719709.1	MFSD11	UNC-93/
Nvec-vc1.1-XM-001626383.3	4.91893e-28	-2.01368	0.104	0.309	8.13344e-24	1	Nvec-vc1.1-XM-001626383.3	EFCAB1	EF-hand_5/EF-hand_7/
Nvec-vc1.1-XM-048734382.1	5.47963e-28	-2.12318	0.076	0.277	9.06056e-24	1	Nvec-vc1.1-XM-048734382.1
Nvec-vc1.1-XM-032385136.2	1.07897e-27	1.40038	0.282	0.121	1.78408e-23	1	Nvec-vc1.1-XM-032385136.2	NCK1	SH3_1/SH3_1/SH3_9/SH2/
Nvec-vc1.1-XM-032371886.2	1.18606e-27	1.39751	0.301	0.137	1.96115e-23	1	Nvec-vc1.1-XM-032371886.2	GATAD2B	P66_CC/
Nvec-vc1.1-XM-001630537.3	3.09462e-27	-1.11824	0.335	0.547	5.11695e-23	1	Nvec-vc1.1-XM-001630537.3	SF3B5	SF3b10/
Nvec-vc1.1-XM-001632124.3	3.23945e-27	-1.1287	0.363	0.563	5.35644e-23	1	Nvec-vc1.1-XM-001632124.3	NDUFA13	GRIM-19/
Nvec-vc1.1-XM-001623327.3	3.38249e-27	0.912204	0.483	0.278	5.59295e-23	1	Nvec-vc1.1-XM-001623327.3
Nvec-vc1.1-XM-032362102.2	3.67624e-27	1.5112	0.283	0.125	6.07867e-23	1	Nvec-vc1.1-XM-032362102.2	GRAMD1A	GRAM/
Nvec-vc1.1-XM-001642021.3	4.68003e-27	-1.38035	0.154	0.373	7.73843e-23	1	Nvec-vc1.1-XM-001642021.3	LIMA1	LIM/
Nvec-vc1.1-XM-048721849.1	4.78444e-27	1.34114	0.289	0.131	7.91108e-23	1	Nvec-vc1.1-XM-048721849.1	SEC63	DnaJ/Sec63/Sec63/
Nvec-vc1.1-XM-032386412.2	5.09714e-27	1.76518	0.288	0.13	8.42811e-23	1	Nvec-vc1.1-XM-032386412.2
Nvec-vc1.1-XM-001632539.3	7.33539e-27	-1.50302	0.144	0.361	1.21291e-22	1	Nvec-vc1.1-XM-001632539.3		TspO_MBR/
Nvec-vc1.1-XM-032381588.2	8.87254e-27	1.04568	0.367	0.184	1.46707e-22	1	Nvec-vc1.1-XM-032381588.2	SRC	SH3_1/DUF1151/
Nvec-vc1.1-XM-032362039.2	1.52444e-26	1.29642	0.358	0.179	2.52066e-22	1	Nvec-vc1.1-XM-032362039.2	SLC17A5	MFS_1/
Nvec-vc1.1-XM-001628481.3	1.71437e-26	0.935442	0.471	0.282	2.8347e-22	1	Nvec-vc1.1-XM-001628481.3	NKX3_2	Homeodomain/
Nvec-vc1.1-XM-001627335.3	2.2431e-26	0.71125	0.816	0.631	3.70896e-22	1	Nvec-vc1.1-XM-001627335.3	STING1	TMEM173/
Nvec-vc1.1-XM-032365052.2	2.43211e-26	-0.778498	0.607	0.766	4.02149e-22	1	Nvec-vc1.1-XM-032365052.2	SRSF4	RRM_1/RRM_1/
Nvec-vc1.1-XM-001635326.3	2.62387e-26	-2.41572	0.075	0.261	4.33858e-22	1	Nvec-vc1.1-XM-001635326.3	CFAP77	DUF4483/
Nvec-vc1.1-XM-001626781.3	3.53518e-26	-0.515492	0.843	0.932	5.84543e-22	1	Nvec-vc1.1-XM-001626781.3	ATP5PD	Mt_ATP-synt_D/
Nvec-vc1.1-XM-001636631.3	3.63339e-26	0.855436	0.486	0.296	6.0078e-22	1	Nvec-vc1.1-XM-001636631.3	CLTC	Clathrin_propel/Clathrin_propel/Clathrin_propel/Clathrin_propel/Clathrin-link/Clathrin_H_link/Clathrin/Clathrin/Clathrin/Clathrin/Clathrin/Clathrin/Clathrin/
Nvec-vc1.1-XM-048726538.1	4.58202e-26	-1.75251	0.106	0.309	7.57636e-22	1	Nvec-vc1.1-XM-048726538.1	NDUFS5	Ndufs5/
Nvec-vc1.1-XM-001629587.3	5.39917e-26	0.883304	0.511	0.317	8.92753e-22	1	Nvec-vc1.1-XM-001629587.3	GRINA	Bax1-I/
Nvec-vc1.1-XM-032385385.2	5.60963e-26	-0.704014	0.599	0.781	9.27552e-22	1	Nvec-vc1.1-XM-032385385.2	ADK	PfkB/
Nvec-vc1.1-XM-048731351.1	7.49749e-26	-1.92096	0.086	0.281	1.23971e-21	1	Nvec-vc1.1-XM-048731351.1	UGT2B7	UDPGT/
Nvec-vc1.1-XM-001626963.3	1.67315e-25	0.396247	0.965	0.945	2.76655e-21	1	Nvec-vc1.1-XM-001626963.3	DAD1	DAD/
Nvec-vc1.1-XM-032362653.2	1.75108e-25	1.26888	0.272	0.117	2.89542e-21	1	Nvec-vc1.1-XM-032362653.2	SHC1	PID/SH2/
Nvec-vc1.1-XM-001635596.3	3.34954e-25	0.572034	0.725	0.557	5.53846e-21	1	Nvec-vc1.1-XM-001635596.3	ARPC2	P34-Arc/
Nvec-NVE20644	4.63123e-25	-1.29252	0.246	0.459	7.65774e-21	1	Nvec-NVE20644		COX7a/
Nvec-vc1.1-XM-048734756.1	5.57591e-25	-1.77702	0.122	0.321	9.21977e-21	1	Nvec-vc1.1-XM-048734756.1	DNALI1	Ax_dynein_light/
Nvec-vc1.1-XM-032370915.2	5.89604e-25	1.49381	0.253	0.108	9.7491e-21	1	Nvec-vc1.1-XM-032370915.2	SLCO4A1	OATP/Kazal_2/
Nvec-vc1.1-XM-001636697.3	6.42127e-25	-0.410707	0.929	0.968	1.06176e-20	1	Nvec-vc1.1-XM-001636697.3	ATP5PO	OSCP/
Nvec-vc1.1-XM-032372320.2	1.05153e-24	1.26458	0.296	0.14	1.7387e-20	1	Nvec-vc1.1-XM-032372320.2	DAAM1	Drf_GBD/Drf_FH3/FH2/
Nvec-vc1.1-XM-032376696.2	2.46016e-24	1.23617	0.289	0.137	4.06788e-20	1	Nvec-vc1.1-XM-032376696.2	NPDC1	NPDC1/
Nvec-vc1.1-XM-001638645.3	3.16335e-24	-1.81378	0.098	0.287	5.2306e-20	1	Nvec-vc1.1-XM-001638645.3	KCND1	Ion_trans_2/
Nvec-vc1.1-XM-001630570.3	5.65366e-24	-1.78283	0.115	0.309	9.34833e-20	1	Nvec-vc1.1-XM-001630570.3	DNAL4	Dynein_light/
Nvec-vc1.1-XM-032367622.2	1.1635e-23	0.954487	0.412	0.238	1.92385e-19	1	Nvec-vc1.1-XM-032367622.2	CTTN	HS1_rep/HS1_rep/HS1_rep/HS1_rep/HS1_rep/HS1_rep/HS1_rep/HS1_rep/SH3_1/
Nvec-vc1.1-XM-001632888.3	1.16707e-23	0.469892	0.932	0.851	1.92975e-19	1	Nvec-vc1.1-XM-001632888.3	DDOST	DDOST_48kD/
Nvec-v1g212694	1.2218e-23	-0.567043	0.806	0.874	2.02025e-19	1	Nvec-v1g212694	GNG8	G-gamma/
Nvec-vc1.1-XM-048732184.1	1.39818e-23	-1.93207	0.098	0.28	2.3119e-19	1	Nvec-vc1.1-XM-048732184.1	CEP63	CEP63/
Nvec-vc1.1-XM-001626785.3	1.41167e-23	1.18811	0.285	0.132	2.3342e-19	1	Nvec-vc1.1-XM-001626785.3	FBP2	FBPase/FBPase_C/
Nvec-vc1.1-XM-032364881.2	1.75687e-23	0.974941	0.383	0.212	2.90498e-19	1	Nvec-vc1.1-XM-032364881.2	MOB3B	Mob1_phocein/
Nvec-vc1.1-XM-001629167.3	2.66947e-23	-0.873415	0.519	0.677	4.41397e-19	1	Nvec-vc1.1-XM-001629167.3	UQCRB	UCR_14kD/
Nvec-vc1.1-XM-048720024.1	3.76834e-23	0.717103	0.76	0.611	6.23094e-19	1	Nvec-vc1.1-XM-048720024.1	SYNGR3	MARVEL/
Nvec-vc1.1-XM-032366729.2	3.95046e-23	-0.695373	0.612	0.761	6.53208e-19	1	Nvec-vc1.1-XM-032366729.2	SRSF4	RRM_1/zf-CCHC/
Nvec-vc1.1-XM-032367461.2	4.31969e-23	0.901592	0.396	0.221	7.1426e-19	1	Nvec-vc1.1-XM-032367461.2	NID1	EGF_3/EGF_CA/EGF_CA/EGF_CA/EGF_CA/EGF_CA/EGF_CA/EGF_CA/EGF_CA/EGF_CA/EGF_CA/EGF_CA/EGF_3/EGF_CA/
Nvec-vc1.1-XM-001632202.3	6.03573e-23	0.530471	0.744	0.577	9.98008e-19	1	Nvec-vc1.1-XM-001632202.3	ACTR2	Actin/
Nvec-vc1.1-XM-001637344.3	6.42858e-23	1.0013	0.364	0.2	1.06297e-18	1	Nvec-vc1.1-XM-001637344.3	TWF1	Cofilin_ADF/Cofilin_ADF/
Nvec-vc1.1-XM-032372466.2	6.73848e-23	-0.961392	0.371	0.566	1.11421e-18	1	Nvec-vc1.1-XM-032372466.2	DHRS4	adh_short_C2/
Nvec-vc1.1-XM-001639756.3	7.03514e-23	-0.889039	0.471	0.645	1.16326e-18	1	Nvec-vc1.1-XM-001639756.3	BHMT	S-methyl_trans/
Nvec-vc1.1-XM-032366184.2	7.25992e-23	1.01037	0.337	0.169	1.20043e-18	1	Nvec-vc1.1-XM-032366184.2	SH3BP2	PH/
Nvec-vc1.1-XM-032376026.2	7.43289e-23	-1.94267	0.091	0.27	1.22903e-18	1	Nvec-vc1.1-XM-032376026.2	CFAP20	DUF667/
Nvec-vc1.1-XM-001642008.3	8.2583e-23	-1.30175	0.253	0.449	1.36551e-18	1	Nvec-vc1.1-XM-001642008.3	CLDND2
Nvec-vc1.1-XM-032366858.2	8.4531e-23	1.08645	0.306	0.149	1.39772e-18	1	Nvec-vc1.1-XM-032366858.2	GRN	Granulin/Granulin/Granulin/Granulin/Granulin/Granulin/Granulin/Granulin/Granulin/Granulin/Granulin/Granulin/Granulin/Granulin/
Nvec-vc1.1-XM-001640639.3	1.02807e-22	0.561753	0.865	0.755	1.69991e-18	1	Nvec-vc1.1-XM-001640639.3	HSP90AA1	HATPase_c/HSP90/
Nvec-vc1.1-XM-048733823.1	2.32576e-22	0.87534	0.401	0.23	3.84564e-18	1	Nvec-vc1.1-XM-048733823.1	DSTYK	Dynamin_N/Pkinase/
Nvec-vc1.1-XM-032371092.2	2.3286e-22	-0.889198	0.449	0.621	3.85034e-18	1	Nvec-vc1.1-XM-032371092.2	VDAC2	Porin_3/
Nvec-vc1.1-XM-001634241.3	2.55796e-22	-1.70595	0.108	0.292	4.22959e-18	1	Nvec-vc1.1-XM-001634241.3	SPAG6	Arm/Arm/Arm/
Nvec-vc1.1-XM-001632924.3	3.0208e-22	-1.70543	0.14	0.327	4.9949e-18	1	Nvec-vc1.1-XM-001632924.3	C11orf1	DUF1143/
Nvec-vc1.1-XM-032372083.2	3.18863e-22	1.35913	0.25	0.113	5.2724e-18	1	Nvec-vc1.1-XM-032372083.2	DNAJC3	TPR_16/TPR_16/TPR_8/DnaJ/
Nvec-vc1.1-XM-032367277.2	4.83952e-22	-1.58134	0.129	0.318	8.00214e-18	1	Nvec-vc1.1-XM-032367277.2	LIN37	LIN37/
Nvec-vc1.1-XM-048732119.1	7.06204e-22	-0.977855	0.361	0.56	1.16771e-17	1	Nvec-vc1.1-XM-048732119.1	SDHC	Sdh_cyt/
Nvec-vc1.1-XM-001636541.3	7.13338e-22	0.587127	0.646	0.472	1.1795e-17	1	Nvec-vc1.1-XM-001636541.3	RAB35	Ras/
Nvec-vc1.1-XM-001639363.3	1.24182e-21	-1.78491	0.081	0.252	2.05335e-17	1	Nvec-vc1.1-XM-001639363.3	RSPH4A	Radial_spoke/
Nvec-vc1.1-XM-001633183.3	2.19113e-21	-1.86175	0.088	0.259	3.62303e-17	1	Nvec-vc1.1-XM-001633183.3	MORN3	MORN/MORN/MORN/MORN/MORN/MORN/
Nvec-vc1.1-XM-048730550.1	3.11408e-21	1.10957	0.327	0.175	5.14913e-17	1	Nvec-vc1.1-XM-048730550.1	SLC30A6	Cation_efflux/
Nvec-vc1.1-XM-001623685.3	3.28163e-21	-1.35747	0.137	0.316	5.42618e-17	1	Nvec-vc1.1-XM-001623685.3	RGMB	RGM_N/RGM_C/
Nvec-vc1.1-XM-032364782.2	3.34387e-21	0.75577	0.498	0.331	5.5291e-17	1	Nvec-vc1.1-XM-032364782.2	RAB24	Ras/
Nvec-vc1.1-XM-032385951.2	6.38034e-21	-1.17845	0.364	0.539	1.05499e-16	1	Nvec-vc1.1-XM-032385951.2	NYNRIN	Integrase_H2C2/rve/
Nvec-vc1.1-XM-001630732.3	6.82914e-21	-1.27697	0.222	0.411	1.1292e-16	1	Nvec-vc1.1-XM-001630732.3	ISCU	NifU_N/
Nvec-vc1.1-XM-032365202.2	6.95265e-21	1.25778	0.262	0.126	1.14962e-16	1	Nvec-vc1.1-XM-032365202.2	RPTOR	Raptor_N/WD40/WD40/
Nvec-vc1.1-XM-001619665.3	8.35282e-21	-1.23842	0.263	0.443	1.38114e-16	1	Nvec-vc1.1-XM-001619665.3	H2AC21	Histone/Histone_H2A_C/
Nvec-vc1.1-XM-001623354.3	9.85371e-21	-0.567969	0.767	0.85	1.62931e-16	1	Nvec-vc1.1-XM-001623354.3	SRSF7	RRM_1/zf-CCHC/
Nvec-vc1.1-XM-032383213.2	1.89711e-20	1.13254	0.304	0.159	3.13687e-16	1	Nvec-vc1.1-XM-032383213.2	ANPEP	Peptidase_M1_N/Peptidase_M1/ERAP1_C/
Nvec-vc1.1-XM-032383602.2	2.11134e-20	1.26358	0.279	0.14	3.49109e-16	1	Nvec-vc1.1-XM-032383602.2	RAF1	Pkinase_Tyr/
Nvec-v1g171933	2.35788e-20	-1.09542	0.253	0.445	3.89876e-16	1	Nvec-v1g171933	POLR2L	RNA_pol_N/
Nvec-vc1.1-XM-001624398.3	3.32852e-20	-1.57853	0.096	0.268	5.5037e-16	1	Nvec-vc1.1-XM-001624398.3	ARL3	Arf/
Nvec-vc1.1-XM-001630453.3	7.26814e-20	-0.942213	0.373	0.542	1.20179e-15	1	Nvec-vc1.1-XM-001630453.3	NDUFB8	NDUF_B8/
Nvec-vc1.1-XM-032374946.2	7.42804e-20	-0.473458	0.774	0.866	1.22823e-15	1	Nvec-vc1.1-XM-032374946.2	CIRBP	RRM_1/
Nvec-vc1.1-XM-048725318.1	8.34508e-20	0.654948	0.597	0.413	1.37986e-15	1	Nvec-vc1.1-XM-048725318.1	GBP6	GBP/GBP_C/
Nvec-vc1.1-XM-032365680.2	8.99108e-20	-0.526714	0.742	0.855	1.48668e-15	1	Nvec-vc1.1-XM-032365680.2	COX6B1	COX6B/
Nvec-vc1.1-XM-048723261.1	1.04209e-19	1.03787	0.324	0.178	1.72309e-15	1	Nvec-vc1.1-XM-048723261.1	AKT3	PH/Pkinase/Pkinase_C/
Nvec-vc1.1-XM-001640556.3	1.83483e-19	1.06436	0.296	0.156	3.03389e-15	1	Nvec-vc1.1-XM-001640556.3	RNASET2	Ribonuclease_T2/
Nvec-vc1.1-XM-001636661.3	1.95845e-19	-1.05999	0.282	0.466	3.23829e-15	1	Nvec-vc1.1-XM-001636661.3	PPP1CA	STPPase_N/Metallophos/
Nvec-vc1.1-XM-048722865.1	2.11052e-19	0.701364	0.478	0.319	3.48975e-15	1	Nvec-vc1.1-XM-048722865.1	MTCH2	Mito_carr/Mito_carr/
Nvec-vc1.1-XM-048719696.1	2.56574e-19	-1.57069	0.112	0.281	4.24245e-15	1	Nvec-vc1.1-XM-048719696.1	RAC1	Ras/
Nvec-vc1.1-XM-048727363.1	4.2563e-19	1.06348	0.321	0.175	7.0378e-15	1	Nvec-vc1.1-XM-048727363.1	PRKRA	dsrm/dsrm/
Nvec-vc1.1-XM-032367341.2	4.56649e-19	-0.747764	0.518	0.667	7.55069e-15	1	Nvec-vc1.1-XM-032367341.2
Nvec-vc1.1-XM-032367431.2	6.26861e-19	1.11271	0.298	0.164	1.03651e-14	1	Nvec-vc1.1-XM-032367431.2	TMEM19	DUF92/
Nvec-vc1.1-XM-032380956.2	7.6369e-19	-1.47099	0.115	0.277	1.26276e-14	1	Nvec-vc1.1-XM-032380956.2	SRSF6	RRM_1/RRM_1/
Nvec-vc1.1-XM-032363943.2	8.62139e-19	1.06404	0.266	0.134	1.42555e-14	1	Nvec-vc1.1-XM-032363943.2	SRGAP1	FCH/RhoGAP/SH3_1/
Nvec-v1g184753	1.16288e-18	0.311382	0.997	0.994	1.92283e-14	1	Nvec-v1g184753	SEC61G	SecE/
Nvec-v1g218449	1.24814e-18	0.370416	0.909	0.883	2.0638e-14	1	Nvec-v1g218449	TMEM258	Ost5/
Nvec-vc1.1-XM-032379134.2	1.2729e-18	0.873274	0.38	0.228	2.10474e-14	1	Nvec-vc1.1-XM-032379134.2	NSFL1C	UBA_4/SEP/UBX/
Nvec-vc1.1-XM-001623239.3	1.91725e-18	1.1667	0.262	0.134	3.17016e-14	1	Nvec-vc1.1-XM-001623239.3	UBE2R2	UQ_con/
Nvec-vc1.1-XM-032372114.2	1.94766e-18	-0.59444	0.712	0.815	3.22046e-14	1	Nvec-vc1.1-XM-032372114.2	ATF4	bZIP_1/
Nvec-vc1.1-XM-048731153.1	2.11601e-18	-1.6124	0.102	0.261	3.49883e-14	1	Nvec-vc1.1-XM-048731153.1
Nvec-vc1.1-XM-032370310.2	2.34557e-18	-1.30703	0.124	0.29	3.8784e-14	1	Nvec-vc1.1-XM-032370310.2	CALU	EF-hand_7/EF-hand_7/EF-hand_7/
Nvec-vc1.1-XM-001639574.3	2.50892e-18	-0.964103	0.329	0.502	4.1485e-14	1	Nvec-vc1.1-XM-001639574.3		Tropomyosin/
Nvec-vc1.1-XM-001632858.3	3.12109e-18	1.15516	0.26	0.133	5.16073e-14	1	Nvec-vc1.1-XM-001632858.3	RAB10	Ras/
Nvec-vc1.1-XM-032369560.2	3.97373e-18	1.02315	0.282	0.148	6.57057e-14	1	Nvec-vc1.1-XM-032369560.2
Nvec-vc1.1-XM-001634747.3	7.76639e-18	-0.791666	0.449	0.611	1.28417e-13	1	Nvec-vc1.1-XM-001634747.3	ADD1	Aldolase_II/
Nvec-vc1.1-XM-001622433.3	7.90308e-18	-1.28547	0.158	0.331	1.30677e-13	1	Nvec-vc1.1-XM-001622433.3	VBP1	Prefoldin/
Nvec-vc1.1-XM-001639208.3	9.10685e-18	0.915713	0.309	0.17	1.50582e-13	1	Nvec-vc1.1-XM-001639208.3	ABL1	SH3_1/SH2/Pkinase_Tyr/
Nvec-vc1.1-XM-001630458.3	9.40848e-18	0.562453	0.646	0.509	1.55569e-13	1	Nvec-vc1.1-XM-001630458.3	NCL	RRM_1/RRM_1/
Nvec-vc1.1-XM-001624432.3	1.00113e-17	-1.53231	0.114	0.272	1.65536e-13	1	Nvec-vc1.1-XM-001624432.3	ADSS2	Adenylsucc_synt/
Nvec-vc1.1-XM-032380541.2	2.06849e-17	-1.37267	0.157	0.316	3.42024e-13	1	Nvec-vc1.1-XM-032380541.2	LPP	LIM/LIM/LIM/
Nvec-vc1.1-XM-001628888.3	2.07576e-17	-1.51579	0.111	0.268	3.43227e-13	1	Nvec-vc1.1-XM-001628888.3
Nvec-vc1.1-XM-048728605.1	2.40487e-17	1.45433	0.288	0.155	3.97646e-13	1	Nvec-vc1.1-XM-048728605.1
Nvec-vc1.1-XM-001623467.3	2.65526e-17	-1.00925	0.22	0.398	4.39047e-13	1	Nvec-vc1.1-XM-001623467.3	CREBZF	bZIP_2/
Nvec-vc1.1-XM-001625639.3	3.81237e-17	-0.824285	0.384	0.561	6.30375e-13	1	Nvec-vc1.1-XM-001625639.3
Nvec-vc1.1-XM-032363143.2	4.52722e-17	1.01383	0.273	0.145	7.48575e-13	1	Nvec-vc1.1-XM-032363143.2	TJP1	PDZ/
Nvec-vc1.1-XM-001641165.3	6.38186e-17	-0.980949	0.278	0.45	1.05524e-12	1	Nvec-vc1.1-XM-001641165.3	NANOS1	zf-nanos/
Nvec-vc1.1-XM-001623212.2	7.19887e-17	-0.836341	0.401	0.56	1.19033e-12	1	Nvec-vc1.1-XM-001623212.2	NDUFS4	ETC_C1_NDUFA4/
Nvec-vc1.1-XM-001629235.2	1.09847e-16	0.418467	0.859	0.76	1.81632e-12	1	Nvec-vc1.1-XM-001629235.2	KRTCAP2	Keratin_assoc/
Nvec-vc1.1-XM-032369707.2	1.2461e-16	-1.52393	0.111	0.259	2.06042e-12	1	Nvec-vc1.1-XM-032369707.2	CFAP299	Glyco_transf_43/DUF4464/DUF4464/
Nvec-vc1.1-XM-032372617.2	1.42075e-16	1.21662	0.367	0.233	2.3492e-12	1	Nvec-vc1.1-XM-032372617.2	TAX1BP1	SKICH/
Nvec-vc1.1-XM-032376414.2	1.71707e-16	1.0327	0.315	0.186	2.83918e-12	1	Nvec-vc1.1-XM-032376414.2	NSF	CDC48_2/AAA/AAA_lid_3/AAA/
Nvec-vc1.1-XM-001629766.3	1.82395e-16	0.483518	0.542	0.389	3.0159e-12	1	Nvec-vc1.1-XM-001629766.3	LITAF	zf-LITAF-like/
Nvec-vc1.1-XM-001631184.3	2.03677e-16	-1.39889	0.122	0.277	3.3678e-12	1	Nvec-vc1.1-XM-001631184.3	RRAS2	Ras/
Nvec-vc1.1-XM-001640725.3	2.04797e-16	0.717122	0.422	0.281	3.38632e-12	1	Nvec-vc1.1-XM-001640725.3	LMAN2	Lectin_leg-like/
Nvec-vc1.1-XM-001630322.3	2.64927e-16	0.786114	0.407	0.272	4.38057e-12	1	Nvec-vc1.1-XM-001630322.3	PSAP	SapA/SapB_1/SapB_1/SapB_2/SapB_1/SapB_2/
Nvec-vc1.1-XM-032383880.2	2.72384e-16	-1.35711	0.118	0.27	4.50388e-12	1	Nvec-vc1.1-XM-032383880.2	TMX1	Thioredoxin/
Nvec-vc1.1-XM-001623954.3	2.73699e-16	0.606635	0.445	0.295	4.52561e-12	1	Nvec-vc1.1-XM-001623954.3	CLIC2	GST_C/
Nvec-vc1.1-XM-032366809.2	2.78287e-16	-0.636348	0.571	0.701	4.60147e-12	1	Nvec-vc1.1-XM-032366809.2	SRSF10	RRM_1/
Nvec-vc1.1-XM-032365785.2	3.57854e-16	-1.46603	0.122	0.275	5.91711e-12	1	Nvec-vc1.1-XM-032365785.2	RSPH4A	Radial_spoke/
Nvec-vc1.1-XM-048729905.1	6.02978e-16	0.9366	0.272	0.147	9.97024e-12	1	Nvec-vc1.1-XM-048729905.1	HECTD1	Ank_2/Sad1_UNC/MIB_HERC2/BTHB/HECT/
Nvec-vc1.1-XM-048726367.1	6.11892e-16	0.826674	0.355	0.22	1.01176e-11	1	Nvec-vc1.1-XM-048726367.1	MVP	Vault_2/Vault/Vault/Vault/Vault_2/Vault/Vault_4/Vault_3/MVP_shoulder/
Nvec-vc1.1-XM-001623382.3	6.25441e-16	-0.689936	0.45	0.612	1.03417e-11	1	Nvec-vc1.1-XM-001623382.3	FKBP1B	FKBP_C/
Nvec-vc1.1-XM-001641816.3	7.14044e-16	1.03543	0.253	0.134	1.18067e-11	1	Nvec-vc1.1-XM-001641816.3	SRA1	SRA1/
Nvec-vc1.1-XM-032376004.2	7.48125e-16	0.403019	0.951	0.882	1.23702e-11	1	Nvec-vc1.1-XM-032376004.2
Nvec-vc1.1-XM-032378772.2	1.10751e-15	1.63068	0.252	0.139	1.83127e-11	1	Nvec-vc1.1-XM-032378772.2	SRPK1	Pkinase/Pkinase/
Nvec-vc1.1-XM-032385930.2	1.24136e-15	-1.13154	0.183	0.347	2.05259e-11	1	Nvec-vc1.1-XM-032385930.2	NCBP2AS2
Nvec-vc1.1-XM-048720525.1	1.26308e-15	0.674269	0.512	0.369	2.08851e-11	1	Nvec-vc1.1-XM-048720525.1	DTX3L	Macro/zf-C3HC4_3/DTC/
Nvec-vc1.1-XM-032380732.1	1.31323e-15	1.03617	0.255	0.136	2.17142e-11	1	Nvec-vc1.1-XM-032380732.1
Nvec-vc1.1-XM-001634361.2	1.34524e-15	-0.990756	0.275	0.436	2.22436e-11	1	Nvec-vc1.1-XM-001634361.2	PHB2	Band_7/
Nvec-vc1.1-XM-001638643.3	2.21813e-15	-0.496959	0.721	0.802	3.66768e-11	1	Nvec-vc1.1-XM-001638643.3	COX7C	COX7C/
Nvec-vc1.1-XM-001635920.3	2.55675e-15	-0.569452	0.601	0.717	4.22759e-11	1	Nvec-vc1.1-XM-001635920.3
Nvec-vc1.1-XM-048730218.1	2.81814e-15	-0.749915	0.427	0.569	4.6598e-11	1	Nvec-vc1.1-XM-048730218.1	RBM4B	RRM_1/zf-CCHC/
Nvec-vc1.1-XM-032384096.2	2.82842e-15	0.883622	0.292	0.169	4.67679e-11	1	Nvec-vc1.1-XM-032384096.2	SEC31A	WD40/WD40/
Nvec-vc1.1-XM-032366838.2	3.85119e-15	0.983352	0.263	0.147	6.36795e-11	1	Nvec-vc1.1-XM-032366838.2	SLC34A2	Na_Pi_cotrans/Na_Pi_cotrans/
Nvec-vc1.1-XM-001635624.3	4.14975e-15	-0.418824	0.768	0.87	6.86161e-11	1	Nvec-vc1.1-XM-001635624.3	EIF1	SUI1/
Nvec-vc1.1-XM-032382760.2	4.24857e-15	-0.669027	0.527	0.661	7.02501e-11	1	Nvec-vc1.1-XM-032382760.2		RAM/
Nvec-NVE12059	4.35954e-15	-1.21728	0.196	0.352	7.2085e-11	1	Nvec-NVE12059
Nvec-vc1.1-XM-001636259.3	6.33386e-15	0.557912	0.6	0.477	1.0473e-10	1	Nvec-vc1.1-XM-001636259.3	PRRC2A	BAT2_N/
Nvec-vc1.1-XM-048720528.1	6.73237e-15	0.871762	0.298	0.173	1.1132e-10	1	Nvec-vc1.1-XM-048720528.1	NPEPL1	Pdase_M17_N2/Peptidase_M17/
Nvec-vc1.1-XM-048725821.1	6.98859e-15	-1.15911	0.243	0.4	1.15556e-10	1	Nvec-vc1.1-XM-048725821.1	DYNLT1	Tctex-1/
Nvec-vc1.1-XM-032364001.2	7.06715e-15	0.991843	0.268	0.151	1.16855e-10	1	Nvec-vc1.1-XM-032364001.2	SMAD1	MH1/MH2/
Nvec-vc1.1-XM-048730557.1	7.25476e-15	-1.17585	0.191	0.342	1.19957e-10	1	Nvec-vc1.1-XM-048730557.1	TCTEX1D4	DUF4598/Tctex-1/
Nvec-v1g103779	9.67697e-15	-0.815129	0.361	0.513	1.60009e-10	1	Nvec-v1g103779	NOP10	Nop10p/
Nvec-vc1.1-XM-048724007.1	1.10277e-14	-1.33129	0.124	0.27	1.82343e-10	1	Nvec-vc1.1-XM-048724007.1	DNAJB6	DnaJ/
Nvec-vc1.1-XM-001638417.3	1.11446e-14	-1.16289	0.167	0.318	1.84277e-10	1	Nvec-vc1.1-XM-001638417.3	MSRA	PMSR/
Nvec-v1g165533	1.23201e-14	-0.541259	0.675	0.778	2.03713e-10	1	Nvec-v1g165533	NDUFB3	NDUF_B12/
Nvec-vc1.1-XM-001632524.3	1.24741e-14	1.02481	0.258	0.144	2.0626e-10	1	Nvec-vc1.1-XM-001632524.3	ZNRF2	zf-RING_2/
Nvec-vc1.1-XM-001633623.3	1.55867e-14	-1.34964	0.118	0.261	2.57726e-10	1	Nvec-vc1.1-XM-001633623.3	GAS8	GAS/
Nvec-vc1.1-XM-032364091.2	1.85878e-14	0.959357	0.265	0.149	3.0735e-10	1	Nvec-vc1.1-XM-032364091.2	OPTN	CC2-LZ/zf_C2H2_10/
Nvec-v1g248032	2.01574e-14	-0.369449	0.862	0.922	3.33302e-10	1	Nvec-v1g248032	ATP5PF	ATP-synt_F6/
Nvec-vc1.1-XM-032371194.2	2.42323e-14	0.954907	0.255	0.14	4.00681e-10	1	Nvec-vc1.1-XM-032371194.2	MYO15A	Myosin_head/MyTH4/SH3_1/MyTH4/
Nvec-vc1.1-XM-001633573.3	2.75372e-14	0.81604	0.332	0.206	4.55327e-10	1	Nvec-vc1.1-XM-001633573.3	DTX3L	Macro/zf-RING_UBOX/DTC/
Nvec-vc1.1-XM-001627312.3	2.95534e-14	-0.835025	0.353	0.502	4.88666e-10	1	Nvec-vc1.1-XM-001627312.3		ATP-grasp_3/
Nvec-vc1.1-XM-001629968.3	4.14342e-14	0.362931	0.888	0.855	6.85114e-10	1	Nvec-vc1.1-XM-001629968.3	NME1_NME2	NDK/NDK/
Nvec-vc1.1-XM-001637078.3	5.12212e-14	1.09418	0.266	0.154	8.46942e-10	1	Nvec-vc1.1-XM-001637078.3	STIMATE	STIMATE/
Nvec-vc1.1-XM-001629728.3	6.17143e-14	-1.30885	0.119	0.258	1.02045e-09	1	Nvec-vc1.1-XM-001629728.3	PPP1R3B	CBM_21/
Nvec-vc1.1-XM-001633176.3	8.31969e-14	1.18669	0.286	0.17	1.37566e-09	1	Nvec-vc1.1-XM-001633176.3	PRKAR2B	RIIa/cNMP_binding/cNMP_binding/
Nvec-vc1.1-XM-001626912.3	8.5489e-14	0.778192	0.308	0.186	1.41356e-09	1	Nvec-vc1.1-XM-001626912.3	BCL3	Ank_2/Ank_2/Ank_2/
Nvec-vc1.1-XM-048733078.1	1.00611e-13	-0.979721	0.249	0.4	1.6636e-09	1	Nvec-vc1.1-XM-048733078.1	PFDN2	Prefoldin_2/
Nvec-vc1.1-XM-048728706.1	1.04854e-13	-1.05526	0.161	0.313	1.73377e-09	1	Nvec-vc1.1-XM-048728706.1	LDB2	LIM_bind/LID/
Nvec-vc1.1-XM-001627853.3	1.35911e-13	-1.2666	0.142	0.28	2.24729e-09	1	Nvec-vc1.1-XM-001627853.3	CCDC151
Nvec-vc1.1-XM-048733894.1	1.72467e-13	0.909976	0.272	0.16	2.85174e-09	1	Nvec-vc1.1-XM-048733894.1	MTMR2	GRAM/Myotub-related/3-PAP/
Nvec-vc1.1-XM-001628268.3	1.78473e-13	0.713807	0.315	0.196	2.95104e-09	1	Nvec-vc1.1-XM-001628268.3	DCP1B	DCP1/mRNA_decap_C/
Nvec-NVE20161	2.52384e-13	-0.424841	0.788	0.85	4.17318e-09	1	Nvec-NVE20161		ATP_synth_reg/
Nvec-vc1.1-XM-032378200.2	2.81697e-13	-1.06439	0.157	0.3	4.65786e-09	1	Nvec-vc1.1-XM-032378200.2	RAB23	Ras/
Nvec-vc1.1-XM-032383957.2	3.12308e-13	-0.932004	0.294	0.44	5.16402e-09	1	Nvec-vc1.1-XM-032383957.2	SPTBN1	CH/CH/Spectrin/Spectrin/Spectrin/Spectrin/Spectrin/Spectrin/Spectrin/Spectrin/Spectrin/Spectrin/Spectrin/Spectrin/Spectrin/Spectrin/Spectrin/Spectrin/Spectrin/PH/
Nvec-vc1.1-XM-001632556.3	3.18617e-13	-0.421145	0.773	0.851	5.26833e-09	1	Nvec-vc1.1-XM-001632556.3	CYB5A	Cyt-b5/
Nvec-vc1.1-XM-032367034.2	3.36014e-13	0.863392	0.268	0.156	5.556e-09	1	Nvec-vc1.1-XM-032367034.2	SLC12A2	AA_permease_N/AA_permease/SLC12/SLC12/
Nvec-vc1.1-XM-001632299.3	3.50007e-13	-0.514619	0.754	0.817	5.78736e-09	1	Nvec-vc1.1-XM-001632299.3	BANF1	BAF/
Nvec-vc1.1-XM-032382153.2	4.5539e-13	0.894952	0.265	0.156	7.52987e-09	1	Nvec-vc1.1-XM-032382153.2	CSDE1	CSD/CSD/CSD/CSD/CSD/
Nvec-vc1.1-XM-032382733.2	5.51743e-13	-1.12771	0.155	0.294	9.12307e-09	1	Nvec-vc1.1-XM-032382733.2	PSAT1	Aminotran_5/
Nvec-vc1.1-XM-001636423.3	5.66833e-13	-0.921108	0.22	0.368	9.37259e-09	1	Nvec-vc1.1-XM-001636423.3	HSD17B10	adh_short/
Nvec-vc1.1-XM-032372602.2	6.33613e-13	-0.473524	0.719	0.813	1.04768e-08	1	Nvec-vc1.1-XM-032372602.2
Nvec-vc1.1-XM-048730482.1	8.45425e-13	0.70449	0.378	0.255	1.39791e-08	1	Nvec-vc1.1-XM-048730482.1
Nvec-vc1.1-XM-048725202.1	8.64555e-13	0.543119	0.436	0.309	1.42954e-08	1	Nvec-vc1.1-XM-048725202.1	TMEM30A	CDC50/
Nvec-vc1.1-XM-032374230.2	9.25382e-13	0.932621	0.256	0.151	1.53012e-08	1	Nvec-vc1.1-XM-032374230.2	SEPTIN7	Septin/
Nvec-vc1.1-XM-001632606.3	9.61711e-13	-0.37907	0.843	0.888	1.59019e-08	1	Nvec-vc1.1-XM-001632606.3	ATP5F1D	ATP-synt_DE_N/
Nvec-vc1.1-XM-001627445.3	1.08729e-12	-1.03938	0.174	0.316	1.79783e-08	1	Nvec-vc1.1-XM-001627445.3	YAP1	WW/WW/
Nvec-vc1.1-XM-032364504.2	1.13702e-12	0.638211	0.388	0.271	1.88006e-08	1	Nvec-vc1.1-XM-032364504.2	RAB10	Ras/
Nvec-vc1.1-XM-032373936.2	1.40697e-12	-0.547571	0.607	0.711	2.32643e-08	1	Nvec-vc1.1-XM-032373936.2	ALYREF	RRM_1/
Nvec-vc1.1-XM-048724753.1	1.4504e-12	0.915426	0.332	0.215	2.39823e-08	1	Nvec-vc1.1-XM-048724753.1
Nvec-vc1.1-XM-001634481.3	1.52827e-12	-0.305577	0.915	0.957	2.52699e-08	1	Nvec-vc1.1-XM-001634481.3	RPL5	Ribosomal_L5e/Ribosomal_L18_c/
Nvec-vc1.1-XM-001624030.3	1.78758e-12	0.78188	0.266	0.16	2.95577e-08	1	Nvec-vc1.1-XM-001624030.3	IVD	Acyl-CoA_dh_N/Acyl-CoA_dh_M/Acyl-CoA_dh_1/
Nvec-vc1.1-XM-048722879.1	1.81089e-12	0.845951	0.296	0.189	2.99431e-08	1	Nvec-vc1.1-XM-048722879.1	CAT	Catalase/Catalase-rel/
Nvec-vc1.1-XM-032377113.2	1.94437e-12	-1.16632	0.132	0.264	3.21502e-08	1	Nvec-vc1.1-XM-032377113.2	MDM4	zf-C3HC4_3/
Nvec-vc1.1-XM-048721183.1	1.99474e-12	-0.694287	0.387	0.531	3.2983e-08	1	Nvec-vc1.1-XM-048721183.1	PPP5C	HLH/TPR_8/PPP5/Metallophos/
Nvec-vc1.1-XM-001629883.3	2.27167e-12	0.800343	0.283	0.177	3.7562e-08	1	Nvec-vc1.1-XM-001629883.3	MARCHF8	RINGv/
Nvec-vc1.1-XM-001635840.3	4.58771e-12	-1.0296	0.193	0.335	7.58577e-08	1	Nvec-vc1.1-XM-001635840.3	CD151	Tetraspanin/
Nvec-vc1.1-XM-001641494.3	4.80661e-12	0.829474	0.283	0.175	7.94774e-08	1	Nvec-vc1.1-XM-001641494.3	EIF4B	RRM_1/
Nvec-vc1.1-XM-048720415.1	7.86217e-12	0.347218	0.635	0.513	1.30001e-07	1	Nvec-vc1.1-XM-048720415.1	SRI
Nvec-vc1.1-XM-001632392.3	1.04279e-11	0.456215	0.555	0.446	1.72425e-07	1	Nvec-vc1.1-XM-001632392.3	CLSTN2	Laminin_G_3/
Nvec-vc1.1-XM-001638621.3	1.08075e-11	-0.940509	0.183	0.321	1.78702e-07	1	Nvec-vc1.1-XM-001638621.3	PFDN1	Prefoldin_2/
Nvec-vc1.1-XM-001635751.3	1.0969e-11	0.605157	0.371	0.259	1.81373e-07	1	Nvec-vc1.1-XM-001635751.3	VAMP7	Longin/Synaptobrevin/
Nvec-vc1.1-XM-032377880.2	1.32183e-11	0.407135	0.576	0.454	2.18564e-07	1	Nvec-vc1.1-XM-032377880.2	HDLBP	KH_1/KH_1/KH_1/KH_1/KH_1/KH_1/KH_1/KH_1/KH_1/KH_1/KH_1/KH_1/KH_1/KH_1/
Nvec-vc1.1-XM-048733328.1	1.40534e-11	0.740128	0.278	0.173	2.32373e-07	1	Nvec-vc1.1-XM-048733328.1	DIAPH2	Drf_GBD/Drf_FH3/FH2/
Nvec-vc1.1-XM-032365773.2	1.68352e-11	1.31543	0.365	0.261	2.7837e-07	1	Nvec-vc1.1-XM-032365773.2		MAJIN/
Nvec-vc1.1-XM-032382513.2	1.83845e-11	0.769361	0.273	0.171	3.03988e-07	1	Nvec-vc1.1-XM-032382513.2	DPF2	Requiem_N/PHD/
Nvec-vc1.1-XM-048731011.1	1.91029e-11	0.611195	0.348	0.233	3.15867e-07	1	Nvec-vc1.1-XM-048731011.1	RNF213	zf-C3HC4_3/
Nvec-vc1.1-XM-001637181.3	1.95927e-11	-0.840011	0.286	0.425	3.23966e-07	1	Nvec-vc1.1-XM-001637181.3	SERBP1	HABP4_PAI-RBP1/
Nvec-vc1.1-XM-032382623.2	2.0165e-11	-1.02386	0.253	0.384	3.33429e-07	1	Nvec-vc1.1-XM-032382623.2	POLD4	DNA_pol_delta_4/
Nvec-vc1.1-XM-048721325.1	2.22215e-11	0.682921	0.302	0.191	3.67433e-07	1	Nvec-vc1.1-XM-048721325.1	TRIM45	zf-RING_UBOX/zf-B_box/zf-B_box/zf-RING_UBOX/zf-B_box/zf-B_box/TLD/
Nvec-vc1.1-XM-032381807.2	2.2976e-11	-0.588479	0.584	0.673	3.79908e-07	1	Nvec-vc1.1-XM-032381807.2	ATP1A1	Cation_ATPase_N/E1-E2_ATPase/Cation_ATPase/Cation_ATPase_C/
Nvec-vc1.1-XM-001639055.3	4.1509e-11	-1.00053	0.15	0.276	6.86351e-07	1	Nvec-vc1.1-XM-001639055.3	GNPDA1	Glucosamine_iso/
Nvec-vc1.1-XM-032362389.2	7.57899e-11	0.769405	0.26	0.162	1.25319e-06	1	Nvec-vc1.1-XM-032362389.2	SMIM15	UPF0542/
Nvec-vc1.1-XM-048723296.1	9.76133e-11	0.533302	0.388	0.273	1.61404e-06	1	Nvec-vc1.1-XM-048723296.1	TRIM33	zf-RING_UBOX/zf-B_box/
Nvec-vc1.1-XM-001634326.3	9.7664e-11	-0.733931	0.437	0.557	1.61487e-06	1	Nvec-vc1.1-XM-001634326.3		bZIP_2/
Nvec-vc1.1-XM-001623009.3	1.31018e-10	0.543834	0.43	0.322	2.16639e-06	1	Nvec-vc1.1-XM-001623009.3	ARPC1A	WD40/WD40/
Nvec-vc1.1-XM-048730227.1	1.53039e-10	0.742696	0.268	0.17	2.53049e-06	1	Nvec-vc1.1-XM-048730227.1	GALNT2	Glycos_transf_2/Ricin_B_lectin/
Nvec-vc1.1-XM-048731809.1	1.71099e-10	0.988706	0.291	0.19	2.82912e-06	1	Nvec-vc1.1-XM-048731809.1	UBR4	zf-UBR/E3_UbLigase_R4/
Nvec-vc1.1-XM-001623600.3	1.80905e-10	-0.314996	0.889	0.959	2.99126e-06	1	Nvec-vc1.1-XM-001623600.3
Nvec-vc1.1-XM-001636928.3	1.81797e-10	0.726657	0.268	0.165	3.00601e-06	1	Nvec-vc1.1-XM-001636928.3	AGPS	FAD_binding_4/FAD-oxidase_C/
Nvec-vc1.1-XM-032384097.2	1.87522e-10	-0.654618	0.258	0.407	3.10068e-06	1	Nvec-vc1.1-XM-032384097.2	BCL2L1	Bcl-2/
Nvec-vc1.1-XM-001636405.3	2.0776e-10	-0.867532	0.245	0.375	3.43532e-06	1	Nvec-vc1.1-XM-001636405.3	SYNPR	MARVEL/
Nvec-vc1.1-XM-001640122.3	2.09696e-10	0.334842	0.876	0.831	3.46732e-06	1	Nvec-vc1.1-XM-001640122.3	CALR	Calreticulin/Calreticulin/
Nvec-vc1.1-XM-001639353.3	2.63091e-10	0.344868	0.781	0.704	4.35022e-06	1	Nvec-vc1.1-XM-001639353.3	PDIA4	Thioredoxin/Thioredoxin/ERp29/
Nvec-vc1.1-XM-001624012.3	2.67869e-10	0.53847	0.419	0.311	4.42922e-06	1	Nvec-vc1.1-XM-001624012.3	SCAMP2	SCAMP/
Nvec-vc1.1-XM-032381897.2	2.85696e-10	-0.999564	0.142	0.264	4.72398e-06	1	Nvec-vc1.1-XM-032381897.2	TSPAN33	Tetraspanin/
Nvec-vc1.1-XM-001633644.2	3.21105e-10	0.752157	0.367	0.266	5.30947e-06	1	Nvec-vc1.1-XM-001633644.2	PCK2	PEPCK_N/PEPCK_GTP/
Nvec-vc1.1-XM-048723072.1	3.39394e-10	-0.754546	0.235	0.372	5.61188e-06	1	Nvec-vc1.1-XM-048723072.1	USP47	p450/UCH/
Nvec-vc1.1-XM-001625649.3	3.42124e-10	-0.27314	0.918	0.956	5.65703e-06	1	Nvec-vc1.1-XM-001625649.3	UBE2L3	UQ_con/
Nvec-vc1.1-XM-001628665.3	3.58017e-10	-0.58379	0.506	0.614	5.9198e-06	1	Nvec-vc1.1-XM-001628665.3	SF3B6	RRM_1/
Nvec-vc1.1-XM-048721470.1	3.95642e-10	0.613703	0.288	0.18	6.54193e-06	1	Nvec-vc1.1-XM-048721470.1	ZSWIM8
Nvec-vc1.1-XM-048726145.1	4.83942e-10	0.323716	0.984	0.942	8.00198e-06	1	Nvec-vc1.1-XM-048726145.1
Nvec-vc1.1-XM-032371915.2	4.99064e-10	0.72333	0.252	0.156	8.25203e-06	1	Nvec-vc1.1-XM-032371915.2	PM20D2	Peptidase_M20/M20_dimer/
Nvec-v1g240440	5.76378e-10	-0.737457	0.141	0.26	9.53041e-06	1	Nvec-v1g240440
Nvec-v1g236959	6.08438e-10	-0.500482	0.609	0.684	1.00605e-05	1	Nvec-v1g236959	UQCRQ	UcrQ/
Nvec-vc1.1-XM-001628140.3	6.45919e-10	-0.760268	0.342	0.472	1.06803e-05	1	Nvec-vc1.1-XM-001628140.3	HADHB	Thiolase_N/Thiolase_C/
Nvec-vc1.1-XM-048725723.1	7.01634e-10	0.585658	0.371	0.271	1.16015e-05	1	Nvec-vc1.1-XM-048725723.1	EIF4G3	MIF4G/MA3/W2/
Nvec-vc1.1-XM-001639598.3	1.2789e-09	-0.827906	0.184	0.309	2.11466e-05	1	Nvec-vc1.1-XM-001639598.3
Nvec-vc1.1-XM-001639478.3	1.31096e-09	0.457937	0.475	0.366	2.16767e-05	1	Nvec-vc1.1-XM-001639478.3	ATP2A2	Cation_ATPase_N/E1-E2_ATPase/Cation_ATPase/Hydrolase_3/Cation_ATPase_C/
Nvec-vc1.1-XM-032370371.2	1.6747e-09	0.666905	0.327	0.23	2.76912e-05	1	Nvec-vc1.1-XM-032370371.2	MRPS10	Ribosomal_S10/
Nvec-vc1.1-XM-001641643.3	1.69755e-09	-0.637863	0.409	0.532	2.80691e-05	1	Nvec-vc1.1-XM-001641643.3	GRHL2
Nvec-vc1.1-XM-001629638.3	2.19161e-09	-0.426213	0.642	0.728	3.62382e-05	1	Nvec-vc1.1-XM-001629638.3	RSL24D1	Ribosomal_L24e/
Nvec-vc1.1-XM-048729815.1	2.24219e-09	-0.783827	0.188	0.312	3.70746e-05	1	Nvec-vc1.1-XM-048729815.1	YY1	zf-C2H2/zf-C2H2/zf-C2H2/
Nvec-vc1.1-XM-001635002.3	2.64441e-09	-0.380031	0.727	0.804	4.37253e-05	1	Nvec-vc1.1-XM-001635002.3	ERH	ER/
Nvec-vc1.1-XM-001636936.3	2.82422e-09	-0.689465	0.365	0.498	4.66985e-05	1	Nvec-vc1.1-XM-001636936.3	CCDC166	DUF4515/
Nvec-vc1.1-XM-001629890.3	4.12675e-09	-0.902139	0.158	0.274	6.82357e-05	1	Nvec-vc1.1-XM-001629890.3	TXNDC9	Phosducin/
Nvec-vc1.1-XM-001625347.3	4.29296e-09	-0.79364	0.201	0.322	7.09841e-05	1	Nvec-vc1.1-XM-001625347.3	WDR5	WD40/WD40/WD40/WD40/WD40/WD40/WD40/
Nvec-vc1.1-XM-001628746.3	4.86218e-09	-0.798816	0.19	0.308	8.03962e-05	1	Nvec-vc1.1-XM-001628746.3	NUDCD1	CS/
Nvec-vc1.1-XM-001633872.3	5.37878e-09	-0.926147	0.153	0.264	8.89381e-05	1	Nvec-vc1.1-XM-001633872.3	CETN3	EF-hand_7/EF-hand_7/
Nvec-vc1.1-XM-032376181.2	5.74794e-09	0.54105	0.341	0.245	9.50422e-05	1	Nvec-vc1.1-XM-032376181.2	AC023055.1	DnaJ/Jiv90/
Nvec-vc1.1-XM-048733040.1	5.82378e-09	0.54207	0.324	0.225	9.62962e-05	1	Nvec-vc1.1-XM-048733040.1		APOBEC_N/
Nvec-vc1.1-XM-001627641.3	7.04437e-09	-0.251551	0.925	0.935	0.000116479	1	Nvec-vc1.1-XM-001627641.3	COX7A2L	COX7a/
Nvec-vc1.1-XM-032362055.2	8.12941e-09	0.295521	0.813	0.737	0.00013442	1	Nvec-vc1.1-XM-032362055.2	EEF2	GTP_EFTU/GTP_EFTU_D2/EFG_III/EFG_IV/EFG_C/
Nvec-vc1.1-XM-001624764.3	8.30778e-09	-0.946828	0.154	0.266	0.000137369	1	Nvec-vc1.1-XM-001624764.3	IFT81	IFT81_CH/
Nvec-vc1.1-XM-001635583.2	8.8033e-09	-0.461882	0.574	0.679	0.000145563	1	Nvec-vc1.1-XM-001635583.2	PTGES3	CS/
Nvec-vc1.1-XM-001629293.3	9.11381e-09	0.362417	0.75	0.66	0.000150697	1	Nvec-vc1.1-XM-001629293.3	HSPA8	HSP70/
Nvec-v1g225176	1.089e-08	0.788337	0.252	0.166	0.000180066	1	Nvec-v1g225176	TTC28	CHAT/
Nvec-vc1.1-XM-032373264.2	1.18329e-08	0.317095	0.57	0.471	0.000195657	1	Nvec-vc1.1-XM-032373264.2	PAK1	PBD/Pkinase/
Nvec-vc1.1-XM-048724463.1	1.20693e-08	0.611447	0.268	0.182	0.000199566	1	Nvec-vc1.1-XM-048724463.1	BET1
Nvec-vc1.1-XM-048719588.1	1.21953e-08	-0.739306	0.351	0.457	0.000201649	1	Nvec-vc1.1-XM-048719588.1	H4C1	CENP-T_C/
Nvec-vc1.1-XM-032364777.2	1.27866e-08	0.518863	0.314	0.22	0.000211427	1	Nvec-vc1.1-XM-032364777.2	DUSP11	DSPc/
Nvec-vc1.1-XM-032378887.2	1.45841e-08	0.469415	0.36	0.264	0.000241148	1	Nvec-vc1.1-XM-032378887.2	PATL1	PAT1/
Nvec-vc1.1-XM-032367767.2	1.58724e-08	-0.817856	0.171	0.287	0.000262451	1	Nvec-vc1.1-XM-032367767.2	PPP4C	Metallophos/
Nvec-vc1.1-XM-048727857.1	1.76684e-08	0.417134	0.414	0.322	0.000292146	1	Nvec-vc1.1-XM-048727857.1	CSK	SH3_1/SH2/Pkinase_Tyr/
Nvec-vc1.1-XM-032378251.2	1.81769e-08	-0.872705	0.17	0.284	0.000300555	1	Nvec-vc1.1-XM-032378251.2
Nvec-vc1.1-XM-001630353.3	2.00226e-08	-0.892551	0.201	0.312	0.000331073	1	Nvec-vc1.1-XM-001630353.3	MRPL19	Ribosomal_L19/
Nvec-vc1.1-XM-048727640.1	2.00567e-08	0.6385	0.262	0.176	0.000331638	1	Nvec-vc1.1-XM-048727640.1	MALT1	Ig_3/Ig_2/Peptidase_C14/MALT1_Ig/
Nvec-vc1.1-XM-001633835.3	2.15645e-08	0.400023	0.404	0.308	0.000356569	1	Nvec-vc1.1-XM-001633835.3	ACTR3	Actin/
Nvec-vc1.1-XM-048730586.1	2.27637e-08	-0.863832	0.181	0.289	0.000376398	1	Nvec-vc1.1-XM-048730586.1	TRIM32	zf-RING_UBOX/
Nvec-vc1.1-XM-032374376.2	2.42323e-08	-0.894679	0.154	0.261	0.000400681	1	Nvec-vc1.1-XM-032374376.2	NEK7	Pkinase/
Nvec-vc1.1-XM-001634196.3	2.66835e-08	-0.782394	0.206	0.322	0.000441212	1	Nvec-vc1.1-XM-001634196.3	AP2S1	Clat_adaptor_s/
Nvec-vc1.1-XM-001640386.3	2.7076e-08	-0.569512	0.374	0.489	0.000447702	1	Nvec-vc1.1-XM-001640386.3	H3C13	Histone/
Nvec-vc1.1-XM-001630887.3	3.16523e-08	-0.784751	0.22	0.331	0.00052337	1	Nvec-vc1.1-XM-001630887.3	CXorf56
Nvec-vc1.1-XM-001640818.3	3.66497e-08	0.627793	0.275	0.188	0.000606002	1	Nvec-vc1.1-XM-001640818.3	MARCHF5	RINGv/
Nvec-vc1.1-XM-001626637.3	3.9019e-08	-0.320238	0.793	0.848	0.00064518	1	Nvec-vc1.1-XM-001626637.3	SNX10	PX/
Nvec-vc1.1-XM-032369280.2	4.85977e-08	-0.552102	0.478	0.579	0.000803563	1	Nvec-vc1.1-XM-032369280.2	SRSF3	RRM_1/
Nvec-vc1.1-XM-032386923.2	5.66399e-08	0.508179	0.342	0.255	0.00093654	1	Nvec-vc1.1-XM-032386923.2	ZFAND5	zf-A20/zf-AN1/
Nvec-vc1.1-XM-001635339.3	7.37999e-08	-0.675578	0.317	0.435	0.00122028	1	Nvec-vc1.1-XM-001635339.3	STOM	Band_7/
Nvec-vc1.1-XM-048722653.1	7.39289e-08	0.733397	0.265	0.184	0.00122241	1	Nvec-vc1.1-XM-048722653.1	WFIKKN2	Kunitz_BPTI/KCT2/
Nvec-vc1.1-XM-032387263.2	8.96361e-08	-0.782166	0.204	0.313	0.00148213	1	Nvec-vc1.1-XM-032387263.2	GIPC1	PDZ/
Nvec-vc1.1-XM-032371113.2	9.05082e-08	-0.851278	0.153	0.253	0.00149655	1	Nvec-vc1.1-XM-032371113.2	MRPS12	Ribosom_S12_S23/
Nvec-vc1.1-XM-048727881.1	1.06183e-07	-0.853274	0.155	0.255	0.00175574	1	Nvec-vc1.1-XM-048727881.1	ALDH7A1	Aldedh/
Nvec-vc1.1-XM-001641738.3	1.08823e-07	0.535331	0.286	0.204	0.00179939	1	Nvec-vc1.1-XM-001641738.3	LAMTOR1	LAMTOR/
Nvec-vc1.1-XM-048731794.1	1.10668e-07	0.383277	0.492	0.403	0.00182989	1	Nvec-vc1.1-XM-048731794.1	BRD2	Bromodomain/Bromodomain/BET/BRD4_CDT/
Nvec-vc1.1-XM-001631872.3	1.1301e-07	0.541988	0.273	0.192	0.00186863	1	Nvec-vc1.1-XM-001631872.3	SNAP29
Nvec-vc1.1-XM-048728502.1	1.33802e-07	0.434164	0.272	0.18	0.00221241	1	Nvec-vc1.1-XM-048728502.1	CDADC1	dCMP_cyt_deam_1/dCMP_cyt_deam_1/
Nvec-vc1.1-XM-001638101.3	1.4586e-07	-0.571766	0.381	0.502	0.0024118	1	Nvec-vc1.1-XM-001638101.3	SDHD	CybS/
Nvec-vc1.1-XM-032372941.2	1.53587e-07	-0.617238	0.351	0.461	0.00253956	1	Nvec-vc1.1-XM-032372941.2	COX6A1	COX6A/
Nvec-vc1.1-XM-001640726.3	2.24383e-07	-0.761988	0.176	0.28	0.00371016	1	Nvec-vc1.1-XM-001640726.3	NFYA	CBFB_NFYA/
Nvec-vc1.1-XM-032378319.2	2.36582e-07	0.495875	0.321	0.239	0.00391188	1	Nvec-vc1.1-XM-032378319.2	IVNS1ABP	BTB/BACK/Kelch_1/Kelch_1/Kelch_1/Kelch_1/Kelch_1/Kelch_1/
Nvec-vc1.1-XM-048729266.1	3.15392e-07	-0.815418	0.164	0.264	0.005215	1	Nvec-vc1.1-XM-048729266.1	STARD7	START/
Nvec-vc1.1-XM-048721606.1	3.29486e-07	-0.612572	0.403	0.495	0.00544805	1	Nvec-vc1.1-XM-048721606.1	LSM12	AD/
Nvec-vc1.1-XM-001633078.3	3.59988e-07	-0.952142	0.181	0.276	0.00595241	1	Nvec-vc1.1-XM-001633078.3	RSPH3	Radial_spoke_3/
Nvec-vc1.1-XM-048726629.1	3.9367e-07	-0.839427	0.157	0.25	0.00650933	1	Nvec-vc1.1-XM-048726629.1	NIPSNAP1	NIPSNAP/NIPSNAP/
Nvec-vc1.1-XM-001635879.3	4.31207e-07	0.667521	0.276	0.198	0.00713001	1	Nvec-vc1.1-XM-001635879.3		AOX/
Nvec-vc1.1-XM-032362369.2	4.54737e-07	-0.727947	0.18	0.284	0.00751907	1	Nvec-vc1.1-XM-032362369.2	LZTFL1	Leu_zip/
Nvec-vc1.1-XM-001637279.3	4.5581e-07	0.29398	0.495	0.41	0.00753682	1	Nvec-vc1.1-XM-001637279.3	LAMP1
Nvec-vc1.1-XM-001632490.3	5.16544e-07	-0.713557	0.193	0.298	0.00854106	1	Nvec-vc1.1-XM-001632490.3	RUVBL1	TIP49/TIP49_C/
Nvec-vc1.1-XM-001623370.3	5.25165e-07	-0.829157	0.199	0.295	0.0086836	1	Nvec-vc1.1-XM-001623370.3	PCYT2	CTP_transf_like/CTP_transf_like/
Nvec-vc1.1-XM-001639083.3	5.42939e-07	0.367003	0.355	0.272	0.0089775	1	Nvec-vc1.1-XM-001639083.3	PYCR1	F420_oxidored/P5CR_dimer/
Nvec-vc1.1-XM-032381108.2	5.8763e-07	0.470497	0.291	0.21	0.00971646	1	Nvec-vc1.1-XM-032381108.2	DZIP3	HEPN_DZIP3/NACHT/LRR_6/LRR_6/
Nvec-vc1.1-XM-001632917.3	6.78255e-07	-0.643436	0.301	0.405	0.0112149	1	Nvec-vc1.1-XM-001632917.3	SF3A2	zf-met/SF3A2/
Nvec-vc1.1-XM-048728145.1	6.99388e-07	0.56849	0.263	0.184	0.0115644	1	Nvec-vc1.1-XM-048728145.1	INTS3	Ints3/
Nvec-vc1.1-XM-001637947.3	7.52316e-07	-0.642819	0.286	0.392	0.0124396	1	Nvec-vc1.1-XM-001637947.3	NDUFS6	zf-CHCC/
Nvec-vc1.1-XM-001636949.3	8.89488e-07	0.288593	0.509	0.425	0.0147077	1	Nvec-vc1.1-XM-001636949.3	CAPZB	F_actin_cap_B/
Nvec-vc1.1-XM-048728583.1	9.13148e-07	0.557154	0.289	0.211	0.0150989	1	Nvec-vc1.1-XM-048728583.1	PROM1	Prominin/
Nvec-vc1.1-XM-032380482.2	9.24964e-07	0.545055	0.262	0.189	0.0152943	1	Nvec-vc1.1-XM-032380482.2	EXD1	DNA_pol_A_exo1/
Nvec-vc1.1-XM-001621809.3	9.36626e-07	-0.676531	0.233	0.334	0.0154871	1	Nvec-vc1.1-XM-001621809.3	PPP2CB	Metallophos/
Nvec-vc1.1-XM-048720266.1	9.73174e-07	-0.807546	0.23	0.329	0.0160914	1	Nvec-vc1.1-XM-048720266.1	AXIN1	RGS/DIX/
Nvec-vc1.1-XM-048728627.1	1.01388e-06	-0.704462	0.203	0.305	0.0167645	1	Nvec-vc1.1-XM-048728627.1	EXOSC1	ECR1_N/EXOSC1/
Nvec-vc1.1-XM-032376581.2	1.05319e-06	0.421639	0.298	0.224	0.0174144	1	Nvec-vc1.1-XM-032376581.2	POLR3GL	RNA_pol_3_Rpc31/
Nvec-vc1.1-XM-048730178.1	1.07627e-06	0.395107	0.34	0.263	0.0177961	1	Nvec-vc1.1-XM-048730178.1	PAF1	Paf1/CUB/CUB/CUB/
Nvec-vc1.1-XM-001641968.3	1.07639e-06	-0.7557	0.163	0.255	0.0177982	1	Nvec-vc1.1-XM-001641968.3	RNF2	zf-C3HC4_2/RAWUL/
Nvec-vc1.1-XM-048727135.1	1.27032e-06	0.293002	0.512	0.428	0.0210047	1	Nvec-vc1.1-XM-048727135.1	CCT6A	Cpn60_TCP1/
Nvec-vc1.1-XM-001634049.3	1.34672e-06	-0.612757	0.409	0.504	0.0222679	1	Nvec-vc1.1-XM-001634049.3	MYCBP
Nvec-vc1.1-XM-001628534.3	1.65782e-06	-0.579529	0.406	0.495	0.027412	1	Nvec-vc1.1-XM-001628534.3	HNRNPA0	RRM_1/RRM_1/
Nvec-vc1.1-XM-001639605.3	1.86446e-06	-0.576566	0.269	0.376	0.0308289	1	Nvec-vc1.1-XM-001639605.3	TSPAN4	Tetraspanin/
Nvec-vc1.1-XM-032387016.2	2.01294e-06	0.447434	0.317	0.24	0.0332839	1	Nvec-vc1.1-XM-032387016.2	PRRT1	CD225/
Nvec-vc1.1-XM-001640543.3	2.04523e-06	0.472772	0.371	0.3	0.0338178	1	Nvec-vc1.1-XM-001640543.3	PPP3R1	EF-hand_7/EF-hand_7/
Nvec-vc1.1-XM-048723770.1	2.07975e-06	-0.733964	0.187	0.283	0.0343887	1	Nvec-vc1.1-XM-048723770.1	SMARCE1	HMG_box/
Nvec-vc1.1-XM-032377374.2	2.22524e-06	-0.445045	0.413	0.513	0.0367944	1	Nvec-vc1.1-XM-032377374.2	NOP56	NOP5NT/Nop/
Nvec-vc1.1-XM-001626362.3	2.50385e-06	0.369234	0.506	0.43	0.0414011	1	Nvec-vc1.1-XM-001626362.3	MCL1	Bcl-2/
Nvec-vc1.1-XM-032386718.2	2.54414e-06	0.517692	0.319	0.245	0.0420674	1	Nvec-vc1.1-XM-032386718.2	SOD2	Sod_Fe_N/Sod_Fe_C/
Nvec-vc1.1-XM-001628989.3	2.57731e-06	-0.665769	0.312	0.413	0.0426159	1	Nvec-vc1.1-XM-001628989.3	MRPS24	MRP-S24/
Nvec-vc1.1-XM-032376533.2	2.60888e-06	0.515819	0.271	0.198	0.0431378	1	Nvec-vc1.1-XM-032376533.2	RNF13	zf-RING_2/
Nvec-vc1.1-XM-001635169.3	2.79777e-06	-0.740643	0.171	0.261	0.0462611	1	Nvec-vc1.1-XM-001635169.3	NSD3	PWWP/PHD/PWWP/AWS/SET/C5HCH/
Nvec-vc1.1-XM-048720915.1	3.05548e-06	-0.336539	0.675	0.726	0.0505224	1	Nvec-vc1.1-XM-048720915.1	CYC1	Cytochrom_C1/
Nvec-vc1.1-XM-001629270.3	3.19832e-06	0.57332	0.269	0.202	0.0528842	1	Nvec-vc1.1-XM-001629270.3	BORCS8_MEF2B	BORCS8/
Nvec-vc1.1-XM-032376389.2	3.3404e-06	-0.718034	0.164	0.258	0.0552336	1	Nvec-vc1.1-XM-032376389.2	RP2	TBCC/
Nvec-vc1.1-XM-048730035.1	4.41179e-06	-0.644558	0.237	0.337	0.0729489	1	Nvec-vc1.1-XM-048730035.1	PRKACA	Pkinase/
Nvec-vc1.1-XM-001640832.3	4.91895e-06	0.498294	0.256	0.187	0.0813349	1	Nvec-vc1.1-XM-001640832.3	SLC39A13	Zip/
Nvec-vc1.1-XM-032377044.2	6.05771e-06	0.448036	0.296	0.224	0.100164	1	Nvec-vc1.1-XM-032377044.2	AHSA1	Aha1_N/AHSA1/
Nvec-vc1.1-XM-032384939.2	6.51888e-06	0.30306	0.613	0.549	0.10779	1	Nvec-vc1.1-XM-032384939.2	SPCS2	SPC25/
Nvec-vc1.1-XM-032383178.2	6.53693e-06	-0.660351	0.288	0.385	0.108088	1	Nvec-vc1.1-XM-032383178.2	TMOD1	Tropomodulin/
Nvec-vc1.1-XM-001635074.3	6.77419e-06	0.257012	0.701	0.645	0.112011	1	Nvec-vc1.1-XM-001635074.3	MAP1LC3C	Atg8/
Nvec-vc1.1-XM-032361853.2	6.96196e-06	-0.688753	0.209	0.301	0.115116	1	Nvec-vc1.1-XM-032361853.2	KMT2E	PHD/SET/
Nvec-vc1.1-XM-001628096.3	7.33149e-06	0.505353	0.259	0.191	0.121226	1	Nvec-vc1.1-XM-001628096.3	PRKCSH	PRKCSH-like/PRKCSH_1/
Nvec-vc1.1-XM-001622386.3	7.63128e-06	0.548913	0.25	0.183	0.126183	1	Nvec-vc1.1-XM-001622386.3	CNOT6L	LRR_8/Exo_endo_phos/
Nvec-vc1.1-XM-032364166.2	7.90642e-06	-0.66102	0.184	0.275	0.130733	1	Nvec-vc1.1-XM-032364166.2	FLOT2	Band_7/Flot/
Nvec-vc1.1-XM-001641608.3	8.4503e-06	-0.495909	0.243	0.344	0.139726	1	Nvec-vc1.1-XM-001641608.3	CCNI	Cyclin_N/
Nvec-vc1.1-XM-001632069.3	8.53625e-06	-0.557176	0.407	0.5	0.141147	1	Nvec-vc1.1-XM-001632069.3	SRSF2	RRM_1/
Nvec-vc1.1-XM-001638536.3	8.55571e-06	-0.512817	0.414	0.505	0.141469	1	Nvec-vc1.1-XM-001638536.3	CSNK1A1	Pkinase/
Nvec-vc1.1-XM-032375407.2	1.05894e-05	-0.51958	0.239	0.332	0.175096	1	Nvec-vc1.1-XM-032375407.2	MYC	Myc_N/HLH/
Nvec-vc1.1-XM-048732575.1	1.0814e-05	-0.608101	0.289	0.389	0.17881	1	Nvec-vc1.1-XM-048732575.1	TTN	Ig_3/
Nvec-vc1.1-XM-032364984.2	1.13726e-05	-0.399326	0.554	0.636	0.188045	1	Nvec-vc1.1-XM-032364984.2	OAZ1	ODC_AZ/
Nvec-vc1.1-XM-001629485.3	1.34795e-05	-0.300837	0.796	0.813	0.222884	1	Nvec-vc1.1-XM-001629485.3	CDC42	Ras/
Nvec-vc1.1-XM-001629509.3	2.08e-05	-0.561469	0.276	0.373	0.343928	1	Nvec-vc1.1-XM-001629509.3		NDUFV3/
Nvec-vc1.1-XM-048731183.1	2.26154e-05	0.44236	0.255	0.191	0.373945	1	Nvec-vc1.1-XM-048731183.1	EDEM3	Glyco_hydro_47/PA/
Nvec-vc1.1-XM-001625903.3	2.75727e-05	-0.581825	0.364	0.45	0.455914	1	Nvec-vc1.1-XM-001625903.3	AKIRIN2
Nvec-vc1.1-XM-001631635.3	2.80446e-05	-0.516594	0.186	0.275	0.463718	1	Nvec-vc1.1-XM-001631635.3	LIX1L	LIX1/
Nvec-vc1.1-XM-001632581.3	2.89441e-05	0.452891	0.259	0.196	0.478591	1	Nvec-vc1.1-XM-001632581.3	COPG1	Adaptin_N/COP-gamma_platf/Coatomer_g_Cpla/
Nvec-vc1.1-XM-048731656.1	3.35388e-05	0.524068	0.265	0.204	0.554565	1	Nvec-vc1.1-XM-048731656.1	RNF213	zf-C3HC4_3/
Nvec-vc1.1-XM-032381646.2	3.37513e-05	0.395159	0.26	0.197	0.558077	1	Nvec-vc1.1-XM-032381646.2	ACIN1	SAP/RSB_motif/
Nvec-vc1.1-XM-001639418.3	3.49006e-05	-0.571744	0.197	0.285	0.577081	1	Nvec-vc1.1-XM-001639418.3	UNC119B	GMP_PDE_delta/
Nvec-vc1.1-XM-032380093.2	4.40959e-05	0.402568	0.344	0.277	0.729126	1	Nvec-vc1.1-XM-032380093.2	RBCK1	zf-C3HC4/
Nvec-vc1.1-XM-048723945.1	4.66063e-05	0.514427	0.25	0.192	0.770635	1	Nvec-vc1.1-XM-048723945.1	FOXN3	Forkhead/
Nvec-vc1.1-XM-032383591.2	4.731e-05	-0.677688	0.237	0.316	0.782271	1	Nvec-vc1.1-XM-032383591.2	NDUFA10	dNK/
Nvec-vc1.1-XM-001635830.3	4.95153e-05	0.488272	0.269	0.208	0.818736	1	Nvec-vc1.1-XM-001635830.3	SYNPR
Nvec-vc1.1-XM-032362939.2	6.1876e-05	0.344575	0.591	0.528	1	1	Nvec-vc1.1-XM-032362939.2		DUF19/
Nvec-vc1.1-XM-001632251.3	6.32977e-05	-0.528796	0.285	0.372	1	1	Nvec-vc1.1-XM-001632251.3	CREBZF
Nvec-vc1.1-XM-048727207.1	7.5123e-05	-0.579931	0.294	0.381	1	1	Nvec-vc1.1-XM-048727207.1		Na_Ca_ex/Na_Ca_ex/
Nvec-vc1.1-XM-001627542.3	8.03534e-05	-0.533604	0.275	0.361	1	1	Nvec-vc1.1-XM-001627542.3	MRPL27	Ribosomal_L27/
Nvec-vc1.1-XM-001639323.3	9.10911e-05	-0.614725	0.181	0.261	1	1	Nvec-vc1.1-XM-001639323.3	PSMA7	Proteasome_A_N/Proteasome/
Nvec-vc1.1-XM-048723267.1	9.19299e-05	0.345766	0.283	0.227	1	1	Nvec-vc1.1-XM-048723267.1	CDC42BPA	Pkinase/KELK/DMPK_coil/C1_1/CNH/
Nvec-vc1.1-XM-001626662.3	9.97928e-05	-0.556618	0.24	0.327	1	1	Nvec-vc1.1-XM-001626662.3	NDUFA9	NAD_binding_10/
Nvec-vc1.1-XM-001637001.3	0.00010476	-0.534893	0.199	0.283	1	1	Nvec-vc1.1-XM-001637001.3		START/
Nvec-vc1.1-XM-048721936.1	0.000106674	-0.483284	0.4	0.479	1	1	Nvec-vc1.1-XM-048721936.1	CCT8	Cpn60_TCP1/
Nvec-vc1.1-XM-001631563.3	0.000111863	0.397236	0.304	0.248	1	1	Nvec-vc1.1-XM-001631563.3	UBE2K	UQ_con/UBA/
Nvec-vc1.1-XM-048727421.1	0.000131569	-0.435628	0.571	0.622	1	1	Nvec-vc1.1-XM-048727421.1	NDUFS7	Oxidored_q6/
Nvec-vc1.1-XM-001633334.3	0.000137975	0.582495	0.315	0.256	1	1	Nvec-vc1.1-XM-001633334.3
Nvec-vc1.1-XM-001628686.3	0.000189703	0.370661	0.322	0.266	1	1	Nvec-vc1.1-XM-001628686.3	PDCL3	Phosducin/
Nvec-vc1.1-XM-048724840.1	0.000205605	-0.407866	0.255	0.336	1	1	Nvec-vc1.1-XM-048724840.1		Homeodomain/
Nvec-vc1.1-XM-032374179.2	0.000207058	-0.364167	0.498	0.572	1	1	Nvec-vc1.1-XM-032374179.2
Nvec-vc1.1-XM-032385997.2	0.000230935	0.346895	0.294	0.235	1	1	Nvec-vc1.1-XM-032385997.2		Death/
Nvec-vc1.1-XM-032385577.2	0.000246659	0.253597	0.324	0.265	1	1	Nvec-vc1.1-XM-032385577.2	CERS6	Homeodomain/TRAM_LAG1_CLN8/
Nvec-vc1.1-XM-001623756.3	0.000252583	-0.474828	0.381	0.46	1	1	Nvec-vc1.1-XM-001623756.3	PAIP2	PAM2/
Nvec-vc1.1-XM-048731371.1	0.000269803	0.275041	0.338	0.282	1	1	Nvec-vc1.1-XM-048731371.1	DNAJA1	DnaJ/DnaJ_C/DnaJ_CXXCXGXG/
Nvec-vc1.1-XM-001634013.3	0.000277421	0.382856	0.289	0.233	1	1	Nvec-vc1.1-XM-001634013.3		Cupin_8/
Nvec-vc1.1-XM-001623453.3	0.000301056	-0.50568	0.345	0.436	1	1	Nvec-vc1.1-XM-001623453.3		Nbl1_Borealin_N/Borealin/
Nvec-vc1.1-XM-032374939.2	0.000347231	-0.288964	0.646	0.681	1	1	Nvec-vc1.1-XM-032374939.2	RBM3	RRM_1/
Nvec-vc1.1-XM-032384447.2	0.000402359	-0.585599	0.246	0.321	1	1	Nvec-vc1.1-XM-032384447.2	SP3	zf-C2H2/zf-C2H2/zf-C2H2/
Nvec-vc1.1-XM-001638391.3	0.000416862	-0.54963	0.282	0.357	1	1	Nvec-vc1.1-XM-001638391.3	HYPK	HYPK_UBA/
Nvec-vc1.1-XM-001638344.3	0.00047748	-0.524081	0.216	0.291	1	1	Nvec-vc1.1-XM-001638344.3	SNRNP40	WD40/WD40/WD40/WD40/WD40/WD40/WD40/
Nvec-vc1.1-XM-001639392.3	0.000486902	-0.510599	0.279	0.35	1	1	Nvec-vc1.1-XM-001639392.3	EMC8	UPF0172/
Nvec-vc1.1-XM-032365808.2	0.000533064	-0.532444	0.317	0.387	1	1	Nvec-vc1.1-XM-032365808.2	PPP1CB	STPPase_N/Metallophos/
Nvec-vc1.1-XM-001632349.3	0.000597917	-0.42094	0.253	0.332	1	1	Nvec-vc1.1-XM-001632349.3	KRR1	KH_8/
Nvec-vc1.1-XM-001626741.2	0.000748202	-0.481104	0.311	0.38	1	1	Nvec-vc1.1-XM-001626741.2	EMC3	EMC3_TMCO1/
Nvec-vc1.1-XM-032370737.2	0.000866352	-0.45993	0.194	0.265	1	1	Nvec-vc1.1-XM-032370737.2		SOR_SNZ/
Nvec-vc1.1-XM-048732318.1	0.000902047	-0.538169	0.242	0.311	1	1	Nvec-vc1.1-XM-048732318.1
Nvec-vc1.1-XM-001629701.3	0.00113652	-0.444521	0.217	0.291	1	1	Nvec-vc1.1-XM-001629701.3	FLOT2	Band_7/Flot/
Nvec-vc1.1-XM-001630871.3	0.00113723	-0.32205	0.54	0.601	1	1	Nvec-vc1.1-XM-001630871.3	AGXT	Aminotran_5/
Nvec-vc1.1-XM-001631072.3	0.00115554	-0.439674	0.263	0.342	1	1	Nvec-vc1.1-XM-001631072.3	AC010323.1	CI-B14_5a/
Nvec-vc1.1-XM-001641672.3	0.00127781	-0.476515	0.186	0.253	1	1	Nvec-vc1.1-XM-001641672.3	DLD	Pyr_redox_2/Pyr_redox_dim/
Nvec-vc1.1-XM-001639138.3	0.00128885	0.402072	0.281	0.234	1	1	Nvec-vc1.1-XM-001639138.3	TMEM272
Nvec-vc1.1-XM-001639091.3	0.00162309	-0.47171	0.263	0.337	1	1	Nvec-vc1.1-XM-001639091.3	UFM1	Ufm1/
Nvec-vc1.1-XM-001631060.3	0.00192661	-0.399317	0.357	0.426	1	1	Nvec-vc1.1-XM-001631060.3	RAP1A	Ras/
Nvec-vc1.1-XM-032371145.2	0.00215594	-0.44825	0.365	0.432	1	1	Nvec-vc1.1-XM-032371145.2	NDFIP1	DUF2370/
Nvec-vc1.1-XM-032371756.2	0.00266789	-0.377094	0.388	0.453	1	1	Nvec-vc1.1-XM-032371756.2	CIRBP	RRM_1/
Nvec-vc1.1-XM-001633478.3	0.00285169	-0.404241	0.321	0.39	1	1	Nvec-vc1.1-XM-001633478.3	GNAQ	G-alpha/
Nvec-vc1.1-XM-032378325.2	0.00290337	0.299341	0.312	0.272	1	1	Nvec-vc1.1-XM-032378325.2	HNRNPH1	RRM_1/RRM_1/RRM_1/
Nvec-vc1.1-XM-048726076.1	0.00300876	-0.42686	0.199	0.259	1	1	Nvec-vc1.1-XM-048726076.1	PRODH2	Pro_dh/
Nvec-vc1.1-XM-032386325.2	0.00303155	0.41089	0.345	0.305	1	1	Nvec-vc1.1-XM-032386325.2
Nvec-vc1.1-XM-001631006.3	0.00347267	-0.401453	0.204	0.267	1	1	Nvec-vc1.1-XM-001631006.3	POLR1D	RNA_pol_L_2/
Nvec-vc1.1-XM-001635564.3	0.00360191	-0.422281	0.19	0.25	1	1	Nvec-vc1.1-XM-001635564.3	TMEM254	DUF4499/
Nvec-vc1.1-XM-001633929.3	0.00381129	-0.412124	0.384	0.445	1	1	Nvec-vc1.1-XM-001633929.3	RANBP1	Ran_BP1/
Nvec-vc1.1-XM-048731001.1	0.00424902	-0.424189	0.302	0.363	1	1	Nvec-vc1.1-XM-048731001.1	AIMP1	tRNA_bind/
Nvec-vc1.1-XM-001626150.3	0.00472058	-0.362509	0.353	0.421	1	1	Nvec-vc1.1-XM-001626150.3	PSMB7	Proteasome/Pr_beta_C/
Nvec-vc1.1-XM-032364168.2	0.00683502	-0.489717	0.272	0.334	1	1	Nvec-vc1.1-XM-032364168.2	C9orf78	Hep_59/
Nvec-vc1.1-XM-001635176.3	0.00880242	-0.266903	0.471	0.538	1	1	Nvec-vc1.1-XM-001635176.3	NPM2	Nucleoplasmin/
Nvec-vc1.1-XM-001632976.3	4.22391e-89	-0.478921	0.996	0.999	6.98424e-85	2	Nvec-vc1.1-XM-001632976.3	RPL8	Ribosomal_L2/Ribosomal_L2_C/
Nvec-vc1.1-XM-001640402.3	1.52731e-79	-0.476382	0.996	0.999	2.5254e-75	2	Nvec-vc1.1-XM-001640402.3	RPS2	Ribosomal_S5/Ribosomal_S5_C/
Nvec-vc1.1-XM-001633797.3	2.62852e-79	-0.442082	0.994	0.998	4.34626e-75	2	Nvec-vc1.1-XM-001633797.3	RPS3A	Ribosomal_S3Ae/
Nvec-vc1.1-XM-001631734.3	2.16789e-75	-0.483323	0.993	0.998	3.5846e-71	2	Nvec-vc1.1-XM-001631734.3	RACK1	WD40/WD40/WD40/WD40/WD40/WD40/WD40/
Nvec-vc1.1-XM-001627624.3	5.47314e-75	1.98996	0.426	0.121	9.04984e-71	2	Nvec-vc1.1-XM-001627624.3		DOMON/
Nvec-vc1.1-XM-001625518.3	1.84549e-74	-0.444694	0.997	0.999	3.05152e-70	2	Nvec-vc1.1-XM-001625518.3	RPS9	Ribosomal_S4/S4/
Nvec-vc1.1-XM-048732722.1	3.29002e-72	2.45512	0.353	0.091	5.44006e-68	2	Nvec-vc1.1-XM-048732722.1	CLNS1A	Voldacs/
Nvec-vc1.1-XM-032367462.2	2.09423e-71	-0.488246	0.983	0.998	3.4628e-67	2	Nvec-vc1.1-XM-032367462.2	RPL10A	Ribosomal_L1/
Nvec-vc1.1-XM-001634081.3	3.5092e-70	2.18021	0.375	0.101	5.80247e-66	2	Nvec-vc1.1-XM-001634081.3	KDM1B	Amino_oxidase/
Nvec-NVE18112	5.32456e-69	2.26654	0.314	0.068	8.80416e-65	2	Nvec-NVE18112
Nvec-vc1.1-XM-001631329.3	7.36221e-67	1.84085	0.427	0.135	1.21734e-62	2	Nvec-vc1.1-XM-001631329.3		TIR_2/
Nvec-vc1.1-XM-001626241.3	1.65673e-65	2.31685	0.324	0.079	2.73941e-61	2	Nvec-vc1.1-XM-001626241.3	FHL2	LIM/LIM/LIM/
Nvec-vc1.1-XM-001641120.3	3.04009e-64	-0.426578	0.991	1	5.02679e-60	2	Nvec-vc1.1-XM-001641120.3	RPL26	Ribosomal_L26/KOW/
Nvec-vc1.1-XM-001625817.3	5.58539e-62	2.33659	0.432	0.145	9.23545e-58	2	Nvec-vc1.1-XM-001625817.3	HPGDS	GST_N/GST_C_3/
Nvec-vc1.1-XM-032372726.2	3.31645e-61	-0.389132	1	0.998	5.48376e-57	2	Nvec-vc1.1-XM-032372726.2	EEF1A2	GTP_EFTU/GTP_EFTU_D2/GTP_EFTU_D3/
Nvec-vc1.1-XM-032363855.2	7.65509e-61	2.57561	0.346	0.095	1.26577e-56	2	Nvec-vc1.1-XM-032363855.2
Nvec-vc1.1-XM-001629312.3	9.02881e-58	1.74683	0.371	0.113	1.49291e-53	2	Nvec-vc1.1-XM-001629312.3
Nvec-vc1.1-XM-048727750.1	2.61869e-56	2.34691	0.266	0.06	4.33001e-52	2	Nvec-vc1.1-XM-048727750.1
Nvec-vc1.1-XM-048734562.1	3.72981e-55	1.85313	0.404	0.142	6.16724e-51	2	Nvec-vc1.1-XM-048734562.1
Nvec-vc1.1-XM-032375689.2	6.81131e-55	2.10776	0.315	0.087	1.12625e-50	2	Nvec-vc1.1-XM-032375689.2
Nvec-vc1.1-XM-032383053.2	6.52291e-54	-0.365621	0.997	0.998	1.07856e-49	2	Nvec-vc1.1-XM-032383053.2	RPL9	Ribosomal_L6/Ribosomal_L6/
Nvec-vc1.1-XM-001626244.3	9.22377e-53	-0.378923	1	0.998	1.52515e-48	2	Nvec-vc1.1-XM-001626244.3	RPLP0	Ribosomal_L10/RL10P_insert/Ribosomal_60s/
Nvec-vc1.1-XM-048728564.1	1.476e-52	-0.335421	0.993	0.999	2.44056e-48	2	Nvec-vc1.1-XM-048728564.1	RPS10	S10_plectin/
Nvec-v1g244133	1.67601e-51	2.46698	0.286	0.076	2.77128e-47	2	Nvec-v1g244133
Nvec-vc1.1-XM-048727261.1	3.83139e-50	2.01896	0.315	0.095	6.33521e-46	2	Nvec-vc1.1-XM-048727261.1	GSTM3	GST_N/GST_C_3/
Nvec-vc1.1-XM-032375273.2	1.23591e-49	1.97936	0.362	0.126	2.04358e-45	2	Nvec-vc1.1-XM-032375273.2		DUF924/
Nvec-vc1.1-XM-032371830.2	1.71384e-49	1.67858	0.368	0.125	2.83383e-45	2	Nvec-vc1.1-XM-032371830.2		WSC/
Nvec-vc1.1-XM-001641884.3	2.43888e-48	1.94601	0.286	0.08	4.0327e-44	2	Nvec-vc1.1-XM-001641884.3	TEX55	DUF5582/
Nvec-vc1.1-XM-001627880.3	3.18601e-48	-0.458584	0.988	0.998	5.26807e-44	2	Nvec-vc1.1-XM-001627880.3	RPS12	Ribosomal_L7Ae/
Nvec-vc1.1-XM-001631422.3	7.91842e-46	2.0381	0.26	0.07	1.30931e-41	2	Nvec-vc1.1-XM-001631422.3		Thioredoxin_4/
Nvec-vc1.1-XM-048728359.1	5.56077e-45	1.77362	0.301	0.094	9.19473e-41	2	Nvec-vc1.1-XM-048728359.1	AC243734.1	Neur_chan_LBD/Neur_chan_memb/
Nvec-vc1.1-XM-001628495.3	1.0124e-44	1.51599	0.382	0.139	1.674e-40	2	Nvec-vc1.1-XM-001628495.3	CUZD1	CUB/CUB/Zona_pellucida/
Nvec-vc1.1-XM-001637454.3	4.5513e-44	1.72061	0.301	0.095	7.52558e-40	2	Nvec-vc1.1-XM-001637454.3	TCTEX1D1	Tctex-1/
Nvec-vc1.1-XM-032362787.2	1.0666e-43	-0.353213	0.991	0.999	1.76362e-39	2	Nvec-vc1.1-XM-032362787.2	RPL35A	Ribosomal_L35Ae/
Nvec-vc1.1-XM-001637875.3	2.16111e-42	1.58571	0.33	0.114	3.5734e-38	2	Nvec-vc1.1-XM-001637875.3
Nvec-vc1.1-XM-001631201.3	9.21529e-42	1.42162	0.392	0.158	1.52375e-37	2	Nvec-vc1.1-XM-001631201.3	PLA2G1B	Phospholip_A2_1/
Nvec-vc1.1-XM-001641698.3	1.16531e-41	1.46388	0.375	0.143	1.92684e-37	2	Nvec-vc1.1-XM-001641698.3	EFCAB10
Nvec-vc1.1-XM-001629370.2	2.63115e-40	1.54311	0.384	0.155	4.35061e-36	2	Nvec-vc1.1-XM-001629370.2	TEKT2	Tektin/
Nvec-vc1.1-XM-001628335.3	4.80251e-40	1.63189	0.304	0.101	7.94095e-36	2	Nvec-vc1.1-XM-001628335.3	ADRA1B	7tm_1/
Nvec-vc1.1-XM-001630764.3	6.82428e-40	1.88468	0.279	0.089	1.12839e-35	2	Nvec-vc1.1-XM-001630764.3	CNN3	CH/
Nvec-vc1.1-XM-001634718.3	2.02623e-39	1.81558	0.266	0.082	3.35038e-35	2	Nvec-vc1.1-XM-001634718.3		DUF1772/
Nvec-vc1.1-XM-032382127.2	6.33531e-39	1.94291	0.301	0.105	1.04754e-34	2	Nvec-vc1.1-XM-032382127.2
Nvec-vc1.1-XM-001624653.3	6.50055e-39	-0.325968	1	0.999	1.07487e-34	2	Nvec-vc1.1-XM-001624653.3	RPL11	Ribosomal_L5/Ribosomal_L5_C/
Nvec-vc1.1-XM-032378623.2	2.02609e-38	1.6151	0.301	0.105	3.35014e-34	2	Nvec-vc1.1-XM-032378623.2
Nvec-vc1.1-XM-001637221.3	3.4381e-38	1.736	0.267	0.085	5.6849e-34	2	Nvec-vc1.1-XM-001637221.3	KCNK3	Ion_trans_2/Ion_trans_2/
Nvec-vc1.1-XM-048720634.1	5.02725e-38	-0.330228	0.993	0.997	8.31256e-34	2	Nvec-vc1.1-XM-048720634.1	RPL13	Ribosomal_L13e/
Nvec-vc1.1-XM-001634160.3	6.18138e-38	1.74188	0.314	0.115	1.02209e-33	2	Nvec-vc1.1-XM-001634160.3	RAX	Homeodomain/OAR/
Nvec-vc1.1-XM-032378397.2	8.20977e-38	1.8024	0.25	0.075	1.35749e-33	2	Nvec-vc1.1-XM-032378397.2		Scramblase/
Nvec-vc1.1-XM-001633424.3	9.35137e-37	1.38181	0.34	0.13	1.54625e-32	2	Nvec-vc1.1-XM-001633424.3	C7orf31	DUF4555/
Nvec-vc1.1-XM-032381935.2	6.21141e-36	1.55232	0.343	0.134	1.02706e-31	2	Nvec-vc1.1-XM-032381935.2	TUBA1A	Tubulin/Tubulin_C/
Nvec-vc1.1-XM-032375367.2	2.02212e-35	1.64882	0.26	0.085	3.34358e-31	2	Nvec-vc1.1-XM-032375367.2	MOSMO	Atthog/
Nvec-vc1.1-XM-032364035.2	1.19821e-34	1.46344	0.32	0.122	1.98125e-30	2	Nvec-vc1.1-XM-032364035.2
Nvec-vc1.1-XM-032372722.2	2.05174e-34	-0.330052	0.999	1	3.39255e-30	2	Nvec-vc1.1-XM-032372722.2	PABPC4	RRM_1/RRM_1/RRM_1/RRM_1/PABP/
Nvec-vc1.1-XM-032367606.2	2.84955e-34	1.30667	0.379	0.164	4.71172e-30	2	Nvec-vc1.1-XM-032367606.2	CKMT2	ATP-gua_PtransN/ATP-gua_Ptrans/
Nvec-vc1.1-XM-001637127.3	3.95284e-34	1.51444	0.318	0.124	6.53602e-30	2	Nvec-vc1.1-XM-001637127.3	FAM183A	FAM183/
Nvec-vc1.1-XM-001626693.3	4.52205e-34	1.63206	0.251	0.082	7.47722e-30	2	Nvec-vc1.1-XM-001626693.3	DHPS	DS/
Nvec-vc1.1-XM-001641109.3	8.92084e-34	1.43392	0.282	0.099	1.47506e-29	2	Nvec-vc1.1-XM-001641109.3	AC013470.2
Nvec-vc1.1-XM-001629002.3	4.97733e-33	1.24121	0.343	0.14	8.23001e-29	2	Nvec-vc1.1-XM-001629002.3	IFT27	Ras/
Nvec-vc1.1-XM-001629566.3	7.41674e-33	1.21164	0.33	0.129	1.22636e-28	2	Nvec-vc1.1-XM-001629566.3	C17orf98	DUF4542/
Nvec-vc1.1-XM-032376296.2	1.04955e-32	1.30992	0.346	0.142	1.73543e-28	2	Nvec-vc1.1-XM-032376296.2	CHRNA6	Neur_chan_LBD/Neur_chan_memb/
Nvec-vc1.1-XM-001629234.3	2.43796e-32	-0.359837	0.977	0.998	4.03117e-28	2	Nvec-vc1.1-XM-001629234.3	RPS6	Ribosomal_S6e/
Nvec-vc1.1-XM-001637428.3	4.2575e-32	1.59307	0.282	0.104	7.03977e-28	2	Nvec-vc1.1-XM-001637428.3	ABCC4	ABC_membrane/ABC_tran/ABC_membrane/ABC_tran/
Nvec-vc1.1-XM-001633753.3	4.81335e-32	1.39051	0.346	0.149	7.95887e-28	2	Nvec-vc1.1-XM-001633753.3	NGLY1	PUB/
Nvec-vc1.1-XM-032367411.2	6.55719e-32	1.29193	0.317	0.123	1.08423e-27	2	Nvec-vc1.1-XM-032367411.2
Nvec-vc1.1-XM-032382410.2	9.59684e-32	1.42174	0.302	0.118	1.58684e-27	2	Nvec-vc1.1-XM-032382410.2	PTRH2	PTH2/
Nvec-vc1.1-XM-032384256.2	1.19137e-30	1.47719	0.267	0.097	1.96994e-26	2	Nvec-vc1.1-XM-032384256.2
Nvec-vc1.1-XM-048727864.1	1.32995e-30	1.20207	0.379	0.172	2.19906e-26	2	Nvec-vc1.1-XM-048727864.1	CFAP161
Nvec-vc1.1-XM-001637613.3	1.5686e-30	1.17613	0.363	0.158	2.59368e-26	2	Nvec-vc1.1-XM-001637613.3	RIIAD1
Nvec-vc1.1-XM-001631821.3	2.42234e-30	1.184	0.353	0.156	4.00534e-26	2	Nvec-vc1.1-XM-001631821.3	CYB5R3	FAD_binding_6/NAD_binding_1/
Nvec-vc1.1-XM-048720536.1	3.73301e-30	1.27819	0.336	0.144	6.17253e-26	2	Nvec-vc1.1-XM-048720536.1	TMEM208	TMEM208_SND2/
Nvec-vc1.1-XM-001630995.3	1.32129e-29	-0.252967	0.996	0.998	2.18475e-25	2	Nvec-vc1.1-XM-001630995.3	RPL21	Ribosomal_L21e/
Nvec-NVE25581	1.37574e-29	0.911745	0.869	0.796	2.27478e-25	2	Nvec-NVE25581
Nvec-vc1.1-XM-032379561.2	1.80642e-29	1.09988	0.362	0.158	2.98691e-25	2	Nvec-vc1.1-XM-032379561.2
Nvec-vc1.1-XM-032374182.2	2.79396e-29	1.3209	0.304	0.123	4.61981e-25	2	Nvec-vc1.1-XM-032374182.2	FRRS1	Reeler/DOMON/DOMON/
Nvec-vc1.1-XM-048723571.1	4.62371e-29	1.23677	0.355	0.164	7.64531e-25	2	Nvec-vc1.1-XM-048723571.1		Usp/
Nvec-v1g243504	2.08146e-28	1.47014	0.266	0.102	3.44169e-24	2	Nvec-v1g243504	B3GALT6	Galactosyl_T/
Nvec-NVE8182	2.7534e-28	1.19149	0.359	0.166	4.55275e-24	2	Nvec-NVE8182
Nvec-vc1.1-XM-001624585.3	4.43395e-28	1.14797	0.344	0.155	7.33154e-24	2	Nvec-vc1.1-XM-001624585.3	CDYL2	Chromo/
Nvec-vc1.1-XM-032374096.2	4.96176e-28	1.2206	0.331	0.144	8.20427e-24	2	Nvec-vc1.1-XM-032374096.2	MORN2	MORN/MORN/MORN/MORN/
Nvec-vc1.1-XM-001632772.3	9.06114e-28	1.27005	0.259	0.097	1.49826e-23	2	Nvec-vc1.1-XM-001632772.3	SPATA4	CH_2/
Nvec-vc1.1-XM-001641595.3	9.66072e-28	1.192	0.312	0.133	1.5974e-23	2	Nvec-vc1.1-XM-001641595.3	NGB	Globin/
Nvec-vc1.1-XM-001625055.3	1.1161e-27	1.36826	0.326	0.147	1.84547e-23	2	Nvec-vc1.1-XM-001625055.3	GMFB	Cofilin_ADF/
Nvec-vc1.1-XM-001641576.3	1.28109e-27	1.33891	0.31	0.133	2.11828e-23	2	Nvec-vc1.1-XM-001641576.3	TMEM79	MAPEG/
Nvec-vc1.1-XM-001641744.3	7.89019e-27	-0.291572	0.985	0.998	1.30464e-22	2	Nvec-vc1.1-XM-001641744.3	RPS23	Ribosom_S12_S23/
Nvec-NVE7140	8.32799e-27	1.34692	0.317	0.143	1.37703e-22	2	Nvec-NVE7140		DUF4748/
Nvec-vc1.1-XM-048721961.1	1.39385e-26	1.25682	0.339	0.156	2.30473e-22	2	Nvec-vc1.1-XM-048721961.1	UTRN	CH/CH/Spectrin/
Nvec-vc1.1-XM-001634817.3	1.39814e-26	1.24207	0.324	0.146	2.31182e-22	2	Nvec-vc1.1-XM-001634817.3
Nvec-vc1.1-XM-048720249.1	2.77328e-26	1.37645	0.285	0.123	4.58561e-22	2	Nvec-vc1.1-XM-048720249.1
Nvec-vc1.1-XM-001638683.3	3.08709e-26	1.23299	0.295	0.126	5.1045e-22	2	Nvec-vc1.1-XM-001638683.3
Nvec-vc1.1-XM-032382520.2	3.56213e-26	1.03217	0.331	0.147	5.88998e-22	2	Nvec-vc1.1-XM-032382520.2	DMRTA2	DM/DMA/
Nvec-vc1.1-XM-001636908.3	1.53291e-25	1.35992	0.256	0.102	2.53467e-21	2	Nvec-vc1.1-XM-001636908.3	MYH6	Myosin_N/Myosin_head/Myosin_tail_1/
Nvec-vc1.1-XM-001635906.3	3.08885e-25	1.21788	0.295	0.126	5.10742e-21	2	Nvec-vc1.1-XM-001635906.3	MORN5	MORN/MORN/MORN/
Nvec-vc1.1-XM-001640932.3	3.79207e-25	1.16762	0.326	0.151	6.2702e-21	2	Nvec-vc1.1-XM-001640932.3	UBE2G2	UQ_con/
Nvec-vc1.1-XM-032386039.2	5.2631e-25	1.22219	0.282	0.118	8.70253e-21	2	Nvec-vc1.1-XM-032386039.2	CENPW	CENP-W/
Nvec-vc1.1-XM-048726872.1	5.6154e-25	1.17431	0.311	0.139	9.28506e-21	2	Nvec-vc1.1-XM-048726872.1	KDM2B	Cupin_8/JHD/zf-CXXC/F-box/
Nvec-vc1.1-XM-001629765.3	6.5449e-25	1.16608	0.346	0.161	1.0822e-20	2	Nvec-vc1.1-XM-001629765.3	IFT20	IFT20/
Nvec-vc1.1-XM-001629995.3	9.56569e-25	1.17943	0.302	0.133	1.58169e-20	2	Nvec-vc1.1-XM-001629995.3	CCDC169	DUF4600/
Nvec-vc1.1-XM-001624696.3	1.37081e-24	1.11351	0.342	0.162	2.26664e-20	2	Nvec-vc1.1-XM-001624696.3	BIRC5	BIR/
Nvec-v1g167199	2.15366e-24	1.27834	0.283	0.125	3.56107e-20	2	Nvec-v1g167199
Nvec-vc1.1-XM-001637477.3	2.34451e-24	1.41068	0.301	0.135	3.87664e-20	2	Nvec-vc1.1-XM-001637477.3	DYDC1	Dpy-30/
Nvec-vc1.1-XM-048723454.1	3.09078e-24	1.28051	0.312	0.145	5.11061e-20	2	Nvec-vc1.1-XM-048723454.1	LSM5	LSM/
Nvec-vc1.1-XM-048730911.1	3.8774e-24	1.12594	0.334	0.159	6.41127e-20	2	Nvec-vc1.1-XM-048730911.1
Nvec-vc1.1-XM-048732677.1	4.52312e-24	1.17648	0.314	0.143	7.47899e-20	2	Nvec-vc1.1-XM-048732677.1	KAT7	PHD/zf-C2HC/zf-MYST/MOZ_SAS/
Nvec-vc1.1-XM-032379329.2	4.55576e-24	1.1307	0.295	0.129	7.53295e-20	2	Nvec-vc1.1-XM-032379329.2	TLL1	CUB/CUB/
Nvec-vc1.1-XM-032373373.2	4.73442e-24	1.06925	0.292	0.125	7.82836e-20	2	Nvec-vc1.1-XM-032373373.2	EFHC1	DUF1126/DUF1126/DUF1126/
Nvec-vc1.1-XM-001634787.3	7.06599e-24	1.01296	0.32	0.15	1.16836e-19	2	Nvec-vc1.1-XM-001634787.3	MYL9	EF-hand_6/
Nvec-vc1.1-XM-048724376.1	7.77063e-24	1.09327	0.298	0.134	1.28487e-19	2	Nvec-vc1.1-XM-048724376.1	IGF2BP2	KH_1/KH_1/
Nvec-vc1.1-XM-032372040.2	1.4339e-23	1.12778	0.321	0.15	2.37095e-19	2	Nvec-vc1.1-XM-032372040.2	DCTN1	CAP_GLY/
Nvec-vc1.1-XM-001632002.3	2.58821e-23	1.25072	0.324	0.156	4.27961e-19	2	Nvec-vc1.1-XM-001632002.3	RBM42	RRM_1/
Nvec-vc1.1-XM-001636772.3	3.08846e-23	1.03496	0.349	0.17	5.10678e-19	2	Nvec-vc1.1-XM-001636772.3	C7orf57	DUF5524/
Nvec-vc1.1-XM-032379223.2	3.44484e-23	1.01214	0.326	0.152	5.69604e-19	2	Nvec-vc1.1-XM-032379223.2	HS3ST3B1	Sulfotransfer_1/
Nvec-vc1.1-XM-001631982.3	5.64688e-23	1.21943	0.311	0.148	9.33712e-19	2	Nvec-vc1.1-XM-001631982.3	DTYMK	Thymidylate_kin/
Nvec-vc1.1-XM-048723791.1	8.80731e-23	1.27251	0.282	0.128	1.45629e-18	2	Nvec-vc1.1-XM-048723791.1	BANP	BEN/
Nvec-vc1.1-XM-001630474.3	9.90873e-23	1.27146	0.266	0.118	1.63841e-18	2	Nvec-vc1.1-XM-001630474.3	MRPL20	Ribosomal_L20/
Nvec-vc1.1-XM-032385343.2	1.33572e-22	1.12091	0.289	0.127	2.20861e-18	2	Nvec-vc1.1-XM-032385343.2	C5orf49	DUF4541/
Nvec-vc1.1-XM-032378021.2	2.6232e-22	1.4409	0.262	0.114	4.33746e-18	2	Nvec-vc1.1-XM-032378021.2	TBXT	T-box/
Nvec-vc1.1-XM-001640731.3	5.4418e-22	1.21611	0.275	0.125	8.99802e-18	2	Nvec-vc1.1-XM-001640731.3	PLPBP	Ala_racemase_N/
Nvec-vc1.1-XM-048732742.1	5.48787e-22	1.32119	0.281	0.128	9.07419e-18	2	Nvec-vc1.1-XM-048732742.1	IQCG	IQ/
Nvec-NVE19151	7.92275e-22	1.23802	0.253	0.111	1.31003e-17	2	Nvec-NVE19151
Nvec-vc1.1-XM-032378063.2	1.17996e-21	1.06163	0.323	0.156	1.95107e-17	2	Nvec-vc1.1-XM-032378063.2	PYGO1	PHD/
Nvec-vc1.1-XM-001622443.3	2.14602e-21	1.21862	0.259	0.114	3.54845e-17	2	Nvec-vc1.1-XM-001622443.3
Nvec-vc1.1-XM-001629331.3	2.81694e-21	1.13409	0.289	0.136	4.6578e-17	2	Nvec-vc1.1-XM-001629331.3	C10orf53	UPF0728/
Nvec-vc1.1-XM-048728579.1	4.53217e-21	1.24818	0.279	0.13	7.49394e-17	2	Nvec-vc1.1-XM-048728579.1	HMCN1	TSP_1/TSP_1/TSP_1/TSP_1/TSP_1/TSP_1/
Nvec-vc1.1-XM-032378207.2	5.65818e-21	1.0225	0.317	0.155	9.3558e-17	2	Nvec-vc1.1-XM-032378207.2	RNF41
Nvec-vc1.1-XM-001623696.3	6.32696e-21	1.10747	0.265	0.116	1.04616e-16	2	Nvec-vc1.1-XM-001623696.3	LRTOMT	LRR_9/
Nvec-vc1.1-XM-001638050.3	8.79459e-21	1.11008	0.254	0.109	1.45419e-16	2	Nvec-vc1.1-XM-001638050.3	SPA17	RIIa/IQ/IQ/IQ/IQ/IQ/
Nvec-vc1.1-XM-001638067.3	9.47856e-21	1.12465	0.291	0.14	1.56728e-16	2	Nvec-vc1.1-XM-001638067.3	RNF7	zf-rbx1/
Nvec-vc1.1-XM-048722544.1	2.28899e-20	1.08162	0.286	0.135	3.78485e-16	2	Nvec-vc1.1-XM-048722544.1	YJU2	DUF572/
Nvec-vc1.1-XM-048722274.1	3.53192e-20	1.19962	0.308	0.156	5.84004e-16	2	Nvec-vc1.1-XM-048722274.1	HTATSF1	RRM_1/RRM_1/
Nvec-NVE24475	5.58903e-20	1.05006	0.31	0.155	9.24145e-16	2	Nvec-NVE24475
Nvec-NVE22128	7.14877e-20	1.26812	0.286	0.136	1.18205e-15	2	Nvec-NVE22128
Nvec-vc1.1-XM-032383963.2	8.85342e-20	1.10541	0.27	0.127	1.46391e-15	2	Nvec-vc1.1-XM-032383963.2	FAM207A	SLX9/
Nvec-vc1.1-XM-048723827.1	8.90977e-20	1.10512	0.273	0.128	1.47323e-15	2	Nvec-vc1.1-XM-048723827.1	UBE2Z	UQ_con/
Nvec-vc1.1-XM-048728435.1	1.06706e-19	1.16641	0.263	0.122	1.76438e-15	2	Nvec-vc1.1-XM-048728435.1	GSTM3	GST_C_3/
Nvec-v1g246292	1.49779e-19	2.04837	0.254	0.119	2.4766e-15	2	Nvec-v1g246292
Nvec-vc1.1-XM-032367750.2	1.88776e-19	1.14288	0.281	0.136	3.12141e-15	2	Nvec-vc1.1-XM-032367750.2	C17orf49	Myb_DNA-binding/
Nvec-vc1.1-XM-032369602.2	2.21395e-19	1.08299	0.256	0.119	3.66077e-15	2	Nvec-vc1.1-XM-032369602.2	GTF3C6	TFIIIC_sub6/
Nvec-vc1.1-XM-001630698.3	2.93484e-19	0.993166	0.281	0.133	4.85275e-15	2	Nvec-vc1.1-XM-001630698.3	DNAJB13	DnaJ/DnaJ_C/
Nvec-vc1.1-XM-001641965.3	4.74295e-19	1.03744	0.298	0.147	7.84247e-15	2	Nvec-vc1.1-XM-001641965.3	MNS1	TPH/
Nvec-vc1.1-XM-032375586.2	5.14421e-19	0.87409	0.34	0.179	8.50594e-15	2	Nvec-vc1.1-XM-032375586.2	SLC25A29	Mito_carr/Mito_carr/Mito_carr/
Nvec-vc1.1-XM-001635578.3	1.47502e-18	1.09564	0.267	0.128	2.43895e-14	2	Nvec-vc1.1-XM-001635578.3	BLOC1S1	GCN5L1/
Nvec-vc1.1-XM-001625302.3	3.57706e-18	-0.267847	0.981	0.998	5.91467e-14	2	Nvec-vc1.1-XM-001625302.3	FAU	ubiquitin/Ribosomal_S30/
Nvec-vc1.1-XM-048733460.1	6.20157e-18	1.18832	0.263	0.128	1.02543e-13	2	Nvec-vc1.1-XM-048733460.1
Nvec-vc1.1-XM-001627977.3	7.36667e-18	0.949904	0.31	0.158	1.21808e-13	2	Nvec-vc1.1-XM-001627977.3	CCDC113	DUF4201/
Nvec-vc1.1-XM-001629636.3	1.09961e-17	1.07466	0.265	0.127	1.8182e-13	2	Nvec-vc1.1-XM-001629636.3	DAZAP2	DAZAP2/
Nvec-vc1.1-XM-032376231.2	1.69567e-17	1.1104	0.254	0.124	2.80379e-13	2	Nvec-vc1.1-XM-032376231.2	C19orf53	DUF2462/
Nvec-vc1.1-XM-032379210.2	2.8089e-17	1.07446	0.315	0.169	4.64452e-13	2	Nvec-vc1.1-XM-032379210.2	RHOT1	Ras/EF_assoc_2/EF_assoc_1/
Nvec-vc1.1-XM-032377926.2	3.51346e-17	0.909714	0.291	0.147	5.8095e-13	2	Nvec-vc1.1-XM-032377926.2	MRPL16	Ribosomal_L16/
Nvec-vc1.1-XM-032377582.2	4.36109e-17	1.06728	0.259	0.127	7.21107e-13	2	Nvec-vc1.1-XM-032377582.2	COPS8	CSN8_PSD8_EIF3K/
Nvec-vc1.1-XM-048720871.1	1.48962e-16	0.957626	0.285	0.146	2.46309e-12	2	Nvec-vc1.1-XM-048720871.1	DYNC1LI2	DLIC/
Nvec-vc1.1-XM-048724402.1	3.73366e-16	0.989819	0.263	0.133	6.1736e-12	2	Nvec-vc1.1-XM-048724402.1		DUF1759/RVT_1/Peptidase_A17/Integrase_H2C2/DUF5641/
Nvec-vc1.1-XM-001630391.3	5.05474e-16	0.894874	0.337	0.184	8.35801e-12	2	Nvec-vc1.1-XM-001630391.3	CFAP45	TPH/
Nvec-vc1.1-XM-001641719.3	1.19831e-15	0.909073	0.318	0.173	1.98141e-11	2	Nvec-vc1.1-XM-001641719.3	CCNI	Cyclin_N/
Nvec-vc1.1-XM-032376310.2	1.45329e-15	0.885695	0.307	0.165	2.40302e-11	2	Nvec-vc1.1-XM-032376310.2	CFAP53	TPH/
Nvec-vc1.1-XM-001631898.3	2.02239e-15	1.00135	0.26	0.132	3.34403e-11	2	Nvec-vc1.1-XM-001631898.3	CCDC42	DUF4200/
Nvec-vc1.1-XM-032375477.2	3.52883e-15	1.03799	0.265	0.138	5.83493e-11	2	Nvec-vc1.1-XM-032375477.2		Methyltransf_11/
Nvec-vc1.1-XM-032379110.2	5.72437e-15	0.859886	0.286	0.154	9.46525e-11	2	Nvec-vc1.1-XM-032379110.2		UPAR_LY6_2/
Nvec-vc1.1-XM-001636187.3	5.74575e-15	1.04205	0.251	0.128	9.5006e-11	2	Nvec-vc1.1-XM-001636187.3	SBDS	SBDS/SBDS_C/
Nvec-NVE13795	5.94601e-15	0.842654	0.267	0.137	9.83173e-11	2	Nvec-NVE13795
Nvec-vc1.1-XM-001637058.3	1.04052e-14	0.887509	0.298	0.164	1.72049e-10	2	Nvec-vc1.1-XM-001637058.3	TMEM107	TMEM107/
Nvec-vc1.1-XM-048730418.1	1.15005e-14	0.834738	0.286	0.15	1.90161e-10	2	Nvec-vc1.1-XM-048730418.1	KDM7A	PHD/JmjC/JHD/
Nvec-vc1.1-XM-001641800.3	1.31083e-14	0.804064	0.342	0.197	2.16746e-10	2	Nvec-vc1.1-XM-001641800.3	SLC25A36	Mito_carr/Mito_carr/Mito_carr/
Nvec-vc1.1-XM-032366310.2	1.64997e-14	0.742482	0.318	0.175	2.72823e-10	2	Nvec-vc1.1-XM-032366310.2	CCDC173	TPH/
Nvec-vc1.1-XM-048724949.1	1.77153e-14	0.944533	0.256	0.131	2.92923e-10	2	Nvec-vc1.1-XM-048724949.1	RASEF	EF-hand_7/Ras/
Nvec-vc1.1-XM-032385509.2	1.82925e-14	0.855282	0.281	0.153	3.02467e-10	2	Nvec-vc1.1-XM-032385509.2	THYN1	EVE/
Nvec-vc1.1-XM-001638624.3	2.51755e-14	0.927817	0.283	0.151	4.16276e-10	2	Nvec-vc1.1-XM-001638624.3	CYB5D1	Cyt-b5/
Nvec-vc1.1-XM-001625813.3	2.7332e-14	0.876077	0.272	0.147	4.51934e-10	2	Nvec-vc1.1-XM-001625813.3	UQCC2
Nvec-vc1.1-XM-001629959.3	3.33581e-14	0.889721	0.302	0.17	5.51576e-10	2	Nvec-vc1.1-XM-001629959.3	MCM7	MCM_N/MCM_OB/MCM/MCM_lid/
Nvec-vc1.1-XM-032382920.2	3.45356e-14	0.789644	0.262	0.136	5.71046e-10	2	Nvec-vc1.1-XM-032382920.2		CAP_GLY/
Nvec-vc1.1-XM-001629339.3	6.79863e-14	0.730827	0.317	0.182	1.12415e-09	2	Nvec-vc1.1-XM-001629339.3	PIN1	WW/Rotamase/
Nvec-vc1.1-XM-001623468.3	7.66504e-14	0.619587	0.385	0.231	1.26741e-09	2	Nvec-vc1.1-XM-001623468.3	TP53INP2	DOR/
Nvec-vc1.1-XM-032367802.2	9.82806e-14	0.800166	0.292	0.165	1.62507e-09	2	Nvec-vc1.1-XM-032367802.2	KLF4	zf-C2H2/zf-C2H2/zf-C2H2/
Nvec-vc1.1-XM-032366498.2	1.01999e-13	0.861039	0.26	0.141	1.68655e-09	2	Nvec-vc1.1-XM-032366498.2
Nvec-vc1.1-XM-001625254.3	1.11698e-13	0.805613	0.308	0.174	1.84693e-09	2	Nvec-vc1.1-XM-001625254.3	UBTF	HMG_box/HMG_box/
Nvec-vc1.1-XM-032382210.2	1.18101e-13	0.89581	0.292	0.162	1.9528e-09	2	Nvec-vc1.1-XM-032382210.2	CCDC63
Nvec-vc1.1-XM-001622499.3	1.30661e-13	0.85901	0.251	0.13	2.16047e-09	2	Nvec-vc1.1-XM-001622499.3	GMDS	GDP_Man_Dehyd/
Nvec-vc1.1-XM-032385731.2	1.35461e-13	0.790974	0.344	0.201	2.23984e-09	2	Nvec-vc1.1-XM-032385731.2	PRPF18	PRP4/Prp18/
Nvec-vc1.1-XM-032387334.2	1.52763e-13	0.769962	0.312	0.181	2.52594e-09	2	Nvec-vc1.1-XM-032387334.2
Nvec-vc1.1-XM-001629560.3	1.61461e-13	0.914136	0.266	0.145	2.66976e-09	2	Nvec-vc1.1-XM-001629560.3	TXNL4B	DIM1/
Nvec-vc1.1-XM-048732851.1	1.66009e-13	0.798333	0.328	0.192	2.74497e-09	2	Nvec-vc1.1-XM-048732851.1
Nvec-NVE8579	1.93085e-13	0.861592	0.292	0.167	3.19266e-09	2	Nvec-NVE8579
Nvec-vc1.1-XM-001631897.3	2.05661e-13	0.801794	0.291	0.164	3.4006e-09	2	Nvec-vc1.1-XM-001631897.3	KAT8	Tudor-knot/zf-MYST/MOZ_SAS/
Nvec-vc1.1-XM-048731695.1	2.25265e-13	0.866274	0.272	0.15	3.72475e-09	2	Nvec-vc1.1-XM-048731695.1
Nvec-vc1.1-XM-032381880.2	2.906e-13	0.731083	0.509	0.36	4.80506e-09	2	Nvec-vc1.1-XM-032381880.2	GLUD1	ELFV_dehydrog_N/ELFV_dehydrog/
Nvec-vc1.1-XM-032364865.2	3.80335e-13	0.747022	0.295	0.165	6.28884e-09	2	Nvec-vc1.1-XM-032364865.2	EMC6	Rab5ip/
Nvec-vc1.1-XM-001633615.3	4.66713e-13	1.14916	0.263	0.148	7.7171e-09	2	Nvec-vc1.1-XM-001633615.3	TMEM189	TMEM189_B_dmain/
Nvec-vc1.1-XM-048724791.1	4.86251e-13	0.853029	0.269	0.144	8.04016e-09	2	Nvec-vc1.1-XM-048724791.1	SPEF2	CH_2/ADK/
Nvec-vc1.1-XM-032376052.2	5.50714e-13	0.889408	0.262	0.142	9.10606e-09	2	Nvec-vc1.1-XM-032376052.2	ANKEF1	Ank_2/Ank_2/Ank_2/Ank_2/
Nvec-vc1.1-XM-048730026.1	6.61284e-13	0.845674	0.307	0.183	1.09343e-08	2	Nvec-vc1.1-XM-048730026.1	STIP1	TPR_8/TPR_8/TPR_8/STI1/TPR_2/TPR_1/TPR_11/TPR_8/STI1/
Nvec-vc1.1-XM-048730561.1	7.50588e-13	0.804979	0.279	0.157	1.2411e-08	2	Nvec-vc1.1-XM-048730561.1	TMED10	EMP24_GP25L/
Nvec-vc1.1-XM-001638240.3	8.33238e-13	0.851469	0.282	0.157	1.37776e-08	2	Nvec-vc1.1-XM-001638240.3	LEPROT	Vps55/
Nvec-vc1.1-XM-032387170.2	1.32614e-12	0.746835	0.26	0.141	2.19277e-08	2	Nvec-vc1.1-XM-032387170.2	PLPP3	PAP2/
Nvec-vc1.1-XM-001641390.3	1.81737e-12	0.7711	0.292	0.168	3.00502e-08	2	Nvec-vc1.1-XM-001641390.3	CLP1	CLP1_N/CLP1_P/Clp1/
Nvec-vc1.1-XM-001635276.3	2.71472e-12	0.937091	0.283	0.164	4.48878e-08	2	Nvec-vc1.1-XM-001635276.3	HES1	HLH/
Nvec-vc1.1-XM-001631583.3	3.27979e-12	0.784316	0.278	0.159	5.42314e-08	2	Nvec-vc1.1-XM-001631583.3	MRPL37	PDCD9/
Nvec-vc1.1-XM-001633015.3	3.94015e-12	0.696563	0.31	0.183	6.51504e-08	2	Nvec-vc1.1-XM-001633015.3	LSM7	LSM/
Nvec-vc1.1-XM-001639528.3	9.36522e-12	0.854694	0.263	0.148	1.54854e-07	2	Nvec-vc1.1-XM-001639528.3	CIB4	EF-hand_7/
Nvec-vc1.1-XM-001634077.3	1.26427e-11	0.833152	0.265	0.151	2.09047e-07	2	Nvec-vc1.1-XM-001634077.3	FDX1	Fer2/
Nvec-vc1.1-XM-001641636.3	1.98408e-11	0.700411	0.32	0.196	3.28067e-07	2	Nvec-vc1.1-XM-001641636.3		CMAS/
Nvec-vc1.1-XM-048721518.1	2.4111e-11	0.88478	0.262	0.151	3.98675e-07	2	Nvec-vc1.1-XM-048721518.1
Nvec-vc1.1-XM-001625085.3	2.80247e-11	0.848264	0.254	0.147	4.63388e-07	2	Nvec-vc1.1-XM-001625085.3	APRT	Pribosyltran/
Nvec-vc1.1-XM-001629030.3	3.62506e-11	0.689925	0.299	0.177	5.99403e-07	2	Nvec-vc1.1-XM-001629030.3	SPATA17	IQ/IQ/IQ/
Nvec-vc1.1-XM-001641660.3	5.44966e-11	0.515644	0.378	0.246	9.01102e-07	2	Nvec-vc1.1-XM-001641660.3	PITX2	Homeodomain/
Nvec-vc1.1-XM-048725863.1	6.09229e-11	-0.271002	0.924	0.959	1.00736e-06	2	Nvec-vc1.1-XM-048725863.1	RPS7	Ribosomal_S7e/
Nvec-vc1.1-XM-001626050.3	7.38283e-11	0.755562	0.286	0.173	1.22075e-06	2	Nvec-vc1.1-XM-001626050.3	TIMM23	Tim17/
Nvec-vc1.1-XM-032379970.2	7.5089e-11	0.757246	0.259	0.15	1.2416e-06	2	Nvec-vc1.1-XM-032379970.2
Nvec-vc1.1-XM-001626437.3	7.5129e-11	0.62405	0.272	0.158	1.24226e-06	2	Nvec-vc1.1-XM-001626437.3	CCNB2	Cyclin_N/Cyclin_C/
Nvec-vc1.1-XM-048728967.1	8.87755e-11	0.817927	0.257	0.148	1.4679e-06	2	Nvec-vc1.1-XM-048728967.1	MYC	HLH/HLH/
Nvec-vc1.1-XM-001634553.3	9.58589e-11	0.807711	0.291	0.177	1.58503e-06	2	Nvec-vc1.1-XM-001634553.3	MRPS25	L51_S25_CI-B8/
Nvec-vc1.1-XM-032374801.2	9.94415e-11	0.639255	0.307	0.187	1.64426e-06	2	Nvec-vc1.1-XM-032374801.2
Nvec-vc1.1-XM-032372959.2	1.18742e-10	0.775853	0.276	0.166	1.96339e-06	2	Nvec-vc1.1-XM-032372959.2		Ank_2/
Nvec-vc1.1-XM-001632059.3	2.54756e-10	0.701546	0.299	0.189	4.21239e-06	2	Nvec-vc1.1-XM-001632059.3	RRS1	RRS1/
Nvec-vc1.1-XM-048723020.1	2.6798e-10	0.725846	0.272	0.162	4.43106e-06	2	Nvec-vc1.1-XM-048723020.1	PRXL2A	AhpC-TSA_2/
Nvec-vc1.1-XM-001647469.3	4.32448e-10	0.803877	0.257	0.155	7.15053e-06	2	Nvec-vc1.1-XM-001647469.3	PA2G4	Peptidase_M24/
Nvec-NVE3265	4.86997e-10	0.730541	0.269	0.162	8.0525e-06	2	Nvec-NVE3265	MZT1	MOZART1/
Nvec-vc1.1-XM-001625158.3	4.95905e-10	0.726975	0.265	0.157	8.1998e-06	2	Nvec-vc1.1-XM-001625158.3	CCDC86	Cgr1/
Nvec-vc1.1-XM-001636943.3	5.31217e-10	0.78753	0.275	0.171	8.78368e-06	2	Nvec-vc1.1-XM-001636943.3	GPN1	ATP_bind_1/
Nvec-v1g173444	5.40239e-10	0.718459	0.265	0.16	8.93284e-06	2	Nvec-v1g173444	FAM241B	DUF4605/
Nvec-vc1.1-XM-001633850.3	6.51523e-10	0.787451	0.259	0.153	1.07729e-05	2	Nvec-vc1.1-XM-001633850.3	CEP19	CEP19/
Nvec-vc1.1-XM-048720951.1	8.5342e-10	0.815466	0.281	0.174	1.41113e-05	2	Nvec-vc1.1-XM-048720951.1	EXOC2	TIG/Sec5/
Nvec-vc1.1-XM-048723796.1	1.0031e-09	0.679737	0.301	0.189	1.65862e-05	2	Nvec-vc1.1-XM-048723796.1	CATIP
Nvec-vc1.1-XM-048733393.1	1.20014e-09	0.907612	0.251	0.153	1.98443e-05	2	Nvec-vc1.1-XM-048733393.1	WNT7B	wnt/
Nvec-v1g238212	1.88621e-09	0.528406	0.609	0.48	3.11885e-05	2	Nvec-v1g238212	PNRC1	PNRC/
Nvec-vc1.1-XM-001636307.3	2.90279e-09	0.710084	0.257	0.158	4.79976e-05	2	Nvec-vc1.1-XM-001636307.3	DCTN3	Dynactin_p22/
Nvec-vc1.1-XM-048722866.1	5.20077e-09	0.735544	0.272	0.169	8.59947e-05	2	Nvec-vc1.1-XM-048722866.1	CSTF3	Suf/
Nvec-vc1.1-XM-001633239.3	5.52753e-09	0.675414	0.269	0.168	9.13978e-05	2	Nvec-vc1.1-XM-001633239.3	DRAP1	CBFD_NFYB_HMF/
Nvec-vc1.1-XM-001626066.3	5.76656e-09	0.563436	0.297	0.188	9.53501e-05	2	Nvec-vc1.1-XM-001626066.3	DLAT	Biotin_lipoyl/E3_binding/2-oxoacid_dh/
Nvec-vc1.1-XM-032365014.2	6.12717e-09	0.689225	0.262	0.163	0.000101313	2	Nvec-vc1.1-XM-032365014.2
Nvec-vc1.1-XM-032374705.2	6.27751e-09	0.64602	0.291	0.181	0.000103799	2	Nvec-vc1.1-XM-032374705.2	RAB3C	Ras/
Nvec-vc1.1-XM-001625590.3	7.00221e-09	0.753867	0.276	0.178	0.000115781	2	Nvec-vc1.1-XM-001625590.3	PRKAB2	AMPK1_CBM/AMPKBI/
Nvec-vc1.1-XM-032385499.2	7.62002e-09	0.699644	0.259	0.16	0.000125997	2	Nvec-vc1.1-XM-032385499.2	DR1	CBFD_NFYB_HMF/
Nvec-vc1.1-XM-001640006.3	1.01237e-08	0.718143	0.27	0.171	0.000167395	2	Nvec-vc1.1-XM-001640006.3	GNA12	G-alpha/
Nvec-vc1.1-XM-032372940.2	1.6889e-08	0.48914	0.539	0.41	0.000279259	2	Nvec-vc1.1-XM-032372940.2	CHTOP	FoP_duplication/
Nvec-vc1.1-XM-001636248.3	1.79161e-08	-0.384775	0.724	0.736	0.000296242	2	Nvec-vc1.1-XM-001636248.3	ARPC5	P16-Arc/
Nvec-vc1.1-XM-001632694.3	1.89146e-08	0.649738	0.285	0.183	0.000312752	2	Nvec-vc1.1-XM-001632694.3	TEKT1	Tektin/
Nvec-vc1.1-XM-001631955.3	1.96572e-08	0.63092	0.262	0.164	0.000325032	2	Nvec-vc1.1-XM-001631955.3	CCNB3	Cyclin_N/Cyclin_C/
Nvec-vc1.1-XM-048733838.1	1.98914e-08	0.282626	0.16	0.263	0.000328905	2	Nvec-vc1.1-XM-048733838.1	RSAD2	Radical_SAM/
Nvec-vc1.1-XM-032361930.2	1.99894e-08	0.69478	0.269	0.17	0.000330525	2	Nvec-vc1.1-XM-032361930.2	USPL1	Peptidase_C98/
Nvec-vc1.1-XM-001638294.3	2.19349e-08	0.578478	0.285	0.184	0.000362693	2	Nvec-vc1.1-XM-001638294.3	PSMD14	JAB/MitMem_reg/
Nvec-vc1.1-XM-001630623.3	2.33229e-08	0.639791	0.285	0.186	0.000385644	2	Nvec-vc1.1-XM-001630623.3	APOOL	ApoO/
Nvec-vc1.1-XM-001640933.3	2.55166e-08	0.61535	0.253	0.158	0.000421917	2	Nvec-vc1.1-XM-001640933.3	B4GALT6	Glyco_transf_7N/Glyco_transf_7C/
Nvec-vc1.1-XM-001625948.3	2.55529e-08	0.682544	0.281	0.178	0.000422517	2	Nvec-vc1.1-XM-001625948.3	GINS2	Sld5/
Nvec-vc1.1-XM-001639925.3	2.97126e-08	0.633758	0.42	0.307	0.000491297	2	Nvec-vc1.1-XM-001639925.3	PMM2	PMM/
Nvec-vc1.1-XM-032381810.2	3.56e-08	0.629465	0.25	0.156	0.000588646	2	Nvec-vc1.1-XM-032381810.2		Csm1/
Nvec-vc1.1-XM-032362142.2	6.0165e-08	0.535562	0.358	0.244	0.000994829	2	Nvec-vc1.1-XM-032362142.2	CASC4
Nvec-v1g236781	6.47232e-08	0.668381	0.273	0.178	0.0010702	2	Nvec-v1g236781	SMIM12	UPF0767/
Nvec-vc1.1-XM-032365177.2	6.48904e-08	0.660963	0.25	0.158	0.00107296	2	Nvec-vc1.1-XM-032365177.2	ANO4	Anoct_dimer/Anoctamin/
Nvec-vc1.1-XM-032381560.2	6.93636e-08	0.269703	0.69	0.542	0.00114693	2	Nvec-vc1.1-XM-032381560.2	MEP1B	Astacin/
Nvec-vc1.1-XM-032370461.2	1.01885e-07	0.456549	0.485	0.36	0.00168467	2	Nvec-vc1.1-XM-032370461.2	POLR2F	RNA_pol_Rpb6/
Nvec-v1g131067	1.10547e-07	0.712253	0.26	0.169	0.00182789	2	Nvec-v1g131067	MRPL30	Ribosomal_L30/
Nvec-vc1.1-XM-001626589.3	1.14049e-07	0.613248	0.269	0.175	0.0018858	2	Nvec-vc1.1-XM-001626589.3	RABIF	Mss4/
Nvec-vc1.1-XM-032379056.2	1.19297e-07	0.581947	0.291	0.194	0.00197258	2	Nvec-vc1.1-XM-032379056.2	MRPL21	Ribosomal_L21p/
Nvec-vc1.1-XM-048722729.1	1.30053e-07	0.633964	0.267	0.174	0.00215042	2	Nvec-vc1.1-XM-048722729.1	EAF1	EAF/
Nvec-vc1.1-XM-032374310.2	1.34082e-07	0.573831	0.312	0.212	0.00221704	2	Nvec-vc1.1-XM-032374310.2	MBD2	MBD/MBDa/MBD_C/
Nvec-vc1.1-XM-032381467.2	1.37938e-07	0.685445	0.254	0.165	0.0022808	2	Nvec-vc1.1-XM-032381467.2	PLS1	EF-hand_7/CH/CH/CH/CH/
Nvec-vc1.1-XM-048729010.1	1.54757e-07	-0.310292	0.629	0.684	0.0025589	2	Nvec-vc1.1-XM-048729010.1	PBDC1	Polysacc_synt_4/
Nvec-vc1.1-XM-001637877.3	1.61994e-07	0.522809	0.318	0.212	0.00267857	2	Nvec-vc1.1-XM-001637877.3	TSPAN31	Tetraspanin/
Nvec-NVE12265	1.71397e-07	0.495538	0.267	0.175	0.00283404	2	Nvec-NVE12265
Nvec-vc1.1-XM-001637633.3	1.88875e-07	0.400157	0.494	0.368	0.00312305	2	Nvec-vc1.1-XM-001637633.3	AC012254.2	Yos1/
Nvec-vc1.1-XM-032364668.2	1.88939e-07	0.569391	0.256	0.159	0.0031241	2	Nvec-vc1.1-XM-032364668.2	CEP83
Nvec-vc1.1-XM-032381323.2	1.90011e-07	0.610882	0.253	0.162	0.00314184	2	Nvec-vc1.1-XM-032381323.2	BRMS1L	Sds3/
Nvec-vc1.1-XM-001634398.3	1.98678e-07	0.516678	0.279	0.182	0.00328515	2	Nvec-vc1.1-XM-001634398.3	BCL9
Nvec-vc1.1-XM-032381253.2	2.28929e-07	0.594188	0.288	0.194	0.00378535	2	Nvec-vc1.1-XM-032381253.2	MRPL11	Ribosomal_L11_N/Ribosomal_L11/
Nvec-vc1.1-XM-001637960.3	3.59214e-07	0.44076	0.374	0.26	0.00593961	2	Nvec-vc1.1-XM-001637960.3	PDCD6	EF-hand_7/EF-hand_7/
Nvec-vc1.1-XM-001633789.3	4.05993e-07	0.556701	0.253	0.164	0.00671309	2	Nvec-vc1.1-XM-001633789.3	TUSC2	TUSC2/
Nvec-vc1.1-XM-032363791.2	4.75405e-07	0.473474	0.259	0.166	0.00786083	2	Nvec-vc1.1-XM-032363791.2	ANKRD63	Ank_2/
Nvec-vc1.1-XM-001639582.3	4.80604e-07	0.613589	0.269	0.179	0.00794679	2	Nvec-vc1.1-XM-001639582.3	ACADS	Acyl-CoA_dh_N/Acyl-CoA_dh_M/Acyl-CoA_dh_1/
Nvec-vc1.1-XM-032383052.2	5.03643e-07	0.477278	0.262	0.167	0.00832774	2	Nvec-vc1.1-XM-032383052.2	PPID	Pro_isomerase/TPR_2/
Nvec-vc1.1-XM-001639509.3	5.059e-07	0.542024	0.376	0.271	0.00836506	2	Nvec-vc1.1-XM-001639509.3	MED19	Med19/
Nvec-vc1.1-XM-001637868.3	8.65227e-07	0.616972	0.279	0.189	0.0143065	2	Nvec-vc1.1-XM-001637868.3	VPS25	ESCRT-II/
Nvec-vc1.1-XM-001635650.3	8.75637e-07	0.60069	0.253	0.166	0.0144787	2	Nvec-vc1.1-XM-001635650.3	RHEB	Ras/
Nvec-vc1.1-XM-032362543.2	9.30281e-07	-0.310542	0.613	0.654	0.0153822	2	Nvec-vc1.1-XM-032362543.2	ARPC4	ARPC4/
Nvec-vc1.1-XM-032363991.2	1.04463e-06	0.571903	0.267	0.18	0.0172729	2	Nvec-vc1.1-XM-032363991.2	UTP18	WD40/WD40/
Nvec-vc1.1-XM-032387417.2	1.19702e-06	0.565904	0.25	0.163	0.0197927	2	Nvec-vc1.1-XM-032387417.2	IQCA1	AAA/
Nvec-vc1.1-XM-032362544.2	1.47312e-06	0.491403	0.301	0.209	0.0243581	2	Nvec-vc1.1-XM-032362544.2	GPX1	GSHPx/
Nvec-vc1.1-XM-001634899.3	1.50864e-06	0.579526	0.275	0.186	0.0249454	2	Nvec-vc1.1-XM-001634899.3	TTC25	TPR_8/TPR_12/TPR_12/
Nvec-vc1.1-XM-001638819.3	2.3634e-06	0.491567	0.312	0.218	0.0390787	2	Nvec-vc1.1-XM-001638819.3	DPY30	Dpy-30/
Nvec-vc1.1-XM-001636021.3	2.46454e-06	0.557474	0.278	0.192	0.0407511	2	Nvec-vc1.1-XM-001636021.3	PPIL4	Pro_isomerase/RRM_1/
Nvec-vc1.1-XM-001626817.3	2.50116e-06	0.530912	0.615	0.513	0.0413567	2	Nvec-vc1.1-XM-001626817.3		IER/
Nvec-vc1.1-XM-032370027.2	2.59281e-06	0.543841	0.256	0.172	0.0428722	2	Nvec-vc1.1-XM-032370027.2	CDK8	Pkinase/
Nvec-vc1.1-XM-048720338.1	2.70771e-06	0.412276	0.358	0.251	0.0447719	2	Nvec-vc1.1-XM-048720338.1	LUC7L2	LUC7/
Nvec-vc1.1-XM-001635369.3	2.75468e-06	0.463072	0.267	0.181	0.0455487	2	Nvec-vc1.1-XM-001635369.3	BUB3	WD40/WD40/WD40/
Nvec-vc1.1-XM-032365013.2	2.88239e-06	0.407368	0.376	0.273	0.0476604	2	Nvec-vc1.1-XM-032365013.2	SNRPA	RRM_1/RRM_1/
Nvec-vc1.1-XM-032367137.2	2.99831e-06	0.669199	0.275	0.189	0.0495771	2	Nvec-vc1.1-XM-032367137.2	SLC25A36	Mito_carr/Mito_carr/Mito_carr/
Nvec-vc1.1-XM-001637957.3	3.9166e-06	0.43714	0.298	0.207	0.0647609	2	Nvec-vc1.1-XM-001637957.3	AKTIP	UQ_con/
Nvec-vc1.1-XM-001639201.3	4.23761e-06	0.496332	0.281	0.195	0.0700688	2	Nvec-vc1.1-XM-001639201.3	TMCO1	EMC3_TMCO1/
Nvec-vc1.1-XM-001637208.3	4.38758e-06	0.701303	0.282	0.201	0.0725486	2	Nvec-vc1.1-XM-001637208.3	DNAJC21	DnaJ/zf-C2H2_jaz/
Nvec-vc1.1-XM-032373727.2	4.5466e-06	0.502005	0.324	0.231	0.075178	2	Nvec-vc1.1-XM-032373727.2	TPRG1L	hSac2/
Nvec-vc1.1-XM-001635911.3	4.94634e-06	0.430903	0.422	0.313	0.0817877	2	Nvec-vc1.1-XM-001635911.3	THOC7	THOC7/
Nvec-vc1.1-XM-048724568.1	5.38674e-06	0.653007	0.281	0.202	0.0890698	2	Nvec-vc1.1-XM-048724568.1	ING4	ING/
Nvec-vc1.1-XM-001625714.3	5.49461e-06	0.389288	0.307	0.212	0.0908533	2	Nvec-vc1.1-XM-001625714.3	PPP2R1B	HEAT/HEAT/HEAT/HEAT_2/
Nvec-vc1.1-XM-001641191.3	5.89785e-06	0.408809	0.48	0.365	0.097521	2	Nvec-vc1.1-XM-001641191.3	PUDP	HAD_2/
Nvec-vc1.1-XM-032363417.2	6.22214e-06	0.539105	0.251	0.17	0.102883	2	Nvec-vc1.1-XM-032363417.2	ZNF205	zf-C2H2/zf-C2H2/zf-C2H2/zf-C2H2/zf-C2H2/zf-C2H2/
Nvec-vc1.1-XM-001641330.2	7.66147e-06	0.435384	0.35	0.252	0.126682	2	Nvec-vc1.1-XM-001641330.2	LSM14B	LSM14/FDF/
Nvec-vc1.1-XM-001631622.3	8.71777e-06	0.441354	0.254	0.175	0.144148	2	Nvec-vc1.1-XM-001631622.3	BCAS2	BCAS2/
Nvec-vc1.1-XM-001640945.3	8.83765e-06	0.425409	0.334	0.238	0.146131	2	Nvec-vc1.1-XM-001640945.3	HIBADH	NAD_binding_2/NAD_binding_11/
Nvec-vc1.1-XM-001629879.3	9.18891e-06	0.517114	0.253	0.177	0.151939	2	Nvec-vc1.1-XM-001629879.3	TSR2	WGG/
Nvec-vc1.1-XM-048732007.1	1.00983e-05	0.672412	0.254	0.178	0.166975	2	Nvec-vc1.1-XM-048732007.1		DUF3987/DUF3987/
Nvec-NVE11610	1.03961e-05	0.533611	0.254	0.181	0.171899	2	Nvec-NVE11610		PKI/
Nvec-vc1.1-XM-001630370.3	1.05879e-05	0.427931	0.299	0.208	0.175071	2	Nvec-vc1.1-XM-001630370.3	VANGL1	Strabismus/
Nvec-vc1.1-XM-048724301.1	1.07753e-05	-0.255652	0.751	0.76	0.178169	2	Nvec-vc1.1-XM-048724301.1	BZW1	W2/
Nvec-vc1.1-XM-001621485.3	1.2079e-05	0.477329	0.302	0.21	0.199727	2	Nvec-vc1.1-XM-001621485.3	MGLL	Hydrolase_4/
Nvec-vc1.1-XM-001637347.3	1.2448e-05	0.462499	0.25	0.171	0.205827	2	Nvec-vc1.1-XM-001637347.3	CHCHD4	CHCH/
Nvec-vc1.1-XM-032362854.2	1.46787e-05	0.449105	0.288	0.204	0.242713	2	Nvec-vc1.1-XM-032362854.2	SREK1IP1	zf-CCHC_3/
Nvec-vc1.1-XM-032381423.2	1.59306e-05	0.501376	0.294	0.209	0.263412	2	Nvec-vc1.1-XM-032381423.2
Nvec-vc1.1-XM-032376626.2	2.23307e-05	0.379334	0.637	0.524	0.369239	2	Nvec-vc1.1-XM-032376626.2	HEXIM1	HEXIM/
Nvec-vc1.1-XM-048733214.1	2.24107e-05	0.491473	0.263	0.185	0.370562	2	Nvec-vc1.1-XM-048733214.1	GAR1	Gar1/
Nvec-vc1.1-XM-001631026.3	2.59293e-05	0.44834	0.259	0.18	0.428741	2	Nvec-vc1.1-XM-001631026.3	VAMP7	Longin/Synaptobrevin/
Nvec-vc1.1-XM-001625403.3	2.67692e-05	0.473005	0.269	0.189	0.442628	2	Nvec-vc1.1-XM-001625403.3	SLC25A1	Mito_carr/Mito_carr/Mito_carr/
Nvec-vc1.1-XM-001639465.3	2.85834e-05	0.362617	0.429	0.331	0.472627	2	Nvec-vc1.1-XM-001639465.3	ZMAT5	zf-U1/zf-CCCH/
Nvec-vc1.1-XM-032376827.2	3.44017e-05	0.737758	0.299	0.219	0.568833	2	Nvec-vc1.1-XM-032376827.2	NKD1
Nvec-vc1.1-XM-048719937.1	4.1307e-05	0.430158	0.272	0.192	0.683011	2	Nvec-vc1.1-XM-048719937.1	WBP11	Wbp11/
Nvec-vc1.1-XM-001633393.3	5.31585e-05	0.350442	0.353	0.261	0.878975	2	Nvec-vc1.1-XM-001633393.3	CREB1	pKID/bZIP_1/
Nvec-vc1.1-XM-001625189.3	5.62165e-05	0.496552	0.265	0.191	0.92954	2	Nvec-vc1.1-XM-001625189.3	WARS1	tRNA-synt_1b/
Nvec-vc1.1-XM-001624063.3	5.93853e-05	0.476618	0.256	0.183	0.981935	2	Nvec-vc1.1-XM-001624063.3	UBE2W	UQ_con/
Nvec-vc1.1-XM-001638893.3	6.76369e-05	0.387763	0.477	0.378	1	2	Nvec-vc1.1-XM-001638893.3	LSM3	LSM/
Nvec-vc1.1-XM-032373194.2	9.20638e-05	0.326962	0.272	0.192	1	2	Nvec-vc1.1-XM-032373194.2	CCDC153
Nvec-vc1.1-XM-001640341.3	9.24951e-05	0.517515	0.262	0.194	1	2	Nvec-vc1.1-XM-001640341.3	RSL1D1	Ribosomal_L1/
Nvec-vc1.1-XM-048726506.1	9.97046e-05	0.401906	0.36	0.269	1	2	Nvec-vc1.1-XM-048726506.1	KHDRBS2	Qua1/KH_1/
Nvec-vc1.1-XM-001631255.3	0.000102631	0.35892	0.493	0.396	1	2	Nvec-vc1.1-XM-001631255.3
Nvec-vc1.1-XM-001622843.3	0.000105479	-0.25468	0.721	0.704	1	2	Nvec-vc1.1-XM-001622843.3	CLTA	Clathrin_lg_ch/
Nvec-vc1.1-XM-001641436.3	0.00010696	0.409667	0.298	0.219	1	2	Nvec-vc1.1-XM-001641436.3	CCDC12	cwf18/
Nvec-NVE18114	0.000144895	0.313389	0.484	0.387	1	2	Nvec-NVE18114	COX7A2
Nvec-vc1.1-XM-048723364.1	0.00014726	0.343849	0.438	0.348	1	2	Nvec-vc1.1-XM-048723364.1		bZIP_2/
Nvec-NVE25580	0.000166247	0.818873	0.558	0.484	1	2	Nvec-NVE25580
Nvec-vc1.1-XM-032381844.2	0.000172172	0.55221	0.289	0.217	1	2	Nvec-vc1.1-XM-032381844.2	STK33	Pkinase/
Nvec-vc1.1-XM-001641615.3	0.000182377	0.392492	0.266	0.197	1	2	Nvec-vc1.1-XM-001641615.3	SCOC	DUF2205/
Nvec-vc1.1-XM-032384449.2	0.000189506	0.356579	0.278	0.202	1	2	Nvec-vc1.1-XM-032384449.2	OLA1	MMR_HSR1/YchF-GTPase_C/
Nvec-vc1.1-XM-001623131.3	0.000197827	0.40475	0.25	0.184	1	2	Nvec-vc1.1-XM-001623131.3	TAF11	TAFII28/
Nvec-vc1.1-XM-048731344.1	0.000198487	0.391007	0.291	0.214	1	2	Nvec-vc1.1-XM-048731344.1	ADAM10	Pep_M12B_propep/Reprolysin_5/Disintegrin/
Nvec-vc1.1-XM-001637789.3	0.000305099	0.398602	0.286	0.214	1	2	Nvec-vc1.1-XM-001637789.3	PSMD7	JAB/MitMem_reg/
Nvec-vc1.1-XM-001622866.3	0.000312937	0.306832	0.475	0.384	1	2	Nvec-vc1.1-XM-001622866.3	PSMD6	RPN7/PCI/
Nvec-vc1.1-XM-001639206.3	0.000350106	0.331248	0.305	0.227	1	2	Nvec-vc1.1-XM-001639206.3	MED22	Med22/
Nvec-vc1.1-XM-048725817.1	0.000359129	0.272045	0.44	0.35	1	2	Nvec-vc1.1-XM-048725817.1
Nvec-vc1.1-XM-032370936.2	0.000403125	0.268419	0.403	0.311	1	2	Nvec-vc1.1-XM-032370936.2	EIF4G2	MIF4G/W2/
Nvec-vc1.1-XM-001628173.3	0.000407048	0.322578	0.362	0.281	1	2	Nvec-vc1.1-XM-001628173.3	CMPK1	ADK/
Nvec-vc1.1-XM-001635494.3	0.0004133	0.301885	0.535	0.438	1	2	Nvec-vc1.1-XM-001635494.3	PSMC4	Prot_ATP_ID_OB/AAA/AAA_lid_3/
Nvec-vc1.1-XM-001639460.3	0.000417487	0.307621	0.342	0.261	1	2	Nvec-vc1.1-XM-001639460.3	TIMM10	zf-Tim10_DDP/
Nvec-vc1.1-XM-048732273.1	0.00048004	0.321379	0.288	0.22	1	2	Nvec-vc1.1-XM-048732273.1
Nvec-vc1.1-XM-001633575.3	0.000487481	0.309208	0.263	0.191	1	2	Nvec-vc1.1-XM-001633575.3	JPH3	MORN/MORN/MORN/MORN/MORN/MORN/MORN/MORN/
Nvec-NVE758	0.000544654	0.390057	0.315	0.244	1	2	Nvec-NVE758
Nvec-vc1.1-XM-048730018.1	0.000702656	0.37802	0.265	0.199	1	2	Nvec-vc1.1-XM-048730018.1	PPP2R5A	B56/
Nvec-vc1.1-XM-032373624.2	0.000749181	0.420337	0.26	0.194	1	2	Nvec-vc1.1-XM-032373624.2	NFE2L2	bZIP_Maf/
Nvec-vc1.1-XM-001626724.3	0.000877873	0.29561	0.375	0.292	1	2	Nvec-vc1.1-XM-001626724.3	UBL3	Rad60-SLD_2/
Nvec-vc1.1-XM-048729268.1	0.00112472	-0.312811	0.442	0.476	1	2	Nvec-vc1.1-XM-048729268.1	COMTD1	Methyltransf_3/
Nvec-vc1.1-XM-001632635.3	0.00113684	0.424415	0.27	0.207	1	2	Nvec-vc1.1-XM-001632635.3
Nvec-vc1.1-XM-032367061.2	0.00131134	0.256925	0.308	0.235	1	2	Nvec-vc1.1-XM-032367061.2	CDKL1	Pkinase/
Nvec-vc1.1-XM-032386619.2	0.00131615	-0.3387	0.363	0.408	1	2	Nvec-vc1.1-XM-032386619.2	TRA2B	RRM_1/
Nvec-vc1.1-XM-032382662.2	0.00131673	0.256835	0.26	0.193	1	2	Nvec-vc1.1-XM-032382662.2	NAB1	NCD1/NCD2/
Nvec-v1g176973	0.0013701	0.273557	0.368	0.289	1	2	Nvec-v1g176973	CDC42SE2	PBD/
Nvec-vc1.1-XM-001638034.3	0.00140747	0.253301	0.343	0.271	1	2	Nvec-vc1.1-XM-001638034.3	ARGLU1	ARGLU/
Nvec-vc1.1-XM-001634706.3	0.00159518	0.271029	0.326	0.252	1	2	Nvec-vc1.1-XM-001634706.3	MRPL35	Ribosomal_L35p/
Nvec-vc1.1-XM-001634696.3	0.00170981	0.266442	0.422	0.331	1	2	Nvec-vc1.1-XM-001634696.3	ARL1	Arf/
Nvec-vc1.1-XM-001629480.3	0.00190112	0.398214	0.276	0.213	1	2	Nvec-vc1.1-XM-001629480.3	ARNT	HLH/PAS/PAS_11/
Nvec-vc1.1-XM-001637648.2	0.00201758	0.384496	0.257	0.202	1	2	Nvec-vc1.1-XM-001637648.2	PEX11B	PEX11/
Nvec-vc1.1-XM-001634244.3	0.00211202	-0.329067	0.368	0.399	1	2	Nvec-vc1.1-XM-001634244.3	DARS1	tRNA_anti-codon/tRNA-synt_2/
Nvec-vc1.1-XM-048732230.1	0.00214172	0.327499	0.363	0.292	1	2	Nvec-vc1.1-XM-048732230.1	PCCB	Carboxyl_trans/
Nvec-vc1.1-XM-001633937.3	0.00228055	0.332478	0.493	0.413	1	2	Nvec-vc1.1-XM-001633937.3	PRPF8	PRO8NT/PROCN/RRM_4/U5_2-snRNA_bdg/U6-snRNA_bdg/PRP8_domainIV/JAB/PROCT/
Nvec-vc1.1-XM-032366070.2	0.00248043	0.301418	0.317	0.245	1	2	Nvec-vc1.1-XM-032366070.2	KIAA1324L
Nvec-vc1.1-XM-048725447.1	0.00289704	-0.279197	0.416	0.453	1	2	Nvec-vc1.1-XM-048725447.1	SAP30BP	HCNGP/
Nvec-vc1.1-XM-032365973.2	0.00367312	0.518543	0.259	0.204	1	2	Nvec-vc1.1-XM-032365973.2	TRAF6	zf-C3HC4_2/zf-TRAF/
Nvec-vc1.1-XM-032382464.2	0.00381601	0.264355	0.282	0.221	1	2	Nvec-vc1.1-XM-032382464.2	WASHC1	WASH_WAHD/
Nvec-vc1.1-XM-001632204.3	0.00428643	0.294124	0.259	0.201	1	2	Nvec-vc1.1-XM-001632204.3	COPS3	PCI/
Nvec-vc1.1-XM-001626778.3	0.00434387	0.254379	0.307	0.24	1	2	Nvec-vc1.1-XM-001626778.3	PDZRN3	zf-C3HC4_2/zf-TRAF/
Nvec-vc1.1-XM-032383515.2	0.00474104	0.278358	0.281	0.221	1	2	Nvec-vc1.1-XM-032383515.2	HNRNPA3	RRM_1/RRM_1/
Nvec-vc1.1-XM-001640928.3	0.00583284	0.322281	0.347	0.286	1	2	Nvec-vc1.1-XM-001640928.3	PPIG	Pro_isomerase/
Nvec-vc1.1-XM-032382741.2	0.00602374	0.309592	0.331	0.27	1	2	Nvec-vc1.1-XM-032382741.2	TPI1	TIM/
Nvec-vc1.1-XM-001631153.3	0.00715949	-0.287529	0.359	0.388	1	2	Nvec-vc1.1-XM-001631153.3	SAFB2	SAP/RRM_1/
Nvec-vc1.1-XM-001625123.3	0.00761626	0.269876	0.297	0.234	1	2	Nvec-vc1.1-XM-001625123.3	WAC	WW/
Nvec-vc1.1-XM-001636116.3	0.00806517	0.302647	0.324	0.264	1	2	Nvec-vc1.1-XM-001636116.3	TBP	TBP/TBP/
Nvec-vc1.1-XM-032369437.2	0.00902344	0.281197	0.265	0.213	1	2	Nvec-vc1.1-XM-032369437.2	KLF6	zf-C2H2/zf-C2H2/zf-C2H2/
Nvec-vc1.1-XM-032366489.2	1.3752e-288	6.09881	0.763	0.032	2.27389e-284	3	Nvec-vc1.1-XM-032366489.2		SPARC_Ca_bdg/
Nvec-vc1.1-XM-032386058.2	2.6526e-233	5.08622	0.628	0.025	4.38608e-229	3	Nvec-vc1.1-XM-032386058.2		ShK/ShK/MAM/
Nvec-vc1.1-XM-032386983.2	7.65192e-233	4.88436	0.776	0.049	1.26524e-228	3	Nvec-vc1.1-XM-032386983.2
Nvec-vc1.1-XM-001634768.3	5.69225e-232	4.63293	0.692	0.034	9.41213e-228	3	Nvec-vc1.1-XM-001634768.3	DRGX	Homeodomain/
Nvec-vc1.1-XM-032379688.2	1.4813e-227	6.01376	0.474	0.009	2.44933e-223	3	Nvec-vc1.1-XM-032379688.2	BARHL1	Homeodomain/
Nvec-vc1.1-XM-048733763.1	1.9188e-224	5.27397	0.641	0.029	3.17273e-220	3	Nvec-vc1.1-XM-048733763.1	FOLR3	Folate_rec/
Nvec-vc1.1-XM-032379496.2	1.40104e-217	5.16628	0.622	0.028	2.31662e-213	3	Nvec-vc1.1-XM-032379496.2
Nvec-vc1.1-XM-001633783.3	7.79663e-214	5.62545	0.462	0.01	1.28917e-209	3	Nvec-vc1.1-XM-001633783.3	SDR9C7	adh_short/
Nvec-vc1.1-XM-048727409.1	1.61497e-212	4.95038	0.558	0.02	2.67035e-208	3	Nvec-vc1.1-XM-048727409.1	FZD7	Fz/CUB/
Nvec-vc1.1-XM-032378857.2	4.18255e-212	4.70222	0.673	0.037	6.91584e-208	3	Nvec-vc1.1-XM-032378857.2	WFIKKN2	IGFBP/Antistasin/Kunitz_BPTI/
Nvec-NVE6151	1.66015e-208	4.82624	0.596	0.026	2.74505e-204	3	Nvec-NVE6151
Nvec-vc1.1-XM-032374003.2	4.12552e-205	5.50591	0.462	0.011	6.82154e-201	3	Nvec-vc1.1-XM-032374003.2	SPARC	Kazal_2/SPARC_Ca_bdg/
Nvec-vc1.1-XM-032377563.1	5.43539e-205	4.55566	0.66	0.037	8.98741e-201	3	Nvec-vc1.1-XM-032377563.1	AGRN	SPARC_Ca_bdg/
Nvec-vc1.1-XM-001641286.3	2.59105e-197	4.22843	0.712	0.047	4.2843e-193	3	Nvec-vc1.1-XM-001641286.3	TIMP3	TIMP/
Nvec-vc1.1-XM-032379868.2	2.49575e-196	4.84805	0.545	0.022	4.12672e-192	3	Nvec-vc1.1-XM-032379868.2	F9	Trypsin/
Nvec-vc1.1-XM-032378651.2	3.57864e-196	6.0354	0.391	0.007	5.91728e-192	3	Nvec-vc1.1-XM-032378651.2	HSPG2	I-set/CUB/
Nvec-vc1.1-XM-032375635.2	5.17785e-193	3.78241	0.769	0.059	8.56158e-189	3	Nvec-vc1.1-XM-032375635.2	OTX1	Homeodomain/
Nvec-vc1.1-XM-032367065.2	9.97466e-181	5.72025	0.372	0.007	1.64931e-176	3	Nvec-vc1.1-XM-032367065.2	GALNT1	Glycos_transf_2/Ricin_B_lectin/
Nvec-vc1.1-XM-032387186.2	2.18083e-179	4.05416	0.724	0.058	3.606e-175	3	Nvec-vc1.1-XM-032387186.2	SNAI1	zf-C2H2/zf-C2H2/zf-C2H2/zf-C2H2/
Nvec-vc1.1-XM-032383121.2	5.768e-179	3.97587	0.641	0.04	9.5374e-175	3	Nvec-vc1.1-XM-032383121.2
Nvec-vc1.1-XM-048730352.1	7.33069e-177	5.20717	0.417	0.011	1.21213e-172	3	Nvec-vc1.1-XM-048730352.1	ADAMTS6	TSP_1/ADAM_spacer1/TSP1_ADAMTS/TSP1_ADAMTS/TSP1_ADAMTS/TSP1_ADAMTS/TSP1_ADAMTS/TSP1_ADAMTS/I-set/Ig_3/PLAC/
Nvec-vc1.1-XM-048725501.1	5.69919e-171	4.83432	0.436	0.014	9.42361e-167	3	Nvec-vc1.1-XM-048725501.1		EPTP/EPTP/
Nvec-vc1.1-XM-032385020.2	1.48244e-165	4.27072	0.622	0.043	2.45122e-161	3	Nvec-vc1.1-XM-032385020.2	COLGALT2	Glyco_tranf_2_4/Glyco_transf_25/
Nvec-vc1.1-XM-048725908.1	2.14524e-165	3.68154	0.699	0.057	3.54716e-161	3	Nvec-vc1.1-XM-048725908.1	LAMA5	Laminin_N/Laminin_EGF/Laminin_EGF/Laminin_EGF/Laminin_EGF/Laminin_EGF/Laminin_EGF/Laminin_EGF/Laminin_EGF/Laminin_EGF/Laminin_EGF/Laminin_EGF/Laminin_EGF/Laminin_EGF/Laminin_EGF/Laminin_EGF/Laminin_B/Laminin_EGF/Laminin_EGF/Laminin_EGF/Laminin_EGF/Laminin_EGF/Laminin_G_3/Laminin_G_2/Laminin_G_2/Laminin_G_2/Laminin_G_1/Laminin_G_2/
Nvec-vc1.1-XM-032383753.2	2.82297e-164	4.50413	0.513	0.026	4.66778e-160	3	Nvec-vc1.1-XM-032383753.2	TMEFF2	Kazal_1/Kazal_1/Kazal_1/Kazal_1/Kazal_2/Kazal_2/Kazal_2/Kazal_2/
Nvec-vc1.1-XM-032377472.2	1.717e-163	3.77082	0.615	0.042	2.83906e-159	3	Nvec-vc1.1-XM-032377472.2	TLL1	fn2/Astacin/ShK/ShK/
Nvec-vc1.1-XM-048726263.1	2.70839e-159	4.46437	0.5	0.025	4.47833e-155	3	Nvec-vc1.1-XM-048726263.1	PXDN	LRR_8/I-set/I-set/I-set/I-set/An_peroxidase/
Nvec-vc1.1-XM-032384818.2	1.87246e-156	4.81363	0.404	0.014	3.09612e-152	3	Nvec-vc1.1-XM-032384818.2	FGFR2	I-set/Ig_3/
Nvec-v1g162063	4.00542e-155	4.12723	0.564	0.036	6.62296e-151	3	Nvec-v1g162063	DYNLRB2	Robl_LC7/
Nvec-vc1.1-XM-048725715.1	7.86086e-155	3.97189	0.519	0.029	1.29979e-150	3	Nvec-vc1.1-XM-048725715.1	FBN2
Nvec-vc1.1-XM-048730083.1	7.54487e-154	4.31324	0.462	0.022	1.24754e-149	3	Nvec-vc1.1-XM-048730083.1	FTH1	Ferritin/
[truncated: 3,644 more rows]
