# Supplementary material for: Functional characterization of specialized immune cells in a cnidarian reveals an ancestral antiviral program
Source: Nat Commun. 2026 Apr 24;17:5699. doi: 10.1038/s41467-026-72325-8 (PMC13319465; doi:10.1038/s41467-026-72325-8)
Supplement: Supplementary file 3 — Supplementary Data S1-S25 [file 41467_2026_72325_MOESM3_ESM.zip › Supplementary Data/Supplementary Data S17.xlsx]

## Sheet: Supplementary Data S17
	ID	Description	GeneRatio	BgRatio	RichFactor	FoldEnrichment	zScore	pvalue	p.adjust	qvalue	geneID	Count
GO:0000978	GO:0000978	RNA polymerase II cis-regulatory region sequence-specific DNA binding	10/92	402/14138	0.0248756	3.82273	4.64675	0.000278923	0.0295994	0.0258413	Nvec_NVE23841/Nvec_vc1.1_XM_048726181.1/Nvec_vc1.1_XM_032384450.2/Nvec_vc1.1_XM_032366733.2/Nvec_vc1.1_XM_001639101.3/Nvec_vc1.1_XM_001625109.3/Nvec_vc1.1_XM_001632947.3/Nvec_vc1.1_XM_032386947.2/Nvec_vc1.1_XM_032381719.2/Nvec_vc1.1_XM_001635275.3	10
GO:0009952	GO:0009952	anterior/posterior pattern specification	3/92	20/14138	0.15	23.0511	7.98647	0.000280563	0.0295994	0.0258413	Nvec_vc1.1_XM_032366733.2/Nvec_vc1.1_XM_032384889.2/Nvec_vc1.1_XM_001635275.3	3
GO:0000226	GO:0000226	microtubule cytoskeleton organization	4/92	68/14138	0.0588235	9.03964	5.37824	0.000994985	0.03858	0.0336817	Nvec_vc1.1_XM_048720321.1/Nvec_vc1.1_XM_001630080.3/Nvec_vc1.1_XM_001631958.3/Nvec_vc1.1_XM_001630056.3	4
GO:0051301	GO:0051301	cell division	4/92	68/14138	0.0588235	9.03964	5.37824	0.000994985	0.03858	0.0336817	Nvec_vc1.1_XM_001635684.3/Nvec_vc1.1_XM_001622235.3/Nvec_vc1.1_XM_001637788.3/Nvec_vc1.1_XM_001630056.3	4
GO:0005200	GO:0005200	structural constituent of cytoskeleton	3/92	34/14138	0.0882353	13.5595	5.93384	0.00137885	0.03858	0.0336817	Nvec_vc1.1_XM_048720321.1/Nvec_vc1.1_XM_001630080.3/Nvec_vc1.1_XM_001631958.3	3
GO:0003714	GO:0003714	transcription corepressor activity	3/92	35/14138	0.0857143	13.172	5.83496	0.00150105	0.03858	0.0336817	Nvec_v1g83261/Nvec_vc1.1_XM_001627991.3/Nvec_vc1.1_XM_001630548.3	3
GO:0030422	GO:0030422	siRNA processing	2/92	10/14138	0.2	30.7348	7.61238	0.00182198	0.03858	0.0336817	Nvec_vc1.1_XM_032380348.2/Nvec_vc1.1_XM_048732226.1	2
GO:0006355	GO:0006355	regulation of DNA-templated transcription	9/92	434/14138	0.0207373	3.18679	3.74476	0.00203615	0.03858	0.0336817	Nvec_vc1.1_XM_032366733.2/Nvec_vc1.1_XM_032384889.2/Nvec_vc1.1_XM_001639101.3/Nvec_vc1.1_XM_032362713.2/Nvec_vc1.1_XM_001632947.3/Nvec_vc1.1_XM_032386947.2/Nvec_vc1.1_XM_001627792.3/Nvec_vc1.1_XM_032373099.2/Nvec_vc1.1_XM_001634116.3	9
GO:0005525	GO:0005525	GTP binding	7/92	276/14138	0.0253623	3.89753	3.93428	0.00213571	0.03858	0.0336817	Nvec_vc1.1_XM_032371552.2/Nvec_vc1.1_XM_001632093.3/Nvec_vc1.1_XM_048720321.1/Nvec_vc1.1_XM_001630080.3/Nvec_vc1.1_XM_032376583.2/Nvec_vc1.1_XM_001631958.3/Nvec_vc1.1_XM_001632422.3	7
GO:0007049	GO:0007049	cell cycle	4/92	84/14138	0.047619	7.31781	4.70005	0.00217837	0.03858	0.0336817	Nvec_vc1.1_XM_001635684.3/Nvec_vc1.1_XM_001622235.3/Nvec_vc1.1_XM_001637788.3/Nvec_vc1.1_XM_001630056.3	4
GO:0045665	GO:0045665	negative regulation of neuron differentiation	2/92	11/14138	0.181818	27.9407	7.23397	0.00221745	0.03858	0.0336817	Nvec_vc1.1_XM_032384889.2/Nvec_vc1.1_XM_001635275.3	2
GO:0071820	GO:0071820	N-box binding	2/92	11/14138	0.181818	27.9407	7.23397	0.00221745	0.03858	0.0336817	Nvec_vc1.1_XM_032384889.2/Nvec_vc1.1_XM_001635275.3	2
GO:0007017	GO:0007017	microtubule-based process	3/92	41/14138	0.0731707	11.2444	5.31634	0.00237697	0.03858	0.0336817	Nvec_vc1.1_XM_048720321.1/Nvec_vc1.1_XM_001630080.3/Nvec_vc1.1_XM_001631958.3	3
GO:0050767	GO:0050767	regulation of neurogenesis	2/92	13/14138	0.153846	23.6421	6.60984	0.00311823	0.0469961	0.0410293	Nvec_vc1.1_XM_032384889.2/Nvec_vc1.1_XM_001635275.3	2
GO:0009653	GO:0009653	anatomical structure morphogenesis	3/92	47/14138	0.0638298	9.80897	4.89553	0.00351546	0.0494508	0.0431723	Nvec_NVE23841/Nvec_vc1.1_XM_001632947.3/Nvec_vc1.1_XM_032386947.2	3
GO:0045944	GO:0045944	positive regulation of transcription by RNA polymerase II	5/92	159/14138	0.0314465	4.83251	3.93315	0.00378549	0.0499212	0.043583	Nvec_NVE23841/Nvec_vc1.1_XM_048726181.1/Nvec_vc1.1_XM_032362713.2/Nvec_vc1.1_XM_001632947.3/Nvec_vc1.1_XM_032367336.2	5
