# Supplementary material for: Functional characterization of specialized immune cells in a cnidarian reveals an ancestral antiviral program
Source: Nat Commun. 2026 Apr 24;17:5699. doi: 10.1038/s41467-026-72325-8 (PMC13319465; doi:10.1038/s41467-026-72325-8)
Supplement: Supplementary file 3 — Supplementary Data S1-S25 [file 41467_2026_72325_MOESM3_ESM.zip › Supplementary Data/Supplementary Data S18.xlsx]

## Sheet: Supplementary Data S18
	ID	Description	GeneRatio	BgRatio	RichFactor	FoldEnrichment	zScore	pvalue	p.adjust	qvalue	geneID	Count
GO:0003779	GO:0003779	actin binding	8/183	104/14138	0.0769231	5.94283	5.7935	6.04278e-05	0.0152882	0.0136122	Nvec_vc1.1_XM_048721430.1/Nvec_vc1.1_XM_001635596.3/Nvec_vc1.1_XM_032372320.2/Nvec_vc1.1_XM_001632202.3/Nvec_vc1.1_XM_001637344.3/Nvec_vc1.1_XM_032371194.2/Nvec_vc1.1_XM_048733328.1/Nvec_vc1.1_XM_001623009.3	8
GO:0051015	GO:0051015	actin filament binding	8/183	132/14138	0.0606061	4.68223	4.86721	0.000317865	0.0402099	0.0358016	Nvec_vc1.1_XM_048721430.1/Nvec_vc1.1_XM_001635596.3/Nvec_vc1.1_XM_032372320.2/Nvec_vc1.1_XM_032367622.2/Nvec_vc1.1_XM_001632202.3/Nvec_vc1.1_XM_001637344.3/Nvec_vc1.1_XM_032371194.2/Nvec_vc1.1_XM_001623009.3	8
GO:0015031	GO:0015031	protein transport	9/183	187/14138	0.0481283	3.71824	4.28495	0.000737981	0.0476194	0.0423988	Nvec_vc1.1_XM_001641405.3/Nvec_vc1.1_XM_001631699.3/Nvec_vc1.1_XM_001631154.3/Nvec_vc1.1_XM_048721849.1/Nvec_vc1.1_XM_001632858.3/Nvec_vc1.1_XM_032376414.2/Nvec_vc1.1_XM_032364504.2/Nvec_vc1.1_XM_001624012.3/Nvec_vc1.1_XM_048724463.1	9
GO:0030041	GO:0030041	actin filament polymerization	3/183	15/14138	0.2	15.4514	6.41254	0.000865547	0.0476194	0.0423988	Nvec_vc1.1_XM_001635596.3/Nvec_vc1.1_XM_032372320.2/Nvec_vc1.1_XM_048733328.1	3
GO:0005525	GO:0005525	GTP binding	11/183	276/14138	0.0398551	3.07908	3.9944	0.000945146	0.0476194	0.0423988	Nvec_vc1.1_XM_032369933.2/Nvec_vc1.1_XM_032385537.2/Nvec_vc1.1_XM_001637235.3/Nvec_vc1.1_XM_032384593.2/Nvec_vc1.1_XM_001636541.3/Nvec_vc1.1_XM_032364782.2/Nvec_vc1.1_XM_048725318.1/Nvec_vc1.1_XM_001632858.3/Nvec_vc1.1_XM_032374230.2/Nvec_vc1.1_XM_032364504.2/Nvec_vc1.1_XM_001633644.2	11
GO:0016043	GO:0016043	cellular component organization	3/183	17/14138	0.176471	13.6336	5.96838	0.00126916	0.0476194	0.0423988	Nvec_vc1.1_XM_048728848.1/Nvec_vc1.1_XM_032372320.2/Nvec_vc1.1_XM_048733328.1	3
GO:0006888	GO:0006888	endoplasmic reticulum to Golgi vesicle-mediated transport	5/183	63/14138	0.0793651	6.13149	4.67444	0.00131753	0.0476194	0.0423988	Nvec_vc1.1_XM_032372942.2/Nvec_vc1.1_XM_001631154.3/Nvec_vc1.1_XM_001640725.3/Nvec_vc1.1_XM_032384096.2/Nvec_vc1.1_XM_048724463.1	5
