# Supplementary material for: Functional characterization of specialized immune cells in a cnidarian reveals an ancestral antiviral program
Source: Nat Commun. 2026 Apr 24;17:5699. doi: 10.1038/s41467-026-72325-8 (PMC13319465; doi:10.1038/s41467-026-72325-8)
Supplement: Supplementary file 3 — Supplementary Data S1-S25 [file 41467_2026_72325_MOESM3_ESM.zip › Supplementary Data/Supplementary Data S19.xlsx]

## Sheet: Supplementary Data19
	ID	Description	GeneRatio	BgRatio	RichFactor	FoldEnrichment	zScore	pvalue	p.adjust	qvalue	geneID	Count
GO:0003712	GO:0003712	transcription coregulator activity	6/163	50/14138	0.12	10.4083	7.19731	2.23724e-05	0.00552599	0.00513388	Nvec_vc1.1_XM_001626241.3/Nvec_vc1.1_XM_048726872.1/Nvec_vc1.1_XM_048732677.1/Nvec_vc1.1_XM_048730418.1/Nvec_vc1.1_XM_001631897.3/Nvec_vc1.1_XM_001639509.3	6
GO:0044782	GO:0044782	cilium organization	3/163	10/14138	0.3	26.0209	8.54788	0.000170122	0.02101	0.0195192	Nvec_vc1.1_XM_048732742.1/Nvec_vc1.1_XM_001641965.3/Nvec_vc1.1_XM_048723796.1	3
GO:0019843	GO:0019843	rRNA binding	4/163	30/14138	0.133333	11.5648	6.25586	0.000369359	0.0304106	0.0282527	Nvec_vc1.1_XM_001630474.3/Nvec_vc1.1_XM_032377926.2/Nvec_vc1.1_XM_032379056.2/Nvec_vc1.1_XM_032381253.2	4
