# Supplementary material for: Functional characterization of specialized immune cells in a cnidarian reveals an ancestral antiviral program
Source: Nat Commun. 2026 Apr 24;17:5699. doi: 10.1038/s41467-026-72325-8 (PMC13319465; doi:10.1038/s41467-026-72325-8)
Supplement: Supplementary file 3 — Supplementary Data S1-S25 [file 41467_2026_72325_MOESM3_ESM.zip › Supplementary Data/Supplementary Data S2.xlsx]

## Sheet: Supplementary Data S2
	baseMean	log2FoldChange	lfcSE	stat	pvalue	padj	protein	domain
Nvec-vc1.1-XM-032374162.2	2514.1	-0.159462	0.107932	-1.47742	0.139563	0.266116	SZT2
Nvec-vc1.1-XM-001626535.3	249.047	0.203538	0.137386	1.4815	0.138472	0.264534	RXYLT1
Nvec-vc1.1-XM-001626549.3	526.589	-0.294567	0.106656	-2.76184	0.00574761	0.0191063	MED8	Med8/
Nvec-vc1.1-XM-032374171.2	376.346	-0.113304	0.114057	-0.993404	0.320513	0.485221	UTP23	Fcf1/
Nvec-vc1.1-XM-001626548.3	9173.15	-0.0877499	0.0991324	-0.885179	0.37606	0.543576	SSR4	TRAP-delta/
Nvec-vc1.1-XM-032374170.2	243.453	-0.245418	0.139814	-1.75531	0.0792062	0.171713	PM20D1	Peptidase_M20/M20_dimer/
Nvec-vc1.1-XM-048724591.1	812.464	-0.400593	0.193098	-2.07456	0.0380275	0.0949895	GRIPAP1
Nvec-vc1.1-XM-001626546.3	1809.41	0.0976503	0.102603	0.951729	0.341234	0.508091	MOV10	AAA_11/AAA_11/AAA_12/
Nvec-vc1.1-XM-032374190.2	484.925	0.00323712	0.114828	0.0281911	0.97751	0.987756	SLC38A9	Aa_trans/
Nvec-vc1.1-XM-032374192.2	940.944	-0.153844	0.100436	-1.53177	0.12558	0.245704	YIPF1	Yip1/
Nvec-vc1.1-XM-001626530.3	1331.76	-0.102374	0.0757841	-1.35087	0.176737	0.316812	FARSA	PheRS_DBD1/PheRS_DBD3/tRNA-synt_2d/
Nvec-vc1.1-XM-032374174.2	526.962	-0.000590418	0.138621	-0.00425922	0.996602	0.998353	RNF170	zf-C3HC4/DUF1232/
Nvec-vc1.1-XM-032374172.2	685	0.554397	0.0936103	5.92239	3.17287e-09	3.16528e-08	MUSK	CUB/Ig_3/Ig_3/Ig_3/Pkinase_Tyr/
Nvec-v1g125757	699.372	-0.191214	0.109562	-1.74525	0.0809408	0.174468	RAD17	Rad17/
Nvec-vc1.1-XM-032374182.2	2980.86	-0.443047	0.186807	-2.37168	0.0177073	0.0506555	FRRS1	Reeler/DOMON/DOMON/
Nvec-vc1.1-XM-032374183.2	85.3236	-0.585307	0.189955	-3.08129	0.00206109	0.0077865
Nvec-vc1.1-XM-001626528.3	419.882	-0.0563404	0.124368	-0.453015	0.650538	0.778967	PSMG3	PAC3/
Nvec-vc1.1-XM-001626541.3	5.95397	0.917328	0.650489	1.41021	0.158477	0.292447	DMRT1	DM/
Nvec-vc1.1-XM-032374187.2	1056.85	-0.328548	0.168182	-1.95352	0.0507578	0.120034
Nvec-vc1.1-XM-032374184.2	637.933	2.06263	0.248258	8.30844	9.69721e-17	2.13584e-15	FRRS1	Reeler/DOMON/DOMON/Cytochrom_B561/
Nvec-vc1.1-XM-032374180.2	404.602	0.023141	0.132425	0.174748	0.861278	0.919366		PP2C_2/
Nvec-vc1.1-XM-032374179.2	1594.32	-0.00957509	0.114896	-0.0833371	0.933584	0.963437
Nvec-vc1.1-XM-048725220.1	935.526	-0.107801	0.0945534	-1.1401	0.254243	0.411907	PPWD1	WD40/Pro_isomerase/
Nvec-vc1.1-XM-048725245.1	2297.43	-0.559794	0.0793808	-7.05201	1.76355e-12	2.52855e-11	WDR78	WD40/
Nvec-NVE16061	56.3076	-0.163311	0.224537	-0.727326	0.467026	0.629705
Nvec-vc1.1-XM-032386191.2	8273.4	-0.0123262	0.0902313	-0.136607	0.891342	0.937575	HUWE1	DUF908/DUF913/UBA/WWE/UBM/UBM/UBM/HECT/
Nvec-vc1.1-XM-032386195.2	137.683	-0.806871	0.259801	-3.10573	0.00189807	0.0072434
Nvec-vc1.1-XM-032386116.2	2.07971	0.463543	1.30098	0.356303	0.721614	0.828782		PAN_1/CBM_14/
Nvec-vc1.1-XM-032386206.2	4.27311	0.0656267	0.788985	0.0831787	0.933709	0.96344
Nvec-vc1.1-XM-001636328.3	81.2408	0.0550049	0.294818	0.186572	0.851996	0.913958	LCA5	Lebercilin/
Nvec-vc1.1-XM-001636367.3	305.426	-0.543297	0.200892	-2.70443	0.00684216	0.0222023	BCO1	RPE65/
Nvec-vc1.1-XM-048727259.1	1026.5	-0.0693474	0.0941009	-0.736947	0.461155	0.624817	OTUD5	OTU/
Nvec-vc1.1-XM-048727258.1	472.807	0.112412	0.111717	1.00623	0.314306	0.478696
Nvec-vc1.1-XM-048728918.1	1737.32	-0.190485	0.0810435	-2.3504	0.0187532	0.0530934	USP24	UCH/DUF3517/
Nvec-vc1.1-XM-048728963.1	6.45018	0.91678	0.610806	1.50093	0.133373	0.257199	ADORA2A	7tm_1/
Nvec-vc1.1-XM-032386215.2	526.159	-0.772894	0.137333	-5.62788	1.82434e-08	1.66262e-07	PAQR6	HlyIII/
Nvec-NVE16072	81.3629	0.33187	0.271439	1.22263	0.221469	0.373544
Nvec-vc1.1-XM-048728955.1	1219.78	0.116367	0.101263	1.14915	0.250494	0.407554	MRPS9	Ribosomal_S9/
Nvec-vc1.1-XM-048728924.1	636.598	-0.579128	0.091888	-6.30255	2.92797e-10	3.31192e-09
Nvec-vc1.1-XM-001636334.3	473.647	-0.0244682	0.127656	-0.191673	0.847999	0.911731	ATPAF1	ATP11/
Nvec-vc1.1-XM-001636372.3	312.859	-0.125201	0.110561	-1.13241	0.25746	0.415611		Peptidase_S49/
Nvec-vc1.1-XM-032386135.2	985.094	-0.244491	0.105373	-2.32025	0.0203275	0.0568209	TOPORS	zf-C3HC4/
Nvec-vc1.1-XM-048728947.1	17.8612	0.0106858	0.399682	0.0267359	0.97867	0.988243	FSHR	LRR_8/7tm_1/
Nvec-vc1.1-XM-048729864.1	972.498	0.313003	0.111228	2.81406	0.00489199	0.016619	MFSD14A	MFS_1/
Nvec-vc1.1-XM-032386169.2	281.669	-0.0642699	0.112768	-0.569931	0.568725	0.714662
Nvec-vc1.1-XM-048728415.1	866.874	-0.0846673	0.0890254	-0.951047	0.341581	0.508369	ANKRD13C	Ank_2/GPCR_chapero_1/
Nvec-vc1.1-XM-032386115.2	7.47442	0.00502559	0.607513	0.0082724	0.9934	0.996829
Nvec-vc1.1-XM-048728255.1	629.38	0.121731	0.0917789	1.32635	0.184723	0.327032
Nvec-vc1.1-XM-032386189.2	31.7101	2.12831	0.359784	5.91551	3.30845e-09	3.2954e-08
Nvec-vc1.1-XM-032386201.2	79.8329	-0.166377	0.191346	-0.86951	0.384568	0.552088	FST	Kazal_2/Kazal_2/Kazal_2/Amnionless/
Nvec-vc1.1-XM-032386204.2	110.407	-0.183096	0.173634	-1.05449	0.291658	0.455262	BMT2
Nvec-vc1.1-XM-001636339.3	426.465	-0.0297592	0.14442	-0.20606	0.836744	0.904897	TMEM168
Nvec-vc1.1-XM-048725946.1	1652.8	-0.730976	0.0867718	-8.42412	3.63462e-17	8.3206e-16	WDR49	WD40/WD40/WD40/WD40/
Nvec-vc1.1-XM-032386121.2	120.359	2.21862	0.226811	9.78181	1.34777e-22	4.81482e-21
Nvec-vc1.1-XM-048728405.1	33.2141	-0.136739	0.351852	-0.388627	0.697552	0.813168
Nvec-vc1.1-XM-032381166.2	16.5851	-0.287342	0.43	-0.668238	0.503982	0.662218
Nvec-vc1.1-XM-032386209.2	8.19263	-0.193145	0.657808	-0.293619	0.769049	0.86136
Nvec-vc1.1-XM-001621847.3	16.9386	-0.661994	0.401131	-1.65032	0.0988782	0.204295	TCTEX1D1	Tctex-1/
Nvec-vc1.1-XM-048730812.1	8.07271	1.35552	0.690149	1.9641	0.0495186	0.117584
Nvec-vc1.1-XM-032386211.2	215.353	2.07258	0.250409	8.27677	1.26558e-16	2.7527e-15	FCGBP	Vitellogenin_N/DUF1943/VWD/
Nvec-vc1.1-XM-048728718.1	1056.77	0.0705783	0.11885	0.593845	0.552616	0.702497	ADGRL3	Laminin_G_3/GAIN/GPS/7tm_2/
Nvec-vc1.1-XM-048728974.1	2.23409	0.271942	1.2319	0.22075	0.825287	0.897598
Nvec-vc1.1-XM-001636343.3	260.45	2.89796	0.334588	8.66128	4.66503e-18	1.15327e-16	FKRP	LicD/
Nvec-vc1.1-XM-032386160.2	22.6472	0.439438	0.437194	1.00513	0.314832	0.479049	ADGRL2	fn3/fn3/EGF_3/GAIN/GPS/7tm_2/
Nvec-vc1.1-XM-032386113.2	2.82361	1.4174	1.17827	1.20295	0.228994	0.382534	ADRA1B	7tm_1/
Nvec-vc1.1-XM-032386114.2	1.2594	-0.908772	1.74691	-0.520217	0.602912	0.740857	ADRA1B	7tm_1/
Nvec-vc1.1-XM-001636383.3	475.084	-0.206574	0.101267	-2.03989	0.0413616	0.10165	DIMT1	RrnaAD/
Nvec-vc1.1-XM-001636346.3	42.4873	0.27376	0.257416	1.06349	0.287559	0.450402	SETD9
Nvec-vc1.1-XM-032386172.2	287.788	0.093899	0.146892	0.639237	0.522669	0.678265	METTL4	MT-A70/MT-A70/
Nvec-vc1.1-XM-048727015.1	2105.79	-0.0423459	0.101934	-0.415427	0.67783	0.79928	DOCK7	DUF3398/DOCK-C2/DHR-2/
Nvec-vc1.1-XM-001636347.3	10.799	0.571494	0.573535	0.996441	0.319036	0.48355	NMUR1	7tm_1/
Nvec-vc1.1-XM-032386178.2	16.1644	0.5815	0.549753	1.05775	0.29017	0.453678	HCRTR1	7tm_1/
Nvec-vc1.1-XM-032386181.2	32.9261	0.563944	0.401741	1.40375	0.160393	0.294949	ADRA1D	7tm_1/
Nvec-vc1.1-XM-048732530.1	1310.33	1.47474	0.182718	8.07111	6.96613e-16	1.39352e-14	ADAMTS9	Pep_M12B_propep/Reprolysin/TSP_1/ADAM_spacer1/TSP1_ADAMTS/TSP1_ADAMTS/TSP1_ADAMTS/TSP1_ADAMTS/TSP1_ADAMTS/TSP1_ADAMTS/TSP1_ADAMTS/TSP1_ADAMTS/TSP1_ADAMTS/TSP1_ADAMTS/TSP1_ADAMTS/TSP1_ADAMTS/TSP1_ADAMTS/TSP1_ADAMTS/TSP1_ADAMTS/TSP1_ADAMTS/TSP1_ADAMTS/TSP1_ADAMTS/TSP1_ADAMTS/TSP1_ADAMTS/TSP1_ADAMTS/TSP1_ADAMTS/TSP1_ADAMTS/TSP1_ADAMTS/TSP1_ADAMTS/TSP1_ADAMTS/TSP1_ADAMTS/TSP1_ADAMTS/TSP1_ADAMTS/TSP1_…
Nvec-vc1.1-XM-032386176.2	23.7597	1.06652	0.455158	2.34318	0.0191203	0.0539417	CENPF
Nvec-vc1.1-XM-048732565.1	898.286	-0.0467133	0.135296	-0.345266	0.729894	0.83425	CBLL1	zf_Hakai/
Nvec-vc1.1-XM-032386184.2	4.03344	1.09237	0.989535	1.10392	0.269628	0.429899	TAAR5	7tm_1/
Nvec-vc1.1-XM-001636391.3	450.699	-0.196487	0.101294	-1.93977	0.0524075	0.123118		WD40/WD40/
Nvec-vc1.1-XM-001636349.3	394.527	0.125851	0.116012	1.08481	0.278004	0.439818
Nvec-vc1.1-XM-001636392.3	5090.74	0.693506	0.0748201	9.26898	1.87932e-20	5.6157e-19
Nvec-vc1.1-XM-032386159.2	41.4503	2.00483	0.417858	4.79787	1.60363e-06	1.08477e-05	TCTEX1D1	Tctex-1/
Nvec-vc1.1-XM-048732386.1	54.0237	0.691406	0.265309	2.60604	0.00915956	0.0285905	TRPA1	Ank_2/Ank_4/Ank_2/Ank_2/Ank_2/Ion_trans/
Nvec-vc1.1-XM-048726920.1	15.5143	-0.204007	0.405281	-0.503372	0.614703	0.750305	LACTBL1	Beta-lactamase/
Nvec-vc1.1-XM-048732444.1	3.078	1.00868	0.968958	1.04099	0.29788	0.46163	TRPA1	Ank_2/Ank_4/Ank_2/Ank_2/
Nvec-vc1.1-XM-048732426.1	27.3779	-0.072062	0.363402	-0.198298	0.842812	0.908853	TG	Thyroglobulin_1/Thyroglobulin_1/Thyroglobulin_1/
Nvec-vc1.1-XM-001636352.3	18.9643	1.29578	0.375062	3.45485	0.0005506	0.00239192	ELK1	Ets/
Nvec-vc1.1-XM-001636353.3	105.813	-0.0357943	0.165237	-0.216624	0.828502	0.90005
Nvec-vc1.1-XM-032386130.2	730.641	-0.754416	0.113004	-6.67603	2.45496e-11	3.15023e-10	LRGUK	LRR_4/LRR_8/LRR_9/Guanylate_kin/
Nvec-vc1.1-XM-032386132.2	1070.49	0.00879763	0.118767	0.0740749	0.940951	0.967115	TMEM209	CytochromB561_N/
Nvec-vc1.1-XM-032386131.2	26.7208	0.0784792	0.315609	0.248659	0.803624	0.883936
Nvec-vc1.1-XM-001636355.3	9.76286	0.683371	0.595657	1.14726	0.251275	0.408549
Nvec-vc1.1-XM-032386153.2	48.9069	-0.16773	0.315483	-0.531661	0.594961	0.734504
Nvec-NVE16126	69.7175	-0.348763	0.236704	-1.47341	0.14064	0.267742
Nvec-vc1.1-XM-032386154.2	511.355	3.09992	0.318214	9.74159	2.00393e-22	7.02804e-21
Nvec-vc1.1-XM-032386151.2	1269.11	2.5209	0.285169	8.84003	9.56896e-19	2.47067e-17	LMLN	Peptidase_M8/
Nvec-vc1.1-XM-001636356.3	475.694	3.3044	0.453587	7.28504	3.21575e-13	4.93922e-12		O-FucT/
Nvec-vc1.1-XM-048727253.1	69.9342	2.82482	0.401961	7.0276	2.10119e-12	2.9992e-11	DRD4	7tm_1/
Nvec-vc1.1-XM-032386100.2	10.6261	0.562126	0.748751	0.750752	0.452802	0.617205	TSHR	LRR_8/7tm_1/
Nvec-vc1.1-XM-048729129.1	17.6193	3.51596	0.62913	5.5886	2.28907e-08	2.05973e-07
Nvec-vc1.1-XM-032386102.2	502.28	-0.424318	0.181275	-2.34075	0.0192453	0.0542545	GREM1	DAN/
Nvec-vc1.1-XM-001636399.3	499.589	-0.0142558	0.0980845	-0.145342	0.884441	0.933211	TBK1	Pkinase/TBK1_ULD/Helicase_C/
Nvec-vc1.1-XM-001636360.3	243.139	-0.00738784	0.165259	-0.0447047	0.964343	0.979715	DHRS11	adh_short/
Nvec-vc1.1-XM-032386096.2	1273.27	-0.0800218	0.0855436	-0.93545	0.349557	0.516021	XPOT	Xpo1/
Nvec-vc1.1-XM-001636361.3	8626.74	0.0722099	0.085736	0.842235	0.399657	0.567232	GDI1	GDI/
Nvec-vc1.1-XM-001636362.3	74.0834	0.864388	0.25851	3.34373	0.000826593	0.00344276	DHH	HH_signal/Hint/
Nvec-vc1.1-XM-032386105.2	523.087	0.000778742	0.115064	0.00676788	0.9946	0.997355		Lipase_3/
Nvec-vc1.1-XM-032386107.2	72.4507	-0.423857	0.198969	-2.13027	0.0331494	0.084833		Lipase_3/
Nvec-vc1.1-XM-001636403.3	441.653	0.146138	0.14157	1.03227	0.301947	0.465639	TLCD4	TRAM_LAG1_CLN8/
Nvec-vc1.1-XM-001636404.3	15033.4	0.0184691	0.120529	0.153234	0.878214	0.92968	RPL18A	Ribosomal_L18A/
Nvec-vc1.1-XM-001636405.3	2892.38	0.0330991	0.104632	0.316339	0.751745	0.849244	SYNPR	MARVEL/
Nvec-vc1.1-XM-032386146.2	917.183	-0.948612	0.105523	-8.98963	2.48068e-19	6.75027e-18	TTLL3	TTL/
Nvec-vc1.1-XM-032386164.2	460.755	-0.292058	0.112597	-2.59384	0.0094912	0.0295008	CPNE8	C2/C2/Copine/
Nvec-vc1.1-XM-048727100.1	621.532	-0.434446	0.109367	-3.97238	7.11574e-05	0.000367749	CERK	DAGK_cat/
Nvec-vc1.1-XM-048727926.1	12.9829	-0.352201	0.501159	-0.702773	0.482197	0.643153
Nvec-vc1.1-XM-048727919.1	28.6301	-0.469339	0.315459	-1.4878	0.136805	0.262288		RVT_1/RT_RNaseH_2/Integrase_H2C2/
Nvec-vc1.1-XM-001635274.3	38.665	-1.00597	0.326337	-3.0826	0.00205202	0.0077553	CHIT1	Glyco_hydro_18/
Nvec-vc1.1-XM-001635275.3	486.114	-0.801013	0.12418	-6.45041	1.11551e-10	1.32754e-09	HES1	HLH/
Nvec-vc1.1-XM-001635315.3	639.279	-0.687818	0.17448	-3.94209	8.07735e-05	0.000413878	HES1	HLH/
Nvec-vc1.1-XM-001635276.3	1173.84	-0.778504	0.178031	-4.37286	1.22628e-05	7.18976e-05	HES1	HLH/
Nvec-vc1.1-XM-001635316.3	126.893	0.480143	0.302684	1.58628	0.112675	0.225768	HES7	HLH/
Nvec-vc1.1-XM-001635277.3	491.031	-0.492187	0.154583	-3.18396	0.00145275	0.00571684	HES1	HLH/Hairy_orange/
Nvec-vc1.1-XM-032384889.2	1396.56	-0.712256	0.163188	-4.36463	1.27338e-05	7.44316e-05	HES1	HLH/Hairy_orange/
Nvec-vc1.1-XM-048731989.1	1152.23	-0.121534	0.0857916	-1.41662	0.156593	0.289774	COG5	COG5/
Nvec-vc1.1-XM-048732006.1	198.789	-0.175103	0.160265	-1.09258	0.274576	0.435797	KCNK3	Ion_trans_2/Ion_trans_2/
Nvec-vc1.1-XM-048732026.1	363.691	0.333728	0.119567	2.79113	0.00525247	0.0176499	BDH2	adh_short_C2/
Nvec-vc1.1-XM-032384859.2	73.2183	1.60752	0.231622	6.94024	3.91429e-12	5.45328e-11	CPA2	Propep_M14/Peptidase_M14/
Nvec-v1g241660	22.5613	1.12303	0.390139	2.87854	0.00399526	0.0139838
Nvec-vc1.1-XM-001635319.3	941.554	0.17532	0.105162	1.66715	0.0954852	0.19887
Nvec-v1g204213	5.70181	0.3927	0.633698	0.619695	0.535458	0.689272
Nvec-vc1.1-XM-048729440.1	1997.54	-0.322329	0.126914	-2.53973	0.0110936	0.0336688	IGFN1	CHB_HEX_C_1/fn3/
Nvec-vc1.1-XM-032372288.2	407.593	-0.184075	0.101216	-1.81864	0.0689661	0.15345	SLC25A26	Mito_carr/Mito_carr/Mito_carr/
Nvec-vc1.1-XM-032372291.2	94.2126	-0.429061	0.220875	-1.94255	0.0520706	0.122492	PAK6	PBD/
Nvec-vc1.1-XM-048727215.1	9.26425	-0.100409	0.652951	-0.153778	0.877785	0.92938
Nvec-NVE8960	178.439	-1.0627	0.171241	-6.20588	5.43904e-10	5.91176e-09
Nvec-vc1.1-XM-032374637.2	6.34699	0.0693241	0.975259	0.0710828	0.943332	0.967955	STXBP4
Nvec-vc1.1-XM-032374638.2	538.311	0.0164833	0.0929992	0.177241	0.859319	0.918552	SLC35A2	Nuc_sug_transp/
Nvec-vc1.1-XM-032374636.2	136.951	2.81823	0.27081	10.4067	2.31167e-25	9.85491e-24	INHBB	TGFb_propeptide/TGF_beta/
Nvec-vc1.1-XM-001626923.3	614.78	-0.413081	0.0907573	-4.55149	5.32666e-06	3.31991e-05	HNRNPUL1	SPRY/AAA_33/
Nvec-vc1.1-XM-001626922.3	79.4524	-0.111393	0.198673	-0.560683	0.575014	0.71927	IPP	BACK/Kelch_1/Kelch_1/Kelch_1/Kelch_1/Kelch_1/
Nvec-vc1.1-XM-048728406.1	233.435	0.0270562	0.138163	0.195828	0.844745	0.910017	HSDL2	SCP2/
Nvec-vc1.1-XM-032378815.2	11.6904	0.32365	0.433043	0.747386	0.45483	0.619003
Nvec-vc1.1-XM-032378813.2	1110.98	0.45394	0.0981889	4.62313	3.77997e-06	2.42363e-05	PBK	Pkinase/
Nvec-vc1.1-XM-032378753.2	645.311	-0.460861	0.100086	-4.60467	4.13127e-06	2.63391e-05	SYDE2	PDZ/C2/RhoGAP/
Nvec-vc1.1-XM-001630284.3	3491.17	-0.0616138	0.0685729	-0.898514	0.368911	0.535948	CDC14A	DSPn/DSPc/
Nvec-vc1.1-XM-048727408.1	24.8636	-0.23259	0.351902	-0.660952	0.508643	0.666043
Nvec-vc1.1-XM-032378750.2	180.976	0.895506	0.159678	5.60821	2.04424e-08	1.85247e-07	QRSL1	Amidase/
Nvec-vc1.1-XM-032378751.1	400.985	0.418427	0.200081	2.09129	0.0365022	0.0918733	QRSL1	Amidase/
Nvec-vc1.1-XM-032378796.2	295.942	0.950065	0.270553	3.51157	0.000445473	0.00197869		Usp/
Nvec-vc1.1-XM-032378793.2	120.103	-0.306438	0.189247	-1.61925	0.105393	0.214476		Usp/
Nvec-vc1.1-XM-001630250.3	223.002	-0.559132	0.155869	-3.5872	0.000334243	0.00152199	KCNC1	BTB_2/Ion_trans/
Nvec-vc1.1-XM-001630249.3	339.437	-0.660511	0.175517	-3.76323	0.000167731	0.000810517
Nvec-vc1.1-XM-001630248.3	38.3307	-0.818076	0.361272	-2.26443	0.0235475	0.0640395	NPFFR2	7tm_1/
Nvec-vc1.1-XM-048729618.1	282.149	2.52443	0.225611	11.1893	4.59999e-29	2.45811e-27
Nvec-vc1.1-XM-032378816.2	3427.05	0.00365616	0.0684453	0.0534173	0.957399	0.975606	AP3D1	Adaptin_N/AP3D1/
Nvec-vc1.1-XM-001630246.3	11880.3	-0.018344	0.124245	-0.147643	0.882624	0.932315	RPL37	Ribosomal_L37e/
Nvec-vc1.1-XM-001630280.3	239.263	-0.201761	0.133914	-1.50664	0.131902	0.255107	FBXO4	F-box-like/Arf/
Nvec-vc1.1-XM-032378827.1	555.454	0.0524893	0.148411	0.353675	0.723582	0.830166	ECH1	ECH_1/
Nvec-vc1.1-XM-001630279.3	91.2442	0.301914	0.238971	1.26339	0.206449	0.354789		Lipase_GDSL_2/
Nvec-vc1.1-XM-001630244.3	755.621	-0.736062	0.100067	-7.35566	1.89991e-13	2.98753e-12	SPATA6	SPATA6/
Nvec-vc1.1-XM-032378842.2	7.6881	0.467181	0.667402	0.699999	0.483928	0.645102	MRC2	Laminin_G_3/Lectin_C/
Nvec-vc1.1-XM-001630276.3	64.5647	-0.100875	0.215747	-0.467564	0.640096	0.770848	ANKRD63	Ank_2/
Nvec-vc1.1-XM-032378781.2	1706.04	-0.269278	0.0974725	-2.76261	0.00573413	0.0190713	PLCH2	EF-hand_like/PI-PLC-X/PI-PLC-Y/C2/
Nvec-vc1.1-XM-001630275.3	1758.3	-0.411265	0.0968113	-4.2481	2.15588e-05	0.000121357	PRKAR2A	RIIa/cNMP_binding/cNMP_binding/
Nvec-vc1.1-XM-001630241.3	2674.32	0.362162	0.11762	3.07908	0.00207643	0.00783677	TXNRD3	Glutaredoxin/Pyr_redox_2/Pyr_redox_dim/
Nvec-vc1.1-XM-032378780.2	467.823	-0.511843	0.107151	-4.77685	1.78062e-06	1.19522e-05	C12orf56	DUF4551/
Nvec-vc1.1-XM-048729384.1	16.0885	2.08255	0.470188	4.4292	9.45836e-06	5.66674e-05
Nvec-vc1.1-XM-001630274.3	2086.99	0.256217	0.108692	2.35729	0.018409	0.0522811	PGM1	PGM_PMM_I/PGM_PMM_II/PGM_PMM_III/PGM_PMM_IV/
Nvec-vc1.1-XM-032378765.2	1124.79	-0.573912	0.136899	-4.19223	2.76222e-05	0.000152931	SUMF2	DinB_2/FGE-sulfatase/FGE-sulfatase/
Nvec-vc1.1-XM-001630237.3	314.102	-0.326063	0.187903	-1.73528	0.0826918	0.177624	SNIP1	FHA/
Nvec-vc1.1-XM-032378759.2	127.466	-0.246794	0.169319	-1.45757	0.144959	0.273575	AMZ2	Peptidase_M54/
Nvec-vc1.1-XM-032378755.2	187.039	-0.302222	0.146178	-2.0675	0.0386873	0.0962223	CASR	ANF_receptor/NCD3G/7tm_3/
Nvec-vc1.1-XM-048731940.1	232.343	-0.216572	0.142775	-1.51688	0.129297	0.251463	ALKBH7	2OG-FeII_Oxy_2/
Nvec-vc1.1-XM-048731938.1	73.2527	0.0859898	0.197323	0.435782	0.662995	0.788267		DUF702/
Nvec-vc1.1-XM-048730768.1	16.3062	0.887374	0.485844	1.82646	0.0677813	0.151459	SVEP1	Pentaxin/
Nvec-vc1.1-XM-032378836.2	1557.21	-0.128116	0.0809252	-1.58314	0.113389	0.226897	TBC1D22B	RabGAP-TBC/
Nvec-vc1.1-XM-001630231.3	492.256	0.729945	0.164492	4.43757	9.09809e-06	5.46626e-05	LRRK2	Pkinase/ApoL/
Nvec-vc1.1-XM-048724736.1	2347.36	-0.218985	0.0964691	-2.27	0.0232076	0.0632676	AASS	AlaDh_PNT_N/Sacchrp_dh_NADP/Sacchrp_dh_C/
Nvec-vc1.1-XM-048724729.1	113.255	-0.507917	0.172388	-2.94635	0.00321547	0.0115516	TRPA1	Ank_4/Ank/Ank_2/Ank_2/Ank_2/Ank_2/Ion_trans/
Nvec-vc1.1-XM-048724756.1	1.40129	0.221328	1.72143	0.128572	0.897696	0.942065	MSX2	Homeodomain/
Nvec-vc1.1-XM-032378831.2	573.483	-0.292463	0.130975	-2.23298	0.0255506	0.0685925	KIN	Kin17_mid/KN17_SH3/
Nvec-vc1.1-XM-032378839.2	118.007	-1.58115	0.193957	-8.15207	3.57748e-16	7.38756e-15	FOXI1	Forkhead/
Nvec-vc1.1-XM-048729565.1	7.4825	-0.442543	0.539253	-0.820659	0.41184	0.578852
Nvec-vc1.1-XM-032378806.2	277.263	-0.201684	0.167365	-1.20505	0.228182	0.381411
Nvec-vc1.1-XM-048728391.1	132.646	-0.0852514	0.179265	-0.475561	0.634387	0.766137
Nvec-vc1.1-XM-048729588.1	10.6661	0.219983	0.481564	0.456811	0.647807	0.776769	GABRD	Neur_chan_LBD/
Nvec-vc1.1-XM-032378797.2	27.2165	0.620973	0.347474	1.78711	0.0739203	0.162253	GABRR1	Neur_chan_LBD/Neur_chan_memb/
Nvec-vc1.1-XM-032378799.2	73.9969	1.57657	0.38762	4.0673	4.75609e-05	0.000252745	GABRR1	Neur_chan_LBD/Neur_chan_memb/
Nvec-vc1.1-XM-001630260.3	443.414	0.20944	0.109448	1.91359	0.055672	0.129252	FAM72B	FAM72/
Nvec-NVE2471	22.7252	-0.291419	0.33236	-0.876819	0.380585	0.54801
Nvec-vc1.1-XM-048728399.1	117.839	-0.17958	0.199001	-0.90241	0.366839	0.534073	CEBPG	bZIP_2/
Nvec-vc1.1-XM-001630259.3	19.2207	0.461021	0.710189	0.649153	0.51624	0.672841	H4C1	CENP-T_C/
Nvec-vc1.1-XM-032378772.2	1236.77	-0.120942	0.0906784	-1.33375	0.182285	0.323793	SRPK1	Pkinase/Pkinase/
Nvec-vc1.1-XM-032378771.2	789.171	2.40669	0.145913	16.494	4.05129e-61	1.19569e-58	PXDNL	Ig_3/Ig_3/Ig_2/COLFI/
Nvec-vc1.1-XM-032374634.2	852.76	-0.383182	0.104691	-3.66013	0.000252089	0.00117809	POGLUT1	Glyco_transf_90/
Nvec-vc1.1-XM-032374631.2	1474.19	-0.142218	0.0856986	-1.65952	0.0970112	0.20137	SLC30A1	Cation_efflux/
Nvec-vc1.1-XM-032374642.2	713.935	-0.187222	0.13599	-1.37673	0.168595	0.306484	SLC35A3	Nuc_sug_transp/
Nvec-vc1.1-XM-048724812.1	1561.72	-0.537055	0.151213	-3.55165	0.000382821	0.00172072	IFT74
Nvec-vc1.1-XM-032374621.2	72.2454	-0.187855	0.220465	-0.852086	0.394166	0.561581		7tm_1/
Nvec-vc1.1-XM-048724876.1	224.332	-0.0280438	0.181983	-0.154102	0.877529	0.929275	NPFFR2	7tm_1/
Nvec-vc1.1-XM-001626943.3	4172.3	-0.000395952	0.103693	-0.00381849	0.996953	0.998515	HEATR1	U3snoRNP10/BP28CT/
Nvec-vc1.1-XM-048724864.1	1128.89	0.522019	0.164395	3.1754	0.00149632	0.00586903	ELAVL4	RRM_1/RRM_1/RRM_1/
Nvec-vc1.1-XM-032374644.2	777.711	-0.0164286	0.113007	-0.145377	0.884413	0.933211	MTAP	PNP_UDP_1/
Nvec-vc1.1-XM-032374620.2	284.824	0.511703	0.122379	4.1813	2.89841e-05	0.000159963	SGSH	Sulfatase/DUF4976/
Nvec-vc1.1-XM-048724902.1	316.498	0.258542	0.162633	1.58973	0.111896	0.224543	TCTEX1D1	Tctex-1/
Nvec-vc1.1-XM-048728430.1	2081.98	-0.00603668	0.0963941	-0.062625	0.950065	0.972241	DNM1L	Dynamin_N/Dynamin_M/GED/
Nvec-vc1.1-XM-048730659.1	837.834	0.0170343	0.0879375	0.193709	0.846404	0.910781	PDCL	Phosducin/
Nvec-vc1.1-XM-048728380.1	785.109	-0.19937	0.128412	-1.55258	0.120523	0.238176	IQSEC1	Sec7/IQ_SEC7_PH/
Nvec-vc1.1-XM-032374608.2	218.506	0.111469	0.199462	0.558848	0.576266	0.720278	CCDC77
Nvec-vc1.1-XM-048726662.1	5232.92	0.090871	0.0867114	1.04797	0.294652	0.458257	KDM5A	JmjN/ARID/PHD/JmjC/zf-C5HC2/PLU-1/PHD/
Nvec-vc1.1-XM-001626947.3	20.5266	0.84073	0.433909	1.93757	0.0526755	0.123612	GALR1	7tm_1/
Nvec-vc1.1-XM-048730846.1	23.338	1.28589	0.342667	3.75259	0.000175018	0.000841488
Nvec-vc1.1-XM-032374617.2	663.538	-0.102968	0.106733	-0.96473	0.33468	0.501093	CHCHD3
Nvec-vc1.1-XM-048728437.1	80.3003	-0.0658108	0.240753	-0.273353	0.784582	0.872207	HFM1	DEAD/Helicase_C/Sec63/
Nvec-vc1.1-XM-048728439.1	714.983	-0.148555	0.104704	-1.41881	0.155954	0.288814	TBC1D30	RabGAP-TBC/DUF4682/
Nvec-vc1.1-XM-032374627.2	1290.12	0.013756	0.0925365	0.148655	0.881826	0.931858	SFMBT2	MBT/MBT/MBT/MBT/SLED/SAM_1/
Nvec-vc1.1-XM-032374628.2	617.929	-1.20614	0.105047	-11.4819	1.62717e-30	9.66429e-29
Nvec-vc1.1-XM-032369602.2	505.262	-0.0149823	0.118588	-0.126339	0.899463	0.942747	GTF3C6	TFIIIC_sub6/
Nvec-vc1.1-XM-048728442.1	1118.57	-0.248746	0.153719	-1.61818	0.105623	0.214921	TMEM43	TMEM43/
Nvec-vc1.1-XM-048728441.1	385.655	-0.24371	0.135136	-1.80344	0.0713194	0.157553	RPAP3	TPR_11/TPR_8/RPAP3_C/
Nvec-vc1.1-XM-032369599.2	334.034	0.229538	0.130395	1.76033	0.0783511	0.170186
Nvec-v1g248385	258.091	0.0425591	0.119501	0.35614	0.721735	0.82879	TIMMDC1	Tim17/
Nvec-vc1.1-XM-048728443.1	21.2451	-1.06649	0.353677	-3.01543	0.00256617	0.00947811
Nvec-vc1.1-XM-032369593.2	116.665	-0.648652	0.173311	-3.74272	0.000182041	0.00087285
Nvec-vc1.1-XM-048724100.1	1629.94	0.275549	0.089762	3.06978	0.0021422	0.0080533	G6PD	G6PD_N/G6PD_C/
Nvec-vc1.1-XM-048724103.1	37.5173	-0.22016	0.322823	-0.681984	0.495249	0.65469
Nvec-vc1.1-XM-001625699.3	371.181	0.214804	0.135802	1.58175	0.113707	0.22739
Nvec-vc1.1-XM-048724144.1	511.446	-0.15449	0.0844901	-1.8285	0.0674752	0.150956		MRP-L20/
Nvec-vc1.1-XM-032373222.2	6133.48	0.386711	0.0800658	4.82992	1.36591e-06	9.33841e-06	AHCYL2	AdoHcyase/AdoHcyase_NAD/
Nvec-vc1.1-XM-001625700.3	1673.79	-0.19701	0.0910205	-2.16446	0.0304293	0.0790675	NRF1	Nrf1_DNA-bind/Nrf1_activ_bdg/
Nvec-vc1.1-XM-048724123.1	748.797	0.320011	0.0988619	3.23695	0.00120813	0.00483858	LRRC41	LRR_6/
Nvec-vc1.1-XM-001625689.3	164.467	2.0222	0.229716	8.80303	1.3317e-18	3.41086e-17	RSPH1	MORN/MORN/MORN/MORN/MORN/MORN/MORN/
Nvec-vc1.1-XM-001625690.3	260.175	0.0761541	0.120113	0.634021	0.526067	0.680701		Sel1/Sel1/Sel1/Sel1/Sel1/
Nvec-vc1.1-XM-032373209.2	611.638	-0.0969493	0.101908	-0.951344	0.34143	0.508263	ANKRD29	Ank_4/Ank_2/Ank_2/SOCS_box/
Nvec-vc1.1-XM-032373207.2	1234.66	2.72367	0.12912	21.0941	9.00707e-99	6.43491e-96	PLK1	Pkinase/POLO_box/POLO_box/
Nvec-vc1.1-XM-001625703.3	3125.7	-0.0123181	0.0814695	-0.1512	0.879818	0.9306	RAD23A	ubiquitin/UBA/XPC-binding/UBA/
Nvec-v1g128929	65.3799	-0.630498	0.204766	-3.07911	0.0020762	0.00783677	TCTEX1D1	Tctex-1/
Nvec-vc1.1-XM-032373231.2	101.928	0.0228608	0.289813	0.0788813	0.937127	0.964943	TCTEX1D1	Tctex-1/
Nvec-vc1.1-XM-001625692.3	56.6613	0.222348	0.439555	0.505848	0.612963	0.749034	ANKRD63	Ank_2/
Nvec-vc1.1-XM-001625705.3	86.5928	0.252543	0.235866	1.0707	0.284302	0.44709	TCTEX1D1	Tctex-1/
Nvec-vc1.1-XM-032373234.2	463.282	-0.753039	0.113381	-6.64165	3.10189e-11	3.94868e-10	TCTEX1D1	Tctex-1/
Nvec-vc1.1-XM-048730930.1	1849.44	-1.07002	0.103117	-10.3768	3.16215e-25	1.32741e-23	GRM4	ANF_receptor/ANF_receptor/
Nvec-vc1.1-XM-048728424.1	2.82737	-1.14716	1.10865	-1.03474	0.300791	0.464565
Nvec-vc1.1-XM-001625696.3	3800.49	-0.19892	0.131725	-1.51012	0.131013	0.253822
Nvec-vc1.1-XM-048730844.1	163.501	-0.656584	0.243924	-2.69176	0.0071076	0.0229511	SLC22A13	Sugar_tr/
Nvec-vc1.1-XM-032373215.2	110.598	-0.563738	0.22537	-2.50139	0.0123708	0.0369775	SLC22A13	Sugar_tr/
Nvec-vc1.1-XM-048728604.1	1.59633	-0.82616	1.18963	-0.694469	0.487388	0.648247
Nvec-vc1.1-XM-048726025.1	2.77625	1.36188	0.907826	1.50016	0.133574	0.257458		DDE_Tnp_4/
Nvec-vc1.1-XM-032373212.2	1620.27	-0.724467	0.129349	-5.60089	2.13259e-08	1.92435e-07	SLC22A13	Sugar_tr/
Nvec-vc1.1-XM-048726037.1	2.02908	2.78644	1.51165	1.84331	0.0652837	0.147013
Nvec-vc1.1-XM-048726835.1	50.649	-0.133841	0.303885	-0.440432	0.659624	0.785631	WDHD1	HMG_box/
Nvec-vc1.1-XM-048729371.1	14.6902	1.17951	0.429424	2.74672	0.00601937	0.0198412
Nvec-vc1.1-XM-032387246.2	313.63	-0.941247	0.124251	-7.57535	3.58156e-14	6.03767e-13	HRH2	7tm_1/
Nvec-vc1.1-XM-032387199.2	62.0697	0.853594	0.254703	3.35133	0.000804233	0.00335838	ITLN1	Fibrinogen_C/
Nvec-vc1.1-XM-032387196.2	41.6353	1.57842	0.315327	5.00566	5.56709e-07	4.04848e-06	TRIM45	zf-RING_UBOX/zf-B_box/Filamin/
Nvec-vc1.1-XM-048728346.1	259.988	2.5561	0.153789	16.6208	4.9302e-62	1.55051e-59	EPPIN_WFDC6	CUB/Kunitz_BPTI/
Nvec-vc1.1-XM-048728343.1	4.82803	0.794043	0.717652	1.10645	0.268534	0.428618		zinc_ribbon_2/
Nvec-vc1.1-XM-048728336.1	1815.19	-0.209017	0.121399	-1.72173	0.0851184	0.181697	RNF123	SPRY/zf-C3HC4_3/
Nvec-vc1.1-XM-048728344.1	31.2256	-0.407543	0.292971	-1.39107	0.164204	0.300295
Nvec-vc1.1-XM-048728345.1	6.25159	-0.371184	0.634118	-0.585354	0.55831	0.706971
Nvec-vc1.1-XM-001637078.3	611.989	0.472407	0.0945198	4.99797	5.79367e-07	4.20211e-06	STIMATE	STIMATE/
Nvec-vc1.1-XM-001637079.3	398.94	0.37021	0.134785	2.74666	0.0060205	0.0198415
Nvec-vc1.1-XM-032387194.2	1607.7	-0.140742	0.0890875	-1.57982	0.114148	0.228058	DMD	WW/EF-hand_2/EF-hand_3/ZZ/
Nvec-vc1.1-XM-032387198.2	580.884	0.0536302	0.12188	0.440024	0.65992	0.785841	NIPAL2	Mg_trans_NIPA/
Nvec-vc1.1-XM-048725929.1	42.1185	2.05642	0.304077	6.76282	1.35332e-11	1.78679e-10	PNLIPRP2	Lipase/PLAT/
Nvec-vc1.1-XM-001637142.3	589.632	0.0014669	0.128961	0.0113748	0.990924	0.995699	RSPH1	MORN/MORN/MORN/MORN/MORN/MORN/MORN/
Nvec-vc1.1-XM-032387152.2	692.496	-0.722802	0.114762	-6.29826	3.0101e-10	3.3988e-09	UBE2U	UQ_con/
Nvec-vc1.1-XM-001637144.3	11.7885	-0.797282	0.490761	-1.62458	0.104251	0.212652	SRR	PALP/
Nvec-vc1.1-XM-048728382.1	8.44022	0.773904	0.678333	1.14089	0.253915	0.41162	SRR	PALP/
Nvec-vc1.1-XM-048728383.1	559.325	-0.101376	0.106238	-0.954236	0.339964	0.50675	SLC35D1	TPT/
Nvec-vc1.1-XM-032387146.2	349.702	-0.133441	0.115273	-1.1576	0.247026	0.403751
Nvec-vc1.1-XM-048729378.1	7.54229	-0.374269	0.644202	-0.580981	0.561253	0.709173		RVT_1/
Nvec-vc1.1-XM-048729716.1	724.854	-0.180113	0.0954752	-1.88649	0.0592293	0.135948	ACTG1	PH/Actin/
Nvec-vc1.1-XM-032387142.2	183.245	-0.277158	0.166511	-1.66451	0.0960111	0.199618	SMIM7
Nvec-v1g64073	803.293	0.00504638	0.136766	0.036898	0.970566	0.983537
Nvec-vc1.1-XM-001637146.3	869.799	-0.14843	0.0859567	-1.7268	0.0842032	0.180124	EIF2B2	IF-2B/
Nvec-vc1.1-XM-048729730.1	321.905	0.116566	0.153947	0.757185	0.448939	0.613335	DCAF15	DCAF15_WD40/
Nvec-vc1.1-XM-001637090.3	457.378	2.20808	0.174784	12.6332	1.38523e-36	1.17585e-34	ROR1	I-set/Fz/Fz/
Nvec-vc1.1-XM-048729746.1	967.208	-0.420909	0.0901142	-4.67084	2.99975e-06	1.95021e-05	FZR1	WD40/WD40/WD40/
Nvec-vc1.1-XM-001637091.3	1017.98	-0.264863	0.0787446	-3.36357	0.000769403	0.00322769	EIF2D	Pre-PUA/SUI1/
Nvec-NVE13882	11.2498	-0.798437	0.616576	-1.29495	0.195337	0.340853
Nvec-vc1.1-XM-001637148.3	1294.77	0.0178435	0.129017	0.138303	0.890001	0.936678	NDUFB7	NDUF_B7/
Nvec-vc1.1-XM-001637149.3	952.532	0.287732	0.113147	2.54299	0.0109908	0.0334198	KRAS	Ras/
Nvec-vc1.1-XM-032387123.2	1058.75	-0.299878	0.115372	-2.59923	0.00934334	0.0290978	HELZ2	AAA_11/AAA_11/AAA_12/RNB/AAA_11/AAA_12/
Nvec-vc1.1-XM-032387138.2	291.237	-0.500399	0.165274	-3.02769	0.00246431	0.00913886
Nvec-vc1.1-XM-001637151.3	539.549	-0.202951	0.12002	-1.69097	0.0908416	0.191275	LSM4	LSM/
Nvec-vc1.1-XM-001637093.3	551.55	-0.357132	0.114268	-3.12539	0.00177569	0.0068364	OGFOD1	2OG-FeII_Oxy_4/Ofd1_CTDD/
Nvec-vc1.1-XM-032387125.2	3290	-0.445863	0.0962658	-4.63159	3.62876e-06	2.33135e-05	PTPRD	I-set/Ig_3/Ig_3/fn3/fn3/fn3/Y_phosphatase/Y_phosphatase/
Nvec-vc1.1-XM-032387133.2	1322.08	0.315092	0.160878	1.95858	0.0501625	0.118834	TTN	ig/fn3/
Nvec-vc1.1-XM-032387132.2	255.218	-0.244902	0.130305	-1.87945	0.0601836	0.137563	TOE1	CAF1/CAF1/
Nvec-vc1.1-XM-048729806.1	1860.25	-0.163349	0.150849	-1.08287	0.278867	0.440711		Collagen/Collagen/
Nvec-vc1.1-XM-032387244.2	1166	-0.0966789	0.0926297	-1.04371	0.296618	0.460307	ZC3HC1	zf-C3HC/Rsm1/
Nvec-vc1.1-XM-032387169.2	1.95512	2.76013	1.6235	1.70011	0.0891103	0.188436	TACR2	7tm_1/
Nvec-vc1.1-XM-001637098.3	1306.24	-0.326397	0.0913692	-3.57228	0.000353885	0.00160267	SLC41A1	MgtE/MgtE/
Nvec-NVE13899	1.95663	-0.134205	1.02616	-0.130784	0.895946	0.940768
Nvec-vc1.1-XM-032387253.2	772.65	-0.152169	0.105451	-1.44304	0.149009	0.279159	TTC4	Wheel/
Nvec-vc1.1-XM-001637099.3	419.947	-0.843503	0.125872	-6.70127	2.06613e-11	2.67454e-10	GABRR1	Neur_chan_LBD/Neur_chan_memb/
Nvec-vc1.1-XM-001637155.3	1389.27	-0.22229	0.10009	-2.22091	0.0263568	0.0703239	DMAP1	SANT_DAMP1_like/DMAP1/
Nvec-vc1.1-XM-048722144.1	444.547	-0.0392537	0.0976193	-0.40211	0.687603	0.806295	ALG2	Glyco_transf_4/Glycos_transf_1/
Nvec-vc1.1-XM-001637156.3	208.843	0.504273	0.179322	2.81212	0.00492166	0.0167014	PIF1	PIF1/
Nvec-vc1.1-XM-001637157.3	2361.25	-0.112017	0.0759141	-1.47557	0.140059	0.26689	SNRPA1	LRR_9/
Nvec-vc1.1-XM-032387266.2	291.489	-0.0223244	0.160815	-0.13882	0.889593	0.936403	ERI3	RNase_T/
Nvec-vc1.1-XM-032387263.2	2938.44	-0.375334	0.0980879	-3.82651	0.000129975	0.000640659	GIPC1	PDZ/
Nvec-vc1.1-XM-001637159.3	492.838	0.175161	0.119072	1.47104	0.141279	0.268506	IMP3	Ribosomal_S4/S4/
Nvec-vc1.1-XM-048727243.1	415.492	-0.370008	0.141566	-2.61367	0.00895752	0.0280191	DPH5	TP_methylase/
Nvec-vc1.1-XM-032387239.2	884.136	0.206428	0.137714	1.49897	0.133882	0.257923		Ldh_2/
Nvec-vc1.1-XM-032387234.2	130.848	-0.518583	0.178916	-2.89847	0.00374988	0.013202	GSE1
Nvec-vc1.1-XM-048727242.1	1242.73	-0.0770862	0.114665	-0.672276	0.501408	0.659986	SLC30A7	Cation_efflux/
Nvec-vc1.1-XM-048727239.1	1686.39	0.0466328	0.0833198	0.559685	0.575694	0.719861	SUOX	Cyt-b5/Oxidored_molyb/Mo-co_dimer/
Nvec-vc1.1-XM-001637106.3	1340.77	-0.431835	0.0839551	-5.14365	2.69451e-07	2.06025e-06
Nvec-vc1.1-XM-048726572.1	3419.25	0.234908	0.0779618	3.01311	0.00258583	0.00954338	SVIL	Gelsolin/VHP/
Nvec-vc1.1-XM-048726829.1	20.0462	-0.140142	0.415859	-0.336994	0.736121	0.838392
Nvec-vc1.1-XM-032387218.2	1017.51	0.246578	0.0929076	2.65401	0.00795409	0.0252928	E4F1	zf-C2H2_6/zf-C2H2_6/zf-met/zf-C2H2/zf-C2H2/
Nvec-vc1.1-XM-032387219.2	74.0635	-1.07704	0.321118	-3.35402	0.000796478	0.00332962	HRH2	7tm_1/
Nvec-vc1.1-XM-001637163.3	8.20206	0.302026	0.538756	0.560599	0.575071	0.71927
Nvec-vc1.1-XM-048731204.1	59.2858	1.24962	0.251671	4.9653	6.85951e-07	4.92304e-06	SCARB1	CD36/
Nvec-v1g139480	10.8204	0.159578	0.531907	0.300011	0.764169	0.857887
Nvec-v1g220112	15.0215	-0.375925	0.404694	-0.928912	0.352935	0.519265
Nvec-vc1.1-XM-032369910.2	1620.84	-0.437556	0.160381	-2.72823	0.0063676	0.0208209
Nvec-vc1.1-XM-048731150.1	2089.26	-0.180863	0.0895531	-2.01962	0.0434231	0.105755	CCDC17
Nvec-vc1.1-XM-001637109.3	56.5693	0.628333	0.229305	2.74016	0.00614087	0.0201862	RSPH1	MORN/MORN/MORN/MORN/MORN/MORN/MORN/
Nvec-vc1.1-XM-048731186.1	153.313	0.29922	0.234852	1.27408	0.202636	0.350213	ITLN2	Ig_2/Fibrinogen_C/
Nvec-vc1.1-XM-048731212.1	16.5733	-0.0863077	0.375326	-0.229954	0.818128	0.893129
Nvec-NVE13928	275.611	-0.346782	0.134968	-2.56935	0.0101889	0.0312993
Nvec-vc1.1-XM-032387258.2	1370.27	-0.368948	0.104319	-3.53675	0.00040509	0.0018119	CARM1	PrmA/
Nvec-vc1.1-XM-001637168.3	19060.7	0.046119	0.112401	0.410306	0.681581	0.801978	BTF3L4	NAC/
Nvec-vc1.1-XM-032387255.2	609.577	-0.26615	0.109253	-2.43608	0.0148472	0.0434191	MYSM1	Myb_DNA-binding/SWIRM/JAB/
Nvec-vc1.1-XM-001637113.3	202.239	-0.980624	0.182474	-5.37404	7.69937e-08	6.43033e-07	HSPG2	F5_F8_type_C/Ig_3/I-set/Ig_3/
Nvec-vc1.1-XM-001637169.3	2538.57	-0.21337	0.0744366	-2.86646	0.00415086	0.014465	AP1M1	Clat_adaptor_s/Adap_comp_sub/
Nvec-vc1.1-XM-001637114.3	112.552	-0.305411	0.199397	-1.53167	0.125603	0.245722
Nvec-vc1.1-XM-032387241.2	2.53886	-0.0198034	1.03883	-0.0190633	0.984791	0.991874
Nvec-vc1.1-XM-001637170.3	2374.07	0.632677	0.0962213	6.57523	4.85791e-11	6.00477e-10	AKR1A1	Aldo_ket_red/
Nvec-vc1.1-XM-032387240.2	871.544	-0.106518	0.140076	-0.760433	0.446996	0.611561	SASS6	SAS-6_N/Sas6_CC/
Nvec-vc1.1-XM-001637115.3	1.05599	3.48024	2.39245	1.45468	0.145758	0.274624	FOXE3	Forkhead/
Nvec-vc1.1-XM-001637171.3	568.977	-0.0103637	0.12654	-0.081901	0.934725	0.963763	SLC35E1	TPT/
Nvec-vc1.1-XM-032387164.2	776.224	0.140352	0.0837632	1.67559	0.0938193	0.196267	CBWD2	cobW/CobW_C/
Nvec-vc1.1-XM-001637172.3	642.443	-0.070673	0.120982	-0.584162	0.559111	0.707519	HPGDS	GST_N/GST_C_3/
Nvec-vc1.1-XM-032387167.2	932.563	-0.154836	0.184996	-0.836969	0.40261	0.570136	FOXD2	Forkhead/
Nvec-vc1.1-XM-048724319.1	214.276	-0.249122	0.161224	-1.5452	0.122299	0.240634	FOXD3	Forkhead/
Nvec-vc1.1-XM-032387271.2	32.2946	0.754013	0.342926	2.19876	0.0278947	0.0735275	ANKRD63	Ank_4/
Nvec-vc1.1-XM-032387231.2	563.498	-0.0661317	0.0971816	-0.680497	0.49619	0.655382	NPRL2	NPR2/NPR2/
Nvec-vc1.1-XM-048728412.1	649.509	-0.22981	0.106734	-2.1531	0.0313105	0.0809735	MOV10L1	S1-like/S1-like/AAA_11/AAA_11/AAA_12/
Nvec-vc1.1-XM-048731262.1	6.65663	0.589678	0.767465	0.768345	0.442282	0.607589	CHRNA5	Neur_chan_LBD/
Nvec-vc1.1-XM-032387243.2	884.519	0.140518	0.117511	1.19579	0.231778	0.385807	MKNK2	Pkinase/
Nvec-vc1.1-XM-001637121.3	287.167	0.193627	0.121407	1.59485	0.110745	0.222837	CLCC1	MCLC/
Nvec-vc1.1-XM-001637122.3	106.241	2.29653	0.442526	5.18959	2.10757e-07	1.63691e-06	SELENOP	SelP_N/
Nvec-vc1.1-XM-032387217.2	6.16636	0.640077	0.757692	0.844773	0.398238	0.565704
Nvec-vc1.1-XM-032387215.2	555.7	-0.414918	0.223623	-1.85543	0.0635344	0.143731	KRI1	Kri1/Kri1_C/
Nvec-vc1.1-XM-048729270.1	297.965	-0.0518548	0.115276	-0.449832	0.652832	0.780696	PIGG	Phosphodiest/
Nvec-vc1.1-XM-032387170.2	676.002	-0.936432	0.165166	-5.66963	1.43106e-08	1.32052e-07	PLPP3	PAP2/
Nvec-vc1.1-XM-048729298.1	1823.98	0.138004	0.102463	1.34687	0.178021	0.318358	WDR83OS	UPF0139/
Nvec-vc1.1-XM-048729304.1	520.333	-0.136783	0.121562	-1.1252	0.260502	0.419146		DUF4787/
Nvec-vc1.1-XM-001637179.3	189.176	-1.13169	0.187581	-6.03308	1.60862e-09	1.65046e-08		Tctex-1/
Nvec-vc1.1-XM-001637125.3	1193.96	-1.23958	0.139032	-8.91582	4.84239e-19	1.29023e-17	NANOS1	zf-nanos/
Nvec-vc1.1-XM-001637181.3	16808.3	0.229753	0.0944598	2.43229	0.0150038	0.0438236	SERBP1	HABP4_PAI-RBP1/
Nvec-vc1.1-XM-032387202.2	1242.76	0.139726	0.0927905	1.50582	0.132113	0.255362	DCAF1
Nvec-v1g240669	19.0515	-0.196665	0.384018	-0.512125	0.608564	0.745272
Nvec-vc1.1-XM-001637127.3	566.018	-0.957668	0.13672	-7.0046	2.47692e-12	3.51855e-11	FAM183A	FAM183/
Nvec-vc1.1-XM-032387272.2	14.4829	-0.495839	0.608889	-0.814334	0.415454	0.582522
Nvec-v1g202127	3.14895	-0.680269	1.1663	-0.583271	0.559711	0.708091	SAT1
Nvec-vc1.1-XM-048728359.1	2150.26	-0.836205	0.154193	-5.42311	5.85721e-08	4.96091e-07	AC243734.1	Neur_chan_LBD/Neur_chan_memb/
Nvec-vc1.1-XM-032387174.2	54.6453	-0.389743	0.247356	-1.57564	0.115109	0.229644	KCNC1	BTB_2/Ion_trans/
Nvec-vc1.1-XM-001637128.3	463.204	0.0836175	0.119986	0.696895	0.485868	0.646566	SKP2	F-box-like/
Nvec-vc1.1-XM-032387176.2	875.772	-0.0110936	0.0881	-0.125921	0.899795	0.942951	LMBRD2	LMBR1/
Nvec-vc1.1-XM-032387185.2	842.591	0.0794712	0.130285	0.60998	0.541875	0.69408	HCCS	Cyto_heme_lyase/
Nvec-vc1.1-XM-032387184.2	210.518	-0.453367	0.277477	-1.63389	0.102282	0.209656
Nvec-vc1.1-XM-001637187.3	186.801	-0.225553	0.164046	-1.37494	0.169152	0.307187	NALCN	Ion_trans/Ion_trans/Ion_trans/Ion_trans/
Nvec-vc1.1-XM-001637188.3	760.125	0.0663767	0.0998845	0.664535	0.506348	0.664164	NALCN	Ion_trans/Ion_trans/Ion_trans/Ion_trans/
Nvec-vc1.1-XM-001637130.3	690.384	0.547675	0.124709	4.39161	1.12517e-05	6.64365e-05	MAT1A	S-AdoMet_synt_N/S-AdoMet_synt_M/S-AdoMet_synt_C/
Nvec-vc1.1-XM-032387173.2	1537.22	0.261227	0.170811	1.52934	0.126181	0.246527	RB1CC1	ATG11/
Nvec-vc1.1-XM-032387183.2	147.394	-0.422583	0.185513	-2.27791	0.0227318	0.0622709	LRRC42
Nvec-vc1.1-XM-001637190.3	1308.69	0.0687043	0.132691	0.517776	0.604615	0.742094	GLIS3	zf-C2H2/zf-C2H2/zf-C2H2/
Nvec-v1g240682	5.38535	-0.0504653	0.65179	-0.0774257	0.938285	0.965409
Nvec-vc1.1-XM-032387188.2	1125.87	-0.215145	0.140759	-1.52846	0.126397	0.246808	GPX4	GSHPx/
Nvec-vc1.1-XM-032387187.2	1882.97	0.0895234	0.109953	0.814199	0.415531	0.582588	BCAP31	Bap31/Bap31_Bap29_C/
Nvec-vc1.1-XM-032387175.2	1268.58	-0.0352612	0.106806	-0.330143	0.741292	0.841944	STRIP1	N1221/DUF3402/DUF3402/
Nvec-vc1.1-XM-032387186.2	428.954	2.39457	0.189594	12.63	1.44281e-36	1.21933e-34	SNAI1	zf-C2H2/zf-C2H2/zf-C2H2/zf-C2H2/
Nvec-vc1.1-XM-032387121.2	2.28555	0.909259	1.15876	0.784683	0.43264	0.59845
Nvec-vc1.1-XM-048725725.1	1140.54	-0.459826	0.113651	-4.04596	5.21088e-05	0.000274782	WDR87
Nvec-vc1.1-XM-032387209.2	269.107	0.699866	0.206228	3.39365	0.000689684	0.00292559	NPFFR1	7tm_1/
Nvec-vc1.1-XM-001631087.3	1666.61	-0.55004	0.136584	-4.02713	5.64612e-05	0.000295943
Nvec-vc1.1-XM-048719338.1	506.064	0.693417	0.130414	5.31704	1.05468e-07	8.63547e-07
Nvec-vc1.1-XM-001624555.3	261.662	0.0111834	0.111636	0.100178	0.920203	0.955207	RNF113A	zf-CCCH/zf-C3HC4_3/
Nvec-vc1.1-XM-048734655.1	1259.98	-0.0208816	0.100531	-0.207714	0.835453	0.90418	RAD54L2	SNF2_N/Helicase_C/
Nvec-vc1.1-XM-032379813.2	91.0892	-0.272076	0.21796	-1.24828	0.211927	0.36158	GPR161	7tm_1/
Nvec-vc1.1-XM-001631060.3	4014.15	-0.103378	0.057478	-1.79857	0.072086	0.158844	RAP1A	Ras/
Nvec-vc1.1-XM-001631085.3	875.651	-0.285766	0.1103	-2.59081	0.0095749	0.0297032	FBXW7	F-box-like/WD40/WD40/WD40/WD40/WD40/WD40/WD40/
Nvec-vc1.1-XM-032379810.2	4490.16	-0.0657042	0.122666	-0.535637	0.59221	0.732371		CMAS/
Nvec-vc1.1-XM-048734768.1	144.142	-0.676637	0.173801	-3.89316	9.89456e-05	0.000498339		RVT_1/
Nvec-vc1.1-XM-048734699.1	1283.68	-0.506642	0.0819132	-6.18511	6.20592e-10	6.70351e-09	IFT122	WD40/
Nvec-NVE1107	12.9848	2.38488	0.541917	4.40082	1.07844e-05	6.39925e-05
Nvec-vc1.1-XM-032379809.2	553.175	-0.286246	0.0966783	-2.96081	0.00306827	0.0110684	RBSN	FYVE/Rbsn/
Nvec-vc1.1-XM-048727910.1	32.1952	0.604412	0.325619	1.8562	0.0634257	0.143553
Nvec-vc1.1-XM-048727895.1	21.7807	1.06108	0.41692	2.54505	0.0109262	0.0332713	B3GNT7	Galactosyl_T/
Nvec-vc1.1-XM-032379833.2	1.81344	1.85751	1.24411	1.49305	0.135424	0.26024	B3GNT7	Galactosyl_T/
Nvec-vc1.1-XM-048730751.1	5.41668	0.336208	0.787584	0.426885	0.669463	0.79356	B3GNT7	Galactosyl_T/
Nvec-vc1.1-XM-048719434.1	1487.3	0.287929	0.146257	1.96864	0.0489941	0.11657	CELSR2	SRCR/Beta_helix/SRCR/Beta_helix/SRCR/EGF_2/Cadherin/Cadherin/
Nvec-vc1.1-XM-001631052.3	101.187	0.123389	0.186245	0.662509	0.507645	0.665482	HTR7	7tm_1/
Nvec-NVE1099	3.96763	0.159797	0.776392	0.20582	0.836931	0.904918
Nvec-vc1.1-XM-032379831.2	47.6568	0.244673	0.303377	0.806498	0.419956	0.586702	PNLIPRP2	Lipase/PLAT/
Nvec-vc1.1-XM-032379829.2	1733.35	-0.158702	0.0852124	-1.86242	0.0625435	0.141959	SORT1	Sortilin-Vps10/Sortilin_C/
Nvec-vc1.1-XM-001631051.3	1575.18	0.0214928	0.0828021	0.259568	0.795197	0.878697	TUBGCP6	GCP_N_terminal/GCP_C_terminal/
Nvec-vc1.1-XM-032379872.2	42.9177	-1.10667	0.33414	-3.312	0.000926332	0.00381428	NPFFR2	7tm_1/
Nvec-vc1.1-XM-032379871.2	2.94737	1.56614	1.09906	1.42498	0.154164	0.286438	HCRTR1	7tm_1/
Nvec-vc1.1-XM-032379840.2	18.8885	0.548994	0.432904	1.26817	0.204738	0.353052	NPFFR2	7tm_1/
Nvec-vc1.1-XM-032379837.2	190.55	0.290964	0.165792	1.75499	0.0792604	0.171811	SVEP1	Pentaxin/Pentaxin/Pentaxin/
Nvec-vc1.1-XM-032379838.2	495.244	0.086057	0.103466	0.831743	0.405554	0.572765	WDR18	WD40/WD40/
Nvec-vc1.1-XM-048728353.1	462.075	-0.106827	0.0993218	-1.07556	0.282122	0.4445	ERCC4	ERCC4/
Nvec-vc1.1-XM-032379847.2	349.537	0.144265	0.128194	1.12537	0.260433	0.419105
Nvec-vc1.1-XM-001631077.3	1727.51	-0.128633	0.0856843	-1.50124	0.133293	0.257071	TRPA1	Ion_trans/
Nvec-vc1.1-XM-032379825.2	242.265	0.742204	0.131124	5.66032	1.51093e-08	1.39087e-07
Nvec-vc1.1-XM-032379820.2	969.017	-0.324632	0.0986393	-3.2911	0.000997962	0.00408468	TRPV4	Ion_trans/
Nvec-vc1.1-XM-048724412.1	327.058	-0.777001	0.182568	-4.25595	2.0816e-05	0.000117382	SULT1C4	Sulfotransfer_1/
Nvec-vc1.1-XM-001631044.3	25.5637	2.44525	0.478599	5.10919	3.2354e-07	2.44266e-06	PNLIPRP2	Lipase/PLAT/
Nvec-v1g111867	31.126	1.00243	0.307568	3.25921	0.00111721	0.00451592	TCTEX1D1	Tctex-1/
Nvec-vc1.1-XM-001631042.3	162.081	0.133157	0.148171	0.898671	0.368828	0.535868		RMI2/
Nvec-vc1.1-XM-048728176.1	1122.71	-0.237574	0.128368	-1.85072	0.0642097	0.144854	HDAC3	Hist_deacetyl/
Nvec-vc1.1-XM-032379868.2	1457.6	2.69024	0.164892	16.3152	7.70128e-60	2.14118e-57	F9	Trypsin/
Nvec-vc1.1-XM-001631041.3	4384.71	-0.0380015	0.097421	-0.390075	0.696481	0.812583	SSBP3	SSDP/
Nvec-NVE1076	2.05489	-1.37219	1.30417	-1.05216	0.292726	0.456189
Nvec-vc1.1-XM-048728201.1	285.541	0.0142297	0.132567	0.10734	0.914519	0.952089	ATG10	Autophagy_act_C/
Nvec-vc1.1-XM-001631072.3	504.608	-0.0349478	0.147774	-0.236496	0.813048	0.88966	AC010323.1	CI-B14_5a/
Nvec-vc1.1-XM-001631038.3	325.936	-0.165471	0.113182	-1.46199	0.143743	0.271922	REX1BD	DNA_repr_REX1B/
Nvec-vc1.1-XM-032379815.2	311.259	0.294326	0.11169	2.6352	0.00840878	0.0265363	PIGW	GWT1/
Nvec-vc1.1-XM-048728242.1	617.666	-0.0352681	0.107067	-0.329402	0.741852	0.842333	TTC39A	DUF3808/
Nvec-vc1.1-XM-048729113.1	1456	-0.00129303	0.0885661	-0.0145996	0.988352	0.994051	KDM4A	JmjN/JmjC/PHD_2/zf-HC5HC2H_2/Tudor_2/
Nvec-vc1.1-XM-048728333.1	4.78085	-0.0124334	0.775295	-0.016037	0.987205	0.993275
Nvec-vc1.1-XM-032374849.2	15.6402	1.03209	0.465222	2.2185	0.0265208	0.0706731	B3GALT1	Galactosyl_T/
Nvec-vc1.1-XM-032374848.2	217.507	2.52573	0.272082	9.283	1.64771e-20	4.9779e-19	PTPRF	fn3/fn3/fn3/fn3/Y_phosphatase/Y_phosphatase/
Nvec-vc1.1-XM-032374828.2	218.884	-0.289464	0.199639	-1.44993	0.147077	0.276538	PTPRD	F5_F8_type_C/F5_F8_type_C/F5_F8_type_C/fn3/fn3/fn3/fn3/fn3/PTP_tm/Y_phosphatase/Y_phosphatase/
Nvec-vc1.1-XM-032374834.2	2457.47	-0.505887	0.0818339	-6.18187	6.33465e-10	6.82335e-09	MCM2	MCM2_N/MCM_N/MCM_OB/MCM/MCM_lid/
Nvec-vc1.1-XM-048723339.1	581.601	-0.0831229	0.0929944	-0.893848	0.371403	0.538548	FAM50A	XAP5/
Nvec-vc1.1-XM-032374837.2	114.932	1.6642	0.190607	8.73107	2.52276e-18	6.36798e-17
Nvec-vc1.1-XM-032374835.2	68.0681	1.26041	0.200305	6.29244	3.12506e-10	3.5224e-09	TACR1	7tm_1/
Nvec-vc1.1-XM-032374857.2	76.5451	2.34698	0.269984	8.69302	3.52925e-18	8.82727e-17	SLC18B1	MFS_1/
Nvec-vc1.1-XM-032363936.2	6.70954	1.59719	0.752219	2.1233	0.0337286	0.0860169
Nvec-vc1.1-XM-001638954.3	121.242	1.70937	0.274549	6.22609	4.78219e-10	5.23938e-09	TRIM65	zf-C3HC4_3/
Nvec-vc1.1-XM-048723330.1	280.582	-0.0382971	0.107594	-0.355941	0.721885	0.828913	EPHX4	Abhydrolase_6/
Nvec-vc1.1-XM-001639006.3	539.338	0.483207	0.108298	4.46183	8.12639e-06	4.91633e-05	SMPDL3B	Metallophos/
Nvec-vc1.1-XM-001638935.3	4.34818	0.55143	0.759983	0.725581	0.468095	0.630525	NPFFR2	7tm_1/
Nvec-vc1.1-XM-032363889.2	28.1443	-0.206359	0.443093	-0.465724	0.641413	0.772082		Ank_2/Ank_2/Ank_2/Ank_2/Ank_4/Ank_5/Ank/Ank_2/Ank_2/Ank_4/Ank_2/Ank_2/
Nvec-vc1.1-XM-001638934.3	46.9053	-0.758364	0.297523	-2.54893	0.0108055	0.0329663	ITLN1	PAN_1/Fibrinogen_C/
Nvec-vc1.1-XM-032363891.2	3330.02	-0.941518	0.134803	-6.98439	2.86091e-12	4.02964e-11	NLGN4X	COesterase/
Nvec-vc1.1-XM-032363890.2	270.358	-0.499313	0.170946	-2.92087	0.0034905	0.0124003
Nvec-vc1.1-XM-032363887.2	92.2368	-0.574318	0.281097	-2.04314	0.041039	0.100979	SDK2	fn3/fn3/Ion_trans_2/
Nvec-vc1.1-XM-048723358.1	951.585	-0.0265142	0.100713	-0.263266	0.792346	0.877062	CACNA1C	Ion_trans/Ion_trans/Ion_trans/Ion_trans/GPHH/Ca_chan_IQ/
Nvec-vc1.1-XM-032384985.2	5.33331	-1.14139	0.849902	-1.34296	0.179284	0.319972		DDE_3/
Nvec-vc1.1-XM-032363885.2	854.846	-0.17187	0.0872532	-1.96978	0.0488637	0.116337	EDEM1	Glyco_hydro_47/
Nvec-vc1.1-XM-048730102.1	8.13041	0.0280423	0.589973	0.0475315	0.96209	0.978254	TCTEX1D1	Tctex-1/
Nvec-vc1.1-XM-001639002.3	302.4	-0.162358	0.120132	-1.35151	0.176534	0.316536		Myb_DNA-bind_4/
Nvec-vc1.1-XM-048723371.1	4614.79	0.184115	0.0859368	2.14244	0.0321577	0.0827627	DDX4	zf-CCHC/zf-CCHC/zf-CCHC/zf-CCHC/zf-CCHC/zf-CCHC/DEAD/Helicase_C/
Nvec-vc1.1-XM-048723402.1	112.646	0.98897	0.21534	4.59259	4.37778e-06	2.77356e-05	PTPRD	F5_F8_type_C/F5_F8_type_C/F5_F8_type_C/F5_F8_type_C/F5_F8_type_C/fn3/fn3/fn3/fn3/fn3/PTP_tm/Y_phosphatase/Y_phosphatase/
Nvec-vc1.1-XM-048723456.1	24.9032	0.672848	0.315277	2.13415	0.0328307	0.0841898	PTPRF	F5_F8_type_C/F5_F8_type_C/F5_F8_type_C/F5_F8_type_C/F5_F8_type_C/fn3/fn3/PTP_tm/Y_phosphatase/Y_phosphatase/
Nvec-vc1.1-XM-048723629.1	6.4514	1.04962	0.654882	1.60277	0.108986	0.22006	PTPRS	PTP_tm/Y_phosphatase/Y_phosphatase/
Nvec-vc1.1-XM-048723486.1	23.4675	1.16999	0.411488	2.84331	0.00446469	0.0153788	PTPRD	F5_F8_type_C/F5_F8_type_C/fn3/fn3/fn3/fn3/fn3/fn3/PTP_tm/Y_phosphatase/Y_phosphatase/
Nvec-vc1.1-XM-048723549.1	8.76124	0.994512	0.68059	1.46125	0.143947	0.272148	EDIL3	F5_F8_type_C/F5_F8_type_C/F5_F8_type_C/F5_F8_type_C/F5_F8_type_C/fn3/fn3/
Nvec-vc1.1-XM-048723618.1	1.19605	-0.201843	1.70122	-0.118646	0.905556	0.946455		PTP_tm/
Nvec-vc1.1-XM-048723564.1	7.54523	0.0248417	0.57697	0.0430555	0.965657	0.980479	EDIL3	F5_F8_type_C/F5_F8_type_C/F5_F8_type_C/F5_F8_type_C/F5_F8_type_C/fn3/fn3/
Nvec-vc1.1-XM-048723587.1	2.57732	2.37168	1.51351	1.56701	0.117112	0.232912	EDIL3	F5_F8_type_C/F5_F8_type_C/F5_F8_type_C/
Nvec-vc1.1-XM-032363803.2	259.563	-0.517895	0.206476	-2.50825	0.012133	0.036363	PTPRQ	fn3/fn3/fn3/fn3/fn3/fn3/fn3/fn3/fn3/fn3/Ion_trans_2/
Nvec-vc1.1-XM-032370418.2	3.01916	0.721905	0.940905	0.767246	0.442936	0.608093		RVT_1/RT_RNaseH/Integrase_H2C2/rve/
Nvec-vc1.1-XM-032363812.2	25.0039	-0.159938	0.310466	-0.515156	0.606444	0.743721
Nvec-vc1.1-XM-048723599.1	319.882	-0.255655	0.115002	-2.22305	0.0262126	0.0700463	MCCC2	Carboxyl_trans/
Nvec-vc1.1-XM-001638923.3	27.5507	1.06188	0.340399	3.1195	0.00181157	0.0069561	OPRM1	7tm_1/
Nvec-vc1.1-XM-032363799.2	43.5366	0.803533	0.258019	3.11424	0.00184418	0.00706024	SSTR4	7tm_1/
Nvec-vc1.1-XM-048723646.1	1527.73	0.236835	0.081763	2.8966	0.0037723	0.0132712	TMEM259	Membralin/
Nvec-vc1.1-XM-001638920.3	592.173	0.352183	0.122122	2.88386	0.00392839	0.0137774	SLC29A4	Nucleoside_tran/
Nvec-vc1.1-XM-048729685.1	2128.86	0.361751	0.11559	3.1296	0.00175045	0.00674623	OXCT1	CoA_trans/CoA_trans/
Nvec-vc1.1-XM-001638918.3	17.3216	-0.901958	0.513086	-1.75791	0.0787629	0.170907
Nvec-vc1.1-XM-032363884.2	30.5099	-0.0339013	0.407241	-0.0832464	0.933656	0.963437
Nvec-vc1.1-XM-001638917.3	1.8423	1.9231	1.29659	1.4832	0.138022	0.26391
Nvec-vc1.1-XM-032363877.2	20.4793	-0.391327	0.362766	-1.07873	0.280707	0.442842	GALR1	7tm_1/
Nvec-vc1.1-XM-048724451.1	69.9152	0.665139	0.267087	2.49034	0.0127619	0.0380222	PKD1L2	REJ/GPS/PLAT/PKD_channel/
Nvec-NVE6233	26.5819	-0.648456	0.300011	-2.16144	0.0306614	0.0795952
Nvec-vc1.1-XM-001638915.3	830.475	0.0332485	0.136462	0.243646	0.807505	0.886105	SLC2A13	Sugar_tr/Sugar_tr/
Nvec-vc1.1-XM-032363819.2	1654.03	-0.116596	0.103985	-1.12128	0.262169	0.421213	SLC37A3	MFS_1/
Nvec-vc1.1-XM-032363821.2	100.604	-0.0193463	0.189196	-0.102256	0.918554	0.954166
Nvec-vc1.1-XM-048728413.1	1112.06	0.0235619	0.18537	0.127107	0.898855	0.94254
Nvec-vc1.1-XM-001638914.3	1032.78	-0.18858	0.148962	-1.26595	0.205529	0.353685
Nvec-vc1.1-XM-048724649.1	1.60292	2.45758	1.46059	1.6826	0.0924533	0.194008
Nvec-vc1.1-XM-048728004.1	3.15715	0.874876	1.01063	0.865678	0.386667	0.554245
Nvec-vc1.1-XM-032363815.2	3108.59	-0.308096	0.0703664	-4.37845	1.19526e-05	7.0229e-05	UPF2	MIF4G/MIF4G/Upf2/
Nvec-vc1.1-XM-048731948.1	18.4192	0.891391	0.39474	2.25817	0.0239349	0.0649734	CACHD1	VWA_2/
Nvec-vc1.1-XM-048731272.1	1.60565	-0.0309797	1.33154	-0.0232661	0.981438	0.990005
Nvec-vc1.1-XM-032363781.2	1371.94	-0.393352	0.0777884	-5.05669	4.26589e-07	3.16217e-06
Nvec-vc1.1-XM-032363785.2	391.138	-0.173638	0.118741	-1.46232	0.143654	0.271834	HYI	AP_endonuc_2/
Nvec-vc1.1-XM-001638911.3	1986.33	-0.25494	0.104107	-2.44883	0.0143319	0.0420854	EMC1	PQQ_2/EMC1_C/
Nvec-vc1.1-XM-032363782.2	1083.79	0.36673	0.100472	3.65008	0.000262161	0.00122159	NDC1	Ndc1_Nup/
Nvec-vc1.1-XM-001638989.3	225.192	-0.548694	0.145658	-3.767	0.000165221	0.000799192	CYP2U1	p450/
Nvec-vc1.1-XM-001638988.3	9.6645	1.56844	0.62788	2.49799	0.0124898	0.0372926	CKMT1A	ATP-gua_PtransN/ATP-gua_Ptrans/
Nvec-vc1.1-XM-001638987.3	1077.41	0.490408	0.126814	3.86714	0.00011012	0.000550573	LRRC7	LRR_8/LRR_8/LRR_8/LRR_8/PDZ/
Nvec-vc1.1-XM-048730830.1	2995.01	0.8085	0.13818	5.85108	4.88383e-09	4.75265e-08	JAG2	EGF/
Nvec-vc1.1-XM-032367980.2	5765.81	0.934943	0.122188	7.65169	1.98357e-14	3.4251e-13	JAG2	EGF/
Nvec-vc1.1-XM-048730834.1	286.183	2.7687	0.242329	11.4254	3.12271e-30	1.78824e-28
Nvec-vc1.1-XM-048730166.1	5.6085	-0.382445	0.873131	-0.438016	0.661375	0.787183
Nvec-vc1.1-XM-032363870.2	41.2824	-0.853645	0.298298	-2.86172	0.00421343	0.0146645	TRPA1	Ank_2/Ank/Ank_2/Ank/Ank_2/Ank_2/Ion_trans/
Nvec-vc1.1-XM-032363874.2	7.18987	0.428015	0.644501	0.664103	0.506624	0.664462	VAX1	Homeodomain/
Nvec-vc1.1-XM-032363859.2	1811.12	-0.256778	0.0998135	-2.57258	0.0100944	0.0310637	FOXP4	FOXP-CC/Forkhead/
Nvec-vc1.1-XM-032363935.2	277.017	-0.163108	0.138627	-1.17659	0.239357	0.394793	OARD1	Macro/
Nvec-vc1.1-XM-032363855.2	170.688	0.76029	0.176991	4.29565	1.74183e-05	9.95094e-05
Nvec-vc1.1-XM-048728457.1	431.143	-1.0656	0.43732	-2.43667	0.0148234	0.0433691	EDIL3	VCBS/VCBS/EGF/EGF_CA/VCBS/VCBS/EGF/EGF/VCBS/VCBS/EGF/EGF/EGF/EGF/EGF/EGF/EGF/EGF/EGF/
Nvec-vc1.1-XM-001638981.3	577.98	0.663421	0.236274	2.80785	0.00498732	0.0168831	MFSD6	MFS_1_like/
Nvec-NVE6208	16.2103	-1.83287	0.509466	-3.59763	0.000321132	0.00146646
Nvec-v1g87960	3.84561	-0.141945	0.797892	-0.1779	0.858801	0.918257	HRH2	7tm_1/7tm_1/
Nvec-vc1.1-XM-032363798.2	980.773	0.0513926	0.127041	0.404536	0.685819	0.804891	SNX30	PX/Vps5/
Nvec-vc1.1-XM-001638980.3	97.6131	-0.018863	0.176542	-0.106847	0.91491	0.952186	ARL16	Arf/
Nvec-vc1.1-XM-001638907.3	149.136	0.817275	0.16471	4.9619	6.98061e-07	5.0006e-06	CTNS	PQ-loop/PQ-loop/
Nvec-vc1.1-XM-048728462.1	24.8302	-0.615938	0.361017	-1.70612	0.0879865	0.186491		RVT_1/RT_RNaseH/Integrase_H2C2/rve/
Nvec-vc1.1-XM-001638979.3	450.098	0.143822	0.129893	1.10723	0.268193	0.428287	MRPL55	Mitoc_L55/
Nvec-vc1.1-XM-001638906.3	1184.04	-0.163325	0.108237	-1.50895	0.131311	0.254297	TRPA1	Ank_2/Ank/Ank_2/Ank_2/Ion_trans/
Nvec-vc1.1-XM-048730235.1	2.93306	-1.16071	1.02094	-1.13691	0.255578	0.413568	ADGRE5	EGF_CA/EGF_CA/
Nvec-vc1.1-XM-032363927.2	246.65	-1.13609	0.132393	-8.58115	9.39267e-18	2.25518e-16	TCTEX1D1	Tctex-1/
Nvec-vc1.1-XM-032363929.2	821.587	-1.24178	0.158798	-7.81988	5.28741e-15	9.62368e-14	TCTEX1D2	Tctex-1/
Nvec-vc1.1-XM-048730557.1	840.852	-0.286259	0.0929048	-3.08121	0.00206163	0.00778704	TCTEX1D4	DUF4598/Tctex-1/
Nvec-vc1.1-XM-001638977.3	8.76684	-0.516021	0.631234	-0.817481	0.413654	0.580804	FCER2	Lectin_C/
Nvec-vc1.1-XM-048724299.1	477.115	0.307078	0.111017	2.76605	0.00567398	0.0189105	DENND6A	SPA/
Nvec-vc1.1-XM-032363827.2	5988.79	0.558419	0.128732	4.33784	1.43887e-05	8.33164e-05	PTPRD	Ig_3/Ig_3/Ig_3/fn3/fn3/fn3/fn3/fn3/fn3/fn3/fn3/Y_phosphatase/Y_phosphatase/
Nvec-vc1.1-XM-001638901.3	37.8645	-0.326489	0.303225	-1.07672	0.281604	0.443935	RSPH1	MORN/MORN/MORN/MORN/MORN/MORN/
Nvec-vc1.1-XM-048730260.1	1260.38	-0.663059	0.137759	-4.81317	1.48558e-06	1.00954e-05	PHF24	Zf_RING/EF-hand_5/
Nvec-vc1.1-XM-048731297.1	555.401	1.00701	0.230209	4.37433	1.21806e-05	7.14816e-05	CD151	Tetraspanin/
Nvec-vc1.1-XM-032363837.2	1006.8	-0.0182632	0.083395	-0.218997	0.826653	0.898499	PDIA3	Thioredoxin/
Nvec-vc1.1-XM-032363845.2	553.308	3.00995	0.508005	5.92504	3.12225e-09	3.11802e-08	NRP2	F5_F8_type_C/F5_F8_type_C/
Nvec-vc1.1-XM-048725834.1	630.7	2.51861	0.264883	9.50839	1.93634e-21	6.33903e-20	ADGRG4	F5_F8_type_C/F5_F8_type_C/fn3/GPS/7tm_2/
Nvec-vc1.1-XM-001638898.3	1830.99	4.1308	0.177385	23.2873	5.96679e-120	7.63113e-117	CPD	Peptidase_M14/CarboxypepD_reg/CAP_GLY/
Nvec-vc1.1-XM-001638971.3	1458.35	5.04145	0.182462	27.6301	4.84493e-168	1.8589e-164	CPD	Peptidase_M14/CarboxypepD_reg/
Nvec-vc1.1-XM-001638970.3	125.614	-0.825645	0.30273	-2.72733	0.00638491	0.0208668
Nvec-vc1.1-XM-001638897.3	32.9613	-0.317961	0.289386	-1.09874	0.271879	0.43259	CHRNA2	Neur_chan_LBD/Neur_chan_memb/
Nvec-vc1.1-XM-048729665.1	22.7095	1.48772	0.372242	3.99663	6.42495e-05	0.000333937	CPA4	Propep_M14/Peptidase_M14/
Nvec-vc1.1-XM-048729682.1	51.8016	0.589748	0.227105	2.5968	0.00940957	0.0292803	CPA2	Propep_M14/Peptidase_M14/
Nvec-vc1.1-XM-048729658.1	2701.27	-0.19532	0.0726757	-2.68755	0.00719782	0.0232072	GNL3L	GN3L_Grn1/MMR_HSR1/
Nvec-vc1.1-XM-032363843.2	264.378	0.0636448	0.111371	0.571464	0.567685	0.714035	EXD2	DNA_pol_A_exo1/
Nvec-vc1.1-XM-001638894.3	1505.37	-0.00425043	0.0874231	-0.0486191	0.961223	0.977976	MAPK14	Pkinase/
Nvec-vc1.1-XM-001638965.3	114.041	-0.00740187	0.153954	-0.0480784	0.961654	0.97807	DUS4L	Dus/
Nvec-vc1.1-XM-001638893.3	881.649	0.0523411	0.0988974	0.529246	0.596635	0.735815	LSM3	LSM/
Nvec-vc1.1-XM-048729646.1	17.4858	1.79718	0.501807	3.58141	0.000341744	0.00155393	FER	Pkinase_Tyr/Pkinase_Tyr/
Nvec-vc1.1-XM-048729683.1	7.24257	1.99873	0.773921	2.5826	0.0098059	0.0303058
Nvec-vc1.1-XM-048729684.1	5.09521	1.58676	0.760225	2.08723	0.0368674	0.092586	INSR	Pkinase_Tyr/
Nvec-vc1.1-XM-048733319.1	27.1848	1.33999	0.448274	2.98922	0.00279693	0.0102261	FER	Pkinase_Tyr/Pkinase_Tyr/
Nvec-vc1.1-XM-032363934.2	3774.67	-0.322955	0.0898735	-3.59343	0.000326347	0.00148815	ABCA1	Trefoil/ABC2_membrane_3/ABC_tran/ABC2_membrane_3/ABC_tran/
Nvec-vc1.1-XM-001638963.3	534.175	-0.463465	0.125465	-3.69398	0.000220768	0.00104419	FBXW9	F-box/WD40/WD40/
Nvec-vc1.1-XM-032363913.2	1062.44	-0.165284	0.154412	-1.0704	0.284437	0.447244	SLMAP	FHA/
Nvec-vc1.1-XM-032363918.2	214.662	-0.286863	0.130799	-2.19316	0.0282957	0.0743101
Nvec-vc1.1-XM-048730847.1	4.87226	1.53485	0.760644	2.01782	0.0436095	0.106101
Nvec-vc1.1-XM-032363896.2	20214	-0.378144	0.119069	-3.17583	0.00149406	0.0058632	FLNC	CH/CH/Filamin/Filamin/Filamin/Filamin/Filamin/Filamin/Filamin/Filamin/Filamin/Filamin/Filamin/Filamin/Filamin/Filamin/Filamin/Filamin/Filamin/Filamin/Filamin/Filamin/Filamin/Filamin/
Nvec-vc1.1-XM-048726967.1	616.97	-0.50893	0.17005	-2.99283	0.00276403	0.0101251	CNTN4	Ig_3/Ig_3/Ig_3/Ig_3/I-set/I-set/fn3/fn3/fn3/
Nvec-vc1.1-XM-001638888.3	59.4477	-0.295586	0.252022	-1.17286	0.240852	0.396746
Nvec-vc1.1-XM-001638887.3	534.312	-0.550417	0.121062	-4.54656	5.45293e-06	3.38979e-05	SMPDL3A	Metallophos/
Nvec-vc1.1-XM-001638957.3	343.444	0.49137	0.126258	3.8918	9.95025e-05	0.000501012	FGGY	FGGY_C/
Nvec-vc1.1-XM-032363920.2	35.5241	-0.597832	0.291479	-2.05103	0.0402638	0.0993596	BARHL1	Homeodomain/
Nvec-vc1.1-XM-032363916.2	367.783	-0.867407	0.180836	-4.79666	1.61336e-06	1.09058e-05	EGFLAM	Laminin_G_2/Laminin_G_2/Laminin_G_1/
Nvec-vc1.1-XM-032363814.2	2434.5	-0.493111	0.10124	-4.87069	1.11208e-06	7.70187e-06	PTCHD3	Patched/
Nvec-NVE6152	20.016	1.88803	0.455207	4.14762	3.35956e-05	0.000183304
Nvec-NVE6151	71.8939	2.61079	0.286791	9.10345	8.75078e-20	2.48704e-18
Nvec-NVE6147	28.3339	0.476734	0.301488	1.58127	0.113816	0.227537
Nvec-vc1.1-XM-032363926.2	8.75732	1.96189	0.573573	3.42046	0.000625142	0.00268174	PLEKHA5	PH/
Nvec-vc1.1-XM-048729136.1	6.17576	2.81916	1.07945	2.61167	0.00901009	0.0281697	DMBT1	SRCR/SRCR/SRCR/EGF_CA/SRCR/SRCR/SRCR/SRCR/SRCR/SRCR/SRCR/Trypsin/
Nvec-vc1.1-XM-048729139.1	652.561	-0.375023	0.0912276	-4.11085	3.94205e-05	0.000212428	EPHX4	Abhydrolase_1/
Nvec-vc1.1-XM-032363922.2	1381	-0.314158	0.0758408	-4.14233	3.43792e-05	0.000187366	KIF2A	Kinesin/
Nvec-vc1.1-XM-048731369.1	15.8011	1.28163	0.872361	1.46915	0.141792	0.269161
Nvec-vc1.1-XM-032363937.2	629.759	-0.275224	0.102313	-2.69003	0.0071446	0.023055
Nvec-vc1.1-XM-032363779.2	54.6255	-0.146555	0.21982	-0.666706	0.50496	0.662868	RWDD3	RWD/
Nvec-vc1.1-XM-001638951.3	1045.42	-0.359656	0.0952113	-3.77745	0.00015844	0.000768526	DYNC2LI1
Nvec-vc1.1-XM-032363790.2	644.514	-0.680614	0.107704	-6.31932	2.62721e-10	2.98757e-09	NIM1K	Pkinase/
Nvec-vc1.1-XM-032363789.2	1340.18	0.00684791	0.0858219	0.0797921	0.936403	0.964593	RAVER1	RRM_1/RRM_1/
Nvec-vc1.1-XM-032363791.2	729.341	-0.945162	0.110013	-8.59135	8.59563e-18	2.07159e-16	ANKRD63	Ank_2/
Nvec-NVE6134	16.0933	-0.248199	0.417123	-0.595027	0.551825	0.701864
Nvec-vc1.1-XM-001638883.3	43.3741	-0.399707	0.343906	-1.16226	0.245131	0.401485	HMCN1	TSP_1/TSP_1/fn3/fn3/fn3/Ion_trans_2/
Nvec-vc1.1-XM-048730998.1	1159.82	0.18252	0.263348	0.693077	0.488261	0.648851	HMCN1	Laminin_G_3/Laminin_G_3/PLAT/TSP_1/TSP_1/TSP_1/TSP_1/TSP_1/
Nvec-vc1.1-XM-032363951.2	2040.77	-0.187638	0.079035	-2.37412	0.017591	0.0503679	NFYB	CBFD_NFYB_HMF/
Nvec-vc1.1-XM-032363949.2	39.3908	-0.535386	0.299541	-1.78735	0.0738805	0.162202
Nvec-vc1.1-XM-001638880.3	29.5976	-0.814587	0.320257	-2.54354	0.0109736	0.0333836
Nvec-v1g232050	236.594	-0.0780177	0.12012	-0.649497	0.516017	0.672798	UBL4A	ubiquitin/Tugs/
Nvec-vc1.1-XM-048731508.1	45.733	-0.648966	0.290002	-2.2378	0.0252341	0.0678474
Nvec-vc1.1-XM-048731003.1	1315.85	-0.305859	0.131387	-2.32793	0.019916	0.0558254	HMCN1	TSP_1/TSP_1/TSP_1/SEA/fn3/fn3/fn3/Ion_trans_2/
Nvec-vc1.1-XM-032363943.2	2259.03	0.0185192	0.120925	0.153146	0.878283	0.929702	SRGAP1	FCH/RhoGAP/SH3_1/
Nvec-NVE6121	4049.29	-0.123358	0.149221	-0.826676	0.408421	0.575521	TMA7	TMA7/
Nvec-vc1.1-XM-001638944.3	5887.94	0.00341366	0.130711	0.0261161	0.979165	0.988595	ATP5F1C	ATP-synt/
Nvec-vc1.1-XM-001638943.3	336.686	-0.682708	0.215749	-3.16436	0.00155426	0.00606157	CALHM6	Ca_hom_mod/
Nvec-vc1.1-XM-001638942.3	922.061	0.0393496	0.122612	0.320927	0.748266	0.846787	EBNA1BP2	Ebp2/
Nvec-vc1.1-XM-032363957.2	174.239	-0.722435	0.155455	-4.64722	3.36439e-06	2.16949e-05
Nvec-vc1.1-XM-032363955.2	173.948	-1.07084	0.196012	-5.46312	4.67835e-08	4.03913e-07	CHRNA3	Neur_chan_LBD/Neur_chan_memb/
Nvec-vc1.1-XM-032363953.2	2135.67	-0.240516	0.110539	-2.17584	0.0295671	0.0771616	HAL	Par3_HAL_N_term/Lyase_aromatic/
Nvec-vc1.1-XM-032363958.2	219.699	-0.0600509	0.147692	-0.406596	0.684305	0.804114	PIGF	PIG-F/
Nvec-vc1.1-XM-001638938.3	849.27	-0.028557	0.109805	-0.26007	0.79481	0.878607	UROC1	Urocanase_N/Urocanase/Urocanase_C/
Nvec-vc1.1-XM-032363826.2	860.866	1.12108	0.421483	2.65985	0.00781764	0.024925	CPA4	Propep_M14/Peptidase_M14/
Nvec-vc1.1-XM-001638875.3	262.459	2.51097	0.239892	10.4671	1.22376e-25	5.37224e-24	CPA4	Propep_M14/Peptidase_M14/
Nvec-vc1.1-XM-048726082.1	4.00161	0.890097	0.792663	1.12292	0.261472	0.420394
Nvec-vc1.1-XM-032363793.2	507.583	0.128752	0.116076	1.1092	0.267345	0.427308	PIM3	Pkinase/
Nvec-vc1.1-XM-032363792.2	3067.42	-0.665481	0.12072	-5.51259	3.53582e-08	3.10582e-07
Nvec-vc1.1-XM-001638936.3	241.608	0.16328	0.222502	0.733835	0.46305	0.626576
Nvec-vc1.1-XM-048727883.1	34.5122	1.23778	0.327171	3.78329	0.000154768	0.000753191
Nvec-vc1.1-XM-032365548.2	1664.57	0.586303	0.190275	3.08134	0.00206071	0.0077865
Nvec-vc1.1-XM-032365546.2	2527.3	-0.744595	0.105874	-7.03281	2.02414e-12	2.89353e-11	CFAP54	DUF4486/
Nvec-vc1.1-XM-001640253.3	21.1915	1.22966	0.399568	3.07748	0.00208762	0.00787434		DUF885/
Nvec-vc1.1-XM-032365549.2	1477.55	-0.457635	0.267027	-1.71381	0.0865632	0.184207	ANKRD26	Ank_2/Ank_2/Ank/
Nvec-vc1.1-XM-032365554.2	59.5577	0.360186	0.227178	1.58548	0.112858	0.226019
Nvec-vc1.1-XM-032365715.2	41.1023	-0.156085	0.337017	-0.463135	0.643268	0.773292	GRIN1	Lig_chan-Glu_bd/Lig_chan/
Nvec-vc1.1-XM-048731498.1	4.5983	1.52427	0.97843	1.55788	0.119262	0.236282	GRIN1	Lig_chan-Glu_bd/
Nvec-vc1.1-XM-048727250.1	432.873	0.303984	0.125142	2.42911	0.015136	0.0441827	EEF1AKNMT	Methyltransf_31/Spermine_synth/
Nvec-vc1.1-XM-001640256.3	7.32157	0.891141	0.59375	1.50087	0.13339	0.257207	ITLN1	Fibrinogen_C/
Nvec-vc1.1-XM-032365631.2	595.462	-0.431812	0.0996173	-4.33471	1.45954e-05	8.44383e-05	GGT1	G_glu_transpept/
Nvec-vc1.1-XM-048728453.1	17.8236	1.61184	0.442526	3.64237	0.00027014	0.0012539	LHCGR	LRR_8/7tm_1/
Nvec-vc1.1-XM-001640257.3	13.1159	1.14151	0.492177	2.31931	0.0203781	0.0569292	TSHR	7tm_1/
Nvec-vc1.1-XM-032365563.2	42.42	0.220661	0.284454	0.775737	0.437904	0.603329	TSHR	LRR_8/7tm_1/
Nvec-vc1.1-XM-032365561.2	11.7006	0.0334871	0.488478	0.0685538	0.945345	0.969191	TSHR	LRR_8/7tm_1/
Nvec-vc1.1-XM-032365556.2	369.295	-0.450773	0.234068	-1.92582	0.0541269	0.126353	LRP6	Ldl_recept_b/Ldl_recept_b/Ldl_recept_b/FXa_inhibition/Ldl_recept_b/Ldl_recept_b/Ldl_recept_b/FXa_inhibition/Ldl_recept_b/Sushi/HYR/HYR/Ephrin_rec_like/ShK/
Nvec-vc1.1-XM-032365542.2	1069.3	0.305507	0.0889383	3.43504	0.000592461	0.00255468	PTPN12	Y_phosphatase/
Nvec-vc1.1-XM-032365544.2	161.996	0.671771	0.149174	4.50326	6.69176e-06	4.10799e-05	PHYHD1	PhyH/
Nvec-vc1.1-XM-032365512.2	3747.46	0.0509595	0.0972868	0.523807	0.600413	0.738875	ARF5	Arf/
Nvec-vc1.1-XM-048726528.1	1607.3	0.384916	0.168647	2.28237	0.0224673	0.0616438		Glyco_hydro_9/
Nvec-vc1.1-XM-048726526.1	1105.46	-0.410082	0.0875001	-4.68664	2.77721e-06	1.81442e-05	LRRK2	Roc/TIR_2/
Nvec-vc1.1-XM-048728364.1	1751.53	-0.0534522	0.157267	-0.339883	0.733945	0.836919	ADGRG4	GPS/7tm_2/
Nvec-vc1.1-XM-032365510.2	72.7644	-0.420109	0.267341	-1.57143	0.116082	0.231224		DUF885/
Nvec-vc1.1-XM-048728367.1	151.863	-0.455316	0.1613	-2.82278	0.00476088	0.0162412	CYB5RL	Oxidored-like/FAD_binding_6/NAD_binding_1/
Nvec-vc1.1-XM-032367802.2	1148.61	-0.257302	0.1219	-2.11077	0.0347921	0.0882406	KLF4	zf-C2H2/zf-C2H2/zf-C2H2/
Nvec-vc1.1-XM-032365520.2	8.18697	0.475811	0.535042	0.889297	0.373844	0.541106	MMP1	PG_binding_1/Peptidase_M10/
Nvec-vc1.1-XM-048728376.1	1.38736	-2.31926	1.41423	-1.63995	0.101017	0.207796	MMP19	PG_binding_1/Peptidase_M10/
Nvec-vc1.1-XM-048728370.1	54.6428	-0.471417	0.243551	-1.9356	0.052917	0.124057
Nvec-vc1.1-XM-048728379.1	15.4694	1.60282	0.439258	3.64892	0.000263346	0.00122682
Nvec-vc1.1-XM-001640264.3	26.0966	0.675804	0.357461	1.89057	0.0586823	0.134838	HCRTR2	7tm_1/
Nvec-vc1.1-XM-001640379.3	322.055	-0.569892	0.173332	-3.28787	0.00100948	0.00412653	CYP27A1	p450/
Nvec-vc1.1-XM-048731567.1	199.223	0.596446	0.205885	2.89698	0.0037677	0.0132599
Nvec-vc1.1-XM-032365696.2	41.9306	0.14514	0.349552	0.415216	0.677984	0.799412	LGALS3BP	SRCR/LRR_8/LRR_8/
Nvec-vc1.1-XM-048724277.1	12.0668	3.01733	0.614817	4.90768	9.21583e-07	6.48081e-06
Nvec-vc1.1-XM-032365659.2	3.19738	0.77224	0.894675	0.863151	0.388054	0.555606	MC4R	7tm_1/
Nvec-vc1.1-XM-001640381.3	118.555	0.796503	0.18653	4.27012	1.9537e-05	0.000110658	CTRC	Trypsin/
Nvec-vc1.1-XM-048721411.1	221.161	0.111199	0.161864	0.686989	0.49209	0.651816		zf-C2H2/zf-C2H2/zf-C2H2/zf-C2H2/
Nvec-vc1.1-XM-032365616.2	396.718	0.0569795	0.121483	0.469031	0.639047	0.769971	NSMCE3	MAGE/
Nvec-vc1.1-XM-048721574.1	1191.15	0.24228	0.117702	2.05841	0.0395506	0.0979144	PXK	PX/Pkinase_Tyr/WH2/
Nvec-vc1.1-XM-048721701.1	533.857	-0.289695	0.109533	-2.64481	0.00817373	0.0259139	ADHFE1	Fe-ADH/
Nvec-vc1.1-XM-048732283.1	2.75394	2.11107	1.48171	1.42475	0.154228	0.286531		I-set/
Nvec-vc1.1-XM-001640173.3	589.575	0.144224	0.166029	0.868666	0.38503	0.552544	RTCB	RtcB/
Nvec-vc1.1-XM-048732268.1	1019.99	-0.197466	0.079702	-2.47756	0.0132286	0.0391873	DDX24	DEAD/Helicase_C/
Nvec-vc1.1-XM-032365472.2	4026.4	-0.661025	0.0686763	-9.62522	6.25703e-22	2.13206e-20	CELSR2	Cadherin/Cadherin/Cadherin/Cadherin/Cadherin/Cadherin/Cadherin/Cadherin/EGF/Laminin_G_2/Laminin_G_2/EGF/GAIN/GPS/7tm_2/
Nvec-vc1.1-XM-032365475.2	2536.1	-0.122306	0.0726497	-1.68351	0.0922764	0.193701	PDZRN3	zf-C3HC4_2/PDZ/
Nvec-vc1.1-XM-001640248.3	494.582	0.410078	0.108553	3.77767	0.000158302	0.000768048	PNPLA8	Patatin/
Nvec-vc1.1-XM-001640247.3	7.54659	0.725447	0.698985	1.03786	0.299336	0.463214	HTR6	7tm_1/
Nvec-vc1.1-XM-001640172.3	2192.81	0.450527	0.109797	4.10327	4.07349e-05	0.000218835	TMBIM4	Bax1-I/
Nvec-vc1.1-XM-001640246.3	468.586	-0.233308	0.160521	-1.45344	0.146101	0.275109	PPP4R2	PPP4R2/
Nvec-vc1.1-XM-032365352.2	1221.87	0.283953	0.156581	1.81346	0.0697611	0.154681	FGD6	RhoGEF/PH/FYVE/PH/
Nvec-vc1.1-XM-001640171.3	75.4311	-0.454363	0.200831	-2.26242	0.0236715	0.0643403	ASMT	Dimerisation2/Methyltransf_2/
Nvec-vc1.1-XM-001640170.3	1.47618	1.04021	1.44795	0.718398	0.472512	0.63486	QRFPR	7tm_1/
Nvec-vc1.1-XM-048731682.1	8.8997	1.73669	0.547685	3.17096	0.00151938	0.00594973
Nvec-vc1.1-XM-048731735.1	472.522	-0.489108	0.184429	-2.65201	0.00800146	0.0254259		Methyltransf_11/
Nvec-vc1.1-XM-001640169.3	51.7005	3.14062	0.331074	9.48616	2.39694e-21	7.75429e-20	SVEP1	VWA/Tyrosinase/
Nvec-vc1.1-XM-032365451.2	62.7853	-0.0916569	0.26123	-0.350866	0.725689	0.831637
Nvec-vc1.1-XM-001640168.3	265.188	0.0253182	0.115216	0.219746	0.826069	0.898221	EEF1AKMT2	Methyltransf_31/
Nvec-vc1.1-XM-001640242.3	1.44324	-0.643709	1.32385	-0.486242	0.626796	0.760334	HCRTR1	7tm_1/
Nvec-vc1.1-XM-048731779.1	667.283	0.0833104	0.185674	0.448691	0.653655	0.78129	COL12A1	VWA/EGF/EGF_CA/EGF_CA/VWA/EGF/EGF_CA/VWA/EGF/EGF/EGF_CA/VWA/EGF/VWA/EGF/VWA/EGF/VWA/EGF/VWA/EGF/VWA/EGF/VWA/EGF/VWA/EGF/VWA/EGF/EGF_CA/VWA/EGF_CA/VWA/hEGF/EGF_CA/VWA/EGF_CA/VWA/VWA/EGF/EGF/VWA/EGF_CA/VWA/EGF/VWA/EGF/VWA/EGF/EGF_CA/VWA/EGF/F5_F8_type_C/EGF_CA/VWA/VWA/VWA/hEGF/EGF/VWA/EGF/VWA/EGF/VWA/EGF_CA/EGF_CA/EGF_CA/VWA/EGF_CA/VWA/VWA/EGF_CA/VWA/VWA/EGF/EGF_CA/VWA/EGF/EGF_CA/VWA/EGF/VWA/VWA/hE…
Nvec-vc1.1-XM-048731924.1	5.96678	0.420688	0.770518	0.54598	0.585079	0.727566	COL12A1	EGF/EGF_CA/VWA/EGF/EGF_CA/EGF_CA/VWA/EGF/EGF_CA/VWA/EGF/EGF/EGF_CA/VWA/EGF/EGF_CA/EGF_CA/VWA/EGF/EGF_CA/VWA/EGF/EGF/EGF_CA/VWA/EGF/EGF_CA/EGF_CA/VWA/EGF/EGF_CA/VWA/EGF/EGF/EGF_CA/VWA/EGF/EGF_CA/EGF/VWA/EGF/EGF_CA/VWA/EGF/EGF/EGF_CA/
Nvec-vc1.1-XM-048724188.1	3.59859	0.336983	0.834019	0.404048	0.686178	0.805115
Nvec-vc1.1-XM-048724181.1	26.9007	0.753293	0.660115	1.14115	0.253806	0.411512	COL12A1	EGF/fn2/EGF_CA/VWA/EGF_CA/VWA/fn2/EGF/VWA/VWA/EGF_CA/VWA/EGF_CA/VWA/EGF/F5_F8_type_C/fn2/EGF/VWA/EGF_CA/VWA/EGF_CA/VWA/EGF/VWA/EGF_CA/VWA/EGF/EGF/EGF_CA/VWA/EGF_CA/VWA/EGF/EGF_CA/VWA/EGF/EGF/VWA/EGF/EGF_CA/EGF_CA/VWA/EGF/EGF_CA/VWA/EGF/EGF/EGF_CA/VWA/EGF/EGF_CA/EGF_CA/VWA/EGF/EGF_CA/VWA/
Nvec-vc1.1-XM-048724184.1	905.325	-1.21879	0.192915	-6.31776	2.65386e-10	3.01252e-09	AEBP1	VWA/VWA/VWA/VWA/VWA/VWA/VWA/EGF/F5_F8_type_C/
Nvec-vc1.1-XM-048731936.1	137.625	-1.24191	0.315145	-3.94076	8.1224e-05	0.000416075		VWA/VWA/VWA/VWA/VWA/VWA/F5_F8_type_C/
Nvec-vc1.1-XM-048724199.1	11.3341	-1.10156	0.47556	-2.31633	0.0205401	0.0573068
Nvec-vc1.1-XM-048732317.1	41.0589	-1.31626	0.317424	-4.1467	3.37298e-05	0.000183984		F5_F8_type_C/VWA/VWA/VWA/VWA/VWA/VWA/
Nvec-vc1.1-XM-032365331.2	40.1992	-0.591968	0.288262	-2.05358	0.0400167	0.0988515	HRH2	7tm_1/
Nvec-vc1.1-XM-032365329.2	17.9658	-0.172461	0.493044	-0.349789	0.726497	0.83217	ADRA1B	7tm_1/
Nvec-vc1.1-XM-032365330.2	16.2332	0.715041	0.405268	1.76436	0.0776706	0.169034	MC5R	7tm_1/
Nvec-vc1.1-XM-032365326.2	1125.41	0.100565	0.100729	0.998371	0.3181	0.482497
Nvec-vc1.1-XM-032365328.2	76.1112	0.681107	0.227324	2.99619	0.00273375	0.0100276	TRHR	7tm_1/
Nvec-vc1.1-XM-048724241.1	239.776	0.0233511	0.126011	0.185311	0.852985	0.91458	BORCS6	BORCS6/
Nvec-vc1.1-XM-001640238.3	884.137	-0.979618	0.113641	-8.62025	6.68092e-18	1.62461e-16	AC138894.1	CLN3/
Nvec-vc1.1-XM-048724249.1	279.981	-0.557681	0.126987	-4.39163	1.12503e-05	6.64365e-05	LAGE3	Pcc1/
Nvec-vc1.1-XM-048724248.1	349.96	-0.0331141	0.109757	-0.301703	0.762879	0.857055	LAGE3	Pcc1/
Nvec-vc1.1-XM-001640236.3	19.0538	1.06304	0.35572	2.98841	0.00280434	0.0102459	PLEKHA6	PH/
Nvec-vc1.1-XM-032365374.2	1272.24	-0.153068	0.0905237	-1.69092	0.0908527	0.191277	GCDH	Acyl-CoA_dh_N/Acyl-CoA_dh_M/Acyl-CoA_dh_1/
Nvec-vc1.1-XM-048727838.1	1887.84	-0.186087	0.0965257	-1.92785	0.0538743	0.125871	CHERP	Surp/CID/G-patch/
Nvec-vc1.1-XM-048728397.1	852.174	-0.541632	0.104656	-5.17537	2.27461e-07	1.75853e-06	KLHDC3	Kelch_5/Kelch_4/Kelch_3/Kelch_4/
Nvec-vc1.1-XM-048728401.1	159.59	2.75295	0.2654	10.3728	3.29642e-25	1.38075e-23
Nvec-vc1.1-XM-032365481.2	4040.55	-0.00310933	0.120845	-0.0257299	0.979473	0.98874	ZSWIM5
Nvec-NVE25315	1911.57	0.713505	0.119277	5.98192	2.20522e-09	2.23128e-08	DEPTOR	DEP/GSHPx/
Nvec-vc1.1-XM-001640232.3	46.2349	1.87216	0.283361	6.60695	3.92315e-11	4.91585e-10	PPP3R2	EF-hand_7/EF-hand_7/
Nvec-vc1.1-XM-032365315.2	295.599	1.7138	0.16907	10.1366	3.80051e-24	1.49404e-22
Nvec-vc1.1-XM-032365420.2	7.66921	-0.743217	0.578566	-1.28459	0.198937	0.345539
Nvec-vc1.1-XM-032365313.2	280.092	-0.0556454	0.157759	-0.352724	0.724295	0.830735	GPR143	Ocular_alb/
Nvec-vc1.1-XM-048724497.1	216.804	1.49242	0.189752	7.86513	3.68702e-15	6.91416e-14
Nvec-vc1.1-XM-001640150.3	100.574	-0.187675	0.174692	-1.07432	0.282679	0.445049	TRMT12	Met_10/
Nvec-vc1.1-XM-032365310.2	463.692	0.199853	0.117713	1.6978	0.0895463	0.189212	LRRC40	LRR_8/LRR_4/LRR_8/LRR_8/LRR_8/
Nvec-vc1.1-XM-032365341.2	859.318	0.0818727	0.0835141	0.980345	0.326916	0.492331	IPO13	IBN_N/Xpo1/Importin_rep/Importin_rep_3/
Nvec-vc1.1-XM-048729427.1	1171.17	0.298251	0.146555	2.03508	0.0418426	0.102609	ROR1	Ig_3/Fz/Kringle/Pkinase_Tyr/
Nvec-vc1.1-XM-048729517.1	67.9354	2.34774	0.288224	8.14554	3.77603e-16	7.76414e-15	CUBN	ApeC/CUB/
Nvec-vc1.1-XM-032365343.2	302.564	-0.473671	0.103786	-4.56391	5.0209e-06	3.14261e-05	C1orf87
Nvec-vc1.1-XM-032365344.2	2224.94	0.158978	0.107917	1.47315	0.140711	0.267798	ARHGAP45	RhoGAP/
Nvec-vc1.1-XM-001640148.3	444.386	0.44169	0.100818	4.38106	1.18106e-05	6.94161e-05	MIIP	MIIP/
Nvec-vc1.1-XM-032365438.2	1056.6	-0.835036	0.125876	-6.63381	3.27129e-11	4.1533e-10		TSGA13/
Nvec-vc1.1-XM-048724014.1	2078.86	-0.139829	0.158733	-0.880908	0.378368	0.54576	MANF	Armet/
Nvec-vc1.1-XM-032365368.2	155.683	-1.02687	0.225788	-4.54794	5.41724e-06	3.37088e-05	CACHD1	VWA/
Nvec-vc1.1-XM-048723958.1	73.9141	-0.90701	0.242586	-3.73891	0.000184817	0.000885053	CACHD1	VWA/
Nvec-v1g198344	5.61595	1.02159	0.806758	1.26629	0.205409	0.35354
Nvec-vc1.1-XM-032365453.2	2.113	2.86752	1.36698	2.0977	0.0359313	0.0906623	AC243734.1	Neur_chan_LBD/Neur_chan_memb/
Nvec-vc1.1-XM-001640145.3	5.21687	0.767317	0.65711	1.16772	0.242921	0.399195	CHRNA2	Neur_chan_LBD/Neur_chan_memb/
Nvec-vc1.1-XM-032365340.2	2259.77	-0.0543803	0.0929957	-0.584762	0.558708	0.707329	CTDSPL2	NIF/
Nvec-vc1.1-XM-001640140.3	1895.52	2.27265	0.457552	4.96697	6.80077e-07	4.88271e-06	AC099489.1	Vitellogenin_N/DUF1943/DUF1081/VWD/
Nvec-v1g198332	67.958	0.810951	0.253271	3.20191	0.00136518	0.00540102
Nvec-vc1.1-XM-032365292.2	56.9151	2.43324	0.324145	7.50662	6.06714e-14	9.97361e-13
Nvec-vc1.1-XM-032365296.2	268.145	0.0929126	0.160841	0.577667	0.563489	0.71078	CNBD2	cNMP_binding/
Nvec-vc1.1-XM-048728455.1	45.1201	0.468106	0.291862	1.60386	0.108745	0.21969
Nvec-vc1.1-XM-032365297.2	1363.93	-0.271656	0.146754	-1.85109	0.0641559	0.144796	PRDM6	SET/
Nvec-vc1.1-XM-001640218.3	825.388	0.183881	0.211517	0.869344	0.384659	0.552136		Laminin_G_3/
Nvec-vc1.1-XM-032365294.2	1199.6	-0.767472	0.0883115	-8.69051	3.60812e-18	9.01278e-17	C3orf20	FAM194/
Nvec-vc1.1-XM-001640217.3	260.042	-0.0673469	0.12328	-0.546293	0.584864	0.727397	GAL3ST1	Gal-3-0_sulfotr/
Nvec-vc1.1-XM-001640216.3	8.0405	1.2644	0.609669	2.07392	0.0380871	0.0950765	GAL3ST1	Gal-3-0_sulfotr/
Nvec-vc1.1-XM-048731782.1	9.36736	-0.138048	0.509631	-0.270879	0.786484	0.873093	GAL3ST1	Gal-3-0_sulfotr/
Nvec-vc1.1-XM-001640215.3	368.392	-1.01403	0.208501	-4.86342	1.15372e-06	7.9701e-06		DUF229/
Nvec-vc1.1-XM-048730108.1	105.673	0.300712	0.179295	1.6772	0.0935041	0.195806	QRFPR	7tm_1/
Nvec-vc1.1-XM-001640135.3	246.509	-0.245996	0.196851	-1.24965	0.211426	0.360918	P4HTM	EF-hand_5/EF-hand_5/2OG-FeII_Oxy_3/
Nvec-vc1.1-XM-032365441.2	569.908	-0.691159	0.125256	-5.51799	3.42898e-08	3.01889e-07	P4HTM	2OG-FeII_Oxy_3/
Nvec-vc1.1-XM-001640213.3	1492.04	0.186706	0.143672	1.29953	0.193764	0.338762	P4HTM	EF-hand_5/EF-hand_5/
Nvec-vc1.1-XM-048731923.1	1178.07	0.667838	0.20239	3.29975	0.0009677	0.00397354	P4HTM	2OG-FeII_Oxy_3/
Nvec-vc1.1-XM-048731926.1	1689.84	-0.778559	0.120894	-6.44001	1.19465e-10	1.41732e-09	P4HTM	EF-hand_7/2OG-FeII_Oxy_3/
Nvec-vc1.1-XM-001640133.3	162.214	-0.148185	0.21681	-0.683478	0.494305	0.653937	PHF24	Zf_RING/
Nvec-vc1.1-XM-032365439.2	822.809	-0.0688715	0.0967274	-0.712016	0.476455	0.638194	HAUS3	HAUS-augmin3/
Nvec-vc1.1-XM-032365442.2	8956.83	0.300595	0.118298	2.541	0.0110537	0.0335743	PRDX4	AhpC-TSA/1-cysPrx_C/
Nvec-vc1.1-XM-032365447.2	141.554	1.09272	0.281988	3.87508	0.000106592	0.000533905
Nvec-vc1.1-XM-032365445.2	336.733	-0.318703	0.116002	-2.74738	0.0060073	0.0198206	NICN1
Nvec-vc1.1-XM-001640209.3	61.1606	0.0783251	0.207454	0.377554	0.705762	0.818087	FAM169A
Nvec-vc1.1-XM-032365367.2	17.3443	1.98296	0.461595	4.29588	1.73999e-05	9.9434e-05
Nvec-vc1.1-XM-032365365.2	1597.83	-0.302012	0.0684138	-4.41449	1.01246e-05	6.03952e-05	CDK17	Pkinase/
Nvec-vc1.1-XM-032365362.2	1900.58	-0.127993	0.0886893	-1.44316	0.148975	0.27915	CERK	DAGK_cat/
Nvec-vc1.1-XM-032365364.2	573.205	-0.218381	0.103021	-2.11978	0.0340248	0.0866113	CLN3	CLN3/
Nvec-vc1.1-XM-032365366.2	2137.37	-0.510814	0.106655	-4.78941	1.6727e-06	1.12791e-05	CLN3	CLN3/
Nvec-vc1.1-XM-032365357.2	4971.34	-0.253863	0.0823062	-3.08437	0.00203982	0.00771861	SMARCA4	QLQ/HSA/BRK/SNF2_N/Helicase_C/SnAC/Bromodomain/
Nvec-vc1.1-XM-001640128.3	121.77	0.317087	0.214424	1.47879	0.139197	0.265549	KLHL38	BTB/BACK/Kelch_1/Kelch_1/Kelch_1/Kelch_1/
Nvec-vc1.1-XM-001640126.3	1726.94	3.9041	0.485062	8.04866	8.37037e-16	1.66057e-14	OTOP3	Otopetrin/Otopetrin/
Nvec-v1g238875	134.945	-0.0598385	0.253327	-0.236211	0.813269	0.889676
Nvec-vc1.1-XM-001640204.3	188.381	-0.355302	0.252942	-1.40468	0.160117	0.294615	CYP1A1	p450/
Nvec-vc1.1-XM-001640124.3	898.328	0.697376	0.0855042	8.15604	3.46182e-16	7.17188e-15
Nvec-vc1.1-XM-032365395.2	4.95081	0.345962	0.771385	0.448495	0.653796	0.781362	FCN2	PAN_1/Fibrinogen_C/
Nvec-vc1.1-XM-001640122.3	21434.9	-0.123905	0.121629	-1.01871	0.308338	0.472231	CALR	Calreticulin/Calreticulin/
Nvec-vc1.1-XM-048725392.1	1546.31	-0.0408673	0.0964159	-0.423865	0.671664	0.794794	PIK3R1	SH3_9/SAM_2/C1_1/RhoGAP/SH2/PI3K_P85_iSH2/SH2/
Nvec-vc1.1-XM-048733497.1	238.841	0.226262	0.166401	1.35974	0.173913	0.313634		TPR_12/
Nvec-vc1.1-XM-048725404.1	378.342	0.714372	0.122275	5.84235	5.14686e-09	4.99683e-08	DPP7	Peptidase_S28/
Nvec-vc1.1-XM-048725397.1	1902.1	-0.742659	0.0945667	-7.85329	4.05272e-15	7.54096e-14	WDR63
Nvec-vc1.1-XM-048721268.1	2679.18	-0.399519	0.0811189	-4.92511	8.4314e-07	5.97517e-06	RBM5	RRM_1/zf-RanBP/RRM_1/OCRE/G-patch/
Nvec-vc1.1-XM-048721182.1	144.697	0.87987	0.220745	3.9859	6.72239e-05	0.000348547	XDH	Fer2/Fer2_2/FAD_binding_5/CO_deh_flav_C/Ald_Xan_dh_C/Ald_Xan_dh_C2/
Nvec-vc1.1-XM-001640117.3	11.4876	0.281678	0.495427	0.568556	0.569658	0.715391	NPFFR1	7tm_1/7tm_1/
Nvec-vc1.1-XM-048724997.1	36.3992	-0.448742	0.289649	-1.54926	0.121318	0.23917
Nvec-vc1.1-XM-048724987.1	51.6157	-0.598171	0.281213	-2.12711	0.0334106	0.0854029
Nvec-vc1.1-XM-001640115.3	1116.95	0.138102	0.0919156	1.50249	0.132971	0.256683	GSTP1	GST_N/GST_C_3/
Nvec-vc1.1-XM-032365400.2	746.207	0.0246434	0.103035	0.239174	0.810971	0.888234	UBE3C	HECT/
Nvec-vc1.1-XM-048725012.1	365.088	0.0784262	0.12102	0.648043	0.516957	0.673178		RNA_polI_A34/
Nvec-vc1.1-XM-001640200.3	511.205	1.44965	0.153108	9.46816	2.84825e-21	9.122e-20	PTPRD	Ig_3/Y_phosphatase/Y_phosphatase/
Nvec-vc1.1-XM-001640113.3	4309.89	1.45854	0.254298	5.73554	9.72046e-09	9.15001e-08	COL21A1	VWA/
Nvec-vc1.1-XM-048725039.1	41.0539	0.729051	0.35519	2.05257	0.0401143	0.0990415		TPR_1/TPR_12/
Nvec-vc1.1-XM-001640112.3	16.4411	-0.0922069	0.425176	-0.216868	0.828311	0.899945	TRIM2	zf-RING_UBOX/
Nvec-vc1.1-XM-048725022.1	220.026	-0.0248593	0.141572	-0.175595	0.860612	0.91906	MFGE8	F5_F8_type_C/F5_F8_type_C/EGF_CA/EGF_CA/EGF_CA/EGF_CA/EGF_CA/
Nvec-vc1.1-XM-001640198.3	193.501	0.126113	0.252075	0.500301	0.616864	0.752171	FGD4	RhoGEF/PH/FYVE/PH/
Nvec-vc1.1-XM-048725077.1	9.33288	0.935254	0.648623	1.44191	0.149328	0.279566
Nvec-vc1.1-XM-048727855.1	89.7046	0.51379	0.203217	2.52828	0.0114624	0.03458
Nvec-vc1.1-XM-001640109.3	1391.94	0.795574	0.108786	7.31319	2.60868e-13	4.05222e-12	ARIH2	IBR/IBR/
Nvec-vc1.1-XM-001640195.3	694.619	0.267087	0.0897657	2.97538	0.00292622	0.0106129	DCLRE1C	DRMBL/
Nvec-vc1.1-XM-032365291.2	1010.31	1.77736	0.214667	8.2796	1.23587e-16	2.69113e-15	PTCH1	Patched/
Nvec-vc1.1-XM-032365290.2	1485.24	-0.268323	0.103581	-2.59046	0.00958472	0.0297209	LRIG3	LRR_8/LRR_8/LRR_8/LRR_8/Ig_3/I-set/I-set/
Nvec-vc1.1-XM-001640191.3	390.784	-0.202338	0.143925	-1.40585	0.159768	0.294173	GPKOW	G-patch_2/
Nvec-vc1.1-XM-001640190.3	201.623	-0.194523	0.148932	-1.30612	0.191512	0.335675	CRYZ	ADH_N/ADH_zinc_N/
Nvec-vc1.1-XM-001640108.3	1408.47	0.0958478	0.118264	0.810459	0.417676	0.584698	TIMM17B	Tim17/
Nvec-vc1.1-XM-032365393.2	206.204	-0.559576	0.50954	-1.0982	0.272118	0.432833	ABCC4	ABC_membrane/ABC_tran/ABC_membrane/ABC_tran/
Nvec-vc1.1-XM-048725780.1	117.408	0.609634	0.19869	3.06826	0.00215309	0.00809106	ABCC4	ABC_membrane/
Nvec-vc1.1-XM-048725767.1	632.766	0.171467	0.151039	1.13525	0.256271	0.414228	NRP2	F5_F8_type_C/F5_F8_type_C/F5_F8_type_C/F5_F8_type_C/F5_F8_type_C/F5_F8_type_C/F5_F8_type_C/F5_F8_type_C/F5_F8_type_C/F5_F8_type_C/F5_F8_type_C/F5_F8_type_C/F5_F8_type_C/F5_F8_type_C/F5_F8_type_C/F5_F8_type_C/F5_F8_type_C/F5_F8_type_C/F5_F8_type_C/F5_F8_type_C/F5_F8_type_C/F5_F8_type_C/F5_F8_type_C/F5_F8_type_C/F5_F8_type_C/F5_F8_type_C/F5_F8_type_C/F5_F8_type_C/F5_F8_type_C/F5_F8_type_C/F5_F8_typ…
Nvec-vc1.1-XM-048725787.1	69.728	1.65913	0.219988	7.54192	4.63087e-14	7.69832e-13	RAB29	Ras/
Nvec-vc1.1-XM-048725811.1	327.407	0.264633	0.0996705	2.65508	0.00792888	0.0252252	RAB29	Ras/
Nvec-vc1.1-XM-048725792.1	631.633	0.00833846	0.100097	0.0833039	0.93361	0.963437	ATXN7L1	SCA7/
Nvec-vc1.1-XM-001640187.3	78.5556	0.884851	0.184226	4.80309	1.56238e-06	1.05836e-05	SENP8	Peptidase_C48/
Nvec-vc1.1-XM-032365386.2	563.381	-0.519833	0.10233	-5.07996	3.77511e-07	2.82016e-06	FBXL13	F-box-like/LRR_6/LRR_6/LRR_6/LRR_6/LRR_6/LRR_6/
Nvec-vc1.1-XM-048730750.1	331.2	0.327692	0.142729	2.29591	0.021681	0.059958	SLC7A1	AA_permease_2/AA_permease_C/
Nvec-vc1.1-XM-001640186.3	1534.29	-0.0716305	0.101511	-0.705642	0.480411	0.641704	SARAF	SARAF/
Nvec-vc1.1-XM-032365380.2	1772.24	-0.208392	0.0838775	-2.48449	0.0129739	0.0385937	LRP6	Ldl_recept_a/Ldl_recept_a/Ldl_recept_a/Ldl_recept_a/Ldl_recept_a/Ldl_recept_a/Ldl_recept_a/Ldl_recept_a/FXa_inhibition/EGF_CA/Ldl_recept_b/Ldl_recept_b/Ldl_recept_b/Ldl_recept_b/FXa_inhibition/
Nvec-vc1.1-XM-001640081.3	2115.19	-0.145103	0.0838651	-1.7302	0.0835947	0.179002	THOP1	Peptidase_M3/
Nvec-vc1.1-XM-048728432.1	334.026	0.382113	0.309707	1.23379	0.21728	0.368497
Nvec-vc1.1-XM-032365458.2	38.1112	-0.0128503	0.283505	-0.0453267	0.963847	0.979444
Nvec-vc1.1-XM-001640185.3	1304.19	-0.0854806	0.121606	-0.702933	0.482097	0.643065	ASF1B	ASF1_hist_chap/
Nvec-vc1.1-XM-032365468.2	201.487	0.212258	0.193885	1.09476	0.273622	0.434642	KCNC1	BTB_2/Ion_trans/
Nvec-vc1.1-XM-032365463.2	160.23	0.217546	0.165457	1.31482	0.188571	0.331764	KCNC1	BTB_2/Ion_trans/
Nvec-v1g84571	1.91183	0.175444	1.09869	0.159684	0.87313	0.926803
Nvec-vc1.1-XM-048731336.1	304.035	-0.084613	0.179841	-0.470488	0.638006	0.769152	KCNC1	BTB_2/Ion_trans/
Nvec-vc1.1-XM-032365465.2	81.4298	0.412147	0.196992	2.0922	0.0364204	0.0917156	KCNC1	BTB_2/Ion_trans/
Nvec-vc1.1-XM-048731350.1	819.5	-0.786047	0.0943585	-8.33044	8.05449e-17	1.78015e-15	ARMH1	DUF5578/
Nvec-vc1.1-XM-001640181.3	732.729	0.0941989	0.144735	0.650835	0.515153	0.672063	AC112128.1	SPICE/
Nvec-vc1.1-XM-001640073.3	761.838	0.133648	0.113038	1.18233	0.237075	0.391937	SRP19	SRP19/
Nvec-vc1.1-XM-048724433.1	590.954	0.240549	0.110765	2.1717	0.0298782	0.0778465	CEP78	LRR_6/LRR_6/
Nvec-vc1.1-XM-001640072.3	108.649	0.0383726	0.192834	0.198993	0.842268	0.90842	KCNC1	BTB_2/Ion_trans/
Nvec-vc1.1-XM-032365302.2	461.496	-0.107518	0.134001	-0.80237	0.422339	0.588823	CUL9	IBR/IBR/
Nvec-vc1.1-XM-032365308.2	132.958	0.225559	0.33261	0.678148	0.497678	0.656652
Nvec-vc1.1-XM-048723899.1	1467.95	1.66108	0.304155	5.46131	4.72636e-08	4.07691e-07	MATN2	VWA/
Nvec-vc1.1-XM-001640178.3	131.609	2.22375	0.249088	8.92758	4.35442e-19	1.16507e-17	MATN2	VWA/
Nvec-vc1.1-XM-048723940.1	263.32	1.61048	0.28102	5.73083	9.99399e-09	9.38906e-08	HPN	Trypsin/
Nvec-vc1.1-XM-001640177.3	537.54	3.21388	0.146176	21.9863	3.89164e-107	4.14763e-104	COL12A1	VWA/
Nvec-vc1.1-XM-032365304.2	211.459	-0.806334	0.170381	-4.73254	2.21727e-06	1.46879e-05
Nvec-vc1.1-XM-048723913.1	775.983	-0.168381	0.0976049	-1.72513	0.0845049	0.180669	FKTN	LicD/
Nvec-vc1.1-XM-032365430.2	10.7767	0.274126	0.527073	0.52009	0.603001	0.740871
Nvec-vc1.1-XM-048723910.1	1117.06	-0.131989	0.0969945	-1.36078	0.173582	0.313146	FAF1	UBA_4/UBX/
Nvec-NVE6437	458.1	0.313659	0.149321	2.10056	0.0356792	0.0901331
Nvec-vc1.1-XM-001628076.3	520.784	-0.298196	0.114162	-2.61204	0.00900032	0.0281438	KANK3	Ank/Ank_4/
Nvec-vc1.1-XM-032376142.2	598.73	1.46875	0.157794	9.30801	1.30247e-20	3.95357e-19	ENPP3	Phosphodiest/Endonuclease_NS/
Nvec-vc1.1-XM-048733594.1	295.363	1.77606	0.165567	10.7272	7.58877e-27	3.57698e-25		TPR_12/TPR_12/TPR_12/
Nvec-vc1.1-XM-048733637.1	336.414	1.0874	0.114868	9.46646	2.89481e-21	9.25567e-20	SLC46A1	MFS_1/
Nvec-NVE13257	101193	-0.244187	0.167617	-1.45682	0.145167	0.27386
Nvec-vc1.1-XM-048728809.1	2393.1	2.77091	0.245775	11.2741	1.76102e-29	9.57036e-28	RHCG	Ammonium_transp/
Nvec-vc1.1-XM-048728360.1	1955.75	-0.289174	0.148604	-1.94593	0.0516626	0.121741	RHCG	Ammonium_transp/
Nvec-vc1.1-XM-032376203.2	1317.79	-0.892289	0.191035	-4.67082	2.99993e-06	1.95021e-05	CFAP57	WD40/WD40/
Nvec-vc1.1-XM-001628083.3	560.28	0.0640456	0.140797	0.454879	0.649197	0.777949	RDH13	adh_short/
Nvec-vc1.1-XM-048728369.1	774.649	-0.389731	0.12641	-3.08307	0.00204875	0.00774771
Nvec-vc1.1-XM-032376206.2	62.8419	-0.0496061	0.211737	-0.234281	0.814766	0.890575	SOX21	HMG_box/
Nvec-vc1.1-XM-001628087.3	397.566	-0.290711	0.190338	-1.52735	0.126675	0.247141	DMRTA1	DM/DMA/
Nvec-vc1.1-XM-001628103.3	6.73435	2.68827	0.835754	3.21658	0.00129728	0.00516542	KLHL26	BTB/BACK/Kelch_1/Kelch_1/Kelch_1/Kelch_1/
Nvec-vc1.1-XM-032376153.2	391.033	0.364489	0.135383	2.69228	0.00709661	0.022931	KLHL32	BTB/
Nvec-vc1.1-XM-001628089.3	631.257	0.637752	0.175046	3.64334	0.000269122	0.00124978	RTN1	Reticulon/
Nvec-vc1.1-XM-032376150.2	58.832	-0.443405	0.228996	-1.9363	0.0528313	0.123917		PAN_1/
Nvec-vc1.1-XM-032376148.2	282.775	0.234476	0.111706	2.09905	0.0358124	0.0904034	C9orf72	C9orf72-like/
Nvec-vc1.1-XM-032376147.2	29.2615	-0.0910614	0.299047	-0.304506	0.760743	0.855691	LHCGR	LRR_8/7tm_1/
Nvec-vc1.1-XM-048725607.1	1049.18	0.14944	0.0944095	1.58289	0.113446	0.226964	RAD54L	SNF2_N/Helicase_C/
Nvec-vc1.1-XM-032376162.2	678.963	0.209891	0.100863	2.08096	0.0374377	0.0937605	RNF17	TUDOR/TUDOR/TUDOR/TUDOR/
Nvec-vc1.1-XM-032376170.2	175.248	0.269803	0.168136	1.60467	0.108566	0.219374	GALR2	7tm_1/
Nvec-vc1.1-XM-048725618.1	231.151	-0.178898	0.141845	-1.26122	0.207231	0.35575	DNAJB9	DnaJ/RTC/
Nvec-vc1.1-XM-001628109.3	402.263	0.268627	0.117389	2.28834	0.0221177	0.0609547	EXOSC3	KH_6/
Nvec-vc1.1-XM-032376178.2	17.6076	-0.45561	0.398912	-1.14213	0.2534	0.410992	H4C1	CENP-T_C/
Nvec-vc1.1-XM-032376175.2	1624.75	-0.462808	0.0899497	-5.14519	2.6725e-07	2.04504e-06	ZRANB2	zf-RanBP/zf-RanBP/
Nvec-vc1.1-XM-001628095.3	1646.22	0.207307	0.0808648	2.56362	0.0103587	0.0317418	SPTLC1	Aminotran_1_2/
Nvec-vc1.1-XM-048724467.1	1093.11	0.955218	0.112017	8.52747	1.49588e-17	3.54283e-16	UROD	URO-D/
Nvec-vc1.1-XM-048724462.1	69.7988	-0.855149	0.259862	-3.29077	0.00099912	0.00408855	CLEC4M	Laminin_G_3/Lectin_C/
Nvec-vc1.1-XM-001628112.3	503.763	0.370507	0.102866	3.60183	0.000315989	0.00144573	HMGCS1	HMG_CoA_synt_N/HMG_CoA_synt_C/
Nvec-vc1.1-XM-032376192.2	831.226	-0.250494	0.097683	-2.56435	0.0103369	0.031693	MIER1	ELM2/
Nvec-vc1.1-XM-048727961.1	398.019	-0.109842	0.126824	-0.8661	0.386435	0.554064
Nvec-vc1.1-XM-032376197.2	28.2706	0.270415	0.423926	0.637881	0.523551	0.678773	SVEP1	PAN_1/Pentaxin/
Nvec-vc1.1-XM-032376181.2	1725.27	0.142364	0.0948765	1.50052	0.133481	0.257305	AC023055.1	DnaJ/Jiv90/
Nvec-vc1.1-XM-001628096.3	1830.6	-0.172394	0.142981	-1.20572	0.227927	0.381083	PRKCSH	PRKCSH-like/PRKCSH_1/
Nvec-vc1.1-XM-048728043.1	2933.1	0.526763	0.112086	4.69963	2.60628e-06	1.70938e-05	PTPRD	F5_F8_type_C/F5_F8_type_C/F5_F8_type_C/F5_F8_type_C/F5_F8_type_C/Ig_3/fn3/fn3/fn3/fn3/fn3/PTP_tm/Y_phosphatase/Y_phosphatase/
Nvec-vc1.1-XM-048728019.1	118.839	2.14277	0.293627	7.29757	2.9301e-13	4.52585e-12	NRP2	F5_F8_type_C/F5_F8_type_C/F5_F8_type_C/F5_F8_type_C/F5_F8_type_C/fn3/F5_F8_type_C/F5_F8_type_C/F5_F8_type_C/F5_F8_type_C/F5_F8_type_C/F5_F8_type_C/fn3/F5_F8_type_C/F5_F8_type_C/F5_F8_type_C/F5_F8_type_C/F5_F8_type_C/F5_F8_type_C/fn3/Ig_3/I-set/I-set/F5_F8_type_C/
Nvec-NVE19260	18.2587	2.17065	0.462122	4.69714	2.63831e-06	1.7286e-05
Nvec-vc1.1-XM-048734068.1	9.33643	1.03154	0.578136	1.78425	0.0743823	0.163136	PTPRA	Y_phosphatase/Y_phosphatase/
Nvec-vc1.1-XM-048728010.1	293.441	2.33529	0.232011	10.0654	7.85544e-24	3.02001e-22	PTPRD	F5_F8_type_C/F5_F8_type_C/F5_F8_type_C/F5_F8_type_C/F5_F8_type_C/fn3/F5_F8_type_C/F5_F8_type_C/F5_F8_type_C/F5_F8_type_C/F5_F8_type_C/F5_F8_type_C/fn3/F5_F8_type_C/F5_F8_type_C/F5_F8_type_C/F5_F8_type_C/F5_F8_type_C/F5_F8_type_C/fn3/I-set/I-set/I-set/Ig_3/Ig_3/Ig_3/Ig_3/Ig_3/I-set/I-set/fn3/fn3/fn3/PTP_tm/Y_phosphatase/Y_phosphatase/
Nvec-vc1.1-XM-032373641.2	55.1448	0.824549	0.253473	3.253	0.00114192	0.00459739	ADAMTS6	Pep_M12B_propep/Reprolysin/ADAM_CR_2/TSP_1/TSP1_ADAMTS/TSP1_ADAMTS/fn3/
Nvec-vc1.1-XM-048728069.1	1891.21	-0.423363	0.0662746	-6.38801	1.68053e-10	1.94682e-09	ADAMTS6	Pep_M12B_propep/Reprolysin/ADAM_CR_2/TSP_1/TSP1_ADAMTS/TSP1_ADAMTS/PTP_tm/
Nvec-vc1.1-XM-032373652.2	5680.8	2.05124	0.237956	8.62023	6.68169e-18	1.62461e-16		Glyco_hydro_10/
Nvec-vc1.1-XM-032373647.2	834.06	0.531976	0.120497	4.41484	1.01084e-05	6.03174e-05	ADAMTS6	Pep_M12B_propep/Reprolysin/ADAM_CR_2/TSP_1/TSP1_ADAMTS/TSP1_ADAMTS/
Nvec-vc1.1-XM-048728072.1	150.392	0.0561613	0.150227	0.373843	0.708521	0.819736	ADAMTS12	Pep_M12B_propep/Reprolysin/ADAM_CR_2/TSP_1/TSP1_ADAMTS/TSP1_ADAMTS/TSP1_ADAMTS/
Nvec-vc1.1-XM-001626043.3	183.361	-0.0355103	0.240412	-0.147706	0.882575	0.932315	SLC25A20	Mito_carr/Mito_carr/Mito_carr/
Nvec-vc1.1-XM-032373640.2	5302.44	-0.0334679	0.0892858	-0.37484	0.707779	0.819287	PBRM1	Bromodomain/Bromodomain/Bromodomain/Bromodomain/Bromodomain/Bromodomain/BAH/BAH/HMG_box/
Nvec-vc1.1-XM-001626042.3	107.011	-0.206464	0.196678	-1.04975	0.293831	0.457459	TRIM71	zf-C3HC4/zf-B_box/Filamin/
Nvec-vc1.1-XM-032373664.2	65.7853	-0.373806	0.282272	-1.32428	0.185411	0.327919	TRIM45	zf-C3HC4/Filamin/
Nvec-vc1.1-XM-048727790.1	7.19659	-0.452522	0.602052	-0.751633	0.452272	0.616615
Nvec-vc1.1-XM-048727779.1	682.676	0.165285	0.178597	0.925468	0.354722	0.520897	HOOK3	HOOK_N/HOOK/
Nvec-vc1.1-XM-032373667.2	5.41673	0.14845	0.681287	0.217897	0.82751	0.899125	HRH2	7tm_1/
Nvec-vc1.1-XM-032373666.2	2.4627	1.97961	1.21929	1.62357	0.104467	0.21293	HRH2	7tm_1/
Nvec-vc1.1-XM-001626039.3	203.437	-0.307275	0.137462	-2.23535	0.0253941	0.0682488	TMEM183A
Nvec-vc1.1-XM-032373657.2	420.542	-0.406916	0.10718	-3.79657	0.000146712	0.000716347
Nvec-vc1.1-XM-001626038.3	1011.3	-0.0562644	0.132934	-0.423249	0.672114	0.795127	STIL	STIL_N/
Nvec-vc1.1-XM-048727245.1	398.201	-0.293854	0.125279	-2.3456	0.0189965	0.0536907	ZYG11B
Nvec-vc1.1-XM-001637455.3	435.853	0.0558834	0.110106	0.507544	0.611773	0.747961	C19orf44	DUF4614/
Nvec-vc1.1-XM-001637454.3	664.856	-0.833586	0.0952407	-8.75241	2.08847e-18	5.29262e-17	TCTEX1D1	Tctex-1/
Nvec-vc1.1-XM-032361915.2	648.367	-0.527039	0.0928858	-5.67405	1.39458e-08	1.28933e-07	CCDC24	CCDC24/
Nvec-vc1.1-XM-032387450.2	785.568	0.0846763	0.0876547	0.966022	0.334033	0.50038	STK11	Pkinase/
Nvec-vc1.1-XM-048728020.1	425.919	0.065108	0.103939	0.626404	0.53105	0.685392	INIP	SOSSC/
Nvec-vc1.1-XM-048727475.1	350.409	-0.49454	0.132286	-3.73842	0.000185181	0.000886578	ACP2	His_Phos_2/
Nvec-vc1.1-XM-048734190.1	65.4643	-0.666382	0.233409	-2.855	0.00430369	0.0149183
Nvec-vc1.1-XM-048727758.1	25.4704	-0.389474	0.321953	-1.20973	0.226384	0.379463
Nvec-vc1.1-XM-048727818.1	33.1936	-0.964189	0.331002	-2.91294	0.00358047	0.012673
Nvec-vc1.1-XM-032387455.2	2.07914	2.84913	1.35284	2.10604	0.0352012	0.0891014
Nvec-vc1.1-XM-048727882.1	3.81131	1.14576	0.891939	1.28457	0.198943	0.345539
Nvec-NVE13189	5.97277	0.833345	0.64017	1.30175	0.193	0.337661
Nvec-vc1.1-XM-001637361.3	5.43599	1.21289	0.814036	1.48997	0.136231	0.261398	GPR83	7tm_1/
Nvec-vc1.1-XM-032361914.2	4.15272	-0.0572656	0.800234	-0.071561	0.942951	0.967955	TACR2	7tm_1/
Nvec-vc1.1-XM-032361818.2	329.878	-0.335133	0.119278	-2.80967	0.00495926	0.0168119	ABTB1	BTB/BTB/
Nvec-vc1.1-XM-032361823.2	85.0862	-0.114424	0.174655	-0.655142	0.512376	0.669534		SUI1/
Nvec-vc1.1-XM-032361821.2	281.501	-0.896892	0.169509	-5.29112	1.21571e-07	9.8323e-07	PCGF1	FHA/zf-C3HC4_3/
Nvec-vc1.1-XM-032361820.2	907.399	0.106449	0.0990426	1.07478	0.282474	0.444835	POC1B	WD40/WD40/WD40/WD40/WD40/WD40/WD40/
Nvec-vc1.1-XM-032361817.2	739.338	-0.0846522	0.127302	-0.664971	0.506069	0.663966	TMCO6	Arm/Arm/
Nvec-vc1.1-XM-032361895.2	1772.39	0.622567	0.073875	8.4273	3.53738e-17	8.11735e-16	GTSE1	GTSE1_N/
Nvec-v1g201822	14.1123	0.935775	0.417173	2.24313	0.0248884	0.0670779	FKRP	LicD/
Nvec-vc1.1-XM-001637445.3	833.794	0.268546	0.111155	2.41597	0.0156935	0.0455493	DUSP6	Rhodanese/DSPc/
Nvec-vc1.1-XM-048728408.1	5062.83	-0.0232556	0.127368	-0.182585	0.855124	0.915697	RPL29	Ribosomal_L29e/
Nvec-vc1.1-XM-032361866.2	88.7523	0.680331	0.199055	3.41781	0.000631274	0.00270562
Nvec-vc1.1-XM-001637442.3	135.621	-0.132579	0.144508	-0.917453	0.358905	0.525671	TUBA1C	Tubulin/Tubulin_C/
Nvec-vc1.1-XM-001637441.3	749.541	-0.899442	0.103648	-8.67783	4.03385e-18	1.0037e-16	NWD2	DUF4062/TPR_10/
Nvec-vc1.1-XM-001637357.3	26568.7	-0.413712	0.124427	-3.32494	0.000884382	0.00366199	HSP90B1	HATPase_c/HSP90/
Nvec-vc1.1-XM-032361869.2	2028.24	-0.281233	0.107106	-2.62573	0.00864625	0.0271873	CRELD2	EGF_CA/EGF_CA/
Nvec-vc1.1-XM-048728530.1	12284.3	-0.241522	0.0785917	-3.07312	0.00211834	0.00797921	CHL1	Ig_3/Ig_3/Ig_3/I-set/I-set/fn3/fn3/Bravo_FIGEY/
Nvec-vc1.1-XM-048728537.1	445.375	-0.0792374	0.142854	-0.554673	0.579118	0.722359	SHQ1	SHQ1/
Nvec-vc1.1-XM-032361844.2	1044.96	0.0866269	0.141196	0.613521	0.539532	0.692146
Nvec-vc1.1-XM-032361845.2	64.9241	0.365429	0.271366	1.34663	0.1781	0.318439
Nvec-vc1.1-XM-001637438.3	899.802	0.113886	0.097246	1.17111	0.241554	0.397504	IMP4	Brix/
Nvec-vc1.1-XM-032361862.2	816.707	-0.101058	0.110243	-0.916687	0.359307	0.52598	MED20	Med20/
Nvec-vc1.1-XM-048728592.1	4.94349	-0.155185	0.647768	-0.239569	0.810665	0.888217
Nvec-vc1.1-XM-048728584.1	30.7262	0.0337023	0.340503	0.098978	0.921156	0.955679	TSHR	7tm_1/
Nvec-vc1.1-XM-032361853.2	5024.89	-0.277784	0.0755116	-3.67869	0.000234431	0.00110283	KMT2E	PHD/SET/
Nvec-vc1.1-XM-001637354.3	49.4747	1.80396	0.253223	7.12398	1.04854e-12	1.54021e-11	PM20D2	Peptidase_M20/M20_dimer/
Nvec-vc1.1-XM-032361858.2	1257.13	-0.212618	0.0879671	-2.41702	0.0156482	0.0454428	CADPS2	PH/DUF1041/
Nvec-vc1.1-XM-032361850.2	9.77663	-0.415899	0.529614	-0.785287	0.432286	0.59815
Nvec-NVE13164	120.618	0.171332	0.26834	0.638488	0.523156	0.678518
Nvec-vc1.1-XM-001637433.3	6141.94	-0.0797845	0.109328	-0.729769	0.465531	0.628572	TKT	Transketolase_N/Transket_pyr/Transketolase_C/
Nvec-vc1.1-XM-032387417.2	1165.9	-1.169	0.218298	-5.35506	8.55269e-08	7.08747e-07	IQCA1	AAA/
Nvec-NVE13160	4593.84	-0.294396	0.0867967	-3.39179	0.000694384	0.00294453	CFL1	Cofilin_ADF/
Nvec-vc1.1-XM-001637432.3	18.1099	-0.419549	0.371259	-1.13007	0.258446	0.416812	MC5R	7tm_1/7tm_1/
Nvec-vc1.1-XM-001637352.3	707.744	0.0321075	0.0847758	0.378734	0.704886	0.817465	TARBP1	SpoU_methylase/
Nvec-vc1.1-XM-048724683.1	811.423	-0.412197	0.154801	-2.66276	0.00775028	0.0247431	HERC2	RCC1/RCC1/RCC1/RCC1/RCC1/RCC1/
Nvec-vc1.1-XM-001637351.3	1616.77	-0.919995	0.142206	-6.46947	9.83495e-11	1.17847e-09	C1orf194	DUF3695/
Nvec-vc1.1-XM-048724639.1	140.117	0.642958	0.343949	1.86934	0.0615754	0.140136	ABCC4	ABC_membrane/ABC_tran/ABC_membrane/ABC_tran/
Nvec-vc1.1-XM-001637428.3	870.309	-1.0074	0.226334	-4.45094	8.54956e-06	5.15608e-05	ABCC4	ABC_membrane/ABC_tran/ABC_membrane/ABC_tran/
Nvec-vc1.1-XM-032361808.2	3494.69	0.165577	0.0988899	1.67436	0.0940597	0.196537	FAM120A
Nvec-vc1.1-XM-001637426.3	2116.63	0.802397	0.132837	6.04046	1.53672e-09	1.57903e-08	TXN	Thioredoxin/
Nvec-vc1.1-XM-032361923.2	36.1665	-0.870148	0.362067	-2.40328	0.0162487	0.0469027	TXN	Thioredoxin/
Nvec-NVE13149	583.766	0.220101	0.179683	1.22494	0.220597	0.372497
Nvec-NVE13147	18.2402	-2.39084	0.691179	-3.45907	0.000542048	0.0023569
Nvec-NVE13146	25.8001	-0.0917125	0.463089	-0.198045	0.84301	0.908862
Nvec-vc1.1-XM-032361891.2	323.176	0.413396	0.150123	2.75372	0.00589227	0.01949	FEM1C	DED/Nucleic_acid_bd/Ank_2/Ank_2/Ank_2/
Nvec-vc1.1-XM-048726641.1	1135.07	0.0193057	0.102102	0.189082	0.850029	0.91289	POLR2E	RNA_pol_Rpb5_N/RNA_pol_Rpb5_C/
Nvec-vc1.1-XM-032361871.2	858.587	-0.269502	0.080249	-3.35832	0.000784189	0.00328326	TTLL7	TTL/
Nvec-vc1.1-XM-001637421.3	805.079	-1.05197	0.166392	-6.32227	2.57755e-10	2.93285e-09	CYP27C1	p450/
Nvec-vc1.1-XM-032361842.2	492.646	0.0630584	0.103995	0.606362	0.544274	0.695871	C3orf38	DUF4518/
Nvec-vc1.1-XM-001637420.3	250.406	0.0946528	0.11727	0.807139	0.419586	0.58643		Mei5/
Nvec-vc1.1-XM-001637347.3	445.246	0.0795712	0.119413	0.666355	0.505184	0.663071	CHCHD4	CHCH/
Nvec-vc1.1-XM-001637346.2	1216.08	0.0260028	0.112681	0.230765	0.817497	0.89267	ARL8B	Arf/
Nvec-vc1.1-XM-001637419.3	1895.26	-0.110445	0.105617	-1.04571	0.295695	0.459357	BICD1	BicD/
Nvec-vc1.1-XM-001637345.3	3519	0.158208	0.0787908	2.00795	0.0446489	0.108218	RAB7A	Ras/
Nvec-vc1.1-XM-001637417.3	2181.28	0.379785	0.125378	3.02912	0.00245264	0.00909735	ALDH5A1	Aldedh/
Nvec-vc1.1-XM-032387415.2	17.7029	-1.76569	0.450548	-3.91897	8.89273e-05	0.000452395
Nvec-vc1.1-XM-032387416.2	531.352	-1.34442	0.235021	-5.72043	1.06254e-08	9.95787e-08
Nvec-vc1.1-XM-032361816.2	34.0252	-0.647649	0.31157	-2.07866	0.0376483	0.0941571
Nvec-vc1.1-XM-001637344.3	2214.86	0.204122	0.106805	1.91117	0.0559828	0.129796	TWF1	Cofilin_ADF/Cofilin_ADF/
Nvec-vc1.1-XM-001637415.3	1415.88	-0.138743	0.12488	-1.11101	0.266564	0.426396	GMPPB	NTP_transferase/Hexapep/
Nvec-vc1.1-XM-048725506.1	88.5225	-0.110926	0.243463	-0.455616	0.648666	0.777411	FGFR3	SRCR/I-set/Ig_3/Ig_3/Pkinase_Tyr/
Nvec-vc1.1-XM-032361814.2	10.4058	-0.65991	0.636993	-1.03598	0.300213	0.463979		zf-C2H2/zf-C2H2/zf-C2H2/zf-C2H2/zf-C2H2/
Nvec-vc1.1-XM-048719912.1	868.536	-0.100899	0.0996425	-1.01261	0.311247	0.475207	NDUFA12	NDUFA12/
Nvec-vc1.1-XM-001637411.3	1776.45	-0.15492	0.0741104	-2.09039	0.0365826	0.0920381	ISY1_RAB43	Isy1/
Nvec-vc1.1-XM-032387410.2	3178.96	-0.325677	0.0770508	-4.22678	2.37059e-05	0.000132433	DOT1L	DOT1/
Nvec-vc1.1-XM-048731934.1	1344.56	-0.348879	0.0903958	-3.85946	0.000113638	0.000565947	RNF220	RNF220/zf-C3HC4_2/
Nvec-vc1.1-XM-001637408.3	8.94603	1.61219	0.749046	2.15232	0.0313723	0.0810894	CDADC1	dCMP_cyt_deam_1/dCMP_cyt_deam_1/
Nvec-vc1.1-XM-032361897.2	323.262	0.21792	0.118587	1.83763	0.0661169	0.148593	NAV3	CH/CH/
Nvec-vc1.1-XM-001637340.2	6615.91	-0.366615	0.115197	-3.18251	0.00146005	0.00574439	HPGDS	GST_N/GST_C_3/
Nvec-vc1.1-XM-032361900.2	376.861	0.959745	0.17127	5.6037	2.09829e-08	1.89786e-07	NFIA	NfI_DNAbd_pre-N/CTF_NFI/
Nvec-vc1.1-XM-048729342.1	47.0717	0.653571	0.278157	2.34965	0.0187912	0.0531852	FGB	PAN_1/Fibrinogen_C/
Nvec-vc1.1-XM-032361887.2	46.4584	-0.60706	0.37095	-1.6365	0.101735	0.20892
Nvec-vc1.1-XM-001637406.3	361.894	0.185854	0.180538	1.02945	0.30327	0.467003
Nvec-vc1.1-XM-048729335.1	2.21632	0.161023	1.66012	0.0969949	0.92273	0.956688
Nvec-vc1.1-XM-001637404.3	567.73	-0.36905	0.0913375	-4.04051	5.33347e-05	0.000280854	SLC35B4	UAA/
Nvec-vc1.1-XM-048734252.1	2449.23	1.13821	0.291852	3.89997	9.6206e-05	0.000486123	CPA2	Propep_M14/Peptidase_M14/
Nvec-vc1.1-XM-032361863.2	1323.29	-0.543107	0.244366	-2.22252	0.0262483	0.070116	GLIPR2	CAP/
Nvec-vc1.1-XM-001637401.3	1358.55	2.99068	0.430448	6.94783	3.70949e-12	5.1868e-11	GLIPR2	CAP/
Nvec-vc1.1-XM-001637333.3	4052.24	0.125076	0.0965854	1.29498	0.195327	0.340853	TMEM59	BSMAP/
Nvec-vc1.1-XM-032387437.2	618.189	-0.223443	0.104216	-2.14403	0.0320308	0.082517
Nvec-vc1.1-XM-048724032.1	70.2489	0.259466	0.227768	1.13917	0.254633	0.412437	GABRA5	Neur_chan_LBD/Neur_chan_memb/
Nvec-vc1.1-XM-032387443.2	110.437	0.230661	0.245053	0.941269	0.346567	0.512927
Nvec-vc1.1-XM-001637331.2	416.952	0.295126	0.133536	2.21008	0.0270997	0.071926	LAMTOR5	LAMTOR5/
Nvec-vc1.1-XM-032387435.2	150.03	-0.141417	0.151232	-0.935099	0.349737	0.516166	KLHL26	BTB/BACK/Kelch_1/Kelch_1/Kelch_1/Kelch_1/
Nvec-vc1.1-XM-048720050.1	1.84743	1.31428	1.31761	0.997473	0.318535	0.483065	BCAN	EGF/
Nvec-vc1.1-XM-048731530.1	2261.83	0.328109	0.11151	2.94243	0.00325647	0.0116705	PTPRD	Ig_3/Ig_3/I-set/I-set/Ig_3/Ig_3/I-set/I-set/I-set/I-set/Ig_3/I-set/I-set/I-set/I-set/I-set/I-set/I-set/Ig_3/I-set/I-set/Y_phosphatase/Y_phosphatase/
Nvec-vc1.1-XM-032387445.2	243.503	0.0948318	0.122373	0.774938	0.438377	0.603746	CYB561D2	Cytochrom_B561/
Nvec-vc1.1-XM-032387440.2	1961.65	-0.281055	0.0952689	-2.95012	0.00317648	0.0114201	METAP2	Peptidase_M24/
Nvec-vc1.1-XM-032387438.2	617.689	-0.481843	0.0916177	-5.25928	1.44621e-07	1.1536e-06		BEN/
Nvec-vc1.1-XM-048731124.1	41.2089	0.845718	0.327715	2.58065	0.00986137	0.0304443	RALGPS1	RasGEF/
Nvec-vc1.1-XM-048727272.1	214.122	0.119932	0.148807	0.805958	0.420267	0.587033	NSUN5	Methyltr_RsmB-F/
Nvec-vc1.1-XM-001637328.3	113.519	-0.0786269	0.159066	-0.494304	0.621091	0.755645	MFSD3	MFS_1/
Nvec-vc1.1-XM-001637392.3	485.842	0.222959	0.110731	2.01351	0.0440608	0.106982	ATG4D	Peptidase_C54/
Nvec-vc1.1-XM-032387420.2	217.689	0.605104	0.155569	3.88961	0.000100406	0.000505295	COL22A1	VWA/fn2/fn2/F5_F8_type_C/F5_F8_type_C/F5_F8_type_C/F5_F8_type_C/Kunitz_BPTI/F5_F8_type_C/fn2/fn2/fn2/F5_F8_type_C/F5_F8_type_C/F5_F8_type_C/fn2/fn2/fn2/F5_F8_type_C/F5_F8_type_C/F5_F8_type_C/Kunitz_BPTI/F5_F8_type_C/F5_F8_type_C/fn2/fn2/fn2/F5_F8_type_C/fn2/F5_F8_type_C/VWA/
Nvec-vc1.1-XM-032361917.1	3.45312	1.18354	0.88088	1.34359	0.17908	0.31975
Nvec-vc1.1-XM-001637327.3	73.1031	-0.212312	0.232643	-0.912609	0.361448	0.528322	JMJD7	Cupin_8/
Nvec-vc1.1-XM-032361890.2	2722.59	-0.118837	0.0872368	-1.36223	0.173125	0.312498	CDCP2	CUB/CUB/
Nvec-vc1.1-XM-032361922.2	8.46879	-0.121137	0.630502	-0.192127	0.847642	0.911552
Nvec-vc1.1-XM-032361878.2	344.95	-0.0483777	0.145528	-0.332429	0.739565	0.841009	TCTEX1D1	Tctex-1/
Nvec-vc1.1-XM-032361879.2	317.581	0.180981	0.119764	1.51115	0.13075	0.253428	COMMD2	COMM_domain/
Nvec-vc1.1-XM-001637325.3	505.844	0.0575474	0.117179	0.491106	0.623352	0.757435	CDC16	ANAPC3/TPR_8/TPR_8/TPR_11/
Nvec-vc1.1-XM-001637376.3	817.238	0.176767	0.14353	1.23157	0.218111	0.369469	DAB1	PID/
Nvec-vc1.1-XM-048727247.1	6.85026	-0.193571	0.730903	-0.264838	0.791134	0.876277	ELK3	Ets/
Nvec-vc1.1-XM-001637374.3	4.94402	0.990483	0.944383	1.04881	0.294263	0.45795	ELK3	Ets/
Nvec-vc1.1-XM-032361847.2	223.189	0.439341	0.159168	2.76024	0.00577592	0.0191738	TRPC4	TRP_2/Ion_trans/
Nvec-vc1.1-XM-032361849.2	43.7263	0.640972	0.279314	2.29481	0.0217443	0.0600983	ELK1	Ets/
Nvec-vc1.1-XM-032361875.2	118.526	0.491405	0.303777	1.61765	0.105738	0.215131	MFSD4A	MFS_1/
Nvec-vc1.1-XM-032361876.2	66.8986	0.332296	0.252229	1.31744	0.187691	0.330853	MFSD4A	MFS_1/
Nvec-vc1.1-XM-048728327.1	521.437	1.0825	0.198293	5.45907	4.78622e-08	4.12483e-07	MFSD4A	MFS_1/
Nvec-vc1.1-XM-032361880.2	611.207	-0.228186	0.115722	-1.97184	0.0486278	0.115972	NISCH	PX/LRR_4/
Nvec-vc1.1-XM-032361894.2	207.986	0.077268	0.359117	0.215161	0.829642	0.900833
Nvec-vc1.1-XM-032361892.2	38.3197	0.7587	0.356807	2.12636	0.0334731	0.08554	NPR2	NIT/HNOBA/Guanylate_cyc/
Nvec-vc1.1-XM-032361828.2	247.648	0.281443	0.123742	2.27443	0.0229404	0.0626729	TMEM116	GPR_Gpa2_C/
Nvec-vc1.1-XM-032361827.2	329.802	0.600328	0.184207	3.25898	0.00111814	0.00451874
Nvec-vc1.1-XM-032361825.2	46.5478	0.877785	0.265748	3.30307	0.000956318	0.003931	HMCN1	HYR/Ig_3/
Nvec-NVE13061	11.4019	1.46845	0.498719	2.94444	0.00323544	0.011606
Nvec-NVE13060	7.89603	0.490719	0.548093	0.89532	0.370616	0.537733
Nvec-NVE13058	69.0079	-1.03655	0.27527	-3.76558	0.000166165	0.000803355
Nvec-vc1.1-XM-048726763.1	1191.06	-0.0143052	0.144104	-0.0992699	0.920924	0.955499	CPLANE1	Joubert/
Nvec-NVE13055	19.6381	1.88661	0.456012	4.1372	3.51575e-05	0.000191337
Nvec-vc1.1-XM-048726288.1	1.28174	0.681004	1.39048	0.489762	0.624303	0.758069
Nvec-v1g240457	299.841	-0.406903	0.145591	-2.79483	0.00519262	0.0174733
Nvec-vc1.1-XM-032361906.2	102.179	-0.204646	0.206719	-0.989973	0.322187	0.487179	ADAM12	Pep_M12B_propep/Reprolysin/Disintegrin/F5_F8_type_C/ADAM_CR/TSP_1/TSP_1/
Nvec-vc1.1-XM-032361835.2	431.118	2.1489	0.229299	9.37163	7.14189e-21	2.21699e-19	ADAM9	Pep_M12B_propep/Reprolysin/Disintegrin/F5_F8_type_C/TSP_1/TSP_1/
Nvec-vc1.1-XM-032361837.2	20.8602	-0.343208	0.360388	-0.95233	0.34093	0.507795	HTR2A	7tm_1/
Nvec-vc1.1-XM-032361839.2	19.0305	-0.502296	0.482975	-1.04	0.298338	0.462079	MC4R	7tm_1/
Nvec-vc1.1-XM-032361833.2	116.529	0.46069	0.344905	1.3357	0.181647	0.322928	SVEP1	PAN_1/Pentaxin/
Nvec-vc1.1-XM-001637365.3	23.8035	4.26801	0.571369	7.4698	8.03169e-14	1.31244e-12		E1_DerP2_DerF2/
Nvec-vc1.1-XM-048731643.1	1.07825	2.60219	2.47878	1.04979	0.293817	0.457459	MFGE8	F5_F8_type_C/F5_F8_type_C/
Nvec-vc1.1-XM-048731700.1	4021.47	-0.44002	0.0978842	-4.49531	6.94675e-06	4.25092e-05	LRP1B	Ldl_recept_a/Ldl_recept_a/Ldl_recept_a/Ldl_recept_a/Ldl_recept_a/Ldl_recept_a/Ldl_recept_a/Ldl_recept_a/FXa_inhibition/EGF_CA/Ldl_recept_b/Ldl_recept_b/Ldl_recept_b/FXa_inhibition/
Nvec-vc1.1-XM-048731715.1	947.742	2.94312	0.192228	15.3106	6.50016e-53	1.24699e-50	LRP8	Ldl_recept_a/Ldl_recept_a/Ldl_recept_a/Ldl_recept_a/Ldl_recept_a/Ldl_recept_a/Ldl_recept_a/Ldl_recept_a/
Nvec-vc1.1-XM-001635949.3	989.586	0.0228017	0.100802	0.226203	0.821043	0.895039	BRIX1	Brix/
Nvec-vc1.1-XM-032385693.2	729.617	-0.155941	0.117556	-1.32652	0.184667	0.32698	PLGRKT	DUF2368/
Nvec-vc1.1-XM-032385685.2	45.4116	-0.175057	0.264624	-0.661532	0.508271	0.665927	NPFFR2	7tm_1/
Nvec-vc1.1-XM-001635948.3	23.2146	0.386533	0.359279	1.07586	0.28199	0.444385	CXorf65	Il2rg/
Nvec-vc1.1-XM-032385695.2	1821.96	-0.0119278	0.0789151	-0.151148	0.879859	0.9306	PAIP1	PAM2/MIF4G/
Nvec-vc1.1-XM-032385717.2	4.17148	1.62593	0.839833	1.93602	0.0528653	0.123966	SVEP1	PAN_1/Pentaxin/
Nvec-vc1.1-XM-032385718.2	40.6076	-0.0543077	0.252116	-0.215407	0.82945	0.900825
Nvec-vc1.1-XM-032385720.2	680.669	-0.176557	0.0952596	-1.85343	0.0638208	0.144226	TM2D1	TM2/
Nvec-vc1.1-XM-048725541.1	346.299	0.426349	0.129233	3.29906	0.000970081	0.0039799	FANCC	Fanconi_C/
Nvec-v1g163784	96.5852	0.096437	0.179621	0.53689	0.591343	0.731987	BTBD6	BTB/BACK/PHR/
Nvec-vc1.1-XM-001635943.3	68.9104	0.621993	0.220333	2.82297	0.00475815	0.0162389	NPFFR2	7tm_1/
Nvec-vc1.1-XM-032385677.2	96.7109	0.370218	0.164401	2.25191	0.0243278	0.065835	TACR1	7tm_1/
Nvec-vc1.1-XM-032385672.2	3505.35	-0.121703	0.0730911	-1.66509	0.0958948	0.199441	PTBP1	RRM_8/RRM_5/RRM_1/
Nvec-vc1.1-XM-032385671.2	105.091	-0.555334	0.266555	-2.08338	0.0372168	0.0932803		DUF229/
Nvec-vc1.1-XM-032385646.2	22706.4	0.0179847	0.115745	0.155382	0.87652	0.928707	DYNC1H1	DHC_N1/DHC_N2/AAA_6/Dynein_AAA_lid/AAA_7/AAA_8/MT/AAA_9/Dynein_heavy/AAA_lid_11/Dynein_C/
Nvec-vc1.1-XM-001635941.3	808.145	-0.138544	0.147085	-0.94193	0.346228	0.512701	ELOF1	Elf1/
Nvec-vc1.1-XM-032385642.2	1.74052	3.3473	1.95628	1.71106	0.0870707	0.184959
Nvec-vc1.1-XM-032385634.2	2304.18	0.0242337	0.0771535	0.314097	0.753447	0.850011	GAK	Pkinase/PTEN_C2/DnaJ/
Nvec-vc1.1-XM-032385639.2	441.801	-0.296658	0.148722	-1.99472	0.0460734	0.11093		Acetyltransf_10/PARP/
Nvec-vc1.1-XM-032385636.2	3807.84	0.571482	0.184395	3.09922	0.00194028	0.00738832	ROR1	Fz/I-set/Kringle/Pkinase_Tyr/
Nvec-vc1.1-XM-048730823.1	301.057	0.0920539	0.122724	0.750088	0.453201	0.617575	PIH1D2	PIH1/PIH1_CS/
Nvec-vc1.1-XM-048730821.1	472.297	0.241652	0.116436	2.0754	0.0379492	0.0948187	UBXN6	PUB/UBX/
Nvec-vc1.1-XM-032385633.2	14.5043	-1.28627	0.497146	-2.58731	0.00967296	0.02993	ABCG4	ABC2_membrane/
Nvec-vc1.1-XM-032385629.2	321.57	-1.53009	0.15823	-9.67001	4.04354e-22	1.39017e-20		DNA_pol_B_2/
Nvec-vc1.1-XM-048730824.1	905.795	-0.949616	0.138884	-6.83746	8.06069e-12	1.09052e-10	ABCG1	ABC_tran/ABC2_membrane_7/ABC2_membrane/
Nvec-vc1.1-XM-048730827.1	381.186	0.151211	0.144621	1.04556	0.295763	0.459411	ABCG1	ABC_tran/ABC2_membrane_7/ABC2_membrane/
Nvec-vc1.1-XM-032385632.2	46.1023	1.84444	0.308456	5.97959	2.23694e-09	2.26217e-08
Nvec-vc1.1-XM-032385627.2	1265.29	0.176507	0.14355	1.22959	0.218852	0.370202	CENPC	CENP-C_C/
Nvec-vc1.1-XM-032385662.2	139.109	0.685886	0.161236	4.25393	2.10048e-05	0.000118412	SRD5A1	Steroid_dh/
Nvec-vc1.1-XM-001636003.3	607.797	-0.751976	0.139556	-5.38836	7.11023e-08	5.96165e-07
Nvec-NVE17384	80.939	-0.233495	0.184595	-1.2649	0.205906	0.354081
Nvec-vc1.1-XM-001636002.3	172.439	0.833144	0.149865	5.55929	2.70882e-08	2.4159e-07
Nvec-vc1.1-XM-001635935.3	124.924	2.04618	0.188723	10.8422	2.17137e-27	1.05457e-25
Nvec-vc1.1-XM-001635934.3	99.5694	-0.368881	0.167614	-2.20078	0.0277518	0.0732714	SLC25A20	Mito_carr/Mito_carr/Mito_carr/
Nvec-vc1.1-XM-032385682.2	947.306	-0.933922	0.175922	-5.30873	1.1039e-07	8.99245e-07
Nvec-vc1.1-XM-001636001.3	449.551	0.64004	0.107227	5.96902	2.38684e-09	2.40708e-08
Nvec-vc1.1-XM-032385678.2	1.76573	1.38581	1.53688	0.901704	0.367214	0.534339
Nvec-vc1.1-XM-001635933.3	3.35185	0.479016	0.861459	0.556052	0.578175	0.7216	HRH2	7tm_1/
Nvec-vc1.1-XM-048728499.1	5.10672	0.051632	0.666085	0.0775157	0.938213	0.965387	SOD1	Sod_Cu/
Nvec-vc1.1-XM-001635931.3	408.429	0.111206	0.112485	0.988632	0.322843	0.48794	SLC35E3	TPT/
Nvec-vc1.1-XM-048726083.1	1118.78	0.271102	0.117192	2.31332	0.0207052	0.0576803	WASHC4	WASH-7_N/WASH-7_mid/WASH-7_C/
Nvec-vc1.1-XM-032385660.2	1121.21	-1.37223	0.177625	-7.72543	1.11479e-14	1.96383e-13	CUBN	CUB/CUB/CUB/F5_F8_type_C/CUB/
Nvec-vc1.1-XM-001635929.3	115.244	-0.220295	0.199052	-1.10672	0.268415	0.428472	HTR7	7tm_1/
Nvec-vc1.1-XM-032385706.2	584.367	-1.68029	0.153446	-10.9504	6.61441e-28	3.28733e-26	FOXI3	Forkhead/
Nvec-vc1.1-XM-048729433.1	2.15724	0.964082	1.35277	0.712671	0.476049	0.63788
Nvec-vc1.1-XM-048730853.1	452.228	0.284214	0.158934	1.78826	0.0737348	0.161956	MFGE8	PAN_1/F5_F8_type_C/
Nvec-vc1.1-XM-048730851.1	582.679	0.262377	0.111427	2.3547	0.0185378	0.0526078
Nvec-vc1.1-XM-032385647.2	3590.1	-0.574557	0.0823846	-6.97408	3.07883e-12	4.32389e-11	RFX2	RFX_DNA_binding/
Nvec-vc1.1-XM-032385655.2	1238.1	0.0596569	0.10019	0.595436	0.551552	0.701563	SEPHS1	AIRS/AIRS_C/
Nvec-vc1.1-XM-048730852.1	769.132	0.203328	0.100967	2.01381	0.04403	0.106923	TRAPPC13	DUF974/
Nvec-vc1.1-XM-048730849.1	334.726	-0.0595648	0.110134	-0.540837	0.58862	0.730171	TRIM23	zf-RING_UBOX/zf-B_box/Arf/
Nvec-vc1.1-XM-048730854.1	2488.17	-0.0575521	0.0983626	-0.585102	0.558479	0.707139	FRRS1	DOMON/
Nvec-vc1.1-XM-001635993.3	3967.55	0.664389	0.275847	2.40854	0.0160163	0.0463365	TUBB4B	Tubulin/Tubulin_C/
Nvec-vc1.1-XM-001635992.3	899.521	-0.732385	0.151085	-4.8475	1.25028e-06	8.59072e-06	TRABD2A	TraB/
Nvec-vc1.1-XM-032385670.2	75.9934	2.45705	0.330352	7.43767	1.02477e-13	1.65621e-12	C6orf58	Leg1/Leg1/
Nvec-vc1.1-XM-032385668.2	486.601	-1.27891	0.185748	-6.88517	5.77167e-12	7.92016e-11	ENTPD5	GDA1_CD39/
Nvec-vc1.1-XM-001635990.2	606.141	-0.121766	0.100218	-1.21502	0.224358	0.377023	RPF1	Brix/
Nvec-vc1.1-XM-032385707.2	1654.69	-0.0497519	0.0739576	-0.672708	0.501133	0.659786	MTREX	DEAD/Helicase_C/rRNA_proc-arch/DSHCT/
Nvec-vc1.1-XM-032385715.2	26.9717	-0.296863	0.30394	-0.976715	0.32871	0.494354	E2F3	E2F_TDP/E2F_CC-MB/
Nvec-vc1.1-XM-001635923.3	155.542	-0.808749	0.146718	-5.51226	3.54259e-08	3.10892e-07	FAXC	GST_N_4/GST_C_6/
Nvec-vc1.1-XM-048725188.1	892.358	-0.393632	0.100764	-3.9065	9.36442e-05	0.000474248	FDX2	Fer2/
Nvec-vc1.1-XM-048725155.1	6966.31	-0.132666	0.101102	-1.3122	0.189453	0.332827	SREK1	RRM_1/RRM_1/
Nvec-vc1.1-XM-032385658.2	135.815	2.26996	0.307306	7.38664	1.50587e-13	2.38552e-12	F5	F5_F8_type_C/
Nvec-vc1.1-XM-048720403.1	46.2212	0.445343	0.256479	1.73637	0.0824977	0.177306
Nvec-vc1.1-XM-032385657.2	290.09	-0.0630602	0.114621	-0.550162	0.582208	0.725229	MTG1	MMR_HSR1/
Nvec-vc1.1-XM-001635920.3	10181.4	0.215649	0.0828073	2.60423	0.00920822	0.0287143
Nvec-vc1.1-XM-048731897.1	3064.44	-0.157615	0.0778531	-2.02451	0.0429175	0.104763	KAT6A	Linker_histone/PHD/SAM_1/
Nvec-vc1.1-XM-048731895.1	2296.84	-0.250754	0.0834708	-3.0041	0.00266368	0.00979679	TUT4	TUTase/PAP_assoc/TUTase/PAP_assoc/zf-CCHC/
Nvec-vc1.1-XM-032369802.2	80.3241	-0.0426917	0.203882	-0.209394	0.834141	0.903617
Nvec-vc1.1-XM-048731898.1	10.5656	0.489046	0.502933	0.972389	0.330857	0.496765	LPAR2	7tm_1/
Nvec-vc1.1-XM-001635915.3	2.90488	0.141627	1.17882	0.120144	0.904369	0.945762	SSTR4	7tm_1/
Nvec-vc1.1-XM-032385703.2	2.51776	2.06564	1.17213	1.76229	0.078021	0.169634	ADRA1D	7tm_1/
Nvec-vc1.1-XM-048731900.1	1593.16	-0.562039	0.137836	-4.07758	4.55064e-05	0.000242836	ITSN1	EF-hand_4/EF-hand_4/
Nvec-vc1.1-XM-001635984.3	548.165	-0.0893265	0.101115	-0.883417	0.377011	0.544376	NOC4L	CBF/
Nvec-NVE17338	16.9389	-0.322425	0.53288	-0.605062	0.545138	0.696319		RVT_1/
Nvec-vc1.1-XM-032385697.2	3563.81	-0.374097	0.257665	-1.45187	0.146537	0.275658
Nvec-vc1.1-XM-001635979.3	1528.84	-0.562933	0.559298	-1.0065	0.314176	0.478611
Nvec-vc1.1-XM-001635978.3	226.426	-0.215178	0.119245	-1.80451	0.071152	0.157219	GRM3	ANF_receptor/7tm_3/
Nvec-v1g241280	70.7089	0.117589	0.196459	0.598542	0.549478	0.699854
Nvec-vc1.1-XM-048730810.1	248.237	0.565122	0.199173	2.83734	0.00454916	0.0156176	DNASE1	Exo_endo_phos/
Nvec-vc1.1-XM-048730808.1	54.1758	1.28651	0.236669	5.43591	5.45182e-08	4.65247e-07	KMO	FAD_binding_3/
Nvec-vc1.1-XM-032385736.2	254.497	-0.571392	0.13158	-4.34256	1.40831e-05	8.16226e-05	BTBD19	BTB/BACK/
Nvec-vc1.1-XM-032385737.2	29.0611	-0.607346	0.332577	-1.82618	0.0678227	0.151468
Nvec-vc1.1-XM-032385679.2	9557.24	0.195175	0.179938	1.08468	0.278064	0.43983	MFSD3
Nvec-v1g241276	57.1781	0.170899	0.248206	0.688538	0.491114	0.650987
Nvec-NVE17328	4744.67	0.128951	0.209839	0.614523	0.53887	0.691711
Nvec-vc1.1-XM-032385745.2	1177.16	0.335137	0.153127	2.18862	0.0286245	0.0750283	PRDM14	zf-C2H2/zf-C2H2/
Nvec-vc1.1-XM-048731667.1	4.80192	0.588391	0.822068	0.715745	0.474149	0.636178	ADGRL3	PAN_1/Gal_Lectin/
Nvec-vc1.1-XM-048720433.1	14.0766	-0.80419	0.437074	-1.83994	0.0657773	0.147899		DUF1759/
Nvec-vc1.1-XM-048730837.1	79.3368	-0.434206	0.191446	-2.26803	0.0233272	0.0635305		Peptidase_A17/Peptidase_A17/Integrase_H2C2/
Nvec-vc1.1-XM-001635911.3	848.142	-0.251673	0.130256	-1.93215	0.0533414	0.124899	THOC7	THOC7/
Nvec-vc1.1-XM-032385746.2	1480.57	-0.0716833	0.0804511	-0.891017	0.37292	0.540013	DMTF1	Myb_DNA-binding/Myb_DNA-binding/
Nvec-vc1.1-XM-048730838.1	195.709	0.207313	0.144762	1.4321	0.152115	0.283538
Nvec-vc1.1-XM-001635969.3	3370.54	-0.00458575	0.0910436	-0.0503687	0.959829	0.977095	SUCLG2	ATP-grasp_2/Ligase_CoA/
Nvec-vc1.1-XM-001635909.3	148.524	0.249916	0.157871	1.58304	0.113412	0.226919	SLC9B2	Na_H_Exchanger/
Nvec-vc1.1-XM-048730842.1	1405.61	-0.436737	0.0755707	-5.77918	7.5064e-09	7.14654e-08	SLC35A2	Nuc_sug_transp/
Nvec-vc1.1-XM-048730843.1	208.087	0.126357	0.123281	1.02495	0.305388	0.469243	SLC35A3	Nuc_sug_transp/
Nvec-vc1.1-XM-048730840.1	3.42732	-0.263059	0.858431	-0.306442	0.759268	0.8547
Nvec-vc1.1-XM-048720485.1	1.63492	2.42764	1.81104	1.34047	0.180094	0.32097
Nvec-vc1.1-XM-032385663.2	769.746	-0.644883	0.20424	-3.15747	0.00159144	0.00619518	CFAP100	DUF4200/
Nvec-vc1.1-XM-001635967.3	640.65	-0.45256	0.100952	-4.48293	7.36266e-06	4.49111e-05	AMDHD1	Amidohydro_1/
Nvec-vc1.1-XM-048720539.1	26.4551	-0.277256	0.329449	-0.841575	0.400026	0.567611		RVT_1/RT_RNaseH_2/Integrase_H2C2/rve/
Nvec-vc1.1-XM-048721105.1	78.5752	-0.459576	0.20034	-2.29398	0.0217915	0.0601767		RVT_1/RT_RNaseH_2/Integrase_H2C2/
Nvec-v1g52422	16.8817	0.439418	0.393369	1.11706	0.263968	0.423373	B3GALT1	Galactosyl_T/
Nvec-vc1.1-XM-001635906.3	552.064	-0.885833	0.108576	-8.15863	3.38847e-16	7.03511e-15	MORN5	MORN/MORN/MORN/
Nvec-vc1.1-XM-032385728.2	814.055	-0.303122	0.108805	-2.78591	0.00533776	0.0179051	NCF2	TPR_2/
Nvec-vc1.1-XM-001635964.3	1.64913	-0.871358	1.44801	-0.601764	0.547331	0.698083	MORN5	MORN/MORN/MORN/
Nvec-vc1.1-XM-001635905.3	181.556	-0.359522	0.159871	-2.24882	0.0245238	0.0662906	TAF1C
Nvec-vc1.1-XM-001635963.3	2936.12	-0.19521	0.138017	-1.41439	0.157247	0.290674	SNRPF	LSM/
Nvec-vc1.1-XM-032385723.2	699.195	-0.256756	0.28259	-0.908582	0.363571	0.530601	EEA1	FYVE/
Nvec-vc1.1-XM-001635904.3	621.988	0.117112	0.120144	0.974769	0.329675	0.495416	TXNDC12	Thioredoxin_7/
Nvec-vc1.1-XM-032385731.2	933.37	-0.0818744	0.0882739	-0.927504	0.353665	0.519965	PRPF18	PRP4/Prp18/
Nvec-vc1.1-XM-032385726.2	196.962	-0.424933	0.162716	-2.6115	0.00901451	0.028176		Exo_endo_phos/
Nvec-vc1.1-XM-001635961.3	45.9622	-0.0621231	0.267174	-0.232519	0.816135	0.891715
Nvec-vc1.1-XM-001635960.3	212.471	2.5716	0.164102	15.6707	2.40001e-55	5.29216e-53	NR2F1	zf-C4/Hormone_recep/
Nvec-vc1.1-XM-048721342.1	1.60391	1.02	1.69592	0.601441	0.547546	0.698181		Peptidase_A17/
Nvec-NVE10774	8.21118	0.912404	0.674282	1.35315	0.176008	0.315948
Nvec-vc1.1-XM-048731307.1	19.549	-0.40398	0.382392	-1.05646	0.29076	0.454378
Nvec-vc1.1-XM-048731398.1	5.29994	-2.39131	0.866467	-2.75984	0.00578296	0.0191905
Nvec-vc1.1-XM-048722560.1	5.44167	0.173013	0.645291	0.268117	0.788609	0.874592	THAP12	Dimer_Tnp_hAT/
Nvec-vc1.1-XM-048728396.1	110.527	0.00706175	0.231898	0.0304519	0.975707	0.986818	NKAPD1	NKAP/
Nvec-vc1.1-XM-048722628.1	183.004	0.0738462	0.140902	0.524096	0.600212	0.738722	PLD3	PLDc_3/
Nvec-vc1.1-XM-048725906.1	2.42435	1.34971	1.22142	1.10503	0.269145	0.429343
Nvec-vc1.1-XM-048726906.1	11.0204	0.264853	0.459738	0.576096	0.56455	0.711586
Nvec-vc1.1-XM-048730780.1	86.197	-0.461927	0.253382	-1.82305	0.0682962	0.15229	NAIF1	Myb_DNA-bind_5/
Nvec-vc1.1-XM-048730895.1	61.2544	-0.326841	0.346389	-0.943567	0.345391	0.511975		DUF5641/
Nvec-vc1.1-XM-048727373.1	1.73432	-1.36712	1.313	-1.04121	0.297776	0.461544		RVT_1/RT_RNaseH_2/Integrase_H2C2/
Nvec-vc1.1-XM-048727413.1	5.32433	-0.823734	0.663669	-1.24118	0.214539	0.364738	HARBI1	DDE_Tnp_4/
Nvec-vc1.1-XM-048727448.1	1.3593	-1.03491	1.59508	-0.648815	0.516458	0.672988		HtrL_YibB/HtrL_YibB/
Nvec-vc1.1-XM-048730806.1	291.434	-0.0380365	0.152295	-0.249755	0.802777	0.883531	GLDC	GDC-P/
Nvec-vc1.1-XM-048727459.1	2.18555	1.47625	1.33963	1.10198	0.270469	0.43081
Nvec-vc1.1-XM-048730545.1	12.8196	0.29993	0.534404	0.561243	0.574632	0.719002		DUF229/
Nvec-vc1.1-XM-048727462.1	1.41891	0.874663	1.25354	0.697753	0.485332	0.646341		RVT_1/RT_RNaseH_2/Integrase_H2C2/
Nvec-vc1.1-XM-048727469.1	45.4156	0.144067	0.318871	0.451805	0.65141	0.779627
Nvec-vc1.1-XM-048731287.1	23.8468	0.306356	0.347394	0.881868	0.377848	0.545257	NKAPD1	NKAP/
Nvec-vc1.1-XM-048724937.1	654.265	-0.0511518	0.10804	-0.473453	0.63589	0.767421	PLD3	PLDc_3/
Nvec-vc1.1-XM-048724929.1	682.8	-0.269181	0.140749	-1.91248	0.0558144	0.129489	GLDC	GDC-P/GDC-P/
Nvec-vc1.1-XM-048727481.1	26.9059	-0.652901	0.351869	-1.85552	0.0635214	0.143719	GLDC	GDC-P/GDC-P/
Nvec-vc1.1-XM-048729544.1	38.2303	-0.706222	0.276427	-2.55482	0.0106242	0.0324648
Nvec-NVE16702	103.246	1.30099	0.260143	5.00106	5.7015e-07	4.13838e-06
Nvec-vc1.1-XM-048729540.1	140.422	-0.922763	0.181423	-5.08624	3.65227e-07	2.73906e-06	B3GALT6	Galactosyl_T/
Nvec-vc1.1-XM-048729539.1	270.655	-0.596672	0.171155	-3.48615	0.000490027	0.00215513
Nvec-vc1.1-XM-032372837.2	262.137	-0.0574187	0.138146	-0.415637	0.677675	0.799279	IMMP2L	Peptidase_S24/
Nvec-NVE11901	1.7196	-0.654771	1.22785	-0.533267	0.593849	0.733952	CYP3A7	p450/p450/
Nvec-vc1.1-XM-032372840.2	6.11383	0.932044	0.742914	1.25458	0.209632	0.358653
Nvec-vc1.1-XM-001625365.3	275.707	0.0502405	0.116884	0.429831	0.667318	0.791899	IMMP2L	Peptidase_S24/
Nvec-vc1.1-XM-032370690.2	59.9004	-0.250531	0.24558	-1.02016	0.307653	0.471331	CYP3A4	p450/
Nvec-vc1.1-XM-032370686.2	407.804	0.593949	0.143906	4.12735	3.66975e-05	0.000198984	LACTBL1	Beta-lactamase/
Nvec-vc1.1-XM-048730305.1	7.14458	-0.467662	0.591708	-0.790359	0.429318	0.595262
Nvec-vc1.1-XM-032370679.2	2934.1	-0.263895	0.0943096	-2.79818	0.00513921	0.0173148	MON2	DCB/Sec7_N/DUF1981/Mon2_C/
Nvec-vc1.1-XM-001623557.3	1250.54	-0.129286	0.101175	-1.27784	0.201306	0.348506	PRPF38A	PRP38/
Nvec-vc1.1-XM-048727260.1	1084.39	-0.216271	0.0956784	-2.26039	0.0237969	0.0646355	NRDC	Peptidase_M16/Peptidase_M16_C/Peptidase_M16_M/Peptidase_M16_C/
Nvec-vc1.1-XM-048725817.1	1780.21	-0.392437	0.0844536	-4.64678	3.3715e-06	2.17335e-05
Nvec-vc1.1-XM-048725822.1	40.6432	0.124971	0.240703	0.51919	0.603628	0.741318
Nvec-NVE8722	10.1949	-1.04296	0.613634	-1.69964	0.0891982	0.18858
Nvec-vc1.1-XM-048727527.1	80.3124	-0.00223644	0.229982	-0.0097244	0.992241	0.996396	AQR	Aquarius_N/
Nvec-vc1.1-XM-048730845.1	143.756	-0.190287	0.148377	-1.28245	0.199683	0.346508	NRDC	Peptidase_M16_C/
Nvec-vc1.1-XM-048728864.1	3839.05	-0.0190144	0.0900095	-0.211249	0.832693	0.902813	AQR	Aquarius_N/AAA_11/AAA_12/
Nvec-vc1.1-XM-032374704.2	695.024	-0.10474	0.101443	-1.03249	0.301841	0.465513	KAT5	Tudor-knot/zf-MYST/MOZ_SAS/
Nvec-vc1.1-XM-001626993.3	710.63	0.185584	0.0964223	1.9247	0.0542673	0.126573	L2HGDH	DAO/
Nvec-vc1.1-XM-032374705.2	3590.39	0.161721	0.117192	1.37997	0.167597	0.305046	RAB3C	Ras/
Nvec-vc1.1-XM-032374702.2	5652.6	-0.0722716	0.146265	-0.494114	0.621226	0.755665	SMC2	SMC_N/SMC_hinge/
Nvec-vc1.1-XM-001626995.3	490.509	0.185129	0.101562	1.82282	0.0683306	0.152319	RAB43	Ras/
Nvec-vc1.1-XM-032374703.2	372.974	-0.256039	0.105825	-2.41945	0.0155438	0.0451875	KLHL20	BTB/BACK/Kelch_1/Kelch_1/Kelch_1/Kelch_1/Kelch_1/
Nvec-vc1.1-XM-032374707.2	1771.97	-0.0674914	0.120654	-0.559382	0.575901	0.72003	NIPBL	Cohesin_HEAT/Nipped-B_C/
Nvec-vc1.1-XM-001626997.3	205.948	-0.132238	0.169767	-0.77894	0.436015	0.601591
Nvec-vc1.1-XM-032374710.2	1913.89	-0.0520084	0.0899923	-0.577921	0.563317	0.710732	PRKCD	C1_1/C1_1/Pkinase/Pkinase_C/
Nvec-vc1.1-XM-001626986.3	1516.22	-0.886825	0.149875	-5.91708	3.27704e-09	3.2675e-08	LEXM
Nvec-vc1.1-XM-032374713.2	256.369	-0.97835	0.178332	-5.48611	4.10888e-08	3.57482e-07
Nvec-vc1.1-XM-032374690.2	809.213	-0.39337	0.125453	-3.13559	0.0017151	0.00662631
Nvec-vc1.1-XM-048726404.1	470.973	-0.293137	0.153256	-1.91273	0.0557826	0.129436		Avidin/Avidin/
Nvec-vc1.1-XM-001621645.3	657.694	-0.234339	0.121433	-1.92979	0.0536334	0.125476		Avidin/Avidin/
Nvec-vc1.1-XM-001626998.3	222.323	0.179058	0.141994	1.26103	0.2073	0.355773	ISCA1	Fe-S_biosyn/
Nvec-NVE8746	303.915	-0.132486	0.10671	-1.24155	0.214403	0.364586
Nvec-vc1.1-XM-032374692.2	47.9913	0.164436	0.245519	0.669748	0.503018	0.661548	NXNL2	Thioredoxin_8/
Nvec-vc1.1-XM-048726370.1	617.222	-0.58917	0.186878	-3.15271	0.00161765	0.00628834	COL12A1	fn2/F5_F8_type_C/VWA/VWA/VWA/
Nvec-v1g191494	60.9141	-0.44316	0.229343	-1.9323	0.0533222	0.124885
Nvec-vc1.1-XM-001627001.3	731.637	-0.127827	0.108278	-1.18054	0.237784	0.39284	R3HDM4	R3H-assoc/
Nvec-vc1.1-XM-048726384.1	1468.27	-0.0057497	0.0927124	-0.0620166	0.95055	0.972241	EPS15L1	EF-hand_4/EF-hand_4/EF-hand_4/
Nvec-vc1.1-XM-032374693.2	357.491	-0.292367	0.113733	-2.57065	0.0101506	0.0312017	PET100	Pet100/
Nvec-vc1.1-XM-032374691.2	605.07	-0.665925	0.129745	-5.13258	2.85801e-07	2.17658e-06	PLPP1	PAP2/
Nvec-vc1.1-XM-032374688.2	217.665	0.171013	0.117806	1.45165	0.146599	0.275721
Nvec-vc1.1-XM-048727326.1	271.259	-0.183638	0.153203	-1.19866	0.230661	0.384582
Nvec-vc1.1-XM-048727310.1	120.647	-0.239877	0.237126	-1.0116	0.311728	0.475789
Nvec-NVE21066	40.2194	-0.0136768	0.314475	-0.043491	0.96531	0.980282
Nvec-vc1.1-XM-001640760.3	1768.07	0.101062	0.111676	0.904962	0.365485	0.532625	UBE2H	UQ_con/
Nvec-vc1.1-XM-032366221.2	17.9862	0.190006	0.404425	0.469817	0.638486	0.769537		NHL/NHL/
Nvec-vc1.1-XM-032366225.2	102.904	2.86353	0.24052	11.9056	1.10659e-32	7.42264e-31	KLF13	zf-C2H2/zf-C2H2/zf-C2H2/
Nvec-vc1.1-XM-001640841.3	1568.9	-0.476514	0.0992244	-4.80239	1.56783e-06	1.06168e-05	BHMT2	S-methyl_trans/
Nvec-vc1.1-XM-048730617.1	72.308	0.572716	0.212331	2.69728	0.00699085	0.0226197	BHMT2	S-methyl_trans/
Nvec-vc1.1-XM-001640843.3	81.7591	-0.435884	0.21438	-2.03323	0.0420293	0.103001	BHMT2	S-methyl_trans/
Nvec-vc1.1-XM-048730602.1	290.065	-0.229456	0.252983	-0.907004	0.364405	0.53154	HMCN1	TSP_1/TSP_1/TSP_1/TSP_1/TSP_1/TSP_1/TSP_1/TSP_1/TSP_1/TSP_1/fn3/fn3/Ion_trans_2/
Nvec-vc1.1-XM-048730632.1	62.3412	-0.2844	0.362883	-0.783724	0.433202	0.599002	EDIL3	CUB/Lectin_C/F5_F8_type_C/F5_F8_type_C/F5_F8_type_C/
Nvec-vc1.1-XM-032366070.2	7869.66	-0.327968	0.0735739	-4.45767	8.28561e-06	5.00933e-05	KIAA1324L
Nvec-vc1.1-XM-032366094.2	2228.06	0.0694097	0.122894	0.564794	0.572214	0.717426	SLC37A3	MFS_1/
Nvec-vc1.1-XM-032366212.2	90.347	-0.106758	0.295992	-0.360678	0.71834	0.826375	KCNB1	Ion_trans_2/
Nvec-vc1.1-XM-032366052.2	412.457	-0.379062	0.113699	-3.33392	0.000856318	0.00355653	DDX58	zf-met/ResIII/
Nvec-v1g197701	28.2129	-0.376581	0.323044	-1.16573	0.243724	0.400137	CDPF1	C6_DPF/
Nvec-vc1.1-XM-032366069.2	25.0021	1.17379	0.340073	3.45157	0.000557326	0.00241894	MMP3	PG_binding_1/Peptidase_M10/
Nvec-vc1.1-XM-001640851.3	1003.08	-0.0285006	0.134381	-0.212088	0.832038	0.90248	LSM8	LSM/
Nvec-vc1.1-XM-001640770.3	187.586	0.427861	0.152212	2.81096	0.00493946	0.0167507	TATDN2	zf-CCHC/TatD_DNase/
Nvec-vc1.1-XM-048726734.1	48.581	2.20948	0.360591	6.12737	8.93437e-10	9.45378e-09	ZNF529	zf-C2H2/zf-C2H2/zf-H2C2_2/zf-C2H2/zf-C2H2/zf-C2H2/zf-C2H2/zf-C2H2/zf-C2H2/zf-H2C2_2/zf-C2H2_4/
Nvec-vc1.1-XM-032366078.2	1070.24	-0.140121	0.0708772	-1.97696	0.0480463	0.114756	MAPKAP1	CRIM/SIN1_PH/
Nvec-vc1.1-XM-001640853.3	1556.54	-0.180435	0.222974	-0.80922	0.418388	0.585439	JUN	Jun/bZIP_1/
Nvec-vc1.1-XM-048731930.1	171.151	-1.08167	0.194294	-5.56716	2.58929e-08	2.31468e-07	MSH5	MutS_III/MutS_IV/MutS_V/
Nvec-vc1.1-XM-032366071.2	368.916	0.167355	0.13893	1.2046	0.22836	0.381674	NLRP12	NACHT/LRR_6/LRR_6/
Nvec-vc1.1-XM-032366075.2	905.759	-0.0730892	0.110876	-0.6592	0.509768	0.667175	GTF2F1	TFIIF_alpha/
Nvec-vc1.1-XM-001640855.3	1377.01	0.219988	0.120543	1.82498	0.0680047	0.151822	ERMP1	Peptidase_M28/
Nvec-vc1.1-XM-001640856.3	550.363	-0.259389	0.137838	-1.88184	0.0598582	0.136965	HSPB11
Nvec-vc1.1-XM-032366080.2	504.865	-0.0752414	0.114709	-0.655934	0.511867	0.66905	ALG12	Glyco_transf_22/
Nvec-vc1.1-XM-032366082.2	130.495	-0.410406	0.213122	-1.92569	0.0541434	0.126376	NPY2R	7tm_1/
Nvec-vc1.1-XM-001622878.3	130.593	-0.419384	0.146979	-2.85336	0.00432591	0.0149852	KLHL20	BTB/BACK/Kelch_1/Kelch_1/Kelch_1/
Nvec-vc1.1-XM-001622870.3	184.895	-1.0696	0.154888	-6.90563	4.99801e-12	6.90293e-11	B4GALNT4	CHGN/
Nvec-vc1.1-XM-048720247.1	56.9992	-0.932442	0.275166	-3.38865	0.000702382	0.0029745	B4GALNT4	CHGN/
Nvec-vc1.1-XM-048720293.1	270.061	-0.0288647	0.110856	-0.260381	0.79457	0.87851	CNTNAP4
Nvec-vc1.1-XM-032369945.2	69.7942	0.576386	0.210537	2.7377	0.00618707	0.0203064	PPP1R27	Ank_2/
Nvec-vc1.1-XM-001622867.3	975.294	2.14929	0.166641	12.8978	4.63354e-38	4.40049e-36	TEK	IgGFc_binding/Ig_3/SEA/fn3/Pkinase_Tyr/
Nvec-vc1.1-XM-001622866.3	3919.77	-0.036973	0.0926032	-0.399262	0.6897	0.808062	PSMD6	RPN7/PCI/
Nvec-vc1.1-XM-048727585.1	2.78441	0.0723008	0.957772	0.0754885	0.939826	0.966546	GUCY2D	NIT/Guanylate_cyc/Guanylate_cyc/
Nvec-vc1.1-XM-032380372.2	1881.97	-0.598125	0.0995175	-6.01025	1.85235e-09	1.88718e-08		STELLO/
Nvec-vc1.1-XM-048727600.1	7.78375	-0.633332	0.541002	-1.17067	0.241733	0.397719		MADF_DNA_bdg/
Nvec-vc1.1-XM-032380354.2	935.831	-0.178669	0.0781014	-2.28765	0.022158	0.0610308	EIF4E3	IF4E/
Nvec-v1g209069	19.0081	-0.381974	0.371799	-1.02737	0.304248	0.468058
Nvec-vc1.1-XM-032380351.2	365.267	-0.0142057	0.199591	-0.0711743	0.943259	0.967955	AATF	AATF-Che1/TRAUB/
Nvec-vc1.1-XM-032380348.2	813.506	0.191874	0.159854	1.20031	0.230019	0.383879	DICER1	DEAD/Helicase_C/RdRP/
Nvec-vc1.1-XM-048729040.1	201.038	-0.0620716	0.131202	-0.4731	0.636142	0.76758	ALG10	DIE2_ALG10/
Nvec-vc1.1-XM-032380355.2	3.95131	0.537566	0.865259	0.621277	0.534417	0.688441
Nvec-vc1.1-XM-032380356.2	530.315	0.318328	0.19473	1.63472	0.102109	0.209368
Nvec-vc1.1-XM-048729056.1	630.319	0.066847	0.126553	0.528212	0.597352	0.736289	TPRKB	CGI-121/
Nvec-vc1.1-XM-032380342.2	581.804	-0.0382483	0.101575	-0.376553	0.706506	0.818504	RAPGEF1	RasGEF_N/RasGEF/
Nvec-vc1.1-XM-032380343.2	277.512	-0.076508	0.143522	-0.533076	0.593981	0.734068	RAD18	zf-RING_6/SAP/
Nvec-vc1.1-XM-032380346.2	332.461	0.161618	0.12855	1.25724	0.208668	0.357451	YAF2	zf-RanBP/YAF2_RYBP/
Nvec-vc1.1-XM-048729009.1	1868.72	-0.411696	0.103254	-3.9872	6.68579e-05	0.000346837	STAB2	EGF_3/Fasciclin/Fasciclin/EGF_3/EGF_3/Fasciclin/Fasciclin/EGF_3/EGF_3/EGF_3/Fasciclin/Fasciclin/EGF_3/EGF_3/Fasciclin/
Nvec-v1g187390	139.844	0.394511	0.178268	2.21303	0.0268958	0.0714638	BRK1
Nvec-vc1.1-XM-032380396.2	4.60391	0.510704	0.968584	0.527268	0.598007	0.736812
Nvec-vc1.1-XM-048726678.1	163.703	1.42753	0.188751	7.56301	3.93856e-14	6.61622e-13
Nvec-vc1.1-XM-001631520.3	102.883	0.918251	0.183053	5.0163	5.26752e-07	3.85182e-06	NAPEPLD	Lactamase_B_2/
Nvec-vc1.1-XM-001631519.3	580.096	0.399694	0.157355	2.54008	0.0110826	0.0336421	NAPEPLD	Lactamase_B_2/
Nvec-vc1.1-XM-048728273.1	2760.79	-0.0130146	0.0821172	-0.158488	0.874073	0.927343	PSMA5	Proteasome_A_N/Proteasome/
Nvec-vc1.1-XM-001631518.3	6669.42	-0.0598365	0.103695	-0.577046	0.563909	0.71101	PMPCB	Peptidase_M16/Peptidase_M16_C/
Nvec-vc1.1-XM-001631478.3	10580.5	0.0741174	0.0984473	0.752864	0.451532	0.615999	RHOA	Ras/
Nvec-vc1.1-XM-032380377.2	2305.84	-1.04719	0.0991888	-10.5575	4.68749e-26	2.12087e-24	FAT4	Cadherin/Cadherin/Cadherin/Cadherin/Cadherin/Cadherin/Cadherin/Cadherin/Cadherin/Cadherin/Cadherin/Cadherin/Cadherin/Cadherin/Cadherin/Cadherin/Cadherin/Cadherin/Cadherin/Cadherin/Cadherin/Cadherin/Cadherin/Cadherin/Cadherin/Cadherin/Cadherin/Cadherin/Cadherin/Cadherin/Cadherin/Cadherin/Cadherin/Cadherin/Cadherin/Cadherin/Cadherin/Cadherin/Cadherin/Cadherin/Cadherin/Cadherin/Cadherin/Cadherin/Cad…
Nvec-vc1.1-XM-048730418.1	1542.44	-0.620476	0.0837071	-7.41246	1.23981e-13	1.98369e-12	KDM7A	PHD/JmjC/JHD/
Nvec-vc1.1-XM-048730287.1	3282.13	2.79165	0.166351	16.7817	3.32278e-63	1.09904e-60	LAMB1	Laminin_N/Laminin_EGF/Laminin_EGF/Laminin_EGF/Laminin_EGF/Laminin_EGF/Laminin_EGF/Laminin_EGF/Laminin_EGF/Laminin_EGF/Laminin_EGF/Laminin_EGF/Laminin_EGF/Laminin_EGF/
Nvec-vc1.1-XM-032380381.2	82.7482	0.0356533	0.202231	0.1763	0.860058	0.918877	TPRA1	Tmemb_40/
Nvec-vc1.1-XM-048730329.1	117.213	0.0033262	0.186986	0.0177885	0.985808	0.992429
Nvec-vc1.1-XM-001631513.3	1684.37	-0.43416	0.079127	-5.48688	4.09094e-08	3.56083e-07	CPNE3	C2/C2/Copine/
Nvec-vc1.1-XM-048732480.1	58.0665	-0.288763	0.259133	-1.11434	0.265132	0.424672
Nvec-vc1.1-XM-001631512.3	38.9697	0.766469	0.310452	2.46888	0.0135537	0.0400084
Nvec-vc1.1-XM-048732466.1	298.582	-0.112214	0.140127	-0.800802	0.423246	0.589825	MSH3	MutS_I/MutS_II/MutS_III/MutS_IV/MutS_V/
Nvec-vc1.1-XM-001631511.3	11.3055	0.286448	0.582094	0.4921	0.622649	0.756724	TACR3	7tm_1/
Nvec-vc1.1-XM-048732502.1	37934.1	0.0751683	0.204442	0.367676	0.713115	0.822782
Nvec-vc1.1-XM-048732459.1	2558.04	-0.0551797	0.0821908	-0.67136	0.501991	0.660552	POLR1A	RNA_pol_Rpb1_1/RNA_pol_Rpb1_2/RNA_pol_Rpb1_3/RNA_pol_Rpb1_4/RNA_pol_Rpb1_5/
Nvec-vc1.1-XM-032380331.2	15.0928	-0.703059	0.430975	-1.63132	0.102823	0.210515		Sulfotransfer_4/
Nvec-vc1.1-XM-001631508.3	4854.61	-0.383041	0.157053	-2.43893	0.0147308	0.0431114	YTHDC1	YTH/YTH/
Nvec-vc1.1-XM-032380333.2	179.068	0.466563	0.127248	3.66658	0.00024582	0.0011516	SLC1A6	SDF/
Nvec-vc1.1-XM-032380370.2	3165.66	-0.069347	0.100818	-0.687844	0.491551	0.651327	SEC13	WD40/WD40/WD40/WD40/WD40/
Nvec-vc1.1-XM-001631507.3	205.069	0.0401674	0.147533	0.272261	0.785422	0.872367	CENPL	CENP-L/
Nvec-vc1.1-XM-032380369.2	424.593	-0.0590951	0.192972	-0.306237	0.759424	0.854775	WHRN	PDZ/PDZ_6/
Nvec-vc1.1-XM-032380406.2	1063.22	-0.084142	0.105635	-0.796538	0.42572	0.592026	MED26	Med26/
Nvec-vc1.1-XM-048723873.1	3426.76	-0.499858	0.0802765	-6.2267	4.76351e-10	5.22189e-09		DUF4549/
Nvec-vc1.1-XM-048724024.1	516.706	0.303529	0.133868	2.26738	0.0233672	0.0636124
Nvec-vc1.1-XM-032380410.2	13.8124	0.0753278	0.503475	0.149616	0.881068	0.931262	HTR2C	7tm_1/
Nvec-vc1.1-XM-048728285.1	1634	-0.176893	0.122412	-1.44506	0.148442	0.278395	GTF3C1	B-block_TFIIIC/
Nvec-vc1.1-XM-032369438.2	276.331	0.0370656	0.144577	0.256372	0.797664	0.880206	KLHL12	BTB/BACK/Kelch_1/Kelch_1/Kelch_1/Kelch_1/Kelch_1/Kelch_1/
Nvec-vc1.1-XM-001622379.3	87.8294	-0.317826	0.182002	-1.74628	0.0807624	0.174221		Pex26/
Nvec-vc1.1-XM-001622382.3	158.193	0.0503988	0.18005	0.279915	0.779543	0.868755	ASPA	AstE_AspA/
Nvec-vc1.1-XM-032369445.2	16751.5	0.0155993	0.11585	0.13465	0.892888	0.938533		zf-CCHC/zf-CCHC/zf-CCHC/zf-CCHC/zf-CCHC/zf-CCHC/zf-CCHC/zf-CCHC/zf-CCHC/
Nvec-vc1.1-XM-001622381.3	81.4335	-0.234294	0.233024	-1.00545	0.31468	0.478934	CHRNB3	Neur_chan_LBD/Neur_chan_memb/
Nvec-vc1.1-XM-048727604.1	12.1915	0.469548	0.456113	1.02945	0.303266	0.467003	AC243734.1	Neur_chan_LBD/Neur_chan_memb/
Nvec-vc1.1-XM-048727611.1	2.19576	2.20762	1.22818	1.79747	0.0722605	0.159118	CHRNB4	Neur_chan_LBD/
Nvec-vc1.1-XM-048727614.1	13.4952	0.180578	0.424689	0.425201	0.67069	0.794328	CHRFAM7A	Neur_chan_LBD/Neur_chan_memb/
Nvec-vc1.1-XM-001622377.3	291.722	0.179136	0.129886	1.37917	0.167841	0.305287	DIRAS2	Ras/
Nvec-vc1.1-XM-032373017.2	842.353	0.18715	0.120832	1.54884	0.121421	0.239299	AUH	ECH_1/
Nvec-vc1.1-XM-001625543.3	1381.97	0.163312	0.123089	1.32678	0.18458	0.326931	LTA4H	Peptidase_M1_N/Peptidase_M1/Leuk-A4-hydro_C/
Nvec-vc1.1-XM-032373016.2	99.4377	-0.353416	0.212071	-1.6665	0.095614	0.19903		IU_nuc_hydro/
Nvec-vc1.1-XM-001625532.3	1225.44	-0.0447982	0.133679	-0.335118	0.737536	0.839398		Tim17/
Nvec-vc1.1-XM-001625541.3	285.105	0.242009	0.142635	1.6967	0.0897543	0.189568	PLPP1	PAP2/
Nvec-vc1.1-XM-001625540.3	25.835	0.395568	0.379722	1.04173	0.297537	0.461285	PLPP1	PAP2/
Nvec-vc1.1-XM-001625531.3	1.38026	-0.240637	1.52879	-0.157404	0.874927	0.92779
Nvec-vc1.1-XM-001625530.3	21.6186	0.227718	0.390716	0.582821	0.560014	0.70816
Nvec-vc1.1-XM-032373019.2	979.927	0.560174	0.109871	5.09847	3.42418e-07	2.57909e-06	SNX6	PX/Vps5/
Nvec-vc1.1-XM-032373020.2	126.466	-1.78933	0.286749	-6.24006	4.37412e-10	4.82536e-09	FEZF2	zf-C2H2/zf-C2H2/zf-C2H2/zf-C2H2/zf-C2H2_6/zf-C2H2/
Nvec-vc1.1-XM-001623856.3	15046.9	-0.0248382	0.123369	-0.201332	0.840439	0.906906	SLC25A3	Mito_carr/Mito_carr/Mito_carr/
Nvec-vc1.1-XM-032371052.2	759.921	-0.0954552	0.140241	-0.680653	0.496091	0.655354	CYP3A4	p450/
Nvec-vc1.1-XM-048724924.1	25.5529	-0.0284381	0.387503	-0.0733882	0.941497	0.967314
Nvec-vc1.1-XM-048730819.1	541.459	-0.192429	0.107296	-1.79343	0.0729037	0.16026	PQBP1	WW/
Nvec-vc1.1-XM-032371057.2	1.75082	0.854617	1.31684	0.648991	0.516344	0.672931
Nvec-vc1.1-XM-032371036.2	346.444	1.34383	0.563241	2.38589	0.017038	0.0489526		Innexin/
Nvec-vc1.1-XM-048731842.1	5482.86	-0.688093	0.0900248	-7.64337	2.11607e-14	3.63752e-13	DNAH6	DHC_N2/AAA_6/Dynein_AAA_lid/AAA_7/AAA_lid_1/AAA_8/MT/AAA_9/Dynein_heavy/AAA_lid_11/Dynein_C/
Nvec-vc1.1-XM-032371040.2	315.964	0.627737	0.142693	4.39922	1.08643e-05	6.43868e-05	KCND3	BTB_2/Ion_trans/
Nvec-vc1.1-XM-032371045.2	2.85803	1.0428	0.993737	1.04938	0.294005	0.457622	BOLL	RRM_1/
Nvec-vc1.1-XM-032371054.2	1300.37	-0.223189	0.0903497	-2.47027	0.013501	0.0399019	KCND3	Shal-type/BTB_2/Ion_trans/DUF3399/
Nvec-vc1.1-XM-001623854.3	665.635	-0.0579645	0.106562	-0.543951	0.586475	0.728641
Nvec-vc1.1-XM-048725473.1	691.74	-0.0255889	0.107008	-0.23913	0.811005	0.888234	PTPRD	fn3/fn3/Y_phosphatase/Y_phosphatase/
Nvec-vc1.1-XM-001623858.3	186.75	-0.857438	0.20665	-4.14923	3.33594e-05	0.000182119	SLC32A1	Aa_trans/
Nvec-vc1.1-XM-048728679.1	155.965	0.150891	0.177026	0.852362	0.394013	0.561488
Nvec-vc1.1-XM-048728416.1	9.0273	-0.397701	0.642484	-0.619006	0.535913	0.68958
Nvec-vc1.1-XM-048728420.1	7.40176	0.306043	0.620284	0.493392	0.621736	0.756042	NPTX1	Pentaxin/
Nvec-vc1.1-XM-048728417.1	488.067	0.287998	0.13247	2.17406	0.0297004	0.0774674	XPC	Rad4/BHD_1/BHD_2/BHD_3/
Nvec-vc1.1-XM-001628177.3	567.982	0.0983424	0.11456	0.858439	0.39065	0.558105	CENPK	CENP-K/
Nvec-vc1.1-XM-032376267.2	1473.7	-0.313128	0.106625	-2.93673	0.00331691	0.0118605	HBP1	AXH/HMG_box/
Nvec-vc1.1-XM-032376270.2	2208.13	-0.981334	0.163226	-6.01213	1.83102e-09	1.86742e-08	MFGE8	F5_F8_type_C/
Nvec-vc1.1-XM-032376269.2	434.087	-0.926465	0.174698	-5.30324	1.13767e-07	9.24834e-07	F5	F5_F8_type_C/
Nvec-vc1.1-XM-048728422.1	162.41	1.26129	0.178327	7.0729	1.51728e-12	2.1968e-11	TEK	fn3/Pkinase_Tyr/
Nvec-vc1.1-XM-048728423.1	22.408	1.2581	0.444723	2.82895	0.00467017	0.015973	C7	F5_F8_type_C/TSP_1/
Nvec-vc1.1-XM-032376284.2	877.569	-0.536762	0.103443	-5.18898	2.11452e-07	1.64164e-06	GRAMD4	PRT_C/GRAM/
Nvec-vc1.1-XM-032376285.2	23.6484	-0.478804	0.485368	-0.986476	0.323899	0.488905
Nvec-vc1.1-XM-032376302.2	1164.98	-0.245163	0.0747821	-3.27837	0.00104409	0.00424901	PRKAA2	Pkinase/AdenylateSensor/
Nvec-vc1.1-XM-048725833.1	960.591	0.0326072	0.115605	0.282056	0.7779	0.867751	FAM32A	DUF1754/
Nvec-vc1.1-XM-032376301.2	1114.03	0.570549	0.112964	5.05072	4.40155e-07	3.25644e-06	OSBPL9	PH/Oxysterol_BP/
Nvec-vc1.1-XM-048731906.1	4.23899	1.06827	0.883248	1.20948	0.226478	0.379521	QRFPR	7tm_1/
Nvec-vc1.1-XM-032376292.2	331.455	-0.799932	0.124386	-6.43103	1.26743e-10	1.49903e-09
Nvec-vc1.1-XM-032376288.2	1738.53	0.17648	0.106279	1.66053	0.096808	0.201057	MAP3K1	Pkinase/
Nvec-vc1.1-XM-048726814.1	881.941	-0.0587969	0.152688	-0.385079	0.700179	0.814618		Methyltransf_11/
Nvec-vc1.1-XM-048726793.1	278.695	0.234646	0.26589	0.882492	0.377511	0.544934	PNLIPRP1	Lipase/PLAT/
Nvec-vc1.1-XM-032376296.2	2870.89	-0.665951	0.132851	-5.01277	5.36528e-07	3.91359e-06	CHRNA6	Neur_chan_LBD/Neur_chan_memb/
Nvec-vc1.1-XM-001628167.3	15.4261	-1.16168	0.409855	-2.83437	0.00459156	0.0157406	CNTN2	fn3/fn3/
Nvec-vc1.1-XM-048728386.1	63.7583	-0.892919	0.260755	-3.42436	0.000616238	0.00264952	PTPRQ	fn3/fn3/fn3/fn3/fn3/fn3/fn3/fn3/Ion_trans_2/
Nvec-vc1.1-XM-048728387.1	2.12779	3.66435	1.66097	2.20615	0.0273734	0.072412
Nvec-vc1.1-XM-048730012.1	1.4702	2.10866	2.08127	1.01316	0.310985	0.474919
Nvec-vc1.1-XM-001628187.3	505.42	-0.0283942	0.113754	-0.249611	0.802888	0.883531	CAAP1	CAAP1/
Nvec-vc1.1-XM-032376278.2	239.582	0.289162	0.142965	2.02261	0.0431135	0.105134	OMA1	Peptidase_M48/
Nvec-vc1.1-XM-032376273.2	1680.62	0.470752	0.0938952	5.01359	5.34249e-07	3.90142e-06	DDX4	RRM_1/zf-CCHC/zf-CCHC/zf-CCHC/zf-CCHC/zf-CCHC/zf-CCHC/zf-CCHC/zf-CCHC/zf-CCHC/zf-CCHC/zf-CCHC/DEAD/Helicase_C/
Nvec-vc1.1-XM-032376261.2	15012.3	-0.413362	0.124749	-3.31354	0.000921239	0.00379739	DPYD	Fer4_20/Pyr_redox_2/DHO_dh/Fer4_21/
Nvec-vc1.1-XM-048730004.1	1947.56	-0.299211	0.168237	-1.7785	0.075321	0.16478	NASP	SHNi-TPR/
Nvec-vc1.1-XM-048730035.1	4682.4	0.00760407	0.093715	0.0811404	0.93533	0.963972	PRKACA	Pkinase/
Nvec-vc1.1-XM-048725653.1	497.884	-0.0560953	0.130833	-0.428756	0.668101	0.792484	ZFYVE9	FYVE/DUF3480/
Nvec-vc1.1-XM-048725636.1	1166.02	0.134059	0.111857	1.19848	0.230728	0.384594	RIC1	RIC1/
Nvec-vc1.1-XM-032376282.2	69.9037	-0.218565	0.210191	-1.03984	0.298414	0.462159	OPRM1	7tm_1/
Nvec-vc1.1-XM-001628173.3	1047.61	-0.193337	0.0943222	-2.04975	0.0403889	0.0996553	CMPK1	ADK/
Nvec-vc1.1-XM-048728389.1	5751.61	-0.273699	0.125146	-2.18704	0.0287393	0.0752686	XDH	Fer2/Fer2_2/FAD_binding_5/CO_deh_flav_C/Ald_Xan_dh_C/Ald_Xan_dh_C2/
Nvec-vc1.1-XM-032370470.2	280.654	0.734215	0.130528	5.62496	1.85555e-08	1.68946e-07	AFMID	Abhydrolase_3/
Nvec-vc1.1-XM-001623361.3	19.9104	0.885715	0.337415	2.625	0.00866493	0.0272218	KCND2	BTB_2/Ion_trans/
Nvec-vc1.1-XM-048728395.1	1197.87	0.184945	0.110252	1.67748	0.0934478	0.195731	KLHL20	BTB/BACK/Kelch_1/Kelch_1/Kelch_1/Kelch_1/Kelch_1/Kelch_1/
Nvec-vc1.1-XM-001623360.3	168.324	1.7535	0.20204	8.67896	3.99418e-18	9.95121e-17		TPR_7/TPR_12/TPR_8/
Nvec-vc1.1-XM-032370466.2	1159.46	0.0927927	0.0817464	1.13513	0.256321	0.414228	SYK	SH2/SH2/Pkinase_Tyr/
Nvec-vc1.1-XM-032370465.2	935.13	-0.0380358	0.1063	-0.357815	0.720481	0.827887	KAT14	Acetyltransf_1/
Nvec-vc1.1-XM-001623347.3	186.684	0.000670137	0.159153	0.00421065	0.99664	0.998353
Nvec-vc1.1-XM-001623357.3	386.27	-0.147943	0.132247	-1.11868	0.263277	0.422546
Nvec-vc1.1-XM-001623356.3	519.545	-0.610265	0.130346	-4.6819	2.84234e-06	1.85531e-05	TMEM38A	TRIC/
Nvec-vc1.1-XM-032370462.2	619.836	0.105639	0.110484	0.956151	0.338996	0.5057	GTF3C3	TPR_16/TPR_19/TPR_8/
Nvec-vc1.1-XM-032370467.2	2510.24	-0.25425	0.114085	-2.2286	0.0258404	0.0691926	SRSF7	RRM_1/zf-CCHC/
Nvec-vc1.1-XM-001623354.3	5650.48	-0.101225	0.109899	-0.921072	0.357013	0.523579	SRSF7	RRM_1/zf-CCHC/
Nvec-vc1.1-XM-001623353.3	670.239	0.147892	0.162648	0.909276	0.363204	0.530227	UHRF1	SAD_SRA/
Nvec-vc1.1-XM-032370461.2	1894.61	-0.0508523	0.103879	-0.489535	0.624463	0.758113	POLR2F	RNA_pol_Rpb6/
Nvec-vc1.1-XM-001623352.3	417.285	-0.133118	0.136827	-0.972888	0.330609	0.49647	RCL1	RTC/RTC_insert/
Nvec-vc1.1-XM-001623351.3	493.842	-0.227745	0.0984484	-2.31335	0.0207036	0.0576803		zf-C2H2/zf-C2H2/zf-C2H2/zf-C2H2/zf-C2H2/zf-C2H2/
Nvec-vc1.1-XM-048724791.1	3409.03	-0.759994	0.0855791	-8.8806	6.64994e-19	1.73804e-17	SPEF2	CH_2/ADK/
Nvec-v1g219422	10.1232	-0.249273	0.503558	-0.495024	0.620583	0.755171
Nvec-vc1.1-XM-001621486.3	1460.6	0.0925865	0.0998306	0.927436	0.3537	0.519965	HEXB	Glycohydro_20b2/Glyco_hydro_20/
Nvec-vc1.1-XM-001621485.3	858.943	-0.740891	0.134543	-5.50672	3.65571e-08	3.20234e-07	MGLL	Hydrolase_4/
Nvec-vc1.1-XM-048730685.1	761.13	3.26343	0.283643	11.5054	1.23865e-30	7.47238e-29	PLBD1	Phospholip_B/
Nvec-vc1.1-XM-032384057.2	359.874	0.796976	0.122239	6.51982	7.03896e-11	8.58457e-10
Nvec-vc1.1-XM-032384058.2	490.826	0.0438841	0.107753	0.407266	0.683813	0.803716	CASP3	Peptidase_C14/
Nvec-vc1.1-XM-032371113.2	596.31	0.0887494	0.0936175	0.948	0.343129	0.509923	MRPS12	Ribosom_S12_S23/
Nvec-vc1.1-XM-048723240.1	609.733	0.159857	0.121989	1.31042	0.190053	0.333545	MKLN1	Muskelin_N/Kelch_3/
Nvec-vc1.1-XM-001634579.3	383.498	0.135212	0.125964	1.07341	0.283087	0.445491	MRPL46	MRP-L46/NUDIX/
Nvec-vc1.1-XM-001634533.3	379.473	1.4094	0.166139	8.48327	2.18947e-17	5.12855e-16	LYPLAL1	Abhydrolase_2/
Nvec-vc1.1-XM-001634580.3	3404.11	2.20308	0.234016	9.41424	4.76522e-21	1.49129e-19	DCBLD2	F5_F8_type_C/
Nvec-vc1.1-XM-032384091.2	521.018	0.306757	0.26524	1.15653	0.247465	0.404103	DMRTA1	DM/DMA/
Nvec-vc1.1-XM-032384077.2	1399.7	-0.433054	0.134228	-3.22626	0.00125418	0.00501045	WLS	MIG-14_Wnt-bd/
Nvec-vc1.1-XM-048720708.1	42.5045	0.909681	0.256416	3.54768	0.000388642	0.00174525	WLS	MIG-14_Wnt-bd/
Nvec-vc1.1-XM-032384011.2	1160.87	-0.249449	0.102219	-2.44033	0.0146737	0.0429508	RNF123	ILEI/SPRY/
Nvec-vc1.1-XM-001634534.3	286.234	-0.140768	0.160581	-0.876619	0.380694	0.548049	CCDC130	DUF572/
Nvec-vc1.1-XM-001634535.3	621.167	-0.946869	0.147201	-6.43248	1.25539e-10	1.48572e-09		Tctex-1/
Nvec-vc1.1-XM-032384014.2	42.1133	-0.703161	0.279918	-2.51202	0.0120042	0.0360219	ENTPD5	GDA1_CD39/
Nvec-NVE20443	18.7112	-0.462468	0.344685	-1.34171	0.179689	0.320397
Nvec-vc1.1-XM-032384015.2	100.479	2.73972	0.341701	8.01788	1.07582e-15	2.09741e-14		Galactosyl_T/
Nvec-vc1.1-XM-032384006.2	3936.24	-0.299548	0.0841573	-3.55939	0.000371721	0.00167593	MAST2	DUF1908/Pkinase/PDZ_6/
Nvec-vc1.1-XM-048725832.1	22.6383	0.887396	0.464708	1.90958	0.0561875	0.130181	TCTEX1D1	Tctex-1/
Nvec-vc1.1-XM-032384009.2	667.592	-0.115138	0.119191	-0.965994	0.334047	0.50038	SSX2IP	ADIP/
Nvec-vc1.1-XM-032383968.2	92.3212	-0.396261	0.170184	-2.32842	0.0198898	0.055768		CENP-P/
Nvec-vc1.1-XM-001634539.3	1954.71	0.0972872	0.104428	0.931618	0.351534	0.517831	HSDL2	adh_short/SCP2/
Nvec-vc1.1-XM-001634542.3	553.227	-0.379988	0.234136	-1.62294	0.104603	0.213184	REXO1	EloA-BP1/
Nvec-vc1.1-XM-032384084.2	244.612	-0.155485	0.117131	-1.32744	0.184365	0.326669	PIGQ	Gpi1/
Nvec-vc1.1-XM-001634543.3	3421	-0.0597209	0.0931807	-0.640914	0.521578	0.677177	CTH	Cys_Met_Meta_PP/
Nvec-vc1.1-XM-032384085.2	1026.61	-0.341399	0.0945566	-3.61052	0.000305581	0.00140111
Nvec-vc1.1-XM-032384087.2	690.663	0.0450922	0.114414	0.394115	0.693496	0.810184	ALG6	Alg6_Alg8/
Nvec-vc1.1-XM-032384083.2	41.6477	-0.493626	0.258605	-1.9088	0.0562879	0.130398
Nvec-vc1.1-XM-032384089.2	62.1001	1.94521	0.363426	5.35242	8.67848e-08	7.1855e-07
Nvec-vc1.1-XM-048727623.1	6.50823	-0.10532	0.612769	-0.171875	0.863536	0.920798		Peptidase_A17/
Nvec-vc1.1-XM-032383989.2	83.2371	-0.204197	0.367702	-0.555333	0.578667	0.722019
Nvec-vc1.1-XM-048728351.1	145.642	0.868874	0.183211	4.74248	2.11118e-06	1.40093e-05	WSB1	WD40/SOCS_box/
Nvec-vc1.1-XM-048728349.1	342.913	-0.479741	0.145966	-3.28668	0.00101377	0.00414056	KIF17	Kinesin/DUF4472/
Nvec-vc1.1-XM-001634588.3	114.052	0.196108	0.164055	1.19538	0.231939	0.386009	FBXL12	F-box-like/LRR_6/LRR_6/LRR_6/LRR_6/
Nvec-vc1.1-XM-032384002.2	1302.99	-0.105185	0.0769876	-1.36626	0.171857	0.310883	RANBP3	Ran_BP1/
Nvec-vc1.1-XM-032384003.2	129.745	-0.693583	0.169017	-4.10363	4.06723e-05	0.000218559	MAP3K19	Pkinase/
Nvec-vc1.1-XM-001634590.3	310.03	-0.845309	0.131991	-6.40429	1.51074e-10	1.77152e-09	C3orf84	HDNR/
Nvec-vc1.1-XM-032384000.2	24.5474	-0.441017	0.393148	-1.12176	0.261965	0.421005
Nvec-vc1.1-XM-048723814.1	1.5585	1.08158	1.26614	0.854234	0.392975	0.560384
Nvec-vc1.1-XM-048729181.1	1241.74	0.0349682	0.0823873	0.424437	0.671247	0.794562	NEDD1	WD40/WD40/
Nvec-vc1.1-XM-032384063.2	249.904	-1.06541	0.196097	-5.43307	5.5394e-08	4.72092e-07	HES2	HLH/
Nvec-vc1.1-XM-032384090.2	700.844	0.30674	0.163705	1.87374	0.0609658	0.139069	SLC7A9	AA_permease_2/
Nvec-vc1.1-XM-001634549.3	6452.4	-0.00254906	0.0706225	-0.0360942	0.971207	0.983875	WNK3	Pkinase/OSR1_C/
Nvec-vc1.1-XM-001634550.3	227.347	-0.00910316	0.336472	-0.0270547	0.978416	0.988222	HES1	HLH/
Nvec-vc1.1-XM-032384081.2	8.88632	0.0348626	0.598889	0.0582121	0.95358	0.973679
Nvec-vc1.1-XM-001634551.3	1380.53	-0.467251	0.102119	-4.57555	4.74968e-06	2.98649e-05	PFKFB1	6PF2K/His_Phos_1/
Nvec-vc1.1-XM-032383992.2	17.7478	-0.0327339	0.434709	-0.0753006	0.939976	0.966546
Nvec-vc1.1-XM-032383990.2	5133.39	-0.387091	0.0741688	-5.21905	1.79844e-07	1.41225e-06	MAGI1	Guanylate_kin/WW/WW/PDZ/PDZ/PDZ/PDZ/
Nvec-vc1.1-XM-001634592.3	55.0979	2.13719	0.29304	7.29316	3.02773e-13	4.66539e-12	MC5R	7tm_1/
Nvec-vc1.1-XM-001634553.3	781.587	-0.0333145	0.0990881	-0.336211	0.736712	0.838709	MRPS25	L51_S25_CI-B8/
Nvec-vc1.1-XM-001634554.3	226.817	0.124772	0.131814	0.946579	0.343854	0.510485	POLE4	CBFD_NFYB_HMF/
Nvec-vc1.1-XM-032383977.2	1190.4	0.0357273	0.0856255	0.417251	0.676495	0.79854	MCOLN3	Ion_trans/
Nvec-vc1.1-XM-032383979.2	1288.07	0.0972478	0.121848	0.798106	0.424809	0.591146	TP73	P53/
Nvec-vc1.1-XM-032383978.2	270.574	-0.0320167	0.114808	-0.278871	0.780344	0.869143	MCOLN3	PKD_channel/
Nvec-vc1.1-XM-048728739.1	1150	-0.0181723	0.0800379	-0.227046	0.820388	0.89468	ECPAS	Ecm29/
Nvec-vc1.1-XM-048729109.1	959.292	0.0774097	0.121423	0.637523	0.523784	0.678984	PI4KA	PI3Ka/PI3_PI4_kinase/
Nvec-vc1.1-XM-001634559.3	904.227	-0.0397967	0.146568	-0.271524	0.785988	0.87277	SSUH2
Nvec-vc1.1-XM-048724389.1	262.651	0.125912	0.12181	1.03368	0.301287	0.464957	MTNR1A	7tm_1/
Nvec-vc1.1-XM-048724395.1	11.0384	-0.887515	0.555529	-1.5976	0.110131	0.221789	SLC22A13	Sugar_tr/
Nvec-vc1.1-XM-032384073.2	15.7977	0.0240535	0.562089	0.0427931	0.965866	0.980507	SLC22A4
Nvec-vc1.1-XM-032384065.2	44.5894	-0.0759742	0.278851	-0.272454	0.785273	0.872367	GPR50	7tm_1/
Nvec-vc1.1-XM-001634596.3	768.772	0.687191	0.153405	4.47957	7.47918e-06	4.5518e-05	AK3	ADK/ADK_lid/
Nvec-vc1.1-XM-001634561.3	1757.74	-0.0535423	0.0932242	-0.574339	0.565739	0.71277	PUM3	CPL/
Nvec-vc1.1-XM-048732329.1	1303.24	0.122131	0.102929	1.18655	0.235404	0.390015	HECTD3	ANAPC10/HECT/
Nvec-vc1.1-XM-001634562.3	207.118	0.0465299	0.172887	0.269135	0.787826	0.874001		NAD_binding_8/
Nvec-vc1.1-XM-032379955.2	15.562	-0.072485	0.435285	-0.166523	0.867745	0.923592
Nvec-vc1.1-XM-032384079.2	387.015	-0.017118	0.10664	-0.160522	0.87247	0.92636
Nvec-vc1.1-XM-001634564.3	298.741	-0.127507	0.146658	-0.869414	0.384621	0.552123	YIPF5	Yip1/
Nvec-vc1.1-XM-048728335.1	24.4292	0.325	0.326364	0.995824	0.319336	0.483821	ANKRD52	Ank_2/
Nvec-vc1.1-XM-032384064.2	23.9653	-0.475083	0.434183	-1.0942	0.273868	0.434852	AC099489.1	Vitellogenin_N/DUF1943/VWD/
Nvec-vc1.1-XM-001634565.3	340.462	1.15533	0.11295	10.2287	1.47478e-24	5.91885e-23	QRFPR	7tm_1/
Nvec-vc1.1-XM-032384018.2	13233.6	2.17978	0.28957	7.52764	5.16656e-14	8.54442e-13	GGT1	G_glu_transpept/
Nvec-vc1.1-XM-048726052.1	1273.06	-0.125601	0.110782	-1.13376	0.256894	0.414801	WDR36	WD40/Utp21/
Nvec-vc1.1-XM-032384019.2	626.195	-0.658996	0.144148	-4.57165	4.83896e-06	3.03567e-05	C9orf116	DUF4490/
Nvec-vc1.1-XM-001634601.3	3346.52	0.128857	0.0785194	1.64108	0.10078	0.207487	CAPZA1	F-actin_cap_A/
Nvec-vc1.1-XM-048727261.1	1420.37	1.33835	0.143236	9.34368	9.30388e-21	2.86494e-19	GSTM3	GST_N/GST_C_3/
Nvec-vc1.1-XM-048728435.1	3850.45	-0.362159	0.0825488	-4.38721	1.14811e-05	6.76872e-05	GSTM3	GST_C_3/
Nvec-vc1.1-XM-001634604.3	688.352	0.54074	0.130296	4.15007	3.3237e-05	0.000181503	TBC1D25	RabGAP-TBC/
Nvec-vc1.1-XM-001634567.3	348.199	-0.465326	0.119828	-3.8833	0.000103049	0.000517513	EFCAB7	EF-hand_7/EF-hand_8/
Nvec-vc1.1-XM-048731868.1	84.4766	0.156535	0.284255	0.550683	0.581851	0.724915	RASGRF1	RasGEF/
Nvec-vc1.1-XM-048731793.1	2507.17	-0.00279674	0.103977	-0.0268976	0.978541	0.988226	AGL	hGDE_N/hDGE_amylase/hGDE_central/GDE_C/
Nvec-v1g184439	131.062	0.0654199	0.172636	0.378947	0.704727	0.817465	DYNLRB2	Robl_LC7/
Nvec-vc1.1-XM-032384020.2	145.09	0.344238	0.257743	1.33559	0.181685	0.322965	NPFFR2	7tm_1/
Nvec-vc1.1-XM-048731865.1	4.22129	2.12294	0.853903	2.48616	0.012913	0.0384195	NPFFR1	7tm_1/
Nvec-vc1.1-XM-048731890.1	15.8595	-0.27248	0.450606	-0.604697	0.54538	0.69653	NPFFR2	7tm_1/
Nvec-vc1.1-XM-032384041.2	3.42694	1.37182	0.950353	1.44348	0.148885	0.279093	CNR1
Nvec-vc1.1-XM-032384029.2	43.9715	-0.620548	0.318236	-1.94996	0.0511808	0.120784	NPFFR1	7tm_1/
Nvec-vc1.1-XM-032384059.2	430.667	0.185576	0.134073	1.38414	0.166315	0.303374		CECR6_TMEM121/
Nvec-vc1.1-XM-001634572.3	269.122	-0.182753	0.149786	-1.22009	0.22243	0.374822	TDG	UDG/
Nvec-vc1.1-XM-001634573.3	578.052	0.873344	0.13453	6.4918	8.48149e-11	1.02462e-09
Nvec-vc1.1-XM-032384049.2	527.032	-0.339003	0.0974184	-3.47986	0.000501675	0.00220081	DALRD3	DALR_1/
Nvec-vc1.1-XM-032384051.2	712.865	0.500931	0.127061	3.94244	8.06558e-05	0.000413385
Nvec-vc1.1-XM-048725852.1	36.9866	0.0846465	0.257023	0.329334	0.741903	0.842333
Nvec-NVE20524	41.7801	0.642088	0.247512	2.59417	0.00948197	0.0294769
Nvec-vc1.1-XM-032383993.2	37.3312	-0.498183	0.267124	-1.86499	0.0621829	0.141391	BEND4	BEN/
Nvec-vc1.1-XM-032386577.2	170.828	-0.0148094	0.251251	-0.0589428	0.952998	0.973448
Nvec-v1g242148	31.713	-0.267872	0.28026	-0.9558	0.339173	0.505807
Nvec-vc1.1-XM-048726250.1	16.8118	0.810529	0.398866	2.03208	0.0421453	0.103232
Nvec-vc1.1-XM-032381738.2	10.9012	0.815779	0.632568	1.28963	0.197179	0.343443	CKM	ATP-gua_PtransN/ATP-gua_Ptrans/ATP-gua_PtransN/ATP-gua_Ptrans/ATP-gua_PtransN/ATP-gua_Ptrans/
Nvec-vc1.1-XM-001632603.3	68.3724	-0.110312	0.29239	-0.377277	0.705968	0.818191	HRH2	7tm_1/
Nvec-v1g106767	1.54866	0.315587	1.79341	0.175971	0.860317	0.918949
Nvec-vc1.1-XM-001632601.3	468.682	-0.353205	0.114152	-3.09417	0.00197367	0.00750354	FSIP1	FSIP1/
Nvec-v1g207738	219.997	0.131281	0.145279	0.903646	0.366183	0.533439	CSNK2B	CK_II_beta/
Nvec-vc1.1-XM-032381735.2	428.263	0.249923	0.127127	1.96594	0.0493055	0.117165
Nvec-vc1.1-XM-001632635.3	2434.68	-0.0468637	0.153391	-0.305517	0.759972	0.855141
Nvec-vc1.1-XM-001632634.3	62.1983	-0.0307674	0.30332	-0.101436	0.919205	0.954635		Phospholip_A2_2/
Nvec-vc1.1-XM-001632600.3	5062.98	-0.14759	0.0937973	-1.5735	0.115603	0.230414	TNPO1	IBN_N/HEAT_EZ/
Nvec-vc1.1-XM-001632599.3	1630.67	-0.589508	0.100673	-5.85566	4.7512e-09	4.63381e-08
Nvec-vc1.1-XM-048731444.1	892.562	0.259375	0.102279	2.53596	0.0112139	0.0339746
Nvec-vc1.1-XM-048731488.1	3.0112	-0.1505	0.838666	-0.179451	0.857583	0.917448		PAN_1/COLFI/
Nvec-vc1.1-XM-048727647.1	1.5333	0.230532	1.36369	0.169049	0.865758	0.922244	ANGPTL2	PAN_1/Fibrinogen_C/
Nvec-vc1.1-XM-048727651.1	2.03462	0.877447	1.57136	0.558399	0.576572	0.720443
Nvec-vc1.1-XM-048730124.1	1.73102	0.50409	1.47768	0.341136	0.733001	0.836122	ANGPTL2	PAN_1/Fibrinogen_C/
Nvec-vc1.1-XM-048730143.1	1.55778	0.0608217	1.2449	0.0488569	0.961033	0.977883	ANGPTL2	PAN_1/Fibrinogen_C/
Nvec-vc1.1-XM-001632626.3	22.6007	0.385097	0.342243	1.12522	0.260498	0.419146	TNN	PAN_1/Fibrinogen_C/
Nvec-vc1.1-XM-032381675.2	3.93936	-0.126388	0.902103	-0.140104	0.888578	0.935746	FGL2	PAN_1/EGF/Fibrinogen_C/
Nvec-vc1.1-XM-048728394.1	53.6465	1.7577	0.251573	6.98682	2.81183e-12	3.96341e-11	SLC16A11	MFS_1/MFS_1/
Nvec-vc1.1-XM-048729871.1	127.071	1.84248	0.272661	6.75741	1.40484e-11	1.851e-10	SLC16A11	MFS_1/MFS_1/
Nvec-vc1.1-XM-048729902.1	905.397	0.389054	0.0992257	3.9209	8.82192e-05	0.000449089	SLC4A11	PTS_EIIA_2/HCO3_cotransp/
Nvec-vc1.1-XM-001632596.3	563.586	-0.106754	0.121242	-0.880502	0.378588	0.545954	RNF11	zf-RING_2/
Nvec-vc1.1-XM-048729893.1	3988.94	0.163865	0.104081	1.57441	0.115393	0.230091	NUP155	Nucleoporin_N/Nucleoporin_C/
Nvec-vc1.1-XM-048729957.1	29.7021	-0.124299	0.410401	-0.302872	0.761988	0.856452	SENP1	Peptidase_C48/
Nvec-vc1.1-XM-001632595.3	371.743	0.714728	0.148579	4.81043	1.50608e-06	1.02275e-05	BRS3	7tm_1/
Nvec-vc1.1-XM-048729899.1	154	-0.326831	0.18634	-1.75395	0.0794395	0.172128	CACHD1	VWA_2/
Nvec-vc1.1-XM-032381703.2	1610.03	-0.189147	0.112685	-1.67854	0.0932425	0.195395	CPT2	Carn_acyltransf/
Nvec-vc1.1-XM-048729920.1	3381.12	0.10856	0.122876	0.883491	0.376971	0.54436	PDHB	Transket_pyr/Transketolase_C/
Nvec-vc1.1-XM-048729915.1	90.6073	-0.734214	0.202991	-3.61698	0.000298066	0.00137125	SLC32A1	Aa_trans/
Nvec-vc1.1-XM-001632620.3	284.901	0.281461	0.133088	2.11486	0.0344422	0.087492	ABHD4	Abhydrolase_1/
Nvec-vc1.1-XM-048723675.1	1193.76	-0.0632666	0.0823685	-0.768092	0.442433	0.607735	EIF2B3	NTP_transferase/Hexapep/
Nvec-vc1.1-XM-001632619.3	22754.1	0.0603856	0.103747	0.582045	0.560536	0.708568	GLUL	Gln-synt_N/Gln-synt_C/
Nvec-vc1.1-XM-032381688.2	144.834	0.102713	0.149781	0.685753	0.492869	0.652623
Nvec-vc1.1-XM-048728356.1	66.3071	-0.129462	0.222437	-0.582015	0.560557	0.708568	ABRA	Costars/
Nvec-vc1.1-XM-048728342.1	131.967	-0.495645	0.216312	-2.29134	0.0219437	0.0605351	RNF14	RWD/IBR/IBR/
Nvec-vc1.1-XM-048728154.1	665.123	-0.495948	0.0865222	-5.73203	9.92348e-09	9.32739e-08	WDPCP	Frtz/Frtz/
Nvec-vc1.1-XM-001632617.3	442.106	0.0946951	0.120245	0.787517	0.430979	0.596831	NCDN	Neurochondrin/
Nvec-NVE24513	161.94	0.442564	0.169229	2.61518	0.0089181	0.0279049
Nvec-vc1.1-XM-048728347.1	1192.35	-0.1682	0.102849	-1.63541	0.101963	0.209205	TECR	Steroid_dh/
Nvec-vc1.1-XM-032381696.2	38.0478	0.155828	0.274158	0.568388	0.569771	0.715402
Nvec-vc1.1-XM-032381755.2	24.242	0.670803	0.478551	1.40174	0.160993	0.295861	GABBR2	ANF_receptor/7tm_3/
Nvec-vc1.1-XM-048730274.1	171.923	0.0364567	0.164817	0.221195	0.824941	0.897554	RTCA	RTC/RTC_insert/
Nvec-vc1.1-XM-001632614.3	169.117	0.241838	0.147867	1.63551	0.101942	0.209205	TMEM69	DUF3429/
Nvec-vc1.1-XM-001632586.3	654.61	-0.032864	0.126515	-0.259764	0.795046	0.878682	MAPK7	Pkinase/
Nvec-vc1.1-XM-032381679.2	1.08321	2.64234	2.05222	1.28755	0.197903	0.344298
Nvec-vc1.1-XM-048728428.1	5.30824	0.843432	0.763555	1.10461	0.269328	0.429563	SVEP1	PAN_1/Pentaxin/
Nvec-vc1.1-XM-048728426.1	44.0801	-0.146607	0.27763	-0.528067	0.597453	0.736319	GLRA3	Neur_chan_LBD/Neur_chan_memb/
Nvec-vc1.1-XM-048728425.1	839.183	-0.349567	0.0906407	-3.85662	0.000114966	0.000572262	MED1	Med1/
Nvec-vc1.1-XM-048732578.1	146.699	-0.586062	0.186249	-3.14666	0.00165146	0.00640551	PGBD4	DDE_Tnp_1_7/
Nvec-vc1.1-XM-048732729.1	8.97865	0.282235	0.587217	0.480632	0.630778	0.763316		Transposase_21/
Nvec-vc1.1-XM-048732857.1	3.24931	1.66648	1.00007	1.66636	0.0956416	0.199044
Nvec-vc1.1-XM-048733037.1	145.499	-0.605181	0.166113	-3.64319	0.000269282	0.00125022
Nvec-NVE24496	82.3902	0.26588	0.183076	1.4523	0.146419	0.275545
Nvec-vc1.1-XM-032381678.2	3263.01	-0.286851	0.0701949	-4.0865	4.3793e-05	0.00023441	BRPF1	EPL1/PHD_2/zf-HC5HC2H_2/Bromodomain/PWWP/
Nvec-vc1.1-XM-001632581.3	5379.3	-0.0575698	0.0945595	-0.608821	0.542643	0.694606	COPG1	Adaptin_N/COP-gamma_platf/Coatomer_g_Cpla/
Nvec-vc1.1-XM-032381754.2	77.4362	-0.461699	0.181815	-2.5394	0.0111044	0.0336908
Nvec-vc1.1-XM-032381746.2	16.1417	1.77896	0.630222	2.82276	0.00476127	0.0162412
Nvec-vc1.1-XM-048730275.1	7.35089	-0.103228	0.61048	-0.169094	0.865723	0.922244
Nvec-vc1.1-XM-048731922.1	112.309	1.27064	0.289848	4.38383	1.16611e-05	6.86219e-05
Nvec-vc1.1-XM-048731921.1	673.806	1.71812	0.1886	9.10987	8.24774e-20	2.34755e-18
Nvec-vc1.1-XM-048731917.1	1230.78	0.0267272	0.11519	0.232027	0.816517	0.89198	APEH	Peptidase_S9/
Nvec-NVE24486	37.6153	-0.0908624	0.288103	-0.315382	0.752472	0.849492	NRXN3	SAM_2/EGF/
Nvec-vc1.1-XM-032381752.2	3083.9	-0.014887	0.104993	-0.141789	0.887246	0.934703	UBE2N	UQ_con/
Nvec-vc1.1-XM-048731919.1	1181.59	0.231282	0.102759	2.25073	0.0244024	0.066009	AMT	GCV_T/GCV_T_C/
Nvec-vc1.1-XM-048731920.1	372.113	-0.343857	0.125797	-2.73342	0.00626796	0.0205371	ING3	ING/
Nvec-vc1.1-XM-001632606.3	2554.16	0.0373831	0.137556	0.271767	0.785801	0.872637	ATP5F1D	ATP-synt_DE_N/
Nvec-vc1.1-XM-001632576.3	7.80196	-1.17543	0.721834	-1.62839	0.103442	0.211357	CHST3	Sulfotransfer_3/
Nvec-vc1.1-XM-032381683.2	24.6712	-0.0311607	0.35898	-0.0868034	0.930828	0.961398	CHST3	Sulfotransfer_1/
Nvec-vc1.1-XM-001632605.3	160.524	-0.671683	0.163026	-4.12011	3.78696e-05	0.00020483	CHST3	Sulfotransfer_1/
Nvec-vc1.1-XM-001632574.3	906.171	0.31069	0.114862	2.7049	0.0068324	0.0221781	DEPDC1B	DEP/
Nvec-vc1.1-XM-032381681.2	40.3517	0.294198	0.289623	1.01579	0.309727	0.473828
Nvec-vc1.1-XM-032381720.1	20.4035	0.292526	0.390965	0.748217	0.454329	0.618497
Nvec-NVE24475	160.812	-0.0243182	0.148662	-0.163581	0.870061	0.924873
Nvec-vc1.1-XM-032381712.2	25.0795	1.03164	0.347787	2.96629	0.00301411	0.0108915
Nvec-vc1.1-XM-001632572.3	2718.33	-0.0902977	0.0772314	-1.16918	0.242329	0.398359	SCP2	Thiolase_N/Thiolase_C/SCP2/
Nvec-vc1.1-XM-032381719.2	1875.43	-0.222815	0.108636	-2.05103	0.0402639	0.0993596	ZNF367	zf-C2H2_6/zf-C2H2/
Nvec-vc1.1-XM-048724722.1	1354.83	0.0116818	0.0972692	0.120097	0.904406	0.945762	FCHO2	FCH/muHD/
Nvec-v1g213083	166.83	-0.564587	0.197519	-2.85839	0.00425796	0.014798
Nvec-vc1.1-XM-032376380.2	572.488	-0.137976	0.0960997	-1.43576	0.151071	0.282058	BABAM1
Nvec-vc1.1-XM-032376379.2	12185.1	-0.105338	0.0795943	-1.32343	0.185691	0.328299	VCP	CDC48_N/CDC48_2/AAA/AAA_lid_3/AAA/AAA_lid_3/Vps4_C/
Nvec-vc1.1-XM-001628254.3	904.717	0.252746	0.113378	2.22923	0.0257986	0.0691423	DHCR24	FAD_binding_4/
Nvec-NVE6046	13.5027	-0.276504	0.481445	-0.574321	0.56575	0.71277
Nvec-vc1.1-XM-032376390.2	67.2329	0.330405	0.201524	1.63953	0.101103	0.207929	HRH2	7tm_1/
Nvec-vc1.1-XM-032376396.2	14.908	-1.0846	0.494539	-2.19315	0.0282963	0.0743101	HRH2	7tm_1/
Nvec-vc1.1-XM-001628232.3	40.7277	0.784024	0.331515	2.36497	0.0180313	0.0513986	CUZD1	Zona_pellucida/
Nvec-vc1.1-XM-032376412.1	2.66877	-1.40971	1.14409	-1.23216	0.217889	0.369223
Nvec-NVE6050	69.6738	-1.24683	0.27728	-4.49666	6.90299e-06	4.22954e-05
Nvec-vc1.1-XM-032376374.2	9.79141	-0.596362	0.625514	-0.953394	0.340391	0.507214
Nvec-vc1.1-XM-001628257.3	577.196	-0.00221324	0.110098	-0.0201025	0.983962	0.99156	CZIB	DUF866/
Nvec-v1g120285	656.155	0.0771287	0.106339	0.725307	0.468264	0.630664	MRPS21	Ribosomal_S21/
Nvec-vc1.1-XM-001628234.3	106.101	-0.312049	0.175452	-1.77855	0.0753141	0.16478	RD3	RD3/
Nvec-vc1.1-XM-001628235.3	988.575	0.297483	0.139948	2.12567	0.0335306	0.0856412	GLRX2	Glutaredoxin/
Nvec-vc1.1-XM-048730817.1	329.987	-0.111778	0.238476	-0.468718	0.639271	0.770144	CCDC9	DUF4594/
Nvec-vc1.1-XM-048730815.1	1180.56	0.0556338	0.0994754	0.559272	0.575976	0.720073	FANCD2	FancD2/
Nvec-vc1.1-XM-048727683.1	8.80843	-0.211909	0.579443	-0.365711	0.714581	0.823844
Nvec-vc1.1-XM-048727692.1	13.1173	-1.09713	0.553284	-1.98294	0.0473741	0.113376		gag-asp_proteas/RVT_1/RT_RNaseH/Integrase_H2C2/rve/
Nvec-vc1.1-XM-048730818.1	11.1553	-0.512231	0.480738	-1.06551	0.286645	0.449448	B3GALT6	Galactosyl_T/
Nvec-v1g225207	111.942	-0.426162	0.177258	-2.40419	0.0162083	0.0468144	B3GALT6
Nvec-vc1.1-XM-032376389.2	1259.05	-0.281869	0.111209	-2.53459	0.011258	0.0340921	RP2	TBCC/
Nvec-vc1.1-XM-032376388.2	720.768	-0.129726	0.109542	-1.18426	0.236311	0.391185	DDX31	DEAD/Helicase_C/DUF4217/
Nvec-vc1.1-XM-032376401.2	725.985	0.171031	0.113343	1.50897	0.131306	0.254297	FBXO7	PI31_Prot_N/F-box-like/
Nvec-vc1.1-XM-032376414.2	2146.76	0.107824	0.0919122	1.17312	0.240747	0.396666	NSF	CDC48_2/AAA/AAA_lid_3/AAA/
Nvec-vc1.1-XM-032376415.2	1174	0.0906481	0.0772035	1.17415	0.240337	0.396067	MTMR14
Nvec-vc1.1-XM-032376420.2	1088.73	-0.309906	0.113184	-2.73807	0.00618003	0.0202975	CEP41	Rhodanese/
Nvec-vc1.1-XM-001628238.3	235.504	0.391709	0.135484	2.89118	0.00383798	0.0134874	MEST	Abhydrolase_6/
Nvec-vc1.1-XM-048725566.1	816.971	0.765831	0.114464	6.69061	2.2224e-11	2.86523e-10
Nvec-v1g245614	2331.4	-0.0645815	0.11316	-0.570711	0.568196	0.714359	TRIM2	DUF5128/
Nvec-vc1.1-XM-032376385.2	1.92074	1.02696	1.49109	0.688733	0.490991	0.650924
Nvec-vc1.1-XM-001628241.3	221.53	-0.04456	0.18879	-0.23603	0.81341	0.889751	TRIM2	DUF5128/NHL/
Nvec-vc1.1-XM-048726237.1	5.26928	1.52736	0.768608	1.98717	0.0469033	0.112474
Nvec-vc1.1-XM-048727705.1	7.86633	1.92088	0.641367	2.99499	0.00274457	0.0100634
Nvec-vc1.1-XM-032367880.2	28.8007	1.48481	0.387723	3.82958	0.000128363	0.000633199
Nvec-vc1.1-XM-048726266.1	1.87493	1.51078	1.26294	1.19624	0.231603	0.385582
Nvec-vc1.1-XM-032368146.2	8.60445	0.93237	0.601098	1.55111	0.120875	0.238591
Nvec-vc1.1-XM-032376406.2	9.3232	-1.03895	0.534255	-1.94468	0.0518138	0.122023
Nvec-vc1.1-XM-032376403.2	397.331	-0.558131	0.0985142	-5.66548	1.46613e-08	1.35222e-07	EFCAB12
Nvec-vc1.1-XM-032376404.2	2117.92	-0.375153	0.102958	-3.64376	0.000268679	0.00124803	CAMK1D	Pkinase/
Nvec-vc1.1-XM-001628243.3	871.448	-0.097033	0.139346	-0.696347	0.486212	0.646978		ESSS/
Nvec-vc1.1-XM-001628267.3	896.251	0.212415	0.113194	1.87656	0.0605779	0.138315	NAA10	Acetyltransf_1/
Nvec-vc1.1-XM-001628244.3	428.954	-0.0708949	0.118951	-0.596003	0.551173	0.70136	SUV39H2	Pre-SET/SET/
Nvec-vc1.1-XM-001628268.3	588.467	0.127702	0.0967777	1.31954	0.18699	0.330101	DCP1B	DCP1/mRNA_decap_C/
Nvec-vc1.1-XM-048726123.1	507.223	-0.0875119	0.0998735	-0.876228	0.380906	0.548226	PKD2L2	Ion_trans/
Nvec-vc1.1-XM-032376411.2	15.2672	-0.605332	0.554603	-1.09147	0.275067	0.43625	MC4R	7tm_1/
Nvec-vc1.1-XM-048726142.1	75.1766	-0.0823323	0.247374	-0.332825	0.739267	0.840769	HTR2A	7tm_1/
Nvec-vc1.1-XM-032381555.2	45.8511	1.22237	0.272991	4.47771	7.54496e-06	4.58481e-05
Nvec-vc1.1-XM-048726161.1	49.1585	2.17368	0.328365	6.61972	3.59891e-11	4.54221e-10		Tae4/
Nvec-v1g213132	172.263	1.37324	0.175169	7.83949	4.52394e-15	8.29706e-14		Tae4/
Nvec-vc1.1-XM-048726153.1	90.0718	0.251876	0.20041	1.2568	0.208825	0.357688
Nvec-vc1.1-XM-001628271.3	230.001	0.995981	0.218606	4.55606	5.21225e-06	3.25494e-05		Tae4/
Nvec-vc1.1-XM-001628273.3	684.189	0.372673	0.110446	3.37425	0.000740163	0.00312004
Nvec-vc1.1-XM-001628248.3	6.14706	0.693692	0.681167	1.01839	0.308494	0.472432	C12orf40
Nvec-vc1.1-XM-048728320.1	11.9777	0.412348	0.453051	0.910158	0.362739	0.529709	HRH2	7tm_1/
Nvec-vc1.1-XM-032369105.2	36.1298	0.579004	0.264743	2.18704	0.0287397	0.0752686	TSHR	LRR_8/7tm_1/
Nvec-vc1.1-XM-048727088.1	377.962	0.230384	0.113841	2.02373	0.0429977	0.104918	NCKIPSD	SH3_9/DUF2013/
Nvec-vc1.1-XM-048727059.1	1172.98	-0.140673	0.0873779	-1.60994	0.107412	0.217546	FBH1	F-box/AAA_19/UvrD_C/
Nvec-vc1.1-XM-048730672.1	248.854	-0.334781	0.121052	-2.7656	0.00568187	0.0189303	ANKRD16	Ank_2/Ank_4/Ank_2/Ank_2/Ank/
Nvec-vc1.1-XM-048731694.1	4.80979	0.517013	0.829704	0.62313	0.533199	0.687471	GP2	Laminin_G_3/PAN_1/
Nvec-vc1.1-XM-048727707.1	16.1589	0.24688	0.463939	0.532138	0.59463	0.734221	ANGPT2	PAN_1/Fibrinogen_C/
Nvec-vc1.1-XM-048727252.1	58.7126	0.398774	0.272647	1.4626	0.143577	0.27177		PAN_1/Fibrinogen_C/
Nvec-vc1.1-XM-032373310.2	1281.6	-0.143739	0.0914165	-1.57235	0.11587	0.230873	RICTOR	RICTOR_N/RICTOR_M/RasGEF_N_2/RICTOR_V/
Nvec-vc1.1-XM-001625762.3	139.357	0.376194	0.178752	2.10455	0.0353304	0.0893578	GPX7	GSHPx/
Nvec-vc1.1-XM-001625750.3	1415.72	0.906901	0.105511	8.59531	8.30376e-18	2.00882e-16	CDC20	ANAPC4_WD40/WD40/WD40/WD40/
Nvec-vc1.1-XM-001625763.3	744.483	0.0314218	0.100433	0.312864	0.754384	0.85065	TRAPPC5	TRAPP/
Nvec-vc1.1-XM-001625752.3	72.9854	0.0289965	0.19775	0.146632	0.883423	0.932723	TMEM249	DUF4579/
Nvec-vc1.1-XM-032373308.2	2106.9	0.0247292	0.129063	0.191605	0.848051	0.911736	BCL2L1	Bcl-2/
Nvec-NVE11067	332.255	-0.127701	0.167013	-0.764617	0.4445	0.609353
Nvec-vc1.1-XM-001625765.3	163.699	0.166462	0.157223	1.05877	0.289706	0.453136		CECR6_TMEM121/
Nvec-vc1.1-XM-001625753.3	334.109	-0.0641596	0.12163	-0.527497	0.597848	0.736759	ZWILCH	Zwilch/
Nvec-v1g246929	590.695	0.000142022	0.148373	0.000957193	0.999236	0.999497		DUF1772/
Nvec-vc1.1-XM-048725835.1	887.018	2.7573	0.165151	16.6956	1.4116e-62	4.58984e-60	HMCN1	VWA_2/
Nvec-vc1.1-XM-032373315.2	241.682	-0.216445	0.171441	-1.2625	0.206768	0.355242
Nvec-vc1.1-XM-048727718.1	34.6824	-0.80239	0.292422	-2.74395	0.00607055	0.0199755	EN2	Homeodomain/
Nvec-vc1.1-XM-048727723.1	4.42565	0.332093	0.833839	0.39827	0.690431	0.808671		RVT_1/
Nvec-vc1.1-XM-001625768.3	48.3183	-1.07266	0.29364	-3.65298	0.000259213	0.00120903		Homeodomain/
Nvec-vc1.1-XM-048728392.1	1.92365	-0.560599	1.1087	-0.505636	0.613112	0.749168		Homeodomain/
Nvec-vc1.1-XM-001625754.3	2.8501	-0.671376	0.972939	-0.690049	0.490163	0.650207	GSC2	Homeodomain/
Nvec-vc1.1-XM-048728390.1	2136.52	-0.117656	0.0784624	-1.49952	0.133739	0.257725	ABCD3	ABC_membrane_2/ABC_tran/
Nvec-vc1.1-XM-048728431.1	2495.66	-0.34393	0.0923123	-3.72572	0.000194759	0.000929188	MPDZ	L27_2/PDZ/PDZ/PDZ/PDZ/PDZ/PDZ/PDZ/PDZ/PDZ/PDZ/PDZ/PDZ/
Nvec-vc1.1-XM-032373306.2	3.12049	-0.169244	0.919897	-0.183982	0.854028	0.914982
Nvec-vc1.1-XM-048728326.1	6435.55	-0.831437	0.132649	-6.26797	3.65784e-10	4.08927e-09		TIR_2/SAM_1/
Nvec-NVE11081	3.19574	0.334117	0.838152	0.398635	0.690162	0.808505
Nvec-vc1.1-XM-001625757.3	39.8987	1.27148	0.296396	4.2898	1.78837e-05	0.000101986		CECR6_TMEM121/
Nvec-vc1.1-XM-048731911.1	445.304	-0.438797	0.134747	-3.25645	0.00112814	0.00455244	UGCG	Glyco_transf_21/
Nvec-vc1.1-XM-048731912.1	413.091	0.0525652	0.140544	0.374012	0.708395	0.819703	CLPP	CLP_protease/
Nvec-vc1.1-XM-048727745.1	11.6694	-0.0220417	0.60001	-0.0367356	0.970696	0.983565	SHOC1	DUF5587/
Nvec-vc1.1-XM-048731913.1	44.8762	-0.312785	0.283782	-1.1022	0.270375	0.430733	SHOC1	DUF5587/
Nvec-vc1.1-XM-048731915.1	12261.2	-0.40819	0.0929989	-4.38919	1.13776e-05	6.71592e-05	CAPSL	EF-hand_7/EF-hand_7/
Nvec-vc1.1-XM-032372412.2	598.892	-0.422404	0.102079	-4.138	3.50353e-05	0.00019078	CAPSL	EF-hand_7/EF-hand_7/
Nvec-vc1.1-XM-048731914.1	480.116	0.287337	0.126323	2.27462	0.0229287	0.0626498	ORC1	AAA/AAA_lid_10/Cdc6_C/
Nvec-vc1.1-XM-048728475.1	3.40213	-0.832222	0.829658	-1.00309	0.315817	0.480083
Nvec-NVE17500	44.2699	-0.401564	0.268098	-1.49783	0.134178	0.258415
Nvec-NVE7135	4.37148	-0.102854	0.733238	-0.140274	0.888444	0.935714
Nvec-vc1.1-XM-048727747.1	7.43024	0.0854599	0.562828	0.15184	0.879313	0.930239		RVT_1/
Nvec-vc1.1-XM-048728470.1	3.79877	-1.23304	0.959221	-1.28546	0.198632	0.345214	ZMYM1	DUF4371/
Nvec-vc1.1-XM-048727761.1	85.4229	-0.149257	0.218075	-0.684429	0.493704	0.653458
Nvec-vc1.1-XM-048724165.1	252.043	0.196386	0.161909	1.21294	0.225154	0.377929
Nvec-vc1.1-XM-048724147.1	237.801	-1.0504	0.189727	-5.53638	3.08794e-08	2.73748e-07		RVT_1/
Nvec-v1g217544	78.3169	-1.24773	0.255856	-4.87669	1.0788e-06	7.49571e-06	SENP1	Peptidase_C48/
Nvec-vc1.1-XM-048725709.1	71.2472	2.08939	0.492138	4.24553	2.18073e-05	0.000122647	CPA2	Propep_M14/Peptidase_M14/
Nvec-vc1.1-XM-048725714.1	1.61196	-0.44078	1.45848	-0.30222	0.762484	0.856754		Exo_endo_phos_2/
Nvec-vc1.1-XM-048727766.1	3.09779	0.195049	1.2244	0.159302	0.873431	0.926867	MC1R	7tm_1/
Nvec-vc1.1-XM-048720398.1	494.349	0.24752	0.169784	1.45785	0.144881	0.273456	MCM10	zf-primase/Mcm10/
Nvec-vc1.1-XM-032372176.2	1547.8	-0.7278	0.0885368	-8.22031	2.02977e-16	4.32656e-15	KIAA1257	DUF4550/
Nvec-vc1.1-XM-032372165.2	43.9007	1.2583	0.308755	4.07541	4.59341e-05	0.000244914
Nvec-vc1.1-XM-048728409.1	528.917	-0.484622	0.145644	-3.32743	0.000876497	0.00363169	CXXC1	PHD/zf-CXXC/zf-CpG_bind_C/
Nvec-vc1.1-XM-048728411.1	708.113	0.00145056	0.0905387	0.0160215	0.987217	0.993275	BAP1	Peptidase_C12/UCH_C/
Nvec-vc1.1-XM-032372172.2	10.7143	0.815678	0.718569	1.13514	0.256316	0.414228	TMEM26	Tmem26/Tmem26/
Nvec-vc1.1-XM-048725435.1	1533.89	-0.163996	0.0809544	-2.02579	0.0427865	0.104536	NOL9	CLP1_P/
Nvec-vc1.1-XM-032372175.2	12.5631	-0.291293	0.421956	-0.69034	0.48998	0.650099
Nvec-vc1.1-XM-001624808.3	175.914	-0.0906998	0.142221	-0.637738	0.523644	0.678848	GEMIN2	SIP1/
Nvec-vc1.1-XM-001624824.3	146.697	-0.256077	0.170382	-1.50295	0.132851	0.256528	ARMCX1	Arm_2/
Nvec-vc1.1-XM-001624807.3	231.956	-0.0654321	0.128437	-0.50945	0.610437	0.746917	MRPS25	L51_S25_CI-B8/
Nvec-NVE22666	1.87854	-2.13226	1.24217	-1.71655	0.086061	0.183322
Nvec-vc1.1-XM-032372187.2	14.8964	-0.124896	0.410292	-0.304407	0.760818	0.855691
Nvec-vc1.1-XM-048731600.1	42.4356	0.494022	0.281943	1.7522	0.0797389	0.172575	SLC32A1	Aa_trans/
Nvec-vc1.1-XM-048727772.1	15.0811	-0.810464	0.4454	-1.81963	0.068815	0.153203	SLC32A1	RVT_1/RT_RNaseH/Integrase_H2C2/rve/Aa_trans/
Nvec-vc1.1-XM-032372185.2	241.234	0.130261	0.157312	0.828042	0.407647	0.574852	SLC32A1	Aa_trans/
Nvec-vc1.1-XM-032372182.2	25.5891	0.355694	0.32216	1.10409	0.269553	0.429851	NPFFR1	7tm_1/
Nvec-vc1.1-XM-032372186.2	262.087	0.190515	0.138929	1.37131	0.170278	0.308601
Nvec-vc1.1-XM-001624805.3	88.4633	0.603731	0.314903	1.91719	0.0552133	0.128327	FGF9	FGF/
Nvec-vc1.1-XM-048731595.1	47.6659	2.50503	0.309644	8.09001	5.96598e-16	1.20222e-14	VWDE	VWD/SEA/
Nvec-vc1.1-XM-001632027.3	2214.14	-0.22951	0.0785035	-2.92356	0.00346054	0.0123007	QARS1	tRNA_synt_1c_R1/tRNA_synt_1c_R2/tRNA-synt_1c/tRNA-synt_1c_C/
Nvec-vc1.1-XM-032381032.2	1671.53	-1.10711	0.143944	-7.69126	1.45692e-14	2.54781e-13	ATP6V1FNB
Nvec-vc1.1-XM-048727185.1	524.325	0.253634	0.14276	1.77664	0.0756269	0.16528	HDAC6	zf-UBP/ADP_ribosyl_GH/
Nvec-vc1.1-XM-032362924.2	194.768	-0.183501	0.155091	-1.18319	0.236736	0.391681	APEX2	Exo_endo_phos/zf-GRF/
Nvec-vc1.1-XM-032362927.2	167.308	0.723969	0.185018	3.91295	9.11745e-05	0.000462968
Nvec-vc1.1-XM-032362886.2	1182.03	2.85602	0.187323	15.2465	1.73753e-52	3.30028e-50	FAT4	HH_signal/VWA/Cadherin/Cadherin/Cadherin/Cadherin/Cadherin/Cadherin/Cadherin/Cadherin/Cadherin/Cadherin/Cadherin/Cadherin/Cadherin/Cadherin/Cadherin/Cadherin/Cadherin/Cadherin/Cadherin/Cadherin/Cadherin/Ig_3/Ig_3/EGF/SH2/
Nvec-vc1.1-XM-032362934.2	39.0625	1.47911	0.278661	5.3079	1.10893e-07	9.0296e-07	ELF1	Ets/
Nvec-NVE9884	4.83303	1.49529	0.767205	1.949	0.0512951	0.121009
Nvec-vc1.1-XM-048724900.1	57.0171	0.769709	0.263245	2.92393	0.00345645	0.0122885
Nvec-vc1.1-XM-032362855.2	25.6382	0.621244	0.338331	1.8362	0.0663276	0.148927
Nvec-NVE9886	204.115	-0.740665	0.151479	-4.88956	1.01059e-06	7.04991e-06
Nvec-vc1.1-XM-032362858.2	698.606	0.0793377	0.152731	0.519459	0.603441	0.741222	ERCC6L2	TUDOR/SNF2_N/Helicase_C/VIGSSK/
Nvec-vc1.1-XM-032362860.2	2859.04	0.0574464	0.103403	0.55556	0.578512	0.721879	PDE4D	PDE4_UCR/PDEase_I/
Nvec-vc1.1-XM-032362966.1	624.955	-0.0770557	0.0972896	-0.792024	0.428346	0.594559	GET3	ArsA_ATPase/
Nvec-vc1.1-XM-032362872.2	331.25	-0.236997	0.183257	-1.29325	0.195925	0.341568	ASNSD1	GATase_7/Asn_synthase/
Nvec-vc1.1-XM-032362875.2	121.177	-0.289898	0.168289	-1.72262	0.0849567	0.181433	PRDM6	SET/zf-C2H2/zf-C2H2/
Nvec-vc1.1-XM-001638150.3	596.023	0.00238419	0.117366	0.0203141	0.983793	0.991442	TESK2	Pkinase_Tyr/
Nvec-vc1.1-XM-001638205.3	932.084	-0.79963	0.142027	-5.63012	1.80081e-08	1.64274e-07	SPATA1	SPATA1_C/
Nvec-vc1.1-XM-001638152.3	6293.17	-0.308431	0.152303	-2.02511	0.0428561	0.104639	TXN	Thioredoxin/
Nvec-vc1.1-XM-032363017.2	21.8121	2.9817	0.48666	6.12686	8.9631e-10	9.47895e-09	TAL1	HLH/
Nvec-vc1.1-XM-032362829.1	2.78643	4.85328	1.31449	3.69215	0.000222366	0.00105071	LYL1	HLH/
Nvec-vc1.1-XM-048731942.1	1.32929	2.94856	1.72163	1.71266	0.0867753	0.184474	LYL1	HLH/
Nvec-vc1.1-XM-032362852.2	760.833	-0.0966127	0.172392	-0.560426	0.575189	0.719324	CWC27	Pro_isomerase/
Nvec-vc1.1-XM-032362850.2	1030.98	0.125543	0.0951333	1.31966	0.18695	0.330061	DBT	Biotin_lipoyl/E3_binding/2-oxoacid_dh/
Nvec-vc1.1-XM-032362854.2	576.64	-0.221527	0.10874	-2.03722	0.041628	0.102161	SREK1IP1	zf-CCHC_3/
Nvec-vc1.1-XM-048731950.1	964.589	-0.272724	0.163773	-1.66526	0.095861	0.199414	HMGXB4	HMG_box/
Nvec-vc1.1-XM-032362826.2	37.6302	-0.0575699	0.329004	-0.174982	0.861093	0.919366	HRH2	7tm_1/
Nvec-vc1.1-XM-001638157.3	1692.92	-0.448895	0.0905113	-4.95954	7.06597e-07	5.05797e-06	DYRK2	Pkinase/
Nvec-vc1.1-XM-032362879.2	893.384	0.024264	0.0858213	0.282727	0.777386	0.86741	FBXL5	F-box-like/LRR_6/
Nvec-vc1.1-XM-032362947.2	4096.18	-0.253965	0.0726402	-3.4962	0.000471935	0.0020832	TMPO	Thymopoietin/LEM/
Nvec-vc1.1-XM-032362945.2	970.683	-0.121124	0.130899	-0.925321	0.354799	0.52097	DNAJC2	DnaJ/RAC_head/Myb_DNA-binding/
Nvec-vc1.1-XM-032362949.2	31.0342	-0.0835393	0.28296	-0.295234	0.767815	0.860781
Nvec-vc1.1-XM-048731951.1	101.753	1.74008	0.40088	4.34066	1.42056e-05	8.23076e-05	SLC5A9	SSF/
Nvec-vc1.1-XM-048731949.1	1417.97	1.59242	0.152771	10.4236	1.9355e-25	8.32527e-24	SLC5A9	SSF/
Nvec-vc1.1-XM-032362942.2	3643.86	-0.884055	0.0882193	-10.0211	1.2311e-23	4.71406e-22	SLC5A9	SSF/
Nvec-vc1.1-XM-048725472.1	116.89	-0.240418	0.161932	-1.48469	0.137627	0.263346	HARBI1	DDE_Tnp_4/
Nvec-vc1.1-XM-048725611.1	16.2913	-0.307447	0.403603	-0.761756	0.446205	0.610862
Nvec-vc1.1-XM-048725067.1	88.7572	-0.431047	0.223221	-1.93103	0.053479	0.125164		RVT_1/RT_RNaseH_2/
Nvec-vc1.1-XM-048725433.1	34.5132	-0.265393	0.390728	-0.679229	0.496993	0.656091
Nvec-vc1.1-XM-048727802.1	10.0397	-0.0995347	0.477947	-0.208255	0.83503	0.903968		DDE_Tnp_4/
Nvec-vc1.1-XM-048727807.1	12.6891	-0.0289884	0.507142	-0.0571602	0.954418	0.974171
Nvec-vc1.1-XM-048727810.1	8.73619	1.0497	0.666875	1.57406	0.115473	0.230179
Nvec-vc1.1-XM-032362959.2	52.8094	-0.175963	0.219208	-0.802723	0.422135	0.58862		SRF-TF/
Nvec-v1g240015	79.2134	0.966801	0.197504	4.89511	9.82525e-07	6.87159e-06
Nvec-vc1.1-XM-032362939.2	514.968	0.42741	0.133457	3.2026	0.00136192	0.00538925		DUF19/
Nvec-vc1.1-XM-032362941.2	16.2807	-0.0833641	0.440239	-0.189361	0.84981	0.912812
Nvec-vc1.1-XM-032362969.2	58.4958	0.0580994	0.215752	0.269288	0.787708	0.873996
Nvec-vc1.1-XM-032362878.2	7867.41	0.0304382	0.156988	0.193889	0.846263	0.910742	ALAS2	Preseq_ALAS/Aminotran_1_2/
Nvec-vc1.1-XM-001638220.3	36.4085	0.0897196	0.275711	0.325412	0.744869	0.844611	SLC16A10	MFS_1/
Nvec-vc1.1-XM-032362911.2	309.558	0.498613	0.13618	3.66144	0.000250805	0.00117267	MSRB3	SelR/
Nvec-vc1.1-XM-032362906.2	237.818	1.81813	0.19274	9.43307	3.9827e-21	1.26079e-19		DUF1759/
Nvec-v1g90177	444.935	-0.264191	0.16931	-1.56041	0.118664	0.235317		AT_hook/AT_hook/AT_hook/AT_hook/
Nvec-vc1.1-XM-032362930.2	72.0141	0.316219	0.237263	1.33278	0.182605	0.32421	HEMK1	PrmC_N/MTS/
Nvec-vc1.1-XM-001638224.3	71.745	0.115586	0.223514	0.517132	0.605064	0.742455	TSHR	LRR_8/7tm_1/
Nvec-vc1.1-XM-032362902.2	6212.83	-0.382076	0.11187	-3.41536	0.000636989	0.00272646	ALDH1L2	Formyl_trans_N/Formyl_trans_C/PP-binding/Aldedh/
Nvec-vc1.1-XM-032362986.2	20.6709	0.155448	0.369831	0.420321	0.674251	0.796639	NPFFR2	7tm_1/
Nvec-vc1.1-XM-032362965.2	182.052	-0.316767	0.153122	-2.06872	0.0385724	0.0960005	RNF212B	zf-RING_5/
Nvec-vc1.1-XM-001638165.3	1050.63	1.28254	0.102938	12.4594	1.24357e-35	9.94269e-34	PLBD1	Phospholip_B/
Nvec-vc1.1-XM-032362899.2	447.224	-0.0633526	0.115543	-0.548303	0.583484	0.726289	DDX20	DEAD/Helicase_C/
Nvec-vc1.1-XM-048732149.1	636.622	-0.490079	0.164752	-2.97464	0.00293332	0.0106291
Nvec-vc1.1-XM-048732156.1	12.8042	1.25385	0.492986	2.54337	0.0109788	0.0333915
Nvec-v1g200708	47.285	-0.20422	0.229483	-0.889911	0.373514	0.540791
Nvec-vc1.1-XM-048732117.1	826.468	-0.851348	0.1776	-4.79363	1.63787e-06	1.10598e-05	KCND3	BTB_2/Ion_trans/
Nvec-vc1.1-XM-001638168.3	138.719	-0.210593	0.200153	-1.05216	0.292727	0.456189	KCND1	BTB_2/Ion_trans/
Nvec-vc1.1-XM-001638169.3	220.912	-0.024202	0.362444	-0.0667743	0.946761	0.970021	KCND3	BTB_2/Ion_trans/
Nvec-vc1.1-XM-032362915.2	94.4284	-0.227101	0.207241	-1.09583	0.273154	0.434114	KCND3	BTB_2/Ion_trans/
Nvec-v1g200716	76.0892	0.107252	0.253996	0.422259	0.672836	0.795641
Nvec-vc1.1-XM-032362952.2	380.831	-0.13899	0.0978049	-1.42109	0.155289	0.287944
Nvec-vc1.1-XM-001638232.3	14.2517	0.577842	0.530915	1.08839	0.276424	0.43804	HRH2	7tm_1/
Nvec-NVE1348	25.0707	-0.0440931	0.394516	-0.111765	0.91101	0.950085
Nvec-vc1.1-XM-048724524.1	45.705	0.58997	0.236203	2.49772	0.0124994	0.0373154
Nvec-vc1.1-XM-001638174.3	1.89134	2.67292	1.56673	1.70605	0.0879982	0.186496	MC4R	7tm_1/
Nvec-vc1.1-XM-048731255.1	47.5888	0.476815	0.312399	1.5263	0.126935	0.247522	ADORA2A	7tm_1/
Nvec-vc1.1-XM-032362893.2	95.9276	0.0951016	0.290343	0.327549	0.743252	0.843153	ADGRL2	Laminin_G_3/fn3/fn3/fn3/EGF_3/GAIN/GPS/7tm_2/
Nvec-vc1.1-XM-048727821.1	80.0126	-0.188555	0.23151	-0.814455	0.415385	0.582518
Nvec-vc1.1-XM-001638180.3	3361.15	0.552495	0.0903126	6.11759	9.50002e-10	1.00027e-08	ATP6V0B	ATP-synt_C/ATP-synt_C/
Nvec-vc1.1-XM-001638240.3	720.733	-0.136094	0.112697	-1.20761	0.227197	0.380075	LEPROT	Vps55/
Nvec-vc1.1-XM-032373052.2	1.10813	1.7432	2.18357	0.798324	0.424682	0.591141
Nvec-NVE11496	44.1922	-0.3074	0.275465	-1.11593	0.264452	0.423972
Nvec-vc1.1-XM-032377987.2	56.9436	-0.455311	0.228565	-1.99204	0.0463671	0.111481	KRBA2	Integrase_H2C2/rve/
Nvec-vc1.1-XM-001629620.3	421.062	1.73836	0.315754	5.50543	3.68271e-08	3.22451e-07	MFSD6	MFS_1_like/
Nvec-vc1.1-XM-032377964.2	1135.24	-0.564642	0.0972336	-5.80707	6.35756e-09	6.10734e-08	MGAT5	Glyco_transf_18/
Nvec-vc1.1-XM-048722817.1	901.717	-0.537598	0.0993157	-5.41302	6.19708e-08	5.24183e-07	C2orf69	adh_short/adh_short_C2/UPF0565/UPF0565/
Nvec-vc1.1-XM-048722808.1	8.2337	0.519221	0.549541	0.944827	0.344747	0.511386	NLGN4X	COesterase/
Nvec-vc1.1-XM-001629597.3	1859.93	1.3619	0.106378	12.8024	1.58893e-37	1.42439e-35	MAN2B1	Glyco_hydro_38N/Alpha-mann_mid/Glyco_hydro_38C/Glyco_hydro38C2/
Nvec-vc1.1-XM-048722308.1	40.8294	-0.642191	0.275725	-2.3291	0.0198539	0.0556935		RVT_1/RT_RNaseH_2/Integrase_H2C2/
Nvec-vc1.1-XM-032378020.2	99.4571	0.44343	0.177734	2.4949	0.0125993	0.0375892		Fuseless/
Nvec-vc1.1-XM-032378021.2	2750.35	-0.476873	0.118372	-4.02861	5.6107e-05	0.000294247	TBXT	T-box/
Nvec-vc1.1-XM-032377996.2	702.166	0.113875	0.0934451	1.21863	0.222985	0.375379	USE1	Use1/
Nvec-vc1.1-XM-032377989.1	4.61125	1.81751	0.766485	2.37123	0.017729	0.0506874		rve/
Nvec-vc1.1-XM-032377982.2	6496.6	-0.320259	0.136283	-2.34997	0.018775	0.0531475	KMT2C	zf-HC5HC2H/PHD/PHD/PHD/FYRN/FYRC/SET/
Nvec-vc1.1-XM-001629605.3	1690.51	-0.291048	0.10388	-2.80176	0.00508241	0.0171596	SMAD4	MH1/MH1/zf-HC5HC2H_2/PHD/PHD/
Nvec-vc1.1-XM-032377971.2	547.616	-0.0679037	0.12427	-0.546423	0.584775	0.727377		Tubulin-binding/
Nvec-vc1.1-XM-048724342.1	695.764	-0.331711	0.112337	-2.95283	0.00314872	0.0113309
Nvec-vc1.1-XM-001629606.3	941.117	-0.378717	0.120772	-3.13579	0.00171391	0.00662362
Nvec-vc1.1-XM-032377992.2	1131.81	0.034186	0.102259	0.334308	0.738147	0.839894	WDSUB1	WD40/WD40/WD40/WD40/WD40/WD40/SAM_1/U-box/
Nvec-vc1.1-XM-032377991.2	6.52479	-0.588224	0.817349	-0.719673	0.471726	0.634036	ADGRE5	EGF_CA/EGF_CA/EGF_CA/EGF_CA/EGF_3/
Nvec-vc1.1-XM-001629607.3	94.3255	0.0197816	0.223557	0.0884857	0.929491	0.960456	CGAS	Mab-21/
Nvec-vc1.1-XM-032377986.2	978.349	1.24334	0.165019	7.5345	4.9021e-14	8.13511e-13
Nvec-vc1.1-XM-032377994.2	65.0363	1.02277	0.248772	4.11127	3.93496e-05	0.000212106
Nvec-vc1.1-XM-001629629.3	2137.25	0.823191	0.11145	7.38622	1.51059e-13	2.39102e-12	HMOX2	Heme_oxygenase/
Nvec-vc1.1-XM-001629608.2	722.335	-0.0679443	0.0931971	-0.729039	0.465978	0.628998	AVL9	Avl9/
Nvec-vc1.1-XM-032378002.2	47.575	-0.127065	0.231834	-0.548088	0.583631	0.726425
Nvec-vc1.1-XM-032378000.2	82.0742	2.35743	0.233293	10.105	5.24744e-24	2.05024e-22	NKX6_2	Homeodomain/
Nvec-vc1.1-XM-032377997.2	322.091	-0.426681	0.197977	-2.1552	0.031146	0.0805914	ECHDC2	Formyl_trans_N/Formyl_trans_C/ECH_1/
Nvec-vc1.1-XM-001629631.3	373.769	0.133288	0.126431	1.05423	0.291776	0.455409	MTHFS	5-FTHF_cyc-lig/
Nvec-vc1.1-XM-032378001.2	468.185	-0.33087	0.108888	-3.03864	0.0023765	0.00884058	SLC50A1	MtN3_slv/MtN3_slv/
Nvec-NVE3587	119.095	-0.693023	0.185308	-3.73984	0.000184141	0.000882043
Nvec-vc1.1-XM-048720860.1	337.809	-1.06926	0.115221	-9.28008	1.69354e-20	5.1003e-19	CNBD2	cNMP_binding/
Nvec-vc1.1-XM-032377963.2	242.37	2.26126	0.197474	11.4509	2.3273e-30	1.36118e-28
Nvec-vc1.1-XM-032377962.2	16666.3	-0.31688	0.120434	-2.63114	0.00850992	0.0268035	PRLHR	7tm_1/
Nvec-vc1.1-XM-001629615.3	2242.27	-0.274711	0.13574	-2.0238	0.0429907	0.104915	PRELID1	PRELI/
Nvec-vc1.1-XM-032377961.2	907.274	-0.925323	0.188773	-4.90178	9.49733e-07	6.6568e-06	ACSF2	AMP-binding/AMP-binding_C/
Nvec-vc1.1-XM-032378005.2	1320.48	0.833293	0.122412	6.80726	9.94724e-12	1.3326e-10	NPHP3	TPR_12/TPR_12/TPR_12/
Nvec-vc1.1-XM-048723326.1	1346.9	0.138956	0.177287	0.783795	0.43316	0.598987
Nvec-vc1.1-XM-032378016.2	15.2092	0.559623	0.486588	1.1501	0.250104	0.407058	ADRA2B	7tm_1/
Nvec-vc1.1-XM-001629618.3	416.113	-0.144102	0.119092	-1.21001	0.226275	0.379346		Usp/
Nvec-vc1.1-XM-032377968.2	876.985	-0.187024	0.161637	-1.15706	0.247249	0.403884	SNX13	PXA/RGS/PX/Nexin_C/
Nvec-vc1.1-XM-032377970.2	237.891	2.20604	0.290926	7.58284	3.38081e-14	5.70426e-13	MINPP1	His_Phos_2/
Nvec-vc1.1-XM-001629636.3	2148.78	-0.271851	0.0993286	-2.73689	0.00620237	0.0203395	DAZAP2	DAZAP2/
Nvec-NVE9956	129.29	-0.762798	0.167327	-4.55872	5.14672e-06	3.21507e-05
Nvec-v1g240024	147.483	-0.759415	0.209367	-3.62719	0.000286523	0.00132546
Nvec-vc1.1-XM-001638244.3	33.5109	0.235916	0.338467	0.697015	0.485793	0.646511	CKB	ATP-gua_PtransN/ATP-gua_Ptrans/
Nvec-vc1.1-XM-032362919.2	4422.28	0.546949	0.421366	1.29804	0.194274	0.339463	CENPF	CENP-F_C_Rb_bdg/
Nvec-vc1.1-XM-001638181.3	684.401	0.156699	0.101741	1.54017	0.123518	0.242424	STX17
Nvec-vc1.1-XM-032362921.2	45.7316	2.06964	0.255682	8.0946	5.74524e-16	1.1614e-14	COL26A1
Nvec-vc1.1-XM-048724116.1	3061.15	-0.58482	0.0731032	-7.99992	1.24499e-15	2.41495e-14	NEK10	Pkinase/
Nvec-vc1.1-XM-001638182.3	99.6387	2.27451	0.257896	8.8195	1.14969e-18	2.95653e-17		CBM_14/CBM_14/CBM_14/CBM_14/CBM_14/CBM_14/CBM_14/
Nvec-vc1.1-XM-032362841.2	5049.95	2.09397	0.425894	4.91665	8.80387e-07	6.2116e-06
Nvec-vc1.1-XM-032362844.2	14.6456	0.850406	0.442267	1.92284	0.0545006	0.127044
Nvec-vc1.1-XM-048723575.1	688.025	2.20436	0.113609	19.4031	7.27024e-84	3.98492e-81	P4HA2	P4Ha_N/2OG-FeII_Oxy_3/
Nvec-vc1.1-XM-048724368.1	5.21069	3.61077	1.07044	3.37315	0.000743138	0.00312914
Nvec-vc1.1-XM-032362956.2	826.563	-0.172415	0.128494	-1.34182	0.179656	0.320368	GLB1	Glyco_hydro_35/
Nvec-vc1.1-XM-001638250.3	159.208	0.0813397	0.143994	0.564883	0.572153	0.717398		Yae1_N/
Nvec-vc1.1-XM-048724386.1	2314.51	-0.0318793	0.0764783	-0.416841	0.676795	0.798791	CDK13	Pkinase/
Nvec-vc1.1-XM-048724387.1	1472.52	-0.0488859	0.0896482	-0.545308	0.585542	0.727999	MLX	HLH/
Nvec-vc1.1-XM-001638251.3	24.1598	0.278467	0.350296	0.794947	0.426644	0.593011	NLGN4Y	COesterase/
Nvec-vc1.1-XM-032363015.2	624.072	-0.440299	0.113717	-3.87189	0.000107993	0.000540498
Nvec-vc1.1-XM-001638188.3	2080.51	-0.0851823	0.079882	-1.06635	0.286265	0.449072	SMARCD1	SWIB/
Nvec-vc1.1-XM-032363026.2	17048	0.655896	0.230497	2.84558	0.00443311	0.0152917		Collagen/
Nvec-vc1.1-XM-032363021.2	745.531	-0.127726	0.133255	-0.958506	0.337807	0.504453	CCDC93	CCDC93_CC/
Nvec-vc1.1-XM-048724372.1	62.9494	-1.23098	0.275193	-4.47316	7.70738e-06	4.67462e-05	PTF1A	HLH/
Nvec-vc1.1-XM-032363025.2	219.99	0.597513	0.165848	3.60278	0.000314827	0.0014411	UGT8	UDPGT/
Nvec-vc1.1-XM-032363024.2	433.188	-0.0405232	0.139713	-0.290046	0.771781	0.863163	DNAJC1	DnaJ/
Nvec-vc1.1-XM-048723884.1	413.196	0.476766	0.312295	1.52665	0.126848	0.247427	FBLN7	EGF/EGF/EGF/EGF/EGF/EGF/EGF/EGF/EGF/EGF/EGF/EGF/EGF/EGF/EGF/EGF/EGF/EGF/EGF/EGF/EGF/EGF/EGF/EGF/EGF/EGF/EGF/EGF/EGF/EGF/EGF/EGF/EGF/EGF/EGF/hEGF/
Nvec-vc1.1-XM-048723889.1	9.93415	0.43451	0.55112	0.788413	0.430455	0.596386	ITGB6	PSI_integrin/Integrin_beta/I-EGF_1/EGF_2/Integrin_b_cyt/
Nvec-vc1.1-XM-032362880.1	968.582	0.217846	0.10412	2.09226	0.0364155	0.0917152	SPART	Senescence/
Nvec-vc1.1-XM-048723450.1	136.485	1.53582	0.241626	6.35618	2.06835e-10	2.36891e-09	ABCG4	ABC_tran/ABC2_membrane_7/ABC2_membrane/
Nvec-vc1.1-XM-032362885.2	1959.79	0.063179	0.0889825	0.710016	0.477695	0.639147	PSME3	PA28_alpha/PA28_beta/
Nvec-vc1.1-XM-001638192.3	28.671	0.271346	0.286592	0.946803	0.343739	0.510434	HRH2	7tm_1/
Nvec-vc1.1-XM-048722305.1	32.1543	2.29905	0.37465	6.13652	8.43502e-10	8.95999e-09	PLPP2	PAP2/
Nvec-vc1.1-XM-032362979.2	182.182	-1.01799	0.193775	-5.25346	1.49272e-07	1.18823e-06
Nvec-vc1.1-XM-032362976.2	14.7257	-0.797252	0.539684	-1.47726	0.139606	0.266169	HRH2	7tm_1/
Nvec-vc1.1-XM-032362974.2	284.774	0.454318	0.31346	1.44937	0.147235	0.276781	DRD1	7tm_1/
Nvec-vc1.1-XM-032362977.2	369.629	0.12694	0.149426	0.849515	0.395595	0.563282	TYR	Tyrosinase/
Nvec-vc1.1-XM-001638196.3	177.084	-0.241501	0.198571	-1.21619	0.223911	0.37637
Nvec-vc1.1-XM-048722301.1	667.891	-0.361439	0.0934942	-3.86589	0.000110683	0.000553099	AC006059.2
Nvec-vc1.1-XM-048724031.1	247.24	-0.272237	0.187197	-1.45429	0.145867	0.274803	NEK8	Pkinase/RCC1/RCC1/RCC1/RCC1/
Nvec-vc1.1-XM-032371859.2	19.2966	0.316825	0.366982	0.863324	0.387959	0.555584	BARHL1	Homeodomain/
Nvec-vc1.1-XM-048723604.1	151.637	-0.0787014	0.135672	-0.580084	0.561858	0.709544	PLS3	CH/CH/CH/CH/
Nvec-vc1.1-XM-048723601.1	776.955	-0.251889	0.128502	-1.96019	0.0499735	0.118445	EXD3	DNA_pol_A_exo1/Mut7-C/
Nvec-vc1.1-XM-032371878.2	640.965	0.563147	0.104211	5.40391	6.52034e-08	5.49829e-07
Nvec-vc1.1-XM-032371857.2	3.60662	0.596908	0.803316	0.743054	0.457449	0.621226
Nvec-vc1.1-XM-048724376.1	8208.88	-0.213549	0.0860633	-2.4813	0.0130905	0.0388683	IGF2BP2	KH_1/KH_1/
Nvec-NVE13734	3780.43	-0.126393	0.145712	-0.867411	0.385717	0.553282
Nvec-vc1.1-XM-048724379.1	855.398	0.0512774	0.103035	0.497668	0.618718	0.753816	VPS8	Vps8/
Nvec-vc1.1-XM-048724383.1	34.1064	0.850869	0.336791	2.5264	0.0115238	0.0347433		hEGF/hEGF/hEGF/
Nvec-vc1.1-XM-048724382.1	14.0788	1.14695	0.447127	2.56515	0.0103132	0.0316254	THBS2	hEGF/EGF/EGF/EGF/EGF_CA/
Nvec-vc1.1-XM-048724377.1	112.349	1.13912	0.285479	3.99022	6.60116e-05	0.000342632	VWDE	Trypsin/EGF/EGF/EGF/EGF/
Nvec-vc1.1-XM-001623084.3	740.83	2.41855	0.142261	17.0008	8.10025e-65	2.82537e-62	SIX4	SIX1_SD/Homeodomain/
Nvec-vc1.1-XM-032370185.2	171.033	-0.0137593	0.165598	-0.0830888	0.933781	0.963462	EEF1AKMT3	Methyltransf_16/
Nvec-vc1.1-XM-032370183.2	831.916	0.247834	0.103587	2.39252	0.016733	0.0481484	GALNT1	Glycos_transf_2/Ricin_B_lectin/
Nvec-vc1.1-XM-032370184.2	73.1947	-0.645083	0.188325	-3.42538	0.000613946	0.00264139	LTB4R2	7tm_1/
Nvec-vc1.1-XM-048724381.1	1112.47	0.192644	0.150704	1.2783	0.201144	0.348357	DCBLD2	CUB/Ig_3/Ion_trans_2/
Nvec-vc1.1-XM-032370178.2	28.5979	0.635229	0.375515	1.69162	0.0907183	0.1911	HMCN1	Laminin_G_3/TSP_1/TSP_1/TSP_1/TSP_1/TSP_1/TSP_1/fn3/fn3/fn3/fn3/fn3/fn3/Ion_trans_2/
Nvec-vc1.1-XM-048724378.1	734.181	2.71242	0.200041	13.5593	6.98303e-42	8.53264e-40	F2	Lustrin_cystein/Ldl_recept_b/Ldl_recept_b/Ldl_recept_b/Sushi/I-set/Trypsin/
Nvec-vc1.1-XM-001635622.3	58.2785	0.0171774	0.238656	0.0719756	0.942621	0.967795		Usp/
Nvec-vc1.1-XM-048724237.1	129.844	-0.649584	0.260974	-2.48907	0.0128077	0.0381348		Usp/
Nvec-vc1.1-XM-048724238.1	3067.41	-0.472951	0.158901	-2.97639	0.0029166	0.010583		Usp/
Nvec-NVE18013	5.73024	0.53992	0.691252	0.781076	0.434758	0.60046
Nvec-vc1.1-XM-001635623.3	2601.98	-0.0428866	0.119136	-0.35998	0.718862	0.826805	FAH	FAA_hydrolase_N/FAA_hydrolase/
Nvec-vc1.1-XM-001635567.3	492.956	-0.194056	0.137574	-1.41056	0.158376	0.292311	LRRC47	LRR_8/LRR_8/
Nvec-vc1.1-XM-001635624.3	3005.08	0.177541	0.0800267	2.21852	0.0265195	0.0706731	EIF1	SUI1/
Nvec-vc1.1-XM-032385263.2	2343.64	0.473737	0.103053	4.59701	4.28593e-06	2.71896e-05	SLC30A2	Cation_efflux/
Nvec-vc1.1-XM-048724240.1	368.376	0.0520695	0.104282	0.499315	0.617557	0.752631	F8A1	SNAP/
Nvec-vc1.1-XM-001635568.3	1281.79	0.0244112	0.122072	0.199974	0.841501	0.907695	RETSAT	NAD_binding_8/
Nvec-vc1.1-XM-032385264.2	43.2765	-0.0577562	0.244934	-0.235803	0.813586	0.88984
Nvec-vc1.1-XM-001635569.3	146.863	-0.664776	0.267971	-2.48078	0.0131096	0.038913	SSTR4	7tm_1/
Nvec-vc1.1-XM-001635570.3	2026.09	-0.106146	0.0812806	-1.30592	0.191581	0.335766	DDX42	DEAD/Helicase_C/
Nvec-vc1.1-XM-032385316.2	1552.04	0.0427784	0.103797	0.412137	0.680239	0.801185	SLC11A2	Nramp/
Nvec-vc1.1-XM-001635572.3	815.008	-0.118134	0.110532	-1.06878	0.28517	0.448088	PLEKHG1	RhoGEF/
Nvec-vc1.1-XM-001635573.3	1684.81	-0.0889627	0.110691	-0.803706	0.421567	0.58817	BAHD1	BAH/
Nvec-vc1.1-XM-032385251.2	213.77	0.0539615	0.119275	0.452414	0.650971	0.779345	ANKLE2	LEM/Ank_2/
Nvec-vc1.1-XM-032385249.2	469.335	0.452464	0.216478	2.09011	0.0366076	0.0920661	AVIL	Gelsolin/Gelsolin/Gelsolin/Gelsolin/VHP/
Nvec-vc1.1-XM-048724087.1	847.699	0.551816	0.104219	5.29479	1.19155e-07	9.6613e-07	IHH	HH_signal/Hint/
Nvec-vc1.1-XM-032385228.1	39.2079	-0.39184	0.468301	-0.836727	0.402746	0.570192
Nvec-vc1.1-XM-032385307.2	222.079	-0.25825	0.162242	-1.59176	0.111438	0.223832		XLF/
Nvec-vc1.1-XM-032385312.2	12.5756	0.0791823	0.474039	0.167037	0.867341	0.923366	GALR1	7tm_1/
Nvec-vc1.1-XM-001635631.3	1373.78	-0.0723786	0.119143	-0.607494	0.543523	0.695315	GPR155	Mem_trans/Mem_trans/DEP/
Nvec-vc1.1-XM-001635578.3	712.037	-0.109856	0.104789	-1.04836	0.294474	0.458122	BLOC1S1	GCN5L1/
Nvec-vc1.1-XM-001635632.3	734.659	-0.113173	0.097577	-1.15983	0.246118	0.402586	TMEM198	DUF4203/
Nvec-vc1.1-XM-032385279.2	361.45	-0.172419	0.102028	-1.68992	0.0910439	0.191638	STARD3	MENTAL/START/
Nvec-NVE18036	150.568	-0.458992	0.163877	-2.80083	0.0050971	0.0171941
Nvec-vc1.1-XM-032385285.2	931.861	-0.0676105	0.10558	-0.640371	0.521931	0.677543
Nvec-vc1.1-XM-032385281.2	3059.34	-0.171211	0.115886	-1.47742	0.139564	0.266116	RECK	Kazal_2/Kazal_2/Kazal_2/
Nvec-vc1.1-XM-032385229.2	1.57637	1.69496	1.44607	1.17211	0.241151	0.397
Nvec-vc1.1-XM-001635636.3	412.827	-0.296627	0.0996948	-2.97535	0.00292653	0.0106129	ZSWIM2	SWIM/ZZ/zf-RING_2/
Nvec-vc1.1-XM-032385290.2	890.71	-1.16307	0.137131	-8.48149	2.2233e-17	5.20143e-16		Collagen/Collagen/
Nvec-vc1.1-XM-001635639.3	1102.36	0.139355	0.11259	1.23772	0.215818	0.366427	SLC25A40	Mito_carr/Mito_carr/Mito_carr/
Nvec-vc1.1-XM-001635582.3	155.372	-0.378463	0.151855	-2.49227	0.012693	0.0378403	TMUB2	ubiquitin/
Nvec-vc1.1-XM-032385286.2	163.617	-0.615431	0.193457	-3.18123	0.0014665	0.0057674	MFSD6	MFS_1_like/
Nvec-vc1.1-XM-001635583.2	3604.75	-0.0219112	0.0905299	-0.242033	0.808755	0.886719	PTGES3	CS/
Nvec-vc1.1-XM-001635641.3	501.147	-0.107402	0.0982531	-1.09312	0.274343	0.435498	YBEY	UPF0054/
Nvec-vc1.1-XM-048724102.1	1066.25	-0.234892	0.117658	-1.9964	0.0458906	0.110585		TPR_8/TPR_8/TPR_17/
Nvec-vc1.1-XM-001635642.3	328.621	-0.611021	0.123988	-4.92807	8.30479e-07	5.89634e-06	BTBD3	BTB/
Nvec-vc1.1-XM-001635585.3	70.4917	0.203788	0.207237	0.983358	0.325431	0.490847	CYGB	Globin/
Nvec-vc1.1-XM-032385215.2	101.021	0.486458	0.279637	1.73961	0.0819284	0.17628		DUF885/
Nvec-vc1.1-XM-032385204.2	1016.69	-0.0112925	0.121539	-0.0929121	0.925973	0.958735	MYO3A	Pkinase/Myosin_head/IQ/IQ/IQ/IQ/IQ/
Nvec-vc1.1-XM-048724245.1	87.1959	0.39867	0.293794	1.35697	0.17479	0.314498	PTPRF	Laminin_G_3/fn3/fn3/fn3/fn3/fn3/fn3/fn3/Ion_trans_2/
Nvec-vc1.1-XM-032385246.1	1192.47	0.13398	0.0993045	1.34918	0.177279	0.317374	C7orf57
Nvec-vc1.1-XM-001635587.3	22.1951	0.226026	0.359788	0.628221	0.529859	0.684361	KDM2A	F-box-like/LRR_6/
Nvec-vc1.1-XM-001635646.3	14.2256	-0.756086	0.425481	-1.77702	0.0755657	0.165203	ENPP5	Phosphodiest/
Nvec-vc1.1-XM-001635588.3	3133.36	-0.422898	0.156386	-2.7042	0.00684691	0.0222102
Nvec-vc1.1-XM-032385262.2	80.9393	2.44433	0.273981	8.92152	4.59923e-19	1.22714e-17	RGN	SGL/
Nvec-vc1.1-XM-001635648.3	8.40372	0.206577	0.518529	0.39839	0.690343	0.808617	ADRA1A	7tm_1/
Nvec-vc1.1-XM-032385306.2	1203.01	-0.132835	0.0988722	-1.3435	0.179109	0.31975	KANSL2	zf-C3Hc3H/zf-C3Hc3H/
Nvec-vc1.1-XM-001635650.3	1257.3	0.122615	0.0843461	1.45371	0.146027	0.275023	RHEB	Ras/
Nvec-vc1.1-XM-001635589.3	504.214	0.164231	0.146998	1.11723	0.263895	0.423326	CNPY2	DUF3456/
Nvec-NVE18063	15.4038	-0.174396	0.410917	-0.424407	0.671269	0.794562		Cys_knot/
Nvec-vc1.1-XM-032385271.2	909.086	-0.678532	0.0910732	-7.45041	9.30529e-14	1.51026e-12	ANKAR	Ank_2/Arm/Arm/
Nvec-vc1.1-XM-032385180.2	35.654	0.00204189	0.266531	0.00766099	0.993887	0.99711	WRN
Nvec-vc1.1-XM-032385230.1	49.4253	-0.368051	0.246164	-1.49515	0.134876	0.259476	NAT16	Acetyltransf_1/
Nvec-vc1.1-XM-048723824.1	279.147	-0.227052	0.140107	-1.62056	0.105113	0.214041	NAT16	Acetyltransf_10/
Nvec-vc1.1-XM-048723820.1	4.95208	3.58123	1.20829	2.96387	0.00303795	0.0109734	CHRNA9	Neur_chan_LBD/Neur_chan_memb/
Nvec-vc1.1-XM-032385222.2	119.774	-0.471521	0.164945	-2.85866	0.00425433	0.014788	NAT16	Acetyltransf_1/
Nvec-vc1.1-XM-032385226.2	1991.33	-0.193756	0.145491	-1.33174	0.182946	0.324606	SAP18	SAP18/
Nvec-vc1.1-XM-001635656.3	28.052	-0.682071	0.315628	-2.16099	0.0306958	0.07965		Il2rg/
Nvec-vc1.1-XM-001635594.3	1784.68	0.0403015	0.0805814	0.500134	0.616981	0.752266	CHMP2A	Snf7/
Nvec-vc1.1-XM-032385202.2	41.954	0.801955	0.273265	2.93472	0.00333853	0.0119267	SLC5A3	SSF/
Nvec-vc1.1-XM-032385203.2	196.207	-0.454826	0.196495	-2.3147	0.0206295	0.0575228	CCDC89
Nvec-vc1.1-XM-001635596.3	2591.4	0.0387784	0.0875791	0.442781	0.657924	0.784634	ARPC2	P34-Arc/
Nvec-v1g97421	16.0698	1.54423	0.469588	3.28849	0.00100727	0.00411837	NPFFR1	7tm_1/
Nvec-vc1.1-XM-048723265.1	17.3245	4.02477	0.820166	4.90726	9.23581e-07	6.4901e-06	NKX3_1	Homeodomain/
Nvec-vc1.1-XM-048723261.1	1458.95	-0.163785	0.0704626	-2.32442	0.020103	0.0562755	AKT3	PH/Pkinase/Pkinase_C/
Nvec-vc1.1-XM-032385196.2	1483.23	-0.0205334	0.0975383	-0.210516	0.833265	0.90328	LRP11	MANEC/
Nvec-vc1.1-XM-032385199.2	204.189	-0.000183675	0.137874	-0.0013322	0.998937	0.999302	FAM187A	Dynein_attach_N/RPAP3_C/
Nvec-vc1.1-XM-001635599.3	724.013	-0.276043	0.0920674	-2.99827	0.00271516	0.00996321	UPP2	PNP_UDP_1/
Nvec-vc1.1-XM-032385270.2	1230.85	-0.14113	0.0832472	-1.69531	0.0900168	0.189997	LRRFIP2	LRRFIP/
Nvec-vc1.1-XM-001635600.3	1231.09	0.451571	0.183219	2.46465	0.0137147	0.0404275	CYB561	Cytochrom_B561/
Nvec-vc1.1-XM-032385254.2	479.044	0.0292679	0.10228	0.286154	0.77476	0.865436	AKR1A1	Aldo_ket_red/
Nvec-vc1.1-XM-048724160.1	407.914	-0.0860855	0.138648	-0.620895	0.534669	0.688534	ZCWPW2	zf-CW/PWWP/ARID/
Nvec-vc1.1-XM-048724161.1	91.3066	-0.361129	0.188786	-1.9129	0.0557606	0.129411	ZCWPW2	PWWP/ARID/
Nvec-vc1.1-XM-048724163.1	472.229	0.278852	0.150673	1.85071	0.0642117	0.144854	VKORC1	VKOR/
Nvec-vc1.1-XM-001635664.3	1302.46	-0.786892	0.139289	-5.64936	1.61045e-08	1.47822e-07	SLC23A1	Xan_ur_permease/
Nvec-vc1.1-XM-001635665.3	3.97329	0.772953	0.901116	0.857773	0.391018	0.558382	MMP19	PG_binding_1/Peptidase_M10/ShK/
Nvec-vc1.1-XM-001635666.3	908.574	0.463941	0.174632	2.65668	0.00789142	0.025131	NUSAP1	NUSAP/NUSAP/
Nvec-vc1.1-XM-001635603.3	468.758	0.0517981	0.0926954	0.558799	0.576299	0.720278	FKRP	LicD/
Nvec-vc1.1-XM-032385241.2	251.444	-0.816743	0.134631	-6.06654	1.30696e-09	1.35602e-08	FAM221A	FAM221/
Nvec-vc1.1-XM-032385242.1	27.5572	-0.345589	0.461559	-0.748744	0.454012	0.618196	ZBED9
Nvec-vc1.1-XM-048724167.1	12.766	-0.498928	0.42798	-1.16577	0.243706	0.400137	HMCN2	I-set/
Nvec-vc1.1-XM-032385310.1	452.93	-0.0209638	0.112267	-0.186731	0.851871	0.913948	SLC40A1	FPN1/
Nvec-vc1.1-XM-032385273.2	204.169	-0.147328	0.139775	-1.05404	0.291864	0.455468	GMPPB	NTP_transferase/
Nvec-vc1.1-XM-032385272.2	106.521	-0.528977	0.199466	-2.65196	0.0080026	0.0254259	MARCHF1	RINGv/
Nvec-vc1.1-XM-032385217.2	3.07206	0.210875	1.01527	0.207703	0.835461	0.90418
Nvec-vc1.1-XM-001635668.3	1711.04	0.353717	0.103204	3.42736	0.000609477	0.00262275	ORMDL1	ORMDL/
Nvec-vc1.1-XM-001635669.3	616.725	-0.0636473	0.133976	-0.475065	0.634741	0.766402	BBS5	BBL5/
Nvec-vc1.1-XM-048724407.1	1399.12	0.299983	0.107433	2.79229	0.00523361	0.0175958	PDE11A	GAF/GAF/PDEase_I/
Nvec-vc1.1-XM-048724405.1	866.064	-0.406216	0.0990606	-4.10068	4.11933e-05	0.00022105	ALS2	RCC1/RCC1_2/RCC1/RCC1/MORN/MORN/MORN/MORN/MORN/MORN/MORN/VPS9/
Nvec-vc1.1-XM-032385220.2	1313.74	-0.0144775	0.130692	-0.110776	0.911794	0.950271	FUT8
Nvec-vc1.1-XM-001635609.3	75.8767	0.481959	0.290134	1.66116	0.096681	0.200859	BMI1	zf-C3HC4_2/
Nvec-vc1.1-XM-048723624.1	297.469	-0.353503	0.250465	-1.41138	0.158132	0.291973	BMI1	zf-C3HC4_2/
Nvec-vc1.1-XM-001635675.3	13.2835	-0.188111	0.428228	-0.439278	0.66046	0.786319	ATXN2L
Nvec-vc1.1-XM-048723625.1	369.591	-0.315798	0.142635	-2.21403	0.0268266	0.0713295	BMI1	zf-C3HC4_2/
Nvec-vc1.1-XM-048723628.1	538.791	-0.95001	0.109813	-8.65116	5.09802e-18	1.25708e-16	PPP1R27	Ank_5/Ank_2/
Nvec-vc1.1-XM-001635614.3	3607.25	-0.0578059	0.100132	-0.577297	0.563739	0.71089	CCDC47	DUF1682/
Nvec-v1g53427	6.39803	0.301853	0.711406	0.424304	0.671344	0.794562
Nvec-NVE18112	467.357	-0.711644	0.196302	-3.62525	0.000288678	0.00133317
Nvec-vc1.1-XM-032385181.2	1362.17	-0.31476	0.180296	-1.7458	0.0808464	0.174382	DDX23	DEAD/Helicase_C/
Nvec-NVE18114	714.139	0.363672	0.19098	1.90424	0.0568793	0.131451	COX7A2
Nvec-vc1.1-XM-001635616.3	1105.19	0.188404	0.102823	1.83232	0.0669041	0.149923	ESPL1	Peptidase_C50/
Nvec-vc1.1-XM-032385184.2	1.9088	4.33253	1.47935	2.92866	0.00340421	0.0121297	ATOH1	HLH/
Nvec-vc1.1-XM-048723880.1	678.448	0.100081	0.106267	0.941785	0.346303	0.512732	AAAS	WD40/
Nvec-vc1.1-XM-032384433.2	62.0673	1.44022	0.402648	3.57686	0.00034774	0.00157782	TWIST1	HLH/
Nvec-vc1.1-XM-032384474.2	53.0718	2.55151	0.283438	9.00198	2.21674e-19	6.07512e-18	SCX	HLH/
Nvec-vc1.1-XM-001634938.2	2.88313	-1.97247	1.13756	-1.73395	0.0829263	0.177968	FIGLA	HLH/
Nvec-vc1.1-XM-048724397.1	71.875	0.162374	0.250555	0.648058	0.516948	0.673178
Nvec-NVE19724	1031.97	0.0726674	0.132113	0.550039	0.582292	0.725229		Death/
Nvec-vc1.1-XM-048723767.1	1388.5	0.0218518	0.0963353	0.226831	0.820555	0.894761	KIAA1328	KIAA1328/
Nvec-vc1.1-XM-032384409.2	334.661	-0.884709	0.116427	-7.59883	2.98825e-14	5.05972e-13	SLC22A15	Sugar_tr/
Nvec-vc1.1-XM-001634939.3	497.645	0.727538	0.141776	5.13159	2.87307e-07	2.18718e-06	ANKZF1	bVLRF1/VATC/
Nvec-vc1.1-XM-001634942.3	485.485	0.424258	0.112094	3.78483	0.000153812	0.000748728	COQ10B	Polyketide_cyc/
Nvec-vc1.1-XM-032384461.2	200.016	-0.0469677	0.134639	-0.348842	0.727208	0.832632	BBS12	Cpn60_TCP1/Cpn60_TCP1/
Nvec-vc1.1-XM-032384462.2	370.439	0.175718	0.125643	1.39854	0.16195	0.297192	ORC4	AAA_16/ORC4_C/
Nvec-vc1.1-XM-032384466.2	22938.6	0.0630605	0.118624	0.531602	0.595002	0.734504	ATP5MC2	ATP-synt_C/
Nvec-vc1.1-XM-032384465.2	439.221	0.746636	0.208577	3.57966	0.000344037	0.00156324	SLC38A6	Aa_trans/
Nvec-vc1.1-XM-048721059.1	73.4969	2.69718	0.265671	10.1523	3.23506e-24	1.27698e-22	NAALAD2	PA/Peptidase_M28/TFR_dimer/
Nvec-vc1.1-XM-001634945.3	2520.38	-0.45057	0.086647	-5.20006	1.99228e-07	1.55429e-06	FZD5	Fz/Frizzled/
Nvec-vc1.1-XM-001634892.3	267.089	0.0570366	0.215307	0.264908	0.79108	0.876268	CAP2
Nvec-vc1.1-XM-001634946.3	103.279	-0.782483	0.214294	-3.65145	0.000260768	0.0012154	SIX1	SIX1_SD/Homeodomain/
Nvec-vc1.1-XM-032384437.2	1268.87	-0.275806	0.0918898	-3.00149	0.00268661	0.00987166	MCRS1	MCRS_N/FHA/
Nvec-NVE19743	2273.85	-0.547815	0.153739	-3.56329	0.000366233	0.00165278		HLH/
Nvec-vc1.1-XM-032384381.2	1665.82	1.94694	0.442613	4.39875	1.08877e-05	6.45057e-05		Laminin_G_3/
Nvec-vc1.1-XM-001634947.3	85.9808	0.327404	0.177073	1.84897	0.0644617	0.145384	TAMM41	Tam41_Mmp37/
Nvec-vc1.1-XM-001634894.3	646.392	-0.899022	0.143789	-6.25238	4.04249e-10	4.47755e-09	TEX49
Nvec-vc1.1-XM-032384382.2	1823.13	-0.185105	0.0808728	-2.28884	0.0220885	0.060883	ERLEC1	PRKCSH/PRKCSH/
Nvec-vc1.1-XM-032384383.2	17.1672	0.620546	0.388313	1.59805	0.110031	0.221633	QRFPR	7tm_1/
Nvec-vc1.1-XM-048723292.1	392.64	3.73287	0.192061	19.4359	3.83746e-84	2.16523e-81	NR2E3	zf-C4/Hormone_recep/
Nvec-vc1.1-XM-048724235.1	9.33081	1.10599	0.611555	1.80849	0.070531	0.1561	TMEM98	GCIP/
Nvec-vc1.1-XM-001634950.3	1190.29	-0.0382895	0.119144	-0.321373	0.747928	0.846554	NUMB	PID/
Nvec-vc1.1-XM-032384445.2	327.604	0.36901	0.153021	2.4115	0.0158871	0.0459904	ACSF2	AMP-binding/AMP-binding_C/
Nvec-vc1.1-XM-032384420.2	1931.87	-0.224775	0.119706	-1.87773	0.0604184	0.138033	SP9	zf-C2H2/zf-C2H2/zf-C2H2_4/
Nvec-vc1.1-XM-032384393.2	1.37505	-1.62575	1.52748	-1.06433	0.287177	0.449954		RVT_1/
Nvec-vc1.1-XM-032384450.2	2406.95	-0.564079	0.113081	-4.98826	6.09251e-07	4.40221e-06	SP5	zf-C2H2/zf-C2H2/zf-C2H2/
Nvec-vc1.1-XM-032384449.2	2968.84	-0.0323756	0.069939	-0.462911	0.643428	0.773355	OLA1	MMR_HSR1/YchF-GTPase_C/
Nvec-vc1.1-XM-032384447.2	2711.24	-0.0621374	0.0785914	-0.790639	0.429155	0.595096	SP3	zf-C2H2/zf-C2H2/zf-C2H2/
Nvec-vc1.1-XM-001634899.3	2136.92	-0.993966	0.140407	-7.07916	1.45029e-12	2.10457e-11	TTC25	TPR_8/TPR_12/TPR_12/
Nvec-vc1.1-XM-048724202.1	341.861	0.28373	0.10074	2.81646	0.00485559	0.0165101	PIF1	PIF1/PIF1/
Nvec-vc1.1-XM-032384430.2	2465.22	-0.102029	0.0723569	-1.41007	0.158518	0.292488	SIPA1L2	Rap_GAP/PDZ/
Nvec-vc1.1-XM-048721373.1	911.991	-0.117932	0.138299	-0.852736	0.393806	0.561234	ZNF106	WD40/
Nvec-vc1.1-XM-001634956.3	1236.31	1.375	0.175517	7.83401	4.72535e-15	8.64991e-14	GSC	Homeodomain/
Nvec-vc1.1-XM-032384470.2	3367.75	-0.0426728	0.0685301	-0.622687	0.53349	0.687708	LARP4	La/
Nvec-vc1.1-XM-048724127.1	692.806	0.0573199	0.110867	0.517013	0.605147	0.74251	ACAD11	APH/Acyl-CoA_dh_N/Acyl-CoA_dh_M/Acyl-CoA_dh_1/
Nvec-vc1.1-XM-048724131.1	82.0591	-0.138526	0.204171	-0.678479	0.497468	0.656493	TUBB4B	Tubulin/Tubulin_C/
Nvec-vc1.1-XM-032384378.2	1490.89	0.0557876	0.103292	0.540098	0.589129	0.730566	ABCB6	MTABC_N/ABC_membrane/ABC_tran/
Nvec-vc1.1-XM-032384376.2	1073.89	0.0558737	0.118438	0.471757	0.6371	0.768398
Nvec-vc1.1-XM-001634959.3	75.055	-1.42147	0.229742	-6.18726	6.12177e-10	6.62007e-09		Ank_4/
Nvec-vc1.1-XM-048724132.1	1457.82	0.261486	0.0812656	3.21768	0.00129234	0.00514895	EPB41L5	FERM_N/FERM_M/FERM_C/FA/
Nvec-vc1.1-XM-048722729.1	880.314	-0.185461	0.0835166	-2.22065	0.026375	0.0703627	EAF1	EAF/
Nvec-vc1.1-XM-048724402.1	171.682	1.55813	0.195361	7.97566	1.51572e-15	2.91358e-14		DUF1759/RVT_1/Peptidase_A17/Integrase_H2C2/DUF5641/
Nvec-vc1.1-XM-048722700.1	60.4527	-0.147818	0.379697	-0.389305	0.697051	0.812865
Nvec-vc1.1-XM-048722705.1	3226.6	-0.297707	0.149592	-1.99012	0.046578	0.111918	DDX46	DEAD/Helicase_C/
Nvec-vc1.1-XM-048724403.1	342.577	-0.542123	0.169501	-3.19835	0.00138216	0.00546483	GABBR2	ANF_receptor/7tm_3/
Nvec-vc1.1-XM-048724404.1	1124.67	-0.0917512	0.104268	-0.879956	0.378883	0.546216	PHYHD1	PhyH/PhyH/
Nvec-vc1.1-XM-001634910.3	503.939	-0.115171	0.127097	-0.906162	0.36485	0.532022	EIF2A
Nvec-vc1.1-XM-001634963.3	1319.49	-0.693304	0.106246	-6.52546	6.77943e-11	8.27859e-10	ENKUR	Enkurin/
Nvec-vc1.1-XM-048722689.1	9490.79	-0.0955237	0.0739026	-1.29256	0.196162	0.341889	SF3B1	SF3b1/
Nvec-vc1.1-XM-032384486.2	59.9317	4.27145	0.371428	11.5001	1.31785e-30	7.90053e-29	NAT8	Acetyltransf_1/
Nvec-vc1.1-XM-032384468.2	602.857	0.221865	0.0963827	2.30192	0.0213399	0.0591938	RPP25L	Alba/
Nvec-vc1.1-XM-001634913.3	8056.81	-0.583772	0.171403	-3.40585	0.000659576	0.00281122	SLC34A2	Na_Pi_cotrans/Na_Pi_cotrans/
Nvec-vc1.1-XM-001634965.3	455.435	0.00250485	0.113773	0.0220161	0.982435	0.990594		zf-C3HC4_3/
Nvec-vc1.1-XM-048724297.1	4831.25	2.96159	0.52471	5.64424	1.65917e-08	1.52149e-07	COL1A2	Collagen/Collagen/Collagen/Collagen/Collagen/Collagen/COLFI/
Nvec-vc1.1-XM-048724301.1	5652.81	0.000260705	0.0720342	0.00361918	0.997112	0.998605	BZW1	W2/
Nvec-vc1.1-XM-001634914.3	569.992	-0.333263	0.121381	-2.74558	0.00604035	0.0199001	ACBD5	ACBP/
Nvec-vc1.1-XM-048723175.1	1618.85	-0.332453	0.0769495	-4.32041	1.55741e-05	8.95875e-05	UBR3	zf-UBR/RhoGAP/UBA_4/PRT6_C/
Nvec-vc1.1-XM-032384374.2	1556.08	0.0359693	0.0861785	0.417381	0.6764	0.798526	AGAP3	Ras/ArfGap/
Nvec-vc1.1-XM-001634917.3	198.342	-0.202529	0.16357	-1.23818	0.215649	0.366204
Nvec-vc1.1-XM-032384411.2	1159.03	0.460483	0.133068	3.46052	0.000539139	0.00234691	SLC39A10	Zip/Zip/
Nvec-vc1.1-XM-032384416.2	650.877	-0.271542	0.0951756	-2.85306	0.00433003	0.0149968	CCNT1	Cyclin_N/
Nvec-vc1.1-XM-048722758.1	318.456	-0.191766	0.153056	-1.25291	0.210239	0.359275	PDE12	Exo_endo_phos/
Nvec-vc1.1-XM-048722748.1	2816.06	0.270896	0.1107	2.44712	0.0144003	0.0422733	SHMT2	SHMT/
Nvec-vc1.1-XM-032384401.2	1525.48	0.575826	0.145348	3.96172	7.44122e-05	0.000382919	DLGAP2	GKAP/
Nvec-v1g43778	8.64059	0.218984	0.733401	0.298587	0.765255	0.858869	TACR2	7tm_1/
Nvec-vc1.1-XM-048724152.1	421.786	-0.0936684	0.098059	-0.955226	0.339464	0.506161	POFUT2	O-FucT/
Nvec-vc1.1-XM-001634922.3	704.791	0.0987137	0.115729	0.85297	0.393676	0.56109	KLHDC3	Kelch_6/Kelch_1/Kelch_1/Kelch_1/Kelch_6/
Nvec-vc1.1-XM-048723266.1	2291.15	0.331676	0.077335	4.28883	1.79619e-05	0.000102382	ATG9A	APG9/
Nvec-vc1.1-XM-001634923.3	2155.85	-0.99829	0.135935	-7.3439	2.07458e-13	3.24359e-12	RSPH1	MORN/MORN/MORN/MORN/MORN/MORN/MORN/
Nvec-vc1.1-XM-032384369.2	717.264	-0.00758044	0.0855762	-0.0885812	0.929415	0.960456	SNAP23	SNAP-25/
[truncated: 17,185 more rows]
