# Supplementary material for: Functional characterization of specialized immune cells in a cnidarian reveals an ancestral antiviral program
Source: Nat Commun. 2026 Apr 24;17:5699. doi: 10.1038/s41467-026-72325-8 (PMC13319465; doi:10.1038/s41467-026-72325-8)
Supplement: Supplementary file 3 — Supplementary Data S1-S25 [file 41467_2026_72325_MOESM3_ESM.zip › Supplementary Data/Supplementary Data S20.xlsx]

## Sheet: Supplementary Data S20
	ID	Description	GeneRatio	BgRatio	RichFactor	FoldEnrichment	zScore	pvalue	p.adjust	qvalue	geneID	Count
GO:0006364	GO:0006364	rRNA processing	17/538	76/14138	0.223684	5.87815	8.48085	2.72226e-09	1.31485e-06	1.2551e-06	Nvec_vc1.1_XM_032369225.2/Nvec_vc1.1_XM_001637159.3/Nvec_vc1.1_XM_001635990.2/Nvec_vc1.1_XM_032366305.2/Nvec_vc1.1_XM_001640711.3/Nvec_vc1.1_XM_048728295.1/Nvec_vc1.1_XM_032380692.2/Nvec_vc1.1_XM_001624004.3/Nvec_vc1.1_XM_001633750.3/Nvec_vc1.1_XM_048729698.1/Nvec_vc1.1_XM_001628387.3/Nvec_vc1.1_XM_001625598.3/Nvec_vc1.1_XM_048726169.1/Nvec_vc1.1_XM_001636383.3/Nvec_vc1.1_XM_048720794.1/Nvec_vc1.…	17
GO:0042254	GO:0042254	ribosome biogenesis	11/538	52/14138	0.211538	5.55898	6.55052	3.2016e-06	0.000773185	0.000738052	Nvec_vc1.1_XM_032369225.2/Nvec_vc1.1_XM_001637159.3/Nvec_vc1.1_XM_032366305.2/Nvec_vc1.1_XM_032372138.2/Nvec_vc1.1_XM_001623352.3/Nvec_vc1.1_XM_001624004.3/Nvec_vc1.1_XM_001632908.3/Nvec_vc1.1_XM_048726169.1/Nvec_vc1.1_XM_001635984.3/Nvec_vc1.1_XM_048720794.1/Nvec_vc1.1_XM_001627631.3	11
GO:0006412	GO:0006412	translation	22/538	198/14138	0.111111	2.91987	5.41094	6.60528e-06	0.00106345	0.00101513	Nvec_vc1.1_XM_001639753.3/Nvec_vc1.1_XM_032377434.2/Nvec_vc1.1_XM_001640555.3/Nvec_v1g120285/Nvec_vc1.1_XM_001624032.3/Nvec_vc1.1_XM_001640047.3/Nvec_vc1.1_XM_048727492.1/Nvec_vc1.1_XM_001641847.3/Nvec_vc1.1_XM_032363371.2/Nvec_vc1.1_XM_001641105.3/Nvec_vc1.1_XM_001635473.2/Nvec_vc1.1_XM_048729551.1/Nvec_vc1.1_XM_032378306.2/Nvec_vc1.1_XM_048727385.1/Nvec_vc1.1_XM_001625318.3/Nvec_vc1.1_XM_001625…	22
GO:0003735	GO:0003735	structural constituent of ribosome	19/538	159/14138	0.119497	3.14024	5.39787	9.84386e-06	0.00106461	0.00101624	Nvec_vc1.1_XM_001639753.3/Nvec_vc1.1_XM_032377434.2/Nvec_vc1.1_XM_001637159.3/Nvec_vc1.1_XM_001634805.3/Nvec_vc1.1_XM_001640555.3/Nvec_v1g120285/Nvec_vc1.1_XM_001624032.3/Nvec_vc1.1_XM_001624807.3/Nvec_vc1.1_XM_001641847.3/Nvec_vc1.1_XM_032363371.2/Nvec_vc1.1_XM_001641105.3/Nvec_vc1.1_XM_032374422.2/Nvec_vc1.1_XM_001625318.3/Nvec_vc1.1_XM_001625955.3/Nvec_vc1.1_XM_032383687.1/Nvec_vc1.1_XM_048721…	19
GO:0030150	GO:0030150	protein import into mitochondrial matrix	6/538	15/14138	0.4	10.5115	7.33048	1.10209e-05	0.00106461	0.00101624	Nvec_vc1.1_XM_001632497.3/Nvec_vc1.1_XM_032364780.2/Nvec_vc1.1_XM_001636420.3/Nvec_vc1.1_XM_001632673.3/Nvec_vc1.1_XM_001622850.3/Nvec_vc1.1_XM_001637249.3	6
GO:0008168	GO:0008168	methyltransferase activity	17/538	150/14138	0.113333	2.97827	4.84454	5.67375e-05	0.00456737	0.00435983	Nvec_vc1.1_XM_001632837.3/Nvec_vc1.1_XM_032382877.2/Nvec_vc1.1_XM_032364695.2/Nvec_vc1.1_XM_032385337.2/Nvec_vc1.1_XM_001620627.3/Nvec_vc1.1_XM_001639955.3/Nvec_vc1.1_XM_001640168.3/Nvec_vc1.1_XM_001628351.3/Nvec_vc1.1_XM_001633750.3/Nvec_vc1.1_XM_048727243.1/Nvec_vc1.1_XM_048727006.1/Nvec_vc1.1_XM_001632908.3/Nvec_vc1.1_XM_032380150.2/Nvec_vc1.1_XM_032365777.2/Nvec_vc1.1_XM_048726169.1/Nvec_vc1.…	17
GO:0042273	GO:0042273	ribosomal large subunit biogenesis	6/538	20/14138	0.3	7.88364	6.12699	7.25262e-05	0.00500431	0.00477691	Nvec_vc1.1_XM_032369225.2/Nvec_vc1.1_XM_001624004.3/Nvec_vc1.1_XM_001633750.3/Nvec_vc1.1_XM_032372957.2/Nvec_vc1.1_XM_032369572.2/Nvec_vc1.1_XM_048720794.1	6
GO:0000463	GO:0000463	maturation of LSU-rRNA from tricistronic rRNA transcript (SSU-rRNA, 5.8S rRNA, LSU-rRNA)	5/538	14/14138	0.357143	9.38529	6.24315	0.000117838	0.00711444	0.00679116	Nvec_vc1.1_XM_001625112.3/Nvec_vc1.1_XM_032366305.2/Nvec_vc1.1_XM_001624004.3/Nvec_vc1.1_XM_048726169.1/Nvec_vc1.1_XM_048720794.1	5
GO:0032259	GO:0032259	methylation	15/538	134/14138	0.11194	2.94166	4.49158	0.000175918	0.00944095	0.00901196	Nvec_vc1.1_XM_001632837.3/Nvec_vc1.1_XM_032382877.2/Nvec_vc1.1_XM_032364695.2/Nvec_vc1.1_XM_001620627.3/Nvec_vc1.1_XM_001639955.3/Nvec_vc1.1_XM_001640168.3/Nvec_vc1.1_XM_001628351.3/Nvec_vc1.1_XM_001633750.3/Nvec_vc1.1_XM_048727243.1/Nvec_vc1.1_XM_048727006.1/Nvec_vc1.1_XM_001632908.3/Nvec_vc1.1_XM_032365777.2/Nvec_vc1.1_XM_048726169.1/Nvec_vc1.1_XM_032370185.2/Nvec_vc1.1_XM_001636383.3	15
GO:0005525	GO:0005525	GTP binding	23/538	276/14138	0.0833333	2.1899	3.97057	0.000367999	0.0177744	0.0169667	Nvec_vc1.1_XM_001624387.3/Nvec_vc1.1_XM_001634596.3/Nvec_vc1.1_XM_001623372.3/Nvec_vc1.1_XM_001629963.3/Nvec_vc1.1_XM_048721066.1/Nvec_vc1.1_XM_001632169.3/Nvec_vc1.1_XM_001641894.3/Nvec_vc1.1_XM_032364617.2/Nvec_vc1.1_XM_032362615.2/Nvec_vc1.1_XM_001637149.3/Nvec_vc1.1_XM_001629948.3/Nvec_vc1.1_XM_001640047.3/Nvec_vc1.1_XM_001625124.3/Nvec_vc1.1_XM_001632915.3/Nvec_vc1.1_XM_001636475.3/Nvec_vc1.…	23
GO:0003924	GO:0003924	GTPase activity	19/538	216/14138	0.087963	2.31156	3.86336	0.000605721	0.0265967	0.0253881	Nvec_vc1.1_XM_001624387.3/Nvec_vc1.1_XM_001623372.3/Nvec_vc1.1_XM_001629963.3/Nvec_vc1.1_XM_048721066.1/Nvec_vc1.1_XM_001632169.3/Nvec_vc1.1_XM_032364617.2/Nvec_vc1.1_XM_032362615.2/Nvec_vc1.1_XM_001637149.3/Nvec_vc1.1_XM_001629948.3/Nvec_vc1.1_XM_001640047.3/Nvec_vc1.1_XM_001625124.3/Nvec_vc1.1_XM_001632915.3/Nvec_vc1.1_XM_001636475.3/Nvec_vc1.1_XM_032377445.2/Nvec_vc1.1_XM_001632180.3/Nvec_vc1.…	19
GO:0042147	GO:0042147	retrograde transport, endosome to Golgi	6/538	32/14138	0.1875	4.92728	4.42349	0.00114999	0.0447375	0.0427046	Nvec_vc1.1_XM_001625275.3/Nvec_vc1.1_XM_048721066.1/Nvec_vc1.1_XM_032372000.2/Nvec_vc1.1_XM_032381389.2/Nvec_vc1.1_XM_001626745.3/Nvec_vc1.1_XM_001636538.3	6
GO:0000462	GO:0000462	maturation of SSU-rRNA from tricistronic rRNA transcript (SSU-rRNA, 5.8S rRNA, LSU-rRNA)	5/538	22/14138	0.227273	5.97246	4.64223	0.00120411	0.0447375	0.0427046	Nvec_vc1.1_XM_048720466.1/Nvec_vc1.1_XM_032383351.2/Nvec_vc1.1_XM_032378235.2/Nvec_vc1.1_XM_001634870.3/Nvec_vc1.1_XM_001627631.3	5
