# Supplementary material for: Functional characterization of specialized immune cells in a cnidarian reveals an ancestral antiviral program
Source: Nat Commun. 2026 Apr 24;17:5699. doi: 10.1038/s41467-026-72325-8 (PMC13319465; doi:10.1038/s41467-026-72325-8)
Supplement: Supplementary file 3 — Supplementary Data S1-S25 [file 41467_2026_72325_MOESM3_ESM.zip › Supplementary Data/Supplementary Data S21.xlsx]

## Sheet: Supplementary Data S21
Orthogroup	Nvec	Spi
OG0000000	Nvec_v1g216088, Nvec_vc1.1_XM_048720637.1, Nvec_vc1.1_XM_048732226.1, Nvec_vc1.1_XM_048734370.1	XP_022777464.1, XP_022777546.1, XP_022777553.1, XP_022777589.1, XP_022777590.1, XP_022777609.1, XP_022777615.1, XP_022777633.1, XP_022777639.1, XP_022777672.1, XP_022777673.1, XP_022777912.1, XP_022777913.1, XP_022777914.1, XP_022777916.1, XP_022777970.1, XP_022777983.1, XP_022777995.1, XP_022777997.1, XP_022778046.1, XP_022778048.1, XP_022778056.1, XP_022778190.1, XP_022778193.1, XP_022778194.1,…
OG0000001	Nvec_vc1.1_XM_001632682.3, Nvec_vc1.1_XM_001632689.3, Nvec_vc1.1_XM_001633007.3, Nvec_vc1.1_XM_032372769.2, Nvec_vc1.1_XM_032373513.2, Nvec_vc1.1_XM_032387133.2, Nvec_vc1.1_XM_048732021.1, Nvec_vc1.1_XM_048732022.1, Nvec_vc1.1_XM_048732159.1, Nvec_vc1.1_XM_048732517.1, Nvec_vc1.1_XM_048732518.1, Nvec_vc1.1_XM_048732730.1, Nvec_vc1.1_XM_048732738.1, Nvec_vc1.1_XM_048732740.1, Nvec_vc1.1_XM_0487329…	XP_022777497.1, XP_022777498.1, XP_022777499.1, XP_022777510.1, XP_022777541.1, XP_022777667.1, XP_022777740.1, XP_022777757.1, XP_022777994.1, XP_022778084.1, XP_022778439.1, XP_022778625.1, XP_022781085.1, XP_022781088.1, XP_022781089.1, XP_022781129.1, XP_022781130.1, XP_022781131.1, XP_022781133.1, XP_022781158.1, XP_022781283.1, XP_022781285.1, XP_022784578.1, XP_022784737.1, XP_022785107.1,…
OG0000002	Nvec_vc1.1_XM_032376812.2, Nvec_vc1.1_XM_032380731.2, Nvec_vc1.1_XM_048730177.1	XP_022777551.1, XP_022777664.1, XP_022777698.1, XP_022777738.1, XP_022777799.1, XP_022777800.1, XP_022777988.1, XP_022778036.1, XP_022778037.1, XP_022778113.1, XP_022778203.1, XP_022778409.1, XP_022778556.1, XP_022778591.1, XP_022778781.1, XP_022778908.1, XP_022780157.1, XP_022780450.1, XP_022780451.1, XP_022780858.1, XP_022784717.1, XP_022784725.1, XP_022786217.1, XP_022786242.1, XP_022786251.1,…
OG0000003	Nvec_vc1.1_XM_032363607.2	XP_022777460.1, XP_022777560.1, XP_022777583.1, XP_022777631.1, XP_022777697.1, XP_022777812.1, XP_022777955.1, XP_022777971.1, XP_022778017.1, XP_022778018.1, XP_022778041.1, XP_022778089.1, XP_022778093.1, XP_022778114.1, XP_022778141.1, XP_022778158.1, XP_022778201.1, XP_022778235.1, XP_022778249.1, XP_022778269.1, XP_022778287.1, XP_022778360.1, XP_022778373.1, XP_022778653.1, XP_022778780.1,…
OG0000004	Nvec_vc1.1_XM_032384307.2, Nvec_vc1.1_XM_048734232.1, Nvec_vc1.1_XM_048734237.1, Nvec_vc1.1_XM_048734238.1, Nvec_vc1.1_XM_048734239.1, Nvec_vc1.1_XM_048734565.1	XP_022777517.1, XP_022777565.1, XP_022777580.1, XP_022777585.1, XP_022777587.1, XP_022777671.1, XP_022777706.1, XP_022777793.1, XP_022777824.1, XP_022777832.1, XP_022777850.1, XP_022777873.1, XP_022777925.1, XP_022777926.1, XP_022777990.1, XP_022778066.1, XP_022778138.1, XP_022778228.1, XP_022778248.1, XP_022778368.1, XP_022778375.1, XP_022778388.1, XP_022778437.1, XP_022778546.1, XP_022782421.1,…
OG0000005	Nvec_vc1.1_XM_001623828.3, Nvec_vc1.1_XM_001625522.3, Nvec_vc1.1_XM_032376490.2, Nvec_vc1.1_XM_048723372.1, Nvec_vc1.1_XM_048729790.1, Nvec_vc1.1_XM_048729791.1, Nvec_vc1.1_XM_048730459.1	XP_022777427.1, XP_022777431.1, XP_022777435.1, XP_022777476.1, XP_022777477.1, XP_022777479.1, XP_022777508.1, XP_022777657.1, XP_022777691.1, XP_022777811.1, XP_022777813.1, XP_022777958.1, XP_022778006.1, XP_022778479.1, XP_022778829.1, XP_022778830.1, XP_022778841.1, XP_022778859.1, XP_022778927.1, XP_022785067.1, XP_022786487.1, XP_022786569.1, XP_022787222.1, XP_022787223.1, XP_022787224.1,…
OG0000006	Nvec_NVE16365, Nvec_vc1.1_XM_001630299.3, Nvec_vc1.1_XM_001639950.3, Nvec_vc1.1_XM_032364790.2, Nvec_vc1.1_XM_032371163.2, Nvec_vc1.1_XM_032371179.2, Nvec_vc1.1_XM_032371805.2, Nvec_vc1.1_XM_032372872.2, Nvec_vc1.1_XM_032380319.2, Nvec_vc1.1_XM_048721378.1, Nvec_vc1.1_XM_048725471.1, Nvec_vc1.1_XM_048726521.1	XP_022777571.1, XP_022777605.1, XP_022777701.1, XP_022778456.1, XP_022782181.1, XP_022782182.1, XP_022782183.1, XP_022782184.1, XP_022782185.1, XP_022782186.1, XP_022782188.1, XP_022782189.1, XP_022782190.1, XP_022782670.1, XP_022782671.1, XP_022782734.1, XP_022783097.1, XP_022783127.1, XP_022784675.1, XP_022786849.1, XP_022786853.1, XP_022786855.1, XP_022786976.1, XP_022786985.1, XP_022787577.1,…
OG0000007	Nvec_NVE2341, Nvec_vc1.1_XM_032363803.2, Nvec_vc1.1_XM_032381046.2, Nvec_vc1.1_XM_048723373.1, Nvec_vc1.1_XM_048723374.1, Nvec_vc1.1_XM_048728386.1, Nvec_vc1.1_XM_048731530.1	XP_022777511.1, XP_022777535.1, XP_022777753.1, XP_022777754.1, XP_022777767.1, XP_022777801.1, XP_022777987.1, XP_022778009.1, XP_022778044.1, XP_022778097.1, XP_022778099.1, XP_022778132.1, XP_022778258.1, XP_022778487.1, XP_022783053.1, XP_022783054.1, XP_022783113.1, XP_022783117.1, XP_022783166.1, XP_022783168.1, XP_022783169.1, XP_022783170.1, XP_022783171.1, XP_022783214.1, XP_022783219.1,…
OG0000008	Nvec_NVE21419, Nvec_vc1.1_XM_032370334.2, Nvec_vc1.1_XM_048722731.1	XP_022777686.1, XP_022777714.1, XP_022777967.1, XP_022778115.1, XP_022778516.1, XP_022780185.1, XP_022781620.1, XP_022782206.1, XP_022782216.1, XP_022782695.1, XP_022783251.1, XP_022783276.1, XP_022783278.1, XP_022783438.1, XP_022783684.1, XP_022784026.1, XP_022784269.1, XP_022784457.1, XP_022784914.1, XP_022785543.1, XP_022786864.1, XP_022787710.1, XP_022788757.1, XP_022788961.1, XP_022789239.1,…
OG0000009		XP_022777500.1, XP_022777501.1, XP_022777735.1, XP_022777770.1, XP_022777771.1, XP_022777773.1, XP_022777774.1, XP_022777935.1, XP_022778083.1, XP_022778242.1, XP_022778353.1, XP_022778534.1, XP_022778856.1, XP_022778862.1, XP_022778885.1, XP_022779208.1, XP_022779219.1, XP_022782775.1, XP_022782785.1, XP_022782835.1, XP_022782836.1, XP_022784317.1, XP_022785417.1, XP_022785466.1, XP_022785473.1,…
OG0000010	Nvec_v1g53427, Nvec_vc1.1_XM_048725506.1, Nvec_vc1.1_XM_048732319.1	XP_022777430.1, XP_022777433.1, XP_022777478.1, XP_022777573.1, XP_022777681.1, XP_022777797.1, XP_022777869.1, XP_022777928.1, XP_022778024.1, XP_022778035.1, XP_022778064.1, XP_022778131.1, XP_022778407.1, XP_022778408.1, XP_022778436.1, XP_022778478.1, XP_022778506.1, XP_022778611.1, XP_022783173.1, XP_022785148.1, XP_022795100.1, XP_022796316.1, XP_022797292.1, XP_022797339.1, XP_022797340.1,…
OG0000011	Nvec_NVE10774, Nvec_NVE25997, Nvec_v1g212920, Nvec_v1g89427, Nvec_vc1.1_XM_001621395.3, Nvec_vc1.1_XM_001624458.3, Nvec_vc1.1_XM_001625524.3, Nvec_vc1.1_XM_001628209.3, Nvec_vc1.1_XM_001628224.3, Nvec_vc1.1_XM_001628581.3, Nvec_vc1.1_XM_001628582.3, Nvec_vc1.1_XM_001630614.3, Nvec_vc1.1_XM_001633151.3, Nvec_vc1.1_XM_001636298.3, Nvec_vc1.1_XM_001636465.3, Nvec_vc1.1_XM_001638438.3, Nvec_vc1.1_XM_…
OG0000012	Nvec_vc1.1_XM_001619797.3, Nvec_vc1.1_XM_001641250.3	XP_022777568.1, XP_022777655.1, XP_022777656.1, XP_022778118.1, XP_022778214.1, XP_022778795.1, XP_022779232.1, XP_022779322.1, XP_022779855.1, XP_022781004.1, XP_022781062.1, XP_022781066.1, XP_022781145.1, XP_022782394.1, XP_022786108.1, XP_022786845.1, XP_022793223.1, XP_022793756.1, XP_022793757.1, XP_022793766.1, XP_022793792.1, XP_022795977.1, XP_022795988.1, XP_022797687.1, XP_022797700.1,…
OG0000013	Nvec_vc1.1_XM_001625504.3, Nvec_vc1.1_XM_001636190.3, Nvec_vc1.1_XM_032366311.2, Nvec_vc1.1_XM_032384138.2, Nvec_vc1.1_XM_048720307.1, Nvec_vc1.1_XM_048720308.1, Nvec_vc1.1_XM_048721636.1	XP_022777446.1, XP_022777601.1, XP_022777616.1, XP_022777618.1, XP_022778195.1, XP_022778459.1, XP_022778551.1, XP_022779184.1, XP_022780264.1, XP_022780312.1, XP_022784115.1, XP_022784735.1, XP_022784736.1, XP_022784771.1, XP_022785161.1, XP_022785162.1, XP_022785164.1, XP_022785412.1, XP_022785485.1, XP_022785486.1, XP_022785500.1, XP_022787982.1, XP_022790828.1, XP_022791061.1, XP_022791509.1,…
OG0000014	Nvec_vc1.1_XM_001640045.3, Nvec_vc1.1_XM_032370661.2, Nvec_vc1.1_XM_032370669.2, Nvec_vc1.1_XM_032377194.2, Nvec_vc1.1_XM_048720191.1	XP_022779374.1, XP_022779426.1, XP_022779453.1, XP_022779455.1, XP_022779475.1, XP_022779476.1, XP_022779477.1, XP_022779777.1, XP_022779780.1, XP_022779790.1, XP_022780804.1, XP_022781138.1, XP_022781248.1, XP_022781305.1, XP_022781306.1, XP_022781307.1, XP_022781310.1, XP_022785008.1, XP_022788325.1, XP_022788739.1, XP_022789550.1, XP_022789578.1, XP_022789579.1, XP_022789603.1, XP_022789605.1,…
OG0000015	Nvec_vc1.1_XM_001622270.3, Nvec_vc1.1_XM_048720705.1	XP_022777523.1, XP_022777524.1, XP_022777730.1, XP_022777778.1, XP_022777825.1, XP_022778143.1, XP_022778581.1, XP_022778778.1, XP_022778849.1, XP_022778909.1, XP_022780308.1, XP_022780309.1, XP_022781192.1, XP_022787760.1, XP_022787814.1, XP_022789965.1, XP_022790972.1, XP_022790974.1, XP_022790982.1, XP_022790983.1, XP_022791099.1, XP_022792745.1, XP_022792771.1, XP_022793552.1, XP_022794523.1,…
OG0000016		XP_022777502.1, XP_022777531.1, XP_022777661.1, XP_022777741.1, XP_022777802.1, XP_022777823.1, XP_022777978.1, XP_022778040.1, XP_022781442.1, XP_022781486.1, XP_022781552.1, XP_022784659.1, XP_022784671.1, XP_022784713.1, XP_022784718.1, XP_022785551.1, XP_022794381.1, XP_022794446.1, XP_022797029.1, XP_022798292.1, XP_022798306.1, XP_022800741.1, XP_022802650.1, XP_022803003.1, XP_022804767.1,…
OG0000017	Nvec_vc1.1_XM_032364413.2	XP_022777613.1, XP_022777659.1, XP_022777694.1, XP_022777826.1, XP_022777870.1, XP_022777875.1, XP_022777894.1, XP_022778163.1, XP_022778279.1, XP_022778637.1, XP_022778819.1, XP_022784116.1, XP_022785407.1, XP_022785408.1, XP_022786307.1, XP_022794457.1, XP_022794479.1, XP_022794482.1, XP_022801177.1, XP_022801198.1, XP_022801208.1, XP_022801209.1, XP_022801210.1, XP_022801227.1, XP_022801242.1,…
OG0000018		XP_022777453.1, XP_022777539.1, XP_022777651.1, XP_022778776.1, XP_022781132.1, XP_022782106.1, XP_022783275.1, XP_022783320.1, XP_022783370.1, XP_022783549.1, XP_022784580.1, XP_022784882.1, XP_022786007.1, XP_022786252.1, XP_022786415.1, XP_022786911.1, XP_022788097.1, XP_022788376.1, XP_022788397.1, XP_022788722.1, XP_022789256.1, XP_022789382.1, XP_022790275.1, XP_022790727.1, XP_022791354.1,…
OG0000019	Nvec_vc1.1_XM_001636301.3, Nvec_vc1.1_XM_048725712.1	XP_022777817.1, XP_022778329.1, XP_022786865.1, XP_022786901.1, XP_022786913.1, XP_022786921.1, XP_022786923.1, XP_022786924.1, XP_022787724.1, XP_022787727.1, XP_022787761.1, XP_022787769.1, XP_022787775.1, XP_022787781.1, XP_022787786.1, XP_022787787.1, XP_022787799.1, XP_022787800.1, XP_022787809.1, XP_022789797.1, XP_022791083.1, XP_022791084.1, XP_022791097.1, XP_022791105.1, XP_022791106.1,…
OG0000020		XP_022777569.1, XP_022777593.1, XP_022777696.1, XP_022777841.1, XP_022777950.1, XP_022778094.1, XP_022778207.1, XP_022778247.1, XP_022778892.1, XP_022778902.1, XP_022780872.1, XP_022781461.1, XP_022784462.1, XP_022785691.1, XP_022787518.1, XP_022788339.1, XP_022788385.1, XP_022788430.1, XP_022788864.1, XP_022788865.1, XP_022788867.1, XP_022788888.1, XP_022789262.1, XP_022789295.1, XP_022789873.1,…
OG0000021	Nvec_vc1.1_XM_032372689.2, Nvec_vc1.1_XM_032373285.2, Nvec_vc1.1_XM_032377481.2, Nvec_vc1.1_XM_032377482.1, Nvec_vc1.1_XM_032377483.1, Nvec_vc1.1_XM_032384393.2, Nvec_vc1.1_XM_048720539.1, Nvec_vc1.1_XM_048723403.1, Nvec_vc1.1_XM_048724401.1, Nvec_vc1.1_XM_048724474.1, Nvec_vc1.1_XM_048730103.1	XP_022777528.1, XP_022777529.1, XP_022777602.1, XP_022777921.1, XP_022778299.1, XP_022779375.1, XP_022779630.1, XP_022783172.1, XP_022784355.1, XP_022784366.1, XP_022784582.1, XP_022784586.1, XP_022785748.1, XP_022786636.1, XP_022786638.1, XP_022788250.1, XP_022791542.1, XP_022795607.1, XP_022796268.1, XP_022796603.1, XP_022796604.1, XP_022798026.1, XP_022798053.1, XP_022798138.1, XP_022799773.1,…
OG0000022		XP_022777443.1, XP_022777521.1, XP_022777532.1, XP_022777536.1, XP_022777604.1, XP_022777711.1, XP_022777792.1, XP_022777895.1, XP_022777927.1, XP_022778025.1, XP_022778205.1, XP_022778758.1, XP_022782441.1, XP_022782442.1, XP_022782499.1, XP_022782731.1, XP_022785683.1, XP_022785694.1, XP_022787469.1, XP_022788334.1, XP_022789760.1, XP_022790116.1, XP_022790228.1, XP_022791426.1, XP_022791436.1,…
OG0000023	Nvec_vc1.1_XM_032362596.2	XP_022777434.1, XP_022777581.1, XP_022782944.1, XP_022783122.1, XP_022783332.1, XP_022785866.1, XP_022785871.1, XP_022785875.1, XP_022785877.1, XP_022785904.1, XP_022785923.1, XP_022785945.1, XP_022785949.1, XP_022786039.1, XP_022786040.1, XP_022786049.1, XP_022786057.1, XP_022786058.1, XP_022786059.1, XP_022786090.1, XP_022791684.1, XP_022791691.1, XP_022791710.1, XP_022791720.1, XP_022791721.1,…
OG0000024		XP_022777942.1, XP_022777943.1, XP_022778021.1, XP_022778031.1, XP_022778448.1, XP_022778879.1, XP_022778905.1, XP_022780188.1, XP_022780749.1, XP_022781299.1, XP_022781441.1, XP_022781450.1, XP_022783345.1, XP_022785640.1, XP_022785967.1, XP_022786485.1, XP_022787042.1, XP_022787045.1, XP_022787413.1, XP_022787622.1, XP_022788458.1, XP_022789038.1, XP_022789728.1, XP_022791492.1, XP_022792599.1,…
OG0000025	Nvec_vc1.1_XM_032374474.2	XP_022777474.1, XP_022777644.1, XP_022785689.1, XP_022785690.1, XP_022785692.1, XP_022785713.1, XP_022785717.1, XP_022785718.1, XP_022787350.1, XP_022788111.1, XP_022788121.1, XP_022788861.1, XP_022788923.1, XP_022791026.1, XP_022793877.1, XP_022795233.1, XP_022798626.1, XP_022800318.1, XP_022800443.1, XP_022800731.1, XP_022801593.1, XP_022801594.1, XP_022803273.1, XP_022803274.1, XP_022804213.1,…
OG0000026		XP_022778047.1, XP_022778354.1, XP_022781825.1, XP_022781837.1, XP_022781909.1, XP_022784461.1, XP_022784463.1, XP_022785234.1, XP_022785235.1, XP_022785237.1, XP_022785265.1, XP_022788768.1, XP_022792744.1, XP_022792961.1, XP_022793472.1, XP_022793522.1, XP_022796391.1, XP_022800357.1, XP_022800358.1, XP_022800373.1, XP_022800785.1, XP_022800834.1, XP_022800837.1, XP_022800838.1, XP_022800839.1,…
OG0000027	Nvec_vc1.1_XM_048719422.1, Nvec_vc1.1_XM_048719431.1, Nvec_vc1.1_XM_048719432.1, Nvec_vc1.1_XM_048720198.1, Nvec_vc1.1_XM_048720201.1, Nvec_vc1.1_XM_048720828.1, Nvec_vc1.1_XM_048721369.1, Nvec_vc1.1_XM_048721965.1, Nvec_vc1.1_XM_048722044.1, Nvec_vc1.1_XM_048722046.1, Nvec_vc1.1_XM_048722049.1, Nvec_vc1.1_XM_048723048.1, Nvec_vc1.1_XM_048723399.1, Nvec_vc1.1_XM_048724384.1, Nvec_vc1.1_XM_0487244…
OG0000028	Nvec_vc1.1_XM_032365556.2	XP_022777675.1, XP_022777676.1, XP_022778086.1, XP_022780050.1, XP_022780051.1, XP_022781303.1, XP_022782046.1, XP_022787421.1, XP_022792610.1, XP_022792614.1, XP_022793554.1, XP_022793557.1, XP_022793561.1, XP_022793563.1, XP_022793564.1, XP_022793576.1, XP_022793577.1, XP_022793578.1, XP_022793579.1, XP_022793580.1, XP_022793582.1, XP_022793584.1, XP_022793592.1, XP_022793617.1, XP_022794647.1,…
OG0000029		XP_022777788.1, XP_022777917.1, XP_022777918.1, XP_022780915.1, XP_022780916.1, XP_022784848.1, XP_022785313.1, XP_022785325.1, XP_022790696.1, XP_022790697.1, XP_022790699.1, XP_022790725.1, XP_022790730.1, XP_022790731.1, XP_022792942.1, XP_022793467.1, XP_022794155.1, XP_022794156.1, XP_022794166.1, XP_022794168.1, XP_022794169.1, XP_022794622.1, XP_022794624.1, XP_022794637.1, XP_022794950.1,…
OG0000030	Nvec_vc1.1_XM_032366671.1, Nvec_vc1.1_XM_032367660.2, Nvec_vc1.1_XM_032370418.2, Nvec_vc1.1_XM_032377456.1, Nvec_vc1.1_XM_048728726.1, Nvec_vc1.1_XM_048728865.1, Nvec_vc1.1_XM_048730243.1, Nvec_vc1.1_XM_048732915.1, Nvec_vc1.1_XM_048734627.1	XP_022777877.1, XP_022779241.1, XP_022779919.1, XP_022781426.1, XP_022783273.1, XP_022784883.1, XP_022786418.1, XP_022787546.1, XP_022788128.1, XP_022788129.1, XP_022788169.1, XP_022788174.1, XP_022790234.1, XP_022790318.1, XP_022791503.1, XP_022792295.1, XP_022792296.1, XP_022792659.1, XP_022793931.1, XP_022795609.1, XP_022796419.1, XP_022796430.1, XP_022796469.1, XP_022796583.1, XP_022797032.1,…
OG0000031	Nvec_vc1.1_XM_032371089.2	XP_022777458.1, XP_022777915.1, XP_022777993.1, XP_022778029.1, XP_022778135.1, XP_022778230.1, XP_022778232.1, XP_022778539.1, XP_022789506.1, XP_022789524.1, XP_022796399.1, XP_022796409.1, XP_022796738.1, XP_022796757.1, XP_022798487.1, XP_022800148.1, XP_022800153.1, XP_022800155.1, XP_022800156.1, XP_022800157.1, XP_022800158.1, XP_022800159.1, XP_022800162.1, XP_022800163.1, XP_022800164.1,…
OG0000032	Nvec_vc1.1_XM_032382994.2, Nvec_vc1.1_XM_048721339.1, Nvec_vc1.1_XM_048721850.1, Nvec_vc1.1_XM_048721899.1, Nvec_vc1.1_XM_048723085.1, Nvec_vc1.1_XM_048723086.1, Nvec_vc1.1_XM_048724486.1, Nvec_vc1.1_XM_048725448.1, Nvec_vc1.1_XM_048726260.1, Nvec_vc1.1_XM_048727309.1, Nvec_vc1.1_XM_048727528.1, Nvec_vc1.1_XM_048727890.1, Nvec_vc1.1_XM_048729355.1, Nvec_vc1.1_XM_048732424.1, Nvec_vc1.1_XM_0487324…	XP_022777425.1, XP_022777514.1, XP_022777599.1, XP_022777882.1, XP_022777903.1, XP_022777982.1, XP_022778319.1, XP_022778387.1, XP_022778592.1, XP_022783261.1, XP_022784021.1, XP_022784275.1, XP_022789515.1, XP_022791041.1, XP_022794378.1, XP_022795035.1, XP_022795526.1, XP_022796464.1, XP_022798021.1, XP_022799891.1, XP_022799901.1, XP_022800154.1, XP_022800883.1, XP_022801269.1, XP_022802285.1,…
OG0000033		XP_022778515.1, XP_022778850.1, XP_022796263.1, XP_022796264.1, XP_022796267.1, XP_022796270.1, XP_022796271.1, XP_022796272.1, XP_022796274.1, XP_022796280.1, XP_022796282.1, XP_022796283.1, XP_022796285.1, XP_022796287.1, XP_022796288.1, XP_022797186.1, XP_022797205.1, XP_022797401.1, XP_022797412.1, XP_022797424.1, XP_022797525.1, XP_022797534.1, XP_022797797.1, XP_022797822.1, XP_022797833.1,…
OG0000034	Nvec_vc1.1_XM_001639229.3, Nvec_vc1.1_XM_001639232.3, Nvec_vc1.1_XM_032372500.2	XP_022777642.1, XP_022777643.1, XP_022778171.1, XP_022778657.1, XP_022784938.1, XP_022787516.1, XP_022789201.1, XP_022789202.1, XP_022793836.1, XP_022793837.1, XP_022793839.1, XP_022793840.1, XP_022793841.1, XP_022793842.1, XP_022793843.1, XP_022793860.1, XP_022793862.1, XP_022795922.1, XP_022796950.1, XP_022798043.1, XP_022801934.1, XP_022801935.1, XP_022801940.1, XP_022801941.1, XP_022801950.1,…
OG0000035		XP_022777608.1, XP_022777716.1, XP_022778051.1, XP_022778155.1, XP_022778212.1, XP_022780038.1, XP_022780039.1, XP_022780070.1, XP_022780071.1, XP_022781931.1, XP_022781933.1, XP_022782031.1, XP_022782052.1, XP_022784344.1, XP_022784952.1, XP_022786625.1, XP_022786785.1, XP_022794889.1, XP_022795147.1, XP_022795152.1, XP_022796324.1, XP_022799339.1, XP_022800948.1, XP_022800951.1, XP_022801410.1,…
OG0000036	Nvec_vc1.1_XM_001631269.3, Nvec_vc1.1_XM_032378363.2, Nvec_vc1.1_XM_048722684.1, Nvec_vc1.1_XM_048723064.1	XP_022780656.1, XP_022780657.1, XP_022783509.1, XP_022784124.1, XP_022786419.1, XP_022788759.1, XP_022791321.1, XP_022791796.1, XP_022791841.1, XP_022791985.1, XP_022792807.1, XP_022792808.1, XP_022792963.1, XP_022794660.1, XP_022795924.1, XP_022798052.1, XP_022799951.1, XP_022800665.1, XP_022800968.1, XP_022801366.1, XP_022801521.1, XP_022801992.1, XP_022803832.1, XP_022804951.1, XP_022805896.1,…
OG0000037		XP_022782661.1, XP_022788964.1, XP_022788965.1, XP_022788969.1, XP_022788975.1, XP_022788980.1, XP_022788986.1, XP_022788991.1, XP_022788996.1, XP_022788998.1, XP_022789003.1, XP_022789007.1, XP_022789010.1, XP_022789014.1, XP_022791368.1, XP_022791374.1, XP_022791379.1, XP_022791384.1, XP_022791387.1, XP_022791393.1, XP_022791399.1, XP_022791402.1, XP_022791407.1, XP_022791409.1, XP_022791410.1,…
OG0000038	Nvec_vc1.1_XM_048725366.1, Nvec_vc1.1_XM_048729773.1	XP_022778810.1, XP_022778916.1, XP_022779617.1, XP_022780179.1, XP_022781841.1, XP_022781862.1, XP_022782214.1, XP_022782215.1, XP_022782281.1, XP_022784868.1, XP_022784879.1, XP_022784880.1, XP_022784884.1, XP_022784885.1, XP_022784886.1, XP_022785616.1, XP_022786878.1, XP_022786899.1, XP_022789073.1, XP_022789886.1, XP_022792460.1, XP_022792494.1, XP_022793930.1, XP_022793932.1, XP_022794132.1,…
OG0000039	Nvec_vc1.1_XM_032365166.2	XP_022777424.1, XP_022777972.1, XP_022777973.1, XP_022778586.1, XP_022782520.1, XP_022783153.1, XP_022783162.1, XP_022783163.1, XP_022783164.1, XP_022783196.1, XP_022783205.1, XP_022783330.1, XP_022783366.1, XP_022784308.1, XP_022784312.1, XP_022784324.1, XP_022784359.1, XP_022784360.1, XP_022784364.1, XP_022784367.1, XP_022784371.1, XP_022784375.1, XP_022802335.1, XP_022802337.1, XP_022802338.1,…
OG0000040		XP_022777662.1, XP_022777663.1, XP_022777878.1, XP_022778108.1, XP_022782676.1, XP_022792369.1, XP_022792370.1, XP_022792409.1, XP_022792427.1, XP_022795517.1, XP_022795518.1, XP_022799741.1, XP_022799742.1, XP_022799743.1, XP_022799747.1, XP_022799748.1, XP_022799754.1, XP_022799757.1, XP_022799759.1, XP_022799760.1, XP_022799761.1, XP_022799769.1, XP_022800619.1, XP_022800842.1, XP_022805675.1,…
OG0000041		XP_022777567.1, XP_022778263.1, XP_022778362.1, XP_022778563.1, XP_022791060.1, XP_022795041.1, XP_022795051.1, XP_022795450.1, XP_022798563.1, XP_022799949.1, XP_022801189.1, XP_022802606.1, XP_022802648.1, XP_022802826.1, XP_022802887.1, XP_022802898.1, XP_022803025.1, XP_022803130.1, XP_022803269.1, XP_022803445.1, XP_022804736.1, XP_022804738.1, XP_022804739.1, XP_022804742.1, XP_022805147.1,…
OG0000042	Nvec_vc1.1_XM_032362795.2, Nvec_vc1.1_XM_032366050.2, Nvec_vc1.1_XM_032370740.2, Nvec_vc1.1_XM_032370809.2, Nvec_vc1.1_XM_032378738.2, Nvec_vc1.1_XM_032387399.2, Nvec_vc1.1_XM_048719975.1, Nvec_vc1.1_XM_048721030.1, Nvec_vc1.1_XM_048723057.1, Nvec_vc1.1_XM_048723098.1, Nvec_vc1.1_XM_048723156.1, Nvec_vc1.1_XM_048723158.1, Nvec_vc1.1_XM_048723365.1, Nvec_vc1.1_XM_048723408.1, Nvec_vc1.1_XM_0487237…	XP_022790796.1, XP_022790797.1, XP_022803254.1, XP_022803567.1, XP_022806077.1
OG0000043	Nvec_vc1.1_XM_001626719.3, Nvec_vc1.1_XM_001629403.3, Nvec_vc1.1_XM_001630067.3, Nvec_vc1.1_XM_001632822.3, Nvec_vc1.1_XM_001637579.3, Nvec_vc1.1_XM_032363261.2, Nvec_vc1.1_XM_032364757.2, Nvec_vc1.1_XM_032366190.2, Nvec_vc1.1_XM_032374852.2, Nvec_vc1.1_XM_032377188.2, Nvec_vc1.1_XM_032377639.2, Nvec_vc1.1_XM_032378060.2, Nvec_vc1.1_XM_032378627.2, Nvec_vc1.1_XM_032378897.2, Nvec_vc1.1_XM_0323803…	XP_022803105.1
OG0000044	Nvec_v1g139255, Nvec_vc1.1_XM_001626916.3, Nvec_vc1.1_XM_032372236.2, Nvec_vc1.1_XM_048721320.1, Nvec_vc1.1_XM_048721334.1, Nvec_vc1.1_XM_048721340.1, Nvec_vc1.1_XM_048721341.1, Nvec_vc1.1_XM_048721344.1, Nvec_vc1.1_XM_048721346.1, Nvec_vc1.1_XM_048721347.1, Nvec_vc1.1_XM_048721442.1, Nvec_vc1.1_XM_048721443.1, Nvec_vc1.1_XM_048721444.1, Nvec_vc1.1_XM_048721445.1, Nvec_vc1.1_XM_048721446.1, Nvec_…	XP_022787242.1, XP_022792462.1, XP_022801092.1, XP_022804687.1, XP_022810585.1
OG0000045	Nvec_v1g53126, Nvec_vc1.1_XM_001628817.3, Nvec_vc1.1_XM_032380163.2	XP_022777790.1, XP_022777791.1, XP_022777998.1, XP_022778005.1, XP_022778062.1, XP_022778220.1, XP_022779384.1, XP_022787701.1, XP_022787718.1, XP_022789285.1, XP_022790915.1, XP_022790924.1, XP_022790925.1, XP_022790926.1, XP_022790927.1, XP_022791932.1, XP_022791933.1, XP_022794876.1, XP_022794912.1, XP_022794913.1, XP_022797000.1, XP_022797013.1, XP_022802246.1, XP_022802649.1, XP_022804900.1,…
OG0000046	Nvec_vc1.1_XM_032367177.2, Nvec_vc1.1_XM_032370691.2, Nvec_vc1.1_XM_032370700.1, Nvec_vc1.1_XM_032370784.2, Nvec_vc1.1_XM_032371555.2, Nvec_vc1.1_XM_032371959.1, Nvec_vc1.1_XM_032373423.2, Nvec_vc1.1_XM_032378961.1, Nvec_vc1.1_XM_032380099.1, Nvec_vc1.1_XM_032380164.2, Nvec_vc1.1_XM_032384766.1, Nvec_vc1.1_XM_032384767.2, Nvec_vc1.1_XM_032385629.2, Nvec_vc1.1_XM_048727974.1, Nvec_vc1.1_XM_0487281…	XP_022777898.1, XP_022779371.1, XP_022784609.1, XP_022791504.1, XP_022794113.1, XP_022794486.1, XP_022797981.1, XP_022798386.1, XP_022798387.1, XP_022800925.1, XP_022802010.1, XP_022802093.1, XP_022802780.1, XP_022807361.1, XP_022807948.1, XP_022808278.1, XP_022808279.1, XP_022809085.1, XP_022809981.1, XP_022810589.1
OG0000047	Nvec_vc1.1_XM_001624795.3	XP_022779214.1, XP_022783036.1, XP_022787453.1, XP_022787473.1, XP_022787474.1, XP_022787475.1, XP_022790276.1, XP_022790294.1, XP_022790297.1, XP_022792905.1, XP_022794404.1, XP_022796410.1, XP_022797299.1, XP_022797300.1, XP_022800250.1, XP_022800252.1, XP_022800892.1, XP_022800903.1, XP_022800907.1, XP_022801162.1, XP_022803632.1, XP_022803633.1, XP_022804632.1, XP_022804658.1, XP_022807421.1,…
OG0000048		XP_022777600.1, XP_022777949.1, XP_022778649.1, XP_022779005.1, XP_022779421.1, XP_022780913.1, XP_022783236.1, XP_022784110.1, XP_022784202.1, XP_022784351.1, XP_022784420.1, XP_022790581.1, XP_022791103.1, XP_022794578.1, XP_022796394.1, XP_022796433.1, XP_022796504.1, XP_022796720.1, XP_022796750.1, XP_022796960.1, XP_022797659.1, XP_022800738.1, XP_022801383.1, XP_022802842.1, XP_022804745.1,…
OG0000049	Nvec_vc1.1_XM_001626455.3, Nvec_vc1.1_XM_001629533.3, Nvec_vc1.1_XM_032362354.2, Nvec_vc1.1_XM_032371830.2, Nvec_vc1.1_XM_032387420.2, Nvec_vc1.1_XM_048727880.1	XP_022778344.1, XP_022782081.1, XP_022782191.1, XP_022787868.1, XP_022789121.1, XP_022789123.1, XP_022789124.1, XP_022789126.1, XP_022789149.1, XP_022789150.1, XP_022790554.1, XP_022790583.1, XP_022790585.1, XP_022794748.1, XP_022805900.1, XP_022806567.1, XP_022807960.1, XP_022807962.1, XP_022807964.1, XP_022807965.1, XP_022807966.1, XP_022807969.1, XP_022807974.1, XP_022807975.1, XP_022807976.1,…
OG0000050	Nvec_vc1.1_XM_001636101.3, Nvec_vc1.1_XM_032379220.2, Nvec_vc1.1_XM_048723185.1	XP_022777821.1, XP_022777937.1, XP_022781982.1, XP_022783916.1, XP_022783946.1, XP_022787697.1, XP_022787698.1, XP_022789830.1, XP_022793438.1, XP_022793451.1, XP_022793468.1, XP_022794544.1, XP_022797066.1, XP_022797067.1, XP_022801488.1, XP_022802352.1, XP_022802878.1, XP_022802879.1, XP_022802884.1, XP_022802890.1, XP_022805629.1, XP_022806074.1, XP_022806083.1, XP_022807858.1, XP_022808612.1,…
OG0000051	Nvec_vc1.1_XM_001627529.3, Nvec_vc1.1_XM_001636914.3, Nvec_vc1.1_XM_001640051.3, Nvec_vc1.1_XM_032363204.2, Nvec_vc1.1_XM_032365607.2, Nvec_vc1.1_XM_048719858.1, Nvec_vc1.1_XM_048720206.1	XP_022784096.1, XP_022784155.1, XP_022784174.1, XP_022784180.1, XP_022784190.1, XP_022784193.1, XP_022784203.1, XP_022784205.1, XP_022799328.1, XP_022799346.1, XP_022799917.1, XP_022800083.1, XP_022805039.1, XP_022805046.1, XP_022805053.1, XP_022805054.1, XP_022805057.1, XP_022805058.1, XP_022805672.1, XP_022805673.1, XP_022806133.1, XP_022806135.1, XP_022806181.1, XP_022806182.1, XP_022806398.1,…
OG0000052	Nvec_vc1.1_XM_032384809.2, Nvec_vc1.1_XM_048734391.1, Nvec_vc1.1_XM_048734392.1	XP_022778136.1, XP_022778509.1, XP_022778933.1, XP_022778954.1, XP_022780924.1, XP_022780936.1, XP_022780973.1, XP_022781592.1, XP_022781603.1, XP_022781605.1, XP_022781606.1, XP_022781621.1, XP_022781622.1, XP_022792717.1, XP_022792736.1, XP_022800873.1, XP_022802107.1, XP_022802113.1, XP_022805713.1, XP_022806014.1, XP_022806015.1, XP_022806020.1, XP_022806806.1, XP_022806807.1, XP_022806808.1,…
OG0000053	Nvec_vc1.1_XM_001625853.3, Nvec_vc1.1_XM_001625856.3, Nvec_vc1.1_XM_032373422.2, Nvec_vc1.1_XM_032384511.2	XP_022777562.1, XP_022777564.1, XP_022777578.1, XP_022778106.1, XP_022778358.1, XP_022778522.1, XP_022778817.1, XP_022780189.1, XP_022786228.1, XP_022800055.1, XP_022801635.1, XP_022801636.1, XP_022803311.1, XP_022803313.1, XP_022803314.1, XP_022803316.1, XP_022803317.1, XP_022803319.1, XP_022803323.1, XP_022803324.1, XP_022804472.1, XP_022806845.1, XP_022806846.1, XP_022807310.1, XP_022808462.1,…
OG0000054	Nvec_vc1.1_XM_048731566.1	XP_022777795.1, XP_022777796.1, XP_022780995.1, XP_022781705.1, XP_022781706.1, XP_022781768.1, XP_022781786.1, XP_022785303.1, XP_022785304.1, XP_022785317.1, XP_022785318.1, XP_022785319.1, XP_022785320.1, XP_022794841.1, XP_022794842.1, XP_022794844.1, XP_022794845.1, XP_022794849.1, XP_022794856.1, XP_022795444.1, XP_022795445.1, XP_022795446.1, XP_022796739.1, XP_022796740.1, XP_022796741.1,…
OG0000055		XP_022777645.1, XP_022778363.1, XP_022783024.1, XP_022785406.1, XP_022785471.1, XP_022785502.1, XP_022787418.1, XP_022787419.1, XP_022792502.1, XP_022792509.1, XP_022792511.1, XP_022799584.1, XP_022799631.1, XP_022801489.1, XP_022801490.1, XP_022801491.1, XP_022801494.1, XP_022801495.1, XP_022801496.1, XP_022801498.1, XP_022801499.1, XP_022801501.1, XP_022801502.1, XP_022801503.1, XP_022801505.1,…
OG0000056	Nvec_vc1.1_XM_032373178.2, Nvec_vc1.1_XM_032375542.2, Nvec_vc1.1_XM_032387363.2, Nvec_vc1.1_XM_048731310.1, Nvec_vc1.1_XM_048731311.1, Nvec_vc1.1_XM_048732131.1, Nvec_vc1.1_XM_048732153.1, Nvec_vc1.1_XM_048732367.1, Nvec_vc1.1_XM_048732368.1, Nvec_vc1.1_XM_048732369.1, Nvec_vc1.1_XM_048732370.1, Nvec_vc1.1_XM_048732371.1, Nvec_vc1.1_XM_048732372.1, Nvec_vc1.1_XM_048732373.1, Nvec_vc1.1_XM_0487323…	XP_022801826.1
OG0000057	Nvec_vc1.1_XM_001636355.3, Nvec_vc1.1_XM_032386153.2, Nvec_vc1.1_XM_032387333.2, Nvec_vc1.1_XM_048727251.1	XP_022777566.1, XP_022777831.1, XP_022778567.1, XP_022784419.1, XP_022784421.1, XP_022799345.1, XP_022799367.1, XP_022803641.1, XP_022803646.1, XP_022803647.1, XP_022803649.1, XP_022803651.1, XP_022803652.1, XP_022803653.1, XP_022803654.1, XP_022803655.1, XP_022803656.1, XP_022803657.1, XP_022803658.1, XP_022803660.1, XP_022803666.1, XP_022806258.1, XP_022807632.1, XP_022807637.1, XP_022807639.1,…
OG0000058	Nvec_vc1.1_XM_032385326.2, Nvec_vc1.1_XM_048719616.1, Nvec_vc1.1_XM_048719619.1, Nvec_vc1.1_XM_048719680.1, Nvec_vc1.1_XM_048719799.1, Nvec_vc1.1_XM_048719861.1, Nvec_vc1.1_XM_048720622.1, Nvec_vc1.1_XM_048720645.1, Nvec_vc1.1_XM_048720735.1, Nvec_vc1.1_XM_048720911.1, Nvec_vc1.1_XM_048721587.1, Nvec_vc1.1_XM_048722545.1, Nvec_vc1.1_XM_048723120.1, Nvec_vc1.1_XM_048723696.1, Nvec_vc1.1_XM_0487242…	XP_022796783.1
OG0000059	Nvec_vc1.1_XM_032371550.2, Nvec_vc1.1_XM_048733148.1	XP_022777684.1, XP_022800897.1, XP_022804617.1, XP_022804618.1, XP_022804620.1, XP_022804623.1, XP_022804626.1, XP_022804627.1, XP_022804628.1, XP_022804633.1, XP_022804635.1, XP_022804639.1, XP_022804640.1, XP_022804642.1, XP_022804643.1, XP_022804645.1, XP_022804648.1, XP_022804653.1, XP_022804654.1, XP_022804656.1, XP_022804657.1, XP_022804662.1, XP_022804664.1, XP_022804668.1, XP_022806089.1,…
OG0000060	Nvec_vc1.1_XM_001631077.3	XP_022777936.1, XP_022777940.1, XP_022777941.1, XP_022779717.1, XP_022779795.1, XP_022799937.1, XP_022799938.1, XP_022801799.1, XP_022805180.1, XP_022805191.1, XP_022805204.1, XP_022806758.1, XP_022806759.1, XP_022806760.1, XP_022806761.1, XP_022806913.1, XP_022806914.1, XP_022807164.1, XP_022807165.1, XP_022807166.1, XP_022809422.1, XP_022809423.1, XP_022809424.1, XP_022809425.1, XP_022809426.1,…
OG0000061	Nvec_vc1.1_XM_001624219.3, Nvec_vc1.1_XM_032365956.2, Nvec_vc1.1_XM_048724347.1	XP_022777687.1, XP_022778317.1, XP_022783293.1, XP_022787711.1, XP_022789009.1, XP_022790247.1, XP_022791337.1, XP_022791338.1, XP_022792008.1, XP_022793228.1, XP_022793283.1, XP_022793347.1, XP_022793348.1, XP_022796466.1, XP_022798320.1, XP_022800067.1, XP_022800740.1, XP_022802103.1, XP_022802375.1, XP_022803738.1, XP_022804138.1, XP_022807666.1, XP_022808342.1, XP_022808523.1, XP_022808776.1,…
OG0000062	Nvec_vc1.1_XM_048720936.1, Nvec_vc1.1_XM_048721468.1, Nvec_vc1.1_XM_048721469.1, Nvec_vc1.1_XM_048723070.1, Nvec_vc1.1_XM_048723177.1, Nvec_vc1.1_XM_048723178.1, Nvec_vc1.1_XM_048723192.1, Nvec_vc1.1_XM_048726709.1, Nvec_vc1.1_XM_048727138.1, Nvec_vc1.1_XM_048727321.1, Nvec_vc1.1_XM_048727322.1, Nvec_vc1.1_XM_048727323.1, Nvec_vc1.1_XM_048728210.1, Nvec_vc1.1_XM_048728235.1, Nvec_vc1.1_XM_0487282…
OG0000063	Nvec_NVE22980, Nvec_vc1.1_XM_032362698.2, Nvec_vc1.1_XM_032362701.2, Nvec_vc1.1_XM_032363331.2, Nvec_vc1.1_XM_032365083.2, Nvec_vc1.1_XM_032381770.2, Nvec_vc1.1_XM_032381804.2, Nvec_vc1.1_XM_048720001.1, Nvec_vc1.1_XM_048720002.1, Nvec_vc1.1_XM_048720483.1, Nvec_vc1.1_XM_048720652.1, Nvec_vc1.1_XM_048721195.1, Nvec_vc1.1_XM_048726085.1, Nvec_vc1.1_XM_048726126.1, Nvec_vc1.1_XM_048726127.1, Nvec_v…
OG0000064	Nvec_vc1.1_XM_032367138.2, Nvec_vc1.1_XM_032381531.2	XP_022777939.1, XP_022779378.1, XP_022785129.1, XP_022785130.1, XP_022785183.1, XP_022786271.1, XP_022786294.1, XP_022786308.1, XP_022786664.1, XP_022786676.1, XP_022791535.1, XP_022791794.1, XP_022794554.1, XP_022794555.1, XP_022794573.1, XP_022794586.1, XP_022794588.1, XP_022794593.1, XP_022796693.1, XP_022796710.1, XP_022797619.1, XP_022798567.1, XP_022798989.1, XP_022805759.1, XP_022805767.1,…
OG0000065		XP_022777596.1, XP_022782668.1, XP_022782669.1, XP_022782727.1, XP_022792633.1, XP_022792672.1, XP_022792674.1, XP_022794739.1, XP_022794740.1, XP_022794745.1, XP_022794751.1, XP_022794752.1, XP_022794756.1, XP_022794758.1, XP_022794759.1, XP_022796291.1, XP_022796651.1, XP_022796652.1, XP_022796675.1, XP_022796679.1, XP_022800041.1, XP_022803114.1, XP_022803118.1, XP_022803698.1, XP_022803727.1,…
OG0000066	Nvec_vc1.1_XM_032373134.2, Nvec_vc1.1_XM_048731153.1	XP_022779144.1, XP_022781224.1, XP_022781247.1, XP_022787097.1, XP_022787103.1, XP_022787109.1, XP_022787113.1, XP_022787114.1, XP_022794144.1, XP_022794149.1, XP_022797181.1, XP_022797185.1, XP_022797194.1, XP_022797214.1, XP_022797224.1, XP_022797226.1, XP_022797913.1, XP_022797923.1, XP_022797956.1, XP_022797961.1, XP_022797965.1, XP_022805317.1, XP_022806285.1, XP_022806293.1, XP_022808913.1,…
OG0000067	Nvec_vc1.1_XM_032383076.2, Nvec_vc1.1_XM_048725972.1, Nvec_vc1.1_XM_048725998.1	XP_022777455.1, XP_022777702.1, XP_022777786.1, XP_022777867.1, XP_022777931.1, XP_022779369.1, XP_022779425.1, XP_022786868.1, XP_022787675.1, XP_022787772.1, XP_022800806.1, XP_022801630.1, XP_022801632.1, XP_022801634.1, XP_022803204.1, XP_022803205.1, XP_022803207.1, XP_022803208.1, XP_022803209.1, XP_022803213.1, XP_022804855.1, XP_022804961.1, XP_022805810.1, XP_022809822.1, XP_022809823.1,…
OG0000068	Nvec_vc1.1_XM_001639785.3	XP_022778060.1, XP_022778183.1, XP_022779755.1, XP_022782935.1, XP_022787255.1, XP_022789896.1, XP_022789902.1, XP_022792169.1, XP_022792185.1, XP_022792195.1, XP_022794504.1, XP_022795601.1, XP_022796673.1, XP_022796674.1, XP_022796769.1, XP_022796805.1, XP_022799707.1, XP_022799718.1, XP_022799731.1, XP_022799780.1, XP_022799791.1, XP_022807641.1, XP_022808015.1, XP_022808018.1, XP_022809499.1,…
OG0000069	Nvec_vc1.1_XM_032379612.2, Nvec_vc1.1_XM_032379633.2	XP_022779667.1, XP_022779684.1, XP_022779686.1, XP_022779700.1, XP_022797212.1, XP_022797230.1, XP_022797663.1, XP_022798755.1, XP_022801563.1, XP_022801567.1, XP_022801581.1, XP_022801873.1, XP_022801875.1, XP_022801879.1, XP_022801880.1, XP_022801892.1, XP_022802106.1, XP_022802118.1, XP_022802123.1, XP_022802128.1, XP_022805644.1, XP_022805811.1, XP_022805812.1, XP_022805975.1, XP_022805976.1,…
OG0000070	Nvec_NVE13633, Nvec_v1g139480, Nvec_v1g211447, Nvec_v1g220112, Nvec_vc1.1_XM_032367540.2, Nvec_vc1.1_XM_048719429.1, Nvec_vc1.1_XM_048719845.1, Nvec_vc1.1_XM_048721464.1, Nvec_vc1.1_XM_048722477.1, Nvec_vc1.1_XM_048723063.1, Nvec_vc1.1_XM_048723366.1, Nvec_vc1.1_XM_048725714.1, Nvec_vc1.1_XM_048726232.1, Nvec_vc1.1_XM_048727298.1, Nvec_vc1.1_XM_048730156.1, Nvec_vc1.1_XM_048730214.1, Nvec_vc1.1_X…	XP_022777727.1, XP_022777728.1, XP_022779519.1, XP_022783675.1, XP_022788845.1, XP_022790602.1, XP_022800454.1, XP_022802801.1, XP_022804570.1, XP_022808744.1
OG0000071	Nvec_vc1.1_XM_032381173.2, Nvec_vc1.1_XM_032381647.2, Nvec_vc1.1_XM_048719439.1, Nvec_vc1.1_XM_048720493.1, Nvec_vc1.1_XM_048721505.1, Nvec_vc1.1_XM_048722082.1, Nvec_vc1.1_XM_048723050.1, Nvec_vc1.1_XM_048723088.1, Nvec_vc1.1_XM_048724488.1, Nvec_vc1.1_XM_048724519.1, Nvec_vc1.1_XM_048725433.1, Nvec_vc1.1_XM_048727320.1, Nvec_vc1.1_XM_048727723.1, Nvec_vc1.1_XM_048727821.1, Nvec_vc1.1_XM_0487281…	XP_022777866.1, XP_022777938.1, XP_022788914.1, XP_022794454.1, XP_022808242.1, XP_022810006.1
OG0000072	Nvec_vc1.1_XM_001634292.3, Nvec_vc1.1_XM_032368912.2, Nvec_vc1.1_XM_032376122.2, Nvec_vc1.1_XM_032379472.2, Nvec_vc1.1_XM_048720195.1, Nvec_vc1.1_XM_048720220.1, Nvec_vc1.1_XM_048720221.1, Nvec_vc1.1_XM_048720225.1, Nvec_vc1.1_XM_048720227.1, Nvec_vc1.1_XM_048720305.1, Nvec_vc1.1_XM_048720889.1, Nvec_vc1.1_XM_048721001.1, Nvec_vc1.1_XM_048721398.1, Nvec_vc1.1_XM_048721402.1, Nvec_vc1.1_XM_0487214…
OG0000073	Nvec_vc1.1_XM_048719426.1, Nvec_vc1.1_XM_048734412.1	XP_022777538.1, XP_022777552.1, XP_022777554.1, XP_022777726.1, XP_022777891.1, XP_022778061.1, XP_022778808.1, XP_022787961.1, XP_022791044.1, XP_022791051.1, XP_022791054.1, XP_022791056.1, XP_022791851.1, XP_022803806.1, XP_022803942.1, XP_022805254.1, XP_022806849.1, XP_022808269.1, XP_022808270.1, XP_022809236.1, XP_022809237.1, XP_022809653.1, XP_022809654.1, XP_022809655.1, XP_022809754.1,…
OG0000074	Nvec_vc1.1_XM_001624618.3, Nvec_vc1.1_XM_001625034.3, Nvec_vc1.1_XM_032382282.2, Nvec_vc1.1_XM_048721325.1, Nvec_vc1.1_XM_048721326.1, Nvec_vc1.1_XM_048721327.1, Nvec_vc1.1_XM_048721330.1, Nvec_vc1.1_XM_048721332.1, Nvec_vc1.1_XM_048721337.1, Nvec_vc1.1_XM_048721343.1, Nvec_vc1.1_XM_048721454.1, Nvec_vc1.1_XM_048721607.1, Nvec_vc1.1_XM_048722053.1, Nvec_vc1.1_XM_048722123.1, Nvec_vc1.1_XM_0487222…
OG0000075		XP_022779813.1, XP_022780920.1, XP_022782262.1, XP_022782266.1, XP_022782267.1, XP_022787003.1, XP_022787095.1, XP_022788945.1, XP_022789159.1, XP_022789163.1, XP_022789166.1, XP_022789172.1, XP_022789173.1, XP_022789730.1, XP_022789748.1, XP_022795506.1, XP_022797737.1, XP_022798115.1, XP_022798468.1, XP_022798471.1, XP_022798474.1, XP_022798475.1, XP_022798494.1, XP_022798496.1, XP_022805637.1,…
OG0000076	Nvec_vc1.1_XM_032378771.2	XP_022777456.1, XP_022777457.1, XP_022777888.1, XP_022777889.1, XP_022777890.1, XP_022778486.1, XP_022778588.1, XP_022779551.1, XP_022779597.1, XP_022779598.1, XP_022779599.1, XP_022779600.1, XP_022783137.1, XP_022796335.1, XP_022797124.1, XP_022797128.1, XP_022798298.1, XP_022799057.1, XP_022799077.1, XP_022801898.1, XP_022802122.1, XP_022802982.1, XP_022804024.1, XP_022805686.1, XP_022808301.1,…
OG0000077	Nvec_vc1.1_XM_032369271.2, Nvec_vc1.1_XM_032379602.2, Nvec_vc1.1_XM_048721053.1, Nvec_vc1.1_XM_048721054.1, Nvec_vc1.1_XM_048721063.1, Nvec_vc1.1_XM_048721064.1, Nvec_vc1.1_XM_048722077.1, Nvec_vc1.1_XM_048722313.1, Nvec_vc1.1_XM_048727565.1, Nvec_vc1.1_XM_048727573.1, Nvec_vc1.1_XM_048730451.1, Nvec_vc1.1_XM_048731780.1	XP_022778085.1, XP_022778283.1, XP_022778796.1, XP_022780505.1, XP_022784343.1, XP_022785230.1, XP_022790440.1, XP_022790966.1, XP_022791541.1, XP_022800628.1, XP_022801248.1, XP_022804765.1, XP_022805285.1, XP_022806184.1, XP_022806477.1, XP_022809470.1
OG0000078	Nvec_vc1.1_XM_001630589.3, Nvec_vc1.1_XM_032362841.2, Nvec_vc1.1_XM_032367467.2, Nvec_vc1.1_XM_032367711.2, Nvec_vc1.1_XM_032371449.2, Nvec_vc1.1_XM_032374118.2, Nvec_vc1.1_XM_032376085.2, Nvec_vc1.1_XM_032379987.2, Nvec_vc1.1_XM_032382813.2, Nvec_vc1.1_XM_032383989.2, Nvec_vc1.1_XM_032384083.2, Nvec_vc1.1_XM_032384089.2, Nvec_vc1.1_XM_032385166.2, Nvec_vc1.1_XM_032385925.2, Nvec_vc1.1_XM_0487217…
OG0000079	Nvec_NVE5801, Nvec_v1g198603, Nvec_vc1.1_XM_032363372.2, Nvec_vc1.1_XM_032363374.2, Nvec_vc1.1_XM_032370154.2, Nvec_vc1.1_XM_032372968.2, Nvec_vc1.1_XM_032378623.2, Nvec_vc1.1_XM_032379110.2, Nvec_vc1.1_XM_032380123.2	XP_022778233.1, XP_022789462.1, XP_022789473.1, XP_022796134.1, XP_022796142.1, XP_022796145.1, XP_022796485.1, XP_022796489.1, XP_022796494.1, XP_022796495.1, XP_022797885.1, XP_022797906.1, XP_022798497.1, XP_022798553.1, XP_022799142.1, XP_022800184.1, XP_022804248.1, XP_022808507.1, XP_022809957.1
OG0000080	Nvec_vc1.1_XM_001628987.3, Nvec_vc1.1_XM_001632168.3, Nvec_vc1.1_XM_001634624.3, Nvec_vc1.1_XM_001640046.3, Nvec_vc1.1_XM_032363112.2, Nvec_vc1.1_XM_032365659.2, Nvec_vc1.1_XM_032366422.2, Nvec_vc1.1_XM_032370043.2, Nvec_vc1.1_XM_032370104.2, Nvec_vc1.1_XM_032376411.2, Nvec_vc1.1_XM_032377085.2, Nvec_vc1.1_XM_032377195.2, Nvec_vc1.1_XM_032379443.2, Nvec_vc1.1_XM_032381087.2, Nvec_vc1.1_XM_0323820…	XP_022781583.1, XP_022781607.1, XP_022781660.1, XP_022781661.1, XP_022781662.1, XP_022796600.1, XP_022797238.1, XP_022809724.1
OG0000081	Nvec_vc1.1_XM_048719453.1, Nvec_vc1.1_XM_048719852.1, Nvec_vc1.1_XM_048720611.1, Nvec_vc1.1_XM_048720726.1, Nvec_vc1.1_XM_048721463.1, Nvec_vc1.1_XM_048722421.1, Nvec_vc1.1_XM_048722462.1, Nvec_vc1.1_XM_048722750.1, Nvec_vc1.1_XM_048723323.1, Nvec_vc1.1_XM_048723598.1, Nvec_vc1.1_XM_048723660.1, Nvec_vc1.1_XM_048724028.1, Nvec_vc1.1_XM_048724263.1, Nvec_vc1.1_XM_048725218.1, Nvec_vc1.1_XM_0487263…
OG0000082	Nvec_vc1.1_XM_032373657.2	XP_022777505.1, XP_022780618.1, XP_022784189.1, XP_022785233.1, XP_022791540.1, XP_022795730.1, XP_022796503.1, XP_022796959.1, XP_022797658.1, XP_022800844.1, XP_022801382.1, XP_022801591.1, XP_022802836.1, XP_022802841.1, XP_022802843.1, XP_022803006.1, XP_022804905.1, XP_022805408.1, XP_022805500.1, XP_022806946.1, XP_022807274.1, XP_022807701.1, XP_022808583.1, XP_022808754.1, XP_022810232.1,…
OG0000083	Nvec_vc1.1_XM_032367478.2, Nvec_vc1.1_XM_032373195.2, Nvec_vc1.1_XM_048721049.1, Nvec_vc1.1_XM_048722174.1, Nvec_vc1.1_XM_048727807.1, Nvec_vc1.1_XM_048730507.1	XP_022777622.1, XP_022777827.1, XP_022777893.1, XP_022777896.1, XP_022778837.1, XP_022782939.1, XP_022784023.1, XP_022784109.1, XP_022787632.1, XP_022791843.1, XP_022792197.1, XP_022794182.1, XP_022794189.1, XP_022795688.1, XP_022796368.1, XP_022799296.1, XP_022803792.1, XP_022805207.1, XP_022806582.1, XP_022808178.1, XP_022809451.1
OG0000084	Nvec_vc1.1_XM_048724746.1, Nvec_vc1.1_XM_048729477.1, Nvec_vc1.1_XM_048729478.1	XP_022777758.1, XP_022777784.1, XP_022777809.1, XP_022778095.1, XP_022778999.1, XP_022779000.1, XP_022779012.1, XP_022779443.1, XP_022781218.1, XP_022789151.1, XP_022789290.1, XP_022791126.1, XP_022793401.1, XP_022793402.1, XP_022794066.1, XP_022796278.1, XP_022798583.1, XP_022802398.1, XP_022804447.1, XP_022804811.1, XP_022808378.1, XP_022808725.1, XP_022809685.1, XP_022809935.1
OG0000085	Nvec_vc1.1_XM_001618208.3, Nvec_vc1.1_XM_001618209.2, Nvec_vc1.1_XM_001618979.3, Nvec_vc1.1_XM_001630020.2, Nvec_vc1.1_XM_001630259.3, Nvec_vc1.1_XM_032368926.2, Nvec_vc1.1_XM_032376178.2, Nvec_vc1.1_XM_032382550.2, Nvec_vc1.1_XM_048719571.1, Nvec_vc1.1_XM_048719572.1, Nvec_vc1.1_XM_048719573.1, Nvec_vc1.1_XM_048719574.1, Nvec_vc1.1_XM_048719575.1, Nvec_vc1.1_XM_048719576.1, Nvec_vc1.1_XM_0487195…	XP_022782075.1
OG0000086	Nvec_vc1.1_XM_001636230.3, Nvec_vc1.1_XM_032371416.2	XP_022779096.1, XP_022779099.1, XP_022779271.1, XP_022789022.1, XP_022789024.1, XP_022789025.1, XP_022789026.1, XP_022789030.1, XP_022789039.1, XP_022789059.1, XP_022793007.1, XP_022798991.1, XP_022798992.1, XP_022799008.1, XP_022799490.1, XP_022800149.1, XP_022800161.1, XP_022802845.1, XP_022802846.1, XP_022802850.1, XP_022807646.1, XP_022808466.1, XP_022808467.1, XP_022809479.1
OG0000087	Nvec_vc1.1_XM_032373142.2, Nvec_vc1.1_XM_032376839.2, Nvec_vc1.1_XM_048720235.1	XP_022778259.1, XP_022778379.1, XP_022781742.1, XP_022783263.1, XP_022783298.1, XP_022785231.1, XP_022787478.1, XP_022787689.1, XP_022787690.1, XP_022789237.1, XP_022795007.1, XP_022796861.1, XP_022799870.1, XP_022801986.1, XP_022804766.1, XP_022806104.1, XP_022806800.1, XP_022807052.1, XP_022807272.1, XP_022807985.1, XP_022809281.1, XP_022809721.1, XP_022809970.1
OG0000088	Nvec_vc1.1_XM_001617511.3, Nvec_vc1.1_XM_001617611.3, Nvec_vc1.1_XM_001618116.3, Nvec_vc1.1_XM_001618981.3, Nvec_vc1.1_XM_001618992.3, Nvec_vc1.1_XM_001619682.3, Nvec_vc1.1_XM_001620416.3, Nvec_vc1.1_XM_001622833.3, Nvec_vc1.1_XM_048719553.1, Nvec_vc1.1_XM_048719554.1, Nvec_vc1.1_XM_048719555.1, Nvec_vc1.1_XM_048719556.1, Nvec_vc1.1_XM_048719557.1, Nvec_vc1.1_XM_048719558.1, Nvec_vc1.1_XM_0487195…	XP_022792397.1
OG0000089		XP_022777549.1, XP_022778746.1, XP_022779090.1, XP_022779205.1, XP_022781671.1, XP_022781678.1, XP_022781680.1, XP_022782291.1, XP_022782292.1, XP_022782293.1, XP_022782768.1, XP_022782825.1, XP_022782827.1, XP_022782840.1, XP_022784271.1, XP_022784291.1, XP_022787503.1, XP_022793080.1, XP_022796596.1, XP_022796597.1, XP_022796638.1, XP_022806951.1, XP_022807265.1, XP_022808575.1, XP_022808577.1,…
OG0000090	Nvec_vc1.1_XM_032373987.2, Nvec_vc1.1_XM_032374650.2, Nvec_vc1.1_XM_032379982.2, Nvec_vc1.1_XM_032382988.2, Nvec_vc1.1_XM_048719442.1, Nvec_vc1.1_XM_048721032.1, Nvec_vc1.1_XM_048721033.1, Nvec_vc1.1_XM_048721216.1, Nvec_vc1.1_XM_048721366.1, Nvec_vc1.1_XM_048721462.1, Nvec_vc1.1_XM_048723092.1, Nvec_vc1.1_XM_048724489.1, Nvec_vc1.1_XM_048724676.1, Nvec_vc1.1_XM_048726180.1, Nvec_vc1.1_XM_0487262…
OG0000091	Nvec_vc1.1_XM_048720903.1, Nvec_vc1.1_XM_048730022.1	XP_022780925.1, XP_022780998.1, XP_022783680.1, XP_022786423.1, XP_022787160.1, XP_022796096.1, XP_022797439.1, XP_022797972.1, XP_022798296.1, XP_022805760.1, XP_022806187.1, XP_022807084.1, XP_022807329.1, XP_022807330.1, XP_022808445.1, XP_022808446.1, XP_022808457.1, XP_022808639.1, XP_022809241.1, XP_022809977.1, XP_022810480.1, XP_022810598.1, XP_022810599.1
OG0000092	Nvec_vc1.1_XM_032382502.2	XP_022784305.1, XP_022784377.1, XP_022784723.1, XP_022785591.1, XP_022785592.1, XP_022803565.1, XP_022803566.1, XP_022803572.1, XP_022803588.1, XP_022804790.1, XP_022804792.1, XP_022804793.1, XP_022804794.1, XP_022804795.1, XP_022804796.1, XP_022804798.1, XP_022805210.1, XP_022807083.1, XP_022807328.1, XP_022808456.1, XP_022808461.1, XP_022809899.1, XP_022809900.1, XP_022809901.1
OG0000093		XP_022786236.1, XP_022786249.1, XP_022786290.1, XP_022786291.1, XP_022786293.1, XP_022786309.1, XP_022786312.1, XP_022786340.1, XP_022791519.1, XP_022791779.1, XP_022791790.1, XP_022796691.1, XP_022796695.1, XP_022796696.1, XP_022796697.1, XP_022796698.1, XP_022796699.1, XP_022796706.1, XP_022798999.1, XP_022799000.1, XP_022802677.1, XP_022809509.1, XP_022809510.1, XP_022809945.1, XP_022810305.1
OG0000094	Nvec_NVE4470, Nvec_vc1.1_XM_001627830.2, Nvec_vc1.1_XM_001628861.3, Nvec_vc1.1_XM_001635354.3, Nvec_vc1.1_XM_001640170.3, Nvec_vc1.1_XM_032362643.2, Nvec_vc1.1_XM_032375371.2, Nvec_vc1.1_XM_032376093.2, Nvec_vc1.1_XM_032380078.2, Nvec_vc1.1_XM_032381603.2, Nvec_vc1.1_XM_032381971.2, Nvec_vc1.1_XM_032384197.2, Nvec_vc1.1_XM_032385911.2, Nvec_vc1.1_XM_048723276.1, Nvec_vc1.1_XM_048725619.1, Nvec_vc…	XP_022805932.1
OG0000095	Nvec_v1g152496, Nvec_v1g88707, Nvec_vc1.1_XM_048724999.1, Nvec_vc1.1_XM_048725105.1, Nvec_vc1.1_XM_048725417.1, Nvec_vc1.1_XM_048725420.1, Nvec_vc1.1_XM_048725422.1, Nvec_vc1.1_XM_048725423.1, Nvec_vc1.1_XM_048725425.1, Nvec_vc1.1_XM_048731519.1	XP_022777886.1, XP_022784069.1, XP_022784585.1, XP_022784700.1, XP_022787972.1, XP_022789602.1, XP_022795935.1, XP_022796099.1, XP_022797785.1, XP_022804893.1, XP_022805383.1, XP_022808162.1, XP_022809641.1, XP_022810202.1
OG0000096	Nvec_vc1.1_XM_001639635.3, Nvec_vc1.1_XM_032367439.2, Nvec_vc1.1_XM_048728593.1, Nvec_vc1.1_XM_048728599.1, Nvec_vc1.1_XM_048733562.1	XP_022778417.1, XP_022779250.1, XP_022779284.1, XP_022781613.1, XP_022781861.1, XP_022782722.1, XP_022783156.1, XP_022783417.1, XP_022784947.1, XP_022785409.1, XP_022786692.1, XP_022787051.1, XP_022796325.1, XP_022796333.1, XP_022799542.1, XP_022806737.1, XP_022806802.1, XP_022809146.1, XP_022809371.1
OG0000097	Nvec_vc1.1_XM_032364536.2, Nvec_vc1.1_XM_032375205.2, Nvec_vc1.1_XM_032384852.2, Nvec_vc1.1_XM_048733373.1	XP_022777828.1, XP_022778451.1, XP_022781179.1, XP_022782856.1, XP_022793918.1, XP_022793969.1, XP_022794185.1, XP_022794337.1, XP_022804799.1, XP_022804803.1, XP_022804805.1, XP_022804806.1, XP_022804807.1, XP_022804809.1, XP_022808243.1, XP_022808248.1, XP_022808250.1, XP_022809848.1, XP_022809849.1, XP_022810453.1
OG0000098	Nvec_v1g95802, Nvec_vc1.1_XM_001629344.3, Nvec_vc1.1_XM_001636242.3, Nvec_vc1.1_XM_032369632.2, Nvec_vc1.1_XM_032370696.2, Nvec_vc1.1_XM_032375760.2, Nvec_vc1.1_XM_032378741.2, Nvec_vc1.1_XM_032386091.2, Nvec_vc1.1_XM_048727978.1, Nvec_vc1.1_XM_048728175.1, Nvec_vc1.1_XM_048731149.1	XP_022787084.1, XP_022787086.1, XP_022787087.1, XP_022787094.1, XP_022787100.1, XP_022787101.1, XP_022787102.1, XP_022787110.1, XP_022787112.1, XP_022787831.1, XP_022787832.1, XP_022794139.1, XP_022794174.1
OG0000099	Nvec_v1g216294, Nvec_v1g220577, Nvec_vc1.1_XM_001625741.3, Nvec_vc1.1_XM_032362183.2, Nvec_vc1.1_XM_032373283.2, Nvec_vc1.1_XM_048727290.1, Nvec_vc1.1_XM_048727293.1, Nvec_vc1.1_XM_048727294.1, Nvec_vc1.1_XM_048727296.1, Nvec_vc1.1_XM_048727297.1, Nvec_vc1.1_XM_048727301.1, Nvec_vc1.1_XM_048727302.1, Nvec_vc1.1_XM_048727304.1, Nvec_vc1.1_XM_048727654.1, Nvec_vc1.1_XM_048727924.1, Nvec_vc1.1_XM_04…	XP_022806577.1, XP_022806977.1, XP_022807967.1, XP_022809602.1
OG0000100	Nvec_vc1.1_XM_048729762.1, Nvec_vc1.1_XM_048729764.1, Nvec_vc1.1_XM_048729765.1, Nvec_vc1.1_XM_048729766.1, Nvec_vc1.1_XM_048730084.1, Nvec_vc1.1_XM_048730092.1	XP_022777731.1, XP_022785539.1, XP_022796246.1, XP_022796249.1, XP_022796255.1, XP_022796256.1, XP_022796257.1, XP_022796258.1, XP_022796259.1, XP_022796262.1, XP_022803820.1, XP_022803821.1, XP_022803822.1, XP_022803828.1, XP_022803833.1, XP_022803836.1, XP_022809450.1, XP_022809453.1
OG0000101	Nvec_vc1.1_XM_048723056.1	XP_022777525.1, XP_022777860.1, XP_022780921.1, XP_022783997.1, XP_022785710.1, XP_022788406.1, XP_022791620.1, XP_022791797.1, XP_022795176.1, XP_022795222.1, XP_022795540.1, XP_022796460.1, XP_022797710.1, XP_022799120.1, XP_022800010.1, XP_022803592.1, XP_022807768.1, XP_022808755.1, XP_022808756.1, XP_022809784.1, XP_022809882.1, XP_022809950.1, XP_022809952.1
OG0000102		XP_022778682.1, XP_022778794.1, XP_022788299.1, XP_022788761.1, XP_022790758.1, XP_022791936.1, XP_022795447.1, XP_022795464.1, XP_022800160.1, XP_022800308.1, XP_022800589.1, XP_022800601.1, XP_022800602.1, XP_022800615.1, XP_022801981.1, XP_022802851.1, XP_022804128.1, XP_022804129.1, XP_022804134.1, XP_022804135.1, XP_022804139.1, XP_022806851.1, XP_022810294.1, XP_022810296.1
OG0000103		XP_022778111.1, XP_022778342.1, XP_022778406.1, XP_022782723.1, XP_022783012.1, XP_022787494.1, XP_022788259.1, XP_022790168.1, XP_022797404.1, XP_022797405.1, XP_022799549.1, XP_022800470.1, XP_022800490.1, XP_022800500.1, XP_022800501.1, XP_022801032.1, XP_022804317.1, XP_022805320.1, XP_022805340.1, XP_022806978.1, XP_022806986.1, XP_022806987.1, XP_022806988.1, XP_022809725.1
OG0000104	Nvec_vc1.1_XM_048732391.1, Nvec_vc1.1_XM_048732953.1, Nvec_vc1.1_XM_048732957.1	XP_022778789.1, XP_022780530.1, XP_022784422.1, XP_022790189.1, XP_022794379.1, XP_022794388.1, XP_022794390.1, XP_022794405.1, XP_022794410.1, XP_022794584.1, XP_022801829.1, XP_022801830.1, XP_022801853.1, XP_022801861.1, XP_022801872.1, XP_022805419.1, XP_022806460.1, XP_022806618.1, XP_022806772.1, XP_022810229.1
OG0000105	Nvec_vc1.1_XM_032363504.2, Nvec_vc1.1_XM_032363613.2, Nvec_vc1.1_XM_032363614.2, Nvec_vc1.1_XM_032373056.2, Nvec_vc1.1_XM_032385858.2, Nvec_vc1.1_XM_032385859.2, Nvec_vc1.1_XM_048722064.1, Nvec_vc1.1_XM_048722210.1	XP_022778053.1, XP_022794344.1, XP_022798314.1, XP_022804379.1, XP_022804383.1, XP_022806199.1, XP_022806777.1, XP_022806790.1, XP_022806801.1, XP_022806811.1, XP_022806948.1, XP_022808447.1, XP_022808724.1, XP_022808726.1, XP_022808728.1
OG0000106	Nvec_NVE18747, Nvec_vc1.1_XM_032370252.2, Nvec_vc1.1_XM_048719627.1, Nvec_vc1.1_XM_048720297.1, Nvec_vc1.1_XM_048720531.1, Nvec_vc1.1_XM_048720989.1, Nvec_vc1.1_XM_048721101.1, Nvec_vc1.1_XM_048721161.1, Nvec_vc1.1_XM_048721748.1, Nvec_vc1.1_XM_048722802.1, Nvec_vc1.1_XM_048723099.1, Nvec_vc1.1_XM_048723695.1, Nvec_vc1.1_XM_048723790.1, Nvec_vc1.1_XM_048726082.1, Nvec_vc1.1_XM_048728094.1, Nvec_v…
OG0000107	Nvec_vc1.1_XM_001636399.3, Nvec_vc1.1_XM_032363317.2, Nvec_vc1.1_XM_032363475.2, Nvec_vc1.1_XM_032383895.2, Nvec_vc1.1_XM_048733312.1	XP_022777911.1, XP_022780304.1, XP_022783274.1, XP_022784454.1, XP_022787695.1, XP_022791375.1, XP_022792408.1, XP_022793277.1, XP_022793849.1, XP_022794674.1, XP_022796594.1, XP_022803321.1, XP_022803495.1, XP_022807923.1, XP_022808194.1, XP_022809284.1, XP_022809463.1
OG0000108	Nvec_vc1.1_XM_032377525.2, Nvec_vc1.1_XM_048720588.1, Nvec_vc1.1_XM_048722050.1, Nvec_vc1.1_XM_048722278.1, Nvec_vc1.1_XM_048724645.1, Nvec_vc1.1_XM_048724670.1, Nvec_vc1.1_XM_048725755.1, Nvec_vc1.1_XM_048725912.1, Nvec_vc1.1_XM_048726230.1, Nvec_vc1.1_XM_048727115.1, Nvec_vc1.1_XM_048728148.1, Nvec_vc1.1_XM_048729544.1, Nvec_vc1.1_XM_048733354.1	XP_022783282.1, XP_022783431.1, XP_022783687.1, XP_022789292.1, XP_022797447.1, XP_022799735.1, XP_022799746.1, XP_022806730.1, XP_022807254.1
OG0000109	Nvec_NVE20882, Nvec_v1g218116, Nvec_vc1.1_XM_032376900.2, Nvec_vc1.1_XM_048724472.1, Nvec_vc1.1_XM_048724748.1, Nvec_vc1.1_XM_048725030.1, Nvec_vc1.1_XM_048725567.1, Nvec_vc1.1_XM_048725570.1, Nvec_vc1.1_XM_048725572.1, Nvec_vc1.1_XM_048729070.1, Nvec_vc1.1_XM_048731319.1, Nvec_vc1.1_XM_048731341.1, Nvec_vc1.1_XM_048731342.1, Nvec_vc1.1_XM_048731547.1, Nvec_vc1.1_XM_048731548.1, Nvec_vc1.1_XM_048…	XP_022806559.1
OG0000110	Nvec_NVE21333, Nvec_vc1.1_XM_032375814.2, Nvec_vc1.1_XM_032376125.2, Nvec_vc1.1_XM_048721726.1, Nvec_vc1.1_XM_048721729.1, Nvec_vc1.1_XM_048725112.1, Nvec_vc1.1_XM_048726020.1, Nvec_vc1.1_XM_048726269.1, Nvec_vc1.1_XM_048727727.1, Nvec_vc1.1_XM_048728631.1, Nvec_vc1.1_XM_048728823.1, Nvec_vc1.1_XM_048730121.1, Nvec_vc1.1_XM_048731132.1, Nvec_vc1.1_XM_048732195.1	XP_022778480.1, XP_022780149.1, XP_022793268.1, XP_022802802.1, XP_022803355.1, XP_022807307.1, XP_022808975.1, XP_022810321.1
OG0000111	Nvec_vc1.1_XM_032384764.2	XP_022780470.1, XP_022783768.1, XP_022784018.1, XP_022791546.1, XP_022794367.1, XP_022795154.1, XP_022796914.1, XP_022798780.1, XP_022798907.1, XP_022801993.1, XP_022802753.1, XP_022803235.1, XP_022803645.1, XP_022804211.1, XP_022804598.1, XP_022804726.1, XP_022806949.1, XP_022807587.1, XP_022808898.1, XP_022809859.1, XP_022810059.1
OG0000112	Nvec_vc1.1_XM_001630728.3, Nvec_vc1.1_XM_048721423.1, Nvec_vc1.1_XM_048721923.1, Nvec_vc1.1_XM_048721924.1, Nvec_vc1.1_XM_048721925.1, Nvec_vc1.1_XM_048722087.1, Nvec_vc1.1_XM_048722090.1, Nvec_vc1.1_XM_048722132.1, Nvec_vc1.1_XM_048722141.1, Nvec_vc1.1_XM_048722153.1, Nvec_vc1.1_XM_048722154.1, Nvec_vc1.1_XM_048722155.1, Nvec_vc1.1_XM_048722158.1, Nvec_vc1.1_XM_048722167.1, Nvec_vc1.1_XM_0487221…	XP_022805962.1
OG0000113		XP_022784557.1, XP_022784669.1, XP_022784687.1, XP_022786977.1, XP_022788614.1, XP_022788797.1, XP_022789996.1, XP_022802146.1, XP_022804707.1, XP_022806023.1, XP_022806039.1, XP_022806246.1, XP_022806248.1, XP_022806710.1, XP_022807342.1, XP_022807345.1, XP_022807981.1, XP_022807983.1, XP_022808535.1, XP_022808571.1, XP_022810470.1, XP_022810471.1
OG0000114	Nvec_vc1.1_XM_032367719.2, Nvec_vc1.1_XM_032378910.2, Nvec_vc1.1_XM_048719427.1, Nvec_vc1.1_XM_048721025.1, Nvec_vc1.1_XM_048722543.1, Nvec_vc1.1_XM_048723180.1, Nvec_vc1.1_XM_048725708.1, Nvec_vc1.1_XM_048726704.1, Nvec_vc1.1_XM_048730208.1, Nvec_vc1.1_XM_048732445.1, Nvec_vc1.1_XM_048732477.1, Nvec_vc1.1_XM_048734768.1	XP_022782674.1, XP_022794714.1, XP_022797408.1, XP_022797664.1, XP_022798004.1, XP_022799771.1, XP_022800061.1, XP_022803258.1, XP_022810601.1
OG0000115	Nvec_vc1.1_XM_001640200.3, Nvec_vc1.1_XM_032364046.2, Nvec_vc1.1_XM_048724742.1, Nvec_vc1.1_XM_048724774.1, Nvec_vc1.1_XM_048725127.1, Nvec_vc1.1_XM_048725132.1, Nvec_vc1.1_XM_048725133.1, Nvec_vc1.1_XM_048725134.1, Nvec_vc1.1_XM_048725153.1, Nvec_vc1.1_XM_048725574.1, Nvec_vc1.1_XM_048725576.1, Nvec_vc1.1_XM_048725577.1, Nvec_vc1.1_XM_048725705.1	XP_022796916.1, XP_022796921.1, XP_022798559.1, XP_022798564.1, XP_022799392.1, XP_022806635.1, XP_022810282.1, XP_022810283.1
OG0000116	Nvec_vc1.1_XM_032372193.2, Nvec_vc1.1_XM_032372683.2, Nvec_vc1.1_XM_032372684.2, Nvec_vc1.1_XM_048720433.1, Nvec_vc1.1_XM_048722103.1, Nvec_vc1.1_XM_048722104.1, Nvec_vc1.1_XM_048726878.1, Nvec_vc1.1_XM_048727623.1, Nvec_vc1.1_XM_048730837.1, Nvec_vc1.1_XM_048731456.1, Nvec_vc1.1_XM_048731465.1	XP_022778378.1, XP_022787479.1, XP_022793281.1, XP_022797977.1, XP_022800930.1, XP_022803125.1, XP_022806415.1, XP_022808589.1, XP_022808942.1, XP_022810378.1
OG0000117	Nvec_v1g237537, Nvec_vc1.1_XM_032364522.2, Nvec_vc1.1_XM_032364523.1, Nvec_vc1.1_XM_032367201.2, Nvec_vc1.1_XM_032369875.2, Nvec_vc1.1_XM_032375725.2, Nvec_vc1.1_XM_032383533.2, Nvec_vc1.1_XM_048720117.1, Nvec_vc1.1_XM_048720248.1, Nvec_vc1.1_XM_048721057.1, Nvec_vc1.1_XM_048722489.1, Nvec_vc1.1_XM_048722490.1, Nvec_vc1.1_XM_048722872.1, Nvec_vc1.1_XM_048724821.1, Nvec_vc1.1_XM_048727336.1, Nvec_…
OG0000118	Nvec_vc1.1_XM_001624218.3, Nvec_vc1.1_XM_001634877.3, Nvec_vc1.1_XM_032369277.2, Nvec_vc1.1_XM_032373372.2, Nvec_vc1.1_XM_032374088.2, Nvec_vc1.1_XM_032374114.2, Nvec_vc1.1_XM_032379263.2, Nvec_vc1.1_XM_048719467.1, Nvec_vc1.1_XM_048719932.1, Nvec_vc1.1_XM_048720200.1, Nvec_vc1.1_XM_048729155.1, Nvec_vc1.1_XM_048731405.1, Nvec_vc1.1_XM_048731406.1, Nvec_vc1.1_XM_048732873.1, Nvec_vc1.1_XM_0487344…	XP_022779610.1
OG0000119	Nvec_vc1.1_XM_048720115.1, Nvec_vc1.1_XM_048720850.1, Nvec_vc1.1_XM_048722755.1, Nvec_vc1.1_XM_048722814.1, Nvec_vc1.1_XM_048723067.1, Nvec_vc1.1_XM_048723182.1, Nvec_vc1.1_XM_048726575.1, Nvec_vc1.1_XM_048727835.1, Nvec_vc1.1_XM_048727836.1, Nvec_vc1.1_XM_048727844.1, Nvec_vc1.1_XM_048727856.1, Nvec_vc1.1_XM_048727894.1, Nvec_vc1.1_XM_048730771.1, Nvec_vc1.1_XM_048730910.1, Nvec_vc1.1_XM_0487310…	XP_022805148.1, XP_022810133.1
OG0000120	Nvec_v1g222811, Nvec_vc1.1_XM_032362906.2, Nvec_vc1.1_XM_032374826.1, Nvec_vc1.1_XM_032380103.2, Nvec_vc1.1_XM_032381175.1, Nvec_vc1.1_XM_048720474.1, Nvec_vc1.1_XM_048721175.1, Nvec_vc1.1_XM_048724402.1, Nvec_vc1.1_XM_048724470.1, Nvec_vc1.1_XM_048724471.1, Nvec_vc1.1_XM_048724483.1, Nvec_vc1.1_XM_048727567.1, Nvec_vc1.1_XM_048729449.1, Nvec_vc1.1_XM_048733540.1, Nvec_vc1.1_XM_048733541.1, Nvec_…	XP_022784024.1, XP_022801329.1, XP_022802638.1, XP_022807812.1
OG0000121	Nvec_NVE15635, Nvec_vc1.1_XM_032369210.2, Nvec_vc1.1_XM_032370866.2, Nvec_vc1.1_XM_032377551.2, Nvec_vc1.1_XM_032381482.2, Nvec_vc1.1_XM_032382006.2, Nvec_vc1.1_XM_032383753.2, Nvec_vc1.1_XM_032383755.2, Nvec_vc1.1_XM_032385146.2, Nvec_vc1.1_XM_048723222.1, Nvec_vc1.1_XM_048724413.1, Nvec_vc1.1_XM_048727420.1, Nvec_vc1.1_XM_048728033.1, Nvec_vc1.1_XM_048728060.1, Nvec_vc1.1_XM_048728064.1, Nvec_v…	XP_022799215.1, XP_022802824.1, XP_022807537.1
OG0000122	Nvec_NVE3503, Nvec_vc1.1_XM_001618929.3, Nvec_vc1.1_XM_001627907.3, Nvec_vc1.1_XM_001633504.3, Nvec_vc1.1_XM_001634673.3, Nvec_vc1.1_XM_032371091.2, Nvec_vc1.1_XM_032371093.2, Nvec_vc1.1_XM_032371094.2, Nvec_vc1.1_XM_032372258.2, Nvec_vc1.1_XM_032384607.2, Nvec_vc1.1_XM_048721905.1, Nvec_vc1.1_XM_048721909.1, Nvec_vc1.1_XM_048722680.1, Nvec_vc1.1_XM_048722751.1, Nvec_vc1.1_XM_048722754.1, Nvec_vc…
OG0000123	Nvec_vc1.1_XM_001640299.3, Nvec_vc1.1_XM_032363299.2, Nvec_vc1.1_XM_032365678.2, Nvec_vc1.1_XM_032365679.2, Nvec_vc1.1_XM_032376958.2, Nvec_vc1.1_XM_032377553.2, Nvec_vc1.1_XM_032381636.2, Nvec_vc1.1_XM_032381662.2, Nvec_vc1.1_XM_032382326.2, Nvec_vc1.1_XM_032386432.2, Nvec_vc1.1_XM_048720027.1, Nvec_vc1.1_XM_048720028.1, Nvec_vc1.1_XM_048720394.1, Nvec_vc1.1_XM_048721151.1, Nvec_vc1.1_XM_0487211…	XP_022792389.1, XP_022792390.1, XP_022792391.1, XP_022794488.1, XP_022796942.1
OG0000124	Nvec_v1g137193, Nvec_vc1.1_XM_001638418.3, Nvec_vc1.1_XM_001639279.3	XP_022780978.1, XP_022785149.1, XP_022785586.1, XP_022786296.1, XP_022788099.1, XP_022790023.1, XP_022794879.1, XP_022796953.1, XP_022800230.1, XP_022804788.1, XP_022805836.1, XP_022805977.1, XP_022808129.1, XP_022808271.1, XP_022809038.1, XP_022809537.1, XP_022810035.1
OG0000125		XP_022778072.1, XP_022778073.1, XP_022784318.1, XP_022784328.1, XP_022786795.1, XP_022786817.1, XP_022786823.1, XP_022798730.1, XP_022802284.1, XP_022802297.1, XP_022802303.1, XP_022807800.1, XP_022807805.1, XP_022807807.1, XP_022808324.1, XP_022808328.1, XP_022808614.1, XP_022808615.1, XP_022810165.1, XP_022810166.1
OG0000126		XP_022780378.1, XP_022780384.1, XP_022780454.1, XP_022803368.1, XP_022803373.1, XP_022803392.1, XP_022806263.1, XP_022809153.1, XP_022809554.1, XP_022809556.1, XP_022809792.1, XP_022809793.1, XP_022809794.1, XP_022809795.1, XP_022809796.1, XP_022809797.1, XP_022809799.1, XP_022810330.1, XP_022810332.1, XP_022810333.1
OG0000127	Nvec_vc1.1_XM_032374968.2, Nvec_vc1.1_XM_048722308.1, Nvec_vc1.1_XM_048723087.1, Nvec_vc1.1_XM_048726213.1, Nvec_vc1.1_XM_048726294.1, Nvec_vc1.1_XM_048726731.1, Nvec_vc1.1_XM_048727311.1, Nvec_vc1.1_XM_048727312.1, Nvec_vc1.1_XM_048727313.1, Nvec_vc1.1_XM_048727314.1, Nvec_vc1.1_XM_048727315.1, Nvec_vc1.1_XM_048727316.1, Nvec_vc1.1_XM_048727373.1, Nvec_vc1.1_XM_048727919.1, Nvec_vc1.1_XM_0487306…	XP_022804262.1
OG0000128	Nvec_vc1.1_XM_032362939.2	XP_022781315.1, XP_022782975.1, XP_022783949.1, XP_022783953.1, XP_022783968.1, XP_022783970.1, XP_022783981.1, XP_022784238.1, XP_022790333.1, XP_022790334.1, XP_022790336.1, XP_022790340.1, XP_022790878.1, XP_022804110.1, XP_022804758.1, XP_022804774.1, XP_022807643.1, XP_022809572.1
OG0000129	Nvec_NVE19724, Nvec_vc1.1_XM_048721309.1, Nvec_vc1.1_XM_048721316.1, Nvec_vc1.1_XM_048721758.1, Nvec_vc1.1_XM_048728055.1	XP_022791892.1, XP_022794631.1, XP_022799009.1, XP_022799011.1, XP_022799012.1, XP_022805599.1, XP_022808464.1, XP_022808871.1, XP_022808878.1, XP_022809286.1, XP_022810005.1, XP_022810007.1, XP_022810016.1, XP_022810642.1
OG0000130	Nvec_vc1.1_XM_032369690.2, Nvec_vc1.1_XM_032373516.2, Nvec_vc1.1_XM_048719626.1, Nvec_vc1.1_XM_048720210.1, Nvec_vc1.1_XM_048720575.1, Nvec_vc1.1_XM_048721762.1, Nvec_vc1.1_XM_048724314.1, Nvec_vc1.1_XM_048725043.1, Nvec_vc1.1_XM_048725753.1, Nvec_vc1.1_XM_048726637.1, Nvec_vc1.1_XM_048731696.1, Nvec_vc1.1_XM_048732430.1, Nvec_vc1.1_XM_048732956.1, Nvec_vc1.1_XM_048733906.1, Nvec_vc1.1_XM_0487339…	XP_022780897.1, XP_022780898.1, XP_022788302.1
OG0000131	Nvec_vc1.1_XM_032370095.2, Nvec_vc1.1_XM_032373560.2, Nvec_vc1.1_XM_032374522.2, Nvec_vc1.1_XM_048719715.1, Nvec_vc1.1_XM_048720636.1, Nvec_vc1.1_XM_048721031.1, Nvec_vc1.1_XM_048721112.1, Nvec_vc1.1_XM_048721160.1, Nvec_vc1.1_XM_048721611.1, Nvec_vc1.1_XM_048724552.1, Nvec_vc1.1_XM_048725469.1, Nvec_vc1.1_XM_048726985.1, Nvec_vc1.1_XM_048728935.1, Nvec_vc1.1_XM_048731473.1, Nvec_vc1.1_XM_0487315…	XP_022782751.1
OG0000132	Nvec_vc1.1_XM_001630553.3, Nvec_vc1.1_XM_032367461.2, Nvec_vc1.1_XM_032367671.2, Nvec_vc1.1_XM_048724594.1, Nvec_vc1.1_XM_048729246.1	XP_022777466.1, XP_022778079.1, XP_022779835.1, XP_022783536.1, XP_022796701.1, XP_022804563.1, XP_022805192.1, XP_022805199.1, XP_022805806.1, XP_022807488.1, XP_022807493.1, XP_022808510.1, XP_022809787.1, XP_022810637.1
OG0000133	Nvec_v1g225176, Nvec_v1g242448, Nvec_v1g47487, Nvec_vc1.1_XM_032361942.2, Nvec_vc1.1_XM_048721953.1, Nvec_vc1.1_XM_048732032.1, Nvec_vc1.1_XM_048732035.1, Nvec_vc1.1_XM_048732042.1, Nvec_vc1.1_XM_048732061.1, Nvec_vc1.1_XM_048732062.1, Nvec_vc1.1_XM_048734005.1, Nvec_vc1.1_XM_048734088.1, Nvec_vc1.1_XM_048734598.1, Nvec_vc1.1_XM_048734734.1, Nvec_vc1.1_XM_048734739.1, Nvec_vc1.1_XM_048734741.1, N…
OG0000134	Nvec_vc1.1_XM_048732522.1	XP_022791179.1, XP_022792525.1, XP_022792550.1, XP_022793276.1, XP_022799102.1, XP_022799796.1, XP_022799868.1, XP_022801005.1, XP_022808322.1, XP_022808323.1, XP_022808740.1, XP_022808743.1, XP_022809777.1, XP_022809778.1, XP_022809984.1, XP_022809986.1, XP_022809987.1, XP_022810041.1
OG0000135	Nvec_vc1.1_XM_032374093.2	XP_022784567.1, XP_022785039.1, XP_022785044.1, XP_022785046.1, XP_022785098.1, XP_022785116.1, XP_022787052.1, XP_022792729.1, XP_022795070.1, XP_022795383.1, XP_022804524.1, XP_022805387.1, XP_022806487.1, XP_022806488.1, XP_022806489.1, XP_022807653.1, XP_022807654.1, XP_022807657.1
OG0000136		XP_022784234.1, XP_022784260.1, XP_022784263.1, XP_022784273.1, XP_022785998.1, XP_022785999.1, XP_022786000.1, XP_022786001.1, XP_022786005.1, XP_022786006.1, XP_022786008.1, XP_022786009.1, XP_022786010.1, XP_022791915.1, XP_022795911.1, XP_022797121.1, XP_022800949.1, XP_022809895.1, XP_022810150.1
OG0000137		XP_022777438.1, XP_022777439.1, XP_022777742.1, XP_022777743.1, XP_022778998.1, XP_022783739.1, XP_022784408.1, XP_022784471.1, XP_022784528.1, XP_022787626.1, XP_022789062.1, XP_022790231.1, XP_022793400.1, XP_022799232.1, XP_022805714.1, XP_022806640.1, XP_022809779.1, XP_022810379.1, XP_022810655.1
OG0000138	Nvec_vc1.1_XM_032385632.2, Nvec_vc1.1_XM_032387004.2, Nvec_vc1.1_XM_048720208.1, Nvec_vc1.1_XM_048721876.1, Nvec_vc1.1_XM_048722018.1, Nvec_vc1.1_XM_048722984.1, Nvec_vc1.1_XM_048722988.1, Nvec_vc1.1_XM_048726631.1, Nvec_vc1.1_XM_048727366.1, Nvec_vc1.1_XM_048729384.1, Nvec_vc1.1_XM_048729827.1, Nvec_vc1.1_XM_048730724.1, Nvec_vc1.1_XM_048731282.1, Nvec_vc1.1_XM_048731335.1, Nvec_vc1.1_XM_0487322…	XP_022778096.1
OG0000139	Nvec_vc1.1_XM_032366681.1, Nvec_vc1.1_XM_032368655.1, Nvec_vc1.1_XM_032372187.2, Nvec_vc1.1_XM_032372219.2, Nvec_vc1.1_XM_048720434.1, Nvec_vc1.1_XM_048725766.1, Nvec_vc1.1_XM_048728133.1, Nvec_vc1.1_XM_048728846.1, Nvec_vc1.1_XM_048730042.1, Nvec_vc1.1_XM_048730839.1, Nvec_vc1.1_XM_048731306.1, Nvec_vc1.1_XM_048732914.1, Nvec_vc1.1_XM_048733011.1, Nvec_vc1.1_XM_048734040.1, Nvec_vc1.1_XM_0487346…	XP_022796461.1, XP_022802031.1, XP_022805756.1
OG0000140	Nvec_vc1.1_XM_048730895.1	XP_022777751.1, XP_022777768.1, XP_022780917.1, XP_022784027.1, XP_022788922.1, XP_022790963.1, XP_022794385.1, XP_022797520.1, XP_022799297.1, XP_022802575.1, XP_022805942.1, XP_022805943.1, XP_022805944.1, XP_022806557.1, XP_022809411.1, XP_022809614.1, XP_022809739.1
OG0000141	Nvec_vc1.1_XM_001633193.3, Nvec_vc1.1_XM_032363029.2, Nvec_vc1.1_XM_032374803.2, Nvec_vc1.1_XM_032379015.2, Nvec_vc1.1_XM_032383005.2, Nvec_vc1.1_XM_032383012.2, Nvec_vc1.1_XM_032386792.2, Nvec_vc1.1_XM_032386890.2, Nvec_vc1.1_XM_048719980.1, Nvec_vc1.1_XM_048721566.1, Nvec_vc1.1_XM_048732714.1, Nvec_vc1.1_XM_048733935.1, Nvec_vc1.1_XM_048733938.1, Nvec_vc1.1_XM_048733940.1, Nvec_vc1.1_XM_0487339…
OG0000142	Nvec_vc1.1_XM_032376796.2, Nvec_vc1.1_XM_032381631.2	XP_022781434.1, XP_022786690.1, XP_022786737.1, XP_022787767.1, XP_022787797.1, XP_022790630.1, XP_022792780.1, XP_022794363.1, XP_022801504.1, XP_022802252.1, XP_022803151.1, XP_022804268.1, XP_022805322.1, XP_022809625.1, XP_022809640.1, XP_022809807.1
OG0000143		XP_022788290.1, XP_022790383.1, XP_022790386.1, XP_022795587.1, XP_022801511.1, XP_022801512.1, XP_022801532.1, XP_022801537.1, XP_022802221.1, XP_022804996.1, XP_022804998.1, XP_022805000.1, XP_022805001.1, XP_022805002.1, XP_022805003.1, XP_022808829.1, XP_022808830.1, XP_022809251.1
OG0000144	Nvec_NVE20147, Nvec_v1g212460, Nvec_v1g215341, Nvec_vc1.1_XM_032362303.2, Nvec_vc1.1_XM_032367099.2, Nvec_vc1.1_XM_032368469.2, Nvec_vc1.1_XM_032371651.2, Nvec_vc1.1_XM_032374055.2, Nvec_vc1.1_XM_048721465.1, Nvec_vc1.1_XM_048721564.1, Nvec_vc1.1_XM_048721565.1, Nvec_vc1.1_XM_048726154.1, Nvec_vc1.1_XM_048727459.1, Nvec_vc1.1_XM_048728180.1, Nvec_vc1.1_XM_048730149.1	XP_022790113.1, XP_022807355.1
OG0000145	Nvec_vc1.1_XM_032366001.2, Nvec_vc1.1_XM_032366149.2, Nvec_vc1.1_XM_032372501.1, Nvec_vc1.1_XM_032376764.2, Nvec_vc1.1_XM_032384612.2, Nvec_vc1.1_XM_048720447.1, Nvec_vc1.1_XM_048720449.1, Nvec_vc1.1_XM_048720450.1, Nvec_vc1.1_XM_048720451.1, Nvec_vc1.1_XM_048725798.1, Nvec_vc1.1_XM_048730372.1, Nvec_vc1.1_XM_048730608.1, Nvec_vc1.1_XM_048731694.1	XP_022783897.1, XP_022783898.1, XP_022800378.1, XP_022800386.1
OG0000146	Nvec_vc1.1_XM_032362469.2, Nvec_vc1.1_XM_032369088.2, Nvec_vc1.1_XM_032377987.2, Nvec_vc1.1_XM_032379483.2, Nvec_vc1.1_XM_032381247.1, Nvec_vc1.1_XM_048719435.1, Nvec_vc1.1_XM_048723059.1, Nvec_vc1.1_XM_048723060.1, Nvec_vc1.1_XM_048726171.1, Nvec_vc1.1_XM_048727947.1, Nvec_vc1.1_XM_048728150.1, Nvec_vc1.1_XM_048730662.1	XP_022778126.1, XP_022781460.1, XP_022789564.1, XP_022792733.1, XP_022803229.1
OG0000147	Nvec_vc1.1_XM_032369358.2, Nvec_vc1.1_XM_048719693.1, Nvec_vc1.1_XM_048720320.1, Nvec_vc1.1_XM_048721324.1, Nvec_vc1.1_XM_048722423.1, Nvec_vc1.1_XM_048722972.1, Nvec_vc1.1_XM_048723023.1, Nvec_vc1.1_XM_048724476.1, Nvec_vc1.1_XM_048724856.1, Nvec_vc1.1_XM_048726149.1, Nvec_vc1.1_XM_048726700.1, Nvec_vc1.1_XM_048727897.1, Nvec_vc1.1_XM_048729102.1, Nvec_vc1.1_XM_048730647.1, Nvec_vc1.1_XM_0487319…
OG0000148	Nvec_v1g215349, Nvec_vc1.1_XM_032367179.1, Nvec_vc1.1_XM_032372324.2, Nvec_vc1.1_XM_032374630.2, Nvec_vc1.1_XM_032375330.2, Nvec_vc1.1_XM_032376843.2, Nvec_vc1.1_XM_032378481.2, Nvec_vc1.1_XM_032383326.2, Nvec_vc1.1_XM_032384541.2, Nvec_vc1.1_XM_032384765.1, Nvec_vc1.1_XM_048721459.1, Nvec_vc1.1_XM_048723194.1, Nvec_vc1.1_XM_048728866.1, Nvec_vc1.1_XM_048732429.1	XP_022799906.1, XP_022801998.1, XP_022805796.1
OG0000149	Nvec_vc1.1_XM_048726173.1, Nvec_vc1.1_XM_048726181.1, Nvec_vc1.1_XM_048726950.1, Nvec_vc1.1_XM_048727178.1	XP_022786032.1, XP_022786038.1, XP_022786041.1, XP_022786051.1, XP_022786054.1, XP_022786055.1, XP_022786063.1, XP_022786064.1, XP_022786070.1, XP_022786075.1, XP_022809375.1, XP_022809376.1, XP_022809377.1
OG0000150	Nvec_NVE4893, Nvec_vc1.1_XM_001639216.3, Nvec_vc1.1_XM_032370956.1, Nvec_vc1.1_XM_032377138.2, Nvec_vc1.1_XM_032379687.2, Nvec_vc1.1_XM_048730210.1, Nvec_vc1.1_XM_048730269.1, Nvec_vc1.1_XM_048731721.1, Nvec_vc1.1_XM_048731806.1, Nvec_vc1.1_XM_048731871.1, Nvec_vc1.1_XM_048731872.1, Nvec_vc1.1_XM_048731883.1, Nvec_vc1.1_XM_048731884.1, Nvec_vc1.1_XM_048731885.1, Nvec_vc1.1_XM_048731893.1	XP_022795072.1, XP_022810590.1
OG0000151	Nvec_vc1.1_XM_048722411.1, Nvec_vc1.1_XM_048722640.1	XP_022778107.1, XP_022789480.1, XP_022789481.1, XP_022789484.1, XP_022789485.1, XP_022789487.1, XP_022789508.1, XP_022792221.1, XP_022792235.1, XP_022792237.1, XP_022799632.1, XP_022803157.1, XP_022803158.1, XP_022803172.1, XP_022805036.1
OG0000152		XP_022778286.1, XP_022785965.1, XP_022785966.1, XP_022785988.1, XP_022785989.1, XP_022785992.1, XP_022787080.1, XP_022794162.1, XP_022794171.1, XP_022803746.1, XP_022803766.1, XP_022803771.1, XP_022805869.1, XP_022805874.1, XP_022805891.1, XP_022807353.1, XP_022807354.1
OG0000153		XP_022786836.1, XP_022786837.1, XP_022786839.1, XP_022786840.1, XP_022786896.1, XP_022786903.1, XP_022786904.1, XP_022786906.1, XP_022786907.1, XP_022786909.1, XP_022786927.1, XP_022805012.1, XP_022805015.1, XP_022805016.1, XP_022805018.1, XP_022805024.1, XP_022805032.1
OG0000154		XP_022777597.1, XP_022787553.1, XP_022788265.1, XP_022794738.1, XP_022794750.1, XP_022794754.1, XP_022795290.1, XP_022797940.1, XP_022797941.1, XP_022797952.1, XP_022801107.1, XP_022804594.1, XP_022804600.1, XP_022805257.1, XP_022807155.1, XP_022807160.1, XP_022808358.1
OG0000155	Nvec_vc1.1_XM_001635929.3	XP_022788166.1, XP_022788184.1, XP_022788192.1, XP_022788193.1, XP_022788198.1, XP_022788202.1, XP_022798116.1, XP_022801161.1, XP_022801190.1, XP_022805957.1, XP_022806266.1, XP_022806269.1, XP_022808574.1, XP_022809321.1, XP_022810512.1
OG0000156	Nvec_v1g196108, Nvec_vc1.1_XM_048720686.1, Nvec_vc1.1_XM_048720955.1, Nvec_vc1.1_XM_048722560.1, Nvec_vc1.1_XM_048731750.1	XP_022782315.1, XP_022795395.1, XP_022798042.1, XP_022801566.1, XP_022803590.1, XP_022804151.1, XP_022805960.1, XP_022807035.1, XP_022809058.1, XP_022809322.1, XP_022810111.1
OG0000157	Nvec_vc1.1_XM_001623314.3, Nvec_vc1.1_XM_001624369.3, Nvec_vc1.1_XM_001626593.3, Nvec_vc1.1_XM_001630005.3, Nvec_vc1.1_XM_001630919.3, Nvec_vc1.1_XM_001636228.3, Nvec_vc1.1_XM_001639041.3, Nvec_vc1.1_XM_032368610.2, Nvec_vc1.1_XM_032374303.1, Nvec_vc1.1_XM_032377961.2, Nvec_vc1.1_XM_032384445.2, Nvec_vc1.1_XM_048719711.1, Nvec_vc1.1_XM_048719712.1, Nvec_vc1.1_XM_048732450.1, Nvec_vc1.1_XM_0487330…
OG0000158	Nvec_v1g124108, Nvec_v1g54040, Nvec_vc1.1_XM_001622872.3, Nvec_vc1.1_XM_048726097.1, Nvec_vc1.1_XM_048730655.1, Nvec_vc1.1_XM_048731839.1	XP_022777432.1, XP_022777674.1, XP_022777679.1, XP_022780073.1, XP_022789301.1, XP_022791505.1, XP_022796428.1, XP_022803444.1, XP_022808365.1, XP_022808693.1
OG0000159	Nvec_vc1.1_XM_032372013.2, Nvec_vc1.1_XM_032374254.2, Nvec_vc1.1_XM_032380568.2, Nvec_vc1.1_XM_048720445.1, Nvec_vc1.1_XM_048726002.1, Nvec_vc1.1_XM_048730656.1	XP_022778182.1, XP_022788383.1, XP_022791349.1, XP_022792419.1, XP_022793844.1, XP_022793845.1, XP_022793870.1, XP_022801268.1, XP_022801637.1, XP_022810614.1
OG0000160	Nvec_vc1.1_XM_048730471.1	XP_022786857.1, XP_022786859.1, XP_022790971.1, XP_022790980.1, XP_022790981.1, XP_022791002.1, XP_022799896.1, XP_022799897.1, XP_022799914.1, XP_022801327.1, XP_022801328.1, XP_022801331.1, XP_022801332.1, XP_022801358.1, XP_022801359.1
OG0000161	Nvec_vc1.1_XM_032374515.2, Nvec_vc1.1_XM_032385997.2	XP_022783769.1, XP_022783773.1, XP_022783828.1, XP_022794581.1, XP_022800364.1, XP_022800368.1, XP_022800374.1, XP_022801867.1, XP_022804988.1, XP_022804991.1, XP_022804992.1, XP_022806779.1, XP_022806783.1, XP_022806785.1
OG0000162	Nvec_vc1.1_XM_001638380.3, Nvec_vc1.1_XM_048720444.1, Nvec_vc1.1_XM_048720462.1, Nvec_vc1.1_XM_048734447.1	XP_022784741.1, XP_022790901.1, XP_022790904.1, XP_022790914.1, XP_022805346.1, XP_022807036.1, XP_022807904.1, XP_022807906.1, XP_022808225.1, XP_022810078.1, XP_022810079.1, XP_022810080.1
OG0000163	Nvec_vc1.1_XM_048721684.1	XP_022787409.1, XP_022787414.1, XP_022787423.1, XP_022787428.1, XP_022800417.1, XP_022806159.1, XP_022808110.1, XP_022808111.1, XP_022808113.1, XP_022808114.1, XP_022808116.1, XP_022808124.1, XP_022809454.1, XP_022809455.1, XP_022809456.1
OG0000164		XP_022777829.1, XP_022778990.1, XP_022780133.1, XP_022781651.1, XP_022791803.1, XP_022793730.1, XP_022799647.1, XP_022804126.1, XP_022806597.1, XP_022807030.1, XP_022808714.1, XP_022809107.1, XP_022809108.1, XP_022809586.1, XP_022810325.1, XP_022810328.1
OG0000165	Nvec_vc1.1_XM_001625696.3, Nvec_vc1.1_XM_001630145.3, Nvec_vc1.1_XM_032371918.2, Nvec_vc1.1_XM_032377986.2, Nvec_vc1.1_XM_032381746.2, Nvec_vc1.1_XM_048730275.1, Nvec_vc1.1_XM_048731921.1, Nvec_vc1.1_XM_048731922.1	XP_022790218.1, XP_022790223.1, XP_022799186.1, XP_022802222.1, XP_022807219.1, XP_022809571.1, XP_022809573.1
OG0000166	Nvec_vc1.1_XM_032377806.2, Nvec_vc1.1_XM_048725913.1, Nvec_vc1.1_XM_048726357.1, Nvec_vc1.1_XM_048726359.1, Nvec_vc1.1_XM_048730545.1, Nvec_vc1.1_XM_048731307.1	XP_022777720.1, XP_022783763.1, XP_022787627.1, XP_022796506.1, XP_022800581.1, XP_022800623.1, XP_022806449.1, XP_022808588.1, XP_022810415.1
OG0000167	Nvec_NVE20288, Nvec_vc1.1_XM_032367745.2, Nvec_vc1.1_XM_048719788.1, Nvec_vc1.1_XM_048722803.1, Nvec_vc1.1_XM_048731903.1	XP_022778308.1, XP_022779362.1, XP_022779376.1, XP_022779377.1, XP_022788404.1, XP_022790309.1, XP_022791810.1, XP_022795216.1, XP_022802248.1, XP_022805761.1
OG0000168	Nvec_vc1.1_XM_048724035.1, Nvec_vc1.1_XM_048734678.1, Nvec_vc1.1_XM_048734679.1	XP_022777787.1, XP_022787729.1, XP_022787732.1, XP_022787740.1, XP_022787747.1, XP_022787750.1, XP_022787754.1, XP_022787755.1, XP_022787757.1, XP_022795160.1, XP_022808371.1, XP_022810386.1
OG0000169	Nvec_v1g119068, Nvec_v1g126572, Nvec_v1g126865, Nvec_v1g126961, Nvec_v1g132601, Nvec_v1g133181, Nvec_v1g133209, Nvec_v1g135514, Nvec_v1g142706, Nvec_v1g142715, Nvec_v1g149131, Nvec_v1g149450, Nvec_v1g152509, Nvec_v1g154398, Nvec_v1g154831
OG0000170	Nvec_v1g198549, Nvec_vc1.1_XM_032367751.2, Nvec_vc1.1_XM_048720683.1	XP_022782199.1, XP_022782211.1, XP_022782308.1, XP_022782317.1, XP_022782377.1, XP_022782410.1, XP_022794532.1, XP_022799598.1, XP_022799945.1, XP_022803302.1, XP_022803309.1, XP_022810116.1
OG0000171	Nvec_v1g214461, Nvec_vc1.1_XM_001633887.3, Nvec_vc1.1_XM_001637641.3, Nvec_vc1.1_XM_032365971.2, Nvec_vc1.1_XM_032372196.2, Nvec_vc1.1_XM_032374950.1, Nvec_vc1.1_XM_032380919.2, Nvec_vc1.1_XM_032383304.2, Nvec_vc1.1_XM_048726195.1, Nvec_vc1.1_XM_048726417.1	XP_022797064.1, XP_022797081.1, XP_022797088.1, XP_022797097.1, XP_022805628.1
OG0000172	Nvec_vc1.1_XM_001622557.3, Nvec_vc1.1_XM_032370019.2, Nvec_vc1.1_XM_032370342.2, Nvec_vc1.1_XM_032374277.2, Nvec_vc1.1_XM_032378864.2, Nvec_vc1.1_XM_032380947.2, Nvec_vc1.1_XM_032384627.2, Nvec_vc1.1_XM_048721450.1, Nvec_vc1.1_XM_048726243.1, Nvec_vc1.1_XM_048726567.1, Nvec_vc1.1_XM_048731309.1, Nvec_vc1.1_XM_048732360.1, Nvec_vc1.1_XM_048732436.1, Nvec_vc1.1_XM_048732769.1, Nvec_vc1.1_XM_0487341…
OG0000173	Nvec_vc1.1_XM_032376258.2	XP_022777626.1, XP_022778218.1, XP_022778266.1, XP_022778394.1, XP_022782284.1, XP_022783596.1, XP_022788350.1, XP_022788375.1, XP_022790171.1, XP_022792330.1, XP_022792355.1, XP_022792364.1, XP_022799778.1, XP_022810039.1
OG0000174	Nvec_vc1.1_XM_048726132.1	XP_022781701.1, XP_022781807.1, XP_022783703.1, XP_022785853.1, XP_022786912.1, XP_022789001.1, XP_022790219.1, XP_022796852.1, XP_022800904.1, XP_022801163.1, XP_022801618.1, XP_022805202.1, XP_022805826.1, XP_022806613.1
OG0000175	Nvec_v1g106162, Nvec_v1g62515, Nvec_v1g83594, Nvec_vc1.1_XM_001618486.3, Nvec_vc1.1_XM_001628522.3, Nvec_vc1.1_XM_032364429.2, Nvec_vc1.1_XM_032365583.2, Nvec_vc1.1_XM_032365722.2, Nvec_vc1.1_XM_032370382.2, Nvec_vc1.1_XM_032371542.2, Nvec_vc1.1_XM_032372229.2, Nvec_vc1.1_XM_032380045.2, Nvec_vc1.1_XM_032383392.2, Nvec_vc1.1_XM_048721460.1, Nvec_vc1.1_XM_048731133.1
OG0000176	Nvec_vc1.1_XM_001627624.3, Nvec_vc1.1_XM_032375491.2	XP_022777485.1, XP_022777654.1, XP_022777761.1, XP_022778474.1, XP_022778868.1, XP_022781217.1, XP_022784982.1, XP_022788453.1, XP_022789008.1, XP_022802400.1, XP_022802432.1, XP_022804115.1, XP_022808889.1
OG0000177	Nvec_vc1.1_XM_048734013.1	XP_022792658.1, XP_022793396.1, XP_022800415.1, XP_022800430.1, XP_022802839.1, XP_022806486.1, XP_022808778.1, XP_022808781.1, XP_022808896.1, XP_022809255.1, XP_022809256.1, XP_022809407.1, XP_022809408.1, XP_022810486.1
OG0000178	Nvec_vc1.1_XM_048720000.1	XP_022777715.1, XP_022777818.1, XP_022778119.1, XP_022778156.1, XP_022787369.1, XP_022796703.1, XP_022796723.1, XP_022796726.1, XP_022799139.1, XP_022803108.1, XP_022803339.1, XP_022808315.1, XP_022809688.1, XP_022809689.1
OG0000179	Nvec_vc1.1_XM_032374647.1, Nvec_vc1.1_XM_032374678.2, Nvec_vc1.1_XM_032380053.2	XP_022777858.1, XP_022784574.1, XP_022784654.1, XP_022790960.1, XP_022790962.1, XP_022791844.1, XP_022794387.1, XP_022804737.1, XP_022805463.1, XP_022808550.1, XP_022809517.1, XP_022810113.1
OG0000180	Nvec_vc1.1_XM_048722926.1	XP_022781226.1, XP_022781325.1, XP_022794435.1, XP_022794451.1, XP_022795048.1, XP_022800960.1, XP_022802632.1, XP_022804493.1, XP_022804494.1, XP_022804499.1, XP_022804503.1, XP_022807301.1, XP_022808184.1, XP_022808384.1
OG0000181		XP_022800568.1, XP_022801896.1, XP_022801897.1, XP_022801900.1, XP_022801909.1, XP_022801910.1, XP_022801916.1, XP_022801917.1, XP_022802749.1, XP_022802754.1, XP_022802763.1, XP_022802771.1, XP_022802774.1, XP_022803849.1, XP_022804097.1
OG0000182		XP_022781708.1, XP_022781730.1, XP_022782187.1, XP_022783110.1, XP_022783407.1, XP_022791499.1, XP_022792662.1, XP_022794340.1, XP_022798171.1, XP_022802334.1, XP_022805533.1, XP_022805534.1, XP_022807365.1, XP_022808277.1, XP_022808303.1
OG0000183	Nvec_vc1.1_XM_001622287.3, Nvec_vc1.1_XM_032363258.2, Nvec_vc1.1_XM_032375689.2, Nvec_vc1.1_XM_048723704.1, Nvec_vc1.1_XM_048723706.1, Nvec_vc1.1_XM_048723711.1, Nvec_vc1.1_XM_048723713.1, Nvec_vc1.1_XM_048723714.1, Nvec_vc1.1_XM_048723715.1, Nvec_vc1.1_XM_048723716.1, Nvec_vc1.1_XM_048723717.1, Nvec_vc1.1_XM_048724010.1, Nvec_vc1.1_XM_048724011.1, Nvec_vc1.1_XM_048729371.1
OG0000184	Nvec_NVE13565, Nvec_vc1.1_XM_048719407.1, Nvec_vc1.1_XM_048723712.1, Nvec_vc1.1_XM_048724649.1, Nvec_vc1.1_XM_048724908.1, Nvec_vc1.1_XM_048726454.1, Nvec_vc1.1_XM_048728321.1, Nvec_vc1.1_XM_048729631.1, Nvec_vc1.1_XM_048731459.1, Nvec_vc1.1_XM_048731460.1, Nvec_vc1.1_XM_048731944.1, Nvec_vc1.1_XM_048731947.1, Nvec_vc1.1_XM_048732499.1, Nvec_vc1.1_XM_048734216.1
OG0000185	Nvec_vc1.1_XM_032387407.2, Nvec_vc1.1_XM_032387408.2, Nvec_vc1.1_XM_032387414.2, Nvec_vc1.1_XM_048720182.1, Nvec_vc1.1_XM_048725701.1, Nvec_vc1.1_XM_048728361.1, Nvec_vc1.1_XM_048728362.1, Nvec_vc1.1_XM_048728429.1, Nvec_vc1.1_XM_048728436.1, Nvec_vc1.1_XM_048728452.1, Nvec_vc1.1_XM_048728521.1, Nvec_vc1.1_XM_048729175.1, Nvec_vc1.1_XM_048729380.1, Nvec_vc1.1_XM_048729604.1
OG0000186	Nvec_vc1.1_XM_001632617.3	XP_022777783.1, XP_022784017.1, XP_022784268.1, XP_022788919.1, XP_022798019.1, XP_022802247.1, XP_022803256.1, XP_022803734.1, XP_022805469.1, XP_022806268.1, XP_022806959.1, XP_022807497.1, XP_022807511.1
OG0000187	Nvec_vc1.1_XM_032371678.2, Nvec_vc1.1_XM_032373042.2, Nvec_vc1.1_XM_032382566.2, Nvec_vc1.1_XM_048724359.1, Nvec_vc1.1_XM_048728047.1, Nvec_vc1.1_XM_048733037.1, Nvec_vc1.1_XM_048733789.1, Nvec_vc1.1_XM_048733854.1	XP_022780187.1, XP_022787186.1, XP_022796311.1, XP_022796417.1, XP_022805082.1, XP_022806506.1
OG0000188	Nvec_vc1.1_XM_001629305.3, Nvec_vc1.1_XM_001633400.3, Nvec_vc1.1_XM_032363534.2, Nvec_vc1.1_XM_032366724.2, Nvec_vc1.1_XM_032380734.2, Nvec_vc1.1_XM_032383647.2, Nvec_vc1.1_XM_032383851.2, Nvec_vc1.1_XM_048725334.1	XP_022778969.1, XP_022778973.1, XP_022778992.1, XP_022779049.1, XP_022779066.1, XP_022779067.1
OG0000189	Nvec_vc1.1_XM_001626470.3, Nvec_vc1.1_XM_032371272.2, Nvec_vc1.1_XM_032377838.2, Nvec_vc1.1_XM_032378982.2, Nvec_vc1.1_XM_032383130.2, Nvec_vc1.1_XM_048731162.1, Nvec_vc1.1_XM_048731164.1	XP_022796253.1, XP_022799580.1, XP_022800965.1, XP_022805428.1, XP_022809261.1, XP_022809262.1, XP_022809263.1
OG0000190	Nvec_vc1.1_XM_048719701.1, Nvec_vc1.1_XM_048722590.1, Nvec_vc1.1_XM_048722670.1, Nvec_vc1.1_XM_048723117.1, Nvec_vc1.1_XM_048724786.1, Nvec_vc1.1_XM_048727340.1, Nvec_vc1.1_XM_048727343.1, Nvec_vc1.1_XM_048727520.1, Nvec_vc1.1_XM_048727693.1, Nvec_vc1.1_XM_048727901.1, Nvec_vc1.1_XM_048728512.1, Nvec_vc1.1_XM_048730714.1, Nvec_vc1.1_XM_048733128.1, Nvec_vc1.1_XM_048734297.1
OG0000191	Nvec_vc1.1_XM_032371479.2, Nvec_vc1.1_XM_032384943.2, Nvec_vc1.1_XM_048719672.1, Nvec_vc1.1_XM_048719677.1, Nvec_vc1.1_XM_048720472.1, Nvec_vc1.1_XM_048720605.1, Nvec_vc1.1_XM_048720703.1, Nvec_vc1.1_XM_048722093.1, Nvec_vc1.1_XM_048723149.1, Nvec_vc1.1_XM_048725690.1, Nvec_vc1.1_XM_048733467.1, Nvec_vc1.1_XM_048733470.1, Nvec_vc1.1_XM_048734311.1, Nvec_vc1.1_XM_048734312.1
OG0000192	Nvec_vc1.1_XM_001622084.3, Nvec_vc1.1_XM_001623332.3, Nvec_vc1.1_XM_032367375.2, Nvec_vc1.1_XM_032369129.2, Nvec_vc1.1_XM_032370457.2, Nvec_vc1.1_XM_032370459.2, Nvec_vc1.1_XM_032377141.2, Nvec_vc1.1_XM_048725606.1	XP_022784153.1, XP_022790210.1, XP_022790491.1, XP_022790493.1, XP_022790521.1, XP_022790528.1
OG0000193	Nvec_NVE8793, Nvec_vc1.1_XM_032363456.2, Nvec_vc1.1_XM_032377090.2, Nvec_vc1.1_XM_048721871.1, Nvec_vc1.1_XM_048729918.1	XP_022779047.1, XP_022786246.1, XP_022790459.1, XP_022791635.1, XP_022791990.1, XP_022800124.1, XP_022800579.1, XP_022802005.1, XP_022808586.1
OG0000194	Nvec_v1g118229, Nvec_vc1.1_XM_001628931.2, Nvec_vc1.1_XM_032375275.2, Nvec_vc1.1_XM_032377174.2, Nvec_vc1.1_XM_048728196.1, Nvec_vc1.1_XM_048730869.1, Nvec_vc1.1_XM_048730870.1, Nvec_vc1.1_XM_048730871.1, Nvec_vc1.1_XM_048730872.1, Nvec_vc1.1_XM_048731791.1	XP_022795379.1, XP_022806173.1, XP_022806174.1, XP_022806178.1
OG0000195	Nvec_vc1.1_XM_001622999.3, Nvec_vc1.1_XM_032375085.2, Nvec_vc1.1_XM_032375603.2, Nvec_vc1.1_XM_032378585.2, Nvec_vc1.1_XM_032378595.2	XP_022779734.1, XP_022797206.1, XP_022797207.1, XP_022797209.1, XP_022797216.1, XP_022797218.1, XP_022797222.1, XP_022797223.1, XP_022797229.1
OG0000196	Nvec_vc1.1_XM_032370701.2, Nvec_vc1.1_XM_032378960.1, Nvec_vc1.1_XM_032379849.2, Nvec_vc1.1_XM_048727973.1, Nvec_vc1.1_XM_048728003.1, Nvec_vc1.1_XM_048732432.1, Nvec_vc1.1_XM_048732913.1, Nvec_vc1.1_XM_048733524.1	XP_022777518.1, XP_022780490.1, XP_022786247.1, XP_022797793.1, XP_022807362.1, XP_022807809.1
OG0000197	Nvec_vc1.1_XM_032377109.2	XP_022783365.1, XP_022784325.1, XP_022787508.1, XP_022787527.1, XP_022787543.1, XP_022787544.1, XP_022787552.1, XP_022787554.1, XP_022787559.1, XP_022787634.1, XP_022799273.1, XP_022799277.1, XP_022804420.1
OG0000198	Nvec_vc1.1_XM_001637461.3, Nvec_vc1.1_XM_001637487.3, Nvec_vc1.1_XM_032368953.2, Nvec_vc1.1_XM_032371592.2, Nvec_vc1.1_XM_032374152.2, Nvec_vc1.1_XM_048732772.1, Nvec_vc1.1_XM_048732989.1, Nvec_vc1.1_XM_048734404.1, Nvec_vc1.1_XM_048734445.1, Nvec_vc1.1_XM_048734446.1, Nvec_vc1.1_XM_048734560.1, Nvec_vc1.1_XM_048734566.1, Nvec_vc1.1_XM_048734593.1, Nvec_vc1.1_XM_048734623.1
OG0000199	Nvec_vc1.1_XM_032375294.2	XP_022777579.1, XP_022787865.1, XP_022792297.1, XP_022800151.1, XP_022804725.1, XP_022804913.1, XP_022805665.1, XP_022805915.1, XP_022806165.1, XP_022806301.1, XP_022806929.1, XP_022808764.1, XP_022810046.1
OG0000200	Nvec_vc1.1_XM_032381655.2	XP_022798284.1, XP_022799465.1, XP_022799485.1, XP_022799487.1, XP_022799502.1, XP_022799504.1, XP_022799507.1, XP_022799509.1, XP_022799512.1, XP_022799517.1, XP_022799518.1, XP_022799519.1, XP_022799521.1
OG0000201	Nvec_vc1.1_XM_048719974.1, Nvec_vc1.1_XM_048719977.1	XP_022778219.1, XP_022803979.1, XP_022803980.1, XP_022803982.1, XP_022803985.1, XP_022803986.1, XP_022803999.1, XP_022805165.1, XP_022808280.1, XP_022808281.1, XP_022808282.1, XP_022808285.1
OG0000202	Nvec_v1g83858, Nvec_vc1.1_XM_001628715.3, Nvec_vc1.1_XM_001638411.3, Nvec_vc1.1_XM_001639326.3, Nvec_vc1.1_XM_001640295.3, Nvec_vc1.1_XM_001640419.3, Nvec_vc1.1_XM_032364290.2, Nvec_vc1.1_XM_032382334.2, Nvec_vc1.1_XM_048721153.1	XP_022792399.1, XP_022792400.1, XP_022803377.1, XP_022808489.1, XP_022808491.1
OG0000203	Nvec_vc1.1_XM_048721417.1, Nvec_vc1.1_XM_048722088.1, Nvec_vc1.1_XM_048722091.1, Nvec_vc1.1_XM_048722092.1, Nvec_vc1.1_XM_048722148.1, Nvec_vc1.1_XM_048722150.1, Nvec_vc1.1_XM_048722151.1, Nvec_vc1.1_XM_048722152.1, Nvec_vc1.1_XM_048722173.1, Nvec_vc1.1_XM_048722176.1	XP_022781663.1, XP_022794635.1, XP_022794646.1, XP_022809615.1
OG0000204		XP_022783397.1, XP_022785588.1, XP_022785589.1, XP_022785590.1, XP_022785619.1, XP_022785621.1, XP_022795077.1, XP_022795078.1, XP_022795080.1, XP_022795081.1, XP_022795085.1, XP_022795091.1, XP_022795093.1, XP_022800399.1
OG0000205	Nvec_vc1.1_XM_001632626.3, Nvec_vc1.1_XM_032372081.2, Nvec_vc1.1_XM_032376967.2, Nvec_vc1.1_XM_032380274.2, Nvec_vc1.1_XM_048720005.1, Nvec_vc1.1_XM_048727647.1, Nvec_vc1.1_XM_048727659.1, Nvec_vc1.1_XM_048730124.1, Nvec_vc1.1_XM_048730143.1, Nvec_vc1.1_XM_048730150.1, Nvec_vc1.1_XM_048730812.1, Nvec_vc1.1_XM_048731488.1	XP_022780825.1
OG0000206	Nvec_vc1.1_XM_048729646.1, Nvec_vc1.1_XM_048729683.1, Nvec_vc1.1_XM_048729684.1, Nvec_vc1.1_XM_048733319.1	XP_022778049.1, XP_022781446.1, XP_022781520.1, XP_022781527.1, XP_022781530.1, XP_022781532.1, XP_022781534.1, XP_022805265.1, XP_022805271.1
OG0000207	Nvec_vc1.1_XM_001630926.3, Nvec_vc1.1_XM_001630927.3, Nvec_vc1.1_XM_001638880.3, Nvec_vc1.1_XM_032364792.2	XP_022796979.1, XP_022797007.1, XP_022797015.1, XP_022797017.1, XP_022797019.1, XP_022797021.1, XP_022797023.1, XP_022797025.1, XP_022797026.1
OG0000208	Nvec_vc1.1_XM_001625244.3, Nvec_vc1.1_XM_001626512.3, Nvec_vc1.1_XM_032386907.2, Nvec_vc1.1_XM_048720469.1, Nvec_vc1.1_XM_048722896.1, Nvec_vc1.1_XM_048723814.1, Nvec_vc1.1_XM_048725846.1, Nvec_vc1.1_XM_048728177.1, Nvec_vc1.1_XM_048728199.1, Nvec_vc1.1_XM_048729719.1, Nvec_vc1.1_XM_048730298.1, Nvec_vc1.1_XM_048732097.1, Nvec_vc1.1_XM_048732248.1
OG0000209	Nvec_vc1.1_XM_032369016.2, Nvec_vc1.1_XM_048720114.1, Nvec_vc1.1_XM_048720928.1, Nvec_vc1.1_XM_048722403.1, Nvec_vc1.1_XM_048722406.1, Nvec_vc1.1_XM_048726577.1, Nvec_vc1.1_XM_048728663.1, Nvec_vc1.1_XM_048730144.1, Nvec_vc1.1_XM_048730510.1, Nvec_vc1.1_XM_048731130.1, Nvec_vc1.1_XM_048732729.1, Nvec_vc1.1_XM_048733847.1	XP_022783998.1
OG0000210	Nvec_vc1.1_XM_001619811.3, Nvec_vc1.1_XM_001633980.3, Nvec_vc1.1_XM_001637921.3, Nvec_vc1.1_XM_048721736.1, Nvec_vc1.1_XM_048721739.1, Nvec_vc1.1_XM_048721844.1, Nvec_vc1.1_XM_048724351.1, Nvec_vc1.1_XM_048727167.1, Nvec_vc1.1_XM_048730684.1, Nvec_vc1.1_XM_048732273.1, Nvec_vc1.1_XM_048732879.1, Nvec_vc1.1_XM_048733513.1	XP_022779770.1
OG0000211	Nvec_v1g210914, Nvec_vc1.1_XM_001635329.3, Nvec_vc1.1_XM_001639532.3, Nvec_vc1.1_XM_032368038.2, Nvec_vc1.1_XM_032377672.2, Nvec_vc1.1_XM_032385828.2, Nvec_vc1.1_XM_048723104.1, Nvec_vc1.1_XM_048724315.1, Nvec_vc1.1_XM_048730324.1, Nvec_vc1.1_XM_048730325.1, Nvec_vc1.1_XM_048730610.1, Nvec_vc1.1_XM_048730732.1, Nvec_vc1.1_XM_048730859.1
OG0000212	Nvec_NVE12022, Nvec_v1g117959, Nvec_vc1.1_XM_032377270.2, Nvec_vc1.1_XM_048723383.1, Nvec_vc1.1_XM_048723384.1, Nvec_vc1.1_XM_048723387.1, Nvec_vc1.1_XM_048723388.1, Nvec_vc1.1_XM_048723728.1, Nvec_vc1.1_XM_048723735.1, Nvec_vc1.1_XM_048723737.1, Nvec_vc1.1_XM_048723739.1, Nvec_vc1.1_XM_048723741.1, Nvec_vc1.1_XM_048723742.1
OG0000213	Nvec_vc1.1_XM_001635120.3, Nvec_vc1.1_XM_032364903.2, Nvec_vc1.1_XM_032375721.2, Nvec_vc1.1_XM_032376736.2, Nvec_vc1.1_XM_032378312.2, Nvec_vc1.1_XM_032378323.2, Nvec_vc1.1_XM_032379083.2, Nvec_vc1.1_XM_032382208.2, Nvec_vc1.1_XM_032386968.2, Nvec_vc1.1_XM_048725461.1, Nvec_vc1.1_XM_048734482.1	XP_022779365.1, XP_022780664.1
OG0000214	Nvec_vc1.1_XM_032375698.2, Nvec_vc1.1_XM_032382024.2, Nvec_vc1.1_XM_032382025.2, Nvec_vc1.1_XM_048724784.1	XP_022795771.1, XP_022796864.1, XP_022796886.1, XP_022796887.1, XP_022796888.1, XP_022799143.1, XP_022799144.1, XP_022802807.1, XP_022807230.1
OG0000215	Nvec_NVE16004, Nvec_NVE18759, Nvec_NVE18815, Nvec_NVE23836, Nvec_v1g243099, Nvec_vc1.1_XM_048724917.1, Nvec_vc1.1_XM_048724918.1, Nvec_vc1.1_XM_048724919.1, Nvec_vc1.1_XM_048725019.1, Nvec_vc1.1_XM_048725073.1, Nvec_vc1.1_XM_048725136.1, Nvec_vc1.1_XM_048725147.1	XP_022795600.1
OG0000216	Nvec_vc1.1_XM_032364972.2, Nvec_vc1.1_XM_048728538.1, Nvec_vc1.1_XM_048728539.1, Nvec_vc1.1_XM_048728540.1	XP_022785218.1, XP_022795909.1, XP_022796098.1, XP_022796103.1, XP_022796105.1, XP_022796106.1, XP_022796111.1, XP_022801736.1, XP_022808407.1
OG0000217	Nvec_NVE15291, Nvec_vc1.1_XM_001630974.3, Nvec_vc1.1_XM_001637502.3, Nvec_vc1.1_XM_032361813.2, Nvec_vc1.1_XM_032364281.2, Nvec_vc1.1_XM_032365580.2, Nvec_vc1.1_XM_032374368.2, Nvec_vc1.1_XM_032376087.2, Nvec_vc1.1_XM_048721345.1, Nvec_vc1.1_XM_048726974.1, Nvec_vc1.1_XM_048727677.1, Nvec_vc1.1_XM_048731471.1, Nvec_vc1.1_XM_048733743.1
OG0000218	Nvec_vc1.1_XM_032369913.2, Nvec_vc1.1_XM_032370401.2, Nvec_vc1.1_XM_032381108.2, Nvec_vc1.1_XM_048719716.1, Nvec_vc1.1_XM_048719828.1, Nvec_vc1.1_XM_048719829.1, Nvec_vc1.1_XM_048719831.1, Nvec_vc1.1_XM_048719837.1, Nvec_vc1.1_XM_048720188.1, Nvec_vc1.1_XM_048726597.1, Nvec_vc1.1_XM_048726615.1, Nvec_vc1.1_XM_048726624.1, Nvec_vc1.1_XM_048726636.1
OG0000219	Nvec_v1g219898, Nvec_v1g221127	XP_022777646.1, XP_022777649.1, XP_022782837.1, XP_022791718.1, XP_022792263.1, XP_022792294.1, XP_022793680.1, XP_022794545.1, XP_022799278.1, XP_022809687.1, XP_022809909.1
OG0000220	Nvec_vc1.1_XM_001639654.3, Nvec_vc1.1_XM_032364675.2, Nvec_vc1.1_XM_032364676.2, Nvec_vc1.1_XM_032364677.2, Nvec_vc1.1_XM_032364702.2, Nvec_vc1.1_XM_032364801.2, Nvec_vc1.1_XM_032377391.2, Nvec_vc1.1_XM_048728940.1, Nvec_vc1.1_XM_048728941.1, Nvec_vc1.1_XM_048728957.1	XP_022782738.1, XP_022793072.1, XP_022793081.1
OG0000221	Nvec_vc1.1_XM_032364612.2, Nvec_vc1.1_XM_032370016.2, Nvec_vc1.1_XM_032383044.2, Nvec_vc1.1_XM_048720467.1, Nvec_vc1.1_XM_048720468.1, Nvec_vc1.1_XM_048721126.1, Nvec_vc1.1_XM_048721159.1, Nvec_vc1.1_XM_048721164.1	XP_022795978.1, XP_022795979.1, XP_022796998.1, XP_022797028.1, XP_022800109.1
OG0000222	Nvec_vc1.1_XM_001639702.3, Nvec_vc1.1_XM_048728891.1	XP_022777690.1, XP_022781246.1, XP_022783271.1, XP_022783292.1, XP_022800227.1, XP_022800231.1, XP_022800233.1, XP_022801123.1, XP_022803099.1, XP_022806129.1, XP_022810181.1
OG0000223	Nvec_vc1.1_XM_048730525.1	XP_022777721.1, XP_022777722.1, XP_022778077.1, XP_022794382.1, XP_022794383.1, XP_022794411.1, XP_022799306.1, XP_022799325.1, XP_022807952.1, XP_022807955.1, XP_022807956.1, XP_022810399.1
OG0000224	Nvec_vc1.1_XM_032385811.2	XP_022779010.1, XP_022779071.1, XP_022780144.1, XP_022780297.1, XP_022783644.1, XP_022785065.1, XP_022789297.1, XP_022791776.1, XP_022801460.1, XP_022802165.1, XP_022807722.1, XP_022810380.1
OG0000225	Nvec_vc1.1_XM_001622895.3, Nvec_vc1.1_XM_032369882.2	XP_022777964.1, XP_022778154.1, XP_022782227.1, XP_022782229.1, XP_022782230.1, XP_022787157.1, XP_022787158.1, XP_022787303.1, XP_022806426.1, XP_022806427.1, XP_022806436.1
OG0000226	Nvec_vc1.1_XM_032362729.2, Nvec_vc1.1_XM_032364155.2, Nvec_vc1.1_XM_032364234.2, Nvec_vc1.1_XM_032374403.2, Nvec_vc1.1_XM_048732569.1	XP_022784881.1, XP_022784916.1, XP_022784918.1, XP_022784921.1, XP_022784923.1, XP_022786781.1, XP_022805117.1, XP_022805121.1
OG0000227	Nvec_vc1.1_XM_032372156.2	XP_022782921.1, XP_022790095.1, XP_022790097.1, XP_022790102.1, XP_022790106.1, XP_022790107.1, XP_022790108.1, XP_022795612.1, XP_022804003.1, XP_022804010.1, XP_022804011.1, XP_022804013.1
OG0000228	Nvec_NVE23461, Nvec_vc1.1_XM_032381798.2, Nvec_vc1.1_XM_032381817.2, Nvec_vc1.1_XM_032382290.2, Nvec_vc1.1_XM_032382291.2	XP_022777480.1, XP_022777482.1, XP_022781900.1, XP_022787827.1, XP_022787873.1, XP_022787899.1, XP_022787900.1, XP_022806262.1
OG0000229	Nvec_vc1.1_XM_048732816.1, Nvec_vc1.1_XM_048732824.1	XP_022780295.1, XP_022797830.1, XP_022797831.1, XP_022797832.1, XP_022797846.1, XP_022797848.1, XP_022797849.1, XP_022797853.1, XP_022797854.1, XP_022797855.1, XP_022809791.1
OG0000230	Nvec_NVE181, Nvec_NVE182, Nvec_vc1.1_XM_001624633.3, Nvec_vc1.1_XM_032365654.2, Nvec_vc1.1_XM_032371798.2, Nvec_vc1.1_XM_032377101.2, Nvec_vc1.1_XM_032377207.2, Nvec_vc1.1_XM_032382127.2, Nvec_vc1.1_XM_048720107.1, Nvec_vc1.1_XM_048720277.1, Nvec_vc1.1_XM_048720500.1, Nvec_vc1.1_XM_048722981.1, Nvec_vc1.1_XM_048723027.1
OG0000231	Nvec_vc1.1_XM_048721714.1, Nvec_vc1.1_XM_048721717.1, Nvec_vc1.1_XM_048721720.1, Nvec_vc1.1_XM_048721724.1, Nvec_vc1.1_XM_048721725.1	XP_022804920.1, XP_022804921.1, XP_022804922.1, XP_022804923.1, XP_022805920.1, XP_022805927.1, XP_022805930.1, XP_022810224.1
OG0000232		XP_022780216.1, XP_022787410.1, XP_022793360.1, XP_022795476.1, XP_022798057.1, XP_022798382.1, XP_022799095.1, XP_022806616.1, XP_022807613.1, XP_022808023.1, XP_022808348.1, XP_022808349.1, XP_022808355.1
OG0000233		XP_022787163.1, XP_022795386.1, XP_022795389.1, XP_022799703.1, XP_022799705.1, XP_022799709.1, XP_022799713.1, XP_022799714.1, XP_022799717.1, XP_022799733.1, XP_022799734.1, XP_022806751.1, XP_022809200.1
OG0000234		XP_022779885.1, XP_022779887.1, XP_022793695.1, XP_022793697.1, XP_022793738.1, XP_022793739.1, XP_022793741.1, XP_022797356.1, XP_022797380.1, XP_022806708.1, XP_022806709.1, XP_022806715.1, XP_022809553.1
OG0000235		XP_022788805.1, XP_022792404.1, XP_022793533.1, XP_022803961.1, XP_022808803.1, XP_022809259.1, XP_022809260.1, XP_022809937.1, XP_022809938.1, XP_022809939.1, XP_022810280.1, XP_022810281.1, XP_022810286.1
OG0000236		XP_022785080.1, XP_022785114.1, XP_022786673.1, XP_022786675.1, XP_022786695.1, XP_022786696.1, XP_022792153.1, XP_022792154.1, XP_022792193.1, XP_022794589.1, XP_022794592.1, XP_022795050.1, XP_022810652.1
OG0000237		XP_022780493.1, XP_022780950.1, XP_022785093.1, XP_022791980.1, XP_022792206.1, XP_022796292.1, XP_022796385.1, XP_022796425.1, XP_022796575.1, XP_022796576.1, XP_022801370.1, XP_022802241.1, XP_022802242.1
OG0000238		XP_022778076.1, XP_022790312.1, XP_022790315.1, XP_022798711.1, XP_022798732.1, XP_022798733.1, XP_022798734.1, XP_022798741.1, XP_022802429.1, XP_022808986.1, XP_022808988.1, XP_022810197.1, XP_022810198.1
OG0000239	Nvec_vc1.1_XM_001630811.3, Nvec_vc1.1_XM_001631052.3, Nvec_vc1.1_XM_001634438.3, Nvec_vc1.1_XM_001639771.3, Nvec_vc1.1_XM_032371877.2, Nvec_vc1.1_XM_032374044.2, Nvec_vc1.1_XM_032374048.2, Nvec_vc1.1_XM_032376955.2, Nvec_vc1.1_XM_032377460.2, Nvec_vc1.1_XM_032385978.2, Nvec_vc1.1_XM_048720803.1, Nvec_vc1.1_XM_048722785.1
OG0000240	Nvec_vc1.1_XM_048728931.1, Nvec_vc1.1_XM_048729136.1	XP_022778227.1, XP_022799229.1, XP_022799235.1, XP_022799246.1, XP_022805952.1, XP_022807720.1, XP_022807881.1, XP_022807893.1, XP_022807949.1, XP_022810214.1
OG0000241	Nvec_NVE13160, Nvec_vc1.1_XM_001625888.3, Nvec_vc1.1_XM_001625951.3, Nvec_vc1.1_XM_001633287.3, Nvec_vc1.1_XM_001635385.3, Nvec_vc1.1_XM_032375780.2, Nvec_vc1.1_XM_048731762.1	XP_022777838.1, XP_022794386.1, XP_022799050.1, XP_022799068.1, XP_022799075.1
OG0000242	Nvec_v1g197214, Nvec_v1g209220, Nvec_v1g214208, Nvec_v1g216186, Nvec_v1g216474, Nvec_vc1.1_XM_001627484.3, Nvec_vc1.1_XM_001638460.3, Nvec_vc1.1_XM_032364344.2, Nvec_vc1.1_XM_032366082.2, Nvec_vc1.1_XM_032376282.2, Nvec_vc1.1_XM_032383779.2, Nvec_vc1.1_XM_048733315.1
OG0000243	Nvec_vc1.1_XM_032369464.2, Nvec_vc1.1_XM_032385656.2, Nvec_vc1.1_XM_048721055.1, Nvec_vc1.1_XM_048726996.1, Nvec_vc1.1_XM_048727367.1, Nvec_vc1.1_XM_048728470.1, Nvec_vc1.1_XM_048728528.1, Nvec_vc1.1_XM_048733745.1	XP_022785184.1, XP_022785751.1, XP_022803019.1, XP_022806155.1
OG0000244	Nvec_vc1.1_XM_032369867.2, Nvec_vc1.1_XM_032370086.2, Nvec_vc1.1_XM_032370629.2, Nvec_vc1.1_XM_032373052.2, Nvec_vc1.1_XM_032376191.2, Nvec_vc1.1_XM_048722075.1, Nvec_vc1.1_XM_048732217.1, Nvec_vc1.1_XM_048732939.1	XP_022796426.1, XP_022805284.1, XP_022805992.1, XP_022806462.1
OG0000245	Nvec_NVE11496, Nvec_NVE24689, Nvec_vc1.1_XM_001637507.3, Nvec_vc1.1_XM_032382962.2, Nvec_vc1.1_XM_048721136.1, Nvec_vc1.1_XM_048726945.1, Nvec_vc1.1_XM_048730712.1, Nvec_vc1.1_XM_048732253.1, Nvec_vc1.1_XM_048733336.1	XP_022779231.1, XP_022791043.1, XP_022809240.1
OG0000246	Nvec_v1g126775, Nvec_v1g126844, Nvec_v1g132656, Nvec_v1g135473, Nvec_v1g141012, Nvec_v1g221818, Nvec_v1g222066, Nvec_v1g222915, Nvec_v1g223461, Nvec_v1g224837, Nvec_v1g225775, Nvec_v1g98057
OG0000247	Nvec_vc1.1_XM_032372398.2, Nvec_vc1.1_XM_048720212.1, Nvec_vc1.1_XM_048720217.1, Nvec_vc1.1_XM_048720285.1, Nvec_vc1.1_XM_048720286.1, Nvec_vc1.1_XM_048720287.1, Nvec_vc1.1_XM_048720288.1, Nvec_vc1.1_XM_048721654.1, Nvec_vc1.1_XM_048724137.1, Nvec_vc1.1_XM_048729498.1, Nvec_vc1.1_XM_048734637.1	XP_022781515.1
OG0000248	Nvec_vc1.1_XM_001636074.3, Nvec_vc1.1_XM_001636845.3	XP_022778244.1, XP_022780926.1, XP_022788734.1, XP_022790038.1, XP_022790660.1, XP_022792495.1, XP_022792516.1, XP_022800534.1, XP_022802891.1, XP_022802913.1
OG0000249	Nvec_vc1.1_XM_048720211.1, Nvec_vc1.1_XM_048721350.1, Nvec_vc1.1_XM_048725479.1, Nvec_vc1.1_XM_048725495.1, Nvec_vc1.1_XM_048728972.1, Nvec_vc1.1_XM_048729310.1, Nvec_vc1.1_XM_048730502.1, Nvec_vc1.1_XM_048730667.1, Nvec_vc1.1_XM_048733838.1	XP_022789941.1, XP_022793068.1, XP_022808035.1
OG0000250	Nvec_vc1.1_XM_001636460.3, Nvec_vc1.1_XM_001636461.3, Nvec_vc1.1_XM_032382233.2, Nvec_vc1.1_XM_032386265.2, Nvec_vc1.1_XM_032386267.2, Nvec_vc1.1_XM_032386268.2, Nvec_vc1.1_XM_048725537.1, Nvec_vc1.1_XM_048733785.1	XP_022797148.1, XP_022797152.1, XP_022800174.1, XP_022807789.1
OG0000251	Nvec_vc1.1_XM_032363050.1, Nvec_vc1.1_XM_032363175.2, Nvec_vc1.1_XM_032371815.2, Nvec_vc1.1_XM_032376564.2, Nvec_vc1.1_XM_032376568.1, Nvec_vc1.1_XM_032376570.2, Nvec_vc1.1_XM_032381179.2, Nvec_vc1.1_XM_048721966.1, Nvec_vc1.1_XM_048722134.1, Nvec_vc1.1_XM_048724852.1, Nvec_vc1.1_XM_048734124.1, Nvec_vc1.1_XM_048734677.1
OG0000252	Nvec_vc1.1_XM_048720759.1, Nvec_vc1.1_XM_048724466.1, Nvec_vc1.1_XM_048726107.1, Nvec_vc1.1_XM_048728059.1, Nvec_vc1.1_XM_048728111.1, Nvec_vc1.1_XM_048730682.1, Nvec_vc1.1_XM_048732274.1	XP_022790232.1, XP_022801004.1, XP_022807383.1, XP_022808364.1, XP_022809212.1
OG0000253	Nvec_vc1.1_XM_048726239.1, Nvec_vc1.1_XM_048728958.1	XP_022778747.1, XP_022788731.1, XP_022793682.1, XP_022801280.1, XP_022803004.1, XP_022803597.1, XP_022803598.1, XP_022803805.1, XP_022806409.1, XP_022806526.1
OG0000254	Nvec_vc1.1_XM_032366734.2, Nvec_vc1.1_XM_032372063.1, Nvec_vc1.1_XM_032372074.2, Nvec_vc1.1_XM_032374134.2, Nvec_vc1.1_XM_032376858.2, Nvec_vc1.1_XM_048721467.1, Nvec_vc1.1_XM_048726733.1, Nvec_vc1.1_XM_048727655.1, Nvec_vc1.1_XM_048731447.1, Nvec_vc1.1_XM_048734419.1	XP_022778386.1, XP_022785068.1
OG0000255	Nvec_vc1.1_XM_001631246.3, Nvec_vc1.1_XM_032375547.2, Nvec_vc1.1_XM_032377810.2, Nvec_vc1.1_XM_048732388.1, Nvec_vc1.1_XM_048732580.1	XP_022778296.1, XP_022779083.1, XP_022779170.1, XP_022785191.1, XP_022798827.1, XP_022800381.1, XP_022807316.1
OG0000256	Nvec_vc1.1_XM_048726703.1	XP_022778981.1, XP_022780300.1, XP_022781170.1, XP_022784002.1, XP_022797450.1, XP_022800360.1, XP_022802637.1, XP_022808200.1, XP_022809567.1, XP_022809936.1, XP_022810475.1
OG0000257	Nvec_NVE22267, Nvec_vc1.1_XM_001624193.2, Nvec_vc1.1_XM_032365766.2	XP_022785617.1, XP_022786972.1, XP_022786973.1, XP_022787619.1, XP_022788253.1, XP_022788928.1, XP_022789307.1, XP_022794459.1, XP_022799600.1
OG0000258	Nvec_NVE23463, Nvec_vc1.1_XM_048727291.1, Nvec_vc1.1_XM_048727303.1, Nvec_vc1.1_XM_048734379.1	XP_022777699.1, XP_022781959.1, XP_022791346.1, XP_022792245.1, XP_022793003.1, XP_022795148.1, XP_022795150.1, XP_022795164.1
OG0000259	Nvec_vc1.1_XM_001624482.3, Nvec_vc1.1_XM_001632982.3, Nvec_vc1.1_XM_001632983.3, Nvec_vc1.1_XM_032366182.2, Nvec_vc1.1_XM_032371808.2, Nvec_vc1.1_XM_032373514.2, Nvec_vc1.1_XM_048721306.1, Nvec_vc1.1_XM_048721307.1, Nvec_vc1.1_XM_048734420.1, Nvec_vc1.1_XM_048734625.1	XP_022778804.1, XP_022784855.1
OG0000260	Nvec_vc1.1_XM_048730378.1	XP_022777865.1, XP_022778030.1, XP_022785405.1, XP_022789383.1, XP_022796378.1, XP_022807141.1, XP_022808677.1, XP_022808718.1, XP_022808872.1, XP_022808873.1, XP_022809803.1
OG0000261	Nvec_vc1.1_XM_048729870.1, Nvec_vc1.1_XM_048729986.1	XP_022778008.1, XP_022788038.1, XP_022788039.1, XP_022788040.1, XP_022788041.1, XP_022788071.1, XP_022788072.1, XP_022788087.1, XP_022805183.1, XP_022810300.1
OG0000262	Nvec_vc1.1_XM_032379638.2, Nvec_vc1.1_XM_032379671.2, Nvec_vc1.1_XM_032379684.2, Nvec_vc1.1_XM_048730997.1, Nvec_vc1.1_XM_048731000.1	XP_022777747.1, XP_022792590.1, XP_022792591.1, XP_022792594.1, XP_022806202.1, XP_022806203.1, XP_022806205.1
OG0000263	Nvec_vc1.1_XM_032380466.2	XP_022784720.1, XP_022785869.1, XP_022785952.1, XP_022786601.1, XP_022786614.1, XP_022786627.1, XP_022786637.1, XP_022786647.1, XP_022787039.1, XP_022787105.1, XP_022787579.1
OG0000264	Nvec_vc1.1_XM_048720003.1, Nvec_vc1.1_XM_048720097.1, Nvec_vc1.1_XM_048720104.1, Nvec_vc1.1_XM_048721131.1	XP_022777689.1, XP_022791600.1, XP_022791623.1, XP_022798802.1, XP_022798811.1, XP_022810191.1, XP_022810193.1, XP_022810603.1
OG0000265		XP_022777648.1, XP_022778904.1, XP_022790073.1, XP_022790076.1, XP_022792281.1, XP_022804559.1, XP_022804560.1, XP_022804561.1, XP_022804565.1, XP_022804568.1, XP_022809221.1, XP_022809874.1
OG0000266		XP_022782897.1, XP_022786263.1, XP_022789755.1, XP_022793243.1, XP_022793244.1, XP_022796427.1, XP_022797893.1, XP_022797903.1, XP_022798372.1, XP_022798390.1, XP_022800310.1, XP_022805969.1
OG0000267		XP_022796539.1, XP_022796540.1, XP_022803409.1, XP_022803410.1, XP_022803412.1, XP_022803413.1, XP_022803425.1, XP_022803426.1, XP_022804983.1, XP_022804986.1, XP_022808981.1, XP_022808982.1
OG0000268		XP_022777666.1, XP_022778137.1, XP_022796312.1, XP_022797529.1, XP_022797533.1, XP_022802201.1, XP_022802206.1, XP_022802226.1, XP_022802232.1, XP_022802496.1, XP_022804111.1, XP_022807192.1
OG0000269		XP_022777837.1, XP_022789033.1, XP_022790892.1, XP_022790907.1, XP_022790918.1, XP_022790919.1, XP_022790922.1, XP_022794877.1, XP_022798996.1, XP_022798997.1, XP_022807821.1, XP_022810495.1
OG0000270	Nvec_vc1.1_XM_032387199.2	XP_022777572.1, XP_022781166.1, XP_022805104.1, XP_022805659.1, XP_022805663.1, XP_022806470.1, XP_022806471.1, XP_022806473.1, XP_022806474.1, XP_022809557.1
OG0000271	Nvec_vc1.1_XM_048720961.1, Nvec_vc1.1_XM_048722682.1, Nvec_vc1.1_XM_048724763.1, Nvec_vc1.1_XM_048727369.1, Nvec_vc1.1_XM_048728357.1, Nvec_vc1.1_XM_048728475.1, Nvec_vc1.1_XM_048731454.1, Nvec_vc1.1_XM_048732266.1	XP_022777513.1, XP_022784319.1, XP_022788737.1
OG0000272	Nvec_vc1.1_XM_032374828.2, Nvec_vc1.1_XM_048723402.1, Nvec_vc1.1_XM_048723456.1, Nvec_vc1.1_XM_048723486.1, Nvec_vc1.1_XM_048723549.1, Nvec_vc1.1_XM_048723564.1, Nvec_vc1.1_XM_048723587.1, Nvec_vc1.1_XM_048723618.1, Nvec_vc1.1_XM_048723629.1, Nvec_vc1.1_XM_048728043.1	XP_022810230.1
OG0000273	Nvec_vc1.1_XM_032365420.2, Nvec_vc1.1_XM_032382538.2, Nvec_vc1.1_XM_048720218.1, Nvec_vc1.1_XM_048727365.1, Nvec_vc1.1_XM_048728001.1, Nvec_vc1.1_XM_048729793.1, Nvec_vc1.1_XM_048730270.1	XP_022781137.1, XP_022784459.1, XP_022790920.1, XP_022807381.1
OG0000274	Nvec_vc1.1_XM_001636033.3, Nvec_vc1.1_XM_001638445.3, Nvec_vc1.1_XM_032376197.2, Nvec_vc1.1_XM_032383652.2, Nvec_vc1.1_XM_048720049.1, Nvec_vc1.1_XM_048722043.1, Nvec_vc1.1_XM_048728428.1, Nvec_vc1.1_XM_048730618.1, Nvec_vc1.1_XM_048734247.1, Nvec_vc1.1_XM_048734469.1, Nvec_vc1.1_XM_048734474.1
OG0000275	Nvec_vc1.1_XM_001638174.3, Nvec_vc1.1_XM_032361837.2, Nvec_vc1.1_XM_032361839.2	XP_022778761.1, XP_022787291.1, XP_022787292.1, XP_022787356.1, XP_022787357.1, XP_022787358.1, XP_022792358.1, XP_022796301.1
OG0000276	Nvec_NVE17338, Nvec_v1g42499, Nvec_vc1.1_XM_048723080.1	XP_022777428.1, XP_022779776.1, XP_022780849.1, XP_022780948.1, XP_022799382.1, XP_022806378.1, XP_022806391.1, XP_022808681.1
OG0000277	Nvec_vc1.1_XM_032380348.2	XP_022778050.1, XP_022784430.1, XP_022784447.1, XP_022805418.1, XP_022806461.1, XP_022809356.1, XP_022809814.1, XP_022809816.1, XP_022809817.1, XP_022810225.1
OG0000278	Nvec_vc1.1_XM_048722894.1, Nvec_vc1.1_XM_048723800.1, Nvec_vc1.1_XM_048725687.1, Nvec_vc1.1_XM_048725845.1, Nvec_vc1.1_XM_048729718.1, Nvec_vc1.1_XM_048730296.1, Nvec_vc1.1_XM_048732096.1, Nvec_vc1.1_XM_048732233.1, Nvec_vc1.1_XM_048732245.1, Nvec_vc1.1_XM_048733756.1	XP_022809780.1
OG0000279	Nvec_vc1.1_XM_032367880.2, Nvec_vc1.1_XM_032368146.2, Nvec_vc1.1_XM_032368147.2, Nvec_vc1.1_XM_032376383.2, Nvec_vc1.1_XM_032376385.2, Nvec_vc1.1_XM_032381679.2, Nvec_vc1.1_XM_048726113.1, Nvec_vc1.1_XM_048726237.1, Nvec_vc1.1_XM_048726266.1, Nvec_vc1.1_XM_048727705.1, Nvec_vc1.1_XM_048731639.1
OG0000280	Nvec_vc1.1_XM_032372979.2, Nvec_vc1.1_XM_048727761.1, Nvec_vc1.1_XM_048730248.1, Nvec_vc1.1_XM_048731536.1, Nvec_vc1.1_XM_048731537.1, Nvec_vc1.1_XM_048731697.1, Nvec_vc1.1_XM_048732350.1, Nvec_vc1.1_XM_048733876.1	XP_022799302.1, XP_022809582.1, XP_022810451.1
OG0000281	Nvec_vc1.1_XM_001629607.3, Nvec_vc1.1_XM_048723677.1	XP_022795056.1, XP_022795058.1, XP_022795074.1, XP_022795087.1, XP_022795088.1, XP_022800603.1, XP_022803668.1, XP_022803684.1, XP_022809679.1
OG0000282	Nvec_vc1.1_XM_001625777.3, Nvec_vc1.1_XM_001630902.3, Nvec_vc1.1_XM_001634219.3, Nvec_vc1.1_XM_032373339.2, Nvec_vc1.1_XM_032373341.2, Nvec_vc1.1_XM_032378248.2, Nvec_vc1.1_XM_048724394.1, Nvec_vc1.1_XM_048729770.1, Nvec_vc1.1_XM_048729772.1, Nvec_vc1.1_XM_048729846.1, Nvec_vc1.1_XM_048730417.1
OG0000283	Nvec_vc1.1_XM_032362708.2, Nvec_vc1.1_XM_032379519.2, Nvec_vc1.1_XM_048723279.1, Nvec_vc1.1_XM_048727826.1, Nvec_vc1.1_XM_048727992.1	XP_022778599.1, XP_022784911.1, XP_022793189.1, XP_022793285.1, XP_022801658.1, XP_022809712.1
OG0000284	Nvec_v1g219869, Nvec_vc1.1_XM_032373538.2, Nvec_vc1.1_XM_048724136.1, Nvec_vc1.1_XM_048727980.1, Nvec_vc1.1_XM_048732461.1, Nvec_vc1.1_XM_048732467.1	XP_022792695.1, XP_022794110.1, XP_022794997.1, XP_022801962.1, XP_022809282.1
OG0000285	Nvec_NVE13759, Nvec_NVE15301, Nvec_NVE18637, Nvec_NVE19279, Nvec_NVE20420, Nvec_NVE21932, Nvec_NVE2461, Nvec_NVE25036, Nvec_NVE2577, Nvec_NVE26129, Nvec_NVE3490
OG0000286	Nvec_vc1.1_XM_048724650.1	XP_022778705.1, XP_022792629.1, XP_022792631.1, XP_022792665.1, XP_022792666.1, XP_022792667.1, XP_022792668.1, XP_022792669.1, XP_022792670.1, XP_022801333.1
OG0000287	Nvec_vc1.1_XM_032376127.2, Nvec_vc1.1_XM_048725115.1, Nvec_vc1.1_XM_048725459.1, Nvec_vc1.1_XM_048726023.1, Nvec_vc1.1_XM_048726275.1, Nvec_vc1.1_XM_048727721.1, Nvec_vc1.1_XM_048728642.1, Nvec_vc1.1_XM_048728833.1, Nvec_vc1.1_XM_048730129.1, Nvec_vc1.1_XM_048732199.1	XP_022798092.1
OG0000288	Nvec_v1g238961, Nvec_vc1.1_XM_001625101.3, Nvec_vc1.1_XM_001630223.2, Nvec_vc1.1_XM_032362725.2, Nvec_vc1.1_XM_032364987.2, Nvec_vc1.1_XM_032367457.2, Nvec_vc1.1_XM_032374345.2, Nvec_vc1.1_XM_032378944.2, Nvec_vc1.1_XM_032385336.2, Nvec_vc1.1_XM_048719957.1, Nvec_vc1.1_XM_048731455.1
OG0000289	Nvec_vc1.1_XM_032369136.2, Nvec_vc1.1_XM_032369357.2, Nvec_vc1.1_XM_032370575.2, Nvec_vc1.1_XM_048722413.1, Nvec_vc1.1_XM_048722415.1, Nvec_vc1.1_XM_048722666.1, Nvec_vc1.1_XM_048722760.1, Nvec_vc1.1_XM_048726684.1, Nvec_vc1.1_XM_048734301.1, Nvec_vc1.1_XM_048734302.1, Nvec_vc1.1_XM_048734306.1
OG0000290	Nvec_vc1.1_XM_001624299.3, Nvec_vc1.1_XM_001627622.3, Nvec_vc1.1_XM_032379605.2, Nvec_vc1.1_XM_032383759.2, Nvec_vc1.1_XM_032386442.2, Nvec_vc1.1_XM_048727288.1, Nvec_vc1.1_XM_048727445.1, Nvec_vc1.1_XM_048727920.1, Nvec_vc1.1_XM_048727922.1, Nvec_vc1.1_XM_048727928.1, Nvec_vc1.1_XM_048727935.1
OG0000291	Nvec_NVE11103, Nvec_NVE2560, Nvec_vc1.1_XM_048720296.1, Nvec_vc1.1_XM_048720614.1, Nvec_vc1.1_XM_048721628.1, Nvec_vc1.1_XM_048722253.1, Nvec_vc1.1_XM_048722255.1, Nvec_vc1.1_XM_048722258.1, Nvec_vc1.1_XM_048726208.1, Nvec_vc1.1_XM_048726295.1	XP_022804782.1
OG0000292	Nvec_vc1.1_XM_048723200.1, Nvec_vc1.1_XM_048727712.1, Nvec_vc1.1_XM_048727943.1, Nvec_vc1.1_XM_048730040.1, Nvec_vc1.1_XM_048730687.1, Nvec_vc1.1_XM_048732069.1, Nvec_vc1.1_XM_048732932.1, Nvec_vc1.1_XM_048733628.1, Nvec_vc1.1_XM_048733634.1, Nvec_vc1.1_XM_048734401.1, Nvec_vc1.1_XM_048734491.1
OG0000293	Nvec_vc1.1_XM_032372315.2	XP_022785403.1, XP_022787501.1, XP_022787537.1, XP_022787793.1, XP_022787859.1, XP_022792243.1, XP_022800079.1, XP_022800104.1, XP_022804773.1, XP_022805695.1
OG0000294	Nvec_vc1.1_XM_032379969.2	XP_022787513.1, XP_022787517.1, XP_022787560.1, XP_022795842.1, XP_022795855.1, XP_022801045.1, XP_022801053.1, XP_022801060.1, XP_022801062.1, XP_022801064.1
OG0000295	Nvec_vc1.1_XM_032371380.2, Nvec_vc1.1_XM_048719591.1, Nvec_vc1.1_XM_048719597.1, Nvec_vc1.1_XM_048719604.1, Nvec_vc1.1_XM_048731290.1, Nvec_vc1.1_XM_048731753.1	XP_022782672.1, XP_022790159.1, XP_022790163.1, XP_022790165.1, XP_022790178.1
OG0000296	Nvec_vc1.1_XM_032378320.2	XP_022793378.1, XP_022793914.1, XP_022795486.1, XP_022795508.1, XP_022801305.1, XP_022801306.1, XP_022801317.1, XP_022801318.1, XP_022801319.1, XP_022801322.1
OG0000297	Nvec_vc1.1_XM_032387292.2	XP_022777509.1, XP_022778540.1, XP_022781638.1, XP_022791317.1, XP_022805006.1, XP_022808570.1, XP_022808572.1, XP_022808573.1, XP_022809458.1, XP_022810432.1
OG0000298	Nvec_vc1.1_XM_048731990.1	XP_022777682.1, XP_022793486.1, XP_022799486.1, XP_022804947.1, XP_022805084.1, XP_022805150.1, XP_022805187.1, XP_022805771.1, XP_022809988.1, XP_022810076.1
OG0000299	Nvec_vc1.1_XM_001637726.3	XP_022777489.1, XP_022780467.1, XP_022798271.1, XP_022798272.1, XP_022799464.1, XP_022799466.1, XP_022799468.1, XP_022799473.1, XP_022799481.1, XP_022799508.1
OG0000300	Nvec_NVE24603	XP_022788851.1, XP_022788868.1, XP_022788873.1, XP_022790291.1, XP_022790292.1, XP_022790308.1, XP_022804952.1, XP_022804954.1, XP_022804955.1, XP_022808163.1
OG0000301	Nvec_vc1.1_XM_001633175.3	XP_022779921.1, XP_022779922.1, XP_022783543.1, XP_022785078.1, XP_022786563.1, XP_022793238.1, XP_022793262.1, XP_022793263.1, XP_022801742.1, XP_022810110.1
OG0000302		XP_022777628.1, XP_022777629.1, XP_022777952.1, XP_022800784.1, XP_022800787.1, XP_022800788.1, XP_022800791.1, XP_022804822.1, XP_022806878.1, XP_022809124.1, XP_022809125.1
OG0000303		XP_022777849.1, XP_022788651.1, XP_022801907.1, XP_022801912.1, XP_022801914.1, XP_022801915.1, XP_022801925.1, XP_022802756.1, XP_022802767.1, XP_022803856.1, XP_022804099.1
OG0000304		XP_022796518.1, XP_022796519.1, XP_022796523.1, XP_022799072.1, XP_022799082.1, XP_022799109.1, XP_022799127.1, XP_022799472.1, XP_022799866.1, XP_022799895.1, XP_022809813.1
OG0000305		XP_022777883.1, XP_022778166.1, XP_022784555.1, XP_022804603.1, XP_022804614.1, XP_022806864.1, XP_022806865.1, XP_022806866.1, XP_022806867.1, XP_022806869.1, XP_022806870.1
OG0000306		XP_022777606.1, XP_022777700.1, XP_022782530.1, XP_022782534.1, XP_022787607.1, XP_022787635.1, XP_022795983.1, XP_022796003.1, XP_022796004.1, XP_022796005.1, XP_022796015.1
OG0000307		XP_022781155.1, XP_022785528.1, XP_022785529.1, XP_022788641.1, XP_022792519.1, XP_022793036.1, XP_022793037.1, XP_022803251.1, XP_022803306.1, XP_022808595.1, XP_022808596.1
OG0000308		XP_022780821.1, XP_022783355.1, XP_022783384.1, XP_022789697.1, XP_022791500.1, XP_022794703.1, XP_022798334.1, XP_022800416.1, XP_022802578.1, XP_022807667.1, XP_022808109.1
OG0000309	Nvec_vc1.1_XM_032379837.2, Nvec_vc1.1_XM_032386320.2, Nvec_vc1.1_XM_048727284.1, Nvec_vc1.1_XM_048728416.1, Nvec_vc1.1_XM_048728420.1, Nvec_vc1.1_XM_048729033.1, Nvec_vc1.1_XM_048729314.1, Nvec_vc1.1_XM_048730768.1	XP_022784272.1, XP_022806919.1
OG0000310	Nvec_v1g198929, Nvec_vc1.1_XM_032364684.2, Nvec_vc1.1_XM_032364867.2, Nvec_vc1.1_XM_048728359.1	XP_022798577.1, XP_022803045.1, XP_022803047.1, XP_022803048.1, XP_022809682.1, XP_022809684.1
OG0000311	Nvec_vc1.1_XM_032365368.2, Nvec_vc1.1_XM_048723958.1	XP_022777461.1, XP_022777462.1, XP_022777463.1, XP_022802228.1, XP_022802229.1, XP_022802239.1, XP_022804101.1, XP_022806132.1
OG0000312	Nvec_vc1.1_XM_001628996.3, Nvec_vc1.1_XM_032377205.2, Nvec_vc1.1_XM_032384615.2, Nvec_vc1.1_XM_048720074.1, Nvec_vc1.1_XM_048720383.1, Nvec_vc1.1_XM_048724462.1	XP_022783049.1, XP_022783050.1, XP_022783051.1, XP_022806257.1
OG0000313	Nvec_vc1.1_XM_032365277.2, Nvec_vc1.1_XM_032387435.2	XP_022781020.1, XP_022790348.1, XP_022796331.1, XP_022796840.1, XP_022796848.1, XP_022796859.1, XP_022805159.1, XP_022807901.1
OG0000314	Nvec_NVE14977, Nvec_NVE18128, Nvec_vc1.1_XM_032361917.1, Nvec_vc1.1_XM_032361922.2, Nvec_vc1.1_XM_032367347.2, Nvec_vc1.1_XM_032370248.2, Nvec_vc1.1_XM_048722934.1, Nvec_vc1.1_XM_048725716.1, Nvec_vc1.1_XM_048731538.1, Nvec_vc1.1_XM_048731727.1
OG0000315	Nvec_vc1.1_XM_032363325.2, Nvec_vc1.1_XM_032367653.2, Nvec_vc1.1_XM_032372340.2, Nvec_vc1.1_XM_032373009.2, Nvec_vc1.1_XM_048720298.1, Nvec_vc1.1_XM_048722743.1, Nvec_vc1.1_XM_048722854.1, Nvec_vc1.1_XM_048725509.1, Nvec_vc1.1_XM_048731667.1, Nvec_vc1.1_XM_048734651.1
OG0000316	Nvec_vc1.1_XM_032364403.2, Nvec_vc1.1_XM_032383061.2, Nvec_vc1.1_XM_048719438.1, Nvec_vc1.1_XM_048721516.1, Nvec_vc1.1_XM_048722098.1, Nvec_vc1.1_XM_048725472.1, Nvec_vc1.1_XM_048727413.1, Nvec_vc1.1_XM_048730661.1	XP_022796397.1, XP_022803171.1
OG0000317	Nvec_vc1.1_XM_048721147.1, Nvec_vc1.1_XM_048722063.1, Nvec_vc1.1_XM_048723081.1, Nvec_vc1.1_XM_048727516.1, Nvec_vc1.1_XM_048732460.1, Nvec_vc1.1_XM_048732464.1, Nvec_vc1.1_XM_048733550.1, Nvec_vc1.1_XM_048734009.1	XP_022780597.1, XP_022799813.1
OG0000318	Nvec_vc1.1_XM_048721999.1, Nvec_vc1.1_XM_048726064.1, Nvec_vc1.1_XM_048726363.1, Nvec_vc1.1_XM_048726712.1, Nvec_vc1.1_XM_048727918.1, Nvec_vc1.1_XM_048728018.1, Nvec_vc1.1_XM_048729130.1, Nvec_vc1.1_XM_048729801.1, Nvec_vc1.1_XM_048730357.1, Nvec_vc1.1_XM_048730867.1
OG0000319	Nvec_vc1.1_XM_001628232.3	XP_022779036.1, XP_022782959.1, XP_022796935.1, XP_022800575.1, XP_022800691.1, XP_022803552.1, XP_022803554.1, XP_022804995.1, XP_022807253.1
OG0000320	Nvec_vc1.1_XM_048725835.1	XP_022780504.1, XP_022782931.1, XP_022790398.1, XP_022793661.1, XP_022797711.1, XP_022797734.1, XP_022797736.1, XP_022797741.1, XP_022802236.1
OG0000321	Nvec_vc1.1_XM_032365573.2, Nvec_vc1.1_XM_048721114.1, Nvec_vc1.1_XM_048721615.1, Nvec_vc1.1_XM_048721664.1, Nvec_vc1.1_XM_048725067.1, Nvec_vc1.1_XM_048733142.1	XP_022778341.1, XP_022779801.1, XP_022794456.1, XP_022794661.1
OG0000322	Nvec_v1g243210, Nvec_vc1.1_XM_048720319.1, Nvec_vc1.1_XM_048720423.1, Nvec_vc1.1_XM_048720669.1, Nvec_vc1.1_XM_048720829.1, Nvec_vc1.1_XM_048721048.1, Nvec_vc1.1_XM_048721050.1, Nvec_vc1.1_XM_048721051.1, Nvec_vc1.1_XM_048723058.1, Nvec_vc1.1_XM_048732156.1
OG0000323	Nvec_vc1.1_XM_001626957.3, Nvec_vc1.1_XM_001633774.3, Nvec_vc1.1_XM_001638182.3, Nvec_vc1.1_XM_032363345.2, Nvec_vc1.1_XM_032363450.2, Nvec_vc1.1_XM_032374654.2, Nvec_vc1.1_XM_032384802.2, Nvec_vc1.1_XM_048721034.1, Nvec_vc1.1_XM_048725223.1, Nvec_vc1.1_XM_048725391.1
OG0000324	Nvec_vc1.1_XM_001639869.3, Nvec_vc1.1_XM_032383253.2, Nvec_vc1.1_XM_048720465.1, Nvec_vc1.1_XM_048723847.1, Nvec_vc1.1_XM_048725634.1, Nvec_vc1.1_XM_048730653.1, Nvec_vc1.1_XM_048730654.1	XP_022786847.1, XP_022801524.1, XP_022801544.1
OG0000325	Nvec_vc1.1_XM_001634472.3, Nvec_vc1.1_XM_032367087.2, Nvec_vc1.1_XM_032383025.2, Nvec_vc1.1_XM_048729374.1	XP_022778185.1, XP_022805203.1, XP_022807489.1, XP_022807490.1, XP_022809786.1, XP_022810129.1
OG0000326	Nvec_vc1.1_XM_048720494.1, Nvec_vc1.1_XM_048723055.1, Nvec_vc1.1_XM_048727300.1, Nvec_vc1.1_XM_048734477.1	XP_022777545.1, XP_022788378.1, XP_022793605.1, XP_022802778.1, XP_022803941.1, XP_022804089.1
OG0000327	Nvec_v1g206649	XP_022779316.1, XP_022779331.1, XP_022780606.1, XP_022780637.1, XP_022782418.1, XP_022788351.1, XP_022796667.1, XP_022798189.1, XP_022809946.1
OG0000328	Nvec_NVE14199	XP_022777885.1, XP_022783441.1, XP_022783442.1, XP_022783443.1, XP_022783444.1, XP_022783495.1, XP_022783496.1, XP_022784777.1, XP_022794621.1
OG0000329	Nvec_vc1.1_XM_001629531.3, Nvec_vc1.1_XM_032367592.2, Nvec_vc1.1_XM_032371669.2, Nvec_vc1.1_XM_032378277.2, Nvec_vc1.1_XM_032384317.2, Nvec_vc1.1_XM_048725144.1, Nvec_vc1.1_XM_048729282.1, Nvec_vc1.1_XM_048729283.1, Nvec_vc1.1_XM_048732309.1	XP_022783672.1
OG0000330	Nvec_vc1.1_XM_048725381.1	XP_022785393.1, XP_022785396.1, XP_022785430.1, XP_022785431.1, XP_022785432.1, XP_022785448.1, XP_022785481.1, XP_022785492.1, XP_022800171.1
OG0000331	Nvec_vc1.1_XM_032367426.2	XP_022789274.1, XP_022791178.1, XP_022794232.1, XP_022796496.1, XP_022796602.1, XP_022805973.1, XP_022807003.1, XP_022808821.1, XP_022810323.1
OG0000332	Nvec_vc1.1_XM_001627773.3, Nvec_vc1.1_XM_032372409.2, Nvec_vc1.1_XM_032379029.2, Nvec_vc1.1_XM_032380035.2, Nvec_vc1.1_XM_032381842.2, Nvec_vc1.1_XM_032381858.1, Nvec_vc1.1_XM_032381859.2, Nvec_vc1.1_XM_032382370.2, Nvec_vc1.1_XM_048727843.1, Nvec_vc1.1_XM_048732990.1
OG0000333	Nvec_vc1.1_XM_001629513.3, Nvec_vc1.1_XM_001629514.3	XP_022778225.1, XP_022788581.1, XP_022788594.1, XP_022788642.1, XP_022788657.1, XP_022788661.1, XP_022788666.1, XP_022788673.1
OG0000334	Nvec_v1g126978, Nvec_v1g133140, Nvec_v1g133355, Nvec_v1g141328, Nvec_v1g144142, Nvec_v1g144869, Nvec_v1g154401, Nvec_v1g156049, Nvec_v1g156083, Nvec_v1g157235
OG0000335	Nvec_vc1.1_XM_032363286.2, Nvec_vc1.1_XM_032369396.2, Nvec_vc1.1_XM_048720910.1, Nvec_vc1.1_XM_048722280.1, Nvec_vc1.1_XM_048722975.1, Nvec_vc1.1_XM_048727371.1, Nvec_vc1.1_XM_048727415.1, Nvec_vc1.1_XM_048733323.1	XP_022778996.1, XP_022801267.1
OG0000336	Nvec_NVE10034, Nvec_vc1.1_XM_032373959.2, Nvec_vc1.1_XM_032373961.2, Nvec_vc1.1_XM_032373966.2, Nvec_vc1.1_XM_048728227.1	XP_022777816.1, XP_022789094.1, XP_022789110.1, XP_022789111.1, XP_022809165.1
OG0000337	Nvec_vc1.1_XM_001631744.3, Nvec_vc1.1_XM_032374467.2, Nvec_vc1.1_XM_032384198.2, Nvec_vc1.1_XM_048723032.1, Nvec_vc1.1_XM_048723079.1, Nvec_vc1.1_XM_048728578.1, Nvec_vc1.1_XM_048728579.1, Nvec_vc1.1_XM_048733177.1	XP_022780210.1, XP_022785364.1
OG0000338	Nvec_vc1.1_XM_001627335.3	XP_022780695.1, XP_022784635.1, XP_022784636.1, XP_022784637.1, XP_022784639.1, XP_022784640.1, XP_022784664.1, XP_022784673.1, XP_022784703.1
OG0000339	Nvec_vc1.1_XM_032364815.2	XP_022780711.1, XP_022780712.1, XP_022780713.1, XP_022780762.1, XP_022780772.1, XP_022780841.1, XP_022780842.1, XP_022780843.1, XP_022780844.1
OG0000340	Nvec_vc1.1_XM_001627842.3, Nvec_vc1.1_XM_001638868.2, Nvec_vc1.1_XM_032363746.2, Nvec_vc1.1_XM_032368289.2, Nvec_vc1.1_XM_032371247.2, Nvec_vc1.1_XM_032378704.2, Nvec_vc1.1_XM_048720487.1, Nvec_vc1.1_XM_048722849.1, Nvec_vc1.1_XM_048730994.1, Nvec_vc1.1_XM_048733914.1
OG0000341	Nvec_vc1.1_XM_001626142.3, Nvec_vc1.1_XM_048723204.1	XP_022785496.1, XP_022786417.1, XP_022790531.1, XP_022805538.1, XP_022805540.1, XP_022805546.1, XP_022805547.1, XP_022805553.1
OG0000342	Nvec_vc1.1_XM_048732575.1, Nvec_vc1.1_XM_048733113.1, Nvec_vc1.1_XM_048733120.1	XP_022777746.1, XP_022780742.1, XP_022796388.1, XP_022796390.1, XP_022805175.1, XP_022805179.1, XP_022805185.1
OG0000343	Nvec_vc1.1_XM_032362819.2	XP_022777537.1, XP_022798293.1, XP_022804933.1, XP_022804940.1, XP_022804942.1, XP_022804943.1, XP_022804946.1, XP_022808268.1, XP_022808679.1
OG0000344	Nvec_vc1.1_XM_032385114.2	XP_022781152.1, XP_022790278.1, XP_022793177.1, XP_022801437.1, XP_022807531.1, XP_022807645.1, XP_022808989.1, XP_022809199.1, XP_022809646.1
OG0000345	Nvec_vc1.1_XM_032383074.2	XP_022781150.1, XP_022789513.1, XP_022798317.1, XP_022798318.1, XP_022798319.1, XP_022798323.1, XP_022800732.1, XP_022803943.1, XP_022804201.1
OG0000346	Nvec_vc1.1_XM_001639015.3, Nvec_vc1.1_XM_032363988.2, Nvec_vc1.1_XM_032375425.2, Nvec_vc1.1_XM_048722835.1, Nvec_vc1.1_XM_048733242.1	XP_022780468.1, XP_022787934.1, XP_022787936.1, XP_022807463.1, XP_022807464.1
OG0000347	Nvec_vc1.1_XM_048734511.1	XP_022777810.1, XP_022777862.1, XP_022783346.1, XP_022793274.1, XP_022796234.1, XP_022801507.1, XP_022804339.1, XP_022806162.1, XP_022808933.1
OG0000348	Nvec_vc1.1_XM_048734407.1, Nvec_vc1.1_XM_048734540.1, Nvec_vc1.1_XM_048734542.1, Nvec_vc1.1_XM_048734543.1, Nvec_vc1.1_XM_048734669.1, Nvec_vc1.1_XM_048734670.1, Nvec_vc1.1_XM_048734671.1, Nvec_vc1.1_XM_048734674.1	XP_022803156.1, XP_022803212.1
OG0000349	Nvec_vc1.1_XM_048734766.1	XP_022777909.1, XP_022784788.1, XP_022794977.1, XP_022796725.1, XP_022802935.1, XP_022804124.1, XP_022804125.1, XP_022804127.1, XP_022804143.1
OG0000350	Nvec_NVE10943, Nvec_vc1.1_XM_032379206.2	XP_022789566.1, XP_022789574.1, XP_022795355.1, XP_022795367.1, XP_022795376.1, XP_022796212.1, XP_022796408.1, XP_022796462.1
OG0000351	Nvec_vc1.1_XM_032363282.2, Nvec_vc1.1_XM_032364377.2, Nvec_vc1.1_XM_032376569.1, Nvec_vc1.1_XM_032376953.2, Nvec_vc1.1_XM_048721122.1, Nvec_vc1.1_XM_048721139.1, Nvec_vc1.1_XM_048721807.1	XP_022802461.1, XP_022802462.1, XP_022802486.1
OG0000352		XP_022777900.1, XP_022786968.1, XP_022786970.1, XP_022786988.1, XP_022786992.1, XP_022797457.1, XP_022804948.1, XP_022805470.1, XP_022805472.1, XP_022805474.1
OG0000353		XP_022778150.1, XP_022794761.1, XP_022794790.1, XP_022794815.1, XP_022794819.1, XP_022795779.1, XP_022796976.1, XP_022807231.1, XP_022808904.1, XP_022809123.1
OG0000354		XP_022786561.1, XP_022798194.1, XP_022798196.1, XP_022798209.1, XP_022798216.1, XP_022798222.1, XP_022803223.1, XP_022803226.1, XP_022803228.1, XP_022809833.1
OG0000355		XP_022785226.1, XP_022791038.1, XP_022798579.1, XP_022798799.1, XP_022801367.1, XP_022801369.1, XP_022801371.1, XP_022805393.1, XP_022805394.1, XP_022808477.1
OG0000356		XP_022781425.1, XP_022783262.1, XP_022790227.1, XP_022796129.1, XP_022800793.1, XP_022805482.1, XP_022806459.1, XP_022806683.1, XP_022809515.1, XP_022810149.1
OG0000357		XP_022778462.1, XP_022778463.1, XP_022780110.1, XP_022786838.1, XP_022790632.1, XP_022795224.1, XP_022805091.1, XP_022806822.1, XP_022807045.1, XP_022810611.1
OG0000358		XP_022785272.1, XP_022795177.1, XP_022795181.1, XP_022795197.1, XP_022803173.1, XP_022803175.1, XP_022803178.1, XP_022803181.1, XP_022803187.1, XP_022803188.1
OG0000359		XP_022787639.1, XP_022789979.1, XP_022790033.1, XP_022800240.1, XP_022801680.1, XP_022802494.1, XP_022805230.1, XP_022806669.1, XP_022807930.1, XP_022809757.1
OG0000360		XP_022784037.1, XP_022784431.1, XP_022793863.1, XP_022793865.1, XP_022798037.1, XP_022801326.1, XP_022806605.1, XP_022807386.1, XP_022807392.1, XP_022808093.1
OG0000361		XP_022785363.1, XP_022785374.1, XP_022785487.1, XP_022785493.1, XP_022805429.1, XP_022805431.1, XP_022805436.1, XP_022805438.1, XP_022805440.1, XP_022805444.1
OG0000362	Nvec_vc1.1_XM_048728255.1	XP_022779678.1, XP_022779733.1, XP_022779763.1, XP_022783243.1, XP_022802330.1, XP_022802340.1, XP_022807725.1, XP_022807726.1
OG0000363	Nvec_vc1.1_XM_032378806.2, Nvec_vc1.1_XM_032383478.2, Nvec_vc1.1_XM_048728385.1, Nvec_vc1.1_XM_048728391.1	XP_022788763.1, XP_022788807.1, XP_022799179.1, XP_022805434.1, XP_022809051.1
OG0000364	Nvec_vc1.1_XM_048722996.1, Nvec_vc1.1_XM_048727542.1, Nvec_vc1.1_XM_048730255.1, Nvec_vc1.1_XM_048730674.1, Nvec_vc1.1_XM_048731007.1, Nvec_vc1.1_XM_048731085.1, Nvec_vc1.1_XM_048731437.1, Nvec_vc1.1_XM_048732448.1, Nvec_vc1.1_XM_048734705.1
OG0000365	Nvec_NVE21386, Nvec_vc1.1_XM_032363949.2, Nvec_vc1.1_XM_048721021.1, Nvec_vc1.1_XM_048725413.1, Nvec_vc1.1_XM_048725416.1, Nvec_vc1.1_XM_048732681.1	XP_022779920.1, XP_022789324.1, XP_022791967.1
OG0000366	Nvec_vc1.1_XM_001625589.3, Nvec_vc1.1_XM_001625607.3, Nvec_vc1.1_XM_001640256.3, Nvec_vc1.1_XM_032379942.2, Nvec_vc1.1_XM_048727252.1, Nvec_vc1.1_XM_048727707.1, Nvec_vc1.1_XM_048727891.1, Nvec_vc1.1_XM_048728129.1, Nvec_vc1.1_XM_048732589.1
OG0000367	Nvec_vc1.1_XM_001636284.3, Nvec_vc1.1_XM_001636285.3, Nvec_vc1.1_XM_001636287.3, Nvec_vc1.1_XM_001636288.3, Nvec_vc1.1_XM_001636568.3, Nvec_vc1.1_XM_001641918.3, Nvec_vc1.1_XM_032365395.2, Nvec_vc1.1_XM_048731867.1, Nvec_vc1.1_XM_048731870.1
OG0000368	Nvec_v1g139319, Nvec_vc1.1_XM_048722974.1	XP_022787862.1, XP_022794170.1, XP_022801800.1, XP_022803206.1, XP_022804740.1, XP_022808140.1, XP_022809752.1
OG0000369	Nvec_v1g197770, Nvec_vc1.1_XM_001630516.3, Nvec_vc1.1_XM_001631578.3, Nvec_vc1.1_XM_001640586.3, Nvec_vc1.1_XM_032365904.2, Nvec_vc1.1_XM_032373314.2, Nvec_vc1.1_XM_032380331.2, Nvec_vc1.1_XM_032383385.2, Nvec_vc1.1_XM_048728299.1
OG0000370	Nvec_vc1.1_XM_032384058.2	XP_022784432.1, XP_022784434.1, XP_022784458.1, XP_022784494.1, XP_022804566.1, XP_022804784.1, XP_022805802.1, XP_022806464.1
OG0000371	Nvec_v1g197843, Nvec_vc1.1_XM_001627171.3, Nvec_vc1.1_XM_001629672.3, Nvec_vc1.1_XM_001635829.2, Nvec_vc1.1_XM_001640540.3, Nvec_vc1.1_XM_032362704.2, Nvec_vc1.1_XM_032377764.2, Nvec_vc1.1_XM_032379116.2, Nvec_vc1.1_XM_048725612.1
OG0000372	Nvec_vc1.1_XM_032373633.2, Nvec_vc1.1_XM_032381831.2, Nvec_vc1.1_XM_048723782.1	XP_022795950.1, XP_022795952.1, XP_022795954.1, XP_022795967.1, XP_022795968.1, XP_022795969.1
OG0000373	Nvec_vc1.1_XM_001640943.3, Nvec_vc1.1_XM_032362234.2, Nvec_vc1.1_XM_032375264.2, Nvec_vc1.1_XM_032375265.2, Nvec_vc1.1_XM_048723115.1, Nvec_vc1.1_XM_048723362.1, Nvec_vc1.1_XM_048725258.1, Nvec_vc1.1_XM_048733849.1, Nvec_vc1.1_XM_048733850.1
OG0000374	Nvec_vc1.1_XM_048723605.1	XP_022779251.1, XP_022779253.1, XP_022779254.1, XP_022779256.1, XP_022779283.1, XP_022779335.1, XP_022798522.1, XP_022803549.1
OG0000375	Nvec_vc1.1_XM_048721022.1, Nvec_vc1.1_XM_048722112.1, Nvec_vc1.1_XM_048727451.1, Nvec_vc1.1_XM_048734398.1	XP_022779878.1, XP_022783434.1, XP_022791964.1, XP_022796441.1, XP_022809279.1
OG0000376	Nvec_vc1.1_XM_032387003.2, Nvec_vc1.1_XM_048730410.1	XP_022781082.1, XP_022797440.1, XP_022797442.1, XP_022797443.1, XP_022806406.1, XP_022806412.1, XP_022806766.1
OG0000377	Nvec_vc1.1_XM_001629447.3, Nvec_vc1.1_XM_032370494.2, Nvec_vc1.1_XM_032380609.2, Nvec_vc1.1_XM_032380631.2, Nvec_vc1.1_XM_032382759.2, Nvec_vc1.1_XM_048721170.1, Nvec_vc1.1_XM_048726448.1	XP_022792089.1, XP_022792131.1
OG0000378	Nvec_vc1.1_XM_032363561.2, Nvec_vc1.1_XM_032367371.2, Nvec_vc1.1_XM_032373127.2, Nvec_vc1.1_XM_032376689.2, Nvec_vc1.1_XM_032381205.2, Nvec_vc1.1_XM_032382396.2, Nvec_vc1.1_XM_032384418.2, Nvec_vc1.1_XM_032386886.2, Nvec_vc1.1_XM_048722708.1
OG0000379	Nvec_vc1.1_XM_032380820.2, Nvec_vc1.1_XM_032380927.2, Nvec_vc1.1_XM_048726183.1, Nvec_vc1.1_XM_048726184.1, Nvec_vc1.1_XM_048726187.1	XP_022803030.1, XP_022803031.1, XP_022803034.1, XP_022807451.1
OG0000380	Nvec_v1g219625, Nvec_vc1.1_XM_001625069.3, Nvec_vc1.1_XM_001628226.3, Nvec_vc1.1_XM_032364569.2, Nvec_vc1.1_XM_032372310.2, Nvec_vc1.1_XM_032372455.2, Nvec_vc1.1_XM_032379183.2, Nvec_vc1.1_XM_048719879.1, Nvec_vc1.1_XM_048731334.1
OG0000381	Nvec_vc1.1_XM_001628444.3, Nvec_vc1.1_XM_001631325.3, Nvec_vc1.1_XM_001635033.3, Nvec_vc1.1_XM_032370328.2, Nvec_vc1.1_XM_032385802.2, Nvec_vc1.1_XM_032385853.2, Nvec_vc1.1_XM_048723193.1, Nvec_vc1.1_XM_048726929.1	XP_022799329.1
OG0000382	Nvec_NVE3808, Nvec_vc1.1_XM_032374060.2, Nvec_vc1.1_XM_032381797.2, Nvec_vc1.1_XM_048730679.1, Nvec_vc1.1_XM_048731592.1, Nvec_vc1.1_XM_048732009.1, Nvec_vc1.1_XM_048732011.1, Nvec_vc1.1_XM_048732013.1	XP_022809982.1
OG0000383	Nvec_vc1.1_XM_032372072.2, Nvec_vc1.1_XM_032381766.2, Nvec_vc1.1_XM_032382967.2, Nvec_vc1.1_XM_048721349.1, Nvec_vc1.1_XM_048727403.1, Nvec_vc1.1_XM_048732829.1, Nvec_vc1.1_XM_048733140.1	XP_022784821.1, XP_022801356.1
OG0000384	Nvec_vc1.1_XM_048719373.1, Nvec_vc1.1_XM_048722770.1, Nvec_vc1.1_XM_048722864.1, Nvec_vc1.1_XM_048723201.1, Nvec_vc1.1_XM_048728099.1, Nvec_vc1.1_XM_048731074.1, Nvec_vc1.1_XM_048731214.1, Nvec_vc1.1_XM_048731337.1	XP_022809214.1
OG0000385	Nvec_NVE3435, Nvec_vc1.1_XM_048719713.1, Nvec_vc1.1_XM_048727801.1, Nvec_vc1.1_XM_048733503.1	XP_022779522.1, XP_022788167.1, XP_022797600.1, XP_022803869.1, XP_022810516.1
OG0000386	Nvec_vc1.1_XM_048728743.1, Nvec_vc1.1_XM_048728746.1, Nvec_vc1.1_XM_048728748.1, Nvec_vc1.1_XM_048728750.1, Nvec_vc1.1_XM_048728751.1	XP_022786520.1, XP_022786719.1, XP_022786730.1, XP_022787887.1
OG0000387	Nvec_vc1.1_XM_032365973.2	XP_022790418.1, XP_022790432.1, XP_022790438.1, XP_022790450.1, XP_022790457.1, XP_022792754.1, XP_022792767.1, XP_022807668.1
OG0000388	Nvec_vc1.1_XM_048719803.1, Nvec_vc1.1_XM_048719804.1, Nvec_vc1.1_XM_048728816.1, Nvec_vc1.1_XM_048729354.1, Nvec_vc1.1_XM_048731248.1, Nvec_vc1.1_XM_048733873.1, Nvec_vc1.1_XM_048734314.1	XP_022797859.1, XP_022802697.1
OG0000389	Nvec_vc1.1_XM_048729913.1	XP_022777653.1, XP_022799268.1, XP_022799274.1, XP_022799281.1, XP_022799285.1, XP_022799288.1, XP_022799291.1, XP_022807678.1
OG0000390	Nvec_vc1.1_XM_032372056.2, Nvec_vc1.1_XM_032372059.2, Nvec_vc1.1_XM_032372061.2, Nvec_vc1.1_XM_032373140.2, Nvec_vc1.1_XM_032378396.2, Nvec_vc1.1_XM_048732198.1	XP_022790618.1, XP_022792109.1, XP_022792919.1
OG0000391	Nvec_vc1.1_XM_032370850.2, Nvec_vc1.1_XM_032386021.2, Nvec_vc1.1_XM_032386057.2, Nvec_vc1.1_XM_048731869.1	XP_022781140.1, XP_022781141.1, XP_022781142.1, XP_022781143.1, XP_022788254.1
OG0000392	Nvec_vc1.1_XM_001628985.3, Nvec_vc1.1_XM_001632645.3, Nvec_vc1.1_XM_032369518.2	XP_022788448.1, XP_022788755.1, XP_022789822.1, XP_022809600.1, XP_022809601.1, XP_022810258.1
OG0000393	Nvec_vc1.1_XM_032369511.2, Nvec_vc1.1_XM_032377230.2, Nvec_vc1.1_XM_032381762.2, Nvec_vc1.1_XM_048732911.1, Nvec_vc1.1_XM_048733054.1	XP_022785512.1, XP_022785577.1, XP_022788744.1, XP_022789220.1
OG0000394	Nvec_NVE4426, Nvec_vc1.1_XM_032376092.2, Nvec_vc1.1_XM_048732095.1	XP_022795550.1, XP_022795551.1, XP_022807195.1, XP_022809088.1, XP_022809090.1, XP_022809980.1
OG0000395	Nvec_vc1.1_XM_048721702.1, Nvec_vc1.1_XM_048721703.1, Nvec_vc1.1_XM_048732284.1	XP_022784241.1, XP_022784279.1, XP_022805844.1, XP_022805845.1, XP_022805849.1, XP_022810090.1
OG0000396	Nvec_vc1.1_XM_001626465.3	XP_022783617.1, XP_022787240.1, XP_022787246.1, XP_022787248.1, XP_022787256.1, XP_022787263.1, XP_022787492.1, XP_022794360.1
OG0000397	Nvec_vc1.1_XM_048734642.1, Nvec_vc1.1_XM_048734646.1, Nvec_vc1.1_XM_048734648.1, Nvec_vc1.1_XM_048734649.1, Nvec_vc1.1_XM_048734650.1, Nvec_vc1.1_XM_048734698.1	XP_022795235.1, XP_022795247.1, XP_022795257.1
OG0000398	Nvec_vc1.1_XM_048721704.1, Nvec_vc1.1_XM_048722067.1	XP_022781214.1, XP_022781324.1, XP_022781451.1, XP_022781452.1, XP_022781454.1, XP_022781462.1, XP_022783732.1
OG0000399	Nvec_vc1.1_XM_032382995.2	XP_022783268.1, XP_022783269.1, XP_022791406.1, XP_022793604.1, XP_022805060.1, XP_022808398.1, XP_022810492.1, XP_022810493.1
OG0000400		XP_022783023.1, XP_022798618.1, XP_022798623.1, XP_022798630.1, XP_022798639.1, XP_022798647.1, XP_022798651.1, XP_022798654.1, XP_022808809.1
OG0000401		XP_022792497.1, XP_022792598.1, XP_022792600.1, XP_022792608.1, XP_022804347.1, XP_022804361.1, XP_022810313.1, XP_022810314.1, XP_022810483.1
OG0000402		XP_022787244.1, XP_022804684.1, XP_022804686.1, XP_022804688.1, XP_022804690.1, XP_022807027.1, XP_022807284.1, XP_022809677.1, XP_022810235.1
OG0000403		XP_022782900.1, XP_022782901.1, XP_022787720.1, XP_022787771.1, XP_022787773.1, XP_022787790.1, XP_022787823.1, XP_022804017.1, XP_022804019.1
OG0000404		XP_022787167.1, XP_022801515.1, XP_022801517.1, XP_022801538.1, XP_022801546.1, XP_022802265.1, XP_022802266.1, XP_022802268.1, XP_022802275.1
OG0000405		XP_022789930.1, XP_022789961.1, XP_022794514.1, XP_022794571.1, XP_022794787.1, XP_022795606.1, XP_022795611.1, XP_022795618.1, XP_022810402.1
OG0000406		XP_022789409.1, XP_022789410.1, XP_022800421.1, XP_022800422.1, XP_022800424.1, XP_022808644.1, XP_022808645.1, XP_022808646.1, XP_022808647.1
OG0000407		XP_022794418.1, XP_022794430.1, XP_022794442.1, XP_022794475.1, XP_022794485.1, XP_022794954.1, XP_022794985.1, XP_022795014.1, XP_022795084.1
OG0000408		XP_022777736.1, XP_022778116.1, XP_022788820.1, XP_022788887.1, XP_022800034.1, XP_022800036.1, XP_022800052.1, XP_022800053.1, XP_022805863.1
OG0000409		XP_022783546.1, XP_022791175.1, XP_022794333.1, XP_022803595.1, XP_022806482.1, XP_022807038.1, XP_022807415.1, XP_022809547.1, XP_022810457.1
OG0000410		XP_022787949.1, XP_022798337.1, XP_022799023.1, XP_022799039.1, XP_022806935.1, XP_022806936.1, XP_022806939.1, XP_022806940.1, XP_022806945.1
OG0000411	Nvec_v1g212821, Nvec_vc1.1_XM_032374183.2, Nvec_vc1.1_XM_032376647.2, Nvec_vc1.1_XM_032377380.2, Nvec_vc1.1_XM_032380761.2, Nvec_vc1.1_XM_032382915.2, Nvec_vc1.1_XM_048720985.1	XP_022805040.1
OG0000412	Nvec_vc1.1_XM_048723401.1, Nvec_vc1.1_XM_048724524.1, Nvec_vc1.1_XM_048725154.1, Nvec_vc1.1_XM_048728343.1, Nvec_vc1.1_XM_048730207.1, Nvec_vc1.1_XM_048734559.1	XP_022800753.1, XP_022806743.1
OG0000413	Nvec_vc1.1_XM_001633843.3, Nvec_vc1.1_XM_001638977.3	XP_022784286.1, XP_022791511.1, XP_022795998.1, XP_022806782.1, XP_022808226.1, XP_022808236.1
OG0000414	Nvec_vc1.1_XM_048719970.1, Nvec_vc1.1_XM_048719983.1, Nvec_vc1.1_XM_048722057.1, Nvec_vc1.1_XM_048724188.1, Nvec_vc1.1_XM_048728190.1, Nvec_vc1.1_XM_048729997.1, Nvec_vc1.1_XM_048730840.1, Nvec_vc1.1_XM_048734752.1
OG0000415	Nvec_vc1.1_XM_032365393.2, Nvec_vc1.1_XM_032369856.2, Nvec_vc1.1_XM_048719951.1, Nvec_vc1.1_XM_048720244.1, Nvec_vc1.1_XM_048725780.1, Nvec_vc1.1_XM_048730379.1, Nvec_vc1.1_XM_048730512.1, Nvec_vc1.1_XM_048730623.1
OG0000416	Nvec_v1g209071	XP_022785706.1, XP_022791502.1, XP_022791989.1, XP_022796471.1, XP_022797521.1, XP_022809097.1, XP_022810617.1
OG0000417	Nvec_vc1.1_XM_048722408.1, Nvec_vc1.1_XM_048728667.1, Nvec_vc1.1_XM_048729060.1, Nvec_vc1.1_XM_048729547.1, Nvec_vc1.1_XM_048730069.1, Nvec_vc1.1_XM_048732187.1, Nvec_vc1.1_XM_048732640.1, Nvec_vc1.1_XM_048732857.1
OG0000418	Nvec_vc1.1_XM_048720559.1	XP_022778127.1, XP_022783270.1, XP_022788555.1, XP_022788559.1, XP_022789277.1, XP_022789311.1, XP_022789317.1
OG0000419	Nvec_vc1.1_XM_001632391.3, Nvec_vc1.1_XM_032362284.2, Nvec_vc1.1_XM_032369130.2, Nvec_vc1.1_XM_048719720.1, Nvec_vc1.1_XM_048724811.1, Nvec_vc1.1_XM_048725047.1, Nvec_vc1.1_XM_048725452.1, Nvec_vc1.1_XM_048725556.1
OG0000420	Nvec_vc1.1_XM_001627365.3, Nvec_vc1.1_XM_032364672.2, Nvec_vc1.1_XM_032364673.2, Nvec_vc1.1_XM_032383771.2, Nvec_vc1.1_XM_048721864.1, Nvec_vc1.1_XM_048722095.1, Nvec_vc1.1_XM_048722096.1, Nvec_vc1.1_XM_048722182.1
OG0000421	Nvec_vc1.1_XM_032369490.2, Nvec_vc1.1_XM_032371609.2, Nvec_vc1.1_XM_032382048.2, Nvec_vc1.1_XM_048722094.1	XP_022777495.1, XP_022777496.1, XP_022804289.1, XP_022808027.1
OG0000422	Nvec_vc1.1_XM_001633845.3	XP_022789127.1, XP_022792323.1, XP_022792916.1, XP_022792924.1, XP_022799687.1, XP_022802029.1, XP_022805670.1
OG0000423	Nvec_vc1.1_XM_001625353.3, Nvec_vc1.1_XM_032365063.2, Nvec_vc1.1_XM_032372445.2, Nvec_vc1.1_XM_048727497.1, Nvec_vc1.1_XM_048731732.1	XP_022782125.1, XP_022786069.1, XP_022802594.1
OG0000424	Nvec_vc1.1_XM_048722037.1, Nvec_vc1.1_XM_048723073.1, Nvec_vc1.1_XM_048725079.1, Nvec_vc1.1_XM_048726695.1, Nvec_vc1.1_XM_048727056.1, Nvec_vc1.1_XM_048733478.1, Nvec_vc1.1_XM_048733559.1	XP_022778425.1
OG0000425	Nvec_vc1.1_XM_032370200.2, Nvec_vc1.1_XM_048722127.1, Nvec_vc1.1_XM_048722204.1, Nvec_vc1.1_XM_048722252.1, Nvec_vc1.1_XM_048725104.1, Nvec_vc1.1_XM_048728603.1, Nvec_vc1.1_XM_048729809.1, Nvec_vc1.1_XM_048729886.1
OG0000426	Nvec_vc1.1_XM_048721732.1, Nvec_vc1.1_XM_048721733.1, Nvec_vc1.1_XM_048721735.1, Nvec_vc1.1_XM_048721737.1, Nvec_vc1.1_XM_048725116.1, Nvec_vc1.1_XM_048728644.1, Nvec_vc1.1_XM_048728835.1	XP_022793523.1
OG0000427	Nvec_vc1.1_XM_048721964.1, Nvec_vc1.1_XM_048722060.1, Nvec_vc1.1_XM_048722061.1, Nvec_vc1.1_XM_048726351.1, Nvec_vc1.1_XM_048727954.1, Nvec_vc1.1_XM_048731464.1, Nvec_vc1.1_XM_048734146.1, Nvec_vc1.1_XM_048734585.1
OG0000428	Nvec_vc1.1_XM_032362684.2, Nvec_vc1.1_XM_032369167.2, Nvec_vc1.1_XM_032376601.2, Nvec_vc1.1_XM_032376909.2, Nvec_vc1.1_XM_032378903.2, Nvec_vc1.1_XM_032386429.2, Nvec_vc1.1_XM_048722399.1, Nvec_vc1.1_XM_048730463.1
OG0000429	Nvec_vc1.1_XM_032373163.2, Nvec_vc1.1_XM_032380674.2, Nvec_vc1.1_XM_032380685.2, Nvec_vc1.1_XM_048726939.1, Nvec_vc1.1_XM_048726940.1, Nvec_vc1.1_XM_048726942.1, Nvec_vc1.1_XM_048729945.1, Nvec_vc1.1_XM_048729951.1
OG0000430	Nvec_vc1.1_XM_032376930.1, Nvec_vc1.1_XM_032385905.2, Nvec_vc1.1_XM_032385963.2, Nvec_vc1.1_XM_048721414.1, Nvec_vc1.1_XM_048726881.1, Nvec_vc1.1_XM_048726885.1, Nvec_vc1.1_XM_048726956.1	XP_022781205.1
OG0000431	Nvec_vc1.1_XM_048720929.1, Nvec_vc1.1_XM_048722279.1, Nvec_vc1.1_XM_048722407.1, Nvec_vc1.1_XM_048726578.1, Nvec_vc1.1_XM_048730148.1, Nvec_vc1.1_XM_048731131.1, Nvec_vc1.1_XM_048733848.1	XP_022795588.1
OG0000432	Nvec_v1g133120, Nvec_v1g135590, Nvec_v1g141022, Nvec_v1g142908, Nvec_v1g149453, Nvec_v1g155792, Nvec_v1g226054	XP_022796208.1
OG0000433	Nvec_vc1.1_XM_048727854.1, Nvec_vc1.1_XM_048728127.1	XP_022781263.1, XP_022785678.1, XP_022790413.1, XP_022805884.1, XP_022807698.1, XP_022808058.1
OG0000434	Nvec_vc1.1_XM_032362067.2	XP_022779909.1, XP_022780709.1, XP_022800666.1, XP_022800667.1, XP_022801665.1, XP_022803067.1, XP_022807270.1
OG0000435	Nvec_vc1.1_XM_048723084.1, Nvec_vc1.1_XM_048727759.1	XP_022795547.1, XP_022795548.1, XP_022807194.1, XP_022809086.1, XP_022809087.1, XP_022809979.1
OG0000436	Nvec_vc1.1_XM_001625314.3, Nvec_vc1.1_XM_001641281.3, Nvec_vc1.1_XM_048729176.1, Nvec_vc1.1_XM_048729293.1	XP_022793779.1, XP_022793815.1, XP_022793818.1, XP_022793819.1
OG0000437	Nvec_vc1.1_XM_032379696.2, Nvec_vc1.1_XM_048728574.1, Nvec_vc1.1_XM_048729526.1, Nvec_vc1.1_XM_048729531.1, Nvec_vc1.1_XM_048729537.1, Nvec_vc1.1_XM_048732856.1	XP_022795010.1, XP_022810391.1
OG0000438	Nvec_vc1.1_XM_048729088.1	XP_022778455.1, XP_022780955.1, XP_022781103.1, XP_022781134.1, XP_022790213.1, XP_022802209.1, XP_022804839.1
OG0000439	Nvec_vc1.1_XM_001638324.3, Nvec_vc1.1_XM_048720382.1, Nvec_vc1.1_XM_048721040.1, Nvec_vc1.1_XM_048730173.1, Nvec_vc1.1_XM_048734065.1, Nvec_vc1.1_XM_048734066.1, Nvec_vc1.1_XM_048734554.1	XP_022805597.1
OG0000440	Nvec_vc1.1_XM_001624245.3, Nvec_vc1.1_XM_048730454.1, Nvec_vc1.1_XM_048730734.1, Nvec_vc1.1_XM_048730735.1	XP_022786500.1, XP_022789057.1, XP_022791832.1, XP_022799630.1
OG0000441	Nvec_vc1.1_XM_032376627.2	XP_022777871.1, XP_022778224.1, XP_022779279.1, XP_022779293.1, XP_022779360.1, XP_022792824.1, XP_022792853.1
OG0000442	Nvec_vc1.1_XM_032375424.2, Nvec_vc1.1_XM_032376630.2, Nvec_vc1.1_XM_048719924.1, Nvec_vc1.1_XM_048729983.1, Nvec_vc1.1_XM_048730071.1, Nvec_vc1.1_XM_048730360.1, Nvec_vc1.1_XM_048730532.1, Nvec_vc1.1_XM_048730728.1
OG0000443	Nvec_vc1.1_XM_032367917.2, Nvec_vc1.1_XM_048720209.1, Nvec_vc1.1_XM_048730683.1, Nvec_vc1.1_XM_048732427.1	XP_022790434.1, XP_022790436.1, XP_022809716.1, XP_022809717.1
OG0000444	Nvec_vc1.1_XM_048730974.1, Nvec_vc1.1_XM_048731206.1	XP_022777954.1, XP_022801729.1, XP_022801730.1, XP_022801740.1, XP_022805871.1, XP_022806350.1
OG0000445	Nvec_vc1.1_XM_032364244.2, Nvec_vc1.1_XM_032384119.2	XP_022787958.1, XP_022787959.1, XP_022787960.1, XP_022787968.1, XP_022787998.1, XP_022804320.1
OG0000446	Nvec_vc1.1_XM_001625374.3, Nvec_vc1.1_XM_001629162.3, Nvec_vc1.1_XM_001637682.3	XP_022794992.1, XP_022795005.1, XP_022795006.1, XP_022809264.1, XP_022809429.1
OG0000447	Nvec_vc1.1_XM_032373896.2	XP_022788247.1, XP_022788248.1, XP_022788256.1, XP_022788257.1, XP_022798950.1, XP_022805779.1, XP_022810494.1
OG0000448	Nvec_v1g122288, Nvec_v1g224472, Nvec_v1g98567, Nvec_vc1.1_XM_001624472.3, Nvec_vc1.1_XM_048722914.1, Nvec_vc1.1_XM_048722923.1, Nvec_vc1.1_XM_048733916.1, Nvec_vc1.1_XM_048733995.1
OG0000449	Nvec_vc1.1_XM_032365694.2	XP_022780233.1, XP_022780234.1, XP_022780283.1, XP_022780296.1, XP_022780298.1, XP_022780299.1, XP_022780301.1
OG0000450	Nvec_vc1.1_XM_032365674.2	XP_022788438.1, XP_022794873.1, XP_022794878.1, XP_022794880.1, XP_022794903.1, XP_022794904.1, XP_022794906.1
OG0000451	Nvec_vc1.1_XM_032375352.2	XP_022779163.1, XP_022779165.1, XP_022779166.1, XP_022779177.1, XP_022779216.1, XP_022779217.1, XP_022779218.1
OG0000452	Nvec_vc1.1_XM_048720870.1	XP_022778559.1, XP_022805532.1, XP_022806210.1, XP_022806223.1, XP_022806888.1, XP_022806962.1, XP_022806966.1
OG0000453		XP_022788209.1, XP_022788241.1, XP_022788244.1, XP_022797920.1, XP_022797921.1, XP_022797922.1, XP_022797939.1, XP_022806200.1
OG0000454		XP_022789735.1, XP_022789741.1, XP_022803051.1, XP_022803052.1, XP_022803055.1, XP_022803059.1, XP_022803060.1, XP_022803066.1
OG0000455		XP_022799370.1, XP_022801099.1, XP_022806188.1, XP_022806190.1, XP_022806192.1, XP_022806194.1, XP_022806195.1, XP_022806197.1
OG0000456		XP_022790553.1, XP_022790559.1, XP_022790564.1, XP_022790584.1, XP_022790587.1, XP_022790588.1, XP_022803139.1, XP_022803152.1
OG0000457		XP_022791040.1, XP_022791050.1, XP_022791058.1, XP_022791059.1, XP_022791062.1, XP_022809649.1, XP_022810029.1, XP_022810030.1
OG0000458		XP_022783738.1, XP_022788790.1, XP_022788802.1, XP_022788803.1, XP_022788811.1, XP_022794831.1, XP_022799343.1, XP_022799351.1
OG0000459		XP_022777798.1, XP_022784415.1, XP_022784467.1, XP_022784482.1, XP_022790224.1, XP_022792178.1, XP_022809102.1, XP_022810579.1
OG0000460		XP_022789620.1, XP_022789622.1, XP_022789623.1, XP_022789624.1, XP_022789625.1, XP_022789626.1, XP_022789641.1, XP_022789642.1
OG0000461		XP_022784276.1, XP_022784288.1, XP_022802262.1, XP_022802776.1, XP_022803936.1, XP_022805222.1, XP_022807162.1, XP_022809242.1
OG0000462		XP_022777756.1, XP_022778912.1, XP_022779004.1, XP_022791952.1, XP_022794718.1, XP_022795747.1, XP_022796273.1, XP_022802715.1
OG0000463		XP_022778239.1, XP_022778251.1, XP_022778674.1, XP_022778852.1, XP_022787468.1, XP_022787482.1, XP_022795681.1, XP_022808555.1
OG0000464		XP_022778188.1, XP_022779646.1, XP_022789063.1, XP_022801360.1, XP_022802690.1, XP_022804152.1, XP_022804153.1, XP_022810014.1
OG0000465		XP_022778013.1, XP_022778351.1, XP_022778481.1, XP_022778550.1, XP_022778765.1, XP_022778869.1, XP_022795658.1, XP_022808924.1
OG0000466	Nvec_v1g225207, Nvec_v1g243504, Nvec_vc1.1_XM_001634510.3, Nvec_vc1.1_XM_032380567.2, Nvec_vc1.1_XM_032386115.2, Nvec_vc1.1_XM_048729540.1, Nvec_vc1.1_XM_048730818.1
OG0000467	Nvec_vc1.1_XM_032362176.2, Nvec_vc1.1_XM_032382195.2, Nvec_vc1.1_XM_032382787.2, Nvec_vc1.1_XM_032387455.2, Nvec_vc1.1_XM_048724863.1, Nvec_vc1.1_XM_048727882.1, Nvec_vc1.1_XM_048728974.1
OG0000468	Nvec_vc1.1_XM_001638883.3	XP_022801141.1, XP_022801143.1, XP_022801144.1, XP_022801149.1, XP_022810157.1, XP_022810159.1
OG0000469	Nvec_vc1.1_XM_048728364.1	XP_022796972.1, XP_022801803.1, XP_022801811.1, XP_022804652.1, XP_022807287.1, XP_022807288.1
OG0000470	Nvec_vc1.1_XM_001627744.3, Nvec_vc1.1_XM_001627745.3, Nvec_vc1.1_XM_001638002.3, Nvec_vc1.1_XM_032365447.2, Nvec_vc1.1_XM_032375591.2, Nvec_vc1.1_XM_032375592.2, Nvec_vc1.1_XM_048720625.1
OG0000471	Nvec_vc1.1_XM_001640178.3, Nvec_vc1.1_XM_048723899.1	XP_022779009.1, XP_022779072.1, XP_022780676.1, XP_022783323.1, XP_022796665.1
OG0000472	Nvec_vc1.1_XM_048727758.1, Nvec_vc1.1_XM_048727818.1, Nvec_vc1.1_XM_048734190.1	XP_022790343.1, XP_022790372.1, XP_022802132.1, XP_022802133.1
OG0000473	Nvec_vc1.1_XM_048728530.1	XP_022777594.1, XP_022777595.1, XP_022804607.1, XP_022804608.1, XP_022810031.1, XP_022810032.1
OG0000474	Nvec_vc1.1_XM_032380735.2, Nvec_vc1.1_XM_032385575.2, Nvec_vc1.1_XM_032385715.2, Nvec_vc1.1_XM_048722428.1, Nvec_vc1.1_XM_048732398.1, Nvec_vc1.1_XM_048734435.1	XP_022806208.1
OG0000475	Nvec_vc1.1_XM_032381675.2, Nvec_vc1.1_XM_048721233.1, Nvec_vc1.1_XM_048721241.1, Nvec_vc1.1_XM_048723674.1, Nvec_vc1.1_XM_048731708.1, Nvec_vc1.1_XM_048733350.1, Nvec_vc1.1_XM_048733753.1
OG0000476	Nvec_vc1.1_XM_048720596.1, Nvec_vc1.1_XM_048722681.1, Nvec_vc1.1_XM_048731873.1, Nvec_vc1.1_XM_048732578.1, Nvec_vc1.1_XM_048733520.1, Nvec_vc1.1_XM_048734595.1	XP_022794719.1
OG0000477	Nvec_NVE1348, Nvec_NVE7135, Nvec_v1g199157, Nvec_v1g200720, Nvec_vc1.1_XM_048724491.1	XP_022800754.1, XP_022806469.1
OG0000478	Nvec_vc1.1_XM_001637875.3, Nvec_vc1.1_XM_032367678.2, Nvec_vc1.1_XM_032373875.2, Nvec_vc1.1_XM_048734179.1, Nvec_vc1.1_XM_048734374.1, Nvec_vc1.1_XM_048734382.1	XP_022781901.1
OG0000479	Nvec_vc1.1_XM_032366790.2, Nvec_vc1.1_XM_032368645.2, Nvec_vc1.1_XM_048720440.1	XP_022784316.1, XP_022801223.1, XP_022804423.1, XP_022808983.1
OG0000480	Nvec_vc1.1_XM_032364146.2, Nvec_vc1.1_XM_032377366.2, Nvec_vc1.1_XM_032383912.2, Nvec_vc1.1_XM_032385835.2, Nvec_vc1.1_XM_048730428.1, Nvec_vc1.1_XM_048730429.1, Nvec_vc1.1_XM_048730430.1
OG0000481	Nvec_vc1.1_XM_001635853.3, Nvec_vc1.1_XM_032367008.2, Nvec_vc1.1_XM_032375055.2, Nvec_vc1.1_XM_032378243.2, Nvec_vc1.1_XM_032386608.2, Nvec_vc1.1_XM_048731760.1, Nvec_vc1.1_XM_048733582.1
OG0000482	Nvec_vc1.1_XM_032385609.2, Nvec_vc1.1_XM_048719763.1	XP_022787436.1, XP_022792463.1, XP_022792465.1, XP_022792480.1, XP_022792487.1
OG0000483	Nvec_v1g129606, Nvec_vc1.1_XM_001634878.3, Nvec_vc1.1_XM_001635897.3	XP_022782586.1, XP_022782614.1, XP_022782615.1, XP_022782616.1
OG0000484	Nvec_vc1.1_XM_001625461.3, Nvec_vc1.1_XM_001631407.3, Nvec_vc1.1_XM_048724916.1, Nvec_vc1.1_XM_048724948.1	XP_022788067.1, XP_022788073.1, XP_022788074.1
OG0000485	Nvec_vc1.1_XM_001625499.3, Nvec_vc1.1_XM_001630308.3, Nvec_vc1.1_XM_001631952.3, Nvec_vc1.1_XM_032361947.2, Nvec_vc1.1_XM_032379014.2, Nvec_vc1.1_XM_032382221.2, Nvec_vc1.1_XM_048734520.1
OG0000486	Nvec_vc1.1_XM_001627148.3, Nvec_vc1.1_XM_001627162.3, Nvec_vc1.1_XM_001641757.3, Nvec_vc1.1_XM_032374900.2, Nvec_vc1.1_XM_032374901.2, Nvec_vc1.1_XM_032374902.2, Nvec_vc1.1_XM_048725542.1
OG0000487	Nvec_vc1.1_XM_048725375.1, Nvec_vc1.1_XM_048725376.1, Nvec_vc1.1_XM_048725620.1	XP_022804303.1, XP_022804319.1, XP_022807095.1, XP_022807101.1
OG0000488	Nvec_v1g246719, Nvec_vc1.1_XM_032364205.2, Nvec_vc1.1_XM_032370148.2, Nvec_vc1.1_XM_048720192.1, Nvec_vc1.1_XM_048721750.1, Nvec_vc1.1_XM_048732110.1	XP_022788171.1
OG0000489	Nvec_vc1.1_XM_032364969.2, Nvec_vc1.1_XM_032369226.2	XP_022778189.1, XP_022778438.1, XP_022782963.1, XP_022792832.1, XP_022798511.1
OG0000490	Nvec_vc1.1_XM_032363217.2, Nvec_vc1.1_XM_032367707.1, Nvec_vc1.1_XM_032372739.1, Nvec_vc1.1_XM_032383792.1, Nvec_vc1.1_XM_048723066.1, Nvec_vc1.1_XM_048727959.1, Nvec_vc1.1_XM_048730664.1
OG0000491	Nvec_NVE14085, Nvec_vc1.1_XM_001629834.3, Nvec_vc1.1_XM_032380050.2, Nvec_vc1.1_XM_048721525.1, Nvec_vc1.1_XM_048721526.1, Nvec_vc1.1_XM_048722890.1	XP_022785575.1
OG0000492	Nvec_vc1.1_XM_001627839.3, Nvec_vc1.1_XM_001633346.3, Nvec_vc1.1_XM_048722447.1, Nvec_vc1.1_XM_048722527.1, Nvec_vc1.1_XM_048722528.1, Nvec_vc1.1_XM_048722529.1, Nvec_vc1.1_XM_048722530.1
OG0000493	Nvec_NVE4452, Nvec_NVE6785, Nvec_vc1.1_XM_048722912.1	XP_022779225.1, XP_022785027.1, XP_022785031.1, XP_022789263.1
OG0000494	Nvec_vc1.1_XM_032375865.2, Nvec_vc1.1_XM_048721098.1	XP_022792080.1, XP_022792081.1, XP_022809001.1, XP_022809004.1, XP_022809005.1
OG0000495	Nvec_vc1.1_XM_032375889.2, Nvec_vc1.1_XM_032381141.2, Nvec_vc1.1_XM_048720233.1, Nvec_vc1.1_XM_048726655.1, Nvec_vc1.1_XM_048726657.1, Nvec_vc1.1_XM_048730980.1	XP_022786858.1
OG0000496	Nvec_vc1.1_XM_032371333.2	XP_022787427.1, XP_022798750.1, XP_022798769.1, XP_022798771.1, XP_022806454.1, XP_022806458.1
OG0000497	Nvec_vc1.1_XM_032370311.2, Nvec_vc1.1_XM_048727749.1, Nvec_vc1.1_XM_048727750.1, Nvec_vc1.1_XM_048727751.1, Nvec_vc1.1_XM_048727752.1, Nvec_vc1.1_XM_048727753.1, Nvec_vc1.1_XM_048727754.1
OG0000498	Nvec_vc1.1_XM_032381176.2	XP_022782911.1, XP_022789131.1, XP_022790203.1, XP_022794384.1, XP_022795666.1, XP_022807928.1
OG0000499	Nvec_vc1.1_XM_001626170.3, Nvec_vc1.1_XM_048721749.1, Nvec_vc1.1_XM_048729309.1, Nvec_vc1.1_XM_048732109.1	XP_022788172.1, XP_022809539.1, XP_022809704.1
OG0000500	Nvec_v1g135598, Nvec_vc1.1_XM_048728753.1, Nvec_vc1.1_XM_048732510.1, Nvec_vc1.1_XM_048733692.1	XP_022778920.1, XP_022797627.1, XP_022800884.1
OG0000501	Nvec_vc1.1_XM_032369797.2	XP_022778617.1, XP_022783647.1, XP_022783668.1, XP_022809771.1, XP_022809772.1, XP_022809774.1
OG0000502	Nvec_vc1.1_XM_032364257.2, Nvec_vc1.1_XM_032384581.2, Nvec_vc1.1_XM_032384587.2, Nvec_vc1.1_XM_048722101.1, Nvec_vc1.1_XM_048729798.1, Nvec_vc1.1_XM_048729800.1, Nvec_vc1.1_XM_048730520.1
OG0000503	Nvec_vc1.1_XM_048730727.1	XP_022785411.1, XP_022786639.1, XP_022799058.1, XP_022799059.1, XP_022800616.1, XP_022810398.1
OG0000504	Nvec_vc1.1_XM_032376618.2	XP_022792440.1, XP_022792442.1, XP_022797872.1, XP_022797873.1, XP_022797879.1, XP_022797882.1
OG0000505	Nvec_v1g208216	XP_022787694.1, XP_022790217.1, XP_022805974.1, XP_022807862.1, XP_022809650.1, XP_022809983.1
OG0000506	Nvec_vc1.1_XM_001636112.3	XP_022777685.1, XP_022792029.1, XP_022792050.1, XP_022792779.1, XP_022796009.1, XP_022803461.1
OG0000507	Nvec_vc1.1_XM_032379642.2, Nvec_vc1.1_XM_032384915.2, Nvec_vc1.1_XM_048731238.1, Nvec_vc1.1_XM_048731367.1, Nvec_vc1.1_XM_048731717.1, Nvec_vc1.1_XM_048731892.1	XP_022808682.1
OG0000508	Nvec_vc1.1_XM_001622437.3, Nvec_vc1.1_XM_048731669.1, Nvec_vc1.1_XM_048731673.1, Nvec_vc1.1_XM_048731674.1, Nvec_vc1.1_XM_048731678.1, Nvec_vc1.1_XM_048731683.1	XP_022786580.1
OG0000509	Nvec_vc1.1_XM_048731819.1	XP_022782611.1, XP_022784283.1, XP_022784284.1, XP_022803092.1, XP_022803736.1, XP_022803737.1
OG0000510	Nvec_vc1.1_XM_001635290.3	XP_022782797.1, XP_022784663.1, XP_022795110.1, XP_022795113.1, XP_022808657.1, XP_022808662.1
OG0000511	Nvec_vc1.1_XM_032364221.2, Nvec_vc1.1_XM_048731577.1	XP_022785838.1, XP_022786767.1, XP_022800198.1, XP_022808850.1, XP_022810319.1
OG0000512	Nvec_vc1.1_XM_048731011.1, Nvec_vc1.1_XM_048731656.1, Nvec_vc1.1_XM_048731856.1, Nvec_vc1.1_XM_048731857.1	XP_022777652.1, XP_022783818.1, XP_022783821.1
OG0000513	Nvec_vc1.1_XM_032379640.2, Nvec_vc1.1_XM_048731734.1, Nvec_vc1.1_XM_048731877.1, Nvec_vc1.1_XM_048731880.1, Nvec_vc1.1_XM_048731881.1, Nvec_vc1.1_XM_048731882.1	XP_022788579.1
OG0000514	Nvec_vc1.1_XM_001622293.3, Nvec_vc1.1_XM_032379654.2	XP_022778712.1, XP_022796313.1, XP_022796326.1, XP_022800774.1, XP_022808296.1
OG0000515	Nvec_v1g206420, Nvec_vc1.1_XM_001637229.1	XP_022785480.1, XP_022795749.1, XP_022798488.1, XP_022803591.1, XP_022808036.1
OG0000516	Nvec_vc1.1_XM_001627678.3, Nvec_vc1.1_XM_001632943.3, Nvec_vc1.1_XM_032375574.2, Nvec_vc1.1_XM_048732813.1, Nvec_vc1.1_XM_048732814.1, Nvec_vc1.1_XM_048732868.1, Nvec_vc1.1_XM_048732991.1
OG0000517	Nvec_v1g111827, Nvec_vc1.1_XM_032369197.2, Nvec_vc1.1_XM_032375246.2, Nvec_vc1.1_XM_032379858.2, Nvec_vc1.1_XM_048732486.1	XP_022790326.1, XP_022802816.1
OG0000518	Nvec_vc1.1_XM_032368848.2, Nvec_vc1.1_XM_032378469.2, Nvec_vc1.1_XM_048733476.1, Nvec_vc1.1_XM_048733662.1, Nvec_vc1.1_XM_048733666.1, Nvec_vc1.1_XM_048733668.1, Nvec_vc1.1_XM_048733670.1
OG0000519	Nvec_vc1.1_XM_001628310.3	XP_022795243.1, XP_022795245.1, XP_022795252.1, XP_022795259.1, XP_022795278.1, XP_022809431.1
OG0000520	Nvec_vc1.1_XM_032374291.2	XP_022778087.1, XP_022778211.1, XP_022778250.1, XP_022778681.1, XP_022778689.1, XP_022803599.1
OG0000521	Nvec_vc1.1_XM_001637526.3	XP_022784039.1, XP_022785513.1, XP_022785693.1, XP_022804062.1, XP_022804066.1, XP_022806168.1
OG0000522	Nvec_vc1.1_XM_001632093.3	XP_022777709.1, XP_022777710.1, XP_022778246.1, XP_022798899.1, XP_022807243.1, XP_022809669.1
OG0000523	Nvec_vc1.1_XM_048720318.1	XP_022778575.1, XP_022801957.1, XP_022801965.1, XP_022801977.1, XP_022803266.1, XP_022803268.1
OG0000524	Nvec_vc1.1_XM_032365236.2	XP_022779459.1, XP_022797515.1, XP_022797516.1, XP_022797539.1, XP_022799460.1, XP_022805842.1
OG0000525	Nvec_vc1.1_XM_048721035.1, Nvec_vc1.1_XM_048721083.1, Nvec_vc1.1_XM_048721145.1, Nvec_vc1.1_XM_048721184.1	XP_022793717.1, XP_022793722.1, XP_022793729.1
OG0000526	Nvec_vc1.1_XM_001623954.3, Nvec_vc1.1_XM_001630706.3, Nvec_vc1.1_XM_001633105.3, Nvec_vc1.1_XM_048721293.1	XP_022781290.1, XP_022781302.1, XP_022785605.1
OG0000527	Nvec_vc1.1_XM_032369812.2	XP_022780152.1, XP_022780198.1, XP_022780206.1, XP_022782812.1, XP_022785465.1, XP_022788985.1
OG0000528	Nvec_vc1.1_XM_032377056.2	XP_022777868.1, XP_022779666.1, XP_022779772.1, XP_022795507.1, XP_022795512.1, XP_022795513.1
OG0000529	Nvec_vc1.1_XM_048722730.1	XP_022789293.1, XP_022789294.1, XP_022805412.1, XP_022806509.1, XP_022808551.1, XP_022809490.1
OG0000530		XP_022778928.1, XP_022783652.1, XP_022783669.1, XP_022783671.1, XP_022783679.1, XP_022788709.1, XP_022788710.1
OG0000531		XP_022782249.1, XP_022784491.1, XP_022792161.1, XP_022798287.1, XP_022802922.1, XP_022804845.1, XP_022806219.1
OG0000532		XP_022799017.1, XP_022799935.1, XP_022799944.1, XP_022800952.1, XP_022801249.1, XP_022806704.1, XP_022808168.1
OG0000533		XP_022780981.1, XP_022781018.1, XP_022781033.1, XP_022781053.1, XP_022807776.1, XP_022807777.1, XP_022807780.1
OG0000534		XP_022781039.1, XP_022786683.1, XP_022786684.1, XP_022786685.1, XP_022786686.1, XP_022786738.1, XP_022786750.1
OG0000535		XP_022784845.1, XP_022784847.1, XP_022787041.1, XP_022792087.1, XP_022792321.1, XP_022800627.1, XP_022807433.1
OG0000536		XP_022778531.1, XP_022778605.1, XP_022784666.1, XP_022785173.1, XP_022785357.1, XP_022808968.1, XP_022808969.1
OG0000537		XP_022779244.1, XP_022779332.1, XP_022784957.1, XP_022784958.1, XP_022785028.1, XP_022785030.1, XP_022785032.1
OG0000538		XP_022777556.1, XP_022778788.1, XP_022780939.1, XP_022791052.1, XP_022798136.1, XP_022805552.1, XP_022808319.1
OG0000539		XP_022778372.1, XP_022788367.1, XP_022792010.1, XP_022793672.1, XP_022797918.1, XP_022804378.1, XP_022808179.1
OG0000540		XP_022777919.1, XP_022778019.1, XP_022778020.1, XP_022808897.1, XP_022809122.1, XP_022809698.1, XP_022809701.1
OG0000541		XP_022780689.1, XP_022788368.1, XP_022792009.1, XP_022802127.1, XP_022805951.1, XP_022809025.1, XP_022809309.1
OG0000542		XP_022778309.1, XP_022781225.1, XP_022790230.1, XP_022790274.1, XP_022792552.1, XP_022805741.1, XP_022809542.1
OG0000543		XP_022778997.1, XP_022783685.1, XP_022791551.1, XP_022799864.1, XP_022799865.1, XP_022806357.1, XP_022806369.1
OG0000544		XP_022786107.1, XP_022800958.1, XP_022802240.1, XP_022805848.1, XP_022805996.1, XP_022806711.1, XP_022809934.1
OG0000545		XP_022780124.1, XP_022783762.1, XP_022786946.1, XP_022802437.1, XP_022803443.1, XP_022810308.1, XP_022810365.1
OG0000546		XP_022778105.1, XP_022787580.1, XP_022796792.1, XP_022796802.1, XP_022796803.1, XP_022796804.1, XP_022805512.1
OG0000547		XP_022783969.1, XP_022788391.1, XP_022788403.1, XP_022797665.1, XP_022800924.1, XP_022800966.1, XP_022810503.1
OG0000548		XP_022779003.1, XP_022783267.1, XP_022786250.1, XP_022792407.1, XP_022799892.1, XP_022809461.1, XP_022809462.1
OG0000549		XP_022777879.1, XP_022798573.1, XP_022805758.1, XP_022805762.1, XP_022805764.1, XP_022805766.1, XP_022805769.1
OG0000550		XP_022777632.1, XP_022785957.1, XP_022787412.1, XP_022797149.1, XP_022808192.1, XP_022808587.1, XP_022809478.1
OG0000551		XP_022783277.1, XP_022783673.1, XP_022786975.1, XP_022796275.1, XP_022796276.1, XP_022796295.1, XP_022807135.1
OG0000552		XP_022784631.1, XP_022788132.1, XP_022791786.1, XP_022795598.1, XP_022802837.1, XP_022807271.1, XP_022808694.1
OG0000553		XP_022778806.1, XP_022790104.1, XP_022798633.1, XP_022798634.1, XP_022798635.1, XP_022798637.1, XP_022803913.1
OG0000554		XP_022778315.1, XP_022778423.1, XP_022778435.1, XP_022778502.1, XP_022778709.1, XP_022795647.1, XP_022807401.1
OG0000555	Nvec_vc1.1_XM_032381166.2, Nvec_vc1.1_XM_032386121.2, Nvec_vc1.1_XM_032386209.2, Nvec_vc1.1_XM_048721712.1, Nvec_vc1.1_XM_048728405.1	XP_022803662.1
OG0000556	Nvec_vc1.1_XM_001637172.3, Nvec_vc1.1_XM_001639481.3, Nvec_vc1.1_XM_048733926.1	XP_022805250.1, XP_022805251.1, XP_022805253.1
OG0000557	Nvec_vc1.1_XM_032379833.2, Nvec_vc1.1_XM_048727895.1, Nvec_vc1.1_XM_048730751.1	XP_022790596.1, XP_022800166.1, XP_022800167.1
OG0000558	Nvec_vc1.1_XM_048719434.1	XP_022790384.1, XP_022802217.1, XP_022802219.1, XP_022802220.1, XP_022802224.1
OG0000559	Nvec_vc1.1_XM_001625530.3, Nvec_vc1.1_XM_001625531.3, Nvec_vc1.1_XM_001638917.3, Nvec_vc1.1_XM_032363883.2, Nvec_vc1.1_XM_032363884.2	XP_022777444.1
OG0000560	Nvec_vc1.1_XM_001638915.3	XP_022805078.1, XP_022805578.1, XP_022805579.1, XP_022805589.1, XP_022805593.1
OG0000561	Nvec_vc1.1_XM_048721130.1, Nvec_vc1.1_XM_048730431.1, Nvec_vc1.1_XM_048730582.1, Nvec_vc1.1_XM_048731071.1, Nvec_vc1.1_XM_048732168.1, Nvec_vc1.1_XM_048734704.1
OG0000562	Nvec_vc1.1_XM_032365696.2, Nvec_vc1.1_XM_048732619.1, Nvec_vc1.1_XM_048733333.1, Nvec_vc1.1_XM_048733334.1, Nvec_vc1.1_XM_048733434.1, Nvec_vc1.1_XM_048733580.1
OG0000563	Nvec_vc1.1_XM_048720050.1, Nvec_vc1.1_XM_048724181.1, Nvec_vc1.1_XM_048731779.1, Nvec_vc1.1_XM_048731924.1, Nvec_vc1.1_XM_048731928.1, Nvec_vc1.1_XM_048731933.1
OG0000564	Nvec_v1g199617, Nvec_v1g201822, Nvec_v1g247508	XP_022783842.1, XP_022788801.1, XP_022788806.1
OG0000565	Nvec_vc1.1_XM_001630319.3, Nvec_vc1.1_XM_001635117.3, Nvec_vc1.1_XM_001635915.3, Nvec_vc1.1_XM_032364180.2, Nvec_vc1.1_XM_032385703.2, Nvec_vc1.1_XM_048726142.1
OG0000566	Nvec_vc1.1_XM_032371079.1, Nvec_vc1.1_XM_048721342.1, Nvec_vc1.1_XM_048731745.1, Nvec_vc1.1_XM_048734014.1	XP_022779457.1, XP_022796432.1
OG0000567	Nvec_NVE11739, Nvec_vc1.1_XM_048722936.1, Nvec_vc1.1_XM_048728914.1	XP_022791543.1, XP_022791547.1, XP_022809683.1
OG0000568	Nvec_NVE17143, Nvec_vc1.1_XM_048726250.1, Nvec_vc1.1_XM_048730273.1, Nvec_vc1.1_XM_048730678.1	XP_022790467.1, XP_022807764.1
OG0000569	Nvec_NVE11081, Nvec_vc1.1_XM_001637043.3, Nvec_vc1.1_XM_048728326.1	XP_022804006.1, XP_022804009.1, XP_022804020.1
OG0000570	Nvec_NVE18036, Nvec_vc1.1_XM_032363661.2	XP_022785410.1, XP_022787043.1, XP_022806735.1, XP_022810196.1
OG0000571	Nvec_vc1.1_XM_001634991.3	XP_022778347.1, XP_022778348.1, XP_022778510.1, XP_022791602.1, XP_022808564.1
OG0000572	Nvec_vc1.1_XM_001621204.3, Nvec_vc1.1_XM_001639145.3, Nvec_vc1.1_XM_048723920.1	XP_022792387.1, XP_022793070.1, XP_022808039.1
OG0000573	Nvec_vc1.1_XM_001640985.3, Nvec_vc1.1_XM_001641675.3	XP_022777965.1, XP_022807581.1, XP_022807582.1, XP_022809150.1
OG0000574	Nvec_vc1.1_XM_032366470.2, Nvec_vc1.1_XM_032366881.2, Nvec_vc1.1_XM_032378993.2, Nvec_vc1.1_XM_048720255.1, Nvec_vc1.1_XM_048732726.1, Nvec_vc1.1_XM_048732875.1
OG0000575	Nvec_vc1.1_XM_032376464.2, Nvec_vc1.1_XM_048721272.1, Nvec_vc1.1_XM_048721278.1, Nvec_vc1.1_XM_048721288.1, Nvec_vc1.1_XM_048723831.1, Nvec_vc1.1_XM_048724771.1
OG0000576	Nvec_v1g214210, Nvec_vc1.1_XM_001641518.3	XP_022787667.1, XP_022787678.1, XP_022806158.1, XP_022806382.1
OG0000577	Nvec_v1g60863, Nvec_v1g61775, Nvec_v1g80630, Nvec_vc1.1_XM_048734496.1	XP_022778702.1, XP_022789894.1
OG0000578	Nvec_vc1.1_XM_032385931.2	XP_022782650.1, XP_022782665.1, XP_022782666.1, XP_022782667.1, XP_022782715.1
OG0000579	Nvec_vc1.1_XM_001621470.3, Nvec_vc1.1_XM_001625454.3, Nvec_vc1.1_XM_032381925.2	XP_022795995.1, XP_022796000.1, XP_022805515.1
OG0000580	Nvec_vc1.1_XM_001625226.3	XP_022792573.1, XP_022792577.1, XP_022792579.1, XP_022792593.1, XP_022792601.1
OG0000581	Nvec_vc1.1_XM_001619645.3, Nvec_vc1.1_XM_032371444.2, Nvec_vc1.1_XM_032379146.2, Nvec_vc1.1_XM_032379149.2, Nvec_vc1.1_XM_048725744.1, Nvec_vc1.1_XM_048725745.1
OG0000582	Nvec_vc1.1_XM_048724991.1	XP_022783437.1, XP_022793231.1, XP_022793233.1, XP_022793237.1, XP_022793264.1
OG0000583	Nvec_vc1.1_XM_032381927.1, Nvec_vc1.1_XM_048725600.1, Nvec_vc1.1_XM_048725632.1	XP_022777852.1, XP_022783198.1, XP_022798804.1
OG0000584	Nvec_vc1.1_XM_032365042.2, Nvec_vc1.1_XM_032381091.2, Nvec_vc1.1_XM_048719401.1, Nvec_vc1.1_XM_048724828.1	XP_022789529.1, XP_022789583.1
OG0000585	Nvec_vc1.1_XM_001633494.3	XP_022783356.1, XP_022786629.1, XP_022793027.1, XP_022806381.1, XP_022810537.1
OG0000586	Nvec_vc1.1_XM_048725797.1	XP_022780327.1, XP_022788264.1, XP_022795773.1, XP_022795778.1, XP_022807238.1
OG0000587	Nvec_vc1.1_XM_032373809.2, Nvec_vc1.1_XM_048725229.1, Nvec_vc1.1_XM_048728898.1	XP_022804373.1, XP_022804385.1, XP_022808967.1
OG0000588	Nvec_vc1.1_XM_032380546.2, Nvec_vc1.1_XM_048725148.1, Nvec_vc1.1_XM_048726973.1, Nvec_vc1.1_XM_048733273.1, Nvec_vc1.1_XM_048733735.1, Nvec_vc1.1_XM_048733744.1
OG0000589	Nvec_NVE123, Nvec_vc1.1_XM_032367409.2, Nvec_vc1.1_XM_032367411.2, Nvec_vc1.1_XM_048724447.1, Nvec_vc1.1_XM_048724464.1, Nvec_vc1.1_XM_048725260.1
OG0000590	Nvec_vc1.1_XM_032367452.2, Nvec_vc1.1_XM_032368248.2, Nvec_vc1.1_XM_032374090.2, Nvec_vc1.1_XM_032374113.2, Nvec_vc1.1_XM_048734427.1, Nvec_vc1.1_XM_048734561.1
OG0000591	Nvec_vc1.1_XM_001627204.3, Nvec_vc1.1_XM_032374944.2, Nvec_vc1.1_XM_032374949.2, Nvec_vc1.1_XM_048724800.1	XP_022798803.1, XP_022798813.1
OG0000592	Nvec_vc1.1_XM_048725739.1, Nvec_vc1.1_XM_048734195.1, Nvec_vc1.1_XM_048734197.1, Nvec_vc1.1_XM_048734512.1	XP_022800768.1, XP_022801236.1
OG0000593	Nvec_vc1.1_XM_048726220.1	XP_022797085.1, XP_022805617.1, XP_022805620.1, XP_022805621.1, XP_022805622.1
OG0000594	Nvec_vc1.1_XM_001628151.3	XP_022777669.1, XP_022786367.1, XP_022786447.1, XP_022807942.1, XP_022809812.1
OG0000595	Nvec_vc1.1_XM_001623646.3, Nvec_vc1.1_XM_032380326.2, Nvec_vc1.1_XM_048726205.1	XP_022798879.1, XP_022798881.1, XP_022798882.1
OG0000596	Nvec_vc1.1_XM_001636642.3, Nvec_vc1.1_XM_032381790.2, Nvec_vc1.1_XM_048732834.1, Nvec_vc1.1_XM_048734584.1	XP_022790391.1, XP_022794551.1
OG0000597	Nvec_vc1.1_XM_001637568.2, Nvec_vc1.1_XM_032377720.2, Nvec_vc1.1_XM_048727524.1, Nvec_vc1.1_XM_048727846.1	XP_022783857.1, XP_022796639.1
OG0000598	Nvec_vc1.1_XM_048721761.1, Nvec_vc1.1_XM_048726244.1, Nvec_vc1.1_XM_048731399.1, Nvec_vc1.1_XM_048731792.1, Nvec_vc1.1_XM_048732634.1	XP_022777752.1
OG0000599	Nvec_vc1.1_XM_048726744.1, Nvec_vc1.1_XM_048726746.1	XP_022781501.1, XP_022786369.1, XP_022786426.1, XP_022786437.1
OG0000600	Nvec_vc1.1_XM_032380639.2, Nvec_vc1.1_XM_048720119.1, Nvec_vc1.1_XM_048731514.1	XP_022799863.1, XP_022804735.1, XP_022807268.1
OG0000601	Nvec_vc1.1_XM_001632971.3, Nvec_vc1.1_XM_032378025.2, Nvec_vc1.1_XM_048732896.1, Nvec_vc1.1_XM_048732897.1, Nvec_vc1.1_XM_048732898.1, Nvec_vc1.1_XM_048732899.1
OG0000602	Nvec_vc1.1_XM_048727923.1, Nvec_vc1.1_XM_048727931.1, Nvec_vc1.1_XM_048727932.1, Nvec_vc1.1_XM_048728188.1, Nvec_vc1.1_XM_048728189.1	XP_022804703.1
OG0000603	Nvec_vc1.1_XM_001635470.3, Nvec_vc1.1_XM_032386861.2	XP_022794107.1, XP_022795758.1, XP_022803358.1, XP_022807309.1
OG0000604	Nvec_vc1.1_XM_032370269.2	XP_022791093.1, XP_022791098.1, XP_022791102.1, XP_022791128.1, XP_022794205.1
OG0000605	Nvec_vc1.1_XM_048728771.1	XP_022778128.1, XP_022778129.1, XP_022778602.1, XP_022792926.1, XP_022792932.1
OG0000606	Nvec_vc1.1_XM_048730691.1, Nvec_vc1.1_XM_048730693.1	XP_022807670.1, XP_022807674.1, XP_022807683.1, XP_022807684.1
OG0000607	Nvec_vc1.1_XM_032376738.2	XP_022799051.1, XP_022799052.1, XP_022799060.1, XP_022807366.1, XP_022807370.1
OG0000608	Nvec_vc1.1_XM_032381265.2, Nvec_vc1.1_XM_032384495.2	XP_022800409.1, XP_022800411.1, XP_022800412.1, XP_022800413.1
OG0000609	Nvec_vc1.1_XM_001631382.3, Nvec_vc1.1_XM_001638869.3, Nvec_vc1.1_XM_032365730.2, Nvec_vc1.1_XM_048719925.1	XP_022806065.1, XP_022806066.1
OG0000610	Nvec_vc1.1_XM_001638777.3, Nvec_vc1.1_XM_001640510.3, Nvec_vc1.1_XM_032363701.2, Nvec_vc1.1_XM_032370778.2, Nvec_vc1.1_XM_048730179.1	XP_022807685.1
OG0000611	Nvec_vc1.1_XM_032365880.2	XP_022794332.1, XP_022794339.1, XP_022794355.1, XP_022794359.1, XP_022794372.1
OG0000612	Nvec_vc1.1_XM_001638807.3	XP_022787178.1, XP_022790957.1, XP_022800664.1, XP_022808056.1, XP_022808061.1
OG0000613	Nvec_vc1.1_XM_001631145.3, Nvec_vc1.1_XM_001631146.3, Nvec_vc1.1_XM_001631174.3	XP_022790328.1, XP_022800801.1, XP_022800813.1
OG0000614	Nvec_vc1.1_XM_032370600.2, Nvec_vc1.1_XM_032370603.2, Nvec_vc1.1_XM_048729958.1, Nvec_vc1.1_XM_048734410.1, Nvec_vc1.1_XM_048734437.1, Nvec_vc1.1_XM_048734453.1
OG0000615	Nvec_vc1.1_XM_032375190.2, Nvec_vc1.1_XM_032381223.2, Nvec_vc1.1_XM_048721019.1, Nvec_vc1.1_XM_048730118.1, Nvec_vc1.1_XM_048730257.1, Nvec_vc1.1_XM_048730666.1
OG0000616	Nvec_vc1.1_XM_032380052.2, Nvec_vc1.1_XM_048720687.1, Nvec_vc1.1_XM_048731283.1, Nvec_vc1.1_XM_048734587.1	XP_022807486.1, XP_022809181.1
OG0000617	Nvec_vc1.1_XM_048731474.1	XP_022797061.1, XP_022797070.1, XP_022805612.1, XP_022805615.1, XP_022809973.1
OG0000618	Nvec_vc1.1_XM_048731526.1	XP_022782762.1, XP_022786633.1, XP_022802847.1, XP_022807416.1, XP_022809366.1
OG0000619	Nvec_vc1.1_XM_032374208.2	XP_022781913.1, XP_022787828.1, XP_022787839.1, XP_022787891.1, XP_022787901.1
OG0000620	Nvec_vc1.1_XM_032368950.2, Nvec_vc1.1_XM_032369421.2, Nvec_vc1.1_XM_032382936.2, Nvec_vc1.1_XM_048719760.1, Nvec_vc1.1_XM_048731552.1	XP_022806151.1
OG0000621	Nvec_vc1.1_XM_001635285.3, Nvec_vc1.1_XM_001635327.3	XP_022791290.1, XP_022807078.1, XP_022807080.1, XP_022807081.1
OG0000622	Nvec_vc1.1_XM_032386094.2, Nvec_vc1.1_XM_048719360.1, Nvec_vc1.1_XM_048719362.1, Nvec_vc1.1_XM_048719363.1, Nvec_vc1.1_XM_048719364.1, Nvec_vc1.1_XM_048719366.1
OG0000623	Nvec_vc1.1_XM_032387311.2, Nvec_vc1.1_XM_048732023.1, Nvec_vc1.1_XM_048732024.1, Nvec_vc1.1_XM_048732025.1	XP_022777717.1, XP_022797101.1
OG0000624	Nvec_vc1.1_XM_048732546.1, Nvec_vc1.1_XM_048732549.1, Nvec_vc1.1_XM_048732559.1, Nvec_vc1.1_XM_048732562.1	XP_022777449.1, XP_022797946.1
OG0000625	Nvec_vc1.1_XM_032370118.2, Nvec_vc1.1_XM_032370596.2, Nvec_vc1.1_XM_032372802.2, Nvec_vc1.1_XM_032381803.2, Nvec_vc1.1_XM_048733055.1, Nvec_vc1.1_XM_048733280.1
OG0000626	Nvec_vc1.1_XM_032367207.2, Nvec_vc1.1_XM_048720511.1, Nvec_vc1.1_XM_048723089.1, Nvec_vc1.1_XM_048732710.1	XP_022795374.1, XP_022795392.1
OG0000627	Nvec_vc1.1_XM_001624373.3, Nvec_vc1.1_XM_032369302.2, Nvec_vc1.1_XM_032375359.2	XP_022779204.1, XP_022781014.1, XP_022784108.1
OG0000628	Nvec_vc1.1_XM_048733481.1	XP_022780859.1, XP_022787542.1, XP_022791377.1, XP_022806641.1, XP_022809489.1
OG0000629	Nvec_vc1.1_XM_001629997.3, Nvec_vc1.1_XM_001629998.3	XP_022798957.1, XP_022801364.1, XP_022804791.1, XP_022805953.1
OG0000630	Nvec_vc1.1_XM_001639085.3, Nvec_vc1.1_XM_032382959.2, Nvec_vc1.1_XM_048719351.1, Nvec_vc1.1_XM_048719359.1, Nvec_vc1.1_XM_048720250.1	XP_022799137.1
OG0000631	Nvec_vc1.1_XM_032363276.2, Nvec_vc1.1_XM_048734530.1	XP_022779866.1, XP_022779881.1, XP_022779925.1, XP_022779926.1
OG0000632	Nvec_vc1.1_XM_048733992.1, Nvec_vc1.1_XM_048733994.1	XP_022784583.1, XP_022803814.1, XP_022810199.1, XP_022810203.1
OG0000633	Nvec_vc1.1_XM_032384309.2	XP_022778549.1, XP_022794270.1, XP_022808953.1, XP_022808955.1, XP_022808956.1
OG0000634	Nvec_vc1.1_XM_032374778.2	XP_022794884.1, XP_022794885.1, XP_022794893.1, XP_022794896.1, XP_022794898.1
OG0000635	Nvec_vc1.1_XM_032365218.2	XP_022777688.1, XP_022791601.1, XP_022798812.1, XP_022798840.1, XP_022810195.1
OG0000636	Nvec_vc1.1_XM_048719339.1, Nvec_vc1.1_XM_048719346.1, Nvec_vc1.1_XM_048720827.1	XP_022786850.1, XP_022793733.1, XP_022809137.1
OG0000637	Nvec_vc1.1_XM_032365239.2, Nvec_vc1.1_XM_032365240.2	XP_022779432.1, XP_022784606.1, XP_022797517.1, XP_022810597.1
OG0000638	Nvec_vc1.1_XM_048721428.1, Nvec_vc1.1_XM_048721433.1	XP_022785514.1, XP_022785522.1, XP_022785532.1, XP_022785534.1
OG0000639	Nvec_vc1.1_XM_001629741.3	XP_022802163.1, XP_022802169.1, XP_022802176.1, XP_022802192.1, XP_022807538.1
OG0000640		XP_022784746.1, XP_022784748.1, XP_022784789.1, XP_022784803.1, XP_022784806.1, XP_022784817.1
OG0000641		XP_022777494.1, XP_022798280.1, XP_022798283.1, XP_022799467.1, XP_022799482.1, XP_022799514.1
OG0000642		XP_022777520.1, XP_022777522.1, XP_022802154.1, XP_022802155.1, XP_022802160.1, XP_022802161.1
OG0000643		XP_022779171.1, XP_022791234.1, XP_022791247.1, XP_022793616.1, XP_022795920.1, XP_022805693.1
OG0000644		XP_022790701.1, XP_022808141.1, XP_022808142.1, XP_022808143.1, XP_022808144.1, XP_022808149.1
OG0000645		XP_022778133.1, XP_022797089.1, XP_022799577.1, XP_022799595.1, XP_022799596.1, XP_022808729.1
OG0000646		XP_022798424.1, XP_022798432.1, XP_022798435.1, XP_022798437.1, XP_022798459.1, XP_022799369.1
OG0000647		XP_022782498.1, XP_022784742.1, XP_022799170.1, XP_022800297.1, XP_022809460.1, XP_022809798.1
OG0000648		XP_022779515.1, XP_022779556.1, XP_022779640.1, XP_022779641.1, XP_022793945.1, XP_022797027.1
OG0000649		XP_022797544.1, XP_022797566.1, XP_022797578.1, XP_022797579.1, XP_022808817.1, XP_022808819.1
OG0000650		XP_022787699.1, XP_022787700.1, XP_022787708.1, XP_022787709.1, XP_022808690.1, XP_022808691.1
OG0000651		XP_022782076.1, XP_022791544.1, XP_022792402.1, XP_022792403.1, XP_022808494.1, XP_022808495.1
OG0000652		XP_022780289.1, XP_022787788.1, XP_022787795.1, XP_022801710.1, XP_022801711.1, XP_022801725.1
OG0000653		XP_022789160.1, XP_022789647.1, XP_022789677.1, XP_022789683.1, XP_022789688.1, XP_022798091.1
OG0000654		XP_022792410.1, XP_022792413.1, XP_022799768.1, XP_022805388.1, XP_022805392.1, XP_022805395.1
OG0000655		XP_022785607.1, XP_022805925.1, XP_022805929.1, XP_022805936.1, XP_022807924.1, XP_022807925.1
OG0000656		XP_022782422.1, XP_022794764.1, XP_022794770.1, XP_022794825.1, XP_022794826.1, XP_022802646.1
OG0000657		XP_022797834.1, XP_022797836.1, XP_022797837.1, XP_022797841.1, XP_022797857.1, XP_022810320.1
OG0000658		XP_022779368.1, XP_022797631.1, XP_022799304.1, XP_022801207.1, XP_022803810.1, XP_022808723.1
OG0000659		XP_022777724.1, XP_022781036.1, XP_022793760.1, XP_022797726.1, XP_022798735.1, XP_022805347.1
OG0000660		XP_022792738.1, XP_022803111.1, XP_022803116.1, XP_022807635.1, XP_022807638.1, XP_022808540.1
OG0000661		XP_022793152.1, XP_022801206.1, XP_022803807.1, XP_022807378.1, XP_022809734.1, XP_022810023.1
OG0000662		XP_022785197.1, XP_022785643.1, XP_022789299.1, XP_022793869.1, XP_022803733.1, XP_022806938.1
OG0000663		XP_022795281.1, XP_022795294.1, XP_022795296.1, XP_022795299.1, XP_022799655.1, XP_022809369.1
OG0000664		XP_022790346.1, XP_022790357.1, XP_022790358.1, XP_022790394.1, XP_022790396.1, XP_022797291.1
OG0000665		XP_022793229.1, XP_022793644.1, XP_022806122.1, XP_022806587.1, XP_022808546.1, XP_022810650.1
OG0000666		XP_022778786.1, XP_022791287.1, XP_022808037.1, XP_022808038.1, XP_022809223.1, XP_022809224.1
OG0000667		XP_022780598.1, XP_022801325.1, XP_022804156.1, XP_022805595.1, XP_022807222.1, XP_022809893.1
OG0000668		XP_022778666.1, XP_022784014.1, XP_022797445.1, XP_022806972.1, XP_022807959.1, XP_022809139.1
OG0000669		XP_022777448.1, XP_022778042.1, XP_022778043.1, XP_022780931.1, XP_022793675.1, XP_022806532.1
OG0000670		XP_022778529.1, XP_022795652.1, XP_022803876.1, XP_022807001.1, XP_022807712.1, XP_022809231.1
OG0000671	Nvec_vc1.1_XM_032386206.2, Nvec_vc1.1_XM_048726829.1, Nvec_vc1.1_XM_048733688.1, Nvec_vc1.1_XM_048733689.1	XP_022797942.1
OG0000672	Nvec_vc1.1_XM_001631722.3, Nvec_vc1.1_XM_032367636.2, Nvec_vc1.1_XM_032367637.2, Nvec_vc1.1_XM_032380721.2, Nvec_vc1.1_XM_048727408.1
OG0000673	Nvec_vc1.1_XM_032362449.2, Nvec_vc1.1_XM_048726037.1, Nvec_vc1.1_XM_048726381.1, Nvec_vc1.1_XM_048728909.1	XP_022802897.1
OG0000674	Nvec_vc1.1_XM_032379831.2, Nvec_vc1.1_XM_048725929.1, Nvec_vc1.1_XM_048726793.1, Nvec_vc1.1_XM_048730249.1	XP_022779679.1
OG0000675	Nvec_vc1.1_XM_048720962.1, Nvec_vc1.1_XM_048722685.1, Nvec_vc1.1_XM_048727370.1, Nvec_vc1.1_XM_048728358.1	XP_022788738.1
OG0000676	Nvec_vc1.1_XM_001631045.3, Nvec_vc1.1_XM_001632781.3, Nvec_vc1.1_XM_001632782.3, Nvec_vc1.1_XM_048724412.1	XP_022805749.1
OG0000677	Nvec_v1g52422, Nvec_vc1.1_XM_001626965.3, Nvec_vc1.1_XM_032374849.2, Nvec_vc1.1_XM_048721757.1, Nvec_vc1.1_XM_048731570.1
OG0000678	Nvec_vc1.1_XM_032371961.2, Nvec_vc1.1_XM_048720675.1, Nvec_vc1.1_XM_048723277.1, Nvec_vc1.1_XM_048727326.1, Nvec_vc1.1_XM_048728070.1
OG0000679	Nvec_vc1.1_XM_032363890.2, Nvec_vc1.1_XM_048732051.1, Nvec_vc1.1_XM_048732056.1, Nvec_vc1.1_XM_048732058.1, Nvec_vc1.1_XM_048732060.1
OG0000680	Nvec_vc1.1_XM_032367709.2, Nvec_vc1.1_XM_032384985.2, Nvec_vc1.1_XM_048725638.1, Nvec_vc1.1_XM_048726100.1	XP_022798304.1
OG0000681	Nvec_vc1.1_XM_032367980.2, Nvec_vc1.1_XM_048727979.1, Nvec_vc1.1_XM_048728113.1, Nvec_vc1.1_XM_048730830.1, Nvec_vc1.1_XM_048730834.1
OG0000682	Nvec_vc1.1_XM_032363855.2	XP_022783527.1, XP_022783619.1, XP_022783628.1, XP_022801167.1
OG0000683	Nvec_vc1.1_XM_032365715.2, Nvec_vc1.1_XM_048719806.1, Nvec_vc1.1_XM_048721254.1, Nvec_vc1.1_XM_048731498.1, Nvec_vc1.1_XM_048734682.1
OG0000684	Nvec_vc1.1_XM_032365520.2, Nvec_vc1.1_XM_048728372.1, Nvec_vc1.1_XM_048728374.1, Nvec_vc1.1_XM_048728376.1, Nvec_vc1.1_XM_048728377.1
OG0000685	Nvec_vc1.1_XM_001627469.3, Nvec_vc1.1_XM_001632334.3, Nvec_vc1.1_XM_001633907.3, Nvec_vc1.1_XM_001640379.3, Nvec_vc1.1_XM_048726570.1
OG0000686	Nvec_vc1.1_XM_048724497.1	XP_022787662.1, XP_022787763.1, XP_022788342.1, XP_022788353.1
OG0000687	Nvec_vc1.1_XM_001635935.3, Nvec_vc1.1_XM_001640124.3, Nvec_vc1.1_XM_032381735.2	XP_022778208.1, XP_022807444.1
OG0000688	Nvec_vc1.1_XM_048733497.1	XP_022778324.1, XP_022802323.1, XP_022802326.1, XP_022802332.1
OG0000689	Nvec_vc1.1_XM_048719675.1, Nvec_vc1.1_XM_048725063.1, Nvec_vc1.1_XM_048725077.1	XP_022779295.1, XP_022793791.1
OG0000690	Nvec_vc1.1_XM_001637354.3	XP_022802459.1, XP_022802481.1, XP_022802484.1, XP_022802485.1
OG0000691	Nvec_NVE10633, Nvec_NVE13147, Nvec_NVE13149, Nvec_NVE18491, Nvec_NVE3857
OG0000692	Nvec_vc1.1_XM_001641334.3, Nvec_vc1.1_XM_032361816.2	XP_022791778.1, XP_022791787.1, XP_022797732.1
OG0000693	Nvec_vc1.1_XM_001636001.3, Nvec_vc1.1_XM_032381681.2, Nvec_vc1.1_XM_032381720.1, Nvec_vc1.1_XM_032385678.2	XP_022783033.1
OG0000694	Nvec_vc1.1_XM_032384014.2, Nvec_vc1.1_XM_032385668.2	XP_022799245.1, XP_022799696.1, XP_022803952.1
OG0000695	Nvec_vc1.1_XM_001635923.3	XP_022795231.1, XP_022795239.1, XP_022795240.1, XP_022795242.1
OG0000696	Nvec_vc1.1_XM_032385620.2, Nvec_vc1.1_XM_048721039.1, Nvec_vc1.1_XM_048721105.1, Nvec_vc1.1_XM_048730665.1	XP_022785752.1
OG0000697	Nvec_vc1.1_XM_048720975.1, Nvec_vc1.1_XM_048727469.1	XP_022784020.1, XP_022791526.1, XP_022803983.1
OG0000698	Nvec_vc1.1_XM_001640841.3, Nvec_vc1.1_XM_001640843.3, Nvec_vc1.1_XM_048730617.1	XP_022798350.1, XP_022798351.1
OG0000699	Nvec_v1g217824, Nvec_v1g244931, Nvec_vc1.1_XM_001633501.3, Nvec_vc1.1_XM_048721479.1, Nvec_vc1.1_XM_048732480.1
OG0000700	Nvec_vc1.1_XM_032375317.2, Nvec_vc1.1_XM_032384073.2, Nvec_vc1.1_XM_048720169.1, Nvec_vc1.1_XM_048724395.1, Nvec_vc1.1_XM_048727632.1
OG0000701	Nvec_NVE20529, Nvec_vc1.1_XM_048720635.1, Nvec_vc1.1_XM_048729727.1, Nvec_vc1.1_XM_048730025.1	XP_022807765.1
OG0000702	Nvec_vc1.1_XM_001632482.3, Nvec_vc1.1_XM_048728394.1, Nvec_vc1.1_XM_048729871.1	XP_022783789.1, XP_022801746.1
OG0000703	Nvec_vc1.1_XM_048721845.1, Nvec_vc1.1_XM_048727168.1, Nvec_vc1.1_XM_048727255.1, Nvec_vc1.1_XM_048733514.1	XP_022797984.1
OG0000704	Nvec_vc1.1_XM_001625768.3, Nvec_vc1.1_XM_048727718.1, Nvec_vc1.1_XM_048728392.1, Nvec_vc1.1_XM_048733538.1, Nvec_vc1.1_XM_048733551.1
OG0000705	Nvec_vc1.1_XM_032385242.1, Nvec_vc1.1_XM_048730921.1, Nvec_vc1.1_XM_048734667.1	XP_022791289.1, XP_022797204.1
OG0000706	Nvec_vc1.1_XM_032362139.2, Nvec_vc1.1_XM_032362434.2, Nvec_vc1.1_XM_032367620.2, Nvec_vc1.1_XM_032382783.2, Nvec_vc1.1_XM_032383373.2
OG0000707	Nvec_vc1.1_XM_048722288.1, Nvec_vc1.1_XM_048730203.1, Nvec_vc1.1_XM_048730204.1, Nvec_vc1.1_XM_048730363.1, Nvec_vc1.1_XM_048731415.1
OG0000708	Nvec_vc1.1_XM_001630814.3, Nvec_vc1.1_XM_048723282.1, Nvec_vc1.1_XM_048727827.1, Nvec_vc1.1_XM_048727994.1, Nvec_vc1.1_XM_048732252.1
OG0000709	Nvec_NVE15899, Nvec_NVE20542, Nvec_vc1.1_XM_032369292.2, Nvec_vc1.1_XM_048720697.1, Nvec_vc1.1_XM_048733561.1
OG0000710	Nvec_vc1.1_XM_001638497.3, Nvec_vc1.1_XM_048720773.1, Nvec_vc1.1_XM_048720774.1	XP_022784808.1, XP_022789303.1
OG0000711	Nvec_v1g196840, Nvec_vc1.1_XM_032371086.2, Nvec_vc1.1_XM_048720904.1	XP_022796131.1, XP_022808132.1
OG0000712	Nvec_vc1.1_XM_032386574.2, Nvec_vc1.1_XM_048723146.1, Nvec_vc1.1_XM_048724084.1, Nvec_vc1.1_XM_048731521.1	XP_022802260.1
OG0000713	Nvec_vc1.1_XM_032366975.2, Nvec_vc1.1_XM_032375762.2, Nvec_vc1.1_XM_048722839.1, Nvec_vc1.1_XM_048730308.1	XP_022791764.1
OG0000714	Nvec_vc1.1_XM_032366972.2	XP_022779664.1, XP_022803259.1, XP_022803264.1, XP_022805981.1
OG0000715	Nvec_vc1.1_XM_032375808.2, Nvec_vc1.1_XM_032375881.2, Nvec_vc1.1_XM_048721273.1, Nvec_vc1.1_XM_048734270.1	XP_022777780.1
OG0000716	Nvec_vc1.1_XM_048723360.1, Nvec_vc1.1_XM_048723361.1, Nvec_vc1.1_XM_048723707.1, Nvec_vc1.1_XM_048723710.1	XP_022804610.1
OG0000717	Nvec_vc1.1_XM_048719950.1, Nvec_vc1.1_XM_048720387.1, Nvec_vc1.1_XM_048724398.1, Nvec_vc1.1_XM_048729629.1, Nvec_vc1.1_XM_048733082.1
OG0000718	Nvec_vc1.1_XM_048723652.1, Nvec_vc1.1_XM_048726376.1, Nvec_vc1.1_XM_048727094.1, Nvec_vc1.1_XM_048728497.1, Nvec_vc1.1_XM_048732628.1
OG0000719	Nvec_vc1.1_XM_001637022.3, Nvec_vc1.1_XM_001638360.3, Nvec_vc1.1_XM_001641842.3	XP_022783909.1, XP_022783983.1
OG0000720	Nvec_v1g200157, Nvec_v1g223961, Nvec_vc1.1_XM_032373578.2, Nvec_vc1.1_XM_032376506.2	XP_022793847.1
OG0000721	Nvec_vc1.1_XM_032374052.2, Nvec_vc1.1_XM_048724973.1, Nvec_vc1.1_XM_048727273.1, Nvec_vc1.1_XM_048727350.1	XP_022779334.1
OG0000722	Nvec_NVE1259, Nvec_NVE13659, Nvec_NVE1711, Nvec_vc1.1_XM_032364401.2, Nvec_vc1.1_XM_048721144.1
OG0000723	Nvec_vc1.1_XM_032363595.2, Nvec_vc1.1_XM_032384821.2, Nvec_vc1.1_XM_048729462.1, Nvec_vc1.1_XM_048732800.1	XP_022800190.1
OG0000724	Nvec_vc1.1_XM_032363584.2, Nvec_vc1.1_XM_032367587.2, Nvec_vc1.1_XM_032377495.2, Nvec_vc1.1_XM_032377508.2, Nvec_vc1.1_XM_032377538.1
OG0000725	Nvec_vc1.1_XM_048725642.1	XP_022781396.1, XP_022782405.1, XP_022782737.1, XP_022799172.1
OG0000726	Nvec_v1g246166, Nvec_vc1.1_XM_048721060.1, Nvec_vc1.1_XM_048724479.1, Nvec_vc1.1_XM_048727482.1, Nvec_vc1.1_XM_048730206.1
OG0000727	Nvec_vc1.1_XM_048724687.1	XP_022789203.1, XP_022792635.1, XP_022805586.1, XP_022807413.1
OG0000728	Nvec_vc1.1_XM_032369459.2, Nvec_vc1.1_XM_048722581.1	XP_022798485.1, XP_022798500.1, XP_022806367.1
OG0000729	Nvec_vc1.1_XM_001627312.3, Nvec_vc1.1_XM_032368743.2, Nvec_vc1.1_XM_032378672.2	XP_022777627.1, XP_022792446.1
OG0000730	Nvec_vc1.1_XM_032382632.2	XP_022790620.1, XP_022790621.1, XP_022790622.1, XP_022790633.1
OG0000731	Nvec_vc1.1_XM_048726309.1	XP_022786757.1, XP_022786824.1, XP_022793540.1, XP_022809743.1
OG0000732	Nvec_vc1.1_XM_032366651.2, Nvec_vc1.1_XM_032366762.2, Nvec_vc1.1_XM_032378236.2	XP_022807944.1, XP_022808001.1
OG0000733	Nvec_vc1.1_XM_048726168.1, Nvec_vc1.1_XM_048726388.1, Nvec_vc1.1_XM_048726392.1	XP_022800546.1, XP_022803723.1
OG0000734	Nvec_v1g212191, Nvec_vc1.1_XM_001622549.3, Nvec_vc1.1_XM_001639469.3, Nvec_vc1.1_XM_032371743.2, Nvec_vc1.1_XM_048731120.1
OG0000735	Nvec_vc1.1_XM_001636571.2, Nvec_vc1.1_XM_001636572.3, Nvec_vc1.1_XM_001639320.3, Nvec_vc1.1_XM_032369639.2	XP_022788906.1
OG0000736	Nvec_vc1.1_XM_001636654.3, Nvec_vc1.1_XM_032367186.2, Nvec_vc1.1_XM_032384610.2, Nvec_vc1.1_XM_048729116.1	XP_022805609.1
OG0000737	Nvec_v1g221816, Nvec_v1g245832, Nvec_vc1.1_XM_048726646.1	XP_022779456.1, XP_022793123.1
OG0000738	Nvec_vc1.1_XM_048726140.1, Nvec_vc1.1_XM_048726320.1, Nvec_vc1.1_XM_048733521.1	XP_022806345.1, XP_022809892.1
OG0000739	Nvec_vc1.1_XM_032380623.2, Nvec_vc1.1_XM_048719443.1, Nvec_vc1.1_XM_048723068.1	XP_022780475.1, XP_022803984.1
OG0000740	Nvec_v1g142667, Nvec_v1g192246, Nvec_v1g67728, Nvec_v1g69522, Nvec_v1g76780
OG0000741	Nvec_vc1.1_XM_032373958.2, Nvec_vc1.1_XM_032376312.2, Nvec_vc1.1_XM_048727465.1, Nvec_vc1.1_XM_048728167.1	XP_022781844.1
OG0000742	Nvec_vc1.1_XM_032381357.2, Nvec_vc1.1_XM_032381408.2, Nvec_vc1.1_XM_048730348.1	XP_022779248.1, XP_022779252.1
OG0000743	Nvec_vc1.1_XM_048722105.1, Nvec_vc1.1_XM_048727905.1, Nvec_vc1.1_XM_048732942.1	XP_022808780.1, XP_022809258.1
OG0000744	Nvec_vc1.1_XM_048727402.1, Nvec_vc1.1_XM_048728185.1	XP_022792700.1, XP_022796649.1, XP_022798394.1
OG0000745	Nvec_vc1.1_XM_032370693.2, Nvec_vc1.1_XM_032370871.2, Nvec_vc1.1_XM_032370872.2, Nvec_vc1.1_XM_048721877.1	XP_022796164.1
OG0000746	Nvec_vc1.1_XM_048727400.1, Nvec_vc1.1_XM_048727489.1, Nvec_vc1.1_XM_048727776.1, Nvec_vc1.1_XM_048727778.1, Nvec_vc1.1_XM_048727958.1
OG0000747	Nvec_vc1.1_XM_032378055.2	XP_022777842.1, XP_022789002.1, XP_022807033.1, XP_022807574.1
OG0000748	Nvec_vc1.1_XM_032369519.2, Nvec_vc1.1_XM_032378953.2, Nvec_vc1.1_XM_048721561.1, Nvec_vc1.1_XM_048722035.1, Nvec_vc1.1_XM_048722867.1
OG0000749	Nvec_vc1.1_XM_032377519.2	XP_022793897.1, XP_022793906.1, XP_022793913.1, XP_022793924.1
OG0000750	Nvec_vc1.1_XM_001625257.3, Nvec_vc1.1_XM_001630809.3, Nvec_vc1.1_XM_001638271.3, Nvec_vc1.1_XM_001639073.3	XP_022782924.1
OG0000751	Nvec_vc1.1_XM_001632119.3	XP_022778805.1, XP_022780428.1, XP_022780458.1, XP_022805344.1
OG0000752	Nvec_vc1.1_XM_032368074.1, Nvec_vc1.1_XM_032371569.2, Nvec_vc1.1_XM_048720265.1, Nvec_vc1.1_XM_048727318.1	XP_022783335.1
OG0000753	Nvec_vc1.1_XM_048728588.1	XP_022797766.1, XP_022809473.1, XP_022809475.1, XP_022810583.1
OG0000754	Nvec_vc1.1_XM_032373580.2, Nvec_vc1.1_XM_032373910.2	XP_022786689.1, XP_022786727.1, XP_022786751.1
OG0000755	Nvec_vc1.1_XM_001626165.3, Nvec_vc1.1_XM_048728899.1, Nvec_vc1.1_XM_048729132.1	XP_022782358.1, XP_022782370.1
OG0000756	Nvec_v1g204906, Nvec_vc1.1_XM_001626834.3, Nvec_vc1.1_XM_001631239.3, Nvec_vc1.1_XM_032384255.2	XP_022782366.1
OG0000757	Nvec_vc1.1_XM_001622312.3, Nvec_vc1.1_XM_001641184.3, Nvec_vc1.1_XM_048730222.1	XP_022799209.1, XP_022799214.1
OG0000758	Nvec_vc1.1_XM_048728616.1	XP_022789340.1, XP_022789347.1, XP_022789391.1, XP_022792973.1
OG0000759	Nvec_vc1.1_XM_032377387.2	XP_022781654.1, XP_022784857.1, XP_022784873.1, XP_022784902.1
OG0000760	Nvec_vc1.1_XM_048728821.1	XP_022777881.1, XP_022777968.1, XP_022785899.1, XP_022803959.1
OG0000761	Nvec_vc1.1_XM_048728502.1	XP_022779875.1, XP_022784683.1, XP_022794188.1, XP_022810567.1
OG0000762	Nvec_vc1.1_XM_001630585.3, Nvec_vc1.1_XM_032364719.2, Nvec_vc1.1_XM_048729232.1, Nvec_vc1.1_XM_048729236.1	XP_022790400.1
OG0000763	Nvec_vc1.1_XM_032366030.2	XP_022785995.1, XP_022786017.1, XP_022806304.1, XP_022810311.1
OG0000764	Nvec_vc1.1_XM_001640803.3, Nvec_vc1.1_XM_048728965.1, Nvec_vc1.1_XM_048728966.1, Nvec_vc1.1_XM_048729549.1	XP_022805701.1
OG0000765	Nvec_vc1.1_XM_001619813.3, Nvec_vc1.1_XM_001640735.3, Nvec_vc1.1_XM_048729013.1	XP_022786344.1, XP_022786346.1
OG0000766	Nvec_vc1.1_XM_032384763.1	XP_022785142.1, XP_022791988.1, XP_022797448.1, XP_022808237.1
OG0000767	Nvec_vc1.1_XM_048729358.1	XP_022784022.1, XP_022796019.1, XP_022796265.1, XP_022799887.1
OG0000768	Nvec_NVE22144, Nvec_NVE25375, Nvec_v1g212694, Nvec_vc1.1_XM_001640398.3	XP_022799130.1
OG0000769	Nvec_vc1.1_XM_048730189.1, Nvec_vc1.1_XM_048730190.1, Nvec_vc1.1_XM_048730263.1	XP_022787411.1, XP_022803490.1
OG0000770	Nvec_vc1.1_XM_032375471.2	XP_022787140.1, XP_022787188.1, XP_022803069.1, XP_022803094.1
OG0000771	Nvec_vc1.1_XM_048730211.1, Nvec_vc1.1_XM_048730245.1, Nvec_vc1.1_XM_048730790.1	XP_022801659.1, XP_022803093.1
OG0000772	Nvec_vc1.1_XM_001620925.3, Nvec_vc1.1_XM_048729808.1, Nvec_vc1.1_XM_048729889.1, Nvec_vc1.1_XM_048729891.1	XP_022810613.1
OG0000773	Nvec_vc1.1_XM_001639322.3, Nvec_vc1.1_XM_032373131.2, Nvec_vc1.1_XM_032373743.2, Nvec_vc1.1_XM_032373753.2	XP_022799924.1
OG0000774	Nvec_vc1.1_XM_032373435.2	XP_022786230.1, XP_022786231.1, XP_022786232.1, XP_022808458.1
OG0000775	Nvec_vc1.1_XM_032365106.2, Nvec_vc1.1_XM_048720920.1, Nvec_vc1.1_XM_048729802.1, Nvec_vc1.1_XM_048732257.1, Nvec_vc1.1_XM_048733732.1
OG0000776	Nvec_vc1.1_XM_001621161.3, Nvec_vc1.1_XM_001636075.3, Nvec_vc1.1_XM_001636076.3, Nvec_vc1.1_XM_048720874.1, Nvec_vc1.1_XM_048730603.1
OG0000777	Nvec_vc1.1_XM_032385836.2, Nvec_vc1.1_XM_032385839.2, Nvec_vc1.1_XM_048730432.1, Nvec_vc1.1_XM_048730676.1	XP_022788078.1
OG0000778	Nvec_vc1.1_XM_048722074.1, Nvec_vc1.1_XM_048731467.1	XP_022785279.1, XP_022797261.1, XP_022807982.1
OG0000779	Nvec_vc1.1_XM_048730973.1	XP_022788382.1, XP_022802032.1, XP_022802044.1, XP_022808673.1
OG0000780	Nvec_vc1.1_XM_032376069.2	XP_022783832.1, XP_022791154.1, XP_022791162.1, XP_022791185.1
OG0000781	Nvec_vc1.1_XM_001622927.3	XP_022796396.1, XP_022800353.1, XP_022803333.1, XP_022803335.1
OG0000782	Nvec_vc1.1_XM_048721934.1, Nvec_vc1.1_XM_048730931.1	XP_022785985.1, XP_022785986.1, XP_022786019.1
OG0000783	Nvec_vc1.1_XM_032385005.2, Nvec_vc1.1_XM_048731263.1	XP_022788979.1, XP_022808245.1, XP_022808251.1
OG0000784	Nvec_v1g127536, Nvec_vc1.1_XM_032373745.2, Nvec_vc1.1_XM_048732325.1, Nvec_vc1.1_XM_048732327.1	XP_022798074.1
OG0000785	Nvec_vc1.1_XM_001637235.3	XP_022800896.1, XP_022800901.1, XP_022800902.1, XP_022804665.1
OG0000786	Nvec_vc1.1_XM_048732392.1, Nvec_vc1.1_XM_048732402.1, Nvec_vc1.1_XM_048732952.1, Nvec_vc1.1_XM_048732955.1	XP_022793212.1
OG0000787	Nvec_vc1.1_XM_032362639.2	XP_022790792.1, XP_022792701.1, XP_022792748.1, XP_022792757.1
OG0000788	Nvec_vc1.1_XM_001624274.3	XP_022800891.1, XP_022804660.1, XP_022806102.1, XP_022807623.1
OG0000789	Nvec_vc1.1_XM_032385169.2	XP_022801426.1, XP_022801441.1, XP_022801442.1, XP_022803838.1
OG0000790	Nvec_vc1.1_XM_001625684.3	XP_022784719.1, XP_022790286.1, XP_022807589.1, XP_022808385.1
OG0000791	Nvec_vc1.1_XM_048732544.1, Nvec_vc1.1_XM_048732557.1, Nvec_vc1.1_XM_048732558.1, Nvec_vc1.1_XM_048732564.1	XP_022781364.1
OG0000792	Nvec_vc1.1_XM_001632935.3, Nvec_vc1.1_XM_032382123.2	XP_022783544.1, XP_022783621.1, XP_022792620.1
OG0000793	Nvec_vc1.1_XM_001632933.3, Nvec_vc1.1_XM_048722283.1	XP_022778172.1, XP_022778175.1, XP_022801780.1
OG0000794	Nvec_vc1.1_XM_048732728.1, Nvec_vc1.1_XM_048732908.1	XP_022777584.1, XP_022777617.1, XP_022809719.1
OG0000795	Nvec_vc1.1_XM_032381789.2	XP_022790844.1, XP_022800941.1, XP_022800942.1, XP_022800962.1
OG0000796	Nvec_v1g214206, Nvec_vc1.1_XM_032375216.2, Nvec_vc1.1_XM_048732886.1, Nvec_vc1.1_XM_048732890.1	XP_022788605.1
OG0000797	Nvec_vc1.1_XM_048732967.1, Nvec_vc1.1_XM_048734095.1	XP_022779057.1, XP_022786732.1, XP_022809635.1
OG0000798	Nvec_vc1.1_XM_001628496.3, Nvec_vc1.1_XM_048721470.1, Nvec_vc1.1_XM_048721478.1, Nvec_vc1.1_XM_048722062.1	XP_022806571.1
OG0000799	Nvec_vc1.1_XM_001623034.3, Nvec_vc1.1_XM_048720075.1, Nvec_vc1.1_XM_048720078.1, Nvec_vc1.1_XM_048720091.1, Nvec_vc1.1_XM_048732926.1
OG0000800	Nvec_vc1.1_XM_001632488.3	XP_022801727.1, XP_022801728.1, XP_022806105.1, XP_022807008.1
OG0000801	Nvec_vc1.1_XM_032381578.2	XP_022783517.1, XP_022783518.1, XP_022783592.1, XP_022783622.1
OG0000802	Nvec_vc1.1_XM_032381582.2	XP_022800316.1, XP_022800330.1, XP_022800331.1, XP_022800340.1
OG0000803	Nvec_vc1.1_XM_032381914.2	XP_022786071.1, XP_022800253.1, XP_022801492.1, XP_022801911.1
OG0000804	Nvec_vc1.1_XM_048733313.1	XP_022778884.1, XP_022788153.1, XP_022793173.1, XP_022793185.1
OG0000805	Nvec_vc1.1_XM_001619969.3, Nvec_vc1.1_XM_001637674.3, Nvec_vc1.1_XM_048733656.1, Nvec_vc1.1_XM_048733657.1, Nvec_vc1.1_XM_048733862.1
OG0000806	Nvec_vc1.1_XM_001631784.3, Nvec_vc1.1_XM_001637483.3, Nvec_vc1.1_XM_048734596.1, Nvec_vc1.1_XM_048734612.1, Nvec_vc1.1_XM_048734613.1
OG0000807	Nvec_vc1.1_XM_048734429.1, Nvec_vc1.1_XM_048734513.1, Nvec_vc1.1_XM_048734583.1	XP_022796708.1, XP_022802936.1
OG0000808	Nvec_vc1.1_XM_032374289.2	XP_022797696.1, XP_022807055.1, XP_022808187.1, XP_022809448.1
OG0000809	Nvec_vc1.1_XM_048734539.1, Nvec_vc1.1_XM_048734541.1, Nvec_vc1.1_XM_048734544.1, Nvec_vc1.1_XM_048734668.1	XP_022794981.1
OG0000810	Nvec_NVE9438, Nvec_vc1.1_XM_032373678.2	XP_022789746.1, XP_022798760.1, XP_022803057.1
OG0000811	Nvec_NVE15656, Nvec_vc1.1_XM_032361919.2, Nvec_vc1.1_XM_032372714.2, Nvec_vc1.1_XM_048723131.1	XP_022800764.1
OG0000812	Nvec_vc1.1_XM_048734393.1	XP_022791662.1, XP_022799706.1, XP_022809864.1, XP_022810535.1
OG0000813	Nvec_vc1.1_XM_032384313.2	XP_022789884.1, XP_022789889.1, XP_022789904.1, XP_022789905.1
OG0000814	Nvec_vc1.1_XM_032370597.2, Nvec_vc1.1_XM_048734006.1, Nvec_vc1.1_XM_048734007.1, Nvec_vc1.1_XM_048734008.1, Nvec_vc1.1_XM_048734501.1
OG0000815	Nvec_vc1.1_XM_032373040.2, Nvec_vc1.1_XM_032378618.2, Nvec_vc1.1_XM_048722263.1, Nvec_vc1.1_XM_048722264.1, Nvec_vc1.1_XM_048722270.1
OG0000816	Nvec_vc1.1_XM_001626327.3, Nvec_vc1.1_XM_001632539.3, Nvec_vc1.1_XM_048720276.1	XP_022779516.1, XP_022804362.1
OG0000817	Nvec_vc1.1_XM_032365581.2	XP_022786598.1, XP_022789000.1, XP_022806809.1, XP_022806982.1
OG0000818	Nvec_vc1.1_XM_048719982.1	XP_022778361.1, XP_022782327.1, XP_022782345.1, XP_022790015.1
OG0000819	Nvec_vc1.1_XM_032371920.2, Nvec_vc1.1_XM_032376030.2, Nvec_vc1.1_XM_048720650.1, Nvec_vc1.1_XM_048721128.1	XP_022799376.1
OG0000820	Nvec_vc1.1_XM_032374649.1, Nvec_vc1.1_XM_032374664.2, Nvec_vc1.1_XM_048720720.1, Nvec_vc1.1_XM_048720727.1	XP_022802168.1
OG0000821	Nvec_vc1.1_XM_001637999.3, Nvec_vc1.1_XM_001638503.3	XP_022778432.1, XP_022794824.1, XP_022809197.1
OG0000822	Nvec_vc1.1_XM_048720567.1	XP_022786701.1, XP_022786702.1, XP_022789995.1, XP_022805399.1
OG0000823	Nvec_vc1.1_XM_048721480.1, Nvec_vc1.1_XM_048721482.1, Nvec_vc1.1_XM_048721484.1, Nvec_vc1.1_XM_048721488.1	XP_022804424.1
OG0000824	Nvec_vc1.1_XM_048721382.1, Nvec_vc1.1_XM_048721383.1, Nvec_vc1.1_XM_048721386.1, Nvec_vc1.1_XM_048721389.1	XP_022796353.1
OG0000825	Nvec_vc1.1_XM_048722139.1	XP_022784755.1, XP_022784796.1, XP_022784849.1, XP_022784853.1
OG0000826	Nvec_vc1.1_XM_048722809.1	XP_022782973.1, XP_022783007.1, XP_022797905.1, XP_022806491.1
OG0000827	Nvec_vc1.1_XM_001633167.3	XP_022801785.1, XP_022801787.1, XP_022801789.1, XP_022806141.1
OG0000828		XP_022778215.1, XP_022785401.1, XP_022785434.1, XP_022785441.1, XP_022785454.1
OG0000829		XP_022793029.1, XP_022793031.1, XP_022793034.1, XP_022793091.1, XP_022793102.1
OG0000830		XP_022805370.1, XP_022805374.1, XP_022805375.1, XP_022808261.1, XP_022808262.1
OG0000831		XP_022785973.1, XP_022785979.1, XP_022786015.1, XP_022786025.1, XP_022786029.1
OG0000832		XP_022789522.1, XP_022802359.1, XP_022802360.1, XP_022802361.1, XP_022802363.1
OG0000833		XP_022788822.1, XP_022800037.1, XP_022800049.1, XP_022800054.1, XP_022801467.1
OG0000834		XP_022798524.1, XP_022798525.1, XP_022801033.1, XP_022801059.1, XP_022801065.1
OG0000835		XP_022781903.1, XP_022792288.1, XP_022792300.1, XP_022792303.1, XP_022792318.1
OG0000836		XP_022786046.1, XP_022788685.1, XP_022788729.1, XP_022788743.1, XP_022803630.1
OG0000837		XP_022793982.1, XP_022793983.1, XP_022793989.1, XP_022793990.1, XP_022793991.1
OG0000838		XP_022785229.1, XP_022785812.1, XP_022785830.1, XP_022785837.1, XP_022785839.1
OG0000839		XP_022802530.1, XP_022802531.1, XP_022802533.1, XP_022806395.1, XP_022806396.1
OG0000840		XP_022786700.1, XP_022786703.1, XP_022786704.1, XP_022786705.1, XP_022786707.1
OG0000841		XP_022790499.1, XP_022790509.1, XP_022799084.1, XP_022799104.1, XP_022799115.1
OG0000842		XP_022777540.1, XP_022794976.1, XP_022794998.1, XP_022795002.1, XP_022795003.1
OG0000843		XP_022801251.1, XP_022801253.1, XP_022801255.1, XP_022801256.1, XP_022803110.1
OG0000844		XP_022806507.1, XP_022806508.1, XP_022806511.1, XP_022808827.1, XP_022809690.1
OG0000845		XP_022780951.1, XP_022780954.1, XP_022786665.1, XP_022786667.1, XP_022786917.1
OG0000846		XP_022782617.1, XP_022787286.1, XP_022795306.1, XP_022795309.1, XP_022799454.1
OG0000847		XP_022794535.1, XP_022794547.1, XP_022807539.1, XP_022807553.1, XP_022807562.1
OG0000848		XP_022777924.1, XP_022780801.1, XP_022796230.1, XP_022797840.1, XP_022808767.1
OG0000849		XP_022784875.1, XP_022784897.1, XP_022784899.1, XP_022798257.1, XP_022805017.1
OG0000850		XP_022780215.1, XP_022785681.1, XP_022788968.1, XP_022789005.1, XP_022790750.1
OG0000851		XP_022778874.1, XP_022794771.1, XP_022794772.1, XP_022794801.1, XP_022794816.1
OG0000852		XP_022805464.1, XP_022805471.1, XP_022809195.1, XP_022809196.1, XP_022809198.1
OG0000853		XP_022779802.1, XP_022793026.1, XP_022804400.1, XP_022804680.1, XP_022809645.1
OG0000854		XP_022783676.1, XP_022788136.1, XP_022788138.1, XP_022800082.1, XP_022804762.1
OG0000855		XP_022798671.1, XP_022798683.1, XP_022798686.1, XP_022799822.1, XP_022799824.1
OG0000856		XP_022801579.1, XP_022801585.1, XP_022801586.1, XP_022805966.1, XP_022808100.1
OG0000857		XP_022796860.1, XP_022796876.1, XP_022799197.1, XP_022799199.1, XP_022799200.1
OG0000858		XP_022777963.1, XP_022792560.1, XP_022801685.1, XP_022801723.1, XP_022804720.1
OG0000859		XP_022782707.1, XP_022782726.1, XP_022808180.1, XP_022808182.1, XP_022808185.1
OG0000860		XP_022797392.1, XP_022799257.1, XP_022799265.1, XP_022799292.1, XP_022799294.1
OG0000861		XP_022786050.1, XP_022794183.1, XP_022798631.1, XP_022798632.1, XP_022805555.1
OG0000862		XP_022784012.1, XP_022800799.1, XP_022810346.1, XP_022810368.1, XP_022810369.1
OG0000863		XP_022780421.1, XP_022787476.1, XP_022799903.1, XP_022808934.1, XP_022809877.1
OG0000864		XP_022778532.1, XP_022803902.1, XP_022804768.1, XP_022808568.1, XP_022809840.1
OG0000865		XP_022778420.1, XP_022778421.1, XP_022783957.1, XP_022797474.1, XP_022797496.1
OG0000866		XP_022808792.1, XP_022808793.1, XP_022808800.1, XP_022808801.1, XP_022808802.1
OG0000867		XP_022778092.1, XP_022790757.1, XP_022790759.1, XP_022790778.1, XP_022790787.1
OG0000868		XP_022783843.1, XP_022792960.1, XP_022799902.1, XP_022801904.1, XP_022806256.1
OG0000869		XP_022788221.1, XP_022804854.1, XP_022804857.1, XP_022804859.1, XP_022804860.1
OG0000870		XP_022790880.1, XP_022792246.1, XP_022800763.1, XP_022800776.1, XP_022804345.1
OG0000871		XP_022782761.1, XP_022782763.1, XP_022782784.1, XP_022782794.1, XP_022789417.1
OG0000872		XP_022779593.1, XP_022779612.1, XP_022780199.1, XP_022782172.1, XP_022788045.1
OG0000873		XP_022782351.1, XP_022796606.1, XP_022808761.1, XP_022808762.1, XP_022808763.1
OG0000874		XP_022778727.1, XP_022787165.1, XP_022787191.1, XP_022794152.1, XP_022809384.1
OG0000875		XP_022778165.1, XP_022778245.1, XP_022786718.1, XP_022804844.1, XP_022805668.1
OG0000876		XP_022778177.1, XP_022783239.1, XP_022809875.1, XP_022810544.1, XP_022810545.1
OG0000877		XP_022778398.1, XP_022790390.1, XP_022807810.1, XP_022807813.1, XP_022810144.1
OG0000878		XP_022782560.1, XP_022782561.1, XP_022782588.1, XP_022788077.1, XP_022810291.1
OG0000879		XP_022777475.1, XP_022793966.1, XP_022793992.1, XP_022802541.1, XP_022802543.1
OG0000880		XP_022788337.1, XP_022788343.1, XP_022788393.1, XP_022800972.1, XP_022810502.1
OG0000881		XP_022779210.1, XP_022780500.1, XP_022783322.1, XP_022802910.1, XP_022809566.1
OG0000882		XP_022779677.1, XP_022783308.1, XP_022802135.1, XP_022802491.1, XP_022809299.1
OG0000883		XP_022777884.1, XP_022791297.1, XP_022796431.1, XP_022806333.1, XP_022808808.1
OG0000884		XP_022789386.1, XP_022789387.1, XP_022789388.1, XP_022789390.1, XP_022789403.1
OG0000885		XP_022797740.1, XP_022805851.1, XP_022806705.1, XP_022809914.1, XP_022809931.1
OG0000886		XP_022778488.1, XP_022778523.1, XP_022778641.1, XP_022778719.1, XP_022810565.1
OG0000887	Nvec_vc1.1_XM_001636367.3	XP_022783951.1, XP_022808297.1, XP_022808302.1
OG0000888	Nvec_vc1.1_XM_048726955.1, Nvec_vc1.1_XM_048732386.1, Nvec_vc1.1_XM_048732444.1	XP_022786603.1
OG0000889	Nvec_vc1.1_XM_048726920.1, Nvec_vc1.1_XM_048732410.1, Nvec_vc1.1_XM_048732420.1	XP_022801534.1
OG0000890	Nvec_vc1.1_XM_001638224.3, Nvec_vc1.1_XM_032386100.2, Nvec_vc1.1_XM_048724352.1	XP_022795589.1
OG0000891	Nvec_vc1.1_XM_032378769.2, Nvec_vc1.1_XM_032378779.2, Nvec_vc1.1_XM_048724756.1, Nvec_vc1.1_XM_048730743.1
OG0000892	Nvec_vc1.1_XM_001626947.3	XP_022785675.1, XP_022785701.1, XP_022785702.1
OG0000893	Nvec_v1g248385	XP_022796536.1, XP_022810460.1, XP_022810464.1
OG0000894	Nvec_vc1.1_XM_032369593.2, Nvec_vc1.1_XM_048728443.1	XP_022794129.1, XP_022801921.1
OG0000895	Nvec_vc1.1_XM_032373212.2, Nvec_vc1.1_XM_032373215.2, Nvec_vc1.1_XM_048727505.1, Nvec_vc1.1_XM_048730844.1
OG0000896	Nvec_vc1.1_XM_048721452.1, Nvec_vc1.1_XM_048726835.1, Nvec_vc1.1_XM_048734675.1	XP_022793154.1
OG0000897	Nvec_vc1.1_XM_032363936.2, Nvec_vc1.1_XM_032373434.2, Nvec_vc1.1_XM_048720678.1	XP_022796293.1
OG0000898	Nvec_vc1.1_XM_032381399.2, Nvec_vc1.1_XM_048719413.1, Nvec_vc1.1_XM_048728004.1, Nvec_vc1.1_XM_048733693.1
OG0000899	Nvec_vc1.1_XM_001623731.3, Nvec_vc1.1_XM_001638981.3	XP_022785247.1, XP_022785254.1
OG0000900	Nvec_vc1.1_XM_001640236.3, Nvec_vc1.1_XM_032363926.2	XP_022799256.1, XP_022799260.1
OG0000901	Nvec_vc1.1_XM_001629260.3, Nvec_vc1.1_XM_001629261.3, Nvec_vc1.1_XM_001638943.3	XP_022790373.1
OG0000902	Nvec_vc1.1_XM_032365054.2, Nvec_vc1.1_XM_032365057.2, Nvec_vc1.1_XM_048727883.1, Nvec_vc1.1_XM_048728401.1
OG0000903	Nvec_vc1.1_XM_048720624.1, Nvec_vc1.1_XM_048724278.1, Nvec_vc1.1_XM_048728379.1, Nvec_vc1.1_XM_048730116.1
OG0000904	Nvec_vc1.1_XM_048724184.1, Nvec_vc1.1_XM_048724199.1, Nvec_vc1.1_XM_048731936.1, Nvec_vc1.1_XM_048732317.1
OG0000905	Nvec_vc1.1_XM_032365329.2	XP_022802255.1, XP_022802278.1, XP_022802281.1
OG0000906	Nvec_vc1.1_XM_001640216.3, Nvec_vc1.1_XM_001640217.3, Nvec_vc1.1_XM_048731782.1	XP_022802025.1
OG0000907	Nvec_vc1.1_XM_032373641.2, Nvec_vc1.1_XM_032373647.2, Nvec_vc1.1_XM_048728069.1	XP_022779680.1
OG0000908	Nvec_vc1.1_XM_032361845.2	XP_022806467.1, XP_022806472.1, XP_022806476.1
OG0000909	Nvec_vc1.1_XM_001637428.3, Nvec_vc1.1_XM_032366213.2, Nvec_vc1.1_XM_048722505.1, Nvec_vc1.1_XM_048724639.1
OG0000910	Nvec_vc1.1_XM_001637415.3, Nvec_vc1.1_XM_032385273.2, Nvec_vc1.1_XM_048732442.1	XP_022797724.1
OG0000911	Nvec_vc1.1_XM_032378197.2, Nvec_vc1.1_XM_048726151.1, Nvec_vc1.1_XM_048731124.1, Nvec_vc1.1_XM_048731868.1
OG0000912	Nvec_vc1.1_XM_048731895.1	XP_022797038.1, XP_022797040.1, XP_022810326.1
OG0000913	Nvec_vc1.1_XM_032385728.2	XP_022802015.1, XP_022802017.1, XP_022802018.1
OG0000914	Nvec_vc1.1_XM_048730660.1, Nvec_vc1.1_XM_048730780.1, Nvec_vc1.1_XM_048730926.1	XP_022794724.1
OG0000915	Nvec_vc1.1_XM_032377763.1, Nvec_vc1.1_XM_048727368.1, Nvec_vc1.1_XM_048727938.1, Nvec_vc1.1_XM_048732418.1
OG0000916	Nvec_NVE11901, Nvec_vc1.1_XM_032370690.2	XP_022791469.1, XP_022791494.1
OG0000917	Nvec_vc1.1_XM_001641122.3, Nvec_vc1.1_XM_048724082.1, Nvec_vc1.1_XM_048725817.1, Nvec_vc1.1_XM_048733633.1
OG0000918	Nvec_vc1.1_XM_048732502.1	XP_022784867.1, XP_022786033.1, XP_022786100.1
OG0000919	Nvec_vc1.1_XM_032371057.2, Nvec_vc1.1_XM_048724468.1, Nvec_vc1.1_XM_048725336.1, Nvec_vc1.1_XM_048725369.1
OG0000920	Nvec_vc1.1_XM_032384085.2	XP_022777892.1, XP_022803916.1, XP_022808768.1
OG0000921	Nvec_vc1.1_XM_032383992.2	XP_022788897.1, XP_022795250.1, XP_022795468.1
OG0000922	Nvec_vc1.1_XM_032384065.2	XP_022785014.1, XP_022786758.1, XP_022796669.1
OG0000923	Nvec_v1g243136, Nvec_vc1.1_XM_032383993.2, Nvec_vc1.1_XM_048725143.1, Nvec_vc1.1_XM_048734548.1
OG0000924	Nvec_vc1.1_XM_001632576.3, Nvec_vc1.1_XM_032381683.2	XP_022782170.1, XP_022805483.1
OG0000925	Nvec_vc1.1_XM_032375453.1, Nvec_vc1.1_XM_032376412.1, Nvec_vc1.1_XM_048722038.1	XP_022799827.1
OG0000926	Nvec_vc1.1_XM_032369592.2, Nvec_vc1.1_XM_032372064.2, Nvec_vc1.1_XM_048724165.1	XP_022809467.1
OG0000927	Nvec_vc1.1_XM_032370125.2, Nvec_vc1.1_XM_032375887.2, Nvec_vc1.1_XM_048732149.1, Nvec_vc1.1_XM_048734394.1
OG0000928	Nvec_NVE16965, Nvec_NVE3179	XP_022805304.1, XP_022807696.1
OG0000929	Nvec_vc1.1_XM_001634087.3, Nvec_vc1.1_XM_032378020.2	XP_022780839.1, XP_022798926.1
OG0000930	Nvec_vc1.1_XM_032362919.2	XP_022800236.1, XP_022800241.1, XP_022800242.1
OG0000931	Nvec_vc1.1_XM_001629420.3, Nvec_vc1.1_XM_032370737.2, Nvec_vc1.1_XM_032375682.2	XP_022792116.1
OG0000932	Nvec_vc1.1_XM_032377728.2	XP_022799417.1, XP_022802356.1, XP_022802358.1
OG0000933	Nvec_vc1.1_XM_048720490.1, Nvec_vc1.1_XM_048724145.1, Nvec_vc1.1_XM_048724424.1	XP_022804760.1
OG0000934	Nvec_vc1.1_XM_032362474.2, Nvec_vc1.1_XM_032364482.2, Nvec_vc1.1_XM_032367565.2	XP_022785294.1
OG0000935	Nvec_vc1.1_XM_048723718.1	XP_022796290.1, XP_022796304.1, XP_022796314.1
OG0000936	Nvec_vc1.1_XM_001634488.3, Nvec_vc1.1_XM_001637813.3	XP_022806989.1, XP_022806994.1
OG0000937	Nvec_vc1.1_XM_032362338.2, Nvec_vc1.1_XM_032362341.2, Nvec_vc1.1_XM_032362345.2	XP_022796049.1
OG0000938	Nvec_vc1.1_XM_032362396.2	XP_022804023.1, XP_022804634.1, XP_022804770.1
OG0000939	Nvec_vc1.1_XM_001621928.3, Nvec_vc1.1_XM_001622486.3	XP_022800916.1, XP_022805134.1
OG0000940	Nvec_vc1.1_XM_048723837.1	XP_022778501.1, XP_022793852.1, XP_022793859.1
OG0000941	Nvec_vc1.1_XM_001625866.3, Nvec_vc1.1_XM_032362062.2, Nvec_vc1.1_XM_032362134.2, Nvec_vc1.1_XM_032383964.2
OG0000942	Nvec_vc1.1_XM_032366294.2	XP_022786151.1, XP_022786153.1, XP_022786200.1
OG0000943	Nvec_vc1.1_XM_032366268.2	XP_022799029.1, XP_022799030.1, XP_022799044.1
OG0000944	Nvec_vc1.1_XM_032366443.2	XP_022792782.1, XP_022792871.1, XP_022807828.1
OG0000945	Nvec_vc1.1_XM_001640872.3	XP_022799431.1, XP_022799432.1, XP_022799433.1
OG0000946	Nvec_vc1.1_XM_032383661.2	XP_022777588.1, XP_022804146.1, XP_022804148.1
OG0000947	Nvec_vc1.1_XM_048721903.1, Nvec_vc1.1_XM_048726782.1, Nvec_vc1.1_XM_048727983.1	XP_022789963.1
OG0000948	Nvec_vc1.1_XM_001628685.3, Nvec_vc1.1_XM_048723874.1	XP_022794015.1, XP_022804068.1
OG0000949	Nvec_vc1.1_XM_048723351.1	XP_022801046.1, XP_022810504.1, XP_022810505.1
OG0000950	Nvec_NVE12886, Nvec_vc1.1_XM_048729795.1, Nvec_vc1.1_XM_048729797.1, Nvec_vc1.1_XM_048730193.1
OG0000951	Nvec_vc1.1_XM_048724350.1, Nvec_vc1.1_XM_048729012.1, Nvec_vc1.1_XM_048732272.1, Nvec_vc1.1_XM_048732878.1
OG0000952	Nvec_vc1.1_XM_001641535.3, Nvec_vc1.1_XM_032378488.2, Nvec_vc1.1_XM_048719382.1	XP_022781838.1
OG0000953	Nvec_vc1.1_XM_048721713.1, Nvec_vc1.1_XM_048726133.1, Nvec_vc1.1_XM_048733495.1	XP_022810656.1
OG0000954	Nvec_vc1.1_XM_001631500.3, Nvec_vc1.1_XM_001635839.3, Nvec_vc1.1_XM_032365196.2, Nvec_vc1.1_XM_032365943.2
OG0000955	Nvec_vc1.1_XM_032385537.2	XP_022786035.1, XP_022786045.1, XP_022795966.1
OG0000956	Nvec_vc1.1_XM_048723619.1, Nvec_vc1.1_XM_048727419.1, Nvec_vc1.1_XM_048727944.1	XP_022788293.1
OG0000957	Nvec_vc1.1_XM_001629300.3, Nvec_vc1.1_XM_032377572.2	XP_022804270.1, XP_022804287.1
OG0000958	Nvec_vc1.1_XM_001647498.3	XP_022802893.1, XP_022804865.1, XP_022804884.1
OG0000959	Nvec_vc1.1_XM_032367181.2, Nvec_vc1.1_XM_032367359.2, Nvec_vc1.1_XM_032375692.2, Nvec_vc1.1_XM_048724779.1
OG0000960	Nvec_vc1.1_XM_001638685.3, Nvec_vc1.1_XM_001641768.3, Nvec_vc1.1_XM_032380220.2, Nvec_vc1.1_XM_048723376.1
OG0000961	Nvec_vc1.1_XM_001630159.3	XP_022777732.1, XP_022796243.1, XP_022796247.1
OG0000962	Nvec_vc1.1_XM_048724308.1, Nvec_vc1.1_XM_048724310.1	XP_022782589.1, XP_022782591.1
OG0000963	Nvec_vc1.1_XM_048723379.1	XP_022784549.1, XP_022792406.1, XP_022801968.1
OG0000964	Nvec_vc1.1_XM_032377256.2	XP_022785604.1, XP_022785623.1, XP_022785624.1
OG0000965	Nvec_vc1.1_XM_048723041.1, Nvec_vc1.1_XM_048728938.1, Nvec_vc1.1_XM_048731169.1	XP_022802702.1
OG0000966	Nvec_vc1.1_XM_032386947.2	XP_022793008.1, XP_022793009.1, XP_022793010.1
OG0000967	Nvec_vc1.1_XM_048725050.1, Nvec_vc1.1_XM_048725053.1, Nvec_vc1.1_XM_048725316.1	XP_022780049.1
OG0000968	Nvec_vc1.1_XM_001637023.3, Nvec_vc1.1_XM_048720901.1	XP_022792517.1, XP_022792533.1
OG0000969	Nvec_vc1.1_XM_032372934.2, Nvec_vc1.1_XM_048725338.1, Nvec_vc1.1_XM_048725339.1, Nvec_vc1.1_XM_048725586.1
OG0000970	Nvec_vc1.1_XM_001625437.3, Nvec_vc1.1_XM_001628318.3, Nvec_vc1.1_XM_032372575.2	XP_022791696.1
OG0000971	Nvec_vc1.1_XM_032376470.2, Nvec_vc1.1_XM_032376515.2, Nvec_vc1.1_XM_048724652.1, Nvec_vc1.1_XM_048725407.1
OG0000972	Nvec_vc1.1_XM_001630509.3	XP_022792241.1, XP_022792242.1, XP_022793019.1
OG0000973	Nvec_vc1.1_XM_048725474.1	XP_022783264.1, XP_022795008.1, XP_022799869.1
OG0000974	Nvec_vc1.1_XM_048725380.1	XP_022778063.1, XP_022778505.1, XP_022797702.1
OG0000975	Nvec_vc1.1_XM_032383127.2, Nvec_vc1.1_XM_048724478.1	XP_022778273.1, XP_022792493.1
OG0000976	Nvec_vc1.1_XM_001633854.3	XP_022788946.1, XP_022800762.1, XP_022800772.1
OG0000977	Nvec_vc1.1_XM_032380582.2	XP_022797815.1, XP_022797817.1, XP_022797820.1
OG0000978	Nvec_vc1.1_XM_032382788.2	XP_022801939.1, XP_022803532.1, XP_022803534.1
OG0000979	Nvec_vc1.1_XM_001633482.3	XP_022789587.1, XP_022792056.1, XP_022809619.1
OG0000980	Nvec_vc1.1_XM_001633443.3, Nvec_vc1.1_XM_001633444.3, Nvec_vc1.1_XM_001633445.3, Nvec_vc1.1_XM_001634400.3
OG0000981	Nvec_vc1.1_XM_032382789.2	XP_022795039.1, XP_022802804.1, XP_022810238.1
OG0000982	Nvec_vc1.1_XM_001624655.3, Nvec_vc1.1_XM_001639874.3	XP_022785881.1, XP_022798776.1
OG0000983	Nvec_NVE1258	XP_022786110.1, XP_022786111.1, XP_022805770.1
OG0000984	Nvec_vc1.1_XM_001639838.3	XP_022788854.1, XP_022790062.1, XP_022790111.1
OG0000985	Nvec_vc1.1_XM_032363600.2	XP_022805468.1, XP_022805475.1, XP_022805477.1
OG0000986	Nvec_vc1.1_XM_032385951.2, Nvec_vc1.1_XM_048724865.1	XP_022809301.1, XP_022809338.1
OG0000987	Nvec_vc1.1_XM_032363397.2	XP_022789987.1, XP_022800761.1, XP_022804018.1
OG0000988	Nvec_vc1.1_XM_001641962.3, Nvec_vc1.1_XM_048725243.1	XP_022799178.1, XP_022808806.1
OG0000989	Nvec_vc1.1_XM_001634408.3	XP_022782298.1, XP_022799347.1, XP_022799371.1
OG0000990	Nvec_vc1.1_XM_032378316.2	XP_022799548.1, XP_022799581.1, XP_022799582.1
OG0000991	Nvec_vc1.1_XM_032362632.2, Nvec_vc1.1_XM_032370282.1, Nvec_vc1.1_XM_048724485.1, Nvec_vc1.1_XM_048727889.1
OG0000992	Nvec_NVE10462, Nvec_v1g233471, Nvec_vc1.1_XM_001626082.3, Nvec_vc1.1_XM_032373715.2
OG0000993	Nvec_vc1.1_XM_032369721.2, Nvec_vc1.1_XM_048721177.1, Nvec_vc1.1_XM_048732923.1	XP_022801933.1
OG0000994	Nvec_vc1.1_XM_048719631.1, Nvec_vc1.1_XM_048725965.1	XP_022798090.1, XP_022798137.1
OG0000995	Nvec_vc1.1_XM_001622614.3, Nvec_vc1.1_XM_048726099.1, Nvec_vc1.1_XM_048726550.1	XP_022798894.1
OG0000996	Nvec_vc1.1_XM_032382349.2, Nvec_vc1.1_XM_032382350.2, Nvec_vc1.1_XM_048725935.1	XP_022792120.1
OG0000997	Nvec_NVE15978, Nvec_NVE18417, Nvec_NVE2453, Nvec_vc1.1_XM_032368644.2
OG0000998	Nvec_vc1.1_XM_032370732.2, Nvec_vc1.1_XM_048726787.1	XP_022777769.1, XP_022778070.1
OG0000999	Nvec_vc1.1_XM_032385300.2, Nvec_vc1.1_XM_048725969.1, Nvec_vc1.1_XM_048727000.1	XP_022793035.1
OG0001000	Nvec_vc1.1_XM_048725971.1, Nvec_vc1.1_XM_048726998.1, Nvec_vc1.1_XM_048726999.1	XP_022793047.1
OG0001001	Nvec_vc1.1_XM_048727132.1	XP_022779220.1, XP_022808169.1, XP_022808766.1
OG0001002	Nvec_vc1.1_XM_032364537.2	XP_022796223.1, XP_022801967.1, XP_022807346.1
OG0001003	Nvec_vc1.1_XM_001634862.3, Nvec_vc1.1_XM_001634863.3, Nvec_vc1.1_XM_001639574.3	XP_022787810.1
OG0001004	Nvec_vc1.1_XM_048727073.1	XP_022783564.1, XP_022783568.1, XP_022783595.1
OG0001005	Nvec_vc1.1_XM_048726210.1	XP_022801172.1, XP_022803033.1, XP_022807454.1
OG0001006	Nvec_vc1.1_XM_001632746.3, Nvec_vc1.1_XM_001633938.3, Nvec_vc1.1_XM_032370897.2	XP_022788020.1
OG0001007	Nvec_vc1.1_XM_001633935.3	XP_022789809.1, XP_022789848.1, XP_022803867.1
OG0001008	Nvec_vc1.1_XM_032386397.2	XP_022785831.1, XP_022785832.1, XP_022785841.1
OG0001009	Nvec_vc1.1_XM_001627869.3, Nvec_vc1.1_XM_001636561.2	XP_022798682.1, XP_022798700.1
OG0001010	Nvec_NVE4710, Nvec_vc1.1_XM_048726499.1, Nvec_vc1.1_XM_048732349.1	XP_022789901.1
OG0001011	Nvec_vc1.1_XM_001641642.3, Nvec_vc1.1_XM_048726944.1, Nvec_vc1.1_XM_048726946.1	XP_022787987.1
OG0001012	Nvec_vc1.1_XM_001621453.3, Nvec_vc1.1_XM_001632313.3, Nvec_vc1.1_XM_001640220.3, Nvec_vc1.1_XM_048730480.1
OG0001013	Nvec_vc1.1_XM_048726017.1, Nvec_vc1.1_XM_048726723.1	XP_022805859.1, XP_022805860.1
OG0001014	Nvec_vc1.1_XM_048719762.1, Nvec_vc1.1_XM_048720797.1, Nvec_vc1.1_XM_048726587.1, Nvec_vc1.1_XM_048728021.1
OG0001015	Nvec_vc1.1_XM_048726870.1	XP_022780736.1, XP_022780738.1, XP_022780782.1
OG0001016	Nvec_vc1.1_XM_032370087.1, Nvec_vc1.1_XM_048727970.1, Nvec_vc1.1_XM_048727972.1	XP_022806574.1
OG0001017	Nvec_vc1.1_XM_032362227.2	XP_022780416.1, XP_022780448.1, XP_022780471.1
OG0001018	Nvec_vc1.1_XM_048723116.1, Nvec_vc1.1_XM_048727689.1, Nvec_vc1.1_XM_048727900.1	XP_022794516.1
OG0001019	Nvec_vc1.1_XM_001625447.3, Nvec_vc1.1_XM_001635266.3, Nvec_vc1.1_XM_032381269.2	XP_022787433.1
OG0001020	Nvec_vc1.1_XM_032362081.2, Nvec_vc1.1_XM_032362144.2, Nvec_vc1.1_XM_032378384.2, Nvec_vc1.1_XM_048727347.1
OG0001021	Nvec_vc1.1_XM_048728292.1	XP_022797446.1, XP_022797454.1, XP_022797455.1
OG0001022	Nvec_vc1.1_XM_001634336.3, Nvec_vc1.1_XM_048727755.1	XP_022791871.1, XP_022791881.1
OG0001023	Nvec_vc1.1_XM_048727762.1, Nvec_vc1.1_XM_048728136.1	XP_022784539.1, XP_022784554.1
OG0001024	Nvec_vc1.1_XM_032374122.2, Nvec_vc1.1_XM_048728098.1	XP_022782382.1, XP_022808877.1
OG0001025	Nvec_vc1.1_XM_048727925.1	XP_022797625.1, XP_022805993.1, XP_022808201.1
OG0001026	Nvec_vc1.1_XM_048727533.1, Nvec_vc1.1_XM_048733396.1, Nvec_vc1.1_XM_048733418.1	XP_022794721.1
OG0001027	Nvec_vc1.1_XM_048727857.1	XP_022781846.1, XP_022800899.1, XP_022809760.1
OG0001028	Nvec_vc1.1_XM_032376617.2, Nvec_vc1.1_XM_032380846.2	XP_022780919.1, XP_022788170.1
OG0001029	Nvec_NVE10079, Nvec_NVE16439, Nvec_NVE17203, Nvec_vc1.1_XM_001641181.3
OG0001030	Nvec_vc1.1_XM_032373800.2	XP_022778866.1, XP_022781641.1, XP_022806685.1
OG0001031	Nvec_vc1.1_XM_048729133.1	XP_022778519.1, XP_022778684.1, XP_022778932.1
OG0001032	Nvec_vc1.1_XM_001634709.3	XP_022784237.1, XP_022784267.1, XP_022784289.1
OG0001033	Nvec_vc1.1_XM_032384278.2	XP_022781973.1, XP_022782006.1, XP_022782039.1
OG0001034	Nvec_vc1.1_XM_032366788.2	XP_022781665.1, XP_022781666.1, XP_022783869.1
OG0001035	Nvec_NVE16333	XP_022793629.1, XP_022797775.1, XP_022797780.1
OG0001036	Nvec_vc1.1_XM_032384622.2, Nvec_vc1.1_XM_032384748.2	XP_022790488.1, XP_022790489.1
OG0001037	Nvec_vc1.1_XM_048728985.1, Nvec_vc1.1_XM_048729321.1, Nvec_vc1.1_XM_048732918.1	XP_022786027.1
OG0001038	Nvec_vc1.1_XM_048729050.1, Nvec_vc1.1_XM_048729051.1, Nvec_vc1.1_XM_048729052.1, Nvec_vc1.1_XM_048731716.1
OG0001039	Nvec_vc1.1_XM_048728937.1	XP_022779017.1, XP_022779018.1, XP_022779058.1
OG0001040	Nvec_vc1.1_XM_001639596.3, Nvec_vc1.1_XM_032369299.2, Nvec_vc1.1_XM_048729424.1, Nvec_vc1.1_XM_048729426.1
OG0001041	Nvec_vc1.1_XM_001639610.3, Nvec_vc1.1_XM_001639611.1	XP_022795307.1, XP_022795320.1
OG0001042	Nvec_vc1.1_XM_048728670.1	XP_022793024.1, XP_022796261.1, XP_022808206.1
OG0001043	Nvec_vc1.1_XM_032366203.2	XP_022802639.1, XP_022802640.1, XP_022802641.1
OG0001044	Nvec_vc1.1_XM_032379214.1, Nvec_vc1.1_XM_048719437.1, Nvec_vc1.1_XM_048728959.1	XP_022796121.1
OG0001045	Nvec_vc1.1_XM_032366184.2	XP_022784708.1, XP_022784728.1, XP_022784729.1
OG0001046	Nvec_vc1.1_XM_048720866.1, Nvec_vc1.1_XM_048729373.1	XP_022779645.1, XP_022796828.1
OG0001047	Nvec_vc1.1_XM_001626802.3, Nvec_vc1.1_XM_032378150.2, Nvec_vc1.1_XM_048723202.1	XP_022791885.1
OG0001048	Nvec_vc1.1_XM_032363478.2, Nvec_vc1.1_XM_032379541.2, Nvec_vc1.1_XM_048722023.1, Nvec_vc1.1_XM_048730482.1
OG0001049	Nvec_vc1.1_XM_001635025.3	XP_022804214.1, XP_022804218.1, XP_022804240.1
OG0001050	Nvec_vc1.1_XM_048729696.1	XP_022808307.1, XP_022810393.1, XP_022810397.1
OG0001051	Nvec_vc1.1_XM_001627638.3, Nvec_vc1.1_XM_032376614.2, Nvec_vc1.1_XM_032376615.2	XP_022794351.1
OG0001052	Nvec_vc1.1_XM_001627632.3, Nvec_vc1.1_XM_032374127.2	XP_022788085.1, XP_022809776.1
OG0001053	Nvec_vc1.1_XM_001640463.3	XP_022793942.1, XP_022793943.1, XP_022796487.1
OG0001054	Nvec_vc1.1_XM_032365852.2, Nvec_vc1.1_XM_048731747.1	XP_022809390.1, XP_022809394.1
OG0001055	Nvec_vc1.1_XM_001640543.3	XP_022782195.1, XP_022782221.1, XP_022782258.1
OG0001056	Nvec_NVE20290, Nvec_vc1.1_XM_032381645.2, Nvec_vc1.1_XM_048729717.1, Nvec_vc1.1_XM_048729930.1
OG0001057	Nvec_vc1.1_XM_048729832.1	XP_022786300.1, XP_022786322.1, XP_022788065.1
OG0001058	Nvec_vc1.1_XM_032363652.2, Nvec_vc1.1_XM_048730774.1	XP_022778755.1, XP_022801338.1
OG0001059	Nvec_vc1.1_XM_048730584.1	XP_022791167.1, XP_022791168.1, XP_022791170.1
OG0001060	Nvec_vc1.1_XM_048730254.1, Nvec_vc1.1_XM_048730535.1, Nvec_vc1.1_XM_048730538.1, Nvec_vc1.1_XM_048730541.1
OG0001061	Nvec_vc1.1_XM_032373132.2, Nvec_vc1.1_XM_032373136.2	XP_022780045.1, XP_022780104.1
OG0001062	Nvec_v1g209434, Nvec_vc1.1_XM_048721548.1, Nvec_vc1.1_XM_048734708.1	XP_022795886.1
OG0001063	Nvec_vc1.1_XM_032370764.2, Nvec_vc1.1_XM_032370771.2, Nvec_vc1.1_XM_048719436.1	XP_022806843.1
OG0001064	Nvec_vc1.1_XM_001625097.3, Nvec_vc1.1_XM_048731475.1	XP_022790166.1, XP_022790177.1
OG0001065	Nvec_vc1.1_XM_032370953.1, Nvec_vc1.1_XM_048731450.1, Nvec_vc1.1_XM_048731859.1	XP_022794553.1
OG0001066	Nvec_vc1.1_XM_048730868.1, Nvec_vc1.1_XM_048731452.1, Nvec_vc1.1_XM_048731788.1	XP_022787844.1
OG0001067	Nvec_NVE8786, Nvec_vc1.1_XM_032374679.2, Nvec_vc1.1_XM_048720908.1, Nvec_vc1.1_XM_048731247.1
OG0001068	Nvec_vc1.1_XM_048731668.1, Nvec_vc1.1_XM_048731676.1, Nvec_vc1.1_XM_048731677.1	XP_022781092.1
OG0001069	Nvec_vc1.1_XM_048721246.1, Nvec_vc1.1_XM_048731520.1	XP_022778826.1, XP_022795221.1
OG0001070	Nvec_vc1.1_XM_048731528.1, Nvec_vc1.1_XM_048731529.1, Nvec_vc1.1_XM_048731653.1	XP_022785813.1
OG0001071	Nvec_vc1.1_XM_001627855.3, Nvec_vc1.1_XM_048731351.1	XP_022780922.1, XP_022780933.1
OG0001072	Nvec_vc1.1_XM_032384905.2	XP_022805305.1, XP_022809446.1, XP_022809494.1
OG0001073	Nvec_vc1.1_XM_001626419.3	XP_022800367.1, XP_022803951.1, XP_022803968.1
OG0001074	Nvec_vc1.1_XM_032364219.2	XP_022782749.1, XP_022782760.1, XP_022782839.1
OG0001075	Nvec_vc1.1_XM_032364196.2	XP_022793899.1, XP_022794049.1, XP_022794080.1
OG0001076	Nvec_vc1.1_XM_032364177.2	XP_022778045.1, XP_022798998.1, XP_022799001.1
OG0001077	Nvec_vc1.1_XM_048731178.1	XP_022783803.1, XP_022783806.1, XP_022809359.1
OG0001078	Nvec_v1g132680, Nvec_v1g133090, Nvec_v1g135578, Nvec_v1g98147
OG0001079	Nvec_vc1.1_XM_048731524.1	XP_022789132.1, XP_022789135.1, XP_022789157.1
OG0001080	Nvec_vc1.1_XM_048731523.1	XP_022789134.1, XP_022789136.1, XP_022789148.1
OG0001081	Nvec_vc1.1_XM_048731616.1, Nvec_vc1.1_XM_048734004.1, Nvec_vc1.1_XM_048734588.1, Nvec_vc1.1_XM_048734590.1
OG0001082	Nvec_vc1.1_XM_032385013.2	XP_022786449.1, XP_022794582.1, XP_022794818.1
OG0001083	Nvec_vc1.1_XM_048731754.1, Nvec_vc1.1_XM_048731763.1, Nvec_vc1.1_XM_048731764.1, Nvec_vc1.1_XM_048731864.1
OG0001084	Nvec_vc1.1_XM_048731557.1	XP_022790133.1, XP_022796856.1, XP_022796858.1
OG0001085	Nvec_vc1.1_XM_032386070.2	XP_022787860.1, XP_022787871.1, XP_022787909.1
OG0001086	Nvec_vc1.1_XM_032378291.2	XP_022795495.1, XP_022795501.1, XP_022795510.1
OG0001087	Nvec_vc1.1_XM_032378273.2, Nvec_vc1.1_XM_048722498.1	XP_022800295.1, XP_022801726.1
OG0001088	Nvec_vc1.1_XM_048731576.1	XP_022778447.1, XP_022779087.1, XP_022782846.1
OG0001089	Nvec_vc1.1_XM_032379044.2, Nvec_vc1.1_XM_048730883.1	XP_022785311.1, XP_022785312.1
OG0001090	Nvec_vc1.1_XM_001626101.3, Nvec_vc1.1_XM_001626102.3, Nvec_vc1.1_XM_032364309.2, Nvec_vc1.1_XM_032382098.2
OG0001091	Nvec_vc1.1_XM_032379011.2, Nvec_vc1.1_XM_032379012.2, Nvec_vc1.1_XM_048733716.1, Nvec_vc1.1_XM_048733907.1
OG0001092	Nvec_vc1.1_XM_032380988.2	XP_022781703.1, XP_022781781.1, XP_022802301.1
OG0001093	Nvec_vc1.1_XM_001637262.3	XP_022788902.1, XP_022788904.1, XP_022800920.1
OG0001094	Nvec_vc1.1_XM_001637228.3	XP_022781414.1, XP_022781418.1, XP_022781432.1
OG0001095	Nvec_vc1.1_XM_032362681.2	XP_022805170.1, XP_022805176.1, XP_022805182.1
OG0001096	Nvec_vc1.1_XM_001638061.3, Nvec_vc1.1_XM_048732404.1, Nvec_vc1.1_XM_048732406.1	XP_022799611.1
OG0001097	Nvec_vc1.1_XM_048722384.1, Nvec_vc1.1_XM_048733040.1	XP_022781802.1, XP_022783344.1
OG0001098	Nvec_vc1.1_XM_048732003.1, Nvec_vc1.1_XM_048732004.1, Nvec_vc1.1_XM_048732018.1	XP_022788610.1
OG0001099	Nvec_vc1.1_XM_032376542.2, Nvec_vc1.1_XM_048732258.1, Nvec_vc1.1_XM_048732261.1, Nvec_vc1.1_XM_048732831.1
OG0001100	Nvec_vc1.1_XM_001627422.3, Nvec_vc1.1_XM_001627440.3, Nvec_vc1.1_XM_032370987.2, Nvec_vc1.1_XM_032375241.2
OG0001101	Nvec_vc1.1_XM_001628040.3, Nvec_vc1.1_XM_032375220.2, Nvec_vc1.1_XM_048733180.1, Nvec_vc1.1_XM_048733181.1
OG0001102	Nvec_vc1.1_XM_032374812.2, Nvec_vc1.1_XM_032374813.2, Nvec_vc1.1_XM_048733025.1, Nvec_vc1.1_XM_048733026.1
OG0001103	Nvec_vc1.1_XM_048731952.1, Nvec_vc1.1_XM_048731960.1, Nvec_vc1.1_XM_048732916.1	XP_022779213.1
OG0001104	Nvec_vc1.1_XM_032381518.2	XP_022787963.1, XP_022787964.1, XP_022787979.1
OG0001105	Nvec_vc1.1_XM_048733294.1	XP_022781228.1, XP_022788331.1, XP_022804689.1
OG0001106	Nvec_vc1.1_XM_001630635.3	XP_022800956.1, XP_022801469.1, XP_022801668.1
OG0001107	Nvec_vc1.1_XM_032367216.2, Nvec_vc1.1_XM_032367217.2, Nvec_vc1.1_XM_032367219.2, Nvec_vc1.1_XM_048733831.1
OG0001108	Nvec_vc1.1_XM_001641818.3	XP_022785733.1, XP_022795752.1, XP_022795760.1
OG0001109	Nvec_vc1.1_XM_048733724.1	XP_022799408.1, XP_022805994.1, XP_022806007.1
OG0001110	Nvec_NVE17415, Nvec_NVE24602, Nvec_NVE8034, Nvec_v1g167199
OG0001111	Nvec_vc1.1_XM_001622003.3	XP_022796440.1, XP_022797289.1, XP_022797290.1
OG0001112	Nvec_vc1.1_XM_048734718.1	XP_022778619.1, XP_022807431.1, XP_022809417.1
OG0001113	Nvec_vc1.1_XM_001639993.3, Nvec_vc1.1_XM_048734368.1	XP_022786319.1, XP_022795274.1
OG0001114	Nvec_vc1.1_XM_001626626.3	XP_022788195.1, XP_022807054.1, XP_022810268.1
OG0001115	Nvec_vc1.1_XM_001635746.3, Nvec_vc1.1_XM_048734557.1, Nvec_vc1.1_XM_048734558.1	XP_022790264.1
OG0001116	Nvec_vc1.1_XM_032377398.2	XP_022786368.1, XP_022786421.1, XP_022788848.1
OG0001117	Nvec_vc1.1_XM_048734335.1, Nvec_vc1.1_XM_048734617.1, Nvec_vc1.1_XM_048734618.1, Nvec_vc1.1_XM_048734709.1
OG0001118	Nvec_vc1.1_XM_048734688.1	XP_022800192.1, XP_022804926.1, XP_022804929.1
OG0001119	Nvec_vc1.1_XM_032372698.2, Nvec_vc1.1_XM_032374146.2	XP_022794838.1, XP_022806148.1
OG0001120	Nvec_vc1.1_XM_048720329.1	XP_022806138.1, XP_022806510.1, XP_022809676.1
OG0001121	Nvec_vc1.1_XM_001634043.3, Nvec_vc1.1_XM_032378460.2, Nvec_vc1.1_XM_032379428.2	XP_022792239.1
OG0001122	Nvec_vc1.1_XM_048719846.1, Nvec_vc1.1_XM_048719849.1, Nvec_vc1.1_XM_048719851.1	XP_022788415.1
OG0001123	Nvec_v1g227748, Nvec_v1g240809, Nvec_vc1.1_XM_048719374.1	XP_022799158.1
OG0001124	Nvec_vc1.1_XM_032368747.2, Nvec_vc1.1_XM_048719466.1, Nvec_vc1.1_XM_048720045.1	XP_022781970.1
OG0001125	Nvec_vc1.1_XM_032378615.2, Nvec_vc1.1_XM_032378617.2, Nvec_vc1.1_XM_048720059.1	XP_022795949.1
OG0001126	Nvec_vc1.1_XM_048720205.1	XP_022784576.1, XP_022784577.1, XP_022784594.1
OG0001127	Nvec_vc1.1_XM_032379203.2	XP_022783076.1, XP_022783151.1, XP_022789493.1
OG0001128	Nvec_vc1.1_XM_048719391.1	XP_022780270.1, XP_022800008.1, XP_022800023.1
OG0001129	Nvec_vc1.1_XM_001629006.3	XP_022787119.1, XP_022787156.1, XP_022787189.1
OG0001130	Nvec_vc1.1_XM_032365702.2	XP_022782934.1, XP_022796567.1, XP_022802584.1
OG0001131	Nvec_NVE164, Nvec_NVE909, Nvec_NVE910, Nvec_vc1.1_XM_032365130.2
OG0001132	Nvec_v1g238274, Nvec_vc1.1_XM_001641219.2	XP_022791104.1, XP_022791118.1
OG0001133	Nvec_vc1.1_XM_001628709.3, Nvec_vc1.1_XM_001628736.3, Nvec_vc1.1_XM_048720649.1, Nvec_vc1.1_XM_048721167.1
OG0001134	Nvec_NVE6615, Nvec_vc1.1_XM_032376012.2	XP_022778000.1, XP_022800351.1
OG0001135	Nvec_vc1.1_XM_048721154.1	XP_022780984.1, XP_022780985.1, XP_022780986.1
OG0001136	Nvec_vc1.1_XM_032382909.2	XP_022789982.1, XP_022790025.1, XP_022791613.1
OG0001137	Nvec_vc1.1_XM_048720751.1, Nvec_vc1.1_XM_048720757.1	XP_022799825.1, XP_022799834.1
OG0001138	Nvec_vc1.1_XM_032374680.2	XP_022779514.1, XP_022779584.1, XP_022779619.1
OG0001139	Nvec_vc1.1_XM_001621824.3	XP_022793725.1, XP_022808334.1, XP_022808338.1
OG0001140	Nvec_vc1.1_XM_032363290.2	XP_022785646.1, XP_022785680.1, XP_022785695.1
OG0001141	Nvec_vc1.1_XM_001638423.3	XP_022793785.1, XP_022793786.1, XP_022799794.1
OG0001142	Nvec_vc1.1_XM_032376820.2	XP_022791678.1, XP_022804460.1, XP_022804463.1
OG0001143	Nvec_vc1.1_XM_001628621.3, Nvec_vc1.1_XM_001628622.3, Nvec_vc1.1_XM_032376774.2	XP_022779625.1
OG0001144	Nvec_vc1.1_XM_032375299.2, Nvec_vc1.1_XM_048720601.1, Nvec_vc1.1_XM_048720604.1	XP_022803920.1
OG0001145	Nvec_vc1.1_XM_001625609.3, Nvec_vc1.1_XM_032373075.2	XP_022791671.1, XP_022793235.1
OG0001146	Nvec_vc1.1_XM_048721947.1, Nvec_vc1.1_XM_048721949.1	XP_022781347.1, XP_022781348.1
OG0001147	Nvec_vc1.1_XM_048722032.1	XP_022786495.1, XP_022786562.1, XP_022786578.1
OG0001148	Nvec_vc1.1_XM_048721422.1	XP_022781509.1, XP_022781609.1, XP_022783056.1
OG0001149	Nvec_vc1.1_XM_048721708.1	XP_022778672.1, XP_022803221.1, XP_022803224.1
OG0001150	Nvec_vc1.1_XM_001624600.3, Nvec_vc1.1_XM_001624603.3, Nvec_vc1.1_XM_048721348.1, Nvec_vc1.1_XM_048722059.1
OG0001151	Nvec_vc1.1_XM_032382979.2	XP_022782940.1, XP_022782946.1, XP_022783005.1
OG0001152	Nvec_vc1.1_XM_032367476.2, Nvec_vc1.1_XM_032371791.2, Nvec_vc1.1_XM_032383021.2	XP_022783022.1
OG0001153	Nvec_vc1.1_XM_001633704.3	XP_022779908.1, XP_022779927.1, XP_022779944.1
OG0001154	Nvec_vc1.1_XM_001622859.3, Nvec_vc1.1_XM_032369935.2, Nvec_vc1.1_XM_048723049.1	XP_022779568.1
OG0001155	Nvec_vc1.1_XM_048722735.1	XP_022787835.1, XP_022787840.1, XP_022798902.1
OG0001156	Nvec_vc1.1_XM_032385337.2	XP_022800641.1, XP_022800657.1, XP_022809826.1
OG0001157	Nvec_vc1.1_XM_001629759.3	XP_022802179.1, XP_022802193.1, XP_022807535.1
OG0001158	Nvec_vc1.1_XM_001633171.3, Nvec_vc1.1_XM_032371788.2	XP_022783435.1, XP_022785180.1
OG0001159	Nvec_vc1.1_XM_001624474.3	XP_022778638.1, XP_022780918.1, XP_022807351.1
OG0001160	Nvec_vc1.1_XM_048723030.1	XP_022779852.1, XP_022779907.1, XP_022786571.1
OG0001161	Nvec_vc1.1_XM_001624091.3, Nvec_vc1.1_XM_048722820.1, Nvec_vc1.1_XM_048722821.1	XP_022779841.1
OG0001162	Nvec_vc1.1_XM_048722412.1, Nvec_vc1.1_XM_048722414.1, Nvec_vc1.1_XM_048722486.1, Nvec_vc1.1_XM_048722833.1
OG0001163	Nvec_vc1.1_XM_032369674.2, Nvec_vc1.1_XM_048722424.1, Nvec_vc1.1_XM_048723022.1	XP_022784754.1
OG0001164	Nvec_vc1.1_XM_048722769.1, Nvec_vc1.1_XM_048722771.1, Nvec_vc1.1_XM_048722775.1, Nvec_vc1.1_XM_048722940.1
OG0001165	Nvec_vc1.1_XM_048723097.1	XP_022777544.1, XP_022789673.1, XP_022804878.1
OG0001166	Nvec_vc1.1_XM_032372799.2, Nvec_vc1.1_XM_048722341.1	XP_022781483.1, XP_022781491.1
OG0001167		XP_022777815.1, XP_022797653.1, XP_022797661.1, XP_022806306.1
OG0001168		XP_022802148.1, XP_022802149.1, XP_022802151.1, XP_022802156.1
OG0001169		XP_022785413.1, XP_022785475.1, XP_022785476.1, XP_022785498.1
OG0001170		XP_022792256.1, XP_022792305.1, XP_022792308.1, XP_022792312.1
OG0001171		XP_022805276.1, XP_022807239.1, XP_022807241.1, XP_022807242.1
OG0001172		XP_022792718.1, XP_022792730.1, XP_022801266.1, XP_022801283.1
OG0001173		XP_022794083.1, XP_022794085.1, XP_022794087.1, XP_022808642.1
OG0001174		XP_022777908.1, XP_022784464.1, XP_022784466.1, XP_022790183.1
OG0001175		XP_022782739.1, XP_022782747.1, XP_022782756.1, XP_022782822.1
OG0001176		XP_022789543.1, XP_022789572.1, XP_022789606.1, XP_022791554.1
OG0001177		XP_022777907.1, XP_022804340.1, XP_022804492.1, XP_022804502.1
OG0001178		XP_022786238.1, XP_022786253.1, XP_022786254.1, XP_022800802.1
OG0001179		XP_022778339.1, XP_022801137.1, XP_022801139.1, XP_022801147.1
OG0001180		XP_022792784.1, XP_022792842.1, XP_022792845.1, XP_022792846.1
OG0001181		XP_022777570.1, XP_022796039.1, XP_022796040.1, XP_022808233.1
OG0001182		XP_022805224.1, XP_022805226.1, XP_022805227.1, XP_022805229.1
OG0001183		XP_022781479.1, XP_022793046.1, XP_022797096.1, XP_022802376.1
OG0001184		XP_022777806.1, XP_022792515.1, XP_022799698.1, XP_022806677.1
OG0001185		XP_022806414.1, XP_022807133.1, XP_022807256.1, XP_022810360.1
OG0001186		XP_022782371.1, XP_022803463.1, XP_022809101.1, XP_022809103.1
OG0001187		XP_022782228.1, XP_022784874.1, XP_022788461.1, XP_022797595.1
OG0001188		XP_022797540.1, XP_022801539.1, XP_022805007.1, XP_022807843.1
OG0001189		XP_022792682.1, XP_022792734.1, XP_022792735.1, XP_022799526.1
OG0001190		XP_022778507.1, XP_022789720.1, XP_022789723.1, XP_022789752.1
OG0001191		XP_022785602.1, XP_022785603.1, XP_022802623.1, XP_022810316.1
OG0001192		XP_022783801.1, XP_022783809.1, XP_022783810.1, XP_022783811.1
OG0001193		XP_022780690.1, XP_022781839.1, XP_022781915.1, XP_022782398.1
OG0001194		XP_022802536.1, XP_022802540.1, XP_022802546.1, XP_022802549.1
OG0001195		XP_022777575.1, XP_022793788.1, XP_022797967.1, XP_022808473.1
OG0001196		XP_022780720.1, XP_022805923.1, XP_022806747.1, XP_022808672.1
OG0001197		XP_022779774.1, XP_022779775.1, XP_022779785.1, XP_022783101.1
OG0001198		XP_022798952.1, XP_022798953.1, XP_022798958.1, XP_022798959.1
OG0001199		XP_022777592.1, XP_022782288.1, XP_022804963.1, XP_022804966.1
OG0001200		XP_022792553.1, XP_022792563.1, XP_022806380.1, XP_022808637.1
OG0001201		XP_022778460.1, XP_022781275.1, XP_022781287.1, XP_022781321.1
OG0001202		XP_022777776.1, XP_022791839.1, XP_022795264.1, XP_022795265.1
OG0001203		XP_022782432.1, XP_022782463.1, XP_022782465.1, XP_022782482.1
OG0001204		XP_022794041.1, XP_022794042.1, XP_022794044.1, XP_022800305.1
OG0001205		XP_022778700.1, XP_022797958.1, XP_022798038.1, XP_022798045.1
OG0001206		XP_022791935.1, XP_022802166.1, XP_022802170.1, XP_022802171.1
OG0001207		XP_022777996.1, XP_022778270.1, XP_022783551.1, XP_022785069.1
OG0001208		XP_022784532.1, XP_022790923.1, XP_022801175.1, XP_022801535.1
OG0001209		XP_022789406.1, XP_022789424.1, XP_022789425.1, XP_022789429.1
OG0001210		XP_022778337.1, XP_022778961.1, XP_022780014.1, XP_022809965.1
OG0001211		XP_022778213.1, XP_022797605.1, XP_022802996.1, XP_022810423.1
OG0001212		XP_022786425.1, XP_022788227.1, XP_022789374.1, XP_022810543.1
OG0001213		XP_022780491.1, XP_022794638.1, XP_022802105.1, XP_022808127.1
OG0001214		XP_022779299.1, XP_022788449.1, XP_022804266.1, XP_022806312.1
OG0001215		XP_022777961.1, XP_022782286.1, XP_022787210.1, XP_022796543.1
OG0001216		XP_022780934.1, XP_022801999.1, XP_022807695.1, XP_022809034.1
OG0001217		XP_022786136.1, XP_022786137.1, XP_022786190.1, XP_022792203.1
OG0001218		XP_022786842.1, XP_022788931.1, XP_022805671.1, XP_022807064.1
OG0001219		XP_022777440.1, XP_022777441.1, XP_022782194.1, XP_022802023.1
OG0001220		XP_022777835.1, XP_022786634.1, XP_022799697.1, XP_022806744.1
OG0001221		XP_022786061.1, XP_022788258.1, XP_022809020.1, XP_022809098.1
OG0001222		XP_022777515.1, XP_022795034.1, XP_022807240.1, XP_022809894.1
OG0001223		XP_022788926.1, XP_022795322.1, XP_022797915.1, XP_022801120.1
OG0001224		XP_022783048.1, XP_022783102.1, XP_022783104.1, XP_022783143.1
OG0001225		XP_022804779.1, XP_022808478.1, XP_022809469.1, XP_022809908.1
OG0001226		XP_022787336.1, XP_022795365.1, XP_022795372.1, XP_022795373.1
OG0001227		XP_022795488.1, XP_022795490.1, XP_022795491.1, XP_022795494.1
OG0001228		XP_022783294.1, XP_022798402.1, XP_022806465.1, XP_022806973.1
OG0001229		XP_022785359.1, XP_022794561.1, XP_022794579.1, XP_022799147.1
OG0001230		XP_022779436.1, XP_022785990.1, XP_022794398.1, XP_022808393.1
OG0001231		XP_022796781.1, XP_022806520.1, XP_022807257.1, XP_022809506.1
OG0001232		XP_022779672.1, XP_022790226.1, XP_022794615.1, XP_022801307.1
OG0001233		XP_022778168.1, XP_022782246.1, XP_022790999.1, XP_022799931.1
OG0001234		XP_022777611.1, XP_022794753.1, XP_022796300.1, XP_022802164.1
OG0001235		XP_022790903.1, XP_022799253.1, XP_022799254.1, XP_022799263.1
OG0001236		XP_022798641.1, XP_022800835.1, XP_022804875.1, XP_022809866.1
OG0001237		XP_022777468.1, XP_022777764.1, XP_022803503.1, XP_022803504.1
OG0001238		XP_022792234.1, XP_022803021.1, XP_022807946.1, XP_022810145.1
OG0001239		XP_022778504.1, XP_022805972.1, XP_022805979.1, XP_022808099.1
OG0001240		XP_022797657.1, XP_022800932.1, XP_022800935.1, XP_022803861.1
OG0001241		XP_022777822.1, XP_022797407.1, XP_022808392.1, XP_022808545.1
OG0001242		XP_022780156.1, XP_022783985.1, XP_022802081.1, XP_022809536.1
OG0001243		XP_022777974.1, XP_022792491.1, XP_022809819.1, XP_022809820.1
OG0001244		XP_022790404.1, XP_022809579.1, XP_022809580.1, XP_022809581.1
OG0001245		XP_022778257.1, XP_022778725.1, XP_022803888.1, XP_022809014.1
OG0001246	Nvec_vc1.1_XM_048728918.1	XP_022794671.1, XP_022809276.1
OG0001247	Nvec_vc1.1_XM_001626771.3, Nvec_vc1.1_XM_001636392.3	XP_022810050.1
OG0001248	Nvec_vc1.1_XM_032370906.2, Nvec_vc1.1_XM_048728168.1, Nvec_vc1.1_XM_048729129.1
OG0001249	Nvec_vc1.1_XM_001635276.3	XP_022783488.1, XP_022783510.1
OG0001250	Nvec_vc1.1_XM_032374636.2	XP_022785216.1, XP_022787367.1
OG0001251	Nvec_vc1.1_XM_032378815.2, Nvec_vc1.1_XM_032385737.2	XP_022798640.1
OG0001252	Nvec_vc1.1_XM_032378750.2, Nvec_vc1.1_XM_032378751.1	XP_022805647.1
OG0001253	Nvec_vc1.1_XM_032378780.2	XP_022801155.1, XP_022810236.1
OG0001254	Nvec_vc1.1_XM_032378765.2	XP_022787633.1, XP_022795566.1
OG0001255	Nvec_vc1.1_XM_032386997.2, Nvec_vc1.1_XM_048729565.1	XP_022800671.1
OG0001256	Nvec_vc1.1_XM_032378797.2, Nvec_vc1.1_XM_032378799.2	XP_022796561.1
OG0001257	Nvec_vc1.1_XM_032379955.2, Nvec_vc1.1_XM_048724103.1, Nvec_vc1.1_XM_048732540.1
OG0001258	Nvec_vc1.1_XM_048720264.1, Nvec_vc1.1_XM_048726025.1	XP_022802712.1
OG0001259	Nvec_v1g143195, Nvec_vc1.1_XM_048728346.1	XP_022784168.1
OG0001260	Nvec_vc1.1_XM_032387146.2	XP_022788386.1, XP_022804377.1
OG0001261	Nvec_vc1.1_XM_001637156.3	XP_022803024.1, XP_022803041.1
OG0001262	Nvec_vc1.1_XM_048731204.1	XP_022780536.1, XP_022809141.1
OG0001263	Nvec_vc1.1_XM_001640145.3, Nvec_vc1.1_XM_032365453.2, Nvec_vc1.1_XM_048731262.1
OG0001264	Nvec_vc1.1_XM_001637187.3, Nvec_vc1.1_XM_001637188.3	XP_022782123.1
OG0001265	Nvec_vc1.1_XM_032379840.2	XP_022783943.1, XP_022783965.1
OG0001266	Nvec_vc1.1_XM_032379820.2	XP_022779693.1, XP_022779781.1
OG0001267	Nvec_vc1.1_XM_001638935.3, Nvec_vc1.1_XM_032374835.2	XP_022802028.1
OG0001268	Nvec_vc1.1_XM_032374857.2, Nvec_vc1.1_XM_032375752.2, Nvec_vc1.1_XM_048731539.1
OG0001269	Nvec_vc1.1_XM_001638954.3, Nvec_vc1.1_XM_032371963.1	XP_022794709.1
OG0001270	Nvec_vc1.1_XM_048723330.1	XP_022787013.1, XP_022787015.1
OG0001271	Nvec_vc1.1_XM_032363874.2	XP_022796023.1, XP_022796024.1
OG0001272	Nvec_vc1.1_XM_032385159.2, Nvec_vc1.1_XM_032385168.2, Nvec_vc1.1_XM_048728457.1
OG0001273	Nvec_vc1.1_XM_032363927.2	XP_022786597.1, XP_022786643.1
OG0001274	Nvec_vc1.1_XM_032363896.2, Nvec_vc1.1_XM_048730847.1	XP_022791437.1
OG0001275	Nvec_vc1.1_XM_032363943.2	XP_022805297.1, XP_022806928.1
OG0001276	Nvec_vc1.1_XM_001640173.3	XP_022781215.1, XP_022781274.1
OG0001277	Nvec_vc1.1_XM_001640238.3, Nvec_vc1.1_XM_048732376.1	XP_022797543.1
OG0001278	Nvec_vc1.1_XM_032365292.2	XP_022783068.1, XP_022791480.1
OG0001279	Nvec_vc1.1_XM_001640218.3, Nvec_vc1.1_XM_032371520.2	XP_022802013.1
OG0001280	Nvec_vc1.1_XM_032365366.2	XP_022805092.1, XP_022805101.1
OG0001281	Nvec_vc1.1_XM_001640073.3	XP_022778305.1, XP_022798645.1
OG0001282	Nvec_vc1.1_XM_048724433.1	XP_022778304.1, XP_022798616.1
OG0001283	Nvec_vc1.1_XM_048728369.1	XP_022792437.1, XP_022808567.1
OG0001284	Nvec_vc1.1_XM_032376150.2	XP_022793589.1, XP_022805073.1
OG0001285	Nvec_vc1.1_XM_001637411.3	XP_022778427.1, XP_022796527.1
OG0001286	Nvec_vc1.1_XM_032361890.2	XP_022806891.1, XP_022806899.1
OG0001287	Nvec_vc1.1_XM_032361892.2, Nvec_vc1.1_XM_048727585.1	XP_022787053.1
OG0001288	Nvec_vc1.1_XM_032385662.2	XP_022790842.1, XP_022798174.1
OG0001289	Nvec_vc1.1_XM_001636002.3, Nvec_vc1.1_XM_032367673.2, Nvec_vc1.1_XM_048721102.1
OG0001290	Nvec_vc1.1_XM_048729361.1, Nvec_vc1.1_XM_048729433.1, Nvec_vc1.1_XM_048733832.1
OG0001291	Nvec_vc1.1_XM_032364604.2, Nvec_vc1.1_XM_048730810.1	XP_022793292.1
OG0001292	Nvec_vc1.1_XM_032385679.2	XP_022807445.1, XP_022807446.1
OG0001293	Nvec_vc1.1_XM_048722048.1, Nvec_vc1.1_XM_048728635.1, Nvec_vc1.1_XM_048731398.1
OG0001294	Nvec_vc1.1_XM_048728396.1, Nvec_vc1.1_XM_048731287.1	XP_022783088.1
OG0001295	Nvec_vc1.1_XM_048722628.1, Nvec_vc1.1_XM_048724937.1	XP_022783087.1
OG0001296	Nvec_vc1.1_XM_048723768.1	XP_022784584.1, XP_022787415.1
OG0001297	Nvec_vc1.1_XM_001625365.3, Nvec_vc1.1_XM_032372837.2	XP_022791486.1
OG0001298	Nvec_vc1.1_XM_032370686.2, Nvec_vc1.1_XM_048720826.1	XP_022802282.1
OG0001299	Nvec_vc1.1_XM_048727260.1, Nvec_vc1.1_XM_048730845.1	XP_022782131.1
OG0001300	Nvec_vc1.1_XM_048727527.1, Nvec_vc1.1_XM_048728864.1	XP_022787218.1
OG0001301	Nvec_vc1.1_XM_001621645.3, Nvec_vc1.1_XM_048726404.1	XP_022783181.1
OG0001302	Nvec_vc1.1_XM_032364406.2, Nvec_vc1.1_XM_032374688.2	XP_022779623.1
OG0001303	Nvec_vc1.1_XM_001622870.3, Nvec_vc1.1_XM_048720247.1	XP_022801472.1
OG0001304	Nvec_vc1.1_XM_048729056.1	XP_022801798.1, XP_022801824.1
OG0001305	Nvec_v1g87719, Nvec_vc1.1_XM_001631511.3, Nvec_vc1.1_XM_001639069.3
OG0001306	Nvec_vc1.1_XM_032373017.2	XP_022777660.1, XP_022809916.1
OG0001307	Nvec_vc1.1_XM_001625540.3, Nvec_vc1.1_XM_001625541.3	XP_022798160.1
OG0001308	Nvec_vc1.1_XM_048720606.1, Nvec_vc1.1_XM_048728387.1, Nvec_vc1.1_XM_048730012.1
OG0001309	Nvec_vc1.1_XM_048728395.1	XP_022795178.1, XP_022795180.1
OG0001310	Nvec_vc1.1_XM_001623354.3, Nvec_vc1.1_XM_032370467.2	XP_022798153.1
OG0001311	Nvec_vc1.1_XM_001634579.3	XP_022777956.1, XP_022783469.1
OG0001312	Nvec_vc1.1_XM_048725832.1	XP_022779768.1, XP_022779769.1
OG0001313	Nvec_vc1.1_XM_001634559.3	XP_022778403.1, XP_022807961.1
OG0001314	Nvec_vc1.1_XM_032384064.2	XP_022779720.1, XP_022798800.1
OG0001315	Nvec_vc1.1_XM_048726052.1	XP_022779773.1, XP_022806762.1
OG0001316	Nvec_vc1.1_XM_001634572.3	XP_022784575.1, XP_022784607.1
OG0001317	Nvec_vc1.1_XM_001632634.3, Nvec_vc1.1_XM_048726393.1, Nvec_vc1.1_XM_048726552.1
OG0001318	Nvec_vc1.1_XM_001632619.3	XP_022778631.1, XP_022787073.1
OG0001319	Nvec_vc1.1_XM_032376388.2	XP_022778262.1, XP_022799823.1
OG0001320	Nvec_v1g245614, Nvec_vc1.1_XM_001628241.3	XP_022793588.1
OG0001321	Nvec_v1g213132, Nvec_vc1.1_XM_001628271.3, Nvec_vc1.1_XM_048726161.1
OG0001322	Nvec_vc1.1_XM_001628273.3, Nvec_vc1.1_XM_048726153.1	XP_022803556.1
OG0001323	Nvec_vc1.1_XM_048727088.1	XP_022800631.1, XP_022808890.1
OG0001324	Nvec_vc1.1_XM_001625752.3	XP_022802200.1, XP_022805697.1
OG0001325	Nvec_vc1.1_XM_032373272.2, Nvec_vc1.1_XM_048724169.1, Nvec_vc1.1_XM_048726596.1
OG0001326	Nvec_vc1.1_XM_048728409.1	XP_022777957.1, XP_022783467.1
OG0001327	Nvec_vc1.1_XM_001633302.3, Nvec_vc1.1_XM_032372185.2, Nvec_vc1.1_XM_048731600.1
OG0001328	Nvec_vc1.1_XM_048727185.1	XP_022778054.1, XP_022805093.1
OG0001329	Nvec_NVE9886, Nvec_vc1.1_XM_032362855.2, Nvec_vc1.1_XM_048724900.1
OG0001330	Nvec_vc1.1_XM_001638152.3	XP_022781471.1, XP_022781475.1
OG0001331	Nvec_vc1.1_XM_032362969.2	XP_022777530.1, XP_022783941.1
OG0001332	Nvec_vc1.1_XM_032362986.2	XP_022797473.1, XP_022797495.1
OG0001333	Nvec_vc1.1_XM_001629629.3	XP_022787335.1, XP_022787349.1
OG0001334	Nvec_vc1.1_XM_048723195.1, Nvec_vc1.1_XM_048724378.1	XP_022788297.1
OG0001335	Nvec_vc1.1_XM_001635622.3, Nvec_vc1.1_XM_032366240.2, Nvec_vc1.1_XM_048724237.1
OG0001336	Nvec_vc1.1_XM_032385222.2, Nvec_vc1.1_XM_032385230.1, Nvec_vc1.1_XM_048723824.1
OG0001337	Nvec_vc1.1_XM_001635599.3	XP_022787483.1, XP_022787487.1
OG0001338	Nvec_vc1.1_XM_048724160.1, Nvec_vc1.1_XM_048724161.1	XP_022789287.1
OG0001339	Nvec_vc1.1_XM_001635609.3, Nvec_vc1.1_XM_048723624.1, Nvec_vc1.1_XM_048723625.1
OG0001340	Nvec_vc1.1_XM_001635675.3, Nvec_vc1.1_XM_032372974.2, Nvec_vc1.1_XM_048734249.1
OG0001341	Nvec_NVE19743, Nvec_vc1.1_XM_032374008.2	XP_022804780.1
OG0001342	Nvec_vc1.1_XM_048722758.1	XP_022784479.1, XP_022807441.1
OG0001343	Nvec_vc1.1_XM_032377735.2, Nvec_vc1.1_XM_032378654.2	XP_022788062.1
OG0001344	Nvec_vc1.1_XM_048724353.1	XP_022781043.1, XP_022782696.1
OG0001345	Nvec_NVE11226, Nvec_vc1.1_XM_032366957.2	XP_022796319.1
OG0001346	Nvec_vc1.1_XM_001636588.3, Nvec_vc1.1_XM_032362420.2, Nvec_vc1.1_XM_032386376.2
OG0001347	Nvec_vc1.1_XM_032386048.2, Nvec_vc1.1_XM_048723525.1	XP_022801076.1
OG0001348	Nvec_vc1.1_XM_048724273.1	XP_022784322.1, XP_022785119.1
OG0001349	Nvec_vc1.1_XM_032373123.2, Nvec_vc1.1_XM_048724005.1	XP_022800437.1
OG0001350	Nvec_vc1.1_XM_001628819.3, Nvec_vc1.1_XM_032362392.2	XP_022804012.1
OG0001351	Nvec_vc1.1_XM_048723832.1	XP_022794606.1, XP_022808176.1
OG0001352	Nvec_vc1.1_XM_032362489.2, Nvec_vc1.1_XM_048723928.1	XP_022785951.1
OG0001353	Nvec_vc1.1_XM_048723760.1, Nvec_vc1.1_XM_048729964.1, Nvec_vc1.1_XM_048731250.1
OG0001354	Nvec_vc1.1_XM_048723631.1	XP_022798707.1, XP_022800481.1
OG0001355	Nvec_vc1.1_XM_048724182.1	XP_022808717.1, XP_022808961.1
OG0001356	Nvec_vc1.1_XM_001628277.3, Nvec_vc1.1_XM_032386759.2, Nvec_vc1.1_XM_048724192.1
OG0001357	Nvec_vc1.1_XM_032366450.2	XP_022798507.1, XP_022801067.1
OG0001358	Nvec_vc1.1_XM_048723306.1, Nvec_vc1.1_XM_048724193.1, Nvec_vc1.1_XM_048724233.1
OG0001359	Nvec_v1g238399, Nvec_vc1.1_XM_032370039.2, Nvec_vc1.1_XM_048722209.1
OG0001360	Nvec_v1g160811, Nvec_vc1.1_XM_001640937.3	XP_022788269.1
OG0001361	Nvec_vc1.1_XM_032366336.2	XP_022778701.1, XP_022792747.1
OG0001362	Nvec_vc1.1_XM_032366429.2	XP_022804167.1, XP_022804190.1
OG0001363	Nvec_vc1.1_XM_048723174.1, Nvec_vc1.1_XM_048723866.1	XP_022801058.1
OG0001364	Nvec_vc1.1_XM_048723771.1	XP_022790756.1, XP_022790798.1
OG0001365	Nvec_vc1.1_XM_032375510.1, Nvec_vc1.1_XM_048724140.1	XP_022804451.1
OG0001366	Nvec_vc1.1_XM_048723418.1	XP_022792035.1, XP_022792036.1
OG0001367	Nvec_vc1.1_XM_032383688.1	XP_022800468.1, XP_022800469.1
OG0001368	Nvec_vc1.1_XM_001634172.3, Nvec_vc1.1_XM_032383627.2	XP_022796317.1
OG0001369	Nvec_vc1.1_XM_048724320.1	XP_022786079.1, XP_022802598.1
OG0001370	Nvec_vc1.1_XM_032383664.2	XP_022786072.1, XP_022786088.1
OG0001371	Nvec_vc1.1_XM_032383649.2	XP_022779277.1, XP_022805840.1
OG0001372	Nvec_vc1.1_XM_001634199.3, Nvec_vc1.1_XM_032383677.2	XP_022803778.1
OG0001373	Nvec_vc1.1_XM_001634267.3, Nvec_vc1.1_XM_048721705.1	XP_022807580.1
OG0001374	Nvec_v1g238000, Nvec_vc1.1_XM_032377401.2, Nvec_vc1.1_XM_032380124.2
OG0001375	Nvec_vc1.1_XM_032366890.2	XP_022792909.1, XP_022792922.1
OG0001376	Nvec_NVE12939	XP_022790345.1, XP_022810619.1
OG0001377	Nvec_vc1.1_XM_032367057.2, Nvec_vc1.1_XM_048724445.1, Nvec_vc1.1_XM_048724733.1
OG0001378	Nvec_NVE12953	XP_022794658.1, XP_022794693.1
OG0001379	Nvec_vc1.1_XM_001624473.3, Nvec_vc1.1_XM_032363257.2, Nvec_vc1.1_XM_032366963.2
OG0001380	Nvec_vc1.1_XM_001625380.3, Nvec_vc1.1_XM_001641447.3, Nvec_vc1.1_XM_032372988.2
OG0001381	Nvec_vc1.1_XM_032368076.2, Nvec_vc1.1_XM_048721143.1, Nvec_vc1.1_XM_048723541.1
OG0001382	Nvec_vc1.1_XM_001641453.3	XP_022798523.1, XP_022801056.1
OG0001383	Nvec_vc1.1_XM_001641576.3, Nvec_vc1.1_XM_032385370.2	XP_022783010.1
OG0001384	Nvec_vc1.1_XM_032367014.2, Nvec_vc1.1_XM_048724037.1	XP_022788714.1
OG0001385	Nvec_vc1.1_XM_032367083.2	XP_022789964.1, XP_022805237.1
OG0001386	Nvec_vc1.1_XM_032366892.2	XP_022785085.1, XP_022793272.1
OG0001387	Nvec_vc1.1_XM_001641595.3	XP_022788300.1, XP_022788303.1
OG0001388	Nvec_vc1.1_XM_032366858.2	XP_022786068.1, XP_022801908.1
OG0001389	Nvec_vc1.1_XM_001636753.3	XP_022796080.1, XP_022796088.1
OG0001390	Nvec_vc1.1_XM_001628129.2, Nvec_vc1.1_XM_001636807.3, Nvec_vc1.1_XM_048726776.1
OG0001391	Nvec_vc1.1_XM_048722179.1	XP_022778612.1, XP_022785118.1
OG0001392	Nvec_vc1.1_XM_032385514.2	XP_022785141.1, XP_022785177.1
OG0001393	Nvec_vc1.1_XM_032383564.2, Nvec_vc1.1_XM_032385527.2, Nvec_vc1.1_XM_048727099.1
OG0001394	Nvec_vc1.1_XM_032385566.2, Nvec_vc1.1_XM_032385569.2	XP_022782459.1
OG0001395	Nvec_vc1.1_XM_032377911.2	XP_022789928.1, XP_022789935.1
OG0001396	Nvec_v1g219290, Nvec_vc1.1_XM_001619503.3, Nvec_vc1.1_XM_032377900.2
OG0001397	Nvec_vc1.1_XM_032372510.2	XP_022793398.1, XP_022807066.1
OG0001398	Nvec_vc1.1_XM_032372527.2	XP_022807092.1, XP_022809878.1
OG0001399	Nvec_vc1.1_XM_032372521.2, Nvec_vc1.1_XM_048723370.1	XP_022792017.1
OG0001400	Nvec_vc1.1_XM_001620607.3	XP_022794785.1, XP_022794822.1
OG0001401	Nvec_vc1.1_XM_048721511.1	XP_022792264.1, XP_022792890.1
OG0001402	Nvec_vc1.1_XM_001647471.3	XP_022791615.1, XP_022791657.1
OG0001403	Nvec_vc1.1_XM_001630155.3	XP_022794466.1, XP_022794467.1
OG0001404	Nvec_vc1.1_XM_032378651.2	XP_022798717.1, XP_022798728.1
OG0001405	Nvec_vc1.1_XM_001630125.3	XP_022796248.1, XP_022796250.1
OG0001406	Nvec_vc1.1_XM_048723386.1, Nvec_vc1.1_XM_048723736.1, Nvec_vc1.1_XM_048723745.1
OG0001407	Nvec_vc1.1_XM_048723457.1	XP_022788291.1, XP_022791277.1
OG0001408	Nvec_vc1.1_XM_001624980.3	XP_022798515.1, XP_022798516.1
OG0001409	Nvec_NVE12640, Nvec_NVE16190, Nvec_vc1.1_XM_048734551.1
OG0001410	Nvec_vc1.1_XM_048723344.1, Nvec_vc1.1_XM_048729381.1	XP_022793407.1
OG0001411	Nvec_vc1.1_XM_032382648.2, Nvec_vc1.1_XM_048723322.1	XP_022791619.1
OG0001412	Nvec_vc1.1_XM_032376763.2, Nvec_vc1.1_XM_048724185.1	XP_022797871.1
OG0001413	Nvec_vc1.1_XM_032382686.2, Nvec_vc1.1_XM_048725088.1, Nvec_vc1.1_XM_048725588.1
OG0001414	Nvec_vc1.1_XM_032372325.2, Nvec_vc1.1_XM_032372690.2, Nvec_vc1.1_XM_032382674.1
OG0001415	Nvec_vc1.1_XM_001633388.3, Nvec_vc1.1_XM_032372333.2	XP_022788821.1
OG0001416	Nvec_vc1.1_XM_048724783.1	XP_022789200.1, XP_022789246.1
OG0001417	Nvec_vc1.1_XM_001637038.3	XP_022794126.1, XP_022800656.1
OG0001418	Nvec_vc1.1_XM_001637035.3	XP_022778253.1, XP_022807540.1
OG0001419	Nvec_vc1.1_XM_001632308.3, Nvec_vc1.1_XM_032387010.2	XP_022800196.1
OG0001420	Nvec_vc1.1_XM_048724707.1, Nvec_vc1.1_XM_048724708.1, Nvec_vc1.1_XM_048725635.1
OG0001421	Nvec_vc1.1_XM_032372659.2, Nvec_vc1.1_XM_032381507.2	XP_022806224.1
OG0001422	Nvec_vc1.1_XM_001634021.3, Nvec_vc1.1_XM_032383408.2	XP_022782690.1
OG0001423	Nvec_vc1.1_XM_032376509.2	XP_022777625.1, XP_022783643.1
OG0001424	Nvec_vc1.1_XM_032383835.2, Nvec_vc1.1_XM_048733566.1, Nvec_vc1.1_XM_048733567.1
OG0001425	Nvec_vc1.1_XM_001632846.3, Nvec_vc1.1_XM_032382955.2, Nvec_vc1.1_XM_048720745.1
OG0001426	Nvec_vc1.1_XM_048724493.1, Nvec_vc1.1_XM_048725464.1	XP_022779245.1
OG0001427	Nvec_vc1.1_XM_048724778.1	XP_022778260.1, XP_022810306.1
OG0001428	Nvec_NVE23569, Nvec_vc1.1_XM_048732691.1	XP_022793258.1
OG0001429	Nvec_vc1.1_XM_001633034.3	XP_022785652.1, XP_022785682.1
OG0001430	Nvec_vc1.1_XM_032382173.2	XP_022806675.1, XP_022808076.1
OG0001431	Nvec_vc1.1_XM_001638645.3, Nvec_vc1.1_XM_048725626.1, Nvec_vc1.1_XM_048733379.1
OG0001432	Nvec_vc1.1_XM_001624046.3, Nvec_vc1.1_XM_032365104.2	XP_022792313.1
OG0001433	Nvec_vc1.1_XM_048725649.1	XP_022784780.1, XP_022784781.1
OG0001434	Nvec_vc1.1_XM_048725264.1, Nvec_vc1.1_XM_048725265.1, Nvec_vc1.1_XM_048725544.1
OG0001435	Nvec_vc1.1_XM_048721061.1, Nvec_vc1.1_XM_048725515.1, Nvec_vc1.1_XM_048732055.1
OG0001436	Nvec_v1g233379, Nvec_v1g233380, Nvec_vc1.1_XM_001627177.2
OG0001437	Nvec_vc1.1_XM_001624947.3, Nvec_vc1.1_XM_001626859.3, Nvec_vc1.1_XM_001635125.3
OG0001438	Nvec_vc1.1_XM_048724580.1	XP_022790114.1, XP_022803608.1
OG0001439	Nvec_vc1.1_XM_001624970.3, Nvec_vc1.1_XM_032372346.2	XP_022789185.1
OG0001440	Nvec_vc1.1_XM_032383213.2	XP_022795806.1, XP_022795807.1
OG0001441	Nvec_vc1.1_XM_032374855.2, Nvec_vc1.1_XM_032383152.2, Nvec_vc1.1_XM_048725454.1
OG0001442	Nvec_vc1.1_XM_032383140.2	XP_022801095.1, XP_022801669.1
OG0001443	Nvec_vc1.1_XM_048724713.1	XP_022782436.1, XP_022807344.1
OG0001444	Nvec_vc1.1_XM_001631627.3, Nvec_vc1.1_XM_001631628.3	XP_022789806.1
OG0001445	Nvec_vc1.1_XM_048725343.1, Nvec_vc1.1_XM_048725349.1	XP_022806051.1
OG0001446	Nvec_vc1.1_XM_001632416.3, Nvec_vc1.1_XM_001632417.3	XP_022793381.1
OG0001447	Nvec_vc1.1_XM_032373685.2, Nvec_vc1.1_XM_032373686.2, Nvec_vc1.1_XM_048725304.1
OG0001448	Nvec_vc1.1_XM_001633451.3, Nvec_vc1.1_XM_032384308.2, Nvec_vc1.1_XM_048725203.1
OG0001449	Nvec_vc1.1_XM_048724753.1	XP_022792466.1, XP_022792481.1
OG0001450	Nvec_vc1.1_XM_048725266.1, Nvec_vc1.1_XM_048725449.1	XP_022792496.1
OG0001451	Nvec_vc1.1_XM_032382745.2	XP_022797458.1, XP_022797461.1
OG0001452	Nvec_vc1.1_XM_001622535.3	XP_022793510.1, XP_022793520.1
OG0001453	Nvec_NVE19871, Nvec_vc1.1_XM_032383994.2, Nvec_vc1.1_XM_048720118.1
OG0001454	Nvec_vc1.1_XM_032374537.2	XP_022783907.1, XP_022803837.1
OG0001455	Nvec_vc1.1_XM_048724533.1	XP_022793241.1, XP_022793261.1
OG0001456	Nvec_vc1.1_XM_001639781.3	XP_022797860.1, XP_022798168.1
OG0001457	Nvec_vc1.1_XM_048725028.1	XP_022778343.1, XP_022792290.1
OG0001458	Nvec_vc1.1_XM_001639802.3, Nvec_vc1.1_XM_048723134.1	XP_022780750.1
OG0001459	Nvec_vc1.1_XM_048725023.1	XP_022783900.1, XP_022800397.1
OG0001460	Nvec_vc1.1_XM_048724577.1	XP_022805467.1, XP_022808526.1
OG0001461	Nvec_vc1.1_XM_048724583.1	XP_022796866.1, XP_022799195.1
OG0001462	Nvec_vc1.1_XM_001626810.3, Nvec_vc1.1_XM_001638540.3, Nvec_vc1.1_XM_001638603.3
OG0001463	Nvec_vc1.1_XM_032363460.2	XP_022796677.1, XP_022797053.1
OG0001464	Nvec_vc1.1_XM_032363378.2	XP_022789567.1, XP_022789596.1
OG0001465	Nvec_vc1.1_XM_001638629.3	XP_022789222.1, XP_022789233.1
OG0001466	Nvec_vc1.1_XM_032367456.2	XP_022779420.1, XP_022779482.1
OG0001467	Nvec_vc1.1_XM_032367713.2, Nvec_vc1.1_XM_048734130.1, Nvec_vc1.1_XM_048734644.1
OG0001468	Nvec_vc1.1_XM_001641879.3	XP_022783575.1, XP_022783608.1
OG0001469	Nvec_vc1.1_XM_001642000.3, Nvec_vc1.1_XM_048725149.1	XP_022795804.1
OG0001470	Nvec_vc1.1_XM_001641865.3	XP_022788395.1, XP_022788408.1
OG0001471	Nvec_vc1.1_XM_001627362.3	XP_022789850.1, XP_022789855.1
OG0001472	Nvec_vc1.1_XM_032375697.2, Nvec_vc1.1_XM_048724903.1	XP_022782870.1
OG0001473	Nvec_vc1.1_XM_001634427.3	XP_022779405.1, XP_022800992.1
OG0001474	Nvec_vc1.1_XM_048724790.1, Nvec_vc1.1_XM_048724798.1	XP_022798521.1
OG0001475	Nvec_vc1.1_XM_048724477.1	XP_022778663.1, XP_022801290.1
OG0001476	Nvec_vc1.1_XM_001627194.3	XP_022790829.1, XP_022790830.1
OG0001477	Nvec_vc1.1_XM_001627213.3	XP_022792854.1, XP_022792873.1
OG0001478	Nvec_vc1.1_XM_032378310.2, Nvec_vc1.1_XM_032379711.2, Nvec_vc1.1_XM_032384225.2
OG0001479	Nvec_vc1.1_XM_048724481.1	XP_022788758.1, XP_022804382.1
OG0001480	Nvec_vc1.1_XM_048725179.1	XP_022787290.1, XP_022808541.1
OG0001481	Nvec_vc1.1_XM_048725427.1, Nvec_vc1.1_XM_048728907.1, Nvec_vc1.1_XM_048733691.1
OG0001482	Nvec_vc1.1_XM_001623098.3, Nvec_vc1.1_XM_001638846.3	XP_022782054.1
OG0001483	Nvec_vc1.1_XM_032372400.2, Nvec_vc1.1_XM_032373051.2	XP_022803596.1
OG0001484	Nvec_NVE20383, Nvec_vc1.1_XM_032370638.2, Nvec_vc1.1_XM_048727562.1
OG0001485	Nvec_vc1.1_XM_032385862.2, Nvec_vc1.1_XM_048723188.1	XP_022804670.1
OG0001486	Nvec_vc1.1_XM_032380114.2, Nvec_vc1.1_XM_048726965.1	XP_022786805.1
OG0001487	Nvec_vc1.1_XM_048726226.1, Nvec_vc1.1_XM_048726227.1, Nvec_vc1.1_XM_048730041.1
OG0001488	Nvec_vc1.1_XM_048726217.1	XP_022803695.1, XP_022803705.1
OG0001489	Nvec_vc1.1_XM_001623532.3	XP_022778627.1, XP_022803694.1
OG0001490	Nvec_vc1.1_XM_032376131.2, Nvec_vc1.1_XM_048726026.1, Nvec_vc1.1_XM_048730449.1
OG0001491	Nvec_vc1.1_XM_001622418.3	XP_022791944.1, XP_022791945.1
OG0001492	Nvec_vc1.1_XM_048727120.1	XP_022807852.1, XP_022807853.1
OG0001493	Nvec_vc1.1_XM_048727116.1	XP_022793067.1, XP_022807851.1
OG0001494	Nvec_vc1.1_XM_001631884.3, Nvec_vc1.1_XM_048726079.1	XP_022798887.1
OG0001495	Nvec_vc1.1_XM_032364563.2, Nvec_vc1.1_XM_032380866.2, Nvec_vc1.1_XM_032380887.2
OG0001496	Nvec_vc1.1_XM_032380898.2	XP_022785772.1, XP_022790714.1
OG0001497	Nvec_vc1.1_XM_032364509.2, Nvec_vc1.1_XM_032380902.2	XP_022798846.1
OG0001498	Nvec_vc1.1_XM_048726103.1, Nvec_vc1.1_XM_048726104.1, Nvec_vc1.1_XM_048726106.1
OG0001499	Nvec_vc1.1_XM_048726383.1	XP_022795046.1, XP_022802814.1
OG0001500	Nvec_vc1.1_XM_032375108.2, Nvec_vc1.1_XM_032375141.2, Nvec_vc1.1_XM_032380287.2
OG0001501	Nvec_vc1.1_XM_032370497.2	XP_022777718.1, XP_022798436.1
OG0001502	Nvec_vc1.1_XM_048727008.1, Nvec_vc1.1_XM_048727023.1	XP_022802070.1
OG0001503	Nvec_vc1.1_XM_048727013.1, Nvec_vc1.1_XM_048727021.1	XP_022802067.1
OG0001504	Nvec_vc1.1_XM_048727046.1	XP_022808599.1, XP_022808722.1
OG0001505	Nvec_vc1.1_XM_001633306.3, Nvec_vc1.1_XM_048726930.1	XP_022790717.1
OG0001506	Nvec_vc1.1_XM_048726672.1	XP_022790734.1, XP_022790735.1
OG0001507	Nvec_vc1.1_XM_032382409.2	XP_022778359.1, XP_022790626.1
OG0001508	Nvec_vc1.1_XM_032382352.2	XP_022781175.1, XP_022782915.1
OG0001509	Nvec_vc1.1_XM_032380153.2, Nvec_vc1.1_XM_048726249.1	XP_022793636.1
OG0001510	Nvec_vc1.1_XM_001623615.3, Nvec_vc1.1_XM_048726101.1	XP_022792063.1
OG0001511	Nvec_vc1.1_XM_001623602.3, Nvec_vc1.1_XM_032368641.2	XP_022792092.1
OG0001512	Nvec_vc1.1_XM_032368638.2, Nvec_vc1.1_XM_048726258.1	XP_022807139.1
OG0001513	Nvec_vc1.1_XM_001622225.3	XP_022794241.1, XP_022798753.1
OG0001514	Nvec_vc1.1_XM_048726919.1, Nvec_vc1.1_XM_048732660.1, Nvec_vc1.1_XM_048732662.1
OG0001515	Nvec_vc1.1_XM_001639414.3	XP_022801007.1, XP_022809838.1
OG0001516	Nvec_vc1.1_XM_032364458.2	XP_022780487.1, XP_022780489.1
OG0001517	Nvec_vc1.1_XM_032370316.2, Nvec_vc1.1_XM_048726077.1, Nvec_vc1.1_XM_048726078.1
OG0001518	Nvec_vc1.1_XM_048727133.1	XP_022803196.1, XP_022808166.1
OG0001519	Nvec_vc1.1_XM_001639558.3	XP_022780891.1, XP_022780968.1
OG0001520	Nvec_vc1.1_XM_032364464.2, Nvec_vc1.1_XM_032378685.2, Nvec_vc1.1_XM_032378687.2
OG0001521	Nvec_vc1.1_XM_032364611.2	XP_022790724.1, XP_022790737.1
OG0001522	Nvec_vc1.1_XM_001639570.3	XP_022778404.1, XP_022781456.1
OG0001523	Nvec_vc1.1_XM_032364501.2	XP_022778271.1, XP_022803717.1
OG0001524	Nvec_vc1.1_XM_048727163.1	XP_022787568.1, XP_022787599.1
OG0001525	Nvec_vc1.1_XM_001634127.3, Nvec_vc1.1_XM_048726437.1, Nvec_vc1.1_XM_048726438.1
OG0001526	Nvec_vc1.1_XM_032367568.2	XP_022785845.1, XP_022801720.1
OG0001527	Nvec_vc1.1_XM_001642077.3	XP_022787569.1, XP_022787570.1
OG0001528	Nvec_vc1.1_XM_001633945.3, Nvec_vc1.1_XM_032383302.2	XP_022794290.1
OG0001529	Nvec_vc1.1_XM_032383294.2	XP_022808255.1, XP_022808453.1
OG0001530	Nvec_v1g216424, Nvec_vc1.1_XM_001633920.3	XP_022808406.1
OG0001531	Nvec_vc1.1_XM_032363127.2, Nvec_vc1.1_XM_048725841.1, Nvec_vc1.1_XM_048726201.1
OG0001532	Nvec_vc1.1_XM_001629397.3, Nvec_vc1.1_XM_001636548.3	XP_022798130.1
OG0001533	Nvec_vc1.1_XM_001636638.3	XP_022805633.1, XP_022805643.1
OG0001534	Nvec_vc1.1_XM_048726206.1, Nvec_vc1.1_XM_048726314.1	XP_022790686.1
OG0001535	Nvec_vc1.1_XM_048726311.1, Nvec_vc1.1_XM_048726312.1, Nvec_vc1.1_XM_048726879.1
OG0001536	Nvec_vc1.1_XM_001636585.3	XP_022793440.1, XP_022793446.1
OG0001537	Nvec_vc1.1_XM_001636656.3, Nvec_vc1.1_XM_048727070.1	XP_022798414.1
OG0001538	Nvec_vc1.1_XM_001629372.3	XP_022801399.1, XP_022801413.1
OG0001539	Nvec_vc1.1_XM_032380293.2, Nvec_vc1.1_XM_032380294.2, Nvec_vc1.1_XM_032380296.2
OG0001540	Nvec_vc1.1_XM_001631452.3	XP_022800376.1, XP_022800395.1
OG0001541	Nvec_vc1.1_XM_001631441.3	XP_022781093.1, XP_022798395.1
OG0001542	Nvec_vc1.1_XM_032380273.2	XP_022800526.1, XP_022800527.1
OG0001543	Nvec_vc1.1_XM_032380317.2, Nvec_vc1.1_XM_048721873.1, Nvec_vc1.1_XM_048734710.1
OG0001544	Nvec_vc1.1_XM_048726686.1	XP_022806384.1, XP_022806389.1
OG0001545	Nvec_vc1.1_XM_001631286.2, Nvec_vc1.1_XM_001635307.3	XP_022802244.1
OG0001546	Nvec_vc1.1_XM_001631294.3	XP_022783958.1, XP_022790604.1
OG0001547	Nvec_vc1.1_XM_048727180.1	XP_022785802.1, XP_022785807.1
OG0001548	Nvec_vc1.1_XM_001631329.3	XP_022793493.1, XP_022808706.1
OG0001549	Nvec_vc1.1_XM_032380175.2	XP_022783976.1, XP_022790637.1
OG0001550	Nvec_vc1.1_XM_048726623.1	XP_022778921.1, XP_022780959.1
OG0001551	Nvec_vc1.1_XM_032385897.2, Nvec_vc1.1_XM_048723198.1	XP_022794859.1
OG0001552	Nvec_vc1.1_XM_032369370.2, Nvec_vc1.1_XM_048726084.1	XP_022799425.1
OG0001553	Nvec_vc1.1_XM_032383571.2	XP_022798689.1, XP_022798690.1
OG0001554	Nvec_vc1.1_XM_048726265.1, Nvec_vc1.1_XM_048726701.1	XP_022808638.1
OG0001555	Nvec_vc1.1_XM_032367063.2, Nvec_vc1.1_XM_048726015.1, Nvec_vc1.1_XM_048726724.1
OG0001556	Nvec_vc1.1_XM_001631689.3, Nvec_vc1.1_XM_048726016.1	XP_022785825.1
OG0001557	Nvec_vc1.1_XM_032380592.2, Nvec_vc1.1_XM_048726706.1	XP_022780478.1
OG0001558	Nvec_vc1.1_XM_032366751.2, Nvec_vc1.1_XM_032380628.2	XP_022791937.1
OG0001559	Nvec_vc1.1_XM_048727104.1	XP_022798114.1, XP_022800394.1
OG0001560	Nvec_v1g247254	XP_022784541.1, XP_022784542.1
OG0001561	Nvec_vc1.1_XM_048727207.1	XP_022780860.1, XP_022780908.1
OG0001562	Nvec_v1g141038, Nvec_v1g150581, Nvec_v1g77170
OG0001563	Nvec_vc1.1_XM_001624568.3	XP_022783525.1, XP_022784856.1
OG0001564	Nvec_vc1.1_XM_001623004.3	XP_022801320.1, XP_022803607.1
OG0001565	Nvec_vc1.1_XM_001637764.3	XP_022780367.1, XP_022780466.1
OG0001566	Nvec_vc1.1_XM_001634705.3, Nvec_vc1.1_XM_001637786.3, Nvec_vc1.1_XM_048728906.1
OG0001567	Nvec_vc1.1_XM_001623712.3, Nvec_vc1.1_XM_032370889.2	XP_022784876.1
OG0001568	Nvec_vc1.1_XM_032378053.2	XP_022778161.1, XP_022784956.1
OG0001569	Nvec_vc1.1_XM_032378026.2, Nvec_vc1.1_XM_048728247.1, Nvec_vc1.1_XM_048728249.1
OG0001570	Nvec_vc1.1_XM_032378031.2, Nvec_vc1.1_XM_048728250.1	XP_022795183.1
OG0001571	Nvec_vc1.1_XM_048728241.1	XP_022794211.1, XP_022805407.1
OG0001572	Nvec_vc1.1_XM_032378066.2, Nvec_vc1.1_XM_032378068.2, Nvec_vc1.1_XM_048727780.1
OG0001573	Nvec_vc1.1_XM_001629468.3, Nvec_vc1.1_XM_048727936.1	XP_022805786.1
OG0001574	Nvec_vc1.1_XM_048727635.1, Nvec_vc1.1_XM_048727937.1	XP_022787098.1
OG0001575	Nvec_vc1.1_XM_032377824.2, Nvec_vc1.1_XM_048728244.1	XP_022807916.1
OG0001576	Nvec_vc1.1_XM_032380422.2	XP_022780453.1, XP_022788444.1
OG0001577	Nvec_vc1.1_XM_048728100.1	XP_022780354.1, XP_022780464.1
OG0001578	Nvec_vc1.1_XM_032371328.2, Nvec_vc1.1_XM_032371329.2, Nvec_vc1.1_XM_032371334.2
OG0001579	Nvec_vc1.1_XM_001622281.3, Nvec_vc1.1_XM_001632492.3, Nvec_vc1.1_XM_001635403.3
OG0001580	Nvec_vc1.1_XM_048727724.1	XP_022784265.1, XP_022785192.1
OG0001581	Nvec_vc1.1_XM_048727411.1	XP_022795792.1, XP_022795809.1
OG0001582	Nvec_vc1.1_XM_048727417.1	XP_022785725.1, XP_022792671.1
OG0001583	Nvec_vc1.1_XM_048727416.1	XP_022778579.1, XP_022788335.1
OG0001584	Nvec_vc1.1_XM_001626451.3	XP_022795192.1, XP_022795194.1
OG0001585	Nvec_vc1.1_XM_048727364.1	XP_022795191.1, XP_022795193.1
OG0001586	Nvec_vc1.1_XM_048728066.1	XP_022784906.1, XP_022810425.1
OG0001587	Nvec_NVE2217, Nvec_vc1.1_XM_048727550.1	XP_022789065.1
OG0001588	Nvec_vc1.1_XM_048727453.1	XP_022793903.1, XP_022793911.1
OG0001589	Nvec_vc1.1_XM_001626359.3	XP_022780445.1, XP_022791140.1
OG0001590	Nvec_vc1.1_XM_001626347.3	XP_022794828.1, XP_022810430.1
OG0001591	Nvec_vc1.1_XM_001637616.3, Nvec_vc1.1_XM_048727450.1	XP_022782388.1
OG0001592	Nvec_vc1.1_XM_001637567.3	XP_022780374.1, XP_022780375.1
OG0001593	Nvec_vc1.1_XM_001630108.3, Nvec_vc1.1_XM_001637649.3, Nvec_vc1.1_XM_032378587.2
OG0001594	Nvec_NVE12148, Nvec_v1g112848, Nvec_v1g176307
OG0001595	Nvec_vc1.1_XM_048727354.1	XP_022780351.1, XP_022780473.1
OG0001596	Nvec_vc1.1_XM_048727498.1, Nvec_vc1.1_XM_048733274.1	XP_022803301.1
OG0001597	Nvec_vc1.1_XM_001637666.3, Nvec_vc1.1_XM_048733152.1, Nvec_vc1.1_XM_048733153.1
OG0001598	Nvec_vc1.1_XM_032383741.2	XP_022799529.1, XP_022799545.1
OG0001599	Nvec_vc1.1_XM_001634286.3	XP_022799527.1, XP_022799540.1
OG0001600	Nvec_vc1.1_XM_048728088.1	XP_022788409.1, XP_022788467.1
OG0001601	Nvec_vc1.1_XM_048727599.1, Nvec_vc1.1_XM_048727601.1, Nvec_vc1.1_XM_048730415.1
OG0001602	Nvec_v1g19278, Nvec_vc1.1_XM_032372867.2	XP_022780365.1
OG0001603	Nvec_vc1.1_XM_001628534.3, Nvec_vc1.1_XM_032383515.2	XP_022780137.1
OG0001604	Nvec_vc1.1_XM_048727566.1	XP_022780343.1, XP_022780462.1
OG0001605	Nvec_vc1.1_XM_048728034.1	XP_022780344.1, XP_022783523.1
OG0001606	Nvec_vc1.1_XM_001634151.3	XP_022788907.1, XP_022800937.1
OG0001607	Nvec_v1g125911	XP_022807100.1, XP_022807103.1
OG0001608	Nvec_vc1.1_XM_048727305.1	XP_022779687.1, XP_022791298.1
OG0001609	Nvec_vc1.1_XM_032379510.2, Nvec_vc1.1_XM_032384348.2	XP_022784731.1
OG0001610	Nvec_vc1.1_XM_032379520.2	XP_022784935.1, XP_022800836.1
OG0001611	Nvec_vc1.1_XM_032380852.2	XP_022788137.1, XP_022801278.1
OG0001612	Nvec_vc1.1_XM_048719664.1, Nvec_vc1.1_XM_048728879.1, Nvec_vc1.1_XM_048731409.1
OG0001613	Nvec_vc1.1_XM_001630957.3	XP_022791997.1, XP_022792005.1
OG0001614	Nvec_vc1.1_XM_048728873.1	XP_022806621.1, XP_022806631.1
OG0001615	Nvec_vc1.1_XM_048728902.1	XP_022805551.1, XP_022805560.1
OG0001616	Nvec_vc1.1_XM_032373923.2, Nvec_vc1.1_XM_048729450.1	XP_022796622.1
OG0001617	Nvec_vc1.1_XM_001626284.3, Nvec_vc1.1_XM_032373913.2	XP_022810429.1
OG0001618	Nvec_vc1.1_XM_032370231.2, Nvec_vc1.1_XM_048729001.1	XP_022778966.1
OG0001619	Nvec_vc1.1_XM_001634764.3	XP_022778192.1, XP_022799019.1
OG0001620	Nvec_vc1.1_XM_032384280.2	XP_022790833.1, XP_022790839.1
OG0001621	Nvec_vc1.1_XM_001634780.3, Nvec_vc1.1_XM_048729138.1	XP_022782916.1
OG0001622	Nvec_vc1.1_XM_001634789.3, Nvec_vc1.1_XM_001634790.3	XP_022801784.1
OG0001623	Nvec_vc1.1_XM_001631538.3, Nvec_vc1.1_XM_048729415.1	XP_022786591.1
OG0001624	Nvec_vc1.1_XM_048729416.1	XP_022780258.1, XP_022799238.1
OG0001625	Nvec_vc1.1_XM_048729495.1	XP_022781135.1, XP_022809244.1
OG0001626	Nvec_vc1.1_XM_001623759.3, Nvec_vc1.1_XM_048729154.1	XP_022779404.1
OG0001627	Nvec_vc1.1_XM_032375107.2	XP_022790523.1, XP_022792175.1
OG0001628	Nvec_vc1.1_XM_048729350.1	XP_022790510.1, XP_022808080.1
OG0001629	Nvec_v1g81388, Nvec_v1g81508, Nvec_vc1.1_XM_048729158.1
OG0001630	Nvec_vc1.1_XM_001641301.3	XP_022782328.1, XP_022784986.1
OG0001631	Nvec_vc1.1_XM_001641187.3, Nvec_vc1.1_XM_048729058.1	XP_022790848.1
OG0001632	Nvec_vc1.1_XM_001635126.3	XP_022778845.1, XP_022804899.1
OG0001633	Nvec_vc1.1_XM_048729619.1, Nvec_vc1.1_XM_048730253.1	XP_022809714.1
OG0001634	Nvec_vc1.1_XM_032384695.2, Nvec_vc1.1_XM_048729573.1, Nvec_vc1.1_XM_048729579.1
OG0001635	Nvec_vc1.1_XM_048729227.1	XP_022781655.1, XP_022781656.1
OG0001636	Nvec_vc1.1_XM_048729435.1	XP_022791539.1, XP_022800087.1
OG0001637	Nvec_vc1.1_XM_032364772.2, Nvec_vc1.1_XM_048729276.1	XP_022796612.1
OG0001638	Nvec_vc1.1_XM_001629129.3	XP_022783674.1, XP_022805694.1
OG0001639	Nvec_vc1.1_XM_048728939.1, Nvec_vc1.1_XM_048729571.1	XP_022782321.1
OG0001640	Nvec_vc1.1_XM_048729284.1, Nvec_vc1.1_XM_048731254.1	XP_022794686.1
OG0001641	Nvec_vc1.1_XM_032364618.2, Nvec_vc1.1_XM_032364636.2, Nvec_vc1.1_XM_032364638.2
OG0001642	Nvec_vc1.1_XM_001635190.3, Nvec_vc1.1_XM_001639705.3, Nvec_vc1.1_XM_032384768.2
OG0001643	Nvec_vc1.1_XM_032364616.2	XP_022777789.1, XP_022787703.1
OG0001644	Nvec_vc1.1_XM_032364777.2	XP_022802896.1, XP_022810559.1
OG0001645	Nvec_vc1.1_XM_048728797.1, Nvec_vc1.1_XM_048728799.1	XP_022782319.1
OG0001646	Nvec_vc1.1_XM_032364613.2	XP_022798486.1, XP_022798503.1
OG0001647	Nvec_vc1.1_XM_001639663.3	XP_022791685.1, XP_022796348.1
OG0001648	Nvec_vc1.1_XM_001624702.3	XP_022782313.1, XP_022782396.1
OG0001649	Nvec_vc1.1_XM_032372023.2	XP_022780076.1, XP_022809024.1
OG0001650	Nvec_vc1.1_XM_032372007.2, Nvec_vc1.1_XM_032375533.2	XP_022790888.1
OG0001651	Nvec_vc1.1_XM_048728740.1, Nvec_vc1.1_XM_048733730.1	XP_022797911.1
OG0001652	Nvec_vc1.1_XM_001638519.3, Nvec_vc1.1_XM_001640787.3, Nvec_vc1.1_XM_048734479.1
OG0001653	Nvec_vc1.1_XM_048728754.1	XP_022800752.1, XP_022804977.1
OG0001654	Nvec_vc1.1_XM_001640813.3	XP_022782324.1, XP_022810624.1
OG0001655	Nvec_vc1.1_XM_001640713.3	XP_022792683.1, XP_022792714.1
OG0001656	Nvec_vc1.1_XM_001640731.3	XP_022783733.1, XP_022809773.1
OG0001657	Nvec_vc1.1_XM_032366049.2, Nvec_vc1.1_XM_032384747.2, Nvec_vc1.1_XM_048729525.1
OG0001658	Nvec_vc1.1_XM_001635262.3	XP_022784628.1, XP_022810541.1
OG0001659	Nvec_vc1.1_XM_001635221.3	XP_022785642.1, XP_022799237.1
OG0001660	Nvec_vc1.1_XM_032384851.2	XP_022788459.1, XP_022788465.1
OG0001661	Nvec_vc1.1_XM_001627444.3, Nvec_vc1.1_XM_032384801.2	XP_022791973.1
OG0001662	Nvec_vc1.1_XM_001629742.3, Nvec_vc1.1_XM_048729131.1	XP_022783740.1
OG0001663	Nvec_vc1.1_XM_032378171.2	XP_022783648.1, XP_022783683.1
OG0001664	Nvec_vc1.1_XM_048729357.1	XP_022800928.1, XP_022809421.1
OG0001665	Nvec_vc1.1_XM_048720230.1, Nvec_vc1.1_XM_048729095.1	XP_022792012.1
OG0001666	Nvec_vc1.1_XM_048728802.1	XP_022784686.1, XP_022784724.1
OG0001667	Nvec_vc1.1_XM_048722942.1, Nvec_vc1.1_XM_048728908.1, Nvec_vc1.1_XM_048734660.1
OG0001668	Nvec_vc1.1_XM_048730101.1	XP_022777471.1, XP_022803279.1
OG0001669	Nvec_vc1.1_XM_032363727.2, Nvec_vc1.1_XM_032368532.2, Nvec_vc1.1_XM_048730168.1
OG0001670	Nvec_vc1.1_XM_001635005.3, Nvec_vc1.1_XM_032381287.2	XP_022778170.1
OG0001671	Nvec_vc1.1_XM_032384500.2, Nvec_vc1.1_XM_032384558.2	XP_022794366.1
OG0001672	Nvec_NVE19576	XP_022777729.1, XP_022777966.1
OG0001673	Nvec_vc1.1_XM_048729732.1	XP_022791035.1, XP_022791036.1
OG0001674	Nvec_vc1.1_XM_001624928.3, Nvec_vc1.1_XM_032372319.2, Nvec_vc1.1_XM_032384547.2
OG0001675	Nvec_vc1.1_XM_001630163.3, Nvec_vc1.1_XM_032372626.2	XP_022792856.1
OG0001676	Nvec_vc1.1_XM_048730201.1, Nvec_vc1.1_XM_048730435.1	XP_022790331.1
OG0001677	Nvec_vc1.1_XM_048729779.1, Nvec_vc1.1_XM_048729785.1	XP_022790988.1
OG0001678	Nvec_vc1.1_XM_001627627.3	XP_022792815.1, XP_022792864.1
OG0001679	Nvec_NVE23154, Nvec_NVE7367, Nvec_NVE7368
OG0001680	Nvec_vc1.1_XM_032375488.2	XP_022796550.1, XP_022802522.1
OG0001681	Nvec_vc1.1_XM_032364227.2, Nvec_vc1.1_XM_048730697.1	XP_022789440.1
OG0001682	Nvec_vc1.1_XM_032375477.2	XP_022796423.1, XP_022796424.1
OG0001683	Nvec_vc1.1_XM_001627618.3	XP_022789983.1, XP_022798724.1
OG0001684	Nvec_vc1.1_XM_048730294.1	XP_022808013.1, XP_022809083.1
OG0001685	Nvec_vc1.1_XM_048723181.1, Nvec_vc1.1_XM_048729836.1	XP_022788069.1
OG0001686	Nvec_vc1.1_XM_032374404.2, Nvec_vc1.1_XM_048730392.1	XP_022804609.1
OG0001687	Nvec_vc1.1_XM_032365898.2	XP_022801616.1, XP_022801627.1
OG0001688	Nvec_vc1.1_XM_032365767.2	XP_022788895.1, XP_022796470.1
OG0001689	Nvec_vc1.1_XM_048730609.1	XP_022778069.1, XP_022800352.1
OG0001690	Nvec_vc1.1_XM_032372779.2	XP_022805746.1, XP_022805754.1
OG0001691	Nvec_vc1.1_XM_048730111.1	XP_022787120.1, XP_022790933.1
OG0001692	Nvec_vc1.1_XM_001622925.3, Nvec_vc1.1_XM_001633297.3, Nvec_vc1.1_XM_048730334.1
OG0001693	Nvec_vc1.1_XM_048730455.1, Nvec_vc1.1_XM_048730564.1	XP_022795544.1
OG0001694	Nvec_vc1.1_XM_001633290.3, Nvec_vc1.1_XM_048730736.1	XP_022800805.1
OG0001695	Nvec_vc1.1_XM_001633231.3	XP_022777904.1, XP_022809387.1
OG0001696	Nvec_vc1.1_XM_032372444.2	XP_022802046.1, XP_022802050.1
OG0001697	Nvec_vc1.1_XM_001638809.3	XP_022784733.1, XP_022784786.1
OG0001698	Nvec_vc1.1_XM_001639077.3, Nvec_vc1.1_XM_048730053.1	XP_022808020.1
OG0001699	Nvec_vc1.1_XM_032363726.2, Nvec_vc1.1_XM_048730297.1	XP_022792809.1
OG0001700	Nvec_vc1.1_XM_001638852.3	XP_022792867.1, XP_022803190.1
OG0001701	Nvec_vc1.1_XM_032363660.2, Nvec_vc1.1_XM_048730772.1	XP_022801357.1
OG0001702	Nvec_v1g199886, Nvec_vc1.1_XM_048730539.1, Nvec_vc1.1_XM_048730540.1
OG0001703	Nvec_vc1.1_XM_001619074.3	XP_022800458.1, XP_022804184.1
OG0001704	Nvec_vc1.1_XM_001631127.3	XP_022802033.1, XP_022810372.1
OG0001705	Nvec_vc1.1_XM_048730271.1	XP_022800321.1, XP_022808758.1
OG0001706	Nvec_vc1.1_XM_001628781.3	XP_022792839.1, XP_022792841.1
OG0001707	Nvec_vc1.1_XM_048730657.1	XP_022800210.1, XP_022800213.1
OG0001708	Nvec_vc1.1_XM_001628435.3	XP_022795986.1, XP_022799405.1
OG0001709	Nvec_vc1.1_XM_001622815.3, Nvec_vc1.1_XM_001624115.3, Nvec_vc1.1_XM_048721081.1
OG0001710	Nvec_vc1.1_XM_048730285.1	XP_022781974.1, XP_022781976.1
OG0001711	Nvec_vc1.1_XM_048729794.1, Nvec_vc1.1_XM_048729805.1	XP_022805689.1
OG0001712	Nvec_vc1.1_XM_001623641.3	XP_022789427.1, XP_022791174.1
OG0001713	Nvec_vc1.1_XM_032382953.2, Nvec_vc1.1_XM_032385809.2, Nvec_vc1.1_XM_048720906.1
OG0001714	Nvec_vc1.1_XM_048730307.1, Nvec_vc1.1_XM_048730677.1	XP_022783254.1
OG0001715	Nvec_vc1.1_XM_048730680.1	XP_022789245.1, XP_022795686.1
OG0001716	Nvec_vc1.1_XM_032377167.2, Nvec_vc1.1_XM_048731698.1	XP_022803136.1
OG0001717	Nvec_vc1.1_XM_048731532.1	XP_022797033.1, XP_022809728.1
OG0001718	Nvec_vc1.1_XM_032382066.2, Nvec_vc1.1_XM_048730899.1, Nvec_vc1.1_XM_048732007.1
OG0001719	Nvec_NVE18382, Nvec_NVE2879, Nvec_NVE7039
OG0001720	Nvec_vc1.1_XM_048731814.1	XP_022807628.1, XP_022807631.1
OG0001721	Nvec_vc1.1_XM_048721501.1, Nvec_vc1.1_XM_048722208.1, Nvec_vc1.1_XM_048731069.1
OG0001722	Nvec_vc1.1_XM_001636220.3, Nvec_vc1.1_XM_032386040.2, Nvec_vc1.1_XM_048731606.1
OG0001723	Nvec_vc1.1_XM_032372042.2, Nvec_vc1.1_XM_032375761.2, Nvec_vc1.1_XM_048732803.1
OG0001724	Nvec_vc1.1_XM_032369878.2	XP_022795313.1, XP_022795318.1
OG0001725	Nvec_vc1.1_XM_001633629.3, Nvec_vc1.1_XM_032384878.2	XP_022798987.1
OG0001726	Nvec_vc1.1_XM_032374046.2	XP_022777693.1, XP_022808098.1
OG0001727	Nvec_vc1.1_XM_001626408.3, Nvec_vc1.1_XM_048731584.1, Nvec_vc1.1_XM_048731841.1
OG0001728	Nvec_vc1.1_XM_032364122.1, Nvec_vc1.1_XM_048720477.1, Nvec_vc1.1_XM_048722420.1
OG0001729	Nvec_vc1.1_XM_001639219.3	XP_022778424.1, XP_022795314.1
OG0001730	Nvec_vc1.1_XM_001639240.3	XP_022796780.1, XP_022796801.1
OG0001731	Nvec_vc1.1_XM_032364224.2	XP_022806512.1, XP_022806513.1
OG0001732	Nvec_vc1.1_XM_001620632.3, Nvec_vc1.1_XM_032364226.2, Nvec_vc1.1_XM_048731861.1
OG0001733	Nvec_vc1.1_XM_001639254.3, Nvec_vc1.1_XM_032364145.2	XP_022805865.1
OG0001734	Nvec_vc1.1_XM_048731005.1	XP_022777814.1, XP_022797656.1
OG0001735	Nvec_vc1.1_XM_032373951.2, Nvec_vc1.1_XM_032381657.2, Nvec_vc1.1_XM_048731098.1
OG0001736	Nvec_vc1.1_XM_032384991.2	XP_022796362.1, XP_022796369.1
OG0001737	Nvec_v1g98013, Nvec_vc1.1_XM_032385026.2	XP_022787025.1
OG0001738	Nvec_vc1.1_XM_048731617.1	XP_022788977.1, XP_022788978.1
OG0001739	Nvec_vc1.1_XM_048731033.1, Nvec_vc1.1_XM_048731401.1	XP_022797646.1
OG0001740	Nvec_vc1.1_XM_032379688.2	XP_022786406.1, XP_022786436.1
OG0001741	Nvec_vc1.1_XM_032379639.2	XP_022804539.1, XP_022804554.1
OG0001742	Nvec_vc1.1_XM_001626148.3	XP_022800674.1, XP_022800684.1
OG0001743	Nvec_vc1.1_XM_001628535.3	XP_022779924.1, XP_022780022.1
OG0001744	Nvec_vc1.1_XM_001617885.3, Nvec_vc1.1_XM_001624760.3, Nvec_vc1.1_XM_048732352.1
OG0001745	Nvec_vc1.1_XM_048731970.1, Nvec_vc1.1_XM_048732815.1	XP_022802130.1
OG0001746	Nvec_vc1.1_XM_048732943.1, Nvec_vc1.1_XM_048732983.1	XP_022793256.1
OG0001747	Nvec_vc1.1_XM_032378378.2, Nvec_vc1.1_XM_048732380.1	XP_022797242.1
OG0001748	Nvec_vc1.1_XM_048732157.1	XP_022779134.1, XP_022791232.1
OG0001749	Nvec_vc1.1_XM_048732359.1	XP_022800307.1, XP_022800350.1
OG0001750	Nvec_vc1.1_XM_032378966.2	XP_022778202.1, XP_022793163.1
OG0001751	Nvec_vc1.1_XM_001632002.3	XP_022792526.1, XP_022792545.1
OG0001752	Nvec_vc1.1_XM_001631994.3, Nvec_vc1.1_XM_048732209.1	XP_022790998.1
OG0001753	Nvec_vc1.1_XM_032381053.2	XP_022790486.1, XP_022791173.1
OG0001754	Nvec_vc1.1_XM_048732107.1, Nvec_vc1.1_XM_048732306.1	XP_022788955.1
OG0001755	Nvec_vc1.1_XM_001637220.3	XP_022788934.1, XP_022788954.1
OG0001756	Nvec_vc1.1_XM_001637223.3, Nvec_vc1.1_XM_048732086.1	XP_022788891.1
OG0001757	Nvec_vc1.1_XM_048732495.1	XP_022791194.1, XP_022793609.1
OG0001758	Nvec_vc1.1_XM_032371552.2, Nvec_vc1.1_XM_048732030.1	XP_022793366.1
OG0001759	Nvec_vc1.1_XM_048732853.1	XP_022790751.1, XP_022790760.1
OG0001760	Nvec_vc1.1_XM_001631339.3, Nvec_vc1.1_XM_032380226.2	XP_022791318.1
OG0001761	Nvec_vc1.1_XM_032380216.2, Nvec_vc1.1_XM_048732701.1	XP_022779246.1
OG0001762	Nvec_vc1.1_XM_032362674.2, Nvec_vc1.1_XM_032380196.2	XP_022797233.1
OG0001763	Nvec_vc1.1_XM_032369962.2, Nvec_vc1.1_XM_048732860.1	XP_022791570.1
OG0001764	Nvec_vc1.1_XM_032362707.2, Nvec_vc1.1_XM_048721706.1, Nvec_vc1.1_XM_048732542.1
OG0001765	Nvec_vc1.1_XM_032371568.2, Nvec_vc1.1_XM_032371916.2, Nvec_vc1.1_XM_032381063.2
OG0001766	Nvec_NVE14421, Nvec_vc1.1_XM_032367723.2	XP_022798935.1
OG0001767	Nvec_vc1.1_XM_001635504.3	XP_022777781.1, XP_022796412.1
OG0001768	Nvec_vc1.1_XM_048732151.1	XP_022785061.1, XP_022796414.1
OG0001769	Nvec_vc1.1_XM_001635485.3	XP_022797247.1, XP_022797272.1
OG0001770	Nvec_vc1.1_XM_001635482.3	XP_022791558.1, XP_022791559.1
OG0001771	Nvec_vc1.1_XM_001627305.3, Nvec_vc1.1_XM_032385127.2	XP_022787216.1
OG0001772	Nvec_vc1.1_XM_048732532.1	XP_022780139.1, XP_022804085.1
OG0001773	Nvec_vc1.1_XM_001632975.3	XP_022796782.1, XP_022796785.1
OG0001774	Nvec_vc1.1_XM_032382063.2	XP_022788603.1, XP_022788616.1
OG0001775	Nvec_vc1.1_XM_032382093.2, Nvec_vc1.1_XM_048732016.1	XP_022786570.1
OG0001776	Nvec_vc1.1_XM_048722882.1, Nvec_vc1.1_XM_048732265.1	XP_022805876.1
OG0001777	Nvec_vc1.1_XM_001640275.3, Nvec_vc1.1_XM_032365615.2, Nvec_vc1.1_XM_032376553.2
OG0001778	Nvec_vc1.1_XM_032364102.2, Nvec_vc1.1_XM_032376522.2	XP_022793988.1
OG0001779	Nvec_vc1.1_XM_032376526.2	XP_022792804.1, XP_022793098.1
OG0001780	Nvec_vc1.1_XM_001628390.3	XP_022792275.1, XP_022792640.1
OG0001781	Nvec_vc1.1_XM_001632687.3	XP_022786979.1, XP_022787008.1
OG0001782	Nvec_vc1.1_XM_001627428.3, Nvec_vc1.1_XM_032375257.2, Nvec_vc1.1_XM_032375258.2
OG0001783	Nvec_v1g197133, Nvec_v1g218063, Nvec_vc1.1_XM_001623449.3
OG0001784	Nvec_vc1.1_XM_048721058.1, Nvec_vc1.1_XM_048732968.1	XP_022793059.1
OG0001785	Nvec_vc1.1_XM_032364003.2, Nvec_vc1.1_XM_048732972.1, Nvec_vc1.1_XM_048732988.1
OG0001786	Nvec_vc1.1_XM_032379343.2, Nvec_vc1.1_XM_032379391.1, Nvec_vc1.1_XM_048732632.1
OG0001787	Nvec_vc1.1_XM_032375084.2	XP_022799690.1, XP_022801131.1
OG0001788	Nvec_vc1.1_XM_048732484.1	XP_022801117.1, XP_022801125.1
OG0001789	Nvec_vc1.1_XM_001627250.1, Nvec_vc1.1_XM_032386774.1	XP_022797441.1
OG0001790	Nvec_vc1.1_XM_048732901.1, Nvec_vc1.1_XM_048732933.1, Nvec_vc1.1_XM_048732934.1
OG0001791	Nvec_vc1.1_XM_032386351.2	XP_022800736.1, XP_022804312.1
OG0001792	Nvec_vc1.1_XM_001636476.3	XP_022800730.1, XP_022804314.1
OG0001793	Nvec_vc1.1_XM_032386249.2	XP_022783386.1, XP_022797608.1
OG0001794	Nvec_vc1.1_XM_001636466.3, Nvec_vc1.1_XM_048733564.1	XP_022801732.1
OG0001795	Nvec_vc1.1_XM_032386356.2, Nvec_vc1.1_XM_032386357.2	XP_022797137.1
OG0001796	Nvec_vc1.1_XM_032386287.2	XP_022800769.1, XP_022801403.1
OG0001797	Nvec_vc1.1_XM_048733289.1	XP_022778668.1, XP_022801073.1
OG0001798	Nvec_vc1.1_XM_001636438.3	XP_022805775.1, XP_022805777.1
OG0001799	Nvec_vc1.1_XM_032386325.2	XP_022797936.1, XP_022797945.1
OG0001800	Nvec_vc1.1_XM_032386238.2	XP_022797526.1, XP_022800327.1
OG0001801	Nvec_vc1.1_XM_032378440.2	XP_022801080.1, XP_022801835.1
OG0001802	Nvec_vc1.1_XM_032378442.2, Nvec_vc1.1_XM_048733498.1	XP_022806343.1
OG0001803	Nvec_vc1.1_XM_048733625.1	XP_022794537.1, XP_022794546.1
OG0001804	Nvec_vc1.1_XM_001625397.3, Nvec_vc1.1_XM_032364120.2	XP_022781312.1
OG0001805	Nvec_vc1.1_XM_001625378.3	XP_022800391.1, XP_022800833.1
OG0001806	Nvec_vc1.1_XM_048733858.1	XP_022799344.1, XP_022799362.1
OG0001807	Nvec_vc1.1_XM_048733324.1	XP_022786945.1, XP_022803300.1
OG0001808	Nvec_vc1.1_XM_032367304.2	XP_022781271.1, XP_022781286.1
OG0001809	Nvec_vc1.1_XM_048733505.1	XP_022793726.1, XP_022797523.1
OG0001810	Nvec_vc1.1_XM_048733363.1	XP_022795324.1, XP_022795329.1
OG0001811	Nvec_vc1.1_XM_001641673.3	XP_022807593.1, XP_022807595.1
OG0001812	Nvec_vc1.1_XM_048721056.1, Nvec_vc1.1_XM_048733845.1	XP_022779002.1
OG0001813	Nvec_vc1.1_XM_032367151.2	XP_022781222.1, XP_022781300.1
OG0001814	Nvec_vc1.1_XM_001641630.3, Nvec_vc1.1_XM_048734257.1	XP_022807218.1
OG0001815	Nvec_vc1.1_XM_001641749.3	XP_022778798.1, XP_022781233.1
OG0001816	Nvec_vc1.1_XM_001631213.3, Nvec_vc1.1_XM_001641744.3	XP_022785729.1
OG0001817	Nvec_vc1.1_XM_001641620.3, Nvec_vc1.1_XM_001641621.3	XP_022800728.1
OG0001818	Nvec_vc1.1_XM_032375293.2	XP_022792171.1, XP_022792190.1
OG0001819	Nvec_vc1.1_XM_032383087.2	XP_022781102.1, XP_022803303.1
OG0001820	Nvec_vc1.1_XM_032370860.2	XP_022794213.1, XP_022810568.1
OG0001821	Nvec_vc1.1_XM_048733248.1	XP_022781679.1, XP_022792936.1
OG0001822	Nvec_vc1.1_XM_048733763.1	XP_022808863.1, XP_022808874.1
OG0001823	Nvec_vc1.1_XM_032379753.2	XP_022804700.1, XP_022804701.1
OG0001824	Nvec_vc1.1_XM_001630981.3, Nvec_vc1.1_XM_048733552.1, Nvec_vc1.1_XM_048733606.1
OG0001825	Nvec_vc1.1_XM_048733554.1, Nvec_vc1.1_XM_048733781.1	XP_022787247.1
OG0001826	Nvec_vc1.1_XM_032379755.2, Nvec_vc1.1_XM_048733774.1, Nvec_vc1.1_XM_048733775.1
OG0001827	Nvec_vc1.1_XM_032379798.2	XP_022794011.1, XP_022810627.1
OG0001828	Nvec_vc1.1_XM_032376049.2	XP_022799788.1, XP_022807591.1
OG0001829	Nvec_vc1.1_XM_001632835.3	XP_022778340.1, XP_022796435.1
OG0001830	Nvec_vc1.1_XM_001632769.3	XP_022795390.1, XP_022809273.1
OG0001831	Nvec_v1g214243, Nvec_vc1.1_XM_048733707.1	XP_022793165.1
OG0001832	Nvec_vc1.1_XM_032375192.2	XP_022786466.1, XP_022787782.1
OG0001833	Nvec_vc1.1_XM_048733903.1	XP_022777491.1, XP_022798276.1
OG0001834	Nvec_vc1.1_XM_048733185.1, Nvec_vc1.1_XM_048733187.1	XP_022796443.1
OG0001835	Nvec_vc1.1_XM_032367833.2, Nvec_vc1.1_XM_048733182.1	XP_022796451.1
OG0001836	Nvec_vc1.1_XM_048733574.1, Nvec_vc1.1_XM_048733576.1, Nvec_vc1.1_XM_048733578.1
OG0001837	Nvec_vc1.1_XM_032380765.2	XP_022809133.1, XP_022809134.1
OG0001838	Nvec_vc1.1_XM_032363084.2, Nvec_vc1.1_XM_048734044.1, Nvec_vc1.1_XM_048734399.1
OG0001839	Nvec_vc1.1_XM_048719743.1, Nvec_vc1.1_XM_048722922.1, Nvec_vc1.1_XM_048734524.1
OG0001840	Nvec_vc1.1_XM_048734318.1	XP_022778887.1, XP_022807075.1
OG0001841	Nvec_vc1.1_XM_048734719.1	XP_022805498.1, XP_022807973.1
OG0001842	Nvec_vc1.1_XM_048734720.1	XP_022805505.1, XP_022807971.1
OG0001843	Nvec_NVE14377, Nvec_v1g13456, Nvec_vc1.1_XM_032379047.2
OG0001844	Nvec_vc1.1_XM_048734380.1	XP_022780820.1, XP_022780836.1
OG0001845	Nvec_vc1.1_XM_048734684.1, Nvec_vc1.1_XM_048734686.1	XP_022804911.1
OG0001846	Nvec_vc1.1_XM_001628292.3	XP_022795234.1, XP_022795255.1
OG0001847	Nvec_vc1.1_XM_048734212.1	XP_022778412.1, XP_022809924.1
OG0001848	Nvec_vc1.1_XM_048734515.1	XP_022790820.1, XP_022790821.1
OG0001849	Nvec_vc1.1_XM_048723051.1, Nvec_vc1.1_XM_048734534.1	XP_022809511.1
OG0001850	Nvec_vc1.1_XM_032374283.2	XP_022799961.1, XP_022810609.1
OG0001851	Nvec_vc1.1_XM_048733966.1	XP_022799962.1, XP_022810610.1
OG0001852	Nvec_vc1.1_XM_001626231.3	XP_022777951.1, XP_022806270.1
OG0001853	Nvec_vc1.1_XM_048734147.1	XP_022778090.1, XP_022806264.1
OG0001854	Nvec_vc1.1_XM_032373868.2	XP_022778007.1, XP_022803674.1
OG0001855	Nvec_vc1.1_XM_032376869.2	XP_022777426.1, XP_022793628.1
OG0001856	Nvec_vc1.1_XM_032370579.2, Nvec_vc1.1_XM_032373677.2	XP_022786714.1
OG0001857	Nvec_vc1.1_XM_032363102.2	XP_022798195.1, XP_022798234.1
OG0001858	Nvec_vc1.1_XM_048734059.1, Nvec_vc1.1_XM_048734062.1, Nvec_vc1.1_XM_048734115.1
OG0001859	Nvec_vc1.1_XM_001638513.3, Nvec_vc1.1_XM_032363097.2	XP_022800110.1
OG0001860	Nvec_vc1.1_XM_001638284.2, Nvec_vc1.1_XM_048734069.1	XP_022781920.1
OG0001861	Nvec_vc1.1_XM_001638267.3	XP_022795083.1, XP_022795102.1
OG0001862	Nvec_vc1.1_XM_032363192.2	XP_022806296.1, XP_022806297.1
OG0001863	Nvec_vc1.1_XM_001638456.3, Nvec_vc1.1_XM_048734323.1	XP_022806829.1
OG0001864	Nvec_vc1.1_XM_001638522.3, Nvec_vc1.1_XM_048734322.1	XP_022806831.1
OG0001865	Nvec_vc1.1_XM_048733998.1	XP_022807429.1, XP_022807435.1
OG0001866	Nvec_vc1.1_XM_048733951.1, Nvec_vc1.1_XM_048733954.1, Nvec_vc1.1_XM_048734564.1
OG0001867	Nvec_vc1.1_XM_001638426.3, Nvec_vc1.1_XM_001638498.3, Nvec_vc1.1_XM_032377447.2
OG0001868	Nvec_vc1.1_XM_032362047.2	XP_022805378.1, XP_022805386.1
OG0001869	Nvec_vc1.1_XM_048734576.1, Nvec_vc1.1_XM_048734581.1	XP_022788830.1
OG0001870	Nvec_vc1.1_XM_032369316.2	XP_022804122.1, XP_022804133.1
OG0001871	Nvec_vc1.1_XM_001630598.3	XP_022778720.1, XP_022800797.1
OG0001872	Nvec_vc1.1_XM_048733919.1, Nvec_vc1.1_XM_048733928.1	XP_022787770.1
OG0001873	Nvec_vc1.1_XM_048721118.1, Nvec_vc1.1_XM_048722205.1, Nvec_vc1.1_XM_048734567.1
OG0001874	Nvec_vc1.1_XM_048734388.1, Nvec_vc1.1_XM_048734390.1	XP_022786361.1
OG0001875	Nvec_vc1.1_XM_048734385.1	XP_022778393.1, XP_022786302.1
OG0001876	Nvec_vc1.1_XM_048733985.1	XP_022778946.1, XP_022802405.1
OG0001877	Nvec_vc1.1_XM_032373402.2	XP_022777854.1, XP_022805377.1
OG0001878	Nvec_vc1.1_XM_048734475.1	XP_022777855.1, XP_022786852.1
OG0001879	Nvec_NVE12033, Nvec_vc1.1_XM_048721020.1	XP_022805372.1
OG0001880	Nvec_vc1.1_XM_001634826.3	XP_022793352.1, XP_022806332.1
OG0001881	Nvec_vc1.1_XM_048734041.1	XP_022795042.1, XP_022795052.1
OG0001882	Nvec_vc1.1_XM_048734109.1	XP_022800943.1, XP_022800953.1
OG0001883	Nvec_vc1.1_XM_048722269.1, Nvec_vc1.1_XM_048734606.1	XP_022787693.1
OG0001884	Nvec_vc1.1_XM_032375891.2, Nvec_vc1.1_XM_048719848.1	XP_022791848.1
OG0001885	Nvec_vc1.1_XM_048734050.1	XP_022806211.1, XP_022806215.1
OG0001886	Nvec_vc1.1_XM_048723002.1, Nvec_vc1.1_XM_048734605.1	XP_022782167.1
OG0001887	Nvec_vc1.1_XM_032371197.2	XP_022784820.1, XP_022798302.1
OG0001888	Nvec_vc1.1_XM_032371184.2	XP_022802659.1, XP_022802662.1
OG0001889	Nvec_vc1.1_XM_048719457.1, Nvec_vc1.1_XM_048719462.1	XP_022795419.1
OG0001890	Nvec_vc1.1_XM_048720254.1	XP_022798566.1, XP_022800304.1
OG0001891	Nvec_vc1.1_XM_001636932.3	XP_022785124.1, XP_022785146.1
OG0001892	Nvec_vc1.1_XM_032386865.2	XP_022778256.1, XP_022784121.1
OG0001893	Nvec_vc1.1_XM_001621430.3, Nvec_vc1.1_XM_048720324.1	XP_022784128.1
OG0001894	Nvec_vc1.1_XM_001630080.3	XP_022798875.1, XP_022799427.1
OG0001895	Nvec_NVE2716, Nvec_NVE2718, Nvec_v1g210791
OG0001896	Nvec_vc1.1_XM_032372118.2	XP_022794595.1, XP_022810651.1
OG0001897	Nvec_v1g114897, Nvec_v1g195148	XP_022801272.1
OG0001898	Nvec_vc1.1_XM_032381131.2, Nvec_vc1.1_XM_048719444.1	XP_022782391.1
OG0001899	Nvec_vc1.1_XM_032371607.2, Nvec_vc1.1_XM_048720090.1, Nvec_vc1.1_XM_048721173.1
OG0001900	Nvec_vc1.1_XM_032377217.2	XP_022783193.1, XP_022800020.1
OG0001901	Nvec_vc1.1_XM_032377212.2	XP_022780325.1, XP_022780334.1
OG0001902	Nvec_vc1.1_XM_001628981.3	XP_022778418.1, XP_022796977.1
OG0001903	Nvec_vc1.1_XM_001639924.3, Nvec_vc1.1_XM_048719425.1, Nvec_vc1.1_XM_048719753.1
OG0001904	Nvec_vc1.1_XM_048720334.1, Nvec_vc1.1_XM_048720337.1	XP_022800660.1
OG0001905	Nvec_vc1.1_XM_001640446.3, Nvec_vc1.1_XM_032365579.2	XP_022791584.1
OG0001906	Nvec_vc1.1_XM_001640341.3	XP_022806170.1, XP_022806176.1
OG0001907	Nvec_vc1.1_XM_001640280.3	XP_022799125.1, XP_022799126.1
OG0001908	Nvec_vc1.1_XM_001639997.3	XP_022784145.1, XP_022784187.1
OG0001909	Nvec_vc1.1_XM_048719389.1, Nvec_vc1.1_XM_048719390.1	XP_022802671.1
OG0001910	Nvec_vc1.1_XM_001639955.3	XP_022808265.1, XP_022810580.1
OG0001911	Nvec_v1g238275, Nvec_v1g238276, Nvec_vc1.1_XM_032365231.2
OG0001912	Nvec_vc1.1_XM_001627542.3	XP_022796112.1, XP_022796113.1
OG0001913	Nvec_vc1.1_XM_048720109.1, Nvec_vc1.1_XM_048722036.1, Nvec_vc1.1_XM_048723006.1
OG0001914	Nvec_vc1.1_XM_001629063.3	XP_022789976.1, XP_022802489.1
OG0001915	Nvec_vc1.1_XM_001629070.3, Nvec_vc1.1_XM_048720873.1	XP_022779495.1
OG0001916	Nvec_vc1.1_XM_032369567.1	XP_022799795.1, XP_022810591.1
OG0001917	Nvec_vc1.1_XM_001641209.3	XP_022793714.1, XP_022793736.1
OG0001918	Nvec_vc1.1_XM_001625953.3	XP_022780190.1, XP_022802482.1
OG0001919	Nvec_vc1.1_XM_001625971.3	XP_022799776.1, XP_022799785.1
OG0001920	Nvec_vc1.1_XM_001627908.3	XP_022786712.1, XP_022786716.1
OG0001921	Nvec_vc1.1_XM_032364259.2, Nvec_vc1.1_XM_032376942.2	XP_022805352.1
OG0001922	Nvec_vc1.1_XM_001628698.3	XP_022805783.1, XP_022805787.1
OG0001923	Nvec_vc1.1_XM_032376004.2	XP_022777999.1, XP_022800334.1
OG0001924	Nvec_vc1.1_XM_032363284.2, Nvec_vc1.1_XM_032382919.2	XP_022794248.1
OG0001925	Nvec_vc1.1_XM_032382931.2	XP_022802440.1, XP_022803037.1
OG0001926	Nvec_vc1.1_XM_032371945.2, Nvec_vc1.1_XM_032382877.2	XP_022790017.1
OG0001927	Nvec_vc1.1_XM_032381617.2	XP_022795024.1, XP_022803202.1
OG0001928	Nvec_vc1.1_XM_048720577.1, Nvec_vc1.1_XM_048720579.1	XP_022791704.1
OG0001929	Nvec_vc1.1_XM_001632228.3	XP_022799793.1, XP_022803891.1
OG0001930	Nvec_v1g199301, Nvec_vc1.1_XM_001622688.3, Nvec_vc1.1_XM_032364284.1
OG0001931	Nvec_vc1.1_XM_032362614.2, Nvec_vc1.1_XM_032380089.2	XP_022798810.1
OG0001932	Nvec_vc1.1_XM_032370063.2, Nvec_vc1.1_XM_048721116.1	XP_022791132.1
OG0001933	Nvec_vc1.1_XM_001627672.3	XP_022777683.1, XP_022805818.1
OG0001934	Nvec_vc1.1_XM_032371850.2	XP_022796374.1, XP_022804476.1
OG0001935	Nvec_vc1.1_XM_032363248.2	XP_022806525.1, XP_022808336.1
OG0001936	Nvec_vc1.1_XM_032363298.2	XP_022802464.1, XP_022802492.1
OG0001937	Nvec_vc1.1_XM_032363280.2, Nvec_vc1.1_XM_032364353.2	XP_022794720.1
OG0001938	Nvec_vc1.1_XM_032363294.2	XP_022799798.1, XP_022799807.1
OG0001939	Nvec_vc1.1_XM_048720459.1, Nvec_vc1.1_XM_048723083.1	XP_022786152.1
OG0001940	Nvec_vc1.1_XM_032363265.2	XP_022794229.1, XP_022794230.1
OG0001941	Nvec_vc1.1_XM_048721217.1	XP_022796899.1, XP_022796900.1
OG0001942	Nvec_vc1.1_XM_001626584.3	XP_022790558.1, XP_022796475.1
OG0001943	Nvec_vc1.1_XM_001639265.3	XP_022785009.1, XP_022795994.1
OG0001944	Nvec_vc1.1_XM_032364313.2	XP_022800070.1, XP_022800078.1
OG0001945	Nvec_vc1.1_XM_048720426.1	XP_022798172.1, XP_022805398.1
OG0001946	Nvec_vc1.1_XM_048720478.1	XP_022790371.1, XP_022791123.1
OG0001947	Nvec_vc1.1_XM_048720970.1	XP_022786679.1, XP_022786739.1
OG0001948	Nvec_vc1.1_XM_032371913.2	XP_022804833.1, XP_022804850.1
OG0001949	Nvec_vc1.1_XM_032371923.2	XP_022793688.1, XP_022794558.1
OG0001950	Nvec_vc1.1_XM_001627503.3	XP_022778470.1, XP_022807404.1
OG0001951	Nvec_vc1.1_XM_001627490.3	XP_022779493.1, XP_022779596.1
OG0001952	Nvec_vc1.1_XM_048720437.1, Nvec_vc1.1_XM_048720438.1	XP_022798069.1
OG0001953	Nvec_vc1.1_XM_032372472.2, Nvec_vc1.1_XM_032372473.2, Nvec_vc1.1_XM_032372474.2
OG0001954	Nvec_vc1.1_XM_032370582.2	XP_022798949.1, XP_022798963.1
OG0001955	Nvec_vc1.1_XM_001623477.3	XP_022806146.1, XP_022809834.1
OG0001956	Nvec_vc1.1_XM_032363583.2, Nvec_vc1.1_XM_048721913.1, Nvec_vc1.1_XM_048721914.1
OG0001957	Nvec_vc1.1_XM_001633069.3	XP_022778303.1, XP_022803242.1
OG0001958	Nvec_vc1.1_XM_001633097.3, Nvec_vc1.1_XM_048722097.1	XP_022783091.1
OG0001959	Nvec_vc1.1_XM_001638718.3	XP_022780687.1, XP_022781993.1
OG0001960	Nvec_vc1.1_XM_032363532.2, Nvec_vc1.1_XM_048721523.1	XP_022795883.1
OG0001961	Nvec_vc1.1_XM_001638679.3, Nvec_vc1.1_XM_001638722.3	XP_022785416.1
OG0001962	Nvec_vc1.1_XM_001638724.3	XP_022785296.1, XP_022785298.1
OG0001963	Nvec_vc1.1_XM_032363582.2, Nvec_vc1.1_XM_032379598.2	XP_022795168.1
OG0001964	Nvec_vc1.1_XM_032363519.2	XP_022803225.1, XP_022803238.1
OG0001965	Nvec_vc1.1_XM_032370800.2	XP_022796766.1, XP_022796775.1
OG0001966	Nvec_vc1.1_XM_001634075.3, Nvec_vc1.1_XM_032386556.2, Nvec_vc1.1_XM_048722211.1
OG0001967	Nvec_vc1.1_XM_032386600.2, Nvec_vc1.1_XM_048721625.1	XP_022796191.1
OG0001968	Nvec_vc1.1_XM_032371826.2	XP_022795190.1, XP_022796339.1
OG0001969	Nvec_vc1.1_XM_032371824.2	XP_022796045.1, XP_022796364.1
OG0001970	Nvec_vc1.1_XM_048722079.1	XP_022785556.1, XP_022785559.1
OG0001971	Nvec_vc1.1_XM_001628424.3	XP_022794928.1, XP_022799658.1
OG0001972	Nvec_vc1.1_XM_032373058.2	XP_022795616.1, XP_022804813.1
OG0001973	Nvec_vc1.1_XM_001634085.3	XP_022782594.1, XP_022783006.1
OG0001974	Nvec_vc1.1_XM_001634081.3	XP_022802660.1, XP_022802661.1
OG0001975	Nvec_NVE1727, Nvec_NVE21804, Nvec_v1g242419
OG0001976	Nvec_vc1.1_XM_001625922.3, Nvec_vc1.1_XM_032368538.2, Nvec_vc1.1_XM_048722121.1
OG0001977	Nvec_vc1.1_XM_032373508.2, Nvec_vc1.1_XM_048722033.1, Nvec_vc1.1_XM_048722034.1
OG0001978	Nvec_vc1.1_XM_048721894.1	XP_022781815.1, XP_022782877.1
OG0001979	Nvec_vc1.1_XM_048722024.1, Nvec_vc1.1_XM_048722025.1	XP_022789691.1
OG0001980	Nvec_vc1.1_XM_001630705.3, Nvec_vc1.1_XM_048721294.1	XP_022781339.1
OG0001981	Nvec_vc1.1_XM_048721707.1	XP_022781533.1, XP_022783459.1
OG0001982	Nvec_vc1.1_XM_048721969.1	XP_022781331.1, XP_022781336.1
OG0001983	Nvec_vc1.1_XM_032379588.2	XP_022778197.1, XP_022788597.1
OG0001984	Nvec_vc1.1_XM_001630831.3	XP_022803236.1, XP_022803240.1
OG0001985	Nvec_vc1.1_XM_048721657.1	XP_022778012.1, XP_022803243.1
OG0001986	Nvec_vc1.1_XM_048721600.1	XP_022804405.1, XP_022804409.1
OG0001987	Nvec_vc1.1_XM_048721598.1	XP_022789112.1, XP_022794540.1
OG0001988	Nvec_vc1.1_XM_032369000.2	XP_022784828.1, XP_022784850.1
OG0001989	Nvec_vc1.1_XM_032379490.1, Nvec_vc1.1_XM_032379496.2	XP_022803215.1
OG0001990	Nvec_vc1.1_XM_001630766.3	XP_022796837.1, XP_022796857.1
OG0001991	Nvec_vc1.1_XM_048722020.1, Nvec_vc1.1_XM_048723186.1	XP_022781185.1
OG0001992	Nvec_vc1.1_XM_032379449.2, Nvec_vc1.1_XM_032379451.2	XP_022781827.1
OG0001993	Nvec_vc1.1_XM_048721317.1	XP_022784799.1, XP_022784838.1
OG0001994	Nvec_vc1.1_XM_048721305.1, Nvec_vc1.1_XM_048721745.1, Nvec_vc1.1_XM_048721746.1
OG0001995	Nvec_vc1.1_XM_001625551.3	XP_022777863.1, XP_022781343.1
OG0001996	Nvec_NVE21607	XP_022789006.1, XP_022807755.1
OG0001997	Nvec_vc1.1_XM_001633988.3	XP_022777733.1, XP_022810458.1
OG0001998	Nvec_vc1.1_XM_032370027.2	XP_022777734.1, XP_022810454.1
[truncated: 11,038 more rows]
