# Supplementary material for: Functional characterization of specialized immune cells in a cnidarian reveals an ancestral antiviral program
Source: Nat Commun. 2026 Apr 24;17:5699. doi: 10.1038/s41467-026-72325-8 (PMC13319465; doi:10.1038/s41467-026-72325-8)
Supplement: Supplementary file 3 — Supplementary Data S1-S25 [file 41467_2026_72325_MOESM3_ESM.zip › Supplementary Data/Supplementary Data S22.xlsx]

## Sheet: Supplementary Data S22
	X	p_val	avg_log2FC	pct.1	pct.2	p_val_adj	protein.x	domain.x	protein.y	domain.y	Orthogroup	gene	baseMean	log2FoldChange	lfcSE	pvalue	padj	pfam	og	name	TF	STING	cGLR
1	Nvec_NVE12939	1.87455e-227	5.90461	0.158	0.006	3.09956e-223		Macin/		Macin/	OG0001376	Spis_XP_022790345_1	9.85114	1.69846	1.20292	0.002878	0.0127263	Macin/	neuromacin-like protein	NA	FALSE	FALSE	FALSE
2	Nvec_NVE13633	3.38076e-09	-1.21595	0.019	0.041	5.59008e-05					OG0000070	Spis_XP_022777727_1	2076.59	3.69889	0.255716	4.65931e-49	6.03455e-46	zf-C3HC4_3/zf-C3HC4_3/	mindbomb_E3_ubiquitin_protein_ligase_2	NA	FALSE	FALSE	FALSE
3	Nvec_NVE14199	1.2891e-246	3.35804	0.229	0.024	2.13153e-242		CECR6_TMEM121/		CECR6_TMEM121/	OG0000328	Spis_XP_022777885_1	207.675	0.829865	0.255974	0.000154592	0.00106412	CECR6_TMEM121/		NA	FALSE	FALSE	FALSE
4	Nvec_NVE19743	7.59359e-62	-0.521195	0.567	0.724	1.2556e-57		HLH/		HLH/	OG0001341	Spis_XP_022804780_1	39.4859	-0.899332	0.321879	0.000593251	0.00336997		HLH.like:SCX/TCF15	NA	TRUE	FALSE	FALSE
5	Nvec_NVE20907	7.72189e-128	-1.65455	0.104	0.309	1.27682e-123		Synaphin/		Synaphin/	OG0007306	Spis_XP_022790506_1	397.134	-0.744396	0.395261	0.00958712	0.0340138	Synaphin/	Synaphin.HG1.0:like:CPLX1/CPLX2/CPLX3/CPLX4:likeclu:2/3	NA	FALSE	FALSE	FALSE
6	Nvec_NVE23841	7.37042e-138	-0.66277	0.664	0.84	1.2187e-133	SOX14	HMG_box/	SOX14	HMG_box/	OG0004518	Spis_XP_022792317_1	409.384	-2.90554	0.401139	2.03736e-14	1.0875e-12		HMGbox_Sox.like:BHMG1/SOX1/SOX2/SOX3/SOX14/SOX15/SOX21/SRY	NA	TRUE	FALSE	FALSE
7	Nvec_NVE428	8.46724e-14	-0.904312	0.039	0.077	1.40006e-09					OG0005094	Spis_XP_022801724_1	169.908	-1.33427	0.305693	8.69472e-07	1.14478e-05			NA	FALSE	FALSE	FALSE
8	Nvec_NVE6615	0	2.54479	0.857	0.342	0					OG0001134	Spis_XP_022778000_1	4021.6	3.94014	0.22972	9.48649e-68	1.16722e-63			NA	FALSE	FALSE	FALSE
9	Nvec_NVE815	9.22935e-37	-1.06465	0.092	0.185	1.52607e-32	TMEM42		TMEM42		OG0011512	Spis_XP_022781059_1	102.046	-0.766808	0.206528	2.96343e-05	0.000256685		transmembrane_protein_42	NA	FALSE	FALSE	FALSE
10	Nvec_v1g124307	3.2269e-10	-0.546734	0.083	0.125	5.33567e-06	TMEM70	TMEM70/	TMEM70	TMEM70/	OG0011370	Spis_XP_022794204_1	153.335	-1.15268	0.210486	4.67569e-09	1.04032e-07	TMEM70/		NA	FALSE	FALSE	FALSE
11	Nvec_v1g129606	3.31922e-08	-1.00265	0.016	0.035	0.000548833	KCNK9	Ion_trans_2/Ion_trans_2/	KCNK9	Ion_trans_2/Ion_trans_2/	OG0000483	Spis_XP_022782586_1	61.5571	-0.669081	0.314929	0.00631619	0.0244039	Ion_trans_2/Ion_trans_2/	ion-NaKCa.HG19.4:like:KCNK10:likeclu:0	NA	FALSE	FALSE	FALSE
12	Nvec_v1g160811	5.34716e-71	-0.366032	0.548	0.723	8.84152e-67	TMSB4X	Thymosin/	TMSB4X	Thymosin/	OG0001360	Spis_XP_022788269_1	13189.8	-0.461944	0.185923	0.00424843	0.017624	Thymosin/Thymosin/Thymosin/Thymosin/Thymosin/Thymosin/Thymosin/Thymosin/Thymosin/Thymosin/Thymosin/Thymosin/	thymosin_beta_15B	NA	FALSE	FALSE	FALSE
13	Nvec_v1g206164	1.47596e-70	-0.692827	0.772	0.869	2.44049e-66	BTG1	BTG/	BTG1	BTG/	OG0009799	Spis_XP_022800693_1	7653.18	1.46063	0.255327	6.42599e-10	1.67334e-08	BTG/	BTG_anti_proliferation_factor_1	NA	FALSE	FALSE	FALSE
14	Nvec_v1g221816	1.06714e-19	6.56696	0.011	0	1.76451e-15	FKRP	LicD/	FKRP	LicD/	OG0000737	Spis_XP_022779456_1	26.4993	-1.17782	0.38398	0.000154538	0.00106404	LicD/	fukutin_related_protein	NA	FALSE	FALSE	FALSE
15	Nvec_v1g227748	6.80592e-35	-1.43404	0.044	0.116	1.12536e-30		Lysine_decarbox/		Lysine_decarbox/	OG0001123	Spis_XP_022799158_1	112.386	-1.33271	0.353054	9.93776e-06	9.85685e-05	Lysine_decarbox/	cytokinin riboside 5\\'-monophosphate phosphoribohydrolase LOG2-like	NA	FALSE	FALSE	FALSE
16	Nvec_v1g233363	1.77591e-26	-1.65784	0.022	0.071	2.93646e-22					OG0006891	Spis_XP_022800112_1	258.276	-0.758885	0.151117	7.54319e-08	1.28994e-06			NA	FALSE	FALSE	FALSE
17	Nvec_v1g238274	8.49715e-14	0.432081	0.295	0.239	1.405e-09					OG0001132	Spis_XP_022791104_1	8895.95	-1.07284	0.268918	6.55305e-06	6.84745e-05			NA	FALSE	FALSE	FALSE
18	Nvec_v1g241372	0	5.98163	0.558	0.032	0	GBP1	GBP/	GBP1	GBP/	OG0004048	Spis_XP_022786062_1	1446.85	4.0438	0.429156	5.35202e-23	7.35769e-21			NA	FALSE	FALSE	FALSE
19	Nvec_v1g244626	8.03916e-36	-2.61484	0.013	0.062	1.32928e-31					OG0010870	Spis_XP_022784208_1	252.025	-1.66916	0.225784	5.7589e-15	3.27286e-13		meteorin-like protein	NA	FALSE	FALSE	FALSE
20	Nvec_v1g247700	7.5974e-13	-0.56187	0.085	0.132	1.25623e-08		UPF0203/		UPF0203/	OG0012197	Spis_XP_022795511_1	294.691	-0.960845	0.217394	1.17605e-06	1.48412e-05	UPF0203/	TP53_regulated_inhibitor_of_apoptosis_1	NA	FALSE	FALSE	FALSE
21	Nvec_v1g248385	8.32167e-39	-1.07208	0.084	0.179	1.37599e-34	TIMMDC1	Tim17/	TIMMDC1	Tim17/	OG0000893	Spis_XP_022796536_1	1030.63	0.307299	0.13141	0.0107031	0.0372008	Tim17/	complex I assembly factor TIMMDC1, mitochondrial-like	NA	FALSE	FALSE	FALSE
22	Nvec_vc1.1_XM_001620925.3	9.1709e-09	-0.706826	0.051	0.084	0.000151641	PAPOLA	PAP_central/PAP_RNA-bind/PAP_RNA-bind/	PAPOLA	PAP_central/PAP_RNA-bind/PAP_RNA-bind/	OG0000772	Spis_XP_022810613_1	3294.87	0.336204	0.0981936	0.000326248	0.0020197	PAP_central/NTP_transf_2/PAP_RNA-bind/PAP_RNA-bind/	poly_A_polymerase_alpha	NA	FALSE	FALSE	FALSE
23	Nvec_vc1.1_XM_001621824.3	3.70687e-10	2.22015	0.013	0.002	6.12931e-06	PRLHR	7tm_1/	PRLHR	7tm_1/	OG0001139	Spis_XP_022793725_1	335.696	0.799815	0.488748	0.0145712	0.0476757	7tm_1/	GPCR-rhodopsin.HG9.17:NA	NA	FALSE	FALSE	FALSE
24	Nvec_vc1.1_XM_001621991.3	2.7061e-97	-0.785665	0.402	0.613	4.47453e-93	PAICS	SAICAR_synt/AIRC/	PAICS	SAICAR_synt/AIRC/	OG0009877	Spis_XP_022801299_1	1617.25	-0.721078	0.372994	0.00899425	0.0323299	SAICAR_synt/AIRC/	phosphoribosylaminoimidazole_carboxylase_and_phosphoribosylaminoimidazolesuccinocarboxamide_synthase	NA	FALSE	FALSE	FALSE
25	Nvec_vc1.1_XM_001622101.3	6.41336e-13	-0.715424	0.069	0.114	1.06045e-08	KLHL24	BTB/	KLHL24	BTB/	OG0003581	Spis_XP_022794450_1	2730.36	2.02804	0.320526	7.73554e-12	2.74289e-10	BTB/	BTB.HG5.1:NA	NA	FALSE	FALSE	FALSE
26	Nvec_vc1.1_XM_001622235.3	3.81895e-25	-0.353692	0.447	0.556	6.31463e-21	CCND2	Cyclin_N/Cyclin_C/	CCND2	Cyclin_N/Cyclin_C/	OG0012555	Spis_XP_022808428_1	905.4	-2.76896	0.375433	7.9873e-15	4.45695e-13	Cyclin_N/Cyclin_C/	cyclin_D2	NA	FALSE	FALSE	FALSE
27	Nvec_vc1.1_XM_001622273.3	1.00089e-44	1.95398	0.085	0.023	1.65497e-40	EPHX1	EHN/	EPHX1	EHN/	OG0010327	Spis_XP_022784858_1	1244.84	-1.04297	0.118786	2.36909e-19	2.26842e-17	EHN/	epoxide_hydrolase_1	NA	FALSE	FALSE	FALSE
28	Nvec_vc1.1_XM_001622372.3	5.25816e-09	-0.701063	0.047	0.079	8.69437e-05	EZH2	preSET_CXC/SET/	EZH2	preSET_CXC/SET/	OG0004239	Spis_XP_022782427_1	518.613	-0.393982	0.134329	0.00140619	0.00701898	PRC2_HTH_1/preSET_CXC/SET/	SET.HG9.1:EZH1/EZH2	NA	FALSE	FALSE	FALSE
29	Nvec_vc1.1_XM_001622409.3	6.31128e-17	-0.467256	0.212	0.291	1.04357e-12					OG0005956	Spis_XP_022783973_1	458.816	-0.762557	0.207011	3.34703e-05	0.000286284			NA	FALSE	FALSE	FALSE
30	Nvec_vc1.1_XM_001622433.3	4.50454e-143	-1.0351	0.294	0.555	7.44826e-139	VBP1	Prefoldin/	VBP1	Prefoldin/	OG0012182	Spis_XP_022795655_1	1033.23	0.418482	0.128508	0.000433346	0.00257268	Prefoldin/	VHL_binding_protein_1	NA	FALSE	FALSE	FALSE
31	Nvec_vc1.1_XM_001622452.3	0	5.97428	0.446	0.021	0		Polysacc_deac_1/		Polysacc_deac_1/	OG0008691	Spis_XP_022787578_1	1952.78	1.20159	0.319462	1.31683e-05	0.000125794	Polysacc_deac_1/		NA	FALSE	FALSE	FALSE
32	Nvec_vc1.1_XM_001622535.3	4.94987e-30	-0.817351	0.126	0.218	8.18462e-26	PXYLP1	His_Phos_2/His_Phos_2/	PXYLP1	His_Phos_2/His_Phos_2/	OG0001452	Spis_XP_022793510_1	224.871	0.399981	0.159318	0.00488847	0.0197757	His_Phos_2/His_Phos_2/	2_phosphoxylose_phosphatase_1	NA	FALSE	FALSE	FALSE
33	Nvec_vc1.1_XM_001622536.3	2.98428e-41	-1.16205	0.086	0.182	4.93451e-37	LZIC	ICAT/	LZIC	ICAT/	OG0004768	Spis_XP_022793524_1	1059.93	0.762137	0.192838	1.12815e-05	0.000110477	ICAT/	leucine_zipper_and_CTNNBIP1_domain_containing	NA	FALSE	FALSE	FALSE
34	Nvec_vc1.1_XM_001622563.3	1.1853e-31	7.1642	0.017	0	1.9599e-27	GPR161	7tm_1/	GPR161	7tm_1/	OG0008795	Spis_XP_022801770_1	83.4856	-1.55065	0.506377	8.41122e-05	0.000631624	7tm_1/	GPCR-rhodopsin.HG1.53:GPR161	NA	FALSE	FALSE	FALSE
35	Nvec_vc1.1_XM_001622638.3	2.14711e-10	-0.721844	0.061	0.099	3.55025e-06	HACD2	PTPLA/	HACD2	PTPLA/	OG0010260	Spis_XP_022804588_1	465.835	-0.540643	0.246573	0.00737928	0.0277067	PTPLA/	3_hydroxyacyl_CoA_dehydratase_2	NA	FALSE	FALSE	FALSE
36	Nvec_vc1.1_XM_001622690.3	3.87729e-19	-3.85946	0.002	0.022	6.41109e-15		Phospholip_A2_3/		Phospholip_A2_3/	OG0011422	Spis_XP_022799799_1	50.0003	0.567254	0.278477	0.0102143	0.0358412	Phospholip_A2_3/		NA	FALSE	FALSE	FALSE
37	Nvec_vc1.1_XM_001622817.3	6.24937e-10	-0.828555	0.042	0.074	1.03333e-05	SIDT1	SID-1_RNA_chan/SID-1_RNA_chan/	SIDT1	SID-1_RNA_chan/SID-1_RNA_chan/	OG0008129	Spis_XP_022798595_1	1935.97	1.34748	0.182942	1.48999e-14	8.02315e-13	SID-1_RNA_chan/SID-1_RNA_chan/	SID1_transmembrane_family_member_2	NA	FALSE	FALSE	FALSE
38	Nvec_vc1.1_XM_001622859.3	1.86374e-53	-0.969103	0.164	0.3	3.08169e-49	RDH5	adh_short/	RDH5	adh_short/	OG0001154	Spis_XP_022779568_1	511.634	-0.518437	0.21335	0.00413692	0.0172428	adh_short/	sterol_dehydrogenase.HG2.8:like:AL049779/DHRS13/DHRSX/HSD17B7/RDH11/RDH12/RDH13/RDH14/WWOX:likeclu:2/4	NA	FALSE	FALSE	FALSE
39	Nvec_vc1.1_XM_001622867.3	3.14435e-20	3.81207	0.015	0.001	5.19919e-16	TEK	IgGFc_binding/Ig_3/SEA/fn3/Pkinase_Tyr/	TEK	IgGFc_binding/Ig_3/SEA/fn3/Pkinase_Tyr/	OG0002839	Spis_XP_022795563_1	2279.1	0.848645	0.211614	7.89481e-06	8.05788e-05	IgGFc_binding/SEA/EGF_3/I-set/SEA/fn3/Pkinase_Tyr/	Pkinase.HG2.13:TEK/TIE1	NA	FALSE	FALSE	FALSE
40	Nvec_vc1.1_XM_001622887.3	3.774e-08	-0.261749	0.253	0.307	0.00062403	CD151	Tetraspanin/	CD151	Tetraspanin/	OG0009046	Spis_XP_022791548_1	4251	0.568878	0.151219	3.76675e-05	0.000316399	Tetraspanin/	tetraspanin_7	NA	FALSE	FALSE	FALSE
41	Nvec_vc1.1_XM_001622915.3	7.3636e-31	-0.713806	0.14	0.237	1.21757e-26	FZD4	Fz/Frizzled/	FZD4	Fz/Frizzled/	OG0012050	Spis_XP_022796715_1	634.429	-0.54329	0.169576	0.000334161	0.00206212	Fz/Frizzled/	Frizzled.HG1.25:FZD10/FZD4/FZD9	NA	FALSE	FALSE	FALSE
42	Nvec_vc1.1_XM_001623050.3	8.68136e-12	-0.72603	0.11	0.158	1.43546e-07	WNT4	wnt/	WNT4	wnt/	OG0004777	Spis_XP_022800645_1	17.5912	-0.677434	0.347454	0.00958865	0.0340144	wnt/	wnt.HG1.17:WNT4	NA	FALSE	FALSE	FALSE
43	Nvec_vc1.1_XM_001623057.3	2.06932e-18	0.27573	0.51	0.516	3.42161e-14					OG0004781	Spis_XP_022779916_1	12.877	-1.36556	0.810368	0.00396262	0.0166289		family_with_sequence_similarity_167_member_A	NA	FALSE	FALSE	FALSE
44	Nvec_vc1.1_XM_001623084.3	1.77671e-195	4.6109	0.151	0.009	2.93779e-191	SIX4	SIX1_SD/Homeodomain/	SIX4	SIX1_SD/Homeodomain/	OG0003170	Spis_XP_022791258_1	2538.55	0.542371	0.239935	0.0061354	0.0238251	SINE_SIX4/SINE_SIX5	Homeodomains.SINE_SIX4/SINE_SIX5	NA	TRUE	FALSE	FALSE
45	Nvec_vc1.1_XM_001623107.3	1.88075e-34	0.758714	0.301	0.21	3.10982e-30	GDF5	TGFb_propeptide/TGF_beta/	GDF5	TGFb_propeptide/TGF_beta/	OG0010255	Spis_XP_022788140_1	807.426	-1.03196	0.213246	1.50956e-07	2.39969e-06	TGFb_propeptide/TGF_beta/	TGF_beta.HG1.34:GDF5/GDF6/GDF7	NA	FALSE	FALSE	FALSE
46	Nvec_vc1.1_XM_001623132.3	3.23523e-69	-0.862044	0.231	0.403	5.34945e-65	PSMD4	VWA_2/UIM/UIM/UIM/	PSMD4	VWA_2/UIM/UIM/UIM/	OG0006743	Spis_XP_022783696_1	7830.5	0.499299	0.232059	0.00926263	0.0330772	VWA_2/UIM/UIM/UIM/	proteasome_26S_subunit_non_ATPase_4	NA	FALSE	FALSE	FALSE
47	Nvec_vc1.1_XM_001623142.3	2.07611e-29	-1.09528	0.065	0.139	3.43284e-25	SAAL1		SAAL1		OG0006746	Spis_XP_022781735_1	335.383	-0.901877	0.342076	0.000944229	0.0049969		serum_amyloid_A_like_1	NA	FALSE	FALSE	FALSE
48	Nvec_vc1.1_XM_001623211.2	1.30538e-07	-0.30131	0.18	0.227	0.00215844	SH3GL3	BAR/SH3_9/	SH3GL3	BAR/SH3_9/	OG0006366	Spis_XP_022807565_1	5516.44	0.70782	0.203567	8.15087e-05	0.000614135	BAR/SH3_9/	SH3_domain_containing_GRB2_like_1_endophilin_A2	NA	FALSE	FALSE	FALSE
49	Nvec_vc1.1_XM_001623347.3	1.39548e-06	-0.434938	0.12	0.155	0.0230742					OG0002915	Spis_XP_022804258_1	322.344	-0.45271	0.122093	7.03336e-05	0.000541203			NA	FALSE	FALSE	FALSE
50	Nvec_vc1.1_XM_001623356.3	1.2965e-32	-1.22891	0.059	0.134	2.14376e-28	TMEM38A	TRIC/	TMEM38A	TRIC/	OG0002917	Spis_XP_022779718_1	293.023	-0.957028	0.129773	2.36884e-14	1.24823e-12	TRIC/	transmembrane_protein_38A	NA	FALSE	FALSE	FALSE
51	Nvec_vc1.1_XM_001623381.3	1.66051e-25	-0.73523	0.124	0.208	2.74565e-21	CDIPT	CDP-OH_P_transf/	CDIPT	CDP-OH_P_transf/	OG0005314	Spis_XP_022785816_1	388.345	-0.940075	0.207891	7.50789e-07	1.00519e-05	CDP-OH_P_transf/	CDP_diacylglycerol_inositol_3_phosphatidyltransferase	NA	FALSE	FALSE	FALSE
52	Nvec_vc1.1_XM_001623382.3	8.9138e-142	-0.735151	0.577	0.792	1.4739e-137	FKBP1B	FKBP_C/	FKBP1B	FKBP_C/	OG0005319	Spis_XP_022790694_1	3123.49	-0.924019	0.232013	8.12144e-06	8.2652e-05	FKBP_C/	FKBP_prolyl_isomerase_1A	NA	FALSE	FALSE	FALSE
53	Nvec_vc1.1_XM_001623453.3	4.26827e-08	-0.153323	0.416	0.475	0.000705758		Nbl1_Borealin_N/Borealin/		Nbl1_Borealin_N/Borealin/	OG0009354	Spis_XP_022790354_1	27.3908	-0.919891	0.424559	0.0032554	0.0141062	Borealin/	cell_division_cycle_associated_8	NA	FALSE	FALSE	FALSE
54	Nvec_vc1.1_XM_001623457.3	6.31078e-27	-0.406283	0.351	0.464	1.04349e-22	TMEM147	DUF2053/	TMEM147	DUF2053/	OG0009355	Spis_XP_022790352_1	882.05	0.447273	0.204453	0.00992977	0.0350225	DUF2053/	transmembrane_protein_147	NA	FALSE	FALSE	FALSE
55	Nvec_vc1.1_XM_001623462.3	3.38334e-15	3.74099	0.013	0.001	5.59435e-11		DUF885/		DUF885/	OG0005964	Spis_XP_022781487_1	1812.36	-1.68459	0.477433	1.44203e-05	0.000136168	DUF885/		NA	FALSE	FALSE	FALSE
56	Nvec_vc1.1_XM_001623475.3	2.95852e-12	-1.17788	0.023	0.052	4.89191e-08	NECAB1	ABM/	NECAB1	ABM/	OG0011804	Spis_XP_022786693_1	58.4082	-1.4684	0.312406	1.43633e-07	2.29664e-06	ABM/	N_terminal_EF_hand_calcium_binding_protein_1	NA	FALSE	FALSE	FALSE
57	Nvec_vc1.1_XM_001623495.3	4.28168e-11	-1.08607	0.026	0.054	7.07976e-07	EIF4EBP2	eIF_4EBP/	EIF4EBP2	eIF_4EBP/	OG0012595	Spis_XP_022807892_1	8098.1	1.11159	0.264002	2.46726e-06	2.87065e-05	eIF_4EBP/	eukaryotic_translation_initiation_factor_4E_binding_protein_2	NA	FALSE	FALSE	FALSE
58	Nvec_vc1.1_XM_001623521.3	7.86797e-19	1.14405	0.081	0.038	1.30097e-14	MESD	Mesd/	MESD	Mesd/	OG0005196	Spis_XP_022783629_1	1232.37	0.412693	0.184193	0.00970763	0.0343374	Mesd/	mesoderm_development_LRP_chaperone	NA	FALSE	FALSE	FALSE
59	Nvec_vc1.1_XM_001623587.3	2.92024e-15	-0.356526	0.39	0.469	4.82861e-11	ZNF503		ZNF503		OG0010606	Spis_XP_022798221_1	1767.97	-0.555402	0.25362	0.00713054	0.0269165		zinc_finger_protein_503	NA	FALSE	FALSE	FALSE
60	Nvec_vc1.1_XM_001623609.3	8.95554e-11	-1.28999	0.016	0.039	1.4808e-06		AAA_28/		AAA_28/	OG0005448	Spis_XP_022790650_1	540.659	1.53818	0.209205	1.02647e-14	5.66353e-13	AAA_28/	TRPL translocation defect protein 14-like	NA	FALSE	FALSE	FALSE
61	Nvec_vc1.1_XM_001623622.3	2.4308e-33	-1.0797	0.086	0.171	4.01932e-29	YIPF4	Yip1/	YIPF4	Yip1/	OG0008107	Spis_XP_022800206_1	749.34	0.525955	0.148187	9.97008e-05	0.000730842	Yip1/	Yip1_domain_family_member_4	NA	FALSE	FALSE	FALSE
62	Nvec_vc1.1_XM_001623655.3	1.84345e-18	-1.01801	0.135	0.182	3.04815e-14	ZC4H2	zf-C4H2/zf-C4H2/	ZC4H2	zf-C4H2/zf-C4H2/	OG0011930	Spis_XP_022785464_1	580.196	0.603251	0.173279	0.000102026	0.000745443	zf-C4H2/zf-C4H2/	zinc_finger_C4H2_type_containing	NA	FALSE	FALSE	FALSE
63	Nvec_vc1.1_XM_001623756.3	9.79101e-30	-0.435173	0.443	0.559	1.61894e-25	PAIP2	PAM2/	PAIP2	PAM2/	OG0006865	Spis_XP_022797776_1	2514.74	0.816433	0.346354	0.002456	0.011159	PAM2/	poly_A_binding_protein_interacting_protein_2	NA	FALSE	FALSE	FALSE
64	Nvec_vc1.1_XM_001623766.3	1.67518e-11	-3.08768	0.002	0.014	2.76991e-07	GPR26	7tm_1/	GPR26	7tm_1/	OG0006863	Spis_XP_022797749_1	153.957	0.788692	0.198929	1.03105e-05	0.00010183	7tm_1/	GPCR-rhodopsin.HG1.19:GPR26/GPR78	NA	FALSE	FALSE	FALSE
65	Nvec_vc1.1_XM_001623803.3	3.84289e-20	-0.355054	0.353	0.451	6.35422e-16		GPP34/		GPP34/	OG0009427	Spis_XP_022785133_1	79.4449	-2.01412	0.391332	8.00438e-09	1.68352e-07	GPP34/		NA	FALSE	FALSE	FALSE
66	Nvec_vc1.1_XM_001623829.3	2.21355e-35	-0.714973	0.178	0.291	3.6601e-31	ECHS1	ECH_1/	ECHS1	ECH_1/	OG0010478	Spis_XP_022786334_1	111.407	-1.79955	0.285143	9.42546e-12	3.29463e-10	ECH_1/	enoyl_CoA_hydratase_domain_containing_2	NA	FALSE	FALSE	FALSE
67	Nvec_vc1.1_XM_001623842.3	9.695e-15	-0.945595	0.051	0.094	1.60307e-10	SMYD4	SET/zf-MYND/	SMYD4	SET/zf-MYND/	OG0009424	Spis_XP_022780075_1	48.9011	-0.896677	0.468628	0.00631192	0.0243951		SET_and_MYND_domain_containing_4	NA	FALSE	FALSE	FALSE
68	Nvec_vc1.1_XM_001623856.3	1.89813e-11	0.126117	0.972	0.964	3.13856e-07	SLC25A3	Mito_carr/Mito_carr/Mito_carr/	SLC25A3	Mito_carr/Mito_carr/Mito_carr/	OG0002882	Spis_XP_022793566_1	9959.03	0.677543	0.24177	0.000891156	0.00475489	Mito_carr/Mito_carr/Mito_carr/	solute_carrier_family_25_member_3	NA	FALSE	FALSE	FALSE
69	Nvec_vc1.1_XM_001623881.3	2.8189e-37	-0.897554	0.135	0.241	4.66106e-33	CDYL2	Chromo/ECH_1/	CDYL2	Chromo/ECH_1/	OG0011531	Spis_XP_022806115_1	255.837	-0.44891	0.19696	0.0077794	0.0288698	Chromo/ECH_1/	Chromo.HG1.15:CDY1/CDY1B/CDY2A/CDY2B/CDYL/CDYL2	NA	FALSE	FALSE	FALSE
70	Nvec_vc1.1_XM_001623930.3	7.40909e-09	-1.10357	0.02	0.042	0.000122509					OG0010051	Spis_XP_022797910_1	114.161	-2.12351	0.410803	7.04051e-09	1.50263e-07			NA	FALSE	FALSE	FALSE
71	Nvec_vc1.1_XM_001624013.3	4.42213e-24	-0.67987	0.151	0.237	7.31199e-20	LRPAP1	Alpha-2-MRAP_N/Alpha-2-MRAP_C/Alpha-2-MRAP_C/	LRPAP1	Alpha-2-MRAP_N/Alpha-2-MRAP_C/Alpha-2-MRAP_C/	OG0006130	Spis_XP_022807347_1	568.659	-0.702553	0.280738	0.00208284	0.00972386	Alpha-2-MRAP_N/Alpha-2-MRAP_C/	LDL_receptor_related_protein_associated_protein_1	NA	FALSE	FALSE	FALSE
72	Nvec_vc1.1_XM_001624063.3	8.60908e-35	-0.773975	0.198	0.307	1.42351e-30	UBE2W	UQ_con/	UBE2W	UQ_con/	OG0006078	Spis_XP_022793052_1	950.371	1.04311	0.172354	1.82924e-10	5.26478e-09	UQ_con/	ubiquitin_conjugating_enzyme_E2_W	NA	FALSE	FALSE	FALSE
73	Nvec_vc1.1_XM_001624105.3	3.18064e-98	-1.38237	0.176	0.358	5.25918e-94	REEP5	TB2_DP1_HVA22/	REEP5	TB2_DP1_HVA22/	OG0006287	Spis_XP_022799333_1	2635.55	-1.09559	0.194091	1.94589e-09	4.64897e-08	TB2_DP1_HVA22/	receptor_accessory_protein_5	NA	FALSE	FALSE	FALSE
74	Nvec_vc1.1_XM_001624117.3	4.45607e-55	-1.17556	0.106	0.231	7.36812e-51	GCHFR	GFRP/	GCHFR	GFRP/	OG0008142	Spis_XP_022787199_1	214.382	-1.32008	0.37008	2.20468e-05	0.000197283	GFRP/	GTP_cyclohydrolase_I_feedback_regulator	NA	FALSE	FALSE	FALSE
75	Nvec_vc1.1_XM_001624274.3	0	5.61942	0.838	0.079	0					OG0000788	Spis_XP_022800891_1	1480.25	2.61903	0.26562	3.6584e-24	5.96199e-22			NA	FALSE	FALSE	FALSE
76	Nvec_vc1.1_XM_001624300.3	1.32327e-06	-0.391977	0.097	0.131	0.0218803	GET1	CHD5/	GET1	CHD5/	OG0012254	Spis_XP_022785579_1	279.554	0.552429	0.181653	0.000567772	0.00324622	CHD5/	guided_entry_of_tail_anchored_proteins_factor_1	NA	FALSE	FALSE	FALSE
77	Nvec_vc1.1_XM_001624387.3	1.06093e-51	4.15602	0.043	0.003	1.75426e-47	RERG	Ras/	RERG	Ras/	OG0006705	Spis_XP_022791870_1	1052.57	1.03451	0.334256	0.000181921	0.00122582	Ras/	RAS_like_estrogen_regulated_growth_inhibitor	NA	FALSE	FALSE	FALSE
78	Nvec_vc1.1_XM_001624432.3	4.01525e-90	-0.950332	0.238	0.438	6.63921e-86	ADSS2	Adenylsucc_synt/	ADSS2	Adenylsucc_synt/	OG0007911	Spis_XP_022792791_1	674.873	-0.567577	0.176394	0.00029549	0.00185306	Adenylsucc_synt/	adenylosuccinate_synthase_2	NA	FALSE	FALSE	FALSE
79	Nvec_vc1.1_XM_001624451.3	4.97739e-38	-1.0326	0.091	0.186	8.23011e-34					OG0006101	Spis_XP_022781553_1	13168.3	-0.365585	0.153987	0.00801688	0.0295412			NA	FALSE	FALSE	FALSE
80	Nvec_vc1.1_XM_001624453.3	1.2758e-10	0.168249	0.947	0.933	2.10953e-06	UBC	ubiquitin/ubiquitin/ubiquitin/ubiquitin/ubiquitin/ubiquitin/ubiquitin/	UBC	ubiquitin/ubiquitin/ubiquitin/ubiquitin/ubiquitin/ubiquitin/ubiquitin/	OG0006312	Spis_XP_022794920_1	137873	0.716298	0.293621	0.00241868	0.0110281	ubiquitin/ubiquitin/ubiquitin/ubiquitin/ubiquitin/ubiquitin/ubiquitin/	ubiquitin_C	NA	FALSE	FALSE	FALSE
81	Nvec_vc1.1_XM_001624515.3	1.2724e-06	-1.02395	0.015	0.031	0.0210391	C8orf82	DUF4505/	C8orf82	DUF4505/	OG0011553	Spis_XP_022802683_1	254.375	-0.773183	0.14833	2.71053e-08	5.14666e-07	DUF4505/	chromosome_8_open_reading_frame_82	NA	FALSE	FALSE	FALSE
82	Nvec_vc1.1_XM_001624543.3	1.87219e-16	-0.373663	0.361	0.447	3.09566e-12	NDRG3	Ndr/	NDRG3	Ndr/	OG0007465	Spis_XP_022805068_1	3595.64	-1.21246	0.157724	1.71334e-15	1.05405e-13	Ndr/	N_myc_downstream_regulated_1	NA	FALSE	FALSE	FALSE
83	Nvec_vc1.1_XM_001624567.3	1.13817e-08	-0.62423	0.048	0.078	0.000188197	SIRT6	SIR2/SIR2/	SIRT6	SIR2/SIR2/	OG0006137	Spis_XP_022784120_1	685.082	0.245586	0.100957	0.00996612	0.0351347	SIR2/	SIR2.HG2.3:SIRT6	NA	FALSE	FALSE	FALSE
84	Nvec_vc1.1_XM_001624585.3	1.85021e-117	-1.18544	0.195	0.418	3.05932e-113	CDYL2	Chromo/	CDYL2	Chromo/	OG0011763	Spis_XP_022806120_1	61.8309	-1.66602	0.359517	1.415e-07	2.26401e-06	Chromo/	Chromo.HG1.11:like:CBX1/CBX2/CBX3/CBX4/CBX5/CBX6/CBX7/CBX8/CDY1/CDY1B/CDY2A/CDY2B/CDYL/CDYL2/MPHOSPH8/SUV39H1/SUV39H2:likeclu:7/13/15/17/28	NA	FALSE	FALSE	FALSE
85	Nvec_vc1.1_XM_001624704.3	8.57201e-17	0.909077	0.103	0.06	1.41738e-12	TM7SF3	DUF4203/	TM7SF3	DUF4203/	OG0007259	Spis_XP_022785677_1	2400.45	-0.232047	0.0929352	0.0086495	0.0313517	DUF4203/	transmembrane_7_superfamily_member_3	NA	FALSE	FALSE	FALSE
86	Nvec_vc1.1_XM_001624724.3	2.15353e-10	-0.585879	0.081	0.123	3.56087e-06	TBCEL	LRR_9/	TBCEL	LRR_9/	OG0009239	Spis_XP_022790378_1	1014.69	0.802772	0.294435	0.000871597	0.00466571		tubulin_folding_cofactor_E_like	NA	FALSE	FALSE	FALSE
87	Nvec_vc1.1_XM_001624805.3	2.36882e-10	-3.5258	0.001	0.012	3.91684e-06	FGF9	FGF/	FGF9	FGF/	OG0003075	Spis_XP_022801072_1	13.5063	-1.02909	0.469089	0.00242299	0.0110416	FGF/	FGF.HG1.30:like:FGF8/FGF17/FGF18:likeclu:34	NA	FALSE	FALSE	FALSE
88	Nvec_vc1.1_XM_001624843.3	7.33233e-58	-1.0556	0.136	0.274	1.2124e-53	TCEA2	Med26/TFIIS_M/TFIIS_C/	TCEA2	Med26/TFIIS_M/TFIIS_C/	OG0005209	Spis_XP_022798451_1	1495.59	0.451639	0.131244	0.000195994	0.00130211	Med26/TFIIS_M/TFIIS_C/	transcription_elongation_factor_A2	NA	FALSE	FALSE	FALSE
89	Nvec_vc1.1_XM_001624875.3	3.37078e-07	-0.710033	0.036	0.06	0.00557359	GAS2	CH/GAS2/	GAS2	CH/GAS2/	OG0006587	Spis_XP_022781854_1	5840.44	0.917445	0.192793	2.47863e-07	3.76043e-06	CH/GAS2/	growth_arrest_specific_2_like_2	NA	FALSE	FALSE	FALSE
90	Nvec_vc1.1_XM_001624932.3	7.31911e-28	-1.00342	0.073	0.147	1.21021e-23					OG0007696	Spis_XP_022784300_1	684.838	0.473131	0.123117	3.77534e-05	0.000316813		protein FAM133-like	NA	FALSE	FALSE	FALSE
91	Nvec_vc1.1_XM_001624952.3	1.59292e-106	-1.38898	0.2	0.398	2.63389e-102	PLA2G12A	PLA2G12/	PLA2G12A	PLA2G12/	OG0004611	Spis_XP_022789218_1	345.407	0.764556	0.271767	0.000717874	0.00396123	PLA2G12/	novel_protein	NA	FALSE	FALSE	FALSE
92	Nvec_vc1.1_XM_001624970.3	1.13283e-10	0.648697	0.109	0.069	1.87314e-06	UBE2M	UQ_con/	UBE2M	UQ_con/	OG0001439	Spis_XP_022789185_1	450.368	2.07539	0.274346	1.24061e-15	7.92961e-14	UQ_con/	ubiquitin_conjugating_enzyme_E2_M	NA	FALSE	FALSE	FALSE
93	Nvec_vc1.1_XM_001624997.3	1.31219e-15	2.34568	0.02	0.004	2.16971e-11	FBXO11	F-box-like/	FBXO11	F-box-like/	OG0005200	Spis_XP_022804014_1	130.158	-1.11495	0.270032	3.4686e-06	3.90642e-05	F-box-like/	F_box_and_leucine_rich_repeat_protein_2	NA	FALSE	FALSE	FALSE
94	Nvec_vc1.1_XM_001625068.3	1.29415e-10	-0.426777	0.155	0.21	2.13987e-06	SDE2	Sde2_N_Ubi/Telomere_Sde2_2/	SDE2	Sde2_N_Ubi/Telomere_Sde2_2/	OG0007920	Spis_XP_022802036_1	2112.06	0.531131	0.146614	7.38139e-05	0.000563578	Sde2_N_Ubi/Telomere_Sde2_2/	SDE2_telomere_maintenance_homolog	NA	FALSE	FALSE	FALSE
95	Nvec_vc1.1_XM_001625070.3	2.65081e-32	-0.776937	0.151	0.253	4.38312e-28	CNIH1	Cornichon/	CNIH1	Cornichon/	OG0007918	Spis_XP_022796473_1	419.699	0.486831	0.20126	0.00470875	0.0191779	Cornichon/	cornichon_family_AMPA_receptor_auxiliary_protein_1	NA	FALSE	FALSE	FALSE
96	Nvec_vc1.1_XM_001625076.3	9.79599e-39	-0.802379	0.168	0.283	1.61977e-34	TP53RK	Kdo/	TP53RK	Kdo/	OG0011794	Spis_XP_022791735_1	170.206	-0.475741	0.198707	0.00522549	0.0209258	Pkinase/	Pkinase.HG193.0:TP53RK	NA	FALSE	FALSE	FALSE
97	Nvec_vc1.1_XM_001625109.3	1.17909e-45	-0.982842	0.294	0.379	1.94963e-41	SIX3	SIX1_SD/Homeodomain/	SIX3	SIX1_SD/Homeodomain/	OG0004174	Spis_XP_022791259_1	715.002	0.608417	0.305793	0.0103152	0.0361076	SINE_SIX3/SINE_SIX5	Homeodomains.SINE_SIX3/SINE_SIX5	NA	TRUE	FALSE	FALSE
98	Nvec_vc1.1_XM_001625124.3	3.67303e-35	-0.739947	0.174	0.285	6.07335e-31	RAB11A	Ras/	RAB11A	Ras/	OG0004172	Spis_XP_022785342_1	622.104	-0.391587	0.155946	0.00502867	0.020243	Ras/	RAB11B_member_RAS_oncogene_family	NA	FALSE	FALSE	FALSE
99	Nvec_vc1.1_XM_001625130.3	3.05149e-24	-0.908147	0.091	0.162	5.04563e-20	PHAX	RNA_GG_bind/	PHAX	RNA_GG_bind/	OG0005143	Spis_XP_022783020_1	360.423	0.420481	0.171259	0.00531212	0.0212037	RNA_GG_bind/	phosphorylated_adaptor_for_RNA_export	NA	FALSE	FALSE	FALSE
100	Nvec_vc1.1_XM_001625314.3	3.7633e-43	-0.428366	0.331	0.473	6.22262e-39		Ammonium_transp/		Ammonium_transp/	OG0000436	Spis_XP_022793779_1	49.9918	-1.07814	0.386971	0.000438452	0.00259736	Ammonium_transp/	putative ammonium transporter 1	NA	FALSE	FALSE	FALSE
101	Nvec_vc1.1_XM_001625317.3	1.11735e-44	-1.03963	0.103	0.212	1.84753e-40	CRIPT	Cript/	CRIPT	Cript/	OG0007850	Spis_XP_022803500_1	739.906	0.86052	0.270211	0.000179366	0.00121126	Cript/	Cript.HG1.0:CRIPT	NA	FALSE	FALSE	FALSE
102	Nvec_vc1.1_XM_001625346.3	9.99155e-37	0.721433	0.364	0.258	1.6521e-32	HSPA5	HSP70/	HSPA5	HSP70/	OG0008397	Spis_XP_022808911_1	75092.1	0.741931	0.251542	0.000485302	0.00283321	HSP70/	heat_shock_protein_family_A_Hsp70_member_5	NA	FALSE	FALSE	FALSE
103	Nvec_vc1.1_XM_001625347.3	2.54653e-63	-0.725516	0.296	0.467	4.21068e-59	WDR5	WD40/WD40/WD40/WD40/WD40/WD40/WD40/	WDR5	WD40/WD40/WD40/WD40/WD40/WD40/WD40/	OG0008399	Spis_XP_022808915_1	1661.83	-0.319348	0.123129	0.00511643	0.0205526	WD40/WD40/WD40/WD40/WD40/WD40/WD40/	WD_repeat_domain_5	NA	FALSE	FALSE	FALSE
104	Nvec_vc1.1_XM_001625350.2	3.2521e-183	2.91253	0.21	0.035	5.37735e-179	BCL10	CARD/	BCL10	CARD/	OG0008404	Spis_XP_022782807_1	678.327	1.22967	0.157092	5.5171e-16	3.66932e-14	CARD/		NA	FALSE	FALSE	FALSE
105	Nvec_vc1.1_XM_001625375.3	5.78135e-27	-1.39938	0.035	0.092	9.55945e-23	ASMTL	Maf/	ASMTL	Maf/	OG0009572	Spis_XP_022795333_1	280.822	-0.520129	0.17402	0.000747929	0.00410919	Maf/	acetylserotonin_O_methyltransferase_like	NA	FALSE	FALSE	FALSE
106	Nvec_vc1.1_XM_001625413.3	9.65071e-73	-1.03293	0.189	0.356	1.59575e-68	GOSR2	V-SNARE_C/	GOSR2	V-SNARE_C/	OG0004001	Spis_XP_022790753_1	1154.96	0.708267	0.2107	0.000124912	0.000885709	V-SNARE_C/	golgi_SNAP_receptor_complex_member_2	NA	FALSE	FALSE	FALSE
107	Nvec_vc1.1_XM_001625423.3	2.50213e-52	-1.06907	0.119	0.245	4.13728e-48	LITAF	zf-LITAF-like/	LITAF	zf-LITAF-like/	OG0004002	Spis_XP_022790783_1	23916	0.881917	0.257909	7.59558e-05	0.000578138	zf-LITAF-like/	lipopolysaccharide_induced_TNF_factor	NA	FALSE	FALSE	FALSE
108	Nvec_vc1.1_XM_001625447.3	1.12368e-63	4.08178	0.051	0.003	1.858e-59		DUF4419/		DUF4419/	OG0001019	Spis_XP_022787433_1	5610.9	0.539279	0.282042	0.0149678	0.0486678	DUF4419/		NA	FALSE	FALSE	FALSE
109	Nvec_vc1.1_XM_001625501.3	5.18293e-13	-0.871297	0.048	0.088	8.56997e-09		Beta_elim_lyase/		Beta_elim_lyase/	OG0010750	Spis_XP_022794890_1	924.539	2.14009	0.352018	3.80973e-11	1.22709e-09	Beta_elim_lyase/	LOW QUALITY PROTEIN: probable low-specificity L-threonine aldolase 1	NA	FALSE	FALSE	FALSE
110	Nvec_vc1.1_XM_001625550.3	2.04612e-19	-1.09978	0.045	0.095	3.38326e-15					OG0012202	Spis_XP_022796231_1	2116.8	-0.317178	0.132476	0.00894266	0.0322009			NA	FALSE	FALSE	FALSE
111	Nvec_vc1.1_XM_001625588.3	6.42066e-11	0.931497	0.051	0.025	1.06166e-06	RUNX1	Runt/	RUNX1	Runt/	OG0011906	Spis_XP_022805311_1	4426.03	0.646979	0.246444	0.00165054	0.00801271	RUNX1/RUNX2/RUNX3	Runt_Runx.RUNX1/RUNX2/RUNX3	NA	TRUE	FALSE	FALSE
112	Nvec_vc1.1_XM_001625598.3	6.84424e-51	-0.88658	0.164	0.299	1.13169e-46	UTP11	Utp11/	UTP11	Utp11/	OG0011912	Spis_XP_022781379_1	408.787	0.617934	0.224251	0.00119155	0.00609596	Utp11/	UTP11_small_subunit_processome_component	NA	FALSE	FALSE	FALSE
113	Nvec_vc1.1_XM_001625609.3	1.05194e-07	-0.256371	0.118	0.154	0.00173938	CYP3A4	p450/	CYP3A4	p450/	OG0001145	Spis_XP_022791671_1	8623.39	2.39225	0.286544	3.04467e-18	2.64746e-16	p450/	CYP.HG2.0:CYP3A4/CYP3A43/CYP3A5/CYP3A7/TBXAS1	NA	FALSE	FALSE	FALSE
114	Nvec_vc1.1_XM_001625637.3	1.48336e-46	-1.05443	0.118	0.233	2.45274e-42	STYX	DSPc/	STYX	DSPc/	OG0008023	Spis_XP_022799923_1	307.814	-0.50219	0.170114	0.000895522	0.00477405	DSPc/	serine_threonine_tyrosine_interacting_protein	NA	FALSE	FALSE	FALSE
115	Nvec_vc1.1_XM_001625649.3	3.65296e-81	-0.345384	0.948	0.973	6.04017e-77	UBE2L3	UQ_con/	UBE2L3	UQ_con/	OG0005950	Spis_XP_022801409_1	4868.69	0.340693	0.116928	0.00181797	0.00868841	UQ_con/	ubiquitin_conjugating_enzyme_E2_L3	NA	FALSE	FALSE	FALSE
116	Nvec_vc1.1_XM_001625696.3	6.21209e-07	-0.621769	0.062	0.091	0.0102717					OG0000165	Spis_XP_022790218_1	303.158	-1.84639	0.32269	3.46168e-10	9.49667e-09		omega-scoloptoxin-Ssm1a-like	NA	FALSE	FALSE	FALSE
117	Nvec_vc1.1_XM_001625703.3	6.90805e-16	-0.37226	0.305	0.388	1.14225e-11	RAD23A	ubiquitin/UBA/XPC-binding/UBA/	RAD23A	ubiquitin/UBA/XPC-binding/UBA/	OG0002310	Spis_XP_022786623_1	8814.45	0.500897	0.186145	0.00204321	0.0095679	ubiquitin/UBA/XPC-binding/UBA/	RAD23_homolog_A_nucleotide_excision_repair_protein	NA	FALSE	FALSE	FALSE
118	Nvec_vc1.1_XM_001625714.3	2.21219e-36	-0.662981	0.232	0.353	3.65786e-32	PPP2R1B	HEAT/HEAT/HEAT/HEAT_2/	PPP2R1B	HEAT/HEAT/HEAT/HEAT_2/	OG0009039	Spis_XP_022805264_1	10364.8	0.298787	0.131535	0.0130815	0.0437437	HEAT/HEAT_2/	protein_phosphatase_2_scaffold_subunit_Aalpha	NA	FALSE	FALSE	FALSE
119	Nvec_vc1.1_XM_001625762.3	1.09593e-25	-1.26357	0.044	0.103	1.81212e-21	GPX7	GSHPx/	GPX7	GSHPx/	OG0003048	Spis_XP_022807181_1	517.992	-1.40698	0.355702	4.28495e-06	4.70313e-05	GSHPx/	glutathione_peroxidase_7	NA	FALSE	FALSE	FALSE
120	Nvec_vc1.1_XM_001625798.3	5.69884e-30	-0.839541	0.114	0.203	9.42304e-26	GSKIP	DUF727/	GSKIP	DUF727/	OG0012502	Spis_XP_022783598_1	115.045	0.363219	0.147911	0.00647863	0.0249337	DUF727/	GSK3B_interacting_protein	NA	FALSE	FALSE	FALSE
121	Nvec_vc1.1_XM_001625812.3	7.35744e-41	-2.13066	0.027	0.093	1.21655e-36	CLVS2	CRAL_TRIO/	CLVS2	CRAL_TRIO/	OG0010246	Spis_XP_022786317_1	40.3686	-1.0934	0.392961	0.000430855	0.00256037	CRAL_TRIO/	clavesin_2	NA	FALSE	FALSE	FALSE
122	Nvec_vc1.1_XM_001625820.3	3.55657e-29	-0.790767	0.124	0.215	5.88079e-25	PTRH2	PTH2/	PTRH2	PTH2/	OG0010242	Spis_XP_022805160_1	1293.09	-0.539585	0.226284	0.00441002	0.0181596	PTH2/	peptidyl_tRNA_hydrolase_2	NA	FALSE	FALSE	FALSE
123	Nvec_vc1.1_XM_001625948.3	5.39729e-38	-0.779178	0.2	0.316	8.92442e-34	GINS2	Sld5/	GINS2	Sld5/	OG0011268	Spis_XP_022798059_1	59.5675	-1.45498	0.36701	3.79962e-06	4.23657e-05	Sld5/	GINS_complex_subunit_2	NA	FALSE	FALSE	FALSE
124	Nvec_vc1.1_XM_001625968.3	5.77551e-21	-0.890637	0.097	0.162	9.5498e-17	CDCA7L	zf-4CXXC_R1/	CDCA7L	zf-4CXXC_R1/	OG0011266	Spis_XP_022796590_1	28.3319	-2.28663	0.635979	7.05682e-06	7.32101e-05	zf-4CXXC_R1/	cell_division_cycle_associated_7_like	NA	FALSE	FALSE	FALSE
125	Nvec_vc1.1_XM_001625970.3	2.20403e-07	-0.36998	0.203	0.247	0.00364436	CCNE1	Cyclin_N/Cyclin_C/	CCNE1	Cyclin_N/Cyclin_C/	OG0011263	Spis_XP_022798976_1	377.924	-0.885172	0.386917	0.00256442	0.0115704	Cyclin_N/Cyclin_C/	cyclin_E1	NA	FALSE	FALSE	FALSE
126	Nvec_vc1.1_XM_001625975.3	1.87058e-10	-0.831787	0.046	0.08	3.09301e-06	LDHD	FAD_binding_4/FAD-oxidase_C/	LDHD	FAD_binding_4/FAD-oxidase_C/	OG0011254	Spis_XP_022781030_1	1192.26	-1.55211	0.408041	6.13223e-06	6.45708e-05	FAD_binding_4/FAD-oxidase_C/	fad_oxireduct.HG2.1:LDHD	NA	FALSE	FALSE	FALSE
127	Nvec_vc1.1_XM_001626050.3	5.06607e-09	-0.332693	0.197	0.251	8.37675e-05	TIMM23	Tim17/	TIMM23	Tim17/	OG0010329	Spis_XP_022809439_1	3021.38	0.586013	0.258006	0.00528324	0.0211055	Tim17/	translocase_of_inner_mitochondrial_membrane_23	NA	FALSE	FALSE	FALSE
128	Nvec_vc1.1_XM_001626059.3	5.66397e-08	-1.02699	0.019	0.039	0.000936538	FBXL15	F-box/	FBXL15	F-box/	OG0010342	Spis_XP_022807509_1	72.457	-0.638183	0.293585	0.00599141	0.0233804		F_box_and_leucine_rich_repeat_protein_15	NA	FALSE	FALSE	FALSE
129	Nvec_vc1.1_XM_001626091.3	5.26711e-30	-0.98601	0.071	0.147	8.70916e-26	C2orf68	UPF0561/	C2orf68	UPF0561/	OG0005187	Spis_XP_022806010_1	313.567	-1.07787	0.248752	1.51761e-06	1.85429e-05	UPF0561/	chromosome_2_open_reading_frame_68	NA	FALSE	FALSE	FALSE
130	Nvec_vc1.1_XM_001626112.3	7.47077e-43	-0.713293	0.233	0.366	1.23529e-38					OG0008815	Spis_XP_022792969_1	1436.57	-1.05962	0.355581	0.000251281	0.00161576		myosin-10-like	NA	FALSE	FALSE	FALSE
131	Nvec_vc1.1_XM_001626148.3	1.10827e-09	-0.687358	0.033	0.059	1.83253e-05	TLL1	CUB/CUB/Laminin_G_2/	TLL1	CUB/CUB/Laminin_G_2/	OG0001742	Spis_XP_022800674_1	710.877	-1.59729	0.517136	7.23933e-05	0.000554107	CUB/Laminin_G_2/	Laminin.HG3.0:like:CNTNAP1/CNTNAP2/CNTNAP3/CNTNAP3B/CNTNAP4/CNTNAP5/CSPG4/NRXN1/NRXN2/NRXN3:likeclu:8/11/14	NA	FALSE	FALSE	FALSE
132	Nvec_vc1.1_XM_001626166.3	1.73206e-26	-0.789862	0.127	0.213	2.86396e-22	ABHD14A		ABHD14A		OG0006740	Spis_XP_022790442_1	99.1821	-0.681018	0.321321	0.00622065	0.0241016	Abhydrolase_6/	abhydrolase_domain_containing_14B	NA	FALSE	FALSE	FALSE
133	Nvec_vc1.1_XM_001626168.3	9.02562e-09	-0.733308	0.047	0.078	0.000149239	PLPP4	PAP2/	PLPP4	PAP2/	OG0006735	Spis_XP_022779052_1	557.625	0.420217	0.171579	0.00540803	0.0215063	PAP2/	phospholipid_phosphatase_4	NA	FALSE	FALSE	FALSE
134	Nvec_vc1.1_XM_001626182.3	4.96466e-20	-0.910695	0.063	0.12	8.20906e-16	NUP50	NUP50/Ran_BP1/	NUP50	NUP50/Ran_BP1/	OG0006739	Spis_XP_022790428_1	3059.27	0.569678	0.197542	0.000905005	0.00481626	NUP50/Ran_BP1/	nucleoporin_50	NA	FALSE	FALSE	FALSE
135	Nvec_vc1.1_XM_001626284.3	2.93957e-187	6.90693	0.119	0.002	4.86058e-183		SAA/		SAA/	OG0001617	Spis_XP_022810429_1	4.83451	1.28132	0.855388	0.00658421	0.0252615			NA	FALSE	FALSE	FALSE
136	Nvec_vc1.1_XM_001626290.3	5.95512e-20	-0.51621	0.178	0.259	9.8468e-16	CHMP3	Snf7/	CHMP3	Snf7/	OG0006720	Spis_XP_022786013_1	2798.81	0.475081	0.130785	8.67505e-05	0.000648271	Snf7/	charged_multivesicular_body_protein_3	NA	FALSE	FALSE	FALSE
137	Nvec_vc1.1_XM_001626296.3	6.48874e-33	-0.965071	0.097	0.186	1.07291e-28	SFXN2	SFXNs/	SFXN2	SFXNs/	OG0006715	Spis_XP_022782903_1	745.958	-0.589573	0.141586	6.489e-06	6.79206e-05	SFXNs/	sideroflexin_2	NA	FALSE	FALSE	FALSE
138	Nvec_vc1.1_XM_001626301.3	1.51359e-14	-1.09744	0.033	0.07	2.50272e-10	TMEM117	TMEM117/	TMEM117	TMEM117/	OG0006710	Spis_XP_022779992_1	735.373	-0.722338	0.190233	2.27717e-05	0.000202884	TMEM117/	transmembrane_protein_117	NA	FALSE	FALSE	FALSE
139	Nvec_vc1.1_XM_001626341.3	3.44046e-07	-0.476891	0.078	0.112	0.00568881					OG0006444	Spis_XP_022785101_1	20.879	-2.0062	0.636857	3.81781e-05	0.000319553			NA	FALSE	FALSE	FALSE
140	Nvec_vc1.1_XM_001626358.3	4.38796e-13	-2.19418	0.007	0.026	7.25549e-09	TRIM71	zf-C3HC4/zf-B_box/Filamin/NHL/NHL/NHL/DUF5128/	TRIM71	zf-C3HC4/zf-B_box/Filamin/NHL/NHL/NHL/DUF5128/	OG0006441	Spis_XP_022787075_1	6.22545	-1.02267	0.712754	0.0128353	0.04309	zf-C3HC4/zf-B_box/Filamin/NHL/NHL/NHL/DUF5128/	tripartite_motif_containing_2	NA	FALSE	FALSE	FALSE
141	Nvec_vc1.1_XM_001626359.3	9.73027e-195	1.62764	0.435	0.183	1.6089e-190	TSPAN3	Tetraspanin/	TSPAN3	Tetraspanin/	OG0001589	Spis_XP_022780445_1	10662.9	0.891673	0.282037	0.00018453	0.00123798	Tetraspanin/	tetraspanin_3	NA	FALSE	FALSE	FALSE
142	Nvec_vc1.1_XM_001626390.3	6.73886e-13	-0.388193	0.205	0.272	1.11427e-08	DHDH	GFO_IDH_MocA/	DHDH	GFO_IDH_MocA/	OG0003381	Spis_XP_022785323_1	87.7085	-1.2931	0.266552	9.69177e-08	1.62131e-06	GFO_IDH_MocA/GFO_IDH_MocA_C/	dihydrodiol_dehydrogenase	NA	FALSE	FALSE	FALSE
143	Nvec_vc1.1_XM_001626412.3	1.02629e-09	-1.29849	0.015	0.036	1.69697e-05	ALDH9A1	Aldedh/	ALDH9A1	Aldedh/	OG0008498	Spis_XP_022793361_1	288.829	-1.85885	0.403298	1.29301e-07	2.09234e-06	Aldedh/	aldehyde_dehydrogenase_9_family_member_A1	NA	FALSE	FALSE	FALSE
144	Nvec_vc1.1_XM_001626453.3	2.63164e-14	-0.836045	0.059	0.105	4.35141e-10	GPR89B	GPHR_N/ABA_GPCR/	GPR89B	GPHR_N/ABA_GPCR/	OG0006333	Spis_XP_022781897_1	545.783	-0.591851	0.176476	0.000169103	0.00115048	GPHR_N/ABA_GPCR/	G_protein_coupled_receptor_89B	NA	FALSE	FALSE	FALSE
145	Nvec_vc1.1_XM_001626507.3	2.73791e-10	-0.597591	0.089	0.132	4.52714e-06	SLC25A51	Mito_carr/Mito_carr/Mito_carr/	SLC25A51	Mito_carr/Mito_carr/Mito_carr/	OG0010600	Spis_XP_022807995_1	164.497	-0.867104	0.174846	9.46384e-08	1.5875e-06	Mito_carr/Mito_carr/Mito_carr/	solute_carrier_family_25_member_51	NA	FALSE	FALSE	FALSE
146	Nvec_vc1.1_XM_001626510.3	1.8755e-46	1.94792	0.085	0.022	3.10114e-42	CASP8	DED/DED/Peptidase_C14/	CASP8	DED/DED/Peptidase_C14/	OG0010595	Spis_XP_022796790_1	1920.17	0.811079	0.193355	3.74125e-06	4.18096e-05	DED/DED/Peptidase_C14/	caspase_10	NA	FALSE	FALSE	FALSE
147	Nvec_vc1.1_XM_001626530.3	2.64036e-16	-0.771492	0.073	0.127	4.36583e-12	FARSA	PheRS_DBD1/PheRS_DBD3/tRNA-synt_2d/	FARSA	PheRS_DBD1/PheRS_DBD3/tRNA-synt_2d/	OG0002178	Spis_XP_022793337_1	3158.57	0.608196	0.154437	1.63064e-05	0.000151251	PheRS_DBD1/PheRS_DBD3/tRNA-synt_2d/	phenylalanyl_tRNA_synthetase_subunit_alpha	NA	FALSE	FALSE	FALSE
148	Nvec_vc1.1_XM_001626546.3	3.42995e-65	1.93323	0.128	0.038	5.67142e-61	MOV10	AAA_11/AAA_11/AAA_12/	MOV10	AAA_11/AAA_11/AAA_12/	OG0002175	Spis_XP_022797501_1	429.139	-0.589045	0.260961	0.00544347	0.0216123	AAA_11/AAA_11/AAA_12/	Mov10_RISC_complex_RNA_helicase	NA	FALSE	FALSE	FALSE
149	Nvec_vc1.1_XM_001626589.3	3.07025e-41	-0.759596	0.195	0.32	5.07665e-37	RABIF	Mss4/	RABIF	Mss4/	OG0011636	Spis_XP_022779546_1	406.931	0.487376	0.139453	0.000140332	0.000979938	Mss4/	RAB_interacting_factor	NA	FALSE	FALSE	FALSE
150	Nvec_vc1.1_XM_001626626.3	6.81487e-13	-1.35071	0.016	0.042	1.12684e-08	AP001453.5	FKBP_C/	AP001453.5	FKBP_C/	OG0001114	Spis_XP_022788195_1	255.34	-0.6705	0.219144	0.000390929	0.00235726	FKBP_C/	Uncharacterized_protein_LOC114841035	NA	FALSE	FALSE	FALSE
151	Nvec_vc1.1_XM_001626637.3	2.20559e-65	-0.388964	0.836	0.912	3.64694e-61	SNX10	PX/	SNX10	PX/	OG0010264	Spis_XP_022803310_1	1028.22	1.20282	0.25433	2.05117e-07	3.16658e-06	PX/	sorting_nexin_10	NA	FALSE	FALSE	FALSE
152	Nvec_vc1.1_XM_001626660.3	1.24602e-16	1.29491	0.059	0.025	2.06029e-12	HERC1	RCC1/RCC1/RCC1/RCC1/RCC1/	HERC1	RCC1/RCC1/RCC1/RCC1/RCC1/	OG0006349	Spis_XP_022784926_1	177.468	-0.477195	0.239532	0.0147473	0.0481111	RCC1_2/RCC1/RCC1/RCC1_2/	RCC1_and_BTB_domain_containing_protein_1	NA	FALSE	FALSE	FALSE
153	Nvec_vc1.1_XM_001626664.3	5.16435e-34	-6.02223	0.004	0.039	8.53926e-30	PPIB	Pro_isomerase/	PPIB	Pro_isomerase/	OG0006354	Spis_XP_022783839_1	2450.19	-1.83298	0.271123	4.50369e-13	1.95118e-11	Pro_isomerase/	peptidylprolyl_isomerase_B	NA	FALSE	FALSE	FALSE
154	Nvec_vc1.1_XM_001626693.3	4.05059e-115	-1.58523	0.118	0.313	6.69765e-111	DHPS	DS/	DHPS	DS/	OG0008744	Spis_XP_022801837_1	471.473	0.623109	0.201587	0.000393615	0.00237055	DS/	deoxyhypusine_synthase	NA	FALSE	FALSE	FALSE
155	Nvec_vc1.1_XM_001626817.3	1.0466e-07	0.123575	0.535	0.55	0.00173056		IER/		IER/	OG0008409	Spis_XP_022783814_1	3875.03	1.00594	0.264762	1.53218e-05	0.000143143	IER/	immediate_early_response_5_like	NA	FALSE	FALSE	FALSE
156	Nvec_vc1.1_XM_001626833.3	4.94749e-14	-0.710912	0.083	0.134	8.18067e-10	UBAC1	UBA/	UBAC1	UBA/	OG0008418	Spis_XP_022809886_1	476.313	-0.763858	0.242601	0.000239042	0.00154758	UBA/	UBA_domain_containing_1	NA	FALSE	FALSE	FALSE
157	Nvec_vc1.1_XM_001626906.3	7.85227e-31	-0.837033	0.135	0.228	1.29837e-26	SLC19A2	Folate_carrier/	SLC19A2	Folate_carrier/	OG0009234	Spis_XP_022791561_1	654.214	0.385899	0.157259	0.00601471	0.0234453	Folate_carrier/	solute_carrier_family_19_member_3	NA	FALSE	FALSE	FALSE
158	Nvec_vc1.1_XM_001626912.3	6.04396e-145	2.33626	0.212	0.047	9.99369e-141	BCL3	Ank_2/Ank_2/Ank_2/	BCL3	Ank_2/Ank_2/Ank_2/	OG0009229	Spis_XP_022801432_1	3857.82	1.8458	0.206588	1.2832e-20	1.37013e-18	Ank_2/Ank_2/	BCL3_transcription_coactivator	NA	FALSE	FALSE	FALSE
159	Nvec_vc1.1_XM_001626955.3	2.77349e-24	-0.679351	0.167	0.254	4.58597e-20	GINS3	Sld5/	GINS3	Sld5/	OG0011377	Spis_XP_022804852_1	40.1954	-0.919545	0.365272	0.00128251	0.00649784	Sld5/	GINS_complex_subunit_3	NA	FALSE	FALSE	FALSE
160	Nvec_vc1.1_XM_001627011.3	2.96926e-13	-0.621927	0.108	0.162	4.90967e-09	KIFC1	Kinesin/	KIFC1	Kinesin/	OG0007498	Spis_XP_022778947_1	287.149	-0.681703	0.271579	0.0021357	0.00993109	Kinesin/	kinesin_family_member_C1	NA	FALSE	FALSE	FALSE
161	Nvec_vc1.1_XM_001627012.3	1.1306e-23	-0.860951	0.085	0.155	1.86945e-19	SMYD5	SET/	SMYD5	SET/	OG0007499	Spis_XP_022802181_1	30.639	-1.04317	0.461584	0.00199278	0.00936919	SET/	SET.HG1.7:SMYD5	NA	FALSE	FALSE	FALSE
162	Nvec_vc1.1_XM_001627030.3	1.51655e-06	-0.521979	0.061	0.09	0.0250761	GRWD1	CAF1C_H4-bd/WD40/WD40/WD40/	GRWD1	CAF1C_H4-bd/WD40/WD40/WD40/	OG0012453	Spis_XP_022780726_1	837.833	-0.486464	0.151209	0.000386005	0.00233501	CAF1C_H4-bd/WD40/WD40/WD40/	glutamate_rich_WD_repeat_containing_1	NA	FALSE	FALSE	FALSE
163	Nvec_vc1.1_XM_001627065.3	2.50347e-25	-0.981702	0.075	0.146	4.13949e-21					OG0010789	Spis_XP_022778355_1	242.817	-0.311866	0.137521	0.0126764	0.0426614			NA	FALSE	FALSE	FALSE
164	Nvec_vc1.1_XM_001627136.3	2.33946e-14	4.69659	0.01	0	3.8683e-10	TBX1	T-box/	TBX1	T-box/	OG0005759	Spis_XP_022808436_1	624.173	0.490655	0.206943	0.00531138	0.0212037	TBX1/TBX10	T-box.TBX1/TBX10	NA	TRUE	FALSE	FALSE
165	Nvec_vc1.1_XM_001627155.3	3.31614e-08	-3.16691	0.002	0.011	0.000548323					OG0004585	Spis_XP_022793515_1	34.0181	-1.46331	0.343686	1.09559e-06	1.3933e-05			NA	FALSE	FALSE	FALSE
166	Nvec_vc1.1_XM_001627158.3	1.09873e-59	-1.31529	0.105	0.233	1.81675e-55	UGDH	UDPG_MGDP_dh_N/UDPG_MGDP_dh/UDPG_MGDP_dh_C/	UGDH	UDPG_MGDP_dh_N/UDPG_MGDP_dh/UDPG_MGDP_dh_C/	OG0004598	Spis_XP_022799583_1	460.181	-1.03435	0.316115	0.000101006	0.00073863	UDPG_MGDP_dh_N/UDPG_MGDP_dh/UDPG_MGDP_dh_C/	UDP_glucose_6_dehydrogenase	NA	FALSE	FALSE	FALSE
167	Nvec_vc1.1_XM_001627170.3	9.13176e-07	-0.687639	0.041	0.066	0.0150994	SLC2A3	Sugar_tr/	SLC2A3	Sugar_tr/	OG0004590	Spis_XP_022780136_1	2855.77	1.0834	0.215555	5.60205e-08	9.86795e-07	Sugar_tr/	Sugar_tr.HG6.3:SLC2A1/SLC2A14/SLC2A2/SLC2A3/SLC2A4	NA	FALSE	FALSE	FALSE
168	Nvec_vc1.1_XM_001627246.3	4.11604e-14	-0.637244	0.1	0.155	6.80587e-10	TLCD1	TRAM_LAG1_CLN8/	TLCD1	TRAM_LAG1_CLN8/	OG0005662	Spis_XP_022786450_1	412.602	0.708718	0.254168	0.000869741	0.00465679	TRAM_LAG1_CLN8/	TLC_domain_containing_1	NA	FALSE	FALSE	FALSE
169	Nvec_vc1.1_XM_001627308.3	1.45615e-38	-1.0116	0.101	0.201	2.40774e-34	MIS12	Mis12/	MIS12	Mis12/	OG0009367	Spis_XP_022793343_1	121.088	-0.875652	0.224154	1.17491e-05	0.000114458	Mis12/	MIS12_kinetochore_complex_component	NA	FALSE	FALSE	FALSE
170	Nvec_vc1.1_XM_001627329.3	2.55402e-11	-0.628743	0.097	0.144	4.22307e-07	DLGAP5	GKAP/	DLGAP5	GKAP/	OG0005312	Spis_XP_022798133_1	169.28	-0.950037	0.394488	0.00163027	0.00792421	GKAP/	GKAP.HG1.1:DLGAP5	NA	FALSE	FALSE	FALSE
171	Nvec_vc1.1_XM_001627335.3	0	3.72977	0.671	0.137	0	STING1	TMEM173/	STING1	TMEM173/	OG0000338	Spis_XP_022780695_1	93.8633	0.690055	0.332461	0.0068096	0.0259593	TMEM173/	stimulator_of_interferon_response_cGAMP_interactor_1	NA	FALSE	TRUE	FALSE
172	Nvec_vc1.1_XM_001627340.3	3.4642e-09	0.564207	0.103	0.076	5.72805e-05	PI4K2A	PI3_PI4_kinase/	PI4K2A	PI3_PI4_kinase/	OG0006877	Spis_XP_022796999_1	1890.44	0.820399	0.199796	5.43523e-06	5.82028e-05	PI3_PI4_kinase/	phosphatidylinositol_4_kinase_type_2_alpha	NA	FALSE	FALSE	FALSE
173	Nvec_vc1.1_XM_001627362.3	2.65142e-71	-6.83854	0.002	0.067	4.38412e-67		STELLO/		STELLO/	OG0001471	Spis_XP_022789850_1	958.091	-0.948094	0.202727	3.59293e-07	5.21007e-06	STELLO/	probable glycosyltransferase STELLO1	NA	FALSE	FALSE	FALSE
174	Nvec_vc1.1_XM_001627409.3	0	4.78144	0.524	0.038	0					OG0010061	Spis_XP_022793214_1	1372	3.37468	0.282517	2.65096e-34	1.08725e-31			NA	FALSE	FALSE	FALSE
175	Nvec_vc1.1_XM_001627434.3	5.99426e-11	-0.448458	0.166	0.222	9.91151e-07	ADPGK	ADP_PFK_GK/	ADPGK	ADP_PFK_GK/	OG0009337	Spis_XP_022778953_1	1194.33	-0.51239	0.166236	0.000561494	0.0032148	ADP_PFK_GK/	ADP_dependent_glucokinase	NA	FALSE	FALSE	FALSE
176	Nvec_vc1.1_XM_001627444.3	3.7688e-15	-4.90827	0.003	0.02	6.23172e-11	ENTPD1	GDA1_CD39/	ENTPD1	GDA1_CD39/	OG0001661	Spis_XP_022791973_1	771.947	1.04896	0.22251	2.72301e-07	4.07839e-06	GDA1_CD39/	ectonucleoside_triphosphate_diphosphohydrolase_3	NA	FALSE	FALSE	FALSE
177	Nvec_vc1.1_XM_001627471.3	1.62828e-11	-0.666301	0.087	0.133	2.69236e-07	SGCZ	Sarcoglycan_1/	SGCZ	Sarcoglycan_1/	OG0009784	Spis_XP_022786014_1	363.813	-1.64628	0.299887	1.68514e-09	4.07347e-08	Sarcoglycan_1/	Sarcoglycan.HG1.1:SGCD/SGCG/SGCZ	NA	FALSE	FALSE	FALSE
178	Nvec_vc1.1_XM_001627488.3	2.41421e-10	-0.897589	0.029	0.057	3.9919e-06	DUSP19	DSPc/	DUSP19	DSPc/	OG0011778	Spis_XP_022785355_1	105.614	-1.1263	0.383348	0.00025394	0.00162903	DSPc/	dual_specificity_phosphatase_19	NA	FALSE	FALSE	FALSE
179	Nvec_vc1.1_XM_001627517.3	1.22038e-08	-0.448714	0.133	0.179	0.000201789	C16orf72	DUF4588/	C16orf72	DUF4588/	OG0011167	Spis_XP_022783158_1	1441.41	0.423859	0.193989	0.0107923	0.037458	DUF4588/	chromosome_16_open_reading_frame_72	NA	FALSE	FALSE	FALSE
180	Nvec_vc1.1_XM_001627520.3	1.56345e-27	-0.970034	0.08	0.156	2.58517e-23	NAT9	Acetyltransf_3/	NAT9	Acetyltransf_3/	OG0011171	Spis_XP_022788452_1	243.209	-0.574028	0.250243	0.00513348	0.0206042	Acetyltransf_3/	Acetyltransf_1.HG11.0:NAT9	NA	FALSE	FALSE	FALSE
181	Nvec_vc1.1_XM_001627632.3	2.15555e-09	-1.03266	0.021	0.045	3.5642e-05	SMOX	Amino_oxidase/	SMOX	Amino_oxidase/	OG0001052	Spis_XP_022788085_1	116.406	-2.3292	0.239262	9.45454e-24	1.44508e-21	Amino_oxidase/	monoamine_oxidase_B	NA	FALSE	FALSE	FALSE
182	Nvec_vc1.1_XM_001627653.3	1.88253e-10	-0.50548	0.073	0.111	3.11276e-06	DNAH5	DHC_N1/DHC_N2/AAA_6/Dynein_AAA_lid/AAA_7/AAA_lid_1/AAA_8/MT/AAA_9/Dynein_heavy/AAA_lid_11/Dynein_C/	DNAH5	DHC_N1/DHC_N2/AAA_6/Dynein_AAA_lid/AAA_7/AAA_lid_1/AAA_8/MT/AAA_9/Dynein_heavy/AAA_lid_11/Dynein_C/	OG0011536	Spis_XP_022805941_1	988.022	-0.962902	0.271376	4.22548e-05	0.000348344	DHC_N1/DHC_N2/AAA_6/Dynein_AAA_lid/AAA_7/AAA_lid_1/AAA_8/MT/AAA_9/Dynein_heavy/AAA_lid_11/Dynein_C/	dynein_axonemal_heavy_chain_5	NA	FALSE	FALSE	FALSE
183	Nvec_vc1.1_XM_001627746.3	1.45532e-15	-1.15468	0.031	0.07	2.40637e-11	FBXO42	Kelch_2/Kelch_3/Kelch_3/Kelch_3/	FBXO42	Kelch_2/Kelch_3/Kelch_3/Kelch_3/	OG0008003	Spis_XP_022803068_1	72.4007	-1.87778	0.307034	3.08105e-11	1.00422e-09	Kelch_4/Kelch_4/Kelch_3/	Rab9_effector_protein_with_kelch_motifs	NA	FALSE	FALSE	FALSE
184	Nvec_vc1.1_XM_001627792.3	2.85807e-15	-0.467286	0.262	0.338	4.72581e-11	FOXN4	Forkhead/	FOXN4	Forkhead/	OG0005057	Spis_XP_022799620_1	161.932	-0.887454	0.382577	0.00234598	0.0107524	FOXN1/FOXN4/FOXR1/FOXR2	Forkhead.FOXN1/FOXN4/FOXR1/FOXR2	NA	TRUE	FALSE	FALSE
185	Nvec_vc1.1_XM_001627799.3	1.15953e-16	-1.4579	0.023	0.059	1.91729e-12	NAIP	BIR/	NAIP	BIR/	OG0005065	Spis_XP_022799159_1	197.464	-0.765996	0.347261	0.00409717	0.0170945	BIR/	BIR.HG1.1:like:BIRC5/BIRC6:likeclu:5/6	NA	FALSE	FALSE	FALSE
186	Nvec_vc1.1_XM_001627857.3	1.43067e-23	-0.4391	0.41	0.514	2.36561e-19	RCN1	EF-hand_5/EF-hand_7/EF-hand_5/	RCN1	EF-hand_5/EF-hand_7/EF-hand_5/	OG0008432	Spis_XP_022789629_1	4960.63	0.566738	0.174482	0.000265978	0.00169477	EF-hand_5/EF-hand_7/EF-hand_7/	calumenin	NA	FALSE	FALSE	FALSE
187	Nvec_vc1.1_XM_001627906.3	4.86647e-23	4.98199	0.016	0	8.0467e-19		DUF4793/		DUF4793/	OG0011270	Spis_XP_022790039_1	221.87	0.603909	0.202354	0.000592373	0.00336732	DUF4793/		NA	FALSE	FALSE	FALSE
188	Nvec_vc1.1_XM_001627908.3	3.32273e-07	-0.519681	0.077	0.111	0.00549414	PDF	Pep_deformylase/	PDF	Pep_deformylase/	OG0001920	Spis_XP_022786712_1	121.133	-0.810698	0.212684	1.87339e-05	0.000170679	Pep_deformylase/	peptide_deformylase_mitochondrial	NA	FALSE	FALSE	FALSE
189	Nvec_vc1.1_XM_001627934.3	1.76235e-06	0.459977	0.117	0.093	0.0291405	MED25	Med25_VWA/Med25/	MED25	Med25_VWA/Med25/	OG0006839	Spis_XP_022780583_1	4341.03	1.25762	0.205944	9.74841e-11	2.9543e-09	Med25_VWA/Med25/	mediator_complex_subunit_25	NA	FALSE	FALSE	FALSE
190	Nvec_vc1.1_XM_001627939.3	2.04723e-40	1.36351	0.131	0.058	3.3851e-36	SORCS3	Sortilin-Vps10/Sortilin_C/PKD_4/	SORCS3	Sortilin-Vps10/Sortilin_C/PKD_4/	OG0006847	Spis_XP_022799087_1	11344.4	0.395642	0.149321	0.00332918	0.0143601	Sortilin-Vps10/Sortilin-Vps10/Sortilin_C/PKD/PKD/	sortilin_related_VPS10_domain_containing_receptor_1	NA	FALSE	FALSE	FALSE
191	Nvec_vc1.1_XM_001627964.3	1.93518e-45	-3.93006	0.004	0.052	3.19983e-41	KCNA1	BTB_2/Ion_trans/	KCNA1	BTB_2/Ion_trans/	OG0006846	Spis_XP_022780622_1	128.31	-0.511354	0.192032	0.00214992	0.00998212	BTB_2/Ion_trans/	ion-NaKCa.HG1.6:KCNA1/KCNA10/KCNA2/KCNA3/KCNA4/KCNA5/KCNA6/KCNA7	NA	FALSE	FALSE	FALSE
192	Nvec_vc1.1_XM_001627966.3	1.30438e-168	-1.01583	0.498	0.743	2.15678e-164	TMED4	EMP24_GP25L/	TMED4	EMP24_GP25L/	OG0006850	Spis_XP_022799113_1	5835.37	0.39198	0.187067	0.0150112	0.0487587	EMP24_GP25L/	transmembrane_p24_trafficking_protein_4	NA	FALSE	FALSE	FALSE
193	Nvec_vc1.1_XM_001627979.3	3.8976e-79	-1.87611	0.051	0.178	6.44469e-75	DPEP1	Peptidase_M19/	DPEP1	Peptidase_M19/	OG0011618	Spis_XP_022796580_1	125.204	-0.826583	0.467576	0.0102984	0.0360589	Peptidase_M19/	dipeptidase_1	NA	FALSE	FALSE	FALSE
194	Nvec_vc1.1_XM_001628096.3	4.74056e-17	-0.449507	0.206	0.284	7.83852e-13	PRKCSH	PRKCSH-like/PRKCSH_1/	PRKCSH	PRKCSH-like/PRKCSH_1/	OG0002638	Spis_XP_022779787_1	5151.04	0.31006	0.131925	0.0102848	0.0360218	PRKCSH-like/PRKCSH_1/	protein_kinase_C_substrate_80K_H	NA	FALSE	FALSE	FALSE
195	Nvec_vc1.1_XM_001628238.3	1.70013e-09	-0.914233	0.024	0.048	2.81117e-05	MEST	Abhydrolase_6/	MEST	Abhydrolase_6/	OG0003034	Spis_XP_022793551_1	172.948	-1.77289	0.292	4.44442e-11	1.41303e-09	Abhydrolase_1/	mesoderm_specific_transcript	NA	FALSE	FALSE	FALSE
196	Nvec_vc1.1_XM_001628267.3	3.60739e-49	-1.07552	0.122	0.241	5.96482e-45	NAA10	Acetyltransf_1/	NAA10	Acetyltransf_1/	OG0003039	Spis_XP_022803843_1	576.887	-0.399718	0.103952	5.0097e-05	0.000404856	Acetyltransf_1/	Acetyltransf_1.HG8.0:NAA10/NAA11	NA	FALSE	FALSE	FALSE
197	Nvec_vc1.1_XM_001628279.3	8.5108e-17	-1.51391	0.019	0.053	1.40726e-12	ATOH8	HLH/	ATOH8	HLH/	OG0010211	Spis_XP_022799701_1	37.9928	-0.739124	0.244787	0.000387551	0.00234148	ATOH8	HLH.ATOH8	NA	TRUE	FALSE	FALSE
198	Nvec_vc1.1_XM_001628299.3	1.49868e-32	-0.891552	0.123	0.216	2.47806e-28	ENKD1	Enkurin/	ENKD1	Enkurin/	OG0010206	Spis_XP_022799702_1	756.572	1.08773	0.237866	5.06521e-07	7.05403e-06	Enkurin/	enkurin_domain_containing_1	NA	FALSE	FALSE	FALSE
199	Nvec_vc1.1_XM_001628347.3	1.2602e-53	-1.4277	0.071	0.179	2.08374e-49	UBIAD1	UbiA/	UBIAD1	UbiA/	OG0004413	Spis_XP_022780162_1	125.916	-0.56087	0.252663	0.00649062	0.024972	UbiA/	UbiA_prenyltransferase_domain_containing_1	NA	FALSE	FALSE	FALSE
200	Nvec_vc1.1_XM_001628350.3	6.05004e-10	-0.996747	0.027	0.054	1.00037e-05	HIKESHI	DUF775/	HIKESHI	DUF775/	OG0004418	Spis_XP_022800073_1	374.061	-0.411447	0.129815	0.000601901	0.00341281	DUF775/	heat_shock_protein_nuclear_import_factor_hikeshi	NA	FALSE	FALSE	FALSE
201	Nvec_vc1.1_XM_001628351.3	2.27512e-30	-0.790423	0.144	0.24	3.76191e-26	MEPCE	PrmA/Bin3/	MEPCE	PrmA/Bin3/	OG0004419	Spis_XP_022789849_1	1025.56	-0.344956	0.120495	0.00209975	0.0097991	Bin3/	methylphosphate_capping_enzyme	NA	FALSE	FALSE	FALSE
202	Nvec_vc1.1_XM_001628385.3	2.83554e-16	3.57701	0.015	0.001	4.68857e-12	FSTL1	Kazal_2/EF-hand_1/	FSTL1	Kazal_2/EF-hand_1/	OG0009283	Spis_XP_022792464_1	1691.02	-0.818553	0.186429	1.54301e-06	1.88345e-05	Kazal_2/EF-hand_5/	follistatin_like_1	NA	FALSE	FALSE	FALSE
203	Nvec_vc1.1_XM_001628402.3	4.07343e-53	-1.40038	0.09	0.201	6.73541e-49	MCFD2	EF-hand_7/	MCFD2	EF-hand_7/	OG0011982	Spis_XP_022799653_1	74.2464	0.785125	0.271602	0.000540168	0.00310572		multiple_coagulation_factor_deficiency_2_ER_cargo_receptor_complex_subunit	NA	FALSE	FALSE	FALSE
204	Nvec_vc1.1_XM_001628419.3	6.27111e-21	1.40884	0.064	0.026	1.03693e-16	ERCC8	WD40/WD40/WD40/WD40/	ERCC8	WD40/WD40/WD40/WD40/	OG0011978	Spis_XP_022797244_1	688.52	2.01323	0.265798	1.12509e-15	7.24772e-14	WD40/WD40/WD40/WD40/	ERCC_excision_repair_8_CSA_ubiquitin_ligase_complex_subunit	NA	FALSE	FALSE	FALSE
205	Nvec_vc1.1_XM_001628435.3	0	3.99758	0.255	0.016	0		zf-MYND/DUF4470/		zf-MYND/DUF4470/	OG0001708	Spis_XP_022795986_1	78.9193	0.77515	0.426098	0.010348	0.0361967	zf-MYND/DUF4470/		NA	FALSE	FALSE	FALSE
206	Nvec_vc1.1_XM_001628494.3	9.31658e-203	-1.39518	0.282	0.579	1.5405e-198	UMOD	Zona_pellucida/	UMOD	Zona_pellucida/	OG0009382	Spis_XP_022806326_1	414.719	-2.83917	0.28399	9.62389e-25	1.64462e-22	Zona_pellucida/	CUB_and_zona_pellucida_like_domains_1	NA	FALSE	FALSE	FALSE
207	Nvec_vc1.1_XM_001628534.3	1.09868e-107	-0.762956	0.476	0.682	1.81667e-103	HNRNPA0	RRM_1/RRM_1/	HNRNPA0	RRM_1/RRM_1/	OG0001603	Spis_XP_022780137_1	13013	0.3947	0.174886	0.00988639	0.0348945	RRM_1/RRM_1/	RRM.HG1.22:HNRNPA0/HNRNPA1/HNRNPA1L2/HNRNPA1P48/HNRNPA2B1/HNRNPA3	NA	FALSE	FALSE	FALSE
208	Nvec_vc1.1_XM_001628602.3	1.01635e-260	3.8125	0.292	0.062	1.68053e-256	COTL1	Cofilin_ADF/	COTL1	Cofilin_ADF/	OG0011751	Spis_XP_022781071_1	10076.5	0.989312	0.30924	0.000139019	0.000971869	Cofilin_ADF/	coactosin_like_F_actin_binding_protein_1	NA	FALSE	FALSE	FALSE
209	Nvec_vc1.1_XM_001628635.3	2.16211e-27	5.35194	0.019	0.001	3.57505e-23	PAX3	PAX/Homeodomain/	PAX3	PAX/Homeodomain/	OG0006608	Spis_XP_022785504_1	3554.71	-1.05548	0.2692	8.85836e-06	8.91925e-05	PRD_PAX3/PRD_PAX7/PRD_RHOXF1	Homeodomains.PRD_PAX3/PRD_PAX7/PRD_RHOXF1	NA	TRUE	FALSE	FALSE
210	Nvec_vc1.1_XM_001628659.3	5.28512e-23	-0.924083	0.078	0.145	8.73894e-19	ABHD13	Hydrolase_4/	ABHD13	Hydrolase_4/	OG0010306	Spis_XP_022786338_1	853.778	0.522312	0.190874	0.00166061	0.00805206	DUF818/	abhydrolase_domain_containing_13	NA	FALSE	FALSE	FALSE
211	Nvec_vc1.1_XM_001628702.3	3.36209e-08	0.739198	0.071	0.044	0.000555922	AARS1	tRNA-synt_2c/tRNA_SAD/DHHA1/	AARS1	tRNA-synt_2c/tRNA_SAD/DHHA1/	OG0011291	Spis_XP_022790035_1	3192.83	0.369647	0.122645	0.0011858	0.0060716	tRNA-synt_2c/tRNA_SAD/DHHA1/	alanyl_tRNA_synthetase_1	NA	FALSE	FALSE	FALSE
212	Nvec_vc1.1_XM_001628725.3	5.22483e-91	3.0695	0.1	0.013	8.63925e-87	BCO1	RPE65/	BCO1	RPE65/	OG0011284	Spis_XP_022802465_1	1842.04	0.774129	0.389229	0.00695407	0.0263798	RPE65/	beta_carotene_oxygenase_2	NA	FALSE	FALSE	FALSE
213	Nvec_vc1.1_XM_001628737.3	9.28474e-14	1.10248	0.061	0.029	1.53523e-09	CIB2	EF-hand_7/	CIB2	EF-hand_7/	OG0011300	Spis_XP_022794776_1	43.4452	1.12648	0.272196	3.27642e-06	3.70014e-05	EF-hand_7/	calcium_and_integrin_binding_family_member_2	NA	FALSE	FALSE	FALSE
214	Nvec_vc1.1_XM_001628746.3	7.13194e-30	-0.54333	0.282	0.395	1.17927e-25	NUDCD1	CS/	NUDCD1	CS/	OG0011307	Spis_XP_022779500_1	575.531	-0.798481	0.197177	7.11549e-06	7.36026e-05	CS/	NudC_domain_containing_1	NA	FALSE	FALSE	FALSE
215	Nvec_vc1.1_XM_001628756.3	1.80035e-17	-1.46683	0.031	0.067	2.97688e-13		DUF4203/		DUF4203/	OG0008080	Spis_XP_022791152_1	374.801	0.628909	0.171791	4.7773e-05	0.000388756	DUF4203/		NA	FALSE	FALSE	FALSE
216	Nvec_vc1.1_XM_001628774.3	1.07838e-10	-0.71404	0.071	0.108	1.7831e-06		Aminotran_5/		Aminotran_5/	OG0008069	Spis_XP_022777668_1	2124.93	-0.626835	0.286738	0.00596654	0.0232944	Aminotran_5/	alanine_glyoxylate_and_serine_pyruvate_aminotransferase	NA	FALSE	FALSE	FALSE
217	Nvec_vc1.1_XM_001628834.3	3.42008e-211	1.03606	0.719	0.518	5.6551e-207					OG0012297	Spis_XP_022786498_1	11609	1.85148	0.378597	3.27032e-08	6.07367e-07			NA	FALSE	FALSE	FALSE
218	Nvec_vc1.1_XM_001628843.3	1.26681e-90	0.533501	0.825	0.751	2.09467e-86	P4HB	Thioredoxin/Thioredoxin_6/Thioredoxin/	P4HB	Thioredoxin/Thioredoxin_6/Thioredoxin/	OG0010801	Spis_XP_022799145_1	45578	0.346544	0.126314	0.00300536	0.0132135	Thioredoxin/Thioredoxin_6/Thioredoxin/	prolyl_4_hydroxylase_subunit_beta	NA	FALSE	FALSE	FALSE
219	Nvec_vc1.1_XM_001628852.3	6.04352e-297	-0.821928	0.831	0.918	9.99295e-293	SNU13	Ribosomal_L7Ae/	SNU13	Ribosomal_L7Ae/	OG0010806	Spis_XP_022780273_1	1006.35	-0.538073	0.210594	0.00272548	0.0121589	Ribosomal_L7Ae/	small_nuclear_ribonucleoprotein_13	NA	FALSE	FALSE	FALSE
220	Nvec_vc1.1_XM_001628854.3	3.95222e-44	-1.28203	0.067	0.162	6.535e-40	C22orf23	UPF0193/	C22orf23	UPF0193/	OG0010805	Spis_XP_022780055_1	348.818	0.639484	0.294458	0.00600396	0.0234108	UPF0193/	chromosome_22_open_reading_frame_23	NA	FALSE	FALSE	FALSE
221	Nvec_vc1.1_XM_001628873.3	5.43235e-09	-0.464888	0.091	0.131	8.98239e-05	TMEM41B	SNARE_assoc/	TMEM41B	SNARE_assoc/	OG0007099	Spis_XP_022778493_1	792.001	0.729609	0.279671	0.00143868	0.00715358	SNARE_assoc/	transmembrane_protein_41B	NA	FALSE	FALSE	FALSE
222	Nvec_vc1.1_XM_001628995.3	1.97164e-19	-0.744043	0.111	0.179	3.26011e-15	UTP6	U3_assoc_6/	UTP6	U3_assoc_6/	OG0010934	Spis_XP_022799163_1	609.768	-0.464021	0.156054	0.000953396	0.00503386	U3_assoc_6/	UTP6_small_subunit_processome_component	NA	FALSE	FALSE	FALSE
223	Nvec_vc1.1_XM_001629006.3	2.72183e-07	1.85474	0.015	0.005	0.00450055	APOD	Lipocalin_2/	APOD	Lipocalin_2/	OG0001129	Spis_XP_022787119_1	2127.04	-1.59137	0.379865	1.18942e-06	1.49944e-05	Lipocalin_2/	apolipoprotein_D	NA	FALSE	FALSE	FALSE
224	Nvec_vc1.1_XM_001629030.3	8.02163e-25	-0.534573	0.203	0.299	1.32638e-20	SPATA17	IQ/IQ/IQ/	SPATA17	IQ/IQ/IQ/	OG0004237	Spis_XP_022782504_1	2152.83	0.768551	0.341723	0.00363614	0.015486	IQ/IQ/IQ/	spermatogenesis_associated_17	NA	FALSE	FALSE	FALSE
225	Nvec_vc1.1_XM_001629063.3	1.69337e-30	0.803862	0.235	0.143	2.79998e-26	SOCS6	SH2/SOCS_box/	SOCS6	SH2/SOCS_box/	OG0001914	Spis_XP_022789976_1	362.492	0.359234	0.15135	0.00820694	0.0300933	SH2/SOCS_box/	suppressor_of_cytokine_signaling_6	NA	FALSE	FALSE	FALSE
226	Nvec_vc1.1_XM_001629160.3	7.15171e-28	-4.90001	0.003	0.031	1.18253e-23		Kazal_2/		Kazal_2/	OG0010435	Spis_XP_022786353_1	14.0262	-1.47286	0.556338	0.000326157	0.00201965	Kazal_2/		NA	FALSE	FALSE	FALSE
227	Nvec_vc1.1_XM_001629165.3	2.03061e-19	0.709799	0.181	0.118	3.35761e-15	PSMF1	PI31_Prot_N/	PSMF1	PI31_Prot_N/	OG0010428	Spis_XP_022807659_1	724.489	1.41512	0.257072	2.43715e-09	5.70632e-08	PI31_Prot_N/	proteasome_inhibitor_subunit_1	NA	FALSE	FALSE	FALSE
228	Nvec_vc1.1_XM_001629168.3	4.05162e-11	-0.255411	0.503	0.573	6.69935e-07	PDIA6	Thioredoxin/Thioredoxin/	PDIA6	Thioredoxin/Thioredoxin/	OG0010419	Spis_XP_022802943_1	14920.9	0.752679	0.174784	2.4538e-06	2.85727e-05	Thioredoxin/Thioredoxin/	protein_disulfide_isomerase_family_A_member_6	NA	FALSE	FALSE	FALSE
229	Nvec_vc1.1_XM_001629192.3	1.09382e-40	-1.47541	0.041	0.118	1.80863e-36	LHFPL4	L_HMGIC_fpl/	LHFPL4	L_HMGIC_fpl/	OG0010138	Spis_XP_022781165_1	473.175	-1.02966	0.200482	3.36102e-08	6.21888e-07	L_HMGIC_fpl/	LHFPL_tetraspan_subfamily_member_4	NA	FALSE	FALSE	FALSE
230	Nvec_vc1.1_XM_001629215.3	2.39722e-06	0.814222	0.041	0.025	0.0396381		TIR_2/TIR_2/		TIR_2/TIR_2/	OG0010136	Spis_XP_022781296_1	574.531	-1.04777	0.260277	5.84906e-06	6.19336e-05	TIR_2/TIR_2/	TIR.HG3.0:NA	NA	FALSE	FALSE	FALSE
231	Nvec_vc1.1_XM_001629238.3	1.00427e-131	-1.02857	0.32	0.564	1.66055e-127	LMNB1	Filament/LTD/	LMNB1	Filament/LTD/	OG0006412	Spis_XP_022795594_1	1783.93	-0.721158	0.240039	0.00042234	0.00251706	Filament/LTD/	lamin_B1	NA	FALSE	FALSE	FALSE
232	Nvec_vc1.1_XM_001629262.3	6.63692e-13	1.62347	0.031	0.01	1.09741e-08	MARCHF3	RINGv/	MARCHF3	RINGv/	OG0006411	Spis_XP_022810204_1	26.2178	1.09515	0.734415	0.00986676	0.0348502	RINGv/	membrane_associated_ring_CH_type_finger_3	NA	FALSE	FALSE	FALSE
233	Nvec_vc1.1_XM_001629280.3	2.51652e-20	3.51859	0.019	0.002	4.16107e-16	KCNK3	Ion_trans_2/Ion_trans_2/	KCNK3	Ion_trans_2/Ion_trans_2/	OG0004115	Spis_XP_022790775_1	24.8412	-1.34781	0.382891	2.48695e-05	0.000219272	Ion_trans_2/Ion_trans_2/	ion-NaKCa.HG19.11:like:KCNK10:likeclu:0	NA	FALSE	FALSE	FALSE
234	Nvec_vc1.1_XM_001629287.3	0	1.34462	0.954	0.82	0	PRDX5	Redoxin/	PRDX5	Redoxin/	OG0004101	Spis_XP_022807063_1	2207.1	-0.683513	0.242046	0.000821603	0.00444059	Redoxin/	peroxiredoxin_5	NA	FALSE	FALSE	FALSE
235	Nvec_vc1.1_XM_001629300.3	9.67832e-17	-4.81497	0.006	0.025	1.60031e-12		Collagen/		Collagen/	OG0000957	Spis_XP_022804270_1	71.9016	-1.99029	0.372412	2.77494e-09	6.42992e-08	Collagen/	Collagen.HG10.2:NA	NA	FALSE	FALSE	FALSE
236	Nvec_vc1.1_XM_001629312.3	1.72921e-140	-1.50201	0.168	0.403	2.85925e-136					OG0004100	Spis_XP_022807061_1	246.749	-1.88269	0.314675	7.01573e-11	2.17161e-09			NA	FALSE	FALSE	FALSE
237	Nvec_vc1.1_XM_001629329.3	2.23672e-22	-1.0974	0.061	0.121	3.69842e-18	LMO4	LIM/LIM/	LMO4	LIM/LIM/	OG0008379	Spis_XP_022793698_1	901.576	-0.615595	0.198483	0.00038717	0.00234033	LIM/LIM/	LIM_domain_only_4	NA	FALSE	FALSE	FALSE
238	Nvec_vc1.1_XM_001629331.3	1.33318e-68	-1.04414	0.168	0.328	2.20442e-64	C10orf53	UPF0728/	C10orf53	UPF0728/	OG0010618	Spis_XP_022789911_1	405.586	-0.741254	0.189016	1.32348e-05	0.000126331	UPF0728/	chromosome_10_open_reading_frame_53	NA	FALSE	FALSE	FALSE
239	Nvec_vc1.1_XM_001629340.3	1.92902e-09	-0.647562	0.061	0.097	3.18964e-05					OG0008382	Spis_XP_022789698_1	165.373	-0.7312	0.293155	0.00200335	0.00940811			NA	FALSE	FALSE	FALSE
240	Nvec_vc1.1_XM_001629342.3	5.0359e-59	-6.67513	0.002	0.055	8.32687e-55	HMCN1	TSP_1/TSP_1/TSP_1/	HMCN1	TSP_1/TSP_1/TSP_1/	OG0008380	Spis_XP_022780155_1	43.2497	-0.802486	0.32614	0.0018992	0.00899106	TSP_1/TSP_1/TSP_1/	hemicentin_1	NA	FALSE	FALSE	FALSE
241	Nvec_vc1.1_XM_001629371.3	2.27071e-26	2.97863	0.029	0.004	3.75462e-22		Nucleic_acid_bd/		Nucleic_acid_bd/	OG0005844	Spis_XP_022781542_1	83.4546	-1.48941	0.504321	0.000129473	0.000913961	Nucleic_acid_bd/	nuclear_receptor_coactivator_6	NA	FALSE	FALSE	FALSE
242	Nvec_vc1.1_XM_001629372.3	8.45542e-34	-0.961699	0.098	0.189	1.3981e-29	ACOT13	4HBT/	ACOT13	4HBT/	OG0001538	Spis_XP_022801399_1	263.917	-0.768616	0.170463	9.44175e-07	1.22868e-05	4HBT/	acyl_CoA_thioesterase_13	NA	FALSE	FALSE	FALSE
243	Nvec_vc1.1_XM_001629376.3	8.81377e-08	-0.37363	0.148	0.193	0.00145736	CABLES1	Cyclin_N/	CABLES1	Cyclin_N/	OG0005840	Spis_XP_022790747_1	264.271	-0.6454	0.20668	0.000334189	0.00206212	Cyclin_N/	Cdk5_and_Abl_enzyme_substrate_1	NA	FALSE	FALSE	FALSE
244	Nvec_vc1.1_XM_001629389.3	3.92075e-106	-1.74039	0.111	0.29	6.48295e-102		PEP_mutase/		PEP_mutase/	OG0005850	Spis_XP_022790608_1	354.42	-0.710094	0.326845	0.00506621	0.0203808	PEP_mutase/	phosphoenolpyruvate phosphomutase-like	NA	FALSE	FALSE	FALSE
245	Nvec_vc1.1_XM_001629392.3	3.00154e-39	-1.1136	0.09	0.185	4.96304e-35	CCDC25	NFACT-R_1/	CCDC25	NFACT-R_1/	OG0005847	Spis_XP_022798860_1	531.402	0.62504	0.17935	9.50568e-05	0.000701397	NFACT-R_1/	coiled_coil_domain_containing_25	NA	FALSE	FALSE	FALSE
246	Nvec_vc1.1_XM_001629401.3	1.25068e-10	-1.84044	0.004	0.018	2.068e-06	WNT6	wnt/	WNT6	wnt/	OG0003327	Spis_XP_022791673_1	60.6829	-3.21117	0.496641	3.28092e-12	1.24007e-10	wnt/	wnt.HG1.19:WNT6	NA	FALSE	FALSE	FALSE
247	Nvec_vc1.1_XM_001629420.3	1.30073e-06	1.66343	0.012	0.004	0.0215076		Rhodanese/		Rhodanese/	OG0000931	Spis_XP_022792116_1	3415.05	-0.396236	0.164238	0.00649809	0.024993	SOR_SNZ/	pyridoxal 5\\'-phosphate synthase subunit SNZERR-like	NA	FALSE	FALSE	FALSE
248	Nvec_vc1.1_XM_001629422.3	1.60764e-06	-0.520924	0.072	0.103	0.0265823		Ephrin_rec_like/		Ephrin_rec_like/	OG0003323	Spis_XP_022789938_1	4827.83	0.536282	0.227824	0.0048459	0.0196325		UPF0577 protein KIAA1324-like homolog	NA	FALSE	FALSE	FALSE
249	Nvec_vc1.1_XM_001629423.3	1.23074e-07	-0.33025	0.097	0.129	0.00203503	NT5C3A	UMPH-1/	NT5C3A	UMPH-1/	OG0003325	Spis_XP_022795815_1	1806.25	-0.558369	0.164769	0.000164011	0.00111986	UMPH-1/	5_nucleotidase_cytosolic_IIIA	NA	FALSE	FALSE	FALSE
250	Nvec_vc1.1_XM_001629439.3	1.59705e-18	-1.2271	0.03	0.073	2.64071e-14	ELOVL5	ELO/	ELOVL5	ELO/	OG0003347	Spis_XP_022802953_1	93.8893	-1.02637	0.345542	0.000274597	0.00173978	ELO/	ELOVL_fatty_acid_elongase_4	NA	FALSE	FALSE	FALSE
251	Nvec_vc1.1_XM_001629459.3	9.05771e-15	-1.13894	0.029	0.064	1.49769e-10	GCNT3	Branch/	GCNT3	Branch/	OG0006252	Spis_XP_022784859_1	37.8731	-2.31299	0.546862	6.03556e-07	8.26966e-06	Branch/	glucosaminyl_N_acetyl_transferase_2_I_blood_group_	NA	FALSE	FALSE	FALSE
252	Nvec_vc1.1_XM_001629468.3	7.11072e-11	2.41906	0.013	0.002	1.17576e-06		Cation_efflux/		Cation_efflux/	OG0001573	Spis_XP_022805786_1	19.8489	0.894349	0.57684	0.0138694	0.0458426	Cation_efflux/	transmembrane protein 163-like	NA	FALSE	FALSE	FALSE
253	Nvec_vc1.1_XM_001629476.3	1.53265e-06	-1.31114	0.009	0.023	0.0253423	C15orf40	DUF167/	C15orf40	DUF167/	OG0006253	Spis_XP_022805030_1	235.851	-0.964498	0.291029	9.76045e-05	0.000717399	DUF167/	chromosome_15_open_reading_frame_40	NA	FALSE	FALSE	FALSE
254	Nvec_vc1.1_XM_001629490.3	0	4.46261	0.601	0.055	0					OG0005172	Spis_XP_022803486_1	1487.83	3.94687	0.308355	2.47277e-39	1.60131e-36			NA	FALSE	FALSE	FALSE
255	Nvec_vc1.1_XM_001629544.3	3.19244e-20	-5.19418	0	0.018	5.2787e-16	GAL3ST1	Gal-3-0_sulfotr/	GAL3ST1	Gal-3-0_sulfotr/	OG0005150	Spis_XP_022803865_1	6.87139	-0.986331	0.555809	0.00706327	0.0267158	Gal-3-0_sulfotr/	galactose_3_O_sulfotransferase_1	NA	FALSE	FALSE	FALSE
256	Nvec_vc1.1_XM_001629547.3	1.88168e-100	-2.17661	0.074	0.229	3.11136e-96	MCFD2	EF-hand_7/	MCFD2	EF-hand_7/	OG0005145	Spis_XP_022807745_1	37.898	-0.691392	0.33961	0.00750158	0.0280801		multiple_coagulation_factor_deficiency_2_ER_cargo_receptor_complex_subunit	NA	FALSE	FALSE	FALSE
257	Nvec_vc1.1_XM_001629576.3	8.11941e-15	1.26873	0.029	0.008	1.34254e-10					OG0004166	Spis_XP_022807057_1	27.0739	-3.35547	0.366497	1.95755e-21	2.27223e-19		dentin sialophosphoprotein-like	NA	FALSE	FALSE	FALSE
258	Nvec_vc1.1_XM_001629582.3	1.08078e-26	-2.30649	0.011	0.051	1.78706e-22	SOSTDC1	Sclerostin/	SOSTDC1	Sclerostin/	OG0004146	Spis_XP_022794511_1	124.953	-1.14349	0.435261	0.000613601	0.00347195	Sclerostin/	sclerostin_domain_containing_1	NA	FALSE	FALSE	FALSE
259	Nvec_vc1.1_XM_001629587.3	4.80521e-152	1.62109	0.358	0.148	7.94541e-148	GRINA	Bax1-I/	GRINA	Bax1-I/	OG0004154	Spis_XP_022803636_1	2727.93	0.680739	0.165729	6.68255e-06	6.96207e-05	Bax1-I/	glutamate_ionotropic_receptor_NMDA_type_subunit_associated_protein_1	NA	FALSE	FALSE	FALSE
260	Nvec_vc1.1_XM_001629638.3	2.18698e-14	-0.191553	0.709	0.777	3.61617e-10	RSL24D1	Ribosomal_L24e/	RSL24D1	Ribosomal_L24e/	OG0006229	Spis_XP_022780942_1	667.411	0.625249	0.16794	3.76727e-05	0.000316399	Ribosomal_L24e/	ribosomal_L24_domain_containing_1	NA	FALSE	FALSE	FALSE
261	Nvec_vc1.1_XM_001629659.3	3.0823e-07	-0.91826	0.02	0.039	0.00509658	HTATIP2	NAD_binding_10/	HTATIP2	NAD_binding_10/	OG0006226	Spis_XP_022780838_1	373.073	-0.640121	0.258176	0.00257579	0.0116132	NAD_binding_10/	HIV_1_Tat_interactive_protein_2	NA	FALSE	FALSE	FALSE
262	Nvec_vc1.1_XM_001629694.3	2.97377e-09	0.327893	0.324	0.28	4.91713e-05	XBP1	bZIP_1/	XBP1	bZIP_1/	OG0005245	Spis_XP_022794277_1	17002.3	0.824327	0.177819	4.86552e-07	6.81062e-06	XBP1	bZIP.XBP1	NA	TRUE	FALSE	FALSE
263	Nvec_vc1.1_XM_001629701.3	1.15986e-59	-0.763332	0.275	0.436	1.91783e-55	FLOT2	Band_7/Flot/	FLOT2	Band_7/Flot/	OG0005233	Spis_XP_022800562_1	6469.16	-0.485805	0.155205	0.000522881	0.00302114	Band_7/Flot/	flotillin_2	NA	FALSE	FALSE	FALSE
264	Nvec_vc1.1_XM_001629727.3	1.69695e-28	-0.747252	0.151	0.246	2.80591e-24	GINS4	Sld5/SLD5_C/	GINS4	Sld5/SLD5_C/	OG0007476	Spis_XP_022783689_1	270.404	-1.11456	0.3154	3.54151e-05	0.000300619	Sld5/SLD5_C/	GINS_complex_subunit_4	NA	FALSE	FALSE	FALSE
265	Nvec_vc1.1_XM_001629728.3	1.69372e-60	-0.905111	0.228	0.382	2.80056e-56	PPP1R3B	CBM_21/	PPP1R3B	CBM_21/	OG0007477	Spis_XP_022783690_1	1616.8	-0.951592	0.383824	0.00133931	0.00673567	CBM_21/	protein_phosphatase_1_regulatory_subunit_3B	NA	FALSE	FALSE	FALSE
266	Nvec_vc1.1_XM_001629741.3	0	4.23488	0.406	0.031	0	RNF213	AAA_5/	RNF213	AAA_5/	OG0000639	Spis_XP_022802163_1	51.3648	1.14487	0.515899	0.00180321	0.00862958			NA	FALSE	FALSE	FALSE
267	Nvec_vc1.1_XM_001629759.3	0	4.48194	0.286	0.015	0		ubiquitin/TerD/		ubiquitin/TerD/	OG0001157	Spis_XP_022802179_1	94.7545	-1.17044	0.368108	0.00010905	0.0007895	ubiquitin/	ubiquitin_B	NA	FALSE	FALSE	FALSE
268	Nvec_vc1.1_XM_001629766.3	1.1196e-19	0.293663	0.422	0.398	1.85126e-15	LITAF	zf-LITAF-like/	LITAF	zf-LITAF-like/	OG0005499	Spis_XP_022798669_1	4647.55	0.545767	0.216526	0.00294501	0.0129829	zf-LITAF-like/	lipopolysaccharide_induced_TNF_factor	NA	FALSE	FALSE	FALSE
269	Nvec_vc1.1_XM_001629786.3	1.37015e-10	-2.07393	0.005	0.021	2.26554e-06	NEIL1	Fapy_DNA_glyco/Neil1-DNA_bind/	NEIL1	Fapy_DNA_glyco/Neil1-DNA_bind/	OG0005478	Spis_XP_022785181_1	88.2581	-2.39256	0.322122	4.54667e-15	2.64502e-13	Fapy_DNA_glyco/Neil1-DNA_bind/	nei_like_DNA_glycosylase_1	NA	FALSE	FALSE	FALSE
270	Nvec_vc1.1_XM_001629840.3	4.65827e-29	-0.781719	0.131	0.224	7.70244e-25	PLK1	Pkinase/POLO_box/POLO_box/	PLK1	Pkinase/POLO_box/POLO_box/	OG0005115	Spis_XP_022792637_1	191.194	-0.924335	0.292736	0.000177469	0.00119879	Pkinase/POLO_box/POLO_box/	Pkinase.HG62.5:PLK1	NA	FALSE	FALSE	FALSE
271	Nvec_vc1.1_XM_001629841.3	4.80949e-23	-0.633218	0.164	0.25	7.95249e-19	PINX1	G-patch/	PINX1	G-patch/	OG0005113	Spis_XP_022792638_1	253.857	0.986581	0.223331	1.15772e-06	1.4635e-05	G-patch/	PIN2_TERF1_interacting_telomerase_inhibitor_1	NA	FALSE	FALSE	FALSE
272	Nvec_vc1.1_XM_001629886.3	8.68696e-07	-0.431014	0.088	0.122	0.0143639	DAG1	He_PIG/a_DG1_N2/He_PIG/He_PIG/DAG1/	DAG1	He_PIG/a_DG1_N2/He_PIG/He_PIG/DAG1/	OG0010105	Spis_XP_022786370_1	4802.48	0.626853	0.317386	0.0102049	0.0358182	a_DG1_N2/DAG1/	DAG1.HG1.0:like:DAG1:likeclu:5	NA	FALSE	FALSE	FALSE
273	Nvec_vc1.1_XM_001629925.3	3.19728e-40	5.26645	0.026	0.001	5.2867e-36	GULP1	PID_2/	GULP1	PID_2/	OG0008848	Spis_XP_022804756_1	270.994	-1.30238	0.308535	1.72099e-06	2.07701e-05	PID_2/	PID.HG1.4:like:PID1:likeclu:10	NA	FALSE	FALSE	FALSE
274	Nvec_vc1.1_XM_001629959.3	5.05202e-52	-0.831609	0.198	0.341	8.35351e-48	MCM7	MCM_N/MCM_OB/MCM/MCM_lid/	MCM7	MCM_N/MCM_OB/MCM/MCM_lid/	OG0008838	Spis_XP_022791169_1	347.826	-2.48301	0.401153	2.27791e-11	7.55457e-10	MCM_N/MCM_OB/MCM/MCM_lid/	minichromosome_maintenance_complex_component_7	NA	FALSE	FALSE	FALSE
275	Nvec_vc1.1_XM_001629995.3	2.2156e-25	-0.608872	0.169	0.262	3.6635e-21	CCDC169	DUF4600/	CCDC169	DUF4600/	OG0009547	Spis_XP_022801323_1	1329.16	0.564486	0.284699	0.0117723	0.0401959	DUF4600/	coiled_coil_domain_containing_169	NA	FALSE	FALSE	FALSE
276	Nvec_vc1.1_XM_001630004.3	7.66657e-28	1.44572	0.084	0.037	1.26767e-23	CAPN15	zf-RanBP/zf-RanBP/zf-RanBP/Peptidase_C2/	CAPN15	zf-RanBP/zf-RanBP/zf-RanBP/Peptidase_C2/	OG0009559	Spis_XP_022781154_1	1760.56	1.98968	0.243966	1.07648e-17	8.51766e-16	zf-RanBP/zf-RanBP/Peptidase_C2/	calpain_15	NA	FALSE	FALSE	FALSE
277	Nvec_vc1.1_XM_001630092.3	2.274e-36	1.42357	0.163	0.096	3.76006e-32					OG0010712	Spis_XP_022795430_1	2962.33	1.55815	0.51693	9.67939e-05	0.000712079	CC2-LZ/	TNFAIP3-interacting protein 3-like isoform X2	NA	FALSE	FALSE	FALSE
278	Nvec_vc1.1_XM_001630105.3	2.36596e-12	-0.492424	0.132	0.188	3.91212e-08	GID4	Vac_ImportDeg/	GID4	Vac_ImportDeg/	OG0010730	Spis_XP_022804000_1	1181.72	0.661312	0.171669	2.04969e-05	0.000184758	Vac_ImportDeg/	GID_complex_subunit_4_homolog	NA	FALSE	FALSE	FALSE
279	Nvec_vc1.1_XM_001630117.3	6.5252e-13	-0.711751	0.079	0.126	1.07894e-08	DCTN5	Hexapep/	DCTN5	Hexapep/	OG0010738	Spis_XP_022779995_1	609.109	-0.338452	0.14783	0.0109886	0.0379572	Hexapep/	dynactin_subunit_5	NA	FALSE	FALSE	FALSE
280	Nvec_vc1.1_XM_001630150.3	2.47314e-11	-1.00385	0.03	0.061	4.08933e-07	AP4S1	Clat_adaptor_s/	AP4S1	Clat_adaptor_s/	OG0007644	Spis_XP_022801353_1	205.412	-0.538692	0.14382	4.42709e-05	0.000362777	Clat_adaptor_s/	adaptor_related_protein_complex_4_subunit_sigma_1	NA	FALSE	FALSE	FALSE
281	Nvec_vc1.1_XM_001630155.3	1.22225e-207	-1.48023	0.22	0.526	2.02099e-203		Usp/		Usp/	OG0001403	Spis_XP_022794466_1	12600.9	-1.23938	0.386651	8.86675e-05	0.000660591	Usp/		NA	FALSE	FALSE	FALSE
282	Nvec_vc1.1_XM_001630167.3	8.39048e-08	-1.02795	0.019	0.04	0.00138737	SFMBT1	SAM_1/	SFMBT1	SAM_1/	OG0007665	Spis_XP_022777959_1	59.4978	-0.728041	0.379255	0.00914021	0.0326969	SAM_1/	SAM.HG5.7:like:L3MBTL3/L3MBTL4/SAMD1/SAMD3/SAMD13/SCMH1/SCML1/SCML2/SCML4/SFMBT1/SFMBT2:likeclu:4/5/10/11/14	NA	FALSE	FALSE	FALSE
283	Nvec_vc1.1_XM_001630280.3	2.00408e-23	1.28442	0.098	0.052	3.31374e-19	FBXO4	F-box-like/Arf/	FBXO4	F-box-like/Arf/	OG0002260	Spis_XP_022808770_1	810.244	1.7984	0.303979	1.12708e-10	3.37823e-09	F-box-like/Arf/	F_box_protein_4	NA	FALSE	FALSE	FALSE
284	Nvec_vc1.1_XM_001630324.3	1.04311e-21	-0.435221	0.247	0.341	1.72478e-17	SYF2	SYF2/	SYF2	SYF2/	OG0012148	Spis_XP_022795865_1	1879.48	0.399679	0.131886	0.00100349	0.00525403	SYF2/	SYF2_pre_mRNA_splicing_factor	NA	FALSE	FALSE	FALSE
285	Nvec_vc1.1_XM_001630340.3	1.33277e-41	-3.16726	0.007	0.057	2.20374e-37	MOS	Pkinase/	MOS	Pkinase/	OG0012125	Spis_XP_022790098_1	106.436	-0.70708	0.237709	0.00047977	0.00280565	Pkinase/	Pkinase.HG68.1:MOS	NA	FALSE	FALSE	FALSE
286	Nvec_vc1.1_XM_001630345.3	4.74006e-22	-2.26571	0.012	0.045	7.83769e-18	ACAT2	Thiolase_N/Thiolase_C/	ACAT2	Thiolase_N/Thiolase_C/	OG0012147	Spis_XP_022795856_1	275.62	-0.753329	0.232197	0.000174631	0.00118319	Thiolase_N/Thiolase_C/	acetyl_CoA_acetyltransferase_2	NA	FALSE	FALSE	FALSE
287	Nvec_vc1.1_XM_001630370.3	4.08262e-15	-0.38221	0.227	0.302	6.7506e-11	VANGL1	Strabismus/	VANGL1	Strabismus/	OG0008879	Spis_XP_022793205_1	716.397	-0.427484	0.189655	0.00892138	0.0321431	Strabismus/	VANGL_planar_cell_polarity_protein_2	NA	FALSE	FALSE	FALSE
288	Nvec_vc1.1_XM_001630391.3	1.3645e-23	-0.535486	0.217	0.312	2.2562e-19	CFAP45	TPH/	CFAP45	TPH/	OG0008877	Spis_XP_022793183_1	2689.79	0.927051	0.309972	0.000305421	0.00190563	TPH/	cilia_and_flagella_associated_protein_45	NA	FALSE	FALSE	FALSE
289	Nvec_vc1.1_XM_001630411.3	1.33829e-18	-1.54088	0.019	0.056	2.21287e-14	LIPA	Abhydro_lipase/	LIPA	Abhydro_lipase/	OG0012481	Spis_XP_022782982_1	31.579	-1.4299	0.539282	0.000345154	0.00212126	Abhydro_lipase/	lipase_family_member_K	NA	FALSE	FALSE	FALSE
290	Nvec_vc1.1_XM_001630496.3	1.92335e-14	-3.85116	0.003	0.02	3.18026e-10	WSCD1	WSC/	WSCD1	WSC/	OG0004430	Spis_XP_022808799_1	16.3036	-1.66368	0.357423	1.28635e-07	2.08665e-06	WSC/SEA/	kringle_containing_transmembrane_protein_1	NA	FALSE	FALSE	FALSE
291	Nvec_vc1.1_XM_001630501.3	5.89181e-14	-1.19353	0.029	0.063	9.74211e-10	DHFR	DHFR_1/	DHFR	DHFR_1/	OG0004438	Spis_XP_022796138_1	204.471	-2.1178	0.322846	1.71914e-12	6.77958e-11	DHFR_1/	dihydrofolate_reductase	NA	FALSE	FALSE	FALSE
292	Nvec_vc1.1_XM_001630503.3	1.81097e-23	-1.01412	0.071	0.135	2.99444e-19	GCAT	Aminotran_1_2/	GCAT	Aminotran_1_2/	OG0004441	Spis_XP_022782470_1	617.784	-1.31936	0.124966	4.52942e-27	9.60861e-25	Aminotran_1_2/	glycine_C_acetyltransferase	NA	FALSE	FALSE	FALSE
293	Nvec_vc1.1_XM_001630548.3	2.4323e-09	-0.222176	0.365	0.429	4.02181e-05	TOB1	BTG/	TOB1	BTG/	OG0010809	Spis_XP_022804433_1	11840.4	1.49189	0.327819	2.78421e-07	4.1574e-06	BTG/	transducer_of_ERBB2_2	NA	FALSE	FALSE	FALSE
294	Nvec_vc1.1_XM_001630582.3	1.05454e-07	-0.798616	0.03	0.054	0.00174369	TEX9		TEX9		OG0011965	Spis_XP_022784080_1	360.266	0.3464	0.155141	0.012382	0.0418447		testis_expressed_9	NA	FALSE	FALSE	FALSE
295	Nvec_vc1.1_XM_001630661.3	5.69023e-55	2.0932	0.091	0.021	9.40879e-51	C4orf33		C4orf33		OG0009586	Spis_XP_022801304_1	293.034	1.16525	0.296327	7.17565e-06	7.40682e-05		chromosome_4_open_reading_frame_33	NA	FALSE	FALSE	FALSE
296	Nvec_vc1.1_XM_001630707.3	7.17861e-33	-1.05481	0.091	0.178	1.18698e-28	PRDX4	AhpC-TSA/1-cysPrx_C/	PRDX4	AhpC-TSA/1-cysPrx_C/	OG0012066	Spis_XP_022799669_1	2130.91	0.613246	0.147569	6.31291e-06	6.62748e-05	AhpC-TSA/1-cysPrx_C/	peroxiredoxin_4	NA	FALSE	FALSE	FALSE
297	Nvec_vc1.1_XM_001630718.3	1.4034e-11	-0.100975	0.871	0.912	2.32053e-07		Ashwin/Ashwin/		Ashwin/Ashwin/	OG0012075	Spis_XP_022782933_1	189.79	0.659891	0.216313	0.000412892	0.00246912	Ashwin/		NA	FALSE	FALSE	FALSE
298	Nvec_vc1.1_XM_001630719.3	1.04733e-60	-1.62728	0.055	0.164	1.73176e-56	PFN4	Profilin/	PFN4	Profilin/	OG0012073	Spis_XP_022783037_1	338.23	-0.841956	0.222818	2.05103e-05	0.000184811	Profilin/	profilin_family_member_4	NA	FALSE	FALSE	FALSE
299	Nvec_vc1.1_XM_001630741.3	7.36647e-19	-0.871045	0.069	0.126	1.21805e-14	CMSS1	CMS1/	CMSS1	CMS1/	OG0012164	Spis_XP_022783272_1	292.873	0.839554	0.236331	4.94129e-05	0.000400907	CMS1/	cms1_ribosomal_small_subunit_homolog	NA	FALSE	FALSE	FALSE
300	Nvec_vc1.1_XM_001630751.3	3.74285e-09	0.335624	0.306	0.259	6.18881e-05	KDM8	Cupin_8/	KDM8	Cupin_8/	OG0012173	Spis_XP_022781229_1	1411.85	0.47342	0.153753	0.000649563	0.00365108	Cupin_8/	CupinJmjC.HG2.3:NA	NA	FALSE	FALSE	FALSE
301	Nvec_vc1.1_XM_001630764.3	2.55998e-128	-1.66432	0.129	0.34	4.23293e-124	CNN3	CH/	CNN3	CH/	OG0012157	Spis_XP_022790012_1	218.189	-1.8093	0.431593	8.97815e-07	1.17643e-05	CH/	calponin_1	NA	FALSE	FALSE	FALSE
302	Nvec_vc1.1_XM_001630766.3	6.94488e-46	-1.14074	0.093	0.201	1.14834e-41	CSTB	Cystatin/	CSTB	Cystatin/	OG0001990	Spis_XP_022796837_1	190.495	-1.84247	0.405665	1.80062e-07	2.80796e-06	Cystatin/	cystatin_B	NA	FALSE	FALSE	FALSE
303	Nvec_vc1.1_XM_001630792.3	1.16414e-36	-1.04668	0.087	0.18	1.9249e-32	SKA1	SKA1/	SKA1	SKA1/	OG0006600	Spis_XP_022784866_1	13.4229	-1.01527	0.420395	0.00140587	0.00701879	SKA1/	spindle_and_kinetochore_associated_complex_subunit_1	NA	FALSE	FALSE	FALSE
304	Nvec_vc1.1_XM_001630858.3	8.69139e-165	2.11628	0.277	0.08	1.43712e-160	TNFAIP3	OTU/zf-A20/zf-A20/	TNFAIP3	OTU/zf-A20/zf-A20/	OG0012109	Spis_XP_022785376_1	14782.4	2.7662	0.24984	1.12589e-29	3.0446e-27	OTU/zf-A20/zf-A20/	TNF_alpha_induced_protein_3	NA	FALSE	FALSE	FALSE
305	Nvec_vc1.1_XM_001630918.3	2.75557e-08	-1.39021	0.012	0.029	0.000455634	POLI	IMS/IMS_C/	POLI	IMS/IMS_C/	OG0008716	Spis_XP_022782509_1	121.263	-0.499337	0.20272	0.00399709	0.0167479	IMS/IMS_C/	DNA_polymerase_iota	NA	FALSE	FALSE	FALSE
306	Nvec_vc1.1_XM_001630922.3	1.71992e-07	-2.14471	0.002	0.01	0.00284388	TPST2	Sulfotransfer_3/	TPST2	Sulfotransfer_3/	OG0008723	Spis_XP_022787895_1	18.6586	-1.38228	0.50678	0.00030066	0.00187974	Sulfotransfer_3/	tyrosylprotein_sulfotransferase_2	NA	FALSE	FALSE	FALSE
307	Nvec_vc1.1_XM_001630938.3	8.96293e-17	-0.714209	0.098	0.158	1.48202e-12	TM2D2	TM2/	TM2D2	TM2/	OG0006682	Spis_XP_022789404_1	825.504	0.480867	0.136115	0.000124547	0.000883753	TM2/	TM2_domain_containing_2	NA	FALSE	FALSE	FALSE
308	Nvec_vc1.1_XM_001630993.3	1.90259e-26	-1.20624	0.052	0.114	3.14593e-22	AMDHD2	Amidohydro_1/	AMDHD2	Amidohydro_1/	OG0009969	Spis_XP_022786937_1	1315.16	-0.508247	0.10981	9.88374e-07	1.27607e-05	Amidohydro_1/	amidohydrolase_domain_containing_2	NA	FALSE	FALSE	FALSE
309	Nvec_vc1.1_XM_001631013.3	2.48451e-06	-0.442079	0.095	0.129	0.0410814	STARD10	START/	STARD10	START/	OG0009963	Spis_XP_022792191_1	2869.38	0.439601	0.212228	0.0136448	0.0452826	START/	StAR_related_lipid_transfer_domain_containing_10	NA	FALSE	FALSE	FALSE
310	Nvec_vc1.1_XM_001631041.3	2.63132e-24	-0.712648	0.15	0.235	4.35088e-20	SSBP3	SSDP/	SSBP3	SSDP/	OG0002421	Spis_XP_022779710_1	1116.67	-0.90823	0.212358	2.34918e-06	2.75541e-05	SSDP/	single_stranded_DNA_binding_protein_3	NA	FALSE	FALSE	FALSE
311	Nvec_vc1.1_XM_001631148.3	1.23408e-11	-1.31601	0.017	0.042	2.04056e-07	ACSS1	ACAS_N/AMP-binding/AMP-binding_C/	ACSS1	ACAS_N/AMP-binding/AMP-binding_C/	OG0008052	Spis_XP_022782237_1	686.504	-1.03238	0.184485	2.73208e-09	6.33657e-08	ACAS_N/AMP-binding/AMP-binding_C/	acyl_CoA_synthetase_short_chain_family_member_1	NA	FALSE	FALSE	FALSE
312	Nvec_vc1.1_XM_001631153.3	2.45667e-08	0.263713	0.382	0.344	0.000406211	SAFB2	SAP/RRM_1/	SAFB2	SAP/RRM_1/	OG0008055	Spis_XP_022788070_1	4606.04	0.424624	0.152743	0.00202742	0.00950483	SAP/RRM_1/	RRM.HG1.6:SAFB/SAFB2/SLTM	NA	FALSE	FALSE	FALSE
313	Nvec_vc1.1_XM_001631163.3	2.81845e-28	-0.629861	0.276	0.371	4.66031e-24	ACBD3	ACBP/GOLD_2/	ACBD3	ACBP/GOLD_2/	OG0008040	Spis_XP_022782261_1	1891.2	0.393273	0.130123	0.00105595	0.00549245	ACBP/GOLD_2/	acyl_CoA_binding_domain_containing_3	NA	FALSE	FALSE	FALSE
314	Nvec_vc1.1_XM_001631190.3	4.25255e-20	0.88394	0.132	0.075	7.03159e-16	TSG101	UEV/Vps23_core/	TSG101	UEV/Vps23_core/	OG0012334	Spis_XP_022779893_1	2877.31	0.356308	0.166078	0.0149298	0.0485967	UEV/Vps23_core/	tumor_susceptibility_101	NA	FALSE	FALSE	FALSE
315	Nvec_vc1.1_XM_001631210.3	4.5991e-173	-0.951645	0.346	0.636	7.60462e-169	ATP6V1E1	vATP-synt_E/	ATP6V1E1	vATP-synt_E/	OG0012329	Spis_XP_022786552_1	3221.89	0.266818	0.107088	0.00801365	0.0295404	vATP-synt_E/	ATPase_H_transporting_V1_subunit_E1	NA	FALSE	FALSE	FALSE
316	Nvec_vc1.1_XM_001631255.3	1.11792e-31	-0.425867	0.416	0.539	1.84847e-27					OG0011526	Spis_XP_022805423_1	627.719	-0.503978	0.241355	0.0107362	0.0372949			NA	FALSE	FALSE	FALSE
317	Nvec_vc1.1_XM_001631258.3	2.5425e-09	-0.417177	0.12	0.165	4.20403e-05					OG0011522	Spis_XP_022806659_1	1709.32	0.583649	0.223861	0.00205074	0.00960131		zinc_finger_RNA_binding_protein_2	NA	FALSE	FALSE	FALSE
318	Nvec_vc1.1_XM_001631283.3	2.19409e-39	-1.10293	0.09	0.187	3.62792e-35	KIF22	Kinesin/HHH_3/	KIF22	Kinesin/HHH_3/	OG0005923	Spis_XP_022780533_1	80.6079	-0.927027	0.348965	0.000849437	0.00456496	Kinesin/HHH_3/	kinesin_family_member_22	NA	FALSE	FALSE	FALSE
319	Nvec_vc1.1_XM_001631285.3	2.42462e-20	-1.55884	0.02	0.059	4.00911e-16	HEBP2	SOUL/SOUL/	HEBP2	SOUL/SOUL/	OG0005924	Spis_XP_022808156_1	8.1408	-2.01569	0.681362	6.82257e-05	0.000527624	SOUL/	heme_binding_protein_2	NA	FALSE	FALSE	FALSE
320	Nvec_vc1.1_XM_001631369.3	7.28026e-26	-0.637271	0.162	0.254	1.20379e-21					OG0009035	Spis_XP_022792166_1	372.923	-0.768922	0.180694	3.0166e-06	3.45107e-05			NA	FALSE	FALSE	FALSE
321	Nvec_vc1.1_XM_001631427.3	1.11308e-12	-0.811683	0.051	0.091	1.84048e-08	ELP3	Radical_SAM/Radical_SAM_C/Acetyltransf_1/	ELP3	Radical_SAM/Radical_SAM_C/Acetyltransf_1/	OG0005874	Spis_XP_022785804_1	1161.81	0.508002	0.0991995	8.09398e-08	1.37553e-06	Radical_SAM/Radical_SAM_C/Acetyltransf_1/	Acetyltransf_1.HG3.2:ELP3	NA	FALSE	FALSE	FALSE
322	Nvec_vc1.1_XM_001631431.3	8.06203e-19	0.909885	0.116	0.068	1.33306e-14	RNFT2	zf-C3HC4_2/	RNFT2	zf-C3HC4_2/	OG0005911	Spis_XP_022806393_1	739.216	0.513436	0.185861	0.00157623	0.0077159	zf-C3HC4_2/	ring_finger_protein_transmembrane_2	NA	FALSE	FALSE	FALSE
323	Nvec_vc1.1_XM_001631435.3	1.62749e-66	5.22992	0.048	0.002	2.69106e-62					OG0005906	Spis_XP_022797344_1	270.198	3.41048	0.412321	4.19407e-18	3.54666e-16	Collagen/	Collagen.HG6.0:NA	NA	FALSE	FALSE	FALSE
324	Nvec_vc1.1_XM_001631478.3	1.91337e-174	-0.489047	0.958	0.973	3.16375e-170	RHOA	Ras/	RHOA	Ras/	OG0002853	Spis_XP_022784469_1	16057	1.36786	0.517159	0.000389498	0.00235151	Ras/	ras_homolog_family_member_C	NA	FALSE	FALSE	FALSE
325	Nvec_vc1.1_XM_001631512.3	5.16257e-66	3.1593	0.072	0.009	8.5363e-62					OG0002859	Spis_XP_022806283_1	285.809	-1.67396	0.386728	5.74178e-07	7.8935e-06			NA	FALSE	FALSE	FALSE
326	Nvec_vc1.1_XM_001631595.3	2.1321e-09	-0.311774	0.259	0.318	3.52542e-05	SSU72	Ssu72/	SSU72	Ssu72/	OG0004686	Spis_XP_022789857_1	3947.03	0.68961	0.232457	0.000511174	0.00296185	Ssu72/	SSU72_homolog_RNA_polymerase_II_CTD_phosphatase	NA	FALSE	FALSE	FALSE
327	Nvec_vc1.1_XM_001631673.3	5.12579e-22	-1.5523	0.034	0.082	8.47549e-18	LHX1	LIM/LIM/Homeodomain/	LHX1	LIM/LIM/Homeodomain/	OG0006058	Spis_XP_022803726_1	258.471	-1.4442	0.233126	3.74442e-11	1.20764e-09	LIM_LHX1	Homeodomains.LIM_LHX1/LIM_LHX3/LIM_LHX4	NA	TRUE	FALSE	FALSE
328	Nvec_vc1.1_XM_001631699.3	2.04469e-203	3.76268	0.178	0.015	3.38089e-199	RILPL1	Jnk-SapK_ap_N/RILP/	RILPL1	Jnk-SapK_ap_N/RILP/	OG0006049	Spis_XP_022780570_1	979.774	0.798602	0.231543	7.72755e-05	0.000586859	Jnk-SapK_ap_N/RILP/	Rab_interacting_lysosomal_protein_like_1	NA	FALSE	FALSE	FALSE
329	Nvec_vc1.1_XM_001631715.2	6.0844e-53	-1.32779	0.109	0.228	1.00606e-48	ARMC1		ARMC1		OG0006035	Spis_XP_022786773_1	195.006	-0.913076	0.290815	0.000191866	0.00127948		armadillo_repeat_containing_1	NA	FALSE	FALSE	FALSE
330	Nvec_vc1.1_XM_001631758.3	1.39092e-11	-4.55134	0.001	0.013	2.29989e-07		Laminin_G_3/		Laminin_G_3/	OG0012433	Spis_XP_022780819_1	246.023	-2.92927	0.344005	8.8766e-19	8.21186e-17	Laminin_G_3/	Laminin.HG4.3:NA	NA	FALSE	FALSE	FALSE
331	Nvec_vc1.1_XM_001631763.3	7.29948e-20	-4.69364	0.003	0.024	1.20697e-15	PAX2	PAX/	PAX2	PAX/	OG0010155	Spis_XP_022801214_1	5.75579	-2.99415	1.01153	2.20576e-05	0.000197307		Homeodomains.like:PRD_PAX4/PRD_PAX6	NA	TRUE	FALSE	FALSE
332	Nvec_vc1.1_XM_001631842.3	4.27057e-65	-2.32943	0.024	0.116	7.06138e-61	FAM124A	FAM124/	FAM124A	FAM124/	OG0006642	Spis_XP_022781688_1	100.483	0.786132	0.284398	0.00080185	0.00435295	FAM124/	family_with_sequence_similarity_124_member_A	NA	FALSE	FALSE	FALSE
333	Nvec_vc1.1_XM_001631892.3	1.7091e-35	-1.14657	0.076	0.163	2.82599e-31	MSI1	RRM_1/RRM_1/	MSI1	RRM_1/RRM_1/	OG0005279	Spis_XP_022780870_1	321.374	-0.820262	0.445627	0.00887062	0.031993	RRM_1/RRM_1/	RRM.HG1.18:MSI1/MSI2	NA	FALSE	FALSE	FALSE
334	Nvec_vc1.1_XM_001631898.3	8.20488e-24	-0.641349	0.159	0.246	1.35668e-19	CCDC42	DUF4200/	CCDC42	DUF4200/	OG0005272	Spis_XP_022780526_1	614.882	0.583535	0.275867	0.00801915	0.0295412	DUF4200/	coiled_coil_domain_containing_42	NA	FALSE	FALSE	FALSE
335	Nvec_vc1.1_XM_001631922.3	8.10511e-10	-1.04757	0.024	0.049	1.34018e-05	POFUT1	O-FucT/	POFUT1	O-FucT/	OG0005298	Spis_XP_022790752_1	213.528	-0.90684	0.214981	3.04372e-06	3.48048e-05	O-FucT/	protein_O_fucosyltransferase_1	NA	FALSE	FALSE	FALSE
336	Nvec_vc1.1_XM_001631932.3	9.46607e-11	-0.869933	0.04	0.074	1.56521e-06	IFT22	Roc/	IFT22	Roc/	OG0005278	Spis_XP_022793041_1	693.962	-0.284856	0.108973	0.00539036	0.0214574	Roc/	intraflagellar_transport_22	NA	FALSE	FALSE	FALSE
337	Nvec_vc1.1_XM_001631938.3	4.21273e-08	-1.04037	0.017	0.036	0.000696575	CENPV	GFA/	CENPV	GFA/	OG0005270	Spis_XP_022800513_1	65.4	-1.78071	0.501461	1.1914e-05	0.000115697	GFA/	centromere_protein_V	NA	FALSE	FALSE	FALSE
338	Nvec_vc1.1_XM_001631955.3	2.43675e-27	-0.736929	0.184	0.281	4.02917e-23	CCNB3	Cyclin_N/Cyclin_C/	CCNB3	Cyclin_N/Cyclin_C/	OG0008915	Spis_XP_022806538_1	196.764	-1.2773	0.288463	7.28444e-07	9.76869e-06	Cyclin_N/Cyclin_C/	cyclin_B3	NA	FALSE	FALSE	FALSE
339	Nvec_vc1.1_XM_001632000.3	1.02962e-26	-1.46432	0.033	0.088	1.70247e-22	SLC25A14	Mito_carr/Mito_carr/Mito_carr/	SLC25A14	Mito_carr/Mito_carr/Mito_carr/	OG0008916	Spis_XP_022806542_1	348.71	-0.597132	0.215313	0.00119057	0.00609221	Mito_carr/Mito_carr/Mito_carr/	solute_carrier_family_25_member_30	NA	FALSE	FALSE	FALSE
340	Nvec_vc1.1_XM_001632048.3	3.02969e-97	-0.74179	0.378	0.595	5.00959e-93	PDAP1	PP28/	PDAP1	PP28/	OG0010903	Spis_XP_022780016_1	1654.5	0.607591	0.222767	0.00133525	0.00671664	PP28/	PDGFA_associated_protein_1	NA	FALSE	FALSE	FALSE
341	Nvec_vc1.1_XM_001632059.3	5.16865e-64	-0.897923	0.212	0.373	8.54636e-60	RRS1	RRS1/	RRS1	RRS1/	OG0010914	Spis_XP_022784207_1	808.349	0.514516	0.175211	0.000904272	0.00481339	RRS1/	ribosome_biogenesis_regulator_1_homolog	NA	FALSE	FALSE	FALSE
342	Nvec_vc1.1_XM_001632069.3	3.93624e-55	-0.529596	0.48	0.634	6.50858e-51	SRSF2	RRM_1/	SRSF2	RRM_1/	OG0010880	Spis_XP_022795431_1	2153.12	-0.67704	0.158681	3.32896e-06	3.75603e-05	RRM_1/	RRM.HG2.17:SRSF2/SRSF8	NA	FALSE	FALSE	FALSE
343	Nvec_vc1.1_XM_001632093.3	0	5.67341	0.462	0.015	0	SEPTIN8	AIG1/	SEPTIN8	AIG1/	OG0000522	Spis_XP_022777709_1	288.832	-1.42415	0.331338	9.8602e-07	1.2737e-05	AIG1/	septin_4	NA	FALSE	FALSE	FALSE
344	Nvec_vc1.1_XM_001632108.3	2.07365e-225	1.96761	0.435	0.188	3.42877e-221					OG0010554	Spis_XP_022804059_1	17394.2	2.26205	0.449302	1.43108e-08	2.88656e-07			NA	FALSE	FALSE	FALSE
345	Nvec_vc1.1_XM_001632165.3	7.36037e-16	-1.1212	0.035	0.075	1.21704e-11	CRLS1	CDP-OH_P_transf/	CRLS1	CDP-OH_P_transf/	OG0008181	Spis_XP_022803090_1	245.16	0.542349	0.232047	0.00498463	0.0201052	CDP-OH_P_transf/	novel_protein	NA	FALSE	FALSE	FALSE
346	Nvec_vc1.1_XM_001632188.3	7.95625e-27	-0.854288	0.111	0.192	1.31557e-22	CTNNBL1	CTNNBL/	CTNNBL1	CTNNBL/	OG0011420	Spis_XP_022799792_1	1634.88	0.484624	0.101978	5.89645e-07	8.09257e-06	CTNNBL/	catenin_beta_like_1	NA	FALSE	FALSE	FALSE
347	Nvec_vc1.1_XM_001632206.3	9.70035e-95	-0.674656	0.574	0.753	1.60395e-90	CAPN9	Peptidase_C2/Calpain_III/	CAPN9	Peptidase_C2/Calpain_III/	OG0008193	Spis_XP_022803509_1	13583.7	-1.4754	0.236996	2.87526e-11	9.42135e-10	Peptidase_C2/Calpain_III/	calpain_9	NA	FALSE	FALSE	FALSE
348	Nvec_vc1.1_XM_001632217.3	1.48911e-29	2.23113	0.054	0.016	2.46225e-25		WES_acyltransf/WS_DGAT_C/		WES_acyltransf/WS_DGAT_C/	OG0008173	Spis_XP_022784393_1	900.944	-0.753157	0.245082	0.000315265	0.00195966	WES_acyltransf/WS_DGAT_C/		NA	FALSE	FALSE	FALSE
349	Nvec_vc1.1_XM_001632226.3	7.68074e-23	-0.48682	0.247	0.343	1.27001e-18	NOP53	Nop53/	NOP53	Nop53/	OG0008156	Spis_XP_022787203_1	973.115	0.913892	0.244343	2.17623e-05	0.000194878	Nop53/	NOP53_ribosome_biogenesis_factor	NA	FALSE	FALSE	FALSE
350	Nvec_vc1.1_XM_001632240.3	1.15192e-11	-0.921037	0.035	0.068	1.9047e-07	GLO1	Glyoxalase/	GLO1	Glyoxalase/	OG0007517	Spis_XP_022790942_1	196.063	-0.597287	0.189038	0.000332684	0.00205438	Glyoxalase/	glyoxalase_I	NA	FALSE	FALSE	FALSE
351	Nvec_vc1.1_XM_001632252.3	9.27205e-09	-0.329655	0.208	0.262	0.000153313	ZFAND3	zf-A20/zf-AN1/	ZFAND3	zf-A20/zf-AN1/	OG0007532	Spis_XP_022789419_1	320.912	-1.59012	0.24724	5.91623e-12	2.1473e-10	zf-A20/zf-AN1/	zinc_finger_AN1_type_containing_3	NA	FALSE	FALSE	FALSE
352	Nvec_vc1.1_XM_001632267.3	5.59779e-35	-2.08678	0.03	0.086	9.25594e-31	GNPNAT1	Acetyltransf_1/	GNPNAT1	Acetyltransf_1/	OG0007557	Spis_XP_022804226_1	807.579	0.546355	0.200132	0.00157333	0.00770785	Acetyltransf_1/	Acetyltransf_1.HG2.0:GNPNAT1	NA	FALSE	FALSE	FALSE
353	Nvec_vc1.1_XM_001632349.3	2.40663e-33	-0.566265	0.315	0.432	3.97937e-29	KRR1	KH_8/	KRR1	KH_8/	OG0007277	Spis_XP_022780079_1	1388.78	0.512664	0.154734	0.000250533	0.00161179	KH_8/	KH.HG12.0:KRR1	NA	FALSE	FALSE	FALSE
354	Nvec_vc1.1_XM_001632367.3	1.8169e-21	-1.64902	0.026	0.069	3.00424e-17	NKX3_2	Homeodomain/	NKX3_2	Homeodomain/	OG0007292	Spis_XP_022782914_1	63.0127	1.11168	0.417027	0.000584111	0.00332727	ANTP_NKX3-2	Homeodomains.ANTP_NKX3-1/ANTP_NKX3-2	NA	TRUE	FALSE	FALSE
355	Nvec_vc1.1_XM_001632373.3	2.4646e-24	-0.666957	0.179	0.27	4.07521e-20					OG0004704	Spis_XP_022786951_1	153.522	-0.785656	0.321667	0.00206877	0.00966773		cell division cycle-associated protein 3-like	NA	FALSE	FALSE	FALSE
356	Nvec_vc1.1_XM_001632416.3	5.51383e-07	-0.951106	0.021	0.04	0.00911712	BBOX1	GBBH-like_N/TauD/	BBOX1	GBBH-like_N/TauD/	OG0001446	Spis_XP_022793381_1	212.306	-1.71423	0.326495	5.72364e-09	1.24534e-07	GBBH-like_N/TauD/	gamma_butyrobetaine_hydroxylase_1	NA	FALSE	FALSE	FALSE
357	Nvec_vc1.1_XM_001632432.3	5.25845e-08	1.02541	0.044	0.024	0.000869485	ASTL	Astacin/	ASTL	Astacin/	OG0009433	Spis_XP_022787184_1	2465.18	0.794645	0.390363	0.00592153	0.0231554	Astacin/	astacin_like_metalloendopeptidase	NA	FALSE	FALSE	FALSE
358	Nvec_vc1.1_XM_001632516.3	1.37211e-07	-0.836919	0.032	0.056	0.00226878	MAOB	Amino_oxidase/	MAOB	Amino_oxidase/	OG0010144	Spis_XP_022795913_1	603.646	0.846082	0.190992	1.25307e-06	1.56844e-05	Amino_oxidase/	monoamine_oxidase_B	NA	FALSE	FALSE	FALSE
359	Nvec_vc1.1_XM_001632526.3	1.50687e-12	-1.3478	0.018	0.046	2.49161e-08	TAT	Aminotran_1_2/	TAT	Aminotran_1_2/	OG0011391	Spis_XP_022803464_1	544.11	-1.89241	0.403877	8.74302e-08	1.47463e-06	Aminotran_1_2/	tyrosine_aminotransferase	NA	FALSE	FALSE	FALSE
360	Nvec_vc1.1_XM_001632568.3	1.64108e-09	-0.665978	0.168	0.206	2.71353e-05	SOX21	HMG_box/	SOX21	HMG_box/	OG0011405	Spis_XP_022802526_1	1053.01	-1.01841	0.362647	0.000457996	0.00269433		HMGbox_Sox.like:BHMG1/SOX14/SOX21	NA	TRUE	FALSE	FALSE
361	Nvec_vc1.1_XM_001632574.3	4.0788e-20	-0.819943	0.09	0.155	6.74429e-16	DEPDC1B	DEP/	DEPDC1B	DEP/	OG0003016	Spis_XP_022793334_1	61.6024	-0.589768	0.206684	0.000942755	0.00499017	DEP/	DEP_domain_containing_1B	NA	FALSE	FALSE	FALSE
362	Nvec_vc1.1_XM_001632586.3	2.02234e-07	0.599355	0.096	0.065	0.00334394	MAPK7	Pkinase/	MAPK7	Pkinase/	OG0003005	Spis_XP_022792129_1	770.264	1.55475	0.320362	5.80429e-08	1.01732e-06	Pkinase/	Pkinase.HG194.0:MAPK7	NA	FALSE	FALSE	FALSE
363	Nvec_vc1.1_XM_001632648.3	2.83059e-08	-1.20177	0.014	0.033	0.000468038	THAP4	DUF1794/	THAP4	DUF1794/	OG0009318	Spis_XP_022791220_1	102.686	-1.21559	0.322756	1.26162e-05	0.000121416	DUF1794/	THAP_domain_containing_4	NA	FALSE	FALSE	FALSE
364	Nvec_vc1.1_XM_001632695.3	6.36207e-29	-0.747443	0.147	0.241	1.05197e-24	CKS2	CKS/	CKS2	CKS/	OG0009306	Spis_XP_022806722_1	131.835	-0.95859	0.35515	0.000706899	0.00391259	CKS/	CDC28_protein_kinase_regulatory_subunit_1B	NA	FALSE	FALSE	FALSE
365	Nvec_vc1.1_XM_001632711.3	4.92663e-10	-1.05305	0.019	0.041	8.14618e-06		FA_FANCE/		FA_FANCE/	OG0012545	Spis_XP_022789827_1	70.7398	-1.18305	0.268251	9.25976e-07	1.20947e-05	FA_FANCE/		NA	FALSE	FALSE	FALSE
366	Nvec_vc1.1_XM_001632736.3	1.95178e-09	-0.693151	0.053	0.087	3.22727e-05	CIP2A		CIP2A		OG0012550	Spis_XP_022780826_1	203.743	-0.406795	0.166099	0.00566581	0.0223293		cellular_inhibitor_of_PP2A	NA	FALSE	FALSE	FALSE
367	Nvec_vc1.1_XM_001632745.3	4.82025e-105	-1.13945	0.204	0.412	7.97029e-101	NIPSNAP3A	NIPSNAP/NIPSNAP/	NIPSNAP3A	NIPSNAP/NIPSNAP/	OG0012538	Spis_XP_022786126_1	452.844	-0.685755	0.244499	0.000868561	0.00465148		protein NipSnap homolog, partial	NA	FALSE	FALSE	FALSE
368	Nvec_vc1.1_XM_001632769.3	1.4883e-21	-1.0432	0.058	0.116	2.4609e-17	RARS1	Arg_tRNA_synt_N/tRNA-synt_1d/DALR_1/	RARS1	Arg_tRNA_synt_N/tRNA-synt_1d/DALR_1/	OG0001830	Spis_XP_022795390_1	1089.29	0.865235	0.249885	6.65208e-05	0.00051606	Arg_tRNA_synt_N/tRNA-synt_1d/DALR_1/	arginyl_tRNA_synthetase_1	NA	FALSE	FALSE	FALSE
369	Nvec_vc1.1_XM_001632795.3	8.52321e-08	-0.510583	0.048	0.074	0.00140931	FAM160A2	RAI16-like/	FAM160A2	RAI16-like/	OG0010019	Spis_XP_022805122_1	590.694	0.378439	0.179285	0.015113	0.0490441	RAI16-like/	family_with_sequence_similarity_160_member_A2	NA	FALSE	FALSE	FALSE
370	Nvec_vc1.1_XM_001632810.3	4.85781e-90	-5.88861	0.01	0.103	8.03238e-86	OPN4	7tm_1/	OPN4	7tm_1/	OG0010041	Spis_XP_022801271_1	9.97744	-2.38265	0.601993	1.76733e-06	2.12979e-05	7tm_1/	GPCR-rhodopsin.HG1.44:like:GPR26/GPR45/GPR63/GPR78/GPR101/GPR135/GPR161:likeclu:11/12/19/42/53	NA	FALSE	FALSE	FALSE
371	Nvec_vc1.1_XM_001632811.3	4.13333e-08	0.878795	0.051	0.029	0.000683446		SH2/		SH2/	OG0010039	Spis_XP_022798269_1	513.652	0.921921	0.176853	2.43041e-08	4.66154e-07	SH2/		NA	FALSE	FALSE	FALSE
372	Nvec_vc1.1_XM_001632823.3	1.82438e-75	-0.731905	0.322	0.512	3.01662e-71	TUSC3	OST3_OST6/	TUSC3	OST3_OST6/	OG0010034	Spis_XP_022786003_1	2514.58	0.532049	0.189977	0.00131984	0.00664998	OST3_OST6/	tumor_suppressor_candidate_3	NA	FALSE	FALSE	FALSE
373	Nvec_vc1.1_XM_001632824.3	5.83426e-21	2.01852	0.038	0.009	9.64695e-17	TBX20	T-box/	TBX20	T-box/	OG0010032	Spis_XP_022795331_1	311.502	-0.530391	0.154009	0.000146231	0.00101391	TBX20	T-box.TBX15/TBX18/TBX20/TBX22	NA	TRUE	FALSE	FALSE
374	Nvec_vc1.1_XM_001632837.3	6.06134e-85	2.8294	0.114	0.023	1.00224e-80	METTL7A	Methyltransf_11/	METTL7A	Methyltransf_11/	OG0010018	Spis_XP_022805123_1	249.304	0.91126	0.256098	4.37413e-05	0.000358795	Methyltransf_11/	methyltransferase_like_7A	NA	FALSE	FALSE	FALSE
375	Nvec_vc1.1_XM_001632848.3	9.77127e-11	-0.649086	0.069	0.11	1.61568e-06	MTHFR	MTHFR/	MTHFR	MTHFR/	OG0004498	Spis_XP_022786971_1	206.11	-0.525361	0.242791	0.00831069	0.0303697	MTHFR/MTHFR/	methylenetetrahydrofolate_reductase	NA	FALSE	FALSE	FALSE
376	Nvec_vc1.1_XM_001632886.3	1.60532e-16	-0.55078	0.163	0.234	2.65439e-12	METAP1D	Creatinase_N/Peptidase_M24/	METAP1D	Creatinase_N/Peptidase_M24/	OG0004493	Spis_XP_022806965_1	125.344	0.783455	0.396147	0.00699507	0.026519	Creatinase_N/Peptidase_M24/	X_prolyl_aminopeptidase_3	NA	FALSE	FALSE	FALSE
377	Nvec_vc1.1_XM_001632924.3	5.44976e-82	-0.844583	0.287	0.481	9.01118e-78	C11orf1	DUF1143/	C11orf1	DUF1143/	OG0009267	Spis_XP_022792539_1	79.6442	0.909918	0.421438	0.00338915	0.0145804	DUF1143/	chromosome_11_open_reading_frame_1	NA	FALSE	FALSE	FALSE
378	Nvec_vc1.1_XM_001632935.3	2.68608e-08	-3.56762	0.002	0.011	0.000444144		Cellulase/		Cellulase/	OG0000792	Spis_XP_022783544_1	4.48861	-1.70146	0.922617	0.00161009	0.00784579	Cellulase/		NA	FALSE	FALSE	FALSE
379	Nvec_vc1.1_XM_001632963.3	9.22555e-17	-0.893148	0.073	0.123	1.52544e-12	RFC4	AAA/Rep_fac_C/	RFC4	AAA/Rep_fac_C/	OG0009260	Spis_XP_022790350_1	65.8673	-2.39597	0.524711	1.36693e-07	2.19422e-06	AAA/Rep_fac_C/	replication_factor_C_subunit_4	NA	FALSE	FALSE	FALSE
380	Nvec_vc1.1_XM_001633053.3	7.78625e-13	-0.639231	0.068	0.111	1.28746e-08	MTFMT	Formyl_trans_N/Formyl_trans_C/	MTFMT	Formyl_trans_N/Formyl_trans_C/	OG0004538	Spis_XP_022795765_1	1539.01	-0.774831	0.249521	0.000271696	0.0017245	Formyl_trans_N/Formyl_trans_C/	mitochondrial_methionyl_tRNA_formyltransferase	NA	FALSE	FALSE	FALSE
381	Nvec_vc1.1_XM_001633085.3	2.6144e-20	-1.18749	0.041	0.089	4.3229e-16	LYRM2	Complex1_LYR/	LYRM2	Complex1_LYR/	OG0011821	Spis_XP_022782801_1	152.663	-0.909017	0.261751	6.01587e-05	0.000473421	Complex1_LYR/	LYR_motif_containing_2	NA	FALSE	FALSE	FALSE
382	Nvec_vc1.1_XM_001633090.3	4.09997e-16	-0.740969	0.08	0.135	6.7793e-12	CHMP1B	Snf7/	CHMP1B	Snf7/	OG0011818	Spis_XP_022781445_1	3833.66	0.5907	0.265705	0.00593604	0.0231991	Snf7/	charged_multivesicular_body_protein_1B	NA	FALSE	FALSE	FALSE
383	Nvec_vc1.1_XM_001633099.3	2.01847e-20	-1.00584	0.052	0.107	3.33754e-16	CCDC91		CCDC91		OG0011850	Spis_XP_022781219_1	1223.38	0.628263	0.213054	0.00062544	0.0035292		coiled_coil_domain_containing_91	NA	FALSE	FALSE	FALSE
384	Nvec_vc1.1_XM_001633102.3	3.24344e-50	-1.01931	0.132	0.258	5.36303e-46	ZDHHC9	DHHC/	ZDHHC9	DHHC/	OG0011843	Spis_XP_022782842_1	507.79	0.376134	0.143344	0.00384766	0.016224	DHHC/	putative ZDHHC-type palmitoyltransferase 8	NA	FALSE	FALSE	FALSE
385	Nvec_vc1.1_XM_001633119.3	1.15001e-48	2.23109	0.08	0.019	1.90154e-44	IYD	Nitroreductase/	IYD	Nitroreductase/	OG0011826	Spis_XP_022782702_1	2080.36	0.558111	0.273408	0.0103577	0.0362202	Nitroreductase/	iodotyrosine_deiodinase	NA	FALSE	FALSE	FALSE
386	Nvec_vc1.1_XM_001633143.3	2.08482e-13	-0.648865	0.111	0.164	3.44725e-09	RFC5	AAA/Rep_fac_C/	RFC5	AAA/Rep_fac_C/	OG0005408	Spis_XP_022787611_1	289.708	-1.79042	0.235291	9.25085e-16	6.05438e-14	AAA/Rep_fac_C/	replication_factor_C_subunit_5	NA	FALSE	FALSE	FALSE
387	Nvec_vc1.1_XM_001633167.3	0	6.06952	0.535	0.03	0					OG0000827	Spis_XP_022801785_1	19618.3	-1.44862	0.339768	1.09673e-06	1.39402e-05	Crystall/		NA	FALSE	FALSE	FALSE
388	Nvec_vc1.1_XM_001633250.3	1.11705e-11	-4.49981	0	0.011	1.84704e-07	CHST3		CHST3		OG0007871	Spis_XP_022798603_1	3.55464	-1.57368	1.11497	0.00392177	0.0164884	Sulfotransfer_1/	carbohydrate_sulfotransferase_1	NA	FALSE	FALSE	FALSE
389	Nvec_vc1.1_XM_001633310.3	5.0914e-08	-0.840633	0.028	0.052	0.000841864	CSE1L	IBN_N/Cse1/CAS_CSE1/	CSE1L	IBN_N/Cse1/CAS_CSE1/	OG0005396	Spis_XP_022801393_1	2621.32	0.308889	0.131049	0.0101401	0.0356316	IBN_N/Cse1/CAS_CSE1/	chromosome_segregation_1_like	NA	FALSE	FALSE	FALSE
390	Nvec_vc1.1_XM_001633330.3	1.44962e-10	-0.817361	0.045	0.079	2.39695e-06	DENR	SUI1/	DENR	SUI1/	OG0005378	Spis_XP_022808685_1	870.379	0.506032	0.235832	0.00921606	0.0329395	SUI1/	density_regulated_re_initiation_and_release_factor	NA	FALSE	FALSE	FALSE
391	Nvec_vc1.1_XM_001633359.3	1.95988e-88	-0.854374	0.278	0.481	3.24067e-84	FN3KRP	Fructosamin_kin/	FN3KRP	Fructosamin_kin/	OG0005395	Spis_XP_022789712_1	105.971	-0.925795	0.225162	4.71987e-06	5.1211e-05	Fructosamin_kin/	fructosamine_3_kinase_related_protein	NA	FALSE	FALSE	FALSE
392	Nvec_vc1.1_XM_001633368.3	4.83841e-40	1.9376	0.08	0.024	8.00031e-36	TRIM45	zf-B_box/Filamin/NHL/NHL/NHL/	TRIM45	zf-B_box/Filamin/NHL/NHL/NHL/	OG0005380	Spis_XP_022786819_1	75.4829	-1.12087	0.375955	0.00022428	0.00146317	zf-B_box/Filamin/NHL/NHL/	tripartite_motif_containing_45	NA	FALSE	FALSE	FALSE
393	Nvec_vc1.1_XM_001633454.3	3.38719e-11	-0.631335	0.087	0.133	5.60071e-07	OSBP	Oxysterol_BP/	OSBP	Oxysterol_BP/	OG0004739	Spis_XP_022794106_1	900.304	-0.471822	0.149197	0.000491973	0.0028668	Oxysterol_BP/	oxysterol_binding_protein_2	NA	FALSE	FALSE	FALSE
394	Nvec_vc1.1_XM_001633456.3	6.08528e-53	-0.582948	0.422	0.579	1.0062e-48	RER1	Rer1/	RER1	Rer1/	OG0004741	Spis_XP_022789563_1	3560.36	0.664441	0.233701	0.000807144	0.00437493	Rer1/	retention_in_endoplasmic_reticulum_sorting_receptor_1	NA	FALSE	FALSE	FALSE
395	Nvec_vc1.1_XM_001633459.3	1.02746e-12	-2.91484	0.002	0.016	1.6989e-08					OG0004747	Spis_XP_022807844_1	94.6574	0.539814	0.270857	0.0122802	0.041607			NA	FALSE	FALSE	FALSE
396	Nvec_vc1.1_XM_001633480.3	1.01036e-13	-0.738483	0.08	0.129	1.67063e-09	CORO2A	DUF1899/WD40/WD40/WD40_4/	CORO2A	DUF1899/WD40/WD40/WD40_4/	OG0004726	Spis_XP_022796150_1	691.465	-0.742141	0.245927	0.000387512	0.00234148	DUF1899/WD40/WD40/WD40/WD40_4/	coronin_1B	NA	FALSE	FALSE	FALSE
397	Nvec_vc1.1_XM_001633484.3	7.8136e-13	-0.814961	0.075	0.118	1.29198e-08	RBPJ	LAG1-DNAbind/BTD/	RBPJ	LAG1-DNAbind/BTD/	OG0004729	Spis_XP_022792483_1	653.155	-0.356161	0.130879	0.00310387	0.0135594	RBPJ/RBPJL	LAG1_CSL.RBPJ/RBPJL	NA	TRUE	FALSE	FALSE
398	Nvec_vc1.1_XM_001633509.3	2.5345e-12	-0.818493	0.053	0.094	4.19079e-08	SDR16C5	adh_short/	SDR16C5	adh_short/	OG0004752	Spis_XP_022802574_1	429.159	1.18808	0.226831	1.61732e-08	3.21737e-07	adh_short/	sterol_dehydrogenase.HG4.0:DHRS3/HSD17B11/HSD17B13/RDH10/SDR16C5	NA	FALSE	FALSE	FALSE
399	Nvec_vc1.1_XM_001633510.3	4.15046e-153	4.08891	0.147	0.016	6.86278e-149	MARCHF1	RINGv/	MARCHF1	RINGv/	OG0004754	Spis_XP_022799589_1	3309.88	0.916342	0.387159	0.00195025	0.00919559	RINGv/	membrane_associated_ring_CH_type_finger_1	NA	FALSE	FALSE	FALSE
400	Nvec_vc1.1_XM_001633543.3	4.58501e-09	1.10506	0.039	0.018	7.58132e-05		WBP-1/		WBP-1/	OG0007484	Spis_XP_022802184_1	18.4244	-2.28927	0.63514	6.82859e-06	7.1082e-05	WBP-1/	WW domain binding protein 1-like	NA	FALSE	FALSE	FALSE
401	Nvec_vc1.1_XM_001633558.3	3.73958e-09	-0.90131	0.032	0.059	6.18339e-05	SLC7A9	AA_permease_2/	SLC7A9	AA_permease_2/	OG0011314	Spis_XP_022799396_1	270.128	-1.18734	0.314864	1.29989e-05	0.000124369	AA_permease_2/	solute_carrier_family_7_member_9	NA	FALSE	FALSE	FALSE
402	Nvec_vc1.1_XM_001633581.3	2.23403e-08	0.508677	0.146	0.108	0.000369397	MYLIP	FERM_N/FERM_M/zf-C3HC4_3/	MYLIP	FERM_N/FERM_M/zf-C3HC4_3/	OG0011344	Spis_XP_022790050_1	1827.97	1.13433	0.195154	7.01495e-10	1.82285e-08	FERM_N/FERM_M/zf-C3HC4_3/	FERM_M.HG5.1:MYLIP	NA	FALSE	FALSE	FALSE
403	Nvec_vc1.1_XM_001633588.3	4.28073e-112	-0.617974	0.567	0.773	7.07819e-108	EIF2S2	eIF-5_eIF-2B/	EIF2S2	eIF-5_eIF-2B/	OG0011349	Spis_XP_022796367_1	9780.83	0.774585	0.288558	0.00104638	0.0054519	eIF-5_eIF-2B/	eukaryotic_translation_initiation_factor_2_subunit_beta	NA	FALSE	FALSE	FALSE
404	Nvec_vc1.1_XM_001633594.3	1.15537e-08	-0.671933	0.056	0.09	0.000191041	TMX3	Thioredoxin/Thioredoxin_6/	TMX3	Thioredoxin/Thioredoxin_6/	OG0011359	Spis_XP_022779564_1	1243.1	0.373116	0.104749	0.000169609	0.0011536	Thioredoxin/Thioredoxin_6/	thioredoxin_related_transmembrane_protein_3	NA	FALSE	FALSE	FALSE
405	Nvec_vc1.1_XM_001633595.3	6.36802e-09	-0.704439	0.059	0.092	0.000105295	CCDC102B	Myosin_tail_1/	CCDC102B	Myosin_tail_1/	OG0011361	Spis_XP_022779620_1	289.055	-0.748496	0.323109	0.00316944	0.0138017	Myosin_tail_1/	coiled_coil_domain_containing_102B	NA	FALSE	FALSE	FALSE
406	Nvec_vc1.1_XM_001633623.3	1.36756e-40	-0.687759	0.23	0.36	2.26126e-36	GAS8	GAS/	GAS8	GAS/	OG0011331	Spis_XP_022790016_1	705.58	0.587169	0.301178	0.0120225	0.0409207	GAS/	growth_arrest_specific_8	NA	FALSE	FALSE	FALSE
407	Nvec_vc1.1_XM_001633640.3	3.03352e-11	-3.05384	0.004	0.017	5.01593e-07	FAM167A		FAM167A		OG0011360	Spis_XP_022805238_1	181.391	-0.509259	0.214196	0.00492315	0.0198963		family_with_sequence_similarity_167_member_A	NA	FALSE	FALSE	FALSE
408	Nvec_vc1.1_XM_001633718.3	6.6553e-12	-0.542268	0.113	0.166	1.10045e-07		MDM1/MDM1/		MDM1/MDM1/	OG0009808	Spis_XP_022800442_1	562.147	0.793899	0.187407	3.18156e-06	3.61459e-05	MDM1/	Mdm1_nuclear_protein	NA	FALSE	FALSE	FALSE
409	Nvec_vc1.1_XM_001633749.3	8.48313e-07	-1.26277	0.019	0.035	0.0140269	ECE2	Peptidase_M13_N/Peptidase_M13/	ECE2	Peptidase_M13_N/Peptidase_M13/	OG0009847	Spis_XP_022787941_1	33.1704	-2.43365	0.673539	6.07664e-06	6.40677e-05	Peptidase_M13_N/Peptidase_M13/	endothelin_converting_enzyme_2	NA	FALSE	FALSE	FALSE
410	Nvec_vc1.1_XM_001633750.3	1.54889e-18	-0.627751	0.104	0.169	2.56109e-14	RRP8	Methyltransf_8/	RRP8	Methyltransf_8/	OG0009849	Spis_XP_022800703_1	235.795	0.537416	0.256052	0.0094867	0.0337256	Methyltransf_8/	ribosomal_RNA_processing_8	NA	FALSE	FALSE	FALSE
411	Nvec_vc1.1_XM_001633753.3	2.51338e-67	-0.980597	0.191	0.352	4.15587e-63	NGLY1	PUB/	NGLY1	PUB/	OG0009857	Spis_XP_022795357_1	1514.56	1.73776	0.167306	9.81688e-27	2.03003e-24	PUB/	N_glycanase_1	NA	FALSE	FALSE	FALSE
412	Nvec_vc1.1_XM_001633762.3	6.06239e-60	-0.257876	0.985	0.99	1.00242e-55	HMGB3	HMG_box/HMG_box/	HMGB3	HMG_box/HMG_box/	OG0009800	Spis_XP_022800695_1	5341.23	-0.95758	0.280589	6.96602e-05	0.000536525		HMGbox_Sox.like:SSRP1	NA	TRUE	FALSE	FALSE
413	Nvec_vc1.1_XM_001633783.3	3.02245e-47	5.4313	0.032	0.001	4.99763e-43	SDR9C7	adh_short/	SDR9C7	adh_short/	OG0009831	Spis_XP_022787995_1	4855.97	1.2251	0.306275	4.94882e-06	5.34594e-05	adh_short/	sterol_dehydrogenase.HG3.5:like:DHRS9/HSD17B6/RDH5/RDH16/SDR9C7:likeclu:3	NA	FALSE	FALSE	FALSE
414	Nvec_vc1.1_XM_001633785.3	4.75154e-11	-0.753721	0.058	0.097	7.85667e-07	PHYH	PhyH/	PHYH	PhyH/	OG0009834	Spis_XP_022782945_1	876.685	-0.76121	0.249729	0.000337651	0.00208087	PhyH/	phytanoyl_CoA_2_hydroxylase	NA	FALSE	FALSE	FALSE
415	Nvec_vc1.1_XM_001633805.3	2.70378e-14	1.2412	0.04	0.015	4.47071e-10	DRAM1	Frag1/	DRAM1	Frag1/	OG0009859	Spis_XP_022800688_1	1618.5	1.45268	0.197252	1.15689e-14	6.35462e-13	Frag1/	DNA_damage_regulated_autophagy_modulator_1	NA	FALSE	FALSE	FALSE
416	Nvec_vc1.1_XM_001633819.3	3.3553e-58	-2.68677	0.081	0.146	5.54799e-54	ID4	HLH/	ID4	HLH/	OG0004638	Spis_XP_022788482_1	132.205	-0.659253	0.296275	0.00496953	0.0200476		HLH.like:ID1/ID2/ID3/ID4	NA	TRUE	FALSE	FALSE
417	Nvec_vc1.1_XM_001633831.3	3.46693e-07	-0.939499	0.023	0.043	0.00573256	PTGR2	ADH_N_2/ADH_zinc_N/	PTGR2	ADH_N_2/ADH_zinc_N/	OG0004651	Spis_XP_022804827_1	102.807	-1.22203	0.479432	0.000658084	0.00369223	ADH_N_2/ADH_zinc_N/	prostaglandin_reductase_2	NA	FALSE	FALSE	FALSE
418	Nvec_vc1.1_XM_001633835.3	7.64158e-13	0.336448	0.329	0.288	1.26353e-08	ACTR3	Actin/	ACTR3	Actin/	OG0004273	Spis_XP_022787509_1	7981.12	0.527343	0.137221	3.09753e-05	0.000266798	Actin/	actin_related_protein_3	NA	FALSE	FALSE	FALSE
419	Nvec_vc1.1_XM_001633845.3	0	2.58102	0.757	0.471	0	CASP3	CARD/Peptidase_C14/	CASP3	CARD/Peptidase_C14/	OG0000422	Spis_XP_022789127_1	1518.14	0.639482	0.162139	1.47048e-05	0.000138324	CARD/CARD/Death/Death/	nerve_growth_factor_receptor	NA	FALSE	FALSE	FALSE
420	Nvec_vc1.1_XM_001633865.3	4.09871e-23	-0.426086	0.36	0.463	6.77721e-19	TXNL1	Thioredoxin/PITH/	TXNL1	Thioredoxin/PITH/	OG0004646	Spis_XP_022802821_1	5543.25	0.530127	0.220866	0.00434099	0.0179293	Thioredoxin/PITH/	thioredoxin_like_1	NA	FALSE	FALSE	FALSE
421	Nvec_vc1.1_XM_001633897.3	1.38079e-19	-0.808028	0.091	0.155	2.28314e-15	DDO	DAO/	DDO	DAO/	OG0005730	Spis_XP_022798029_1	204.505	-1.24385	0.212631	4.73825e-10	1.25781e-08	DAO/	D_aspartate_oxidase	NA	FALSE	FALSE	FALSE
422	Nvec_vc1.1_XM_001634008.3	9.74229e-23	-0.984179	0.07	0.134	1.61089e-18	RNF41	zf-C3HC4_2/zf-TRAF/	RNF41	zf-C3HC4_2/zf-TRAF/	OG0011609	Spis_XP_022793716_1	508.215	-0.679174	0.197511	9.97627e-05	0.000731076	zf-C3HC4_2/zf-TRAF/	ring_finger_protein_41	NA	FALSE	FALSE	FALSE
423	Nvec_vc1.1_XM_001634035.3	4.13519e-08	-0.117577	0.13	0.155	0.000683753	CHMP2B	Snf7/	CHMP2B	Snf7/	OG0012022	Spis_XP_022781431_1	2069.49	0.819793	0.258357	0.000199439	0.00132028	Snf7/	charged_multivesicular_body_protein_2A	NA	FALSE	FALSE	FALSE
424	Nvec_vc1.1_XM_001634073.3	1.18227e-09	-0.694917	0.046	0.078	1.95489e-05	TTLL2	TTL/	TTLL2	TTL/	OG0012027	Spis_XP_022795789_1	777.222	0.85589	0.283662	0.000316264	0.00196481	TTL/	tubulin_tyrosine_ligase_like_2	NA	FALSE	FALSE	FALSE
425	Nvec_vc1.1_XM_001634074.3	8.34049e-08	-0.70825	0.041	0.069	0.0013791		IU_nuc_hydro/		IU_nuc_hydro/	OG0012024	Spis_XP_022798752_1	213.284	-1.31548	0.261588	3.817e-08	6.99916e-07	IU_nuc_hydro/	inosine-uridine preferring nucleoside hydrolase-like	NA	FALSE	FALSE	FALSE
426	Nvec_vc1.1_XM_001634077.3	1.01087e-53	-0.918346	0.175	0.315	1.67148e-49	FDX1	Fer2/	FDX1	Fer2/	OG0012018	Spis_XP_022797237_1	555.206	0.478583	0.204883	0.00607247	0.0236367	Fer2/	ferredoxin_1	NA	FALSE	FALSE	FALSE
427	Nvec_vc1.1_XM_001634081.3	2.11219e-183	-1.64179	0.159	0.434	3.49251e-179	KDM1B	Amino_oxidase/	KDM1B	Amino_oxidase/	OG0001974	Spis_XP_022802660_1	25.4292	-1.37881	0.466968	0.000155035	0.00106656	Amino_oxidase/	lysine_demethylase_1B	NA	FALSE	FALSE	FALSE
428	Nvec_vc1.1_XM_001634111.3	3.35388e-27	-1.16701	0.074	0.144	5.54564e-23	FOXD3	Forkhead/	FOXD3	Forkhead/	OG0006581	Spis_XP_022780223_1	2.4843	-2.36319	1.24247	0.000425549	0.00253434	islike:FOXD1/FOXD2/FOXD3/FOXD4/FOXD4L1/FOXD4L3/FOXD4L4/FOXD4L5/FOXD4L6	Forkhead.FOXD1/FOXD2/FOXD3/FOXD4/FOXD4L1/FOXD4L3/FOXD4L4/FOXD4L5/FOXD4L6/	NA	TRUE	FALSE	FALSE
429	Nvec_vc1.1_XM_001634121.3	9.75317e-08	-0.597693	0.077	0.11	0.00161269	PGM3	PGM_PMM_I/PGM_PMM_I/PGM_PMM_IV/	PGM3	PGM_PMM_I/PGM_PMM_I/PGM_PMM_IV/	OG0006569	Spis_XP_022804713_1	822.31	0.357487	0.159251	0.0115694	0.0395911	PGM_PMM_I/PGM_PMM_I/PGM_PMM_III/PGM_PMM_IV/	phosphoglucomutase_3	NA	FALSE	FALSE	FALSE
430	Nvec_vc1.1_XM_001634155.3	5.34526e-38	-0.336832	0.751	0.821	8.83839e-34	IDH2	Iso_dh/	IDH2	Iso_dh/	OG0006583	Spis_XP_022784195_1	1194.71	-0.973636	0.279883	5.36598e-05	0.000429139	Iso_dh/	isocitrate_dehydrogenase_NADP_2	NA	FALSE	FALSE	FALSE
431	Nvec_vc1.1_XM_001634174.3	5.98017e-11	-1.2309	0.02	0.045	9.88821e-07	PGAP3	Per1/	PGAP3	Per1/	OG0003795	Spis_XP_022788745_1	38.5217	-1.89419	0.434003	3.91366e-07	5.632e-06	Per1/	post_GPI_attachment_to_proteins_phospholipase_3	NA	FALSE	FALSE	FALSE
432	Nvec_vc1.1_XM_001634203.3	7.91814e-14	1.7645	0.031	0.01	1.30926e-09	RHOBTB1	Ras/BTB/BTB/	RHOBTB1	Ras/BTB/BTB/	OG0003821	Spis_XP_022804002_1	1619.55	1.06215	0.215737	9.63819e-08	1.61565e-06	Ras/BTB/BTB/	BTB.HG11.2:RHOBTB3	NA	FALSE	FALSE	FALSE
433	Nvec_vc1.1_XM_001634215.3	2.99558e-19	-1.09829	0.047	0.096	4.9532e-15	RBBP9	Ser_hydrolase/	RBBP9	Ser_hydrolase/	OG0003838	Spis_XP_022794642_1	135.932	-0.590093	0.227563	0.00210135	0.00980284	Ser_hydrolase/	RB_binding_protein_9_serine_hydrolase	NA	FALSE	FALSE	FALSE
434	Nvec_vc1.1_XM_001634239.3	3.26461e-50	-0.76289	0.219	0.363	5.39802e-46	GATAD1		GATAD1		OG0003805	Spis_XP_022791815_1	528.932	-0.275685	0.118716	0.0122981	0.0416446		GATA.like:GATA1/GATA2/GATA3/GATA4/GATA5/GATA6	NA	TRUE	FALSE	FALSE
435	Nvec_vc1.1_XM_001634253.3	7.29912e-11	-0.591516	0.138	0.182	1.20691e-06	DKK1	Dickkopf_N/	DKK1	Dickkopf_N/	OG0003826	Spis_XP_022803939_1	142.904	-2.64651	0.404016	2.42922e-12	9.32577e-11	Dickkopf_N/	dickkopf_WNT_signaling_pathway_inhibitor_3	NA	FALSE	FALSE	FALSE
436	Nvec_vc1.1_XM_001634267.3	9.56098e-233	7.20939	0.148	0.003	1.58091e-228	VWA7		VWA7		OG0001373	Spis_XP_022807580_1	2718.65	2.14826	0.518502	9.08439e-07	1.18909e-05		von_Willebrand_factor_A_domain_containing_7	NA	FALSE	FALSE	FALSE
437	Nvec_vc1.1_XM_001634286.3	0	5.24726	0.356	0.015	0	ADGRV1	Vitellogenin_N/	ADGRV1	Vitellogenin_N/	OG0001599	Spis_XP_022799527_1	9682	1.32643	0.286371	2.6111e-07	3.92751e-06			NA	FALSE	FALSE	FALSE
438	Nvec_vc1.1_XM_001634335.3	2.87934e-18	-0.914843	0.059	0.112	4.761e-14					OG0006531	Spis_XP_022789052_1	467.988	-0.597198	0.227883	0.00189913	0.00899106			NA	FALSE	FALSE	FALSE
439	Nvec_vc1.1_XM_001634353.3	8.40461e-24	0.542111	0.288	0.231	1.3897e-19	GABARAP	Atg8/	GABARAP	Atg8/	OG0004467	Spis_XP_022783922_1	5343.1	0.311048	0.139633	0.0140813	0.0463998	Atg8/	GABA_type_A_receptor_associated_protein	NA	FALSE	FALSE	FALSE
440	Nvec_vc1.1_XM_001634373.3	9.45053e-43	-0.89842	0.158	0.277	1.56264e-38	SRM	Spermine_synt_N/Spermine_synth/	SRM	Spermine_synt_N/Spermine_synth/	OG0005079	Spis_XP_022785394_1	292.707	-0.72113	0.229	0.000258815	0.00165598	Spermine_synt_N/Spermine_synth/	spermidine_synthase	NA	FALSE	FALSE	FALSE
441	Nvec_vc1.1_XM_001634442.3	3.18471e-10	-0.655436	0.064	0.102	5.26591e-06	DIS3L2	Rrp44_CSD1/OB_Dis3/RNB/Dis3l2_C_term/	DIS3L2	Rrp44_CSD1/OB_Dis3/RNB/Dis3l2_C_term/	OG0003568	Spis_XP_022785195_1	2932.54	1.78497	0.265783	6.41254e-13	2.70668e-11	Rrp44_CSD1/OB_Dis3/RNB/Dis3l2_C_term/	DIS3_like_3_5_exoribonuclease_2	NA	FALSE	FALSE	FALSE
442	Nvec_vc1.1_XM_001634488.3	6.90178e-176	-0.817941	0.564	0.803	1.14121e-171		Usp/		Usp/	OG0000936	Spis_XP_022806989_1	3542.71	-2.23417	0.416551	2.52185e-09	5.88783e-08	Usp/		NA	FALSE	FALSE	FALSE
443	Nvec_vc1.1_XM_001634491.3	1.3444e-07	-0.443415	0.086	0.121	0.00222297		Usp/		Usp/	OG0003571	Spis_XP_022788721_1	2019.17	-0.813251	0.32107	0.00151283	0.00745895	Usp/	universal stress protein PHOS34-like	NA	FALSE	FALSE	FALSE
444	Nvec_vc1.1_XM_001634495.3	3.9853e-30	0.922796	0.187	0.107	6.5897e-26	NBR1	PB1/ZZ/N_BRCA1_IG/	NBR1	PB1/ZZ/N_BRCA1_IG/	OG0003564	Spis_XP_022793108_1	16730.1	1.91598	0.287714	8.62563e-13	3.57339e-11	PB1/ZZ/N_BRCA1_IG/	NBR1_autophagy_cargo_receptor	NA	FALSE	FALSE	FALSE
445	Nvec_vc1.1_XM_001634508.3	3.53578e-11	-0.364096	0.226	0.29	5.84641e-07	RAB18	Ras/	RAB18	Ras/	OG0003548	Spis_XP_022782523_1	948.375	0.735867	0.244281	0.000399323	0.00240023	Ras/Ras/	RAB18_member_RAS_oncogene_family	NA	FALSE	FALSE	FALSE
446	Nvec_vc1.1_XM_001634517.3	4.03585e-09	-0.395458	0.139	0.186	6.67328e-05	PDP2	PP2C/	PDP2	PP2C/	OG0003533	Spis_XP_022791827_1	1089.04	-0.433119	0.170683	0.00403222	0.0168721	PP2C/	pyruvate_dehyrogenase_phosphatase_catalytic_subunit_2	NA	FALSE	FALSE	FALSE
447	Nvec_vc1.1_XM_001634519.3	8.57292e-07	-0.243948	0.269	0.32	0.0141753	ZNF622	zf-met/zf-C2H2_2/	ZNF622	zf-met/zf-C2H2_2/	OG0003527	Spis_XP_022792898_1	1683.46	0.724278	0.233537	0.000302894	0.00189226	ZNF622	zf-C2H2.ZNF622	NA	TRUE	FALSE	FALSE
448	Nvec_vc1.1_XM_001634539.3	3.06156e-48	-1.14077	0.1	0.213	5.06228e-44	HSDL2	adh_short/SCP2/	HSDL2	adh_short/SCP2/	OG0002937	Spis_XP_022798164_1	3926.46	0.291921	0.118104	0.00785563	0.0290694	adh_short/SCP2/	sterol_dehydrogenase.HG13.1:HSDL2	NA	FALSE	FALSE	FALSE
449	Nvec_vc1.1_XM_001634554.3	5.16303e-11	-0.74889	0.058	0.097	8.53708e-07	POLE4	CBFD_NFYB_HMF/	POLE4	CBFD_NFYB_HMF/	OG0002956	Spis_XP_022808137_1	90.7465	-1.17436	0.37849	0.000138925	0.000971489	POLE4	NFYB_NFYC.POLE4	NA	TRUE	FALSE	FALSE
450	Nvec_vc1.1_XM_001634579.3	2.12618e-13	-0.447493	0.181	0.247	3.51563e-09	MRPL46	MRP-L46/NUDIX/	MRPL46	MRP-L46/NUDIX/	OG0001311	Spis_XP_022777956_1	81.3745	0.555878	0.223059	0.003105	0.0135619		mitochondrial_ribosomal_protein_L46	NA	FALSE	FALSE	FALSE
451	Nvec_vc1.1_XM_001634580.3	2.45778e-21	-4.40214	0.007	0.031	4.06394e-17	DCBLD2	F5_F8_type_C/	DCBLD2	F5_F8_type_C/	OG0002929	Spis_XP_022799403_1	16.5642	-2.56323	0.458438	7.85053e-10	2.02926e-08	F5_F8_type_C/	neuropilin_2	NA	FALSE	FALSE	FALSE
452	Nvec_vc1.1_XM_001634653.3	2.92569e-39	4.4266	0.03	0.002	4.83762e-35	TTC34	TPR_16/	TTC34	TPR_16/	OG0010948	Spis_XP_022799164_1	104.436	-1.61213	0.300578	3.60883e-09	8.20759e-08			NA	FALSE	FALSE	FALSE
453	Nvec_vc1.1_XM_001634696.3	2.08487e-52	-0.780755	0.351	0.496	3.44732e-48	ARL1	Arf/	ARL1	Arf/	OG0006753	Spis_XP_022785674_1	1979.72	0.461587	0.189528	0.00488194	0.0197558	Arf/	ADP_ribosylation_factor_like_GTPase_1	NA	FALSE	FALSE	FALSE
454	Nvec_vc1.1_XM_001634717.3	2.31192e-09	-0.561476	0.082	0.122	3.82276e-05	NAGK	BcrAD_BadFG/	NAGK	BcrAD_BadFG/	OG0006791	Spis_XP_022807732_1	419.898	-0.493954	0.22854	0.00918017	0.0328303	BcrAD_BadFG/	N_acetylglucosamine_kinase	NA	FALSE	FALSE	FALSE
455	Nvec_vc1.1_XM_001634718.3	2.59526e-113	-1.5058	0.122	0.318	4.29127e-109		DUF1772/		DUF1772/	OG0006793	Spis_XP_022809045_1	944.099	-0.674257	0.212422	0.000261665	0.00167166	DUF1772/		NA	FALSE	FALSE	FALSE
456	Nvec_vc1.1_XM_001634719.3	1.62923e-15	0.859125	0.111	0.068	2.69394e-11	KMT5B	SET/	KMT5B	SET/	OG0006795	Spis_XP_022784989_1	2103.06	0.503222	0.15572	0.00034601	0.00212599	SET/	SET.HG12.0:KMT5B/KMT5C	NA	FALSE	FALSE	FALSE
457	Nvec_vc1.1_XM_001634747.3	5.03236e-85	-0.606183	0.576	0.739	8.321e-81	ADD1	Aldolase_II/	ADD1	Aldolase_II/	OG0006755	Spis_XP_022783737_1	9489.8	-0.537096	0.193551	0.00140779	0.00702552	Aldolase_II/	adducin_1	NA	FALSE	FALSE	FALSE
458	Nvec_vc1.1_XM_001634769.3	9.69052e-23	-0.544972	0.222	0.314	1.60233e-18	ATP6V1B2	ATP-synt_ab_N/ATP-synt_ab/	ATP6V1B2	ATP-synt_ab_N/ATP-synt_ab/	OG0006771	Spis_XP_022790505_1	5638.98	0.410317	0.184685	0.0102733	0.0359915	ATP-synt_ab_N/ATP-synt_ab/	ATPase_H_transporting_V1_subunit_B2	NA	FALSE	FALSE	FALSE
459	Nvec_vc1.1_XM_001634782.3	3.73623e-25	-0.784317	0.108	0.187	6.17786e-21	AIFM2	Pyr_redox_2/	AIFM2	Pyr_redox_2/	OG0006790	Spis_XP_022779265_1	10.889	-3.16865	0.693868	9.16897e-08	1.54014e-06	Pyr_redox_2/	apoptosis_inducing_factor_mitochondria_associated_2	NA	FALSE	FALSE	FALSE
460	Nvec_vc1.1_XM_001634789.3	2.44056e-68	-1.34861	0.101	0.239	4.03547e-64	RDH8	adh_short/	RDH8	adh_short/	OG0001622	Spis_XP_022801784_1	53.4358	-1.61045	0.293086	1.73953e-09	4.1967e-08	adh_short/	sterol_dehydrogenase.HG5.1:HSD17B1/RDH8	NA	FALSE	FALSE	FALSE
461	Nvec_vc1.1_XM_001634797.3	5.78057e-208	-1.28368	0.293	0.601	9.55817e-204	QDPR		QDPR		OG0006811	Spis_XP_022785969_1	1463.21	-0.626998	0.344795	0.0148351	0.0483323	adh_short_C2/	sterol_dehydrogenase.HG1.5:QDPR	NA	FALSE	FALSE	FALSE
462	Nvec_vc1.1_XM_001634799.3	1.66741e-08	0.822123	0.056	0.034	0.000275706	HPSE	Glyco_hydro_79n/	HPSE	Glyco_hydro_79n/	OG0006815	Spis_XP_022789395_1	301.625	-1.25079	0.349192	2.35971e-05	0.000209479	Glyco_hydro_79n/	heparanase	NA	FALSE	FALSE	FALSE
463	Nvec_vc1.1_XM_001634805.3	1.14401e-22	-0.916742	0.055	0.112	1.89162e-18	MRPL28	Ribosomal_L28/	MRPL28	Ribosomal_L28/	OG0006822	Spis_XP_022799243_1	760.123	-0.458765	0.131628	0.000161864	0.00110797	Ribosomal_L28/	mitochondrial_ribosomal_protein_L28	NA	FALSE	FALSE	FALSE
464	Nvec_vc1.1_XM_001634817.3	2.21156e-140	-1.43722	0.184	0.423	3.65681e-136					OG0010515	Spis_XP_022807389_1	176.41	-2.85464	0.343815	5.46589e-18	4.55948e-16			NA	FALSE	FALSE	FALSE
465	Nvec_vc1.1_XM_001634832.3	3.30702e-12	-1.06982	0.027	0.058	5.46816e-08	PTRHD1	PTH2/	PTRHD1	PTH2/	OG0010535	Spis_XP_022809253_1	95.661	-1.1857	0.295885	5.13317e-06	5.53779e-05	PTH2/	peptidyl_tRNA_hydrolase_domain_containing_1	NA	FALSE	FALSE	FALSE
466	Nvec_vc1.1_XM_001634862.3	5.73455e-304	-1.43848	0.319	0.69	9.48209e-300		Tropomyosin/		Tropomyosin/	OG0001003	Spis_XP_022787810_1	1603.76	-0.621908	0.175546	7.69461e-05	0.000584831	Tropomyosin/	tropomyosin-2-like	NA	FALSE	FALSE	FALSE
467	Nvec_vc1.1_XM_001634892.3	3.02115e-96	-2.04254	0.054	0.199	4.99547e-92	CAP2		CAP2		OG0003253	Spis_XP_022785289_1	118.139	-0.992463	0.35085	0.000451322	0.00266177		cyclase_associated_actin_cytoskeleton_regulatory_protein_2	NA	FALSE	FALSE	FALSE
468	Nvec_vc1.1_XM_001635003.3	9.52896e-40	-0.828286	0.17	0.287	1.57561e-35	SPTLC2	Aminotran_1_2/	SPTLC2	Aminotran_1_2/	OG0007587	Spis_XP_022788093_1	858.189	-0.517503	0.216232	0.00459634	0.0187979	Aminotran_1_2/	serine_palmitoyltransferase_long_chain_base_subunit_2	NA	FALSE	FALSE	FALSE
469	Nvec_vc1.1_XM_001635015.3	1.01421e-15	-3.85287	0.002	0.018	1.677e-11	PROP1	Homeodomain/	PROP1	Homeodomain/	OG0007599	Spis_XP_022782276_1	58.0956	-0.8239	0.358881	0.00285317	0.0126369	PRD_PROP1	Homeodomains.PRD_PROP1	NA	TRUE	FALSE	FALSE
470	Nvec_vc1.1_XM_001635019.3	1.27935e-11	-0.752216	0.055	0.094	2.1154e-07	BROX	BRO1/	BROX	BRO1/	OG0007606	Spis_XP_022801750_1	1704.59	0.529566	0.268979	0.0134074	0.0446515	BRO1/	BRO1_domain_and_CAAX_motif_containing	NA	FALSE	FALSE	FALSE
471	Nvec_vc1.1_XM_001635070.3	1.15314e-23	-0.661676	0.172	0.256	1.90671e-19	AC011462.1	E1_dh/	AC011462.1	E1_dh/	OG0007614	Spis_XP_022804215_1	964.977	-0.513814	0.172987	0.0008119	0.00439684	E1_dh/	branched_chain_keto_acid_dehydrogenase_E1_subunit_alpha	NA	FALSE	FALSE	FALSE
472	Nvec_vc1.1_XM_001635071.3	2.56786e-35	-1.50443	0.039	0.108	4.24596e-31	ARG2	Arginase/	ARG2	Arginase/	OG0007616	Spis_XP_022804216_1	232.321	-0.745916	0.293234	0.00168276	0.00814503	Arginase/	arginase_1	NA	FALSE	FALSE	FALSE
473	Nvec_vc1.1_XM_001635119.3	6.49406e-12	-1.03502	0.031	0.064	1.07379e-07	BNIP1	Sec20/	BNIP1	Sec20/	OG0007042	Spis_XP_022779415_1	287.17	0.788452	0.172015	6.4784e-07	8.77866e-06	Sec20/	BCL2_interacting_protein_1	NA	FALSE	FALSE	FALSE
474	Nvec_vc1.1_XM_001635153.3	1.01781e-77	-2.44037	0.104	0.186	1.68295e-73					OG0007067	Spis_XP_022790851_1	485.943	-0.883201	0.327736	0.000823644	0.00444869	UPF0444/	transmembrane protein 263-like	NA	FALSE	FALSE	FALSE
475	Nvec_vc1.1_XM_001635169.3	1.39004e-15	-0.432503	0.242	0.319	2.29842e-11	NSD3	PWWP/PHD/PWWP/AWS/SET/C5HCH/	NSD3	PWWP/PHD/PWWP/AWS/SET/C5HCH/	OG0007043	Spis_XP_022779411_1	1025.27	-0.414567	0.135399	0.000855327	0.0045906	PWWP/PWWP/AWS/SET/C5HCH/	PWWP.HG2.2:NSD1/NSD2/NSD3	NA	FALSE	FALSE	FALSE
476	Nvec_vc1.1_XM_001635195.3	9.02882e-07	-1.28919	0.01	0.024	0.0149291		AA_kinase/		AA_kinase/	OG0007451	Spis_XP_022782348_1	328.702	-1.04886	0.269959	1.03031e-05	0.000101823	AA_kinase/	aldehyde_dehydrogenase_18_family_member_A1	NA	FALSE	FALSE	FALSE
477	Nvec_vc1.1_XM_001635214.3	2.99155e-25	-0.756105	0.131	0.215	4.94652e-21	ABLIM1	LIM/LIM/LIM/LIM/VHP/	ABLIM1	LIM/LIM/LIM/LIM/VHP/	OG0007444	Spis_XP_022807729_1	742.663	-1.4043	0.251714	1.64155e-09	3.97592e-08	LIM/LIM/LIM/LIM/VHP/	actin_binding_LIM_protein_family_member_2	NA	FALSE	FALSE	FALSE
478	Nvec_vc1.1_XM_001635222.3	5.19701e-36	-0.823365	0.164	0.272	8.59326e-32	WDR1	WD40/WD40/WD40/ANAPC4_WD40/WD40/	WDR1	WD40/WD40/WD40/ANAPC4_WD40/WD40/	OG0007440	Spis_XP_022784685_1	5344.8	0.343998	0.133754	0.00500488	0.020167	WD40/WD40/WD40/	WD_repeat_domain_1	NA	FALSE	FALSE	FALSE
479	Nvec_vc1.1_XM_001635255.3	6.0145e-51	0.654682	0.335	0.282	9.94498e-47		VWA/		VWA/	OG0007442	Spis_XP_022799236_1	2011.47	1.05743	0.182254	8.1243e-10	2.09124e-08	VWA/		NA	FALSE	FALSE	FALSE
480	Nvec_vc1.1_XM_001635276.3	2.8923e-83	-1.35323	0.19	0.365	4.78242e-79	HES1	HLH/	HES1	HLH/	OG0001249	Spis_XP_022783488_1	17.3967	-1.46094	0.513588	0.000187963	0.00125861		HLH.like:HES1/HES2/HES3/HES4/HES5/HES6/HES7	NA	TRUE	FALSE	FALSE
481	Nvec_vc1.1_XM_001635319.3	8.04092e-15	0.851567	0.101	0.059	1.32957e-10					OG0002244	Spis_XP_022809353_1	448.564	-0.726202	0.297046	0.00233202	0.0106984			NA	FALSE	FALSE	FALSE
482	Nvec_vc1.1_XM_001635326.3	1.33197e-56	-0.85806	0.221	0.374	2.20241e-52	CFAP77	DUF4483/	CFAP77	DUF4483/	OG0008485	Spis_XP_022782819_1	747.335	0.60431	0.298221	0.00951503	0.0338117	DUF4483/DUF4483/	cilia_and_flagella_associated_protein_77	NA	FALSE	FALSE	FALSE
483	Nvec_vc1.1_XM_001635348.3	1.38246e-61	-0.92868	0.191	0.345	2.2859e-57	SELENOF	Sep15_SelM/	SELENOF	Sep15_SelM/	OG0008471	Spis_XP_022789152_1	3779.27	0.256034	0.10253	0.00813089	0.0298991	Sep15_SelM/	selenoprotein_F	NA	FALSE	FALSE	FALSE
484	Nvec_vc1.1_XM_001635406.3	6.2453e-32	-0.86756	0.124	0.218	1.03266e-27	SURF2	SURF2/	SURF2	SURF2/	OG0008623	Spis_XP_022806781_1	469.018	0.5822	0.24602	0.00411431	0.0171602	SURF2/	surfeit_2	NA	FALSE	FALSE	FALSE
485	Nvec_vc1.1_XM_001635407.3	4.73533e-23	-0.177675	0.929	0.935	7.82986e-19	DDX39B	DEAD/Helicase_C/	DDX39B	DEAD/Helicase_C/	OG0008626	Spis_XP_022808234_1	12098.5	0.467164	0.169464	0.0018724	0.008895	DEAD/Helicase_C/	DEAD.HG12.1:DDX39A/DDX39B	NA	FALSE	FALSE	FALSE
486	Nvec_vc1.1_XM_001635434.3	1.83729e-09	-0.611981	0.069	0.107	3.03796e-05	SLC27A4	AMP-binding/AMP-binding_C/	SLC27A4	AMP-binding/AMP-binding_C/	OG0008609	Spis_XP_022789631_1	757.598	-0.860186	0.132622	1.25729e-11	4.33932e-10	AMP-binding/AMP-binding_C/	solute_carrier_family_27_member_4	NA	FALSE	FALSE	FALSE
487	Nvec_vc1.1_XM_001635437.3	1.06797e-31	3.73473	0.029	0.003	1.76589e-27	HMCN1	TSP_1/TSP_1/TSP_1/	HMCN1	TSP_1/TSP_1/TSP_1/	OG0008620	Spis_XP_022795291_1	14914.8	1.29779	0.196102	3.32891e-12	1.25065e-10	TSP_1/TSP_1/TSP_1/	thrombospondin_1	NA	FALSE	FALSE	FALSE
488	Nvec_vc1.1_XM_001635456.3	1.07316e-18	-0.955036	0.075	0.132	1.77447e-14		SAM_1/		SAM_1/	OG0009191	Spis_XP_022788677_1	52.9727	-1.50187	0.404053	9.26744e-06	9.27045e-05	SAM_2/Angiomotin_C/	SAM.HG2.10:like:PPP1R9A/SAMD14:likeclu:4	NA	FALSE	FALSE	FALSE
489	Nvec_vc1.1_XM_001635476.3	4.49238e-08	-1.3347	0.011	0.028	0.000742815	CENPI	CENP-I/	CENPI	CENP-I/	OG0009169	Spis_XP_022791746_1	56.044	-2.98464	0.322265	1.10615e-21	1.32137e-19	CENP-I/	centromere_protein_I	NA	FALSE	FALSE	FALSE
490	Nvec_vc1.1_XM_001635477.3	1.89919e-56	-2.00129	0.033	0.123	3.14031e-52	KCNK16	Ion_trans_2/Ion_trans_2/	KCNK16	Ion_trans_2/Ion_trans_2/	OG0009167	Spis_XP_022805841_1	140.527	-1.09015	0.27774	8.28988e-06	8.40187e-05	Ion_trans_2/Ion_trans_2/	potassium_two_pore_domain_channel_subfamily_K_member_10	NA	FALSE	FALSE	FALSE
491	Nvec_vc1.1_XM_001635482.3	4.94893e-16	-0.629733	0.114	0.177	8.18306e-12	CBSL	PALP/CBS/	CBSL	PALP/CBS/	OG0001770	Spis_XP_022791558_1	207.045	-0.86184	0.370158	0.00241693	0.0110222	PALP/CBS/	cystathionine_beta_synthase_like	NA	FALSE	FALSE	FALSE
492	Nvec_vc1.1_XM_001635485.3	3.20433e-10	-2.18659	0.003	0.017	5.29836e-06	GALR1	7tm_1/	GALR1	7tm_1/	OG0001769	Spis_XP_022797247_1	82.8196	-1.09786	0.195843	2.42332e-09	5.68626e-08	7tm_1/	GPCR-rhodopsin.HG26.0:GPR148	NA	FALSE	FALSE	FALSE
493	Nvec_vc1.1_XM_001635488.3	5.22066e-28	-1.63108	0.034	0.088	8.63236e-24	SAT2	Acetyltransf_1/	SAT2	Acetyltransf_1/	OG0009156	Spis_XP_022801439_1	155.574	-0.662526	0.272554	0.00280319	0.0124598	Acetyltransf_1/	Acetyltransf_1.HG1.11:SAT2	NA	FALSE	FALSE	FALSE
494	Nvec_vc1.1_XM_001635494.3	7.22329e-36	-0.422382	0.459	0.588	1.19437e-31	PSMC4	Prot_ATP_ID_OB/AAA/AAA_lid_3/	PSMC4	Prot_ATP_ID_OB/AAA/AAA_lid_3/	OG0009151	Spis_XP_022793197_1	5123.37	0.519008	0.230965	0.00680502	0.0259504	Prot_ATP_ID_OB/AAA/AAA_lid_3/	proteasome_26S_subunit_ATPase_4	NA	FALSE	FALSE	FALSE
495	Nvec_vc1.1_XM_001635495.3	7.44013e-09	0.362916	0.202	0.175	0.000123023	MORN1	MORN/MORN/MORN/MORN/	MORN1	MORN/MORN/MORN/MORN/	OG0009149	Spis_XP_022805834_1	584.103	-0.496271	0.225108	0.00814911	0.0299482	MORN/MORN/MORN/MORN/	MORN repeat-containing protein 4-like	NA	FALSE	FALSE	FALSE
496	Nvec_vc1.1_XM_001635588.3	8.03108e-150	0.878323	0.696	0.523	1.32794e-145					OG0003205	Spis_XP_022787515_1	3189.96	0.620398	0.241126	0.00206031	0.00963515			NA	FALSE	FALSE	FALSE
497	Nvec_vc1.1_XM_001635596.3	6.12379e-53	0.458415	0.593	0.532	1.01257e-48	ARPC2	P34-Arc/	ARPC2	P34-Arc/	OG0003218	Spis_XP_022787302_1	4054.93	0.405928	0.144541	0.001989	0.00935319	P34-Arc/	actin_related_protein_2_3_complex_subunit_2	NA	FALSE	FALSE	FALSE
498	Nvec_vc1.1_XM_001635599.3	1.2852e-32	-1.36644	0.045	0.114	2.12508e-28	UPP2	PNP_UDP_1/	UPP2	PNP_UDP_1/	OG0001337	Spis_XP_022787483_1	173.645	-0.567319	0.269153	0.00853729	0.0310135	PNP_UDP_1/	uridine_phosphorylase_1	NA	FALSE	FALSE	FALSE
499	Nvec_vc1.1_XM_001635603.3	1.41422e-22	-1.24156	0.041	0.094	2.33842e-18	FKRP	LicD/	FKRP	LicD/	OG0003227	Spis_XP_022795620_1	200.773	-0.768683	0.236369	0.000165368	0.0011285	LicD/	fukutin_related_protein	NA	FALSE	FALSE	FALSE
500	Nvec_vc1.1_XM_001635623.3	2.65319e-30	-1.53948	0.04	0.1	4.38705e-26	FAH	FAA_hydrolase_N/FAA_hydrolase/	FAH	FAA_hydrolase_N/FAA_hydrolase/	OG0003175	Spis_XP_022802454_1	1203.01	-0.699583	0.129757	1.11364e-08	2.28944e-07	FAA_hydrolase_N/FAA_hydrolase/	fumarylacetoacetate_hydrolase	NA	FALSE	FALSE	FALSE
501	Nvec_vc1.1_XM_001635666.3	3.38767e-44	-1.30051	0.105	0.203	5.60151e-40	NUSAP1	NUSAP/NUSAP/	NUSAP1	NUSAP/NUSAP/	OG0003226	Spis_XP_022795622_1	118.918	-1.27681	0.309259	2.6644e-06	3.07436e-05	NUSAP/	nucleolar_and_spindle_associated_protein_1	NA	FALSE	FALSE	FALSE
502	Nvec_vc1.1_XM_001635684.3	9.54745e-72	-0.936741	0.299	0.473	1.57867e-67	CDK1	Pkinase/	CDK1	Pkinase/	OG0012351	Spis_XP_022798479_1	238.519	-1.18869	0.293914	4.39156e-06	4.81156e-05	Pkinase/	Pkinase.HG54.2:like:CDK2/CDK3:likeclu:6	NA	FALSE	FALSE	FALSE
503	Nvec_vc1.1_XM_001635694.3	1.53674e-09	0.427275	0.22	0.173	2.541e-05	SND1	SNase/SNase/SNase/SNase/TUDOR/SNase/	SND1	SNase/SNase/SNase/SNase/TUDOR/SNase/	OG0012359	Spis_XP_022782932_1	19614.3	0.494094	0.104211	5.99949e-07	8.22481e-06	SNase/SNase/SNase/SNase/TUDOR/SNase/	TUDOR.HG2.0:SND1	NA	FALSE	FALSE	FALSE
504	Nvec_vc1.1_XM_001635738.3	1.59305e-16	-0.740668	0.08	0.135	2.6341e-12	WEE1	Pkinase/	WEE1	Pkinase/	OG0002007	Spis_XP_022786132_1	95.5595	-1.12154	0.278621	5.27637e-06	5.66743e-05	Pkinase/	Pkinase.HG156.0:WEE1/WEE2	NA	FALSE	FALSE	FALSE
505	Nvec_vc1.1_XM_001635769.3	1.18779e-07	-0.453275	0.09	0.126	0.001964	ASNS	GATase_7/Asn_synthase/Asn_synthase/	ASNS	GATase_7/Asn_synthase/Asn_synthase/	OG0004009	Spis_XP_022787289_1	8069.58	0.403784	0.187123	0.012355	0.0417903	GATase_7/Asn_synthase/Asn_synthase/	asparagine_synthetase_glutamine_hydrolyzing_	NA	FALSE	FALSE	FALSE
506	Nvec_vc1.1_XM_001635831.3	1.70125e-29	-0.707491	0.163	0.262	2.81301e-25	TRAF3IP1	MIP-T3/MIP-T3_C/	TRAF3IP1	MIP-T3/MIP-T3_C/	OG0004087	Spis_XP_022799440_1	2385.23	0.539501	0.277955	0.0139532	0.0460756	MIP-T3/MIP-T3_C/	TRAF3_interacting_protein_1	NA	FALSE	FALSE	FALSE
507	Nvec_vc1.1_XM_001635851.2	1.29674e-10	-0.999813	0.029	0.058	2.14417e-06		Trypsin_2/Death/		Trypsin_2/Death/	OG0004025	Spis_XP_022794939_1	49.3351	-1.86329	0.488589	4.0785e-06	4.50668e-05	Trypsin_2/Death/		NA	FALSE	FALSE	FALSE
508	Nvec_vc1.1_XM_001635876.3	3.78611e-157	-1.11251	0.295	0.566	6.26033e-153	FOLR2	Folate_rec/	FOLR2	Folate_rec/	OG0004052	Spis_XP_022785636_1	1185.66	-1.09037	0.318264	5.41227e-05	0.000432128	Folate_rec/	folate_receptor_gamma	NA	FALSE	FALSE	FALSE
509	Nvec_vc1.1_XM_001635879.3	9.8279e-54	1.194	0.215	0.104	1.62504e-49		AOX/		AOX/	OG0004058	Spis_XP_022803353_1	278.914	1.69989	0.488369	1.68126e-05	0.000155069	AOX/	alternative oxidase, mitochondrial-like	NA	FALSE	FALSE	FALSE
510	Nvec_vc1.1_XM_001635904.3	5.20113e-45	-1.78283	0.078	0.166	8.60007e-41	TXNDC12	Thioredoxin_7/	TXNDC12	Thioredoxin_7/	OG0002791	Spis_XP_022806167_1	811.591	-0.353305	0.140627	0.00573081	0.022553	Thioredoxin_7/	thioredoxin_domain_containing_12	NA	FALSE	FALSE	FALSE
511	Nvec_vc1.1_XM_001635967.3	6.7863e-12	-0.913925	0.042	0.078	1.12211e-07	AMDHD1	Amidohydro_1/	AMDHD1	Amidohydro_1/	OG0002786	Spis_XP_022784233_1	186.78	-1.34761	0.234651	7.21285e-10	1.8723e-08	Amidohydro_1/	amidohydrolase_domain_containing_1	NA	FALSE	FALSE	FALSE
512	Nvec_vc1.1_XM_001635992.3	3.14227e-16	-0.468994	0.154	0.222	5.19574e-12	TRABD2A	TraB/	TRABD2A	TraB/	OG0002763	Spis_XP_022793311_1	799.919	-1.06779	0.265127	5.64998e-06	6.00834e-05	TraB/	TraB_domain_containing_2A	NA	FALSE	FALSE	FALSE
513	Nvec_vc1.1_XM_001635993.3	6.68771e-10	-3.55639	0.001	0.012	1.10581e-05	TUBB4B	Tubulin/Tubulin_C/	TUBB4B	Tubulin/Tubulin_C/	OG0002762	Spis_XP_022793293_1	16.4122	-0.99917	0.366481	0.000605115	0.00342708	Tubulin/Tubulin_C/	tubulin_beta_4B_class_IVb	NA	FALSE	FALSE	FALSE
514	Nvec_vc1.1_XM_001636001.3	1.09499e-12	-0.669536	0.067	0.11	1.81057e-08					OG0000693	Spis_XP_022783033_1	8075.91	2.57382	0.335069	7.55383e-16	4.97018e-14			NA	FALSE	FALSE	FALSE
515	Nvec_vc1.1_XM_001636003.3	2.23278e-06	-1.11534	0.008	0.02	0.036919					OG0002749	Spis_XP_022782404_1	132.561	-1.60999	0.391242	1.58767e-06	1.93508e-05			NA	FALSE	FALSE	FALSE
516	Nvec_vc1.1_XM_001636053.3	6.8284e-51	-1.74033	0.038	0.127	1.12908e-46	APEH	Peptidase_S9/	APEH	Peptidase_S9/	OG0008227	Spis_XP_022784348_1	487.176	-2.63782	0.406097	3.46597e-12	1.29818e-10	Peptidase_S9/	acylaminoacyl_peptide_hydrolase	NA	FALSE	FALSE	FALSE
517	Nvec_vc1.1_XM_001636093.3	5.40364e-11	-1.47926	0.01	0.03	8.93492e-07	DHRS2	adh_short_C2/	DHRS2	adh_short_C2/	OG0012054	Spis_XP_022789161_1	634.996	-0.835075	0.263308	0.000195536	0.00129977	adh_short_C2/adh_short_C2/	sterol_dehydrogenase.HG1.23:like:DCXR:likeclu:22	NA	FALSE	FALSE	FALSE
518	Nvec_vc1.1_XM_001636100.3	2.40233e-20	1.00422	0.095	0.054	3.97225e-16		ROK/		ROK/	OG0008228	Spis_XP_022784350_1	8.47326	-2.83906	0.573171	2.03985e-08	3.96713e-07	ROK/		NA	FALSE	FALSE	FALSE
519	Nvec_vc1.1_XM_001636124.3	2.82174e-06	-0.541711	0.063	0.091	0.0466575	MNAT1	zf-C3HC4_5/MAT1/	MNAT1	zf-C3HC4_5/MAT1/	OG0008214	Spis_XP_022798614_1	320.823	-0.518653	0.127572	1.25196e-05	0.000120644	zf-C3HC4_5/MAT1/	MNAT1_component_of_CDK_activating_kinase	NA	FALSE	FALSE	FALSE
520	Nvec_vc1.1_XM_001636179.3	2.09018e-32	-0.698473	0.178	0.285	3.45612e-28	VPS28	VPS28/	VPS28	VPS28/	OG0005980	Spis_XP_022780975_1	1735.73	0.435217	0.193508	0.00880792	0.0318227	VPS28/	VPS28_subunit_of_ESCRT_I	NA	FALSE	FALSE	FALSE
521	Nvec_vc1.1_XM_001636187.3	3.74095e-31	-0.689419	0.155	0.255	6.18566e-27	SBDS	SBDS/SBDS_C/	SBDS	SBDS/SBDS_C/	OG0005993	Spis_XP_022787655_1	921.102	0.403608	0.190511	0.013641	0.0452762	SBDS/SBDS_C/	SBDS_ribosome_maturation_factor	NA	FALSE	FALSE	FALSE
522	Nvec_vc1.1_XM_001636213.3	1.06846e-08	-0.847393	0.036	0.064	0.00017667	CSKMT	Methyltransf_31/	CSKMT	Methyltransf_31/	OG0004252	Spis_XP_022788284_1	13.0137	-1.29209	0.481883	0.000400877	0.0024078	Methyltransf_11/	citrate_synthase_lysine_methyltransferase	NA	FALSE	FALSE	FALSE
523	Nvec_vc1.1_XM_001636216.3	9.50011e-98	-0.723898	0.445	0.652	1.57084e-93	EIF3E	eIF3_N/PCI/	EIF3E	eIF3_N/PCI/	OG0005206	Spis_XP_022798128_1	3936.67	0.347052	0.133114	0.00447677	0.0183883	eIF3_N/PCI/	eukaryotic_translation_initiation_factor_3_subunit_E	NA	FALSE	FALSE	FALSE
524	Nvec_vc1.1_XM_001636283.3	1.46569e-23	-0.766641	0.186	0.198	2.42351e-19	SLC39A7	Zip/	SLC39A7	Zip/	OG0008672	Spis_XP_022795304_1	3092.6	1.04994	0.216521	1.41163e-07	2.26155e-06	Zip/	solute_carrier_family_39_member_7	NA	FALSE	FALSE	FALSE
525	Nvec_vc1.1_XM_001636301.3	1.24068e-31	1.3848	0.1	0.04	2.05147e-27	PARP12	WWE/PARP/	PARP12	WWE/PARP/	OG0000019	Spis_XP_022777817_1	23.2149	-1.58903	0.564644	0.000170099	0.00115629	zf-RING_2/zf-B_box/	tripartite_motif_containing_2	NA	FALSE	FALSE	FALSE
526	Nvec_vc1.1_XM_001636352.3	1.8355e-281	5.36016	0.199	0.009	3.035e-277	ELK1	Ets/	ELK1	Ets/	OG0002221	Spis_XP_022784487_1	5914.81	1.60454	0.266447	7.81526e-11	2.40698e-09		Ets.like:AC020909/EHF/ELF1/ELF2/ELF3/ELF4/ELF5/ETV6/ETV7/SPDEF/SPI1/SPIB/SPIC	NA	TRUE	FALSE	FALSE
527	Nvec_vc1.1_XM_001636372.3	2.68216e-10	-0.602143	0.071	0.111	4.43496e-06		Peptidase_S49/		Peptidase_S49/	OG0002197	Spis_XP_022805396_1	400.944	-0.530041	0.258929	0.0110381	0.0380855	Peptidase_S49/		NA	FALSE	FALSE	FALSE
528	Nvec_vc1.1_XM_001636439.3	3.96503e-39	-0.687334	0.21	0.334	6.55617e-35	COMMD8	COMM_domain/	COMMD8	COMM_domain/	OG0009511	Spis_XP_022787245_1	632.498	0.419103	0.151477	0.00215383	0.00999837	COMM_domain/	COMM_domain_containing_8	NA	FALSE	FALSE	FALSE
529	Nvec_vc1.1_XM_001636460.3	1.95189e-102	2.78405	0.14	0.028	3.22744e-98	CNTN5	V-set/	CNTN5	V-set/	OG0000250	Spis_XP_022797148_1	1796.32	2.23007	0.455974	2.93843e-08	5.54092e-07	I-set/I-set/	leucine_rich_repeat_neuronal_1	NA	FALSE	FALSE	FALSE
530	Nvec_vc1.1_XM_001636475.3	2.78176e-07	0.469848	0.091	0.071	0.00459964	RAB33B	Ras/	RAB33B	Ras/	OG0009476	Spis_XP_022804313_1	514.793	0.749117	0.212793	6.41952e-05	0.000500861	Ras/	RAB33B_member_RAS_oncogene_family	NA	FALSE	FALSE	FALSE
531	Nvec_vc1.1_XM_001636476.3	3.35507e-67	3.81459	0.07	0.009	5.5476e-63	RAB30	Ras/	RAB30	Ras/	OG0001792	Spis_XP_022800730_1	19.6417	1.18141	0.380352	0.000135718	0.000951222	Ras/	RAB30_member_RAS_oncogene_family	NA	FALSE	FALSE	FALSE
532	Nvec_vc1.1_XM_001636490.3	3.69575e-09	-0.443391	0.126	0.172	6.11092e-05	USP46	UCH/	USP46	UCH/	OG0009531	Spis_XP_022800325_1	2072.53	0.572118	0.169525	0.000165644	0.00112976	UCH/	ubiquitin_specific_peptidase_46	NA	FALSE	FALSE	FALSE
533	Nvec_vc1.1_XM_001636506.3	3.039e-69	-0.745529	0.312	0.49	5.02498e-65	YIPF6	Yip1/	YIPF6	Yip1/	OG0009510	Spis_XP_022801096_1	790.855	0.312304	0.0914337	0.000366353	0.00223808	Yip1/	Yip1_domain_family_member_6	NA	FALSE	FALSE	FALSE
534	Nvec_vc1.1_XM_001636522.3	2.23187e-189	-1.49863	0.251	0.53	3.6904e-185	MYL1	EF-hand_7/EF-hand_7/	MYL1	EF-hand_7/EF-hand_7/	OG0009485	Spis_XP_022800259_1	463.755	-0.99102	0.245523	6.01061e-06	6.34803e-05	EF-hand_7/EF-hand_7/	myosin_light_chain_1	NA	FALSE	FALSE	FALSE
535	Nvec_vc1.1_XM_001636536.3	6.26369e-27	-0.906453	0.104	0.184	1.0357e-22		Stathmin/		Stathmin/	OG0005764	Spis_XP_022789709_1	559.018	1.62263	0.369798	4.72826e-07	6.62603e-06	Stathmin/	nucleolar protein 58-like	NA	FALSE	FALSE	FALSE
536	Nvec_vc1.1_XM_001636541.3	1.17996e-49	0.579715	0.509	0.408	1.95107e-45	RAB35	Ras/	RAB35	Ras/	OG0005780	Spis_XP_022800550_1	2951.5	0.670794	0.208085	0.000221656	0.00144721	Ras/	RAB35_member_RAS_oncogene_family	NA	FALSE	FALSE	FALSE
537	Nvec_vc1.1_XM_001636622.3	4.32397e-14	-0.647307	0.071	0.118	7.14968e-10	MNT	HLH/	MNT	HLH/	OG0005792	Spis_XP_022807528_1	1032.85	-1.27162	0.280786	4.66052e-07	6.54601e-06	MNT	HLH.MNT/MXD1/MXD3/MXD4/MXI1	NA	TRUE	FALSE	FALSE
538	Nvec_vc1.1_XM_001636631.3	6.2722e-42	0.738895	0.337	0.227	1.03711e-37	CLTC	Clathrin_propel/Clathrin_propel/Clathrin_propel/Clathrin_propel/Clathrin-link/Clathrin_H_link/Clathrin/Clathrin/Clathrin/Clathrin/Clathrin/Clathrin/Clathrin/	CLTC	Clathrin_propel/Clathrin_propel/Clathrin_propel/Clathrin_propel/Clathrin-link/Clathrin_H_link/Clathrin/Clathrin/Clathrin/Clathrin/Clathrin/Clathrin/Clathrin/	OG0005800	Spis_XP_022801013_1	18293.4	0.631508	0.18788	0.000148209	0.00102505	Clathrin_propel/Clathrin_propel/Clathrin_propel/Clathrin_propel/Clathrin_propel/Clathrin-link/Clathrin_H_link/Clathrin/Clathrin/Clathrin/Clathrin/Clathrin/Clathrin/Clathrin/	clathrin_heavy_chain	NA	FALSE	FALSE	FALSE
539	Nvec_vc1.1_XM_001636648.3	1.13176e-07	-1.64965	0.012	0.021	0.00187136	GGT1	G_glu_transpept/	GGT1	G_glu_transpept/	OG0005816	Spis_XP_022809333_1	5.98888	-1.23472	0.686518	0.00402099	0.0168366	G_glu_transpept/	gamma_glutamyltransferase_1	NA	FALSE	FALSE	FALSE
540	Nvec_vc1.1_XM_001636687.3	1.25351e-10	1.19409	0.04	0.019	2.07268e-06	GPR157	7tm_2/	GPR157	7tm_2/	OG0011947	Spis_XP_022781628_1	50.9491	-1.05825	0.31846	8.1617e-05	0.000614763	7tm_2/	GPCR-secretin.HG8.1:GPR157	NA	FALSE	FALSE	FALSE
541	Nvec_vc1.1_XM_001636754.3	2.27865e-17	-4.78453	0	0.016	3.76775e-13	BTBD6	BTB/BACK/PHR/	BTBD6	BTB/BACK/PHR/	OG0003989	Spis_XP_022806991_1	57.6595	-1.51779	0.289735	8.4792e-09	1.77883e-07	BTB/BACK/PHR/	BTB.HG3.0:BTBD1/BTBD2/BTBD3/BTBD6	NA	FALSE	FALSE	FALSE
542	Nvec_vc1.1_XM_001636823.3	2.32139e-17	-0.449034	0.131	0.197	3.83842e-13	PXDN	VCBS/VCBS/VCBS/UnbV_ASPIC/Big_9/An_peroxidase/	PXDN	VCBS/VCBS/VCBS/UnbV_ASPIC/Big_9/An_peroxidase/	OG0003594	Spis_XP_022794431_1	510.651	-0.947564	0.480979	0.00494575	0.0199647	VCBS/VCBS/VCBS/UnbV_ASPIC/Cadherin_5/An_peroxidase/	peroxidasin	NA	FALSE	FALSE	FALSE
543	Nvec_vc1.1_XM_001636863.3	8.06142e-15	-0.744629	0.076	0.127	1.33296e-10	RRP7A	RRM_Rrp7/RRP7/	RRP7A	RRM_Rrp7/RRP7/	OG0010679	Spis_XP_022806082_1	913.058	0.473288	0.12129	2.95727e-05	0.000256331	RRM_Rrp7/RRP7/	RRM.HG5.9:RRP7A	NA	FALSE	FALSE	FALSE
544	Nvec_vc1.1_XM_001636869.3	4.77863e-10	-1.30341	0.014	0.036	7.90147e-06	ECI1	ECH_1/	ECI1	ECH_1/	OG0010683	Spis_XP_022800009_1	187.825	-1.0971	0.347934	0.00013518	0.00094832	ECH_1/	enoyl_CoA_delta_isomerase_1	NA	FALSE	FALSE	FALSE
545	Nvec_vc1.1_XM_001636879.3	0	4.17967	0.482	0.041	0	SOCS2	SH2/SOCS_box/	SOCS2	SH2/SOCS_box/	OG0010692	Spis_XP_022785188_1	3572.88	1.525	0.356388	8.96488e-07	1.17532e-05	SH2/	suppressor_of_cytokine_signaling_3	NA	FALSE	FALSE	FALSE
546	Nvec_vc1.1_XM_001636932.3	2.73905e-09	-0.269744	0.145	0.188	4.52902e-05	GGH	Peptidase_C26/	GGH	Peptidase_C26/	OG0001891	Spis_XP_022785124_1	1479.24	-1.18176	0.192715	9.49123e-11	2.87991e-09	Peptidase_C26/	gamma_glutamyl_hydrolase	NA	FALSE	FALSE	FALSE
547	Nvec_vc1.1_XM_001636943.3	1.16416e-87	-1.10737	0.193	0.377	1.92494e-83	GPN1	ATP_bind_1/	GPN1	ATP_bind_1/	OG0010707	Spis_XP_022780310_1	950.277	0.569977	0.121727	6.15184e-07	8.38633e-06	ATP_bind_1/ATP_bind_1/	GPN_loop_GTPase_1	NA	FALSE	FALSE	FALSE
548	Nvec_vc1.1_XM_001636948.3	4.78829e-10	0.705257	0.045	0.031	7.91744e-06	LDHD	FAD_binding_4/ALO/	LDHD	FAD_binding_4/ALO/	OG0004358	Spis_XP_022792316_1	153.199	-1.47258	0.23334	1.6763e-11	5.68972e-10	FAD_binding_4/ALO/	fad_oxireduct.HG1.9:like:DHCR24:likeclu:4	NA	FALSE	FALSE	FALSE
549	Nvec_vc1.1_XM_001636964.3	2.00084e-06	-0.721977	0.029	0.049	0.033084	NADK	NAD_kinase/	NADK	NAD_kinase/	OG0004332	Spis_XP_022797462_1	129.351	-1.47886	0.517758	0.00017651	0.00119427	NAD_kinase/	NAD_kinase	NA	FALSE	FALSE	FALSE
550	Nvec_vc1.1_XM_001637010.3	8.31401e-11	-0.854533	0.039	0.072	1.37472e-06					OG0004297	Spis_XP_022783537_1	1480.78	-1.90226	0.35603	2.89485e-09	6.68259e-08			NA	FALSE	FALSE	FALSE
551	Nvec_vc1.1_XM_001637013.3	8.14655e-28	1.12058	0.123	0.059	1.34703e-23	RAB20	Ras/	RAB20	Ras/	OG0004360	Spis_XP_022790099_1	366.966	0.57913	0.200513	0.000868521	0.00465148	Ras/	RAB20_member_RAS_oncogene_family	NA	FALSE	FALSE	FALSE
552	Nvec_vc1.1_XM_001637059.3	1.86532e-13	-0.530179	0.136	0.196	3.0843e-09		2OG-FeII_Oxy_3/		2OG-FeII_Oxy_3/	OG0004312	Spis_XP_022806044_1	620.975	-0.40233	0.187824	0.0129175	0.0433129	2OG-FeII_Oxy_3/		NA	FALSE	FALSE	FALSE
553	Nvec_vc1.1_XM_001637068.3	1.65964e-15	0.502353	0.18	0.146	2.74422e-11	GABPB2	Ank_2/Ank_2/	GABPB2	Ank_2/Ank_2/	OG0004296	Spis_XP_022783528_1	1330.91	0.789734	0.271813	0.000510918	0.00296176	Ank_2/Ank_4/	GA_binding_protein_transcription_factor_subunit_beta_2	NA	FALSE	FALSE	FALSE
554	Nvec_vc1.1_XM_001637091.3	4.90928e-32	-0.948201	0.096	0.184	8.1175e-28	EIF2D	Pre-PUA/SUI1/	EIF2D	Pre-PUA/SUI1/	OG0002330	Spis_XP_022798182_1	2163.57	1.17495	0.23595	6.26779e-08	1.09079e-06	Pre-PUA/SWIB/SUI1/	eukaryotic_translation_initiation_factor_2D	NA	FALSE	FALSE	FALSE
555	Nvec_vc1.1_XM_001637125.3	3.75332e-25	-2.44044	0.01	0.047	6.20611e-21	NANOS1	zf-nanos/	NANOS1	zf-nanos/	OG0002383	Spis_XP_022786594_1	327.766	-1.05995	0.194687	6.23039e-09	1.34253e-07	zf-nanos/	zf-nanos.HG1.1:NANOS1	NA	FALSE	FALSE	FALSE
556	Nvec_vc1.1_XM_001637169.3	1.91831e-07	-0.412781	0.115	0.155	0.00317193	AP1M1	Clat_adaptor_s/Adap_comp_sub/	AP1M1	Clat_adaptor_s/Adap_comp_sub/	OG0002363	Spis_XP_022797050_1	4170.04	0.320535	0.137078	0.0102596	0.0359538	Clat_adaptor_s/Adap_comp_sub/	adaptor_related_protein_complex_1_subunit_mu_1	NA	FALSE	FALSE	FALSE
557	Nvec_vc1.1_XM_001637205.3	4.54613e-37	-4.89237	0.002	0.039	7.51703e-33	MGAT4C	Glyco_transf_54/	MGAT4C	Glyco_transf_54/	OG0008944	Spis_XP_022788950_1	20.6064	-0.811633	0.455115	0.0103014	0.0360644	Glyco_transf_54/	MGAT4_family_member_C	NA	FALSE	FALSE	FALSE
558	Nvec_vc1.1_XM_001637235.3	0	4.54409	0.823	0.108	0	IFI44	Septin/	IFI44	Septin/	OG0000785	Spis_XP_022800896_1	386.947	1.31958	0.238594	2.5772e-09	5.99996e-08			NA	FALSE	FALSE	FALSE
559	Nvec_vc1.1_XM_001637239.3	1.02765654334979e-321	6.43974	0.192	0.002	1.69923009442888e-317					OG0008977	Spis_XP_022801757_1	2267.65	0.769571	0.138469	4.0119e-09	9.02421e-08			NA	FALSE	FALSE	FALSE
560	Nvec_vc1.1_XM_001637262.3	1.59677e-15	-1.62534	0.015	0.043	2.64027e-11		PALP/		PALP/	OG0001093	Spis_XP_022788902_1	12.1633	-1.29319	0.532777	0.000801606	0.00435258	PALP/	bifunctional D-cysteine desulfhydrase/1-aminocyclopropane-1-carboxylate deaminase, mitochondrial-like isoform X1	NA	FALSE	FALSE	FALSE
561	Nvec_vc1.1_XM_001637307.3	9.39746e-08	1.20755	0.028	0.012	0.00155387	NSDHL	3Beta_HSD/	NSDHL	3Beta_HSD/	OG0008994	Spis_XP_022806543_1	746.06	-0.713998	0.194594	3.85103e-05	0.000322005	Epimerase/	steroid_dhiso.HG2.5:NA	NA	FALSE	FALSE	FALSE
562	Nvec_vc1.1_XM_001637357.3	8.77445e-14	0.411012	0.325	0.279	1.45086e-09	HSP90B1	HATPase_c/HSP90/	HSP90B1	HATPase_c/HSP90/	OG0002667	Spis_XP_022802311_1	47527.4	0.898607	0.176958	5.01924e-08	8.93083e-07	HATPase_c/HSP90/	heat_shock_protein_90_beta_family_member_1	NA	FALSE	FALSE	FALSE
563	Nvec_vc1.1_XM_001637404.3	1.65459e-16	-1.13026	0.032	0.072	2.73587e-12	SLC35B4	UAA/	SLC35B4	UAA/	OG0002701	Spis_XP_022806161_1	230.568	-0.34334	0.155783	0.0134595	0.0448006	UAA/UAA/	solute_carrier_family_35_member_B4	NA	FALSE	FALSE	FALSE
564	Nvec_vc1.1_XM_001637406.3	8.77349e-79	-1.6939	0.069	0.205	1.4507e-74					OG0002700	Spis_XP_022807739_1	218.194	-0.888793	0.296282	0.00031654	0.00196603			NA	FALSE	FALSE	FALSE
565	Nvec_vc1.1_XM_001637411.3	1.11093e-30	-0.577263	0.258	0.371	1.83693e-26	ISY1_RAB43	Isy1/	ISY1_RAB43	Isy1/	OG0001285	Spis_XP_022778427_1	4.45902	1.19035	1.10793	0.0124424	0.0420177	Isy1/	ISY1_RAB43_readthrough	NA	FALSE	FALSE	FALSE
566	Nvec_vc1.1_XM_001637417.3	6.79853e-30	-1.23302	0.05	0.117	1.12414e-25	ALDH5A1	Aldedh/	ALDH5A1	Aldedh/	OG0002693	Spis_XP_022803537_1	751.912	-0.653927	0.226131	0.000707557	0.00391447	Aldedh/Aldedh/	aldehyde_dehydrogenase_5_family_member_A1	NA	FALSE	FALSE	FALSE
567	Nvec_vc1.1_XM_001637421.3	7.45611e-53	-1.71736	0.047	0.141	1.23287e-48	CYP27C1	p450/	CYP27C1	p450/	OG0002686	Spis_XP_022801178_1	673.086	-0.459307	0.173791	0.00271147	0.0121074	p450/	CYP.HG4.0:CYP11A1/CYP11B1/CYP11B2/CYP24A1/CYP27A1/CYP27B1/CYP27C1	NA	FALSE	FALSE	FALSE
568	Nvec_vc1.1_XM_001637438.3	2.02256e-41	-0.749058	0.219	0.344	3.34431e-37	IMP4	Brix/	IMP4	Brix/	OG0002671	Spis_XP_022806466_1	317.065	-0.455852	0.19533	0.0065735	0.0252318	Brix/	IMP_U3_small_nucleolar_ribonucleoprotein_4	NA	FALSE	FALSE	FALSE
569	Nvec_vc1.1_XM_001637505.3	1.54149e-10	-0.119544	0.403	0.464	2.54886e-06	SDF2	MIR/	SDF2	MIR/	OG0010459	Spis_XP_022785479_1	3083.78	0.51234	0.172631	0.000822315	0.00444346	MIR/	stromal_cell_derived_factor_2	NA	FALSE	FALSE	FALSE
570	Nvec_vc1.1_XM_001637566.3	7.94648e-10	-0.995286	0.027	0.054	1.31395e-05	MAP2K1	Pkinase/	MAP2K1	Pkinase/	OG0006482	Spis_XP_022803383_1	717.326	-0.554793	0.189556	0.000822723	0.00444469	Pkinase/	Pkinase.HG126.0:AC011005/MAP2K1/MAP2K2	NA	FALSE	FALSE	FALSE
571	Nvec_vc1.1_XM_001637576.3	1.32113e-12	-1.24531	0.022	0.051	2.18448e-08	MYO7A	Myosin_head/IQ/	MYO7A	Myosin_head/IQ/	OG0006490	Spis_XP_022789174_1	19.0116	-0.731671	0.386489	0.0096522	0.0341905	Myosin_head/IQ/	Myosin.HG1.5:MYO7A/MYO7B	NA	FALSE	FALSE	FALSE
572	Nvec_vc1.1_XM_001637620.3	3.8762e-07	-0.939252	0.016	0.034	0.0064093	WNT7A	wnt/	WNT7A	wnt/	OG0006461	Spis_XP_022805023_1	337.237	1.22334	0.390574	0.000115813	0.000830156	wnt/	wnt.HG1.10:like:WNT1/WNT2/WNT2B/WNT3/WNT3A/WNT4/WNT5A/WNT5B/WNT6/WNT7A/WNT7B/WNT16:likeclu:12/13/17/18/19/20/22/23	NA	FALSE	FALSE	FALSE
573	Nvec_vc1.1_XM_001637636.3	3.46102e-106	-0.802007	0.402	0.621	5.72279e-102	GOLPH3	GPP34/	GOLPH3	GPP34/	OG0006477	Spis_XP_022803379_1	3315.19	0.375856	0.123229	0.00102928	0.00537302	GPP34/	golgi_phosphoprotein_3	NA	FALSE	FALSE	FALSE
574	Nvec_vc1.1_XM_001637642.3	3.26096e-08	-1.18035	0.016	0.035	0.0005392	KLHL20	BTB/BACK/Kelch_1/Kelch_1/Kelch_1/Kelch_1/	KLHL20	BTB/BACK/Kelch_1/Kelch_1/Kelch_1/Kelch_1/	OG0006483	Spis_XP_022784907_1	369.527	0.443931	0.153053	0.00129692	0.006556	BTB/BACK/Kelch_1/Kelch_1/Kelch_1/Kelch_1/	BTB.HG1.11:like:AL033529/BACH1/BACH2/BCL6/BCL6B/ENC1/GZF1/HIC1/HIC2/IPP/IVNS1ABP/KBTBD2/KBTBD3/KBTBD4/KBTBD6/KBTBD7/KBTBD8/KBTBD11/KBTBD12/KBTBD13/KEAP1/KLHL1/KLHL2/KLHL3/KLHL4/KLHL5/KLHL6/KLHL7/KLHL8/KLHL9/KLHL10/KLHL12/KLHL13/KLHL14/KLHL15/KLHL17/KLHL18/KLHL20/KLHL21/KLHL22/KLHL23/KLHL24/KLHL25/KLHL26/KLHL28/KLHL29/KLHL30/KLHL31/KLHL32/KLHL33/KLHL34/KLHL35/KLHL36/KLHL38/KLHL40/KLHL41/MYNN/NACC1…	NA	FALSE	FALSE	FALSE
575	Nvec_vc1.1_XM_001637651.3	9.97895e-139	-1.10271	0.278	0.529	1.65002e-134	EIF3J	eIF3_subunit/	EIF3J	eIF3_subunit/	OG0006494	Spis_XP_022785369_1	3043.47	0.580199	0.243488	0.00395233	0.0166027	eIF3_subunit/	eukaryotic_translation_initiation_factor_3_subunit_J	NA	FALSE	FALSE	FALSE
576	Nvec_vc1.1_XM_001637706.3	1.05075e-74	1.07176	0.347	0.214	1.73741e-70	MAPK6	Pkinase/	MAPK6	Pkinase/	OG0006187	Spis_XP_022804709_1	8158.54	0.558951	0.193476	0.000918421	0.00487921	Pkinase/	Pkinase.HG51.1:MAPK4/MAPK6	NA	FALSE	FALSE	FALSE
577	Nvec_vc1.1_XM_001637723.3	2.15624e-07	-0.920079	0.026	0.047	0.00356535	RDH8	adh_short/	RDH8	adh_short/	OG0006212	Spis_XP_022789422_1	185.164	-0.811837	0.373562	0.00403405	0.016874	adh_short/	sterol_dehydrogenase.HG5.1:HSD17B1/RDH8	NA	FALSE	FALSE	FALSE
578	Nvec_vc1.1_XM_001637726.3	7.06376e-235	2.39524	0.33	0.082	1.16799e-230	UNC5C	TNFR_c6/TNFR_c6/ZU5/	UNC5C	TNFR_c6/TNFR_c6/ZU5/	OG0000299	Spis_XP_022777489_1	1209.67	1.94144	0.259607	2.3292e-15	1.39798e-13	TNFR_c6/UPA/	TNF_receptor_superfamily_member_4	NA	FALSE	FALSE	FALSE
579	Nvec_vc1.1_XM_001637728.3	1.35379e-08	-2.89978	0.002	0.012	0.000223849		WAP/		WAP/	OG0010086	Spis_XP_022798266_1	17.761	-2.60639	0.500674	6.17385e-09	1.33268e-07	WAP/	proline-rich protein 36-like	NA	FALSE	FALSE	FALSE
580	Nvec_vc1.1_XM_001637730.3	8.96419e-89	-0.718532	0.646	0.794	1.48223e-84	SAR1B	Arf/	SAR1B	Arf/	OG0010079	Spis_XP_022805773_1	7417.98	0.676899	0.264938	0.00189502	0.00898681	Arf/	secretion_associated_Ras_related_GTPase_1B	NA	FALSE	FALSE	FALSE
581	Nvec_vc1.1_XM_001637772.3	1.67233e-157	-1.35379	0.196	0.457	2.76519e-153	MRPL54	Ribosomal_L37/	MRPL54	Ribosomal_L37/	OG0006189	Spis_XP_022780228_1	280.78	-0.438576	0.162565	0.00247432	0.0112174	Ribosomal_L37/	mitochondrial_ribosomal_protein_L54	NA	FALSE	FALSE	FALSE
582	Nvec_vc1.1_XM_001637797.3	8.62879e-25	-0.785832	0.125	0.206	1.42677e-20	FYN	zf-met/	FYN	zf-met/	OG0003417	Spis_XP_022785176_1	220.591	-0.535878	0.200421	0.00192764	0.00910546		zf-met.NA	NA	TRUE	FALSE	FALSE
583	Nvec_vc1.1_XM_001637798.3	3.63607e-14	-0.923764	0.05	0.092	6.01225e-10	POMGNT1	ILEI/GNT-I/	POMGNT1	ILEI/GNT-I/	OG0003418	Spis_XP_022785178_1	1692.05	0.407455	0.136976	0.00116942	0.00599524	ILEI/GNT-I/	protein_O_linked_mannose_N_acetylglucosaminyltransferase_1_beta_1_2_	NA	FALSE	FALSE	FALSE
584	Nvec_vc1.1_XM_001637816.3	9.48544e-08	-0.607189	0.053	0.083	0.00156842	PGAP1	PGAP1/	PGAP1	PGAP1/	OG0003446	Spis_XP_022805946_1	377.062	0.611897	0.150234	9.08913e-06	9.11432e-05	PGAP1/	post_GPI_attachment_to_proteins_inositol_deacylase_1	NA	FALSE	FALSE	FALSE
585	Nvec_vc1.1_XM_001637833.3	3.59259e-86	-0.95033	0.267	0.458	5.94034e-82	SSB	La/RRM_1/RRM_3/	SSB	La/RRM_1/RRM_3/	OG0003465	Spis_XP_022777450_1	2279.46	1.39134	0.190994	2.44152e-14	1.28104e-12	La/RRM_1/RRM_3/	La.HG1.1:SSB	NA	FALSE	FALSE	FALSE
586	Nvec_vc1.1_XM_001637843.3	4.46179e-11	0.981473	0.047	0.022	7.37756e-07	GALNT6	Glycos_transf_2/Ricin_B_lectin/	GALNT6	Glycos_transf_2/Ricin_B_lectin/	OG0003482	Spis_XP_022792048_1	267.728	2.33575	0.396876	1.34595e-10	3.97614e-09	Glycos_transf_2/Ricin_B_lectin/	polypeptide_N_acetylgalactosaminyltransferase_6	NA	FALSE	FALSE	FALSE
587	Nvec_vc1.1_XM_001637872.3	4.21395e-18	-4.29587	0.001	0.019	6.96776e-14	MGAT5B	Glyco_transf_18/	MGAT5B	Glyco_transf_18/	OG0003429	Spis_XP_022793643_1	123.536	-1.59495	0.464057	2.25085e-05	0.000200758	Glyco_transf_18/	alpha_1_6_mannosylglycoprotein_6_beta_N_acetylglucosaminyltransferase	NA	FALSE	FALSE	FALSE
588	Nvec_vc1.1_XM_001637923.3	8.04567e-08	-1.2776	0.012	0.029	0.00133035	SYT10	C2/C2/	SYT10	C2/C2/	OG0003504	Spis_XP_022779358_1	28.4909	-2.14399	0.690808	3.92505e-05	0.000327304	C2/C2/	Synaptotagmin.HG1.47:like:SYT1/SYT2/SYT3/SYT4/SYT5/SYT6/SYT7/SYT8/SYT9/SYT10/SYT11/SYT12/SYT13/SYT17:likeclu:25/30/31/36/38/40/41	NA	FALSE	FALSE	FALSE
589	Nvec_vc1.1_XM_001637926.3	1.77114e-29	0.489185	0.478	0.377	2.92858e-25	GABARAPL2	Atg8/	GABARAPL2	Atg8/	OG0011501	Spis_XP_022794079_1	15401.5	0.745476	0.257802	0.000581203	0.003313	Atg8/	GABA_type_A_receptor_associated_protein_like_2	NA	FALSE	FALSE	FALSE
590	Nvec_vc1.1_XM_001637945.3	1.56805e-56	-1.35616	0.076	0.191	2.59278e-52	SDR39U1	Epimerase/DUF1731/	SDR39U1	Epimerase/DUF1731/	OG0011468	Spis_XP_022779492_1	112.304	-1.59472	0.306951	9.25613e-09	1.92053e-07	Epimerase/DUF1731/	short_chain_dehydrogenase_reductase_family_39U_member_1	NA	FALSE	FALSE	FALSE
591	Nvec_vc1.1_XM_001637964.3	2.49623e-22	-0.723613	0.115	0.191	4.12752e-18	RBM18	RRM_1/	RBM18	RRM_1/	OG0011451	Spis_XP_022806667_1	197.378	-0.715827	0.201825	6.16569e-05	0.000483818	RRM_1/	RRM.HG65.0:RBM18	NA	FALSE	FALSE	FALSE
592	Nvec_vc1.1_XM_001637994.3	3.50323e-08	-0.841427	0.034	0.061	0.00057926	TTC5	TPR_2/TTC5_OB/	TTC5	TPR_2/TTC5_OB/	OG0011492	Spis_XP_022785670_1	213.326	-0.402549	0.166406	0.00624536	0.0241796	TTC5_OB/	tetratricopeptide_repeat_domain_5	NA	FALSE	FALSE	FALSE
593	Nvec_vc1.1_XM_001637999.3	2.58821e-17	-1.41207	0.028	0.065	4.2796e-13	CMTM4	MARVEL/	CMTM4	MARVEL/	OG0000821	Spis_XP_022778432_1	25.1799	-1.39981	0.548218	0.000475777	0.00278834	MARVEL/	MARVEL.HG1.25:like:CMTM3/CMTM4/CMTM5/CMTM6/CMTM7/CMTM8/MAL/MAL2/MALL/MARVELD1/MARVELD2/MYADM/MYADML2/OCLN/PLLP/PLP2:likeclu:0	NA	FALSE	FALSE	FALSE
594	Nvec_vc1.1_XM_001638018.3	3.36769e-12	-0.588317	0.095	0.144	5.56848e-08	ANLN	Anillin/PH/	ANLN	Anillin/PH/	OG0011459	Spis_XP_022779608_1	344.64	-1.11243	0.321319	4.59511e-05	0.00037542	Anillin/PH/	anillin_actin_binding_protein	NA	FALSE	FALSE	FALSE
595	Nvec_vc1.1_XM_001638036.3	1.41668e-08	-1.05455	0.023	0.046	0.000234248	RNASEH2B	Ydr279_N/RNase_H2-Ydr279/	RNASEH2B	Ydr279_N/RNase_H2-Ydr279/	OG0009075	Spis_XP_022798210_1	35.3661	-2.21188	0.362519	3.4255e-11	1.10914e-09	Ydr279_N/RNase_H2-Ydr279/	ribonuclease_H2_subunit_B	NA	FALSE	FALSE	FALSE
596	Nvec_vc1.1_XM_001638045.3	3.44926e-11	-0.582057	0.077	0.12	5.70335e-07	RNH1	LRR_6/LRR_6/	RNH1	LRR_6/LRR_6/	OG0009086	Spis_XP_022796165_1	385.142	-0.467512	0.235495	0.0154443	0.0499216	LRR_6/LRR_6/		NA	FALSE	FALSE	FALSE
597	Nvec_vc1.1_XM_001638048.3	9.11853e-15	-0.509499	0.14	0.203	1.50775e-10	SIK3	Pkinase/KA1/	SIK3	Pkinase/KA1/	OG0009098	Spis_XP_022802136_1	2009.61	0.546199	0.160632	0.000163294	0.00111714	Pkinase/KA1/	Pkinase.HG60.2:SIK1/SIK1B/SIK2/SIK3	NA	FALSE	FALSE	FALSE
598	Nvec_vc1.1_XM_001638049.3	1.70752e-50	-2.38236	0.028	0.104	2.82338e-46	PAFAH1B3	Lipase_GDSL_2/	PAFAH1B3	Lipase_GDSL_2/	OG0009099	Spis_XP_022788606_1	141.379	-1.2694	0.212435	2.12717e-10	6.0796e-09	Lipase_GDSL_2/	platelet_activating_factor_acetylhydrolase_1b_catalytic_subunit_3	NA	FALSE	FALSE	FALSE
599	Nvec_vc1.1_XM_001638052.3	2.7856e-09	-0.6245	0.064	0.1	4.60598e-05	GGCT	AIG2_2/	GGCT	AIG2_2/	OG0009103	Spis_XP_022801111_1	1771.08	2.13457	0.264512	2.36459e-17	1.77944e-15	AIG2_2/	gamma-glutamylcyclotransferase-like	NA	FALSE	FALSE	FALSE
600	Nvec_vc1.1_XM_001638061.3	2.70072e-08	-0.468467	0.098	0.137	0.000446564	MBD4	MBD/MBD/MBD/	MBD4	MBD/MBD/MBD/	OG0001096	Spis_XP_022799611_1	95.3457	-0.61185	0.244095	0.00255681	0.0115446	MBD4	MBD.MBD4	NA	TRUE	FALSE	FALSE
601	Nvec_vc1.1_XM_001638089.3	6.29756e-35	-1.36766	0.045	0.117	1.0413e-30		DUF1757/		DUF1757/	OG0009074	Spis_XP_022783610_1	80.0878	-1.36292	0.37975	1.88769e-05	0.000171727	DUF1757/		NA	FALSE	FALSE	FALSE
602	Nvec_vc1.1_XM_001638101.3	3.5424e-74	-0.569202	0.476	0.66	5.85735e-70	SDHD	CybS/	SDHD	CybS/	OG0009090	Spis_XP_022788629_1	3754.38	-0.607764	0.301627	0.00970393	0.0343293	CybS/	succinate_dehydrogenase_complex_subunit_D	NA	FALSE	FALSE	FALSE
603	Nvec_vc1.1_XM_001638130.3	1.14644e-06	-1.04677	0.012	0.027	0.0189564	CCDC87	MAP65_ASE1/	CCDC87	MAP65_ASE1/	OG0006387	Spis_XP_022779732_1	1525.29	0.493679	0.19811	0.00375071	0.015886	MAP65_ASE1/	coiled_coil_domain_containing_87	NA	FALSE	FALSE	FALSE
604	Nvec_vc1.1_XM_001638205.3	1.39887e-16	-0.631335	0.081	0.135	2.31304e-12	SPATA1	SPATA1_C/	SPATA1	SPATA1_C/	OG0003085	Spis_XP_022787606_1	2676.08	0.81901	0.228917	4.62526e-05	0.000377382	SPATA1_C/	spermatogenesis_associated_1	NA	FALSE	FALSE	FALSE
605	Nvec_vc1.1_XM_001638268.3	2.81138e-25	-0.907519	0.082	0.155	4.64862e-21	DCDC2	DCX/DCX/	DCDC2	DCX/DCX/	OG0010402	Spis_XP_022803929_1	67.4121	1.45428	0.413988	2.12848e-05	0.000190786	DCX/DCX/	doublecortin_domain_containing_2	NA	FALSE	FALSE	FALSE
606	Nvec_vc1.1_XM_001638284.2	7.60636e-28	-1.70767	0.022	0.072	1.25771e-23					OG0001860	Spis_XP_022781920_1	42989.7	0.635798	0.345721	0.0138302	0.0457437			NA	FALSE	FALSE	FALSE
607	Nvec_vc1.1_XM_001638294.3	1.03714e-42	-0.754509	0.205	0.334	1.71491e-38	PSMD14	JAB/MitMem_reg/	PSMD14	JAB/MitMem_reg/	OG0010370	Spis_XP_022806556_1	3971.83	0.587139	0.30389	0.0125451	0.0422947	MitMem_reg/	proteasome_26S_subunit_non_ATPase_14	NA	FALSE	FALSE	FALSE
608	Nvec_vc1.1_XM_001638364.3	3.61105e-27	-1.32556	0.039	0.098	5.97087e-23	ESYT2	SMP_LBD/C2/C2/C2/	ESYT2	SMP_LBD/C2/C2/C2/	OG0010375	Spis_XP_022799965_1	1075.8	-1.5386	0.374338	1.80973e-06	2.1745e-05	SMP_LBD/C2/C2/C2/	Synaptotagmin.HG7.1:ESYT1/ESYT2/ESYT3	NA	FALSE	FALSE	FALSE
609	Nvec_vc1.1_XM_001638372.3	9.84468e-13	1.27222	0.045	0.019	1.62782e-08	PAQR4	HlyIII/	PAQR4	HlyIII/	OG0010367	Spis_XP_022788877_1	32.9296	-0.840748	0.378042	0.00332576	0.0143479	HlyIII/	progestin_and_adipoQ_receptor_family_member_4	NA	FALSE	FALSE	FALSE
610	Nvec_vc1.1_XM_001638455.3	1.41629e-13	0.59422	0.166	0.117	2.34183e-09	SPR	adh_short/	SPR	adh_short/	OG0010410	Spis_XP_022806566_1	226.12	-0.897616	0.216601	4.23651e-06	4.65827e-05	adh_short/	sterol_dehydrogenase.HG14.0:SPR	NA	FALSE	FALSE	FALSE
611	Nvec_vc1.1_XM_001638469.3	1.01522e-07	-0.252753	0.155	0.195	0.00167867					OG0011571	Spis_XP_022795987_1	693.133	0.77576	0.234277	0.000132359	0.000931661			NA	FALSE	FALSE	FALSE
612	Nvec_vc1.1_XM_001638484.3	5.44771e-26	-1.34294	0.041	0.099	9.00779e-22	PECR	adh_short_C2/	PECR	adh_short_C2/	OG0011581	Spis_XP_022806714_1	1460.52	-0.922963	0.281416	0.00011723	0.00083909	adh_short_C2/	sterol_dehydrogenase.HG1.13:like:DHRS2/DHRS4/DHRS4L2:likeclu:19	NA	FALSE	FALSE	FALSE
613	Nvec_vc1.1_XM_001638497.3	4.55699e-17	-0.814401	0.071	0.126	7.53498e-13	FAT3	Cadherin/Cadherin/Cadherin/Cadherin/Cadherin/Cadherin/Cadherin/Cadherin/Cadherin/Cadherin/Cadherin/Cadherin/Cadherin/Cadherin/Cadherin/Cadherin/Cadherin/Cadherin/Cadherin/Cadherin/Cadherin/	FAT3	Cadherin/Cadherin/Cadherin/Cadherin/Cadherin/Cadherin/Cadherin/Cadherin/Cadherin/Cadherin/Cadherin/Cadherin/Cadherin/Cadherin/Cadherin/Cadherin/Cadherin/Cadherin/Cadherin/Cadherin/Cadherin/	OG0000710	Spis_XP_022784808_1	8647.42	0.683606	0.206861	0.000161472	0.00110566	Cadherin/Cadherin/Cadherin/Cadherin/Cadherin/Cadherin/Cadherin/Cadherin/Cadherin/Cadherin/Cadherin/Cadherin/Cadherin/Cadherin/Cadherin/Cadherin/Cadherin/Cadherin/Cadherin/Cadherin/Cadherin/Cadherin/Cadherin/Laminin_G_2/Laminin_G_2/EGF/Cadherin_C/	Laminin.HG11.1:NA	NA	FALSE	FALSE	FALSE
614	Nvec_vc1.1_XM_001638535.3	1.64484e-17	-0.772594	0.073	0.128	2.71975e-13		Folate_rec/		Folate_rec/	OG0004908	Spis_XP_022788771_1	226.096	-0.855918	0.215806	9.41131e-06	9.39909e-05	Folate_rec/		NA	FALSE	FALSE	FALSE
615	Nvec_vc1.1_XM_001638606.3	9.37924e-39	-1.18246	0.077	0.168	1.55086e-34	BLOC1S6	Snapin_Pallidin/	BLOC1S6	Snapin_Pallidin/	OG0004924	Spis_XP_022783641_1	296.769	-0.472547	0.161309	0.00106707	0.00553974	Snapin_Pallidin/	biogenesis_of_lysosomal_organelles_complex_1_subunit_6	NA	FALSE	FALSE	FALSE
616	Nvec_vc1.1_XM_001638627.3	8.80984e-08	-1.1912	0.013	0.031	0.00145671	ADORA2A	7tm_1/	ADORA2A	7tm_1/	OG0004948	Spis_XP_022789188_1	827.771	-0.752005	0.243405	0.000298884	0.00187101	7tm_1/	GPCR-rhodopsin.HG13.16:NA	NA	FALSE	FALSE	FALSE
617	Nvec_vc1.1_XM_001638660.3	1.5919e-07	1.34973	0.02	0.007	0.00263221	HUNK	Pkinase/	HUNK	Pkinase/	OG0011854	Spis_XP_022782005_1	335.562	-1.06993	0.217481	9.73374e-08	1.62723e-06	Pkinase/	Pkinase.HG64.1:HUNK	NA	FALSE	FALSE	FALSE
618	Nvec_vc1.1_XM_001638661.3	2.93045e-53	-0.70509	0.281	0.436	4.8455e-49	YRDC	Sua5_yciO_yrdC/	YRDC	Sua5_yciO_yrdC/	OG0011855	Spis_XP_022782994_1	504.48	-0.662557	0.249609	0.00145684	0.00722779	Sua5_yciO_yrdC/	yrdC_N6_threonylcarbamoyltransferase_domain_containing	NA	FALSE	FALSE	FALSE
619	Nvec_vc1.1_XM_001638691.2	3.47495e-32	-0.858018	0.127	0.223	5.74583e-28	TIPRL	TIP41/	TIPRL	TIP41/	OG0011888	Spis_XP_022785518_1	159.804	-0.787095	0.333762	0.00260434	0.0117183	TIP41/	TOR_signaling_pathway_regulator	NA	FALSE	FALSE	FALSE
620	Nvec_vc1.1_XM_001638723.3	1.44354e-11	-0.387356	0.178	0.238	2.3869e-07	NUDC	Nudc_N/CS/	NUDC	Nudc_N/CS/	OG0011866	Spis_XP_022783178_1	1290.12	0.490008	0.214178	0.00666655	0.0255252	Nudc_N/CS/	nuclear_distribution_C_dynein_complex_regulator	NA	FALSE	FALSE	FALSE
621	Nvec_vc1.1_XM_001638725.2	1.62949e-29	-0.825361	0.141	0.234	2.69436e-25	TAGLN3	CH/Calponin/	TAGLN3	CH/Calponin/	OG0011868	Spis_XP_022790000_1	5319.35	-0.562536	0.224889	0.00296588	0.0130562	CH/Calponin/	transgelin_2	NA	FALSE	FALSE	FALSE
622	Nvec_vc1.1_XM_001638747.3	1.26653e-28	1.25299	0.108	0.048	2.09421e-24	CNKSR2	PH/	CNKSR2	PH/	OG0011893	Spis_XP_022794967_1	1143.35	-1.03346	0.298836	5.28126e-05	0.00042374	PH/	CNK3_IPCEF1_fusion_protein_	NA	FALSE	FALSE	FALSE
623	Nvec_vc1.1_XM_001638777.3	1.81537e-19	-5.54728	0.007	0.027	3.00172e-15		ShK/ShK/ShK/		ShK/ShK/ShK/	OG0000610	Spis_XP_022807685_1	13.0366	-1.53525	0.492891	7.27283e-05	0.000556325	ShK/ShK/ShK/	keratinocyte proline-rich protein-like	NA	FALSE	FALSE	FALSE
624	Nvec_vc1.1_XM_001638833.3	3.78137e-47	-1.33041	0.068	0.167	6.25249e-43	GCH1	GTP_cyclohydroI/	GCH1	GTP_cyclohydroI/	OG0007988	Spis_XP_022788026_1	336.487	-0.455212	0.141115	0.000419667	0.00250598	GTP_cyclohydroI/	GTP_cyclohydrolase_1	NA	FALSE	FALSE	FALSE
625	Nvec_vc1.1_XM_001638841.3	2.09231e-07	-1.24451	0.015	0.031	0.00345964	FOXG1	Forkhead/	FOXG1	Forkhead/	OG0007979	Spis_XP_022799069_1	6.56556	-1.0713	0.831478	0.0145791	0.0476951	FOXG1	Forkhead.FOXG1	NA	TRUE	FALSE	FALSE
626	Nvec_vc1.1_XM_001638852.3	9.40813e-24	-0.71554	0.123	0.203	1.55563e-19	TFAM	HMG_box/HMG_box/HMG_box/	TFAM	HMG_box/HMG_box/HMG_box/	OG0001700	Spis_XP_022792867_1	465.601	-0.881368	0.24641	4.25096e-05	0.000350093	TFAM	HMGbox_Sox.TFAM	NA	TRUE	FALSE	FALSE
627	Nvec_vc1.1_XM_001638894.3	4.4077e-19	-0.657941	0.116	0.185	7.28812e-15	MAPK14	Pkinase/	MAPK14	Pkinase/	OG0002478	Spis_XP_022783466_1	2878.78	0.532033	0.180965	0.000845304	0.0045497	Pkinase/	Pkinase.HG72.3:MAPK11/MAPK12/MAPK13/MAPK14	NA	FALSE	FALSE	FALSE
628	Nvec_vc1.1_XM_001638934.3	1.73381e-06	-1.07329	0.015	0.032	0.0286686	ITLN1	PAN_1/Fibrinogen_C/	ITLN1	PAN_1/Fibrinogen_C/	OG0002432	Spis_XP_022804107_1	5.31091	1.23523	0.719278	0.00476202	0.0193468	PAN_1/COLFI/	Collagen.HG4.2:like:CCBE1/COLEC12/SCARA3:likeclu:3	NA	FALSE	FALSE	FALSE
629	Nvec_vc1.1_XM_001638936.3	9.46935e-29	-4.57891	0.002	0.032	1.56576e-24					OG0002507	Spis_XP_022805590_1	1.95054	-1.18775	0.982875	0.0120437	0.0409749			NA	FALSE	FALSE	FALSE
630	Nvec_vc1.1_XM_001638980.3	1.16186e-07	-0.625815	0.057	0.088	0.00192113	ARL16	Arf/	ARL16	Arf/	OG0002459	Spis_XP_022799943_1	125.974	-0.550831	0.227638	0.00386884	0.016299	Arf/	ADP_ribosylation_factor_like_GTPase_16	NA	FALSE	FALSE	FALSE
631	Nvec_vc1.1_XM_001639013.3	2.83882e-15	-0.65061	0.106	0.165	4.69398e-11	SARS1	Seryl_tRNA_N/tRNA-synt_2b/	SARS1	Seryl_tRNA_N/tRNA-synt_2b/	OG0009956	Spis_XP_022794024_1	4857.78	0.52883	0.158106	0.000211687	0.00138971	Seryl_tRNA_N/tRNA-synt_2b/	seryl_tRNA_synthetase_1	NA	FALSE	FALSE	FALSE
632	Nvec_vc1.1_XM_001639020.3	2.10908e-57	-0.687463	0.316	0.477	3.48736e-53	PGRMC2	Cyt-b5/	PGRMC2	Cyt-b5/	OG0009948	Spis_XP_022807556_1	1257.29	-0.500957	0.146929	0.000183701	0.00123508	Cyt-b5/	progesterone_receptor_membrane_component_2	NA	FALSE	FALSE	FALSE
633	Nvec_vc1.1_XM_001639030.3	4.01802e-11	-0.699428	0.054	0.091	6.6438e-07		CXCXC/		CXCXC/	OG0009931	Spis_XP_022781317_1	629.425	2.46925	0.259051	7.936e-23	1.06715e-20		balbiani ring protein 3-like isoform X1	NA	FALSE	FALSE	FALSE
634	Nvec_vc1.1_XM_001639055.3	4.68403e-93	-0.971777	0.249	0.452	7.74504e-89	GNPDA1	Glucosamine_iso/	GNPDA1	Glucosamine_iso/	OG0009900	Spis_XP_022786905_1	1511.29	-0.584876	0.172594	0.000151671	0.00104634	Glucosamine_iso/	glucosamine_6_phosphate_deaminase_1	NA	FALSE	FALSE	FALSE
635	Nvec_vc1.1_XM_001639063.3	1.47652e-06	0.538554	0.094	0.067	0.0244143	DHRSX	adh_short/	DHRSX	adh_short/	OG0009889	Spis_XP_022807461_1	77.0691	-0.79273	0.337623	0.00264671	0.0118764	adh_short/	sterol_dehydrogenase.HG2.4:AL049779/DHRS13/DHRSX/RDH11/RDH12/RDH13/RDH14/WWOX	NA	FALSE	FALSE	FALSE
636	Nvec_vc1.1_XM_001639083.3	2.89884e-27	-0.598544	0.29	0.384	4.79323e-23	PYCR1	F420_oxidored/P5CR_dimer/	PYCR1	F420_oxidored/P5CR_dimer/	OG0009953	Spis_XP_022781157_1	325.6	-0.610166	0.237617	0.00214707	0.00997289	F420_oxidored/P5CR_dimer/	pyrroline_5_carboxylate_reductase_2	NA	FALSE	FALSE	FALSE
637	Nvec_vc1.1_XM_001639091.3	5.76541e-37	-0.543776	0.321	0.452	9.5331e-33	UFM1	Ufm1/	UFM1	Ufm1/	OG0009943	Spis_XP_022787441_1	896.596	0.582684	0.267182	0.00677968	0.0258778	Ufm1/	ubiquitin_fold_modifier_1	NA	FALSE	FALSE	FALSE
638	Nvec_vc1.1_XM_001639184.3	3.10455e-39	-1.27139	0.069	0.156	5.13337e-35	ANKRD45	Ank_2/	ANKRD45	Ank_2/	OG0008532	Spis_XP_022803133_1	488.966	-0.490766	0.163629	0.0007975	0.00433507	Ank_4/	ankyrin_repeat_domain_45	NA	FALSE	FALSE	FALSE
639	Nvec_vc1.1_XM_001639192.3	6.07921e-12	-0.430513	0.226	0.291	1.0052e-07		DUF3504/		DUF3504/	OG0008545	Spis_XP_022787092_1	7004.01	-0.83366	0.227943	3.33866e-05	0.000285667	DUF3504/		NA	FALSE	FALSE	FALSE
640	Nvec_vc1.1_XM_001639224.3	1.34307e-121	4.95802	0.087	0.003	2.22077e-117	NIBAN2	PH/	NIBAN2	PH/	OG0008525	Spis_XP_022787854_1	23134.8	0.966827	0.512643	0.00575759	0.0226258	PH/	niban_apoptosis_regulator_1	NA	FALSE	FALSE	FALSE
641	Nvec_vc1.1_XM_001639254.3	6.36967e-45	3.40625	0.043	0.004	1.05322e-40	NLGN4X	COesterase/	NLGN4X	COesterase/	OG0001733	Spis_XP_022805865_1	140.297	-3.2325	0.560834	2.23263e-10	6.36624e-09	COesterase/	COesterase.HG1.11:like:NLGN1/NLGN2/NLGN3/NLGN4X/NLGN4Y:likeclu:13	NA	FALSE	FALSE	FALSE
642	Nvec_vc1.1_XM_001639260.3	0	1.8714	0.73	0.356	0	RO60	TROVE/TROVE/TROVE/	RO60	TROVE/TROVE/TROVE/	OG0008563	Spis_XP_022783794_1	6556.54	0.936036	0.196445	2.36938e-07	3.60579e-06	TROVE/TROVE/	TROVE.HG1.1:NA	NA	FALSE	FALSE	FALSE
643	Nvec_vc1.1_XM_001639293.3	1.37653e-25	-5.09175	0.014	0.044	2.27609e-21	EVA1C	Collagen/Collagen/Gal_Lectin/	EVA1C	Collagen/Collagen/Gal_Lectin/	OG0011686	Spis_XP_022806650_1	165.177	-2.94691	0.355886	6.3458e-18	5.24018e-16	Collagen/Collagen/Gal_Lectin/	Collagen.HG11.2:NA	NA	FALSE	FALSE	FALSE
644	Nvec_vc1.1_XM_001639331.3	1.49373e-10	0.68851	0.101	0.065	2.46988e-06	SCCPDH	Sacchrp_dh_NADP/	SCCPDH	Sacchrp_dh_NADP/	OG0011647	Spis_XP_022786688_1	1768.33	-0.638949	0.138351	6.98649e-07	9.41015e-06	Sacchrp_dh_NADP/	saccharopine_dehydrogenase_putative_	NA	FALSE	FALSE	FALSE
645	Nvec_vc1.1_XM_001639346.3	1.72632e-21	-0.849532	0.078	0.142	2.85447e-17					OG0011665	Spis_XP_022806670_1	489.388	0.374252	0.167951	0.0114047	0.0391091		corepressor interacting with RBPJ 1-like	NA	FALSE	FALSE	FALSE
646	Nvec_vc1.1_XM_001639370.3	5.32367e-25	-5.27503	0.005	0.034	8.80269e-21		Collagen/Collagen/Gal_Lectin/		Collagen/Collagen/Gal_Lectin/	OG0011685	Spis_XP_022806671_1	158.677	-3.07917	0.379584	2.30852e-17	1.74258e-15	Collagen/Collagen/Gal_Lectin/	Collagen.HG11.1:NA	NA	FALSE	FALSE	FALSE
647	Nvec_vc1.1_XM_001639390.3	7.08821e-11	0.404799	0.178	0.152	1.17203e-06	PLA2G15	LCAT/LCAT/	PLA2G15	LCAT/LCAT/	OG0011705	Spis_XP_022787805_1	4528.61	0.470055	0.233059	0.0141886	0.0466719	LCAT/LCAT/	phospholipase_A2_group_XV	NA	FALSE	FALSE	FALSE
648	Nvec_vc1.1_XM_001639393.3	3.08965e-07	-0.480016	0.095	0.131	0.00510874	C16orf87	UPF0547/	C16orf87	UPF0547/	OG0011708	Spis_XP_022791324_1	287.406	-0.727092	0.233118	0.00028361	0.00178998	UPF0547/	chromosome_16_open_reading_frame_87	NA	FALSE	FALSE	FALSE
649	Nvec_vc1.1_XM_001639399.3	2.33031e-33	-1.75055	0.025	0.084	3.85316e-29	MYL6B		MYL6B		OG0011719	Spis_XP_022781500_1	49.9786	-3.1632	0.521069	3.99838e-11	1.28115e-09		myosin_light_chain_1	NA	FALSE	FALSE	FALSE
650	Nvec_vc1.1_XM_001639446.3	3.05043e-25	-1.44174	0.032	0.084	5.04388e-21	GLOD4	Glyoxalase/	GLOD4	Glyoxalase/	OG0005582	Spis_XP_022787596_1	241.335	-0.701509	0.247549	0.000765392	0.00418643	Glyoxalase/	glyoxalase_domain_containing_4	NA	FALSE	FALSE	FALSE
651	Nvec_vc1.1_XM_001639470.3	4.39283e-26	-1.13396	0.051	0.114	7.26355e-22	MND1	Mnd1/LZ3wCH/	MND1	Mnd1/LZ3wCH/	OG0005610	Spis_XP_022785848_1	60.9457	-0.816932	0.210513	1.40484e-05	0.000133116	Mnd1/LZ3wCH/	meiotic_nuclear_divisions_1	NA	FALSE	FALSE	FALSE
652	Nvec_vc1.1_XM_001639478.3	2.36542e-07	-0.151715	0.389	0.443	0.00391123	ATP2A2	Cation_ATPase_N/E1-E2_ATPase/Cation_ATPase/Hydrolase_3/Cation_ATPase_C/	ATP2A2	Cation_ATPase_N/E1-E2_ATPase/Cation_ATPase/Hydrolase_3/Cation_ATPase_C/	OG0005622	Spis_XP_022790611_1	14043.5	0.697702	0.205962	0.000115988	0.000831165	Cation_ATPase_N/E1-E2_ATPase/Cation_ATPase/Hydrolase_3/Cation_ATPase_C/	PMCA.HG2.3:ATP2A1/ATP2A2/ATP2A3	NA	FALSE	FALSE	FALSE
653	Nvec_vc1.1_XM_001639511.3	1.78249e-59	-1.17381	0.164	0.311	2.94734e-55	FKBP14	FKBP_C/EF-hand_7/	FKBP14	FKBP_C/EF-hand_7/	OG0005548	Spis_XP_022794246_1	1407.6	-1.33445	0.245598	4.29248e-09	9.60266e-08	FKBP_C/EF-hand_7/	FKBP_prolyl_isomerase_14	NA	FALSE	FALSE	FALSE
654	Nvec_vc1.1_XM_001639517.3	1.41928e-186	4.95242	0.155	0.015	2.34679e-182	SBSPON	TSP1_spondin/	SBSPON	TSP1_spondin/	OG0005553	Spis_XP_022794850_1	6943.03	0.912655	0.221976	4.79164e-06	5.19439e-05	Somatomedin_B/TSP1_spondin/	thrombospondin_type_1_domain_containing_7B	NA	FALSE	FALSE	FALSE
655	Nvec_vc1.1_XM_001639546.3	4.68298e-07	-0.564199	0.04	0.063	0.00774331	PPP1R8	FHA/	PPP1R8	FHA/	OG0005583	Spis_XP_022802066_1	288.206	-0.589576	0.145234	1.02401e-05	0.000101282	FHA/	protein_phosphatase_1_regulatory_subunit_8	NA	FALSE	FALSE	FALSE
656	Nvec_vc1.1_XM_001639563.2	7.63487e-22	-0.543351	0.302	0.391	1.26243e-17	HM13	Peptidase_A22B/	HM13	Peptidase_A22B/	OG0005608	Spis_XP_022803516_1	5022.63	0.534872	0.198689	0.00182948	0.00872648	Peptidase_A22B/	histocompatibility_minor_13	NA	FALSE	FALSE	FALSE
657	Nvec_vc1.1_XM_001639575.3	8.39859e-24	-0.922709	0.079	0.148	1.38871e-19	ALKBH4		ALKBH4		OG0005624	Spis_XP_022794293_1	106.27	-0.689636	0.286877	0.00283879	0.0125869	2OG-FeII_Oxy/	alkB_homolog_4_lysine_demethylase	NA	FALSE	FALSE	FALSE
658	Nvec_vc1.1_XM_001639578.3	1.01897e-12	-0.878189	0.045	0.084	1.68487e-08					OG0005629	Spis_XP_022786765_1	174.73	-0.721567	0.302878	0.00280623	0.0124672			NA	FALSE	FALSE	FALSE
659	Nvec_vc1.1_XM_001639582.3	2.2814e-23	-0.57145	0.198	0.29	3.7723e-19	ACADS	Acyl-CoA_dh_N/Acyl-CoA_dh_M/Acyl-CoA_dh_1/	ACADS	Acyl-CoA_dh_N/Acyl-CoA_dh_M/Acyl-CoA_dh_1/	OG0005637	Spis_XP_022785786_1	1506.93	0.369999	0.137945	0.0033167	0.0143188	Acyl-CoA_dh_N/Acyl-CoA_dh_M/Acyl-CoA_dh_1/	acyl_CoA_dehydrogenase_short_chain	NA	FALSE	FALSE	FALSE
660	Nvec_vc1.1_XM_001639598.3	1.63282e-44	-0.634162	0.282	0.423	2.69986e-40					OG0007171	Spis_XP_022778939_1	691.646	-1.11615	0.142431	6.11617e-16	4.05679e-14			NA	FALSE	FALSE	FALSE
661	Nvec_vc1.1_XM_001639605.3	1.47155e-27	-0.402868	0.353	0.468	2.43321e-23	TSPAN4	Tetraspanin/	TSPAN4	Tetraspanin/	OG0007182	Spis_XP_022780623_1	2838.77	-0.807895	0.176011	6.15435e-07	8.38633e-06	Tetraspanin/	tetraspanin_4	NA	FALSE	FALSE	FALSE
662	Nvec_vc1.1_XM_001639624.3	4.43131e-61	-0.74622	0.307	0.471	7.32717e-57	PRMT1	Methyltransf_25/	PRMT1	Methyltransf_25/	OG0007203	Spis_XP_022790420_1	2525.15	-0.539944	0.135734	1.69165e-05	0.000155794	Methyltransf_25/	protein_arginine_methyltransferase_8	NA	FALSE	FALSE	FALSE
663	Nvec_vc1.1_XM_001639625.3	9.18201e-57	5.53894	0.038	0.001	1.51825e-52	LCT	Glyco_hydro_1/	LCT	Glyco_hydro_1/	OG0007205	Spis_XP_022782705_1	8951.28	-0.757284	0.263694	0.000605095	0.00342708	Glyco_hydro_1/	lactase	NA	FALSE	FALSE	FALSE
664	Nvec_vc1.1_XM_001639630.3	1.51731e-57	-0.650297	0.328	0.493	2.50887e-53	NOP16	Nop16/Nop16/	NOP16	Nop16/Nop16/	OG0007211	Spis_XP_022782875_1	900.15	0.378915	0.104512	0.000130021	0.000917224	Nop16/Nop16/	NOP16_nucleolar_protein	NA	FALSE	FALSE	FALSE
665	Nvec_vc1.1_XM_001639701.3	1.32904e-49	-4.40659	0.011	0.066	2.19757e-45	SOX21	HMG_box/	SOX21	HMG_box/	OG0007195	Spis_XP_022779440_1	32.8714	-0.789083	0.307615	0.00144684	0.00718544		HMGbox_Sox.like:BHMG1/SOX1/SOX2/SOX3/SOX14/SOX15/SOX21/SRY	NA	TRUE	FALSE	FALSE
666	Nvec_vc1.1_XM_001639744.3	4.09432e-08	-1.55716	0.008	0.023	0.000676996		Rhomboid/		Rhomboid/	OG0007241	Spis_XP_022795717_1	1176.85	1.95883	0.262091	2.40815e-15	1.43834e-13	Rhomboid/		NA	FALSE	FALSE	FALSE
667	Nvec_vc1.1_XM_001639750.3	4.10237e-36	-1.28008	0.05	0.127	6.78326e-32		DUF5567/		DUF5567/	OG0007252	Spis_XP_022785010_1	335.459	-0.418524	0.146025	0.00158671	0.00775489	DUF5567/DUF5567/	intraflagellar_transport_associated_protein	NA	FALSE	FALSE	FALSE
668	Nvec_vc1.1_XM_001639761.3	2.78538e-21	-2.92975	0.004	0.031	4.60563e-17	PCSK1	S8_pro-domain/Peptidase_S8/P_proprotein/	PCSK1	S8_pro-domain/Peptidase_S8/P_proprotein/	OG0006374	Spis_XP_022785006_1	117.877	-1.70814	0.231041	5.37603e-15	3.09097e-13	S8_pro-domain/Peptidase_S8/P_proprotein/	proprotein_convertase_subtilisin_kexin_type_1	NA	FALSE	FALSE	FALSE
669	Nvec_vc1.1_XM_001639806.3	1.30112e-23	1.21222	0.092	0.041	2.15141e-19	FER	FCH/SH2/Pkinase_Tyr/	FER	FCH/SH2/Pkinase_Tyr/	OG0004849	Spis_XP_022784078_1	260.986	0.638317	0.274121	0.003953	0.0166028	FCH/SH2/Pkinase_Tyr/	Pkinase.HG93.1:FER/FES	NA	FALSE	FALSE	FALSE
670	Nvec_vc1.1_XM_001639888.3	4.08358e-13	-2.25588	0.004	0.021	6.7522e-09	SYT14	C2/	SYT14	C2/	OG0004864	Spis_XP_022789852_1	147.803	-1.0946	0.216733	4.88153e-08	8.70469e-07	C2/	Synaptotagmin.HG4.0:like:SYT14/SYT16:likeclu:1	NA	FALSE	FALSE	FALSE
671	Nvec_vc1.1_XM_001639914.3	5.45164e-08	-0.956605	0.023	0.045	0.000901429	H6PD	G6PD_N/G6PD_C/Glucosamine_iso/	H6PD	G6PD_N/G6PD_C/Glucosamine_iso/	OG0004896	Spis_XP_022789244_1	500.983	0.527086	0.228997	0.00574032	0.0225779	G6PD_N/G6PD_C/Glucosamine_iso/	hexose_6_phosphate_dehydrogenase_glucose_1_dehydrogenase	NA	FALSE	FALSE	FALSE
672	Nvec_vc1.1_XM_001639920.3	1.20879e-33	-1.30474	0.05	0.123	1.99874e-29	CEP95	DUF5745/	CEP95	DUF5745/	OG0011079	Spis_XP_022780591_1	101.755	-0.769585	0.305592	0.00172395	0.00830681	DUF5745/	centrosomal_protein_95	NA	FALSE	FALSE	FALSE
673	Nvec_vc1.1_XM_001639928.3	1.64348e-16	-2.20387	0.007	0.032	2.7175e-12	HAGH	Lactamase_B/HAGH_C/	HAGH	Lactamase_B/HAGH_C/	OG0011089	Spis_XP_022784167_1	377.071	-0.549365	0.23235	0.00453353	0.0185811	Lactamase_B/HAGH_C/	hydroxyacylglutathione_hydrolase	NA	FALSE	FALSE	FALSE
674	Nvec_vc1.1_XM_001639955.3	4.93246e-23	-0.957377	0.07	0.135	8.15583e-19	TPMT	TPMT/	TPMT	TPMT/	OG0001910	Spis_XP_022808265_1	89.4361	-2.47661	0.539269	1.20259e-07	1.96764e-06	TPMT/	thiopurine_S_methyltransferase	NA	FALSE	FALSE	FALSE
675	Nvec_vc1.1_XM_001639985.3	1.56745e-12	-0.385728	0.149	0.205	2.59178e-08	CHMP6	Snf7/	CHMP6	Snf7/	OG0011160	Spis_XP_022802664_1	1420.49	0.376848	0.154633	0.00650206	0.0250043	Snf7/	charged_multivesicular_body_protein_6	NA	FALSE	FALSE	FALSE
676	Nvec_vc1.1_XM_001639991.3	7.73085e-66	-3.00737	0.017	0.099	1.2783e-61		Tropomyosin/		Tropomyosin/	OG0011078	Spis_XP_022781968_1	170.452	-0.538365	0.156413	0.000143499	0.0009978	Tropomyosin/	tropomyosin-like	NA	FALSE	FALSE	FALSE
677	Nvec_vc1.1_XM_001640036.3	9.93596e-12	-0.492377	0.142	0.198	1.64291e-07	PRPSAP2	Pribosyltran_N/Pribosyl_synth/	PRPSAP2	Pribosyltran_N/Pribosyl_synth/	OG0011121	Spis_XP_022800284_1	969.137	-1.42456	0.320399	5.09935e-07	7.08954e-06	Pribosyltran_N/Pribosyl_synth/	phosphoribosyl_pyrophosphate_synthetase_associated_protein_2	NA	FALSE	FALSE	FALSE
678	Nvec_vc1.1_XM_001640044.3	2.16277e-10	-0.743981	0.048	0.082	3.57614e-06	KLHDC9	Kelch_4/Kelch_1/	KLHDC9	Kelch_4/Kelch_1/	OG0011128	Spis_XP_022801971_1	54.2505	-1.00839	0.274899	2.53046e-05	0.000222709	Kelch_4/Kelch_1/Kelch_5/	kelch_domain_containing_9	NA	FALSE	FALSE	FALSE
679	Nvec_vc1.1_XM_001640073.3	2.31625e-67	-0.891199	0.229	0.396	3.82993e-63	SRP19	SRP19/	SRP19	SRP19/	OG0001281	Spis_XP_022778305_1	202.904	0.53444	0.226459	0.00479161	0.0194349	SRP19/	signal_recognition_particle_19	NA	FALSE	FALSE	FALSE
680	Nvec_vc1.1_XM_001640168.3	6.07235e-61	-1.2545	0.099	0.228	1.00406e-56	EEF1AKMT2	Methyltransf_31/	EEF1AKMT2	Methyltransf_31/	OG0002536	Spis_XP_022801184_1	200.16	-0.343011	0.138824	0.00666214	0.0255123	Methyltransf_31/	EEF1A_lysine_methyltransferase_2	NA	FALSE	FALSE	FALSE
681	Nvec_vc1.1_XM_001640181.3	4.52102e-07	-0.840842	0.027	0.049	0.0074755	AC112128.1	SPICE/	AC112128.1	SPICE/	OG0002609	Spis_XP_022798643_1	104.626	-0.324645	0.136969	0.00930404	0.0332058	SPICE/	novel_protein	NA	FALSE	FALSE	FALSE
682	Nvec_vc1.1_XM_001640213.3	1.70421e-21	-3.16028	0.004	0.03	2.81791e-17	P4HTM	EF-hand_5/EF-hand_5/	P4HTM	EF-hand_5/EF-hand_5/	OG0002563	Spis_XP_022799753_1	7.51261	-2.28709	0.784849	5.97692e-05	0.000470506		prolyl_4_hydroxylase_transmembrane	NA	FALSE	FALSE	FALSE
683	Nvec_vc1.1_XM_001640232.3	0	6.20397	0.237	0.013	0	PPP3R2	EF-hand_7/EF-hand_7/	PPP3R2	EF-hand_7/EF-hand_7/	OG0002546	Spis_XP_022782119_1	8872.34	1.00694	0.488586	0.00351212	0.0150333	EF-hand_7/EF-hand_7/	programmed_cell_death_6	NA	FALSE	FALSE	FALSE
684	Nvec_vc1.1_XM_001640236.3	3.71723e-173	4.50318	0.127	0.005	6.14643e-169	PLEKHA6	PH/	PLEKHA6	PH/	OG0000900	Spis_XP_022799256_1	1067.51	0.789948	0.325283	0.00213212	0.00992277	PH/	Rho_GTPase_activating_protein_25	NA	FALSE	FALSE	FALSE
685	Nvec_vc1.1_XM_001640321.3	1.95574e-20	1.25675	0.082	0.038	3.23382e-16	CBX2	Chromo/CBX7_C/	CBX2	Chromo/CBX7_C/	OG0011025	Spis_XP_022780313_1	899.154	1.24208	0.24838	5.04518e-08	8.9705e-07	Chromo/CBX7_C/	Chromo.HG1.28:CBX2/CBX4/CBX6/CBX7/CBX8	NA	FALSE	FALSE	FALSE
686	Nvec_vc1.1_XM_001640446.3	9.36229e-22	-1.23135	0.038	0.088	1.54805e-17	B3GALT6	Galactosyl_T/	B3GALT6	Galactosyl_T/	OG0001905	Spis_XP_022791584_1	1240.48	0.429557	0.159231	0.00255608	0.0115434	Galactosyl_T/	beta_1_3_galactosyltransferase_6	NA	FALSE	FALSE	FALSE
687	Nvec_vc1.1_XM_001640453.3	4.12021e-16	-0.616765	0.134	0.2	6.81276e-12	C7orf50	WKF/	C7orf50	WKF/	OG0010998	Spis_XP_022800263_1	63.7599	0.711724	0.324358	0.00476905	0.019369	WKF/	chromosome_7_open_reading_frame_50	NA	FALSE	FALSE	FALSE
688	Nvec_vc1.1_XM_001640556.3	2.96577e-57	1.34393	0.186	0.079	4.9039e-53	RNASET2	Ribonuclease_T2/	RNASET2	Ribonuclease_T2/	OG0007824	Spis_XP_022800027_1	812.964	-0.345235	0.149089	0.010033	0.0353387	Ribonuclease_T2/	ribonuclease_T2	NA	FALSE	FALSE	FALSE
689	Nvec_vc1.1_XM_001640567.3	2.27586e-15	-0.730141	0.106	0.163	3.76314e-11	FADS1	Cyt-b5/FA_desaturase/	FADS1	Cyt-b5/FA_desaturase/	OG0007836	Spis_XP_022789454_1	537.568	-0.680038	0.306523	0.00481353	0.0195142	Cyt-b5/FA_desaturase/	FA_desaturase.HG1.3:like:FADS1/FADS2/FADS3:likeclu:2	NA	FALSE	FALSE	FALSE
690	Nvec_vc1.1_XM_001640600.3	3.78746e-286	-1.42536	0.303	0.664	6.26257e-282	PSMA6	Proteasome_A_N/Proteasome/	PSMA6	Proteasome_A_N/Proteasome/	OG0007756	Spis_XP_022791000_1	5961.6	0.720422	0.286965	0.00195694	0.00922361	Proteasome_A_N/Proteasome/	proteasome_20S_subunit_alpha_6	NA	FALSE	FALSE	FALSE
691	Nvec_vc1.1_XM_001640613.3	1.88708e-20	-0.46659	0.25	0.341	3.12029e-16	NAA30	Acetyltransf_1/	NAA30	Acetyltransf_1/	OG0007771	Spis_XP_022788940_1	1046.36	0.547457	0.166464	0.000244068	0.00157638	Acetyltransf_1/	Acetyltransf_1.HG1.4:NAA30	NA	FALSE	FALSE	FALSE
692	Nvec_vc1.1_XM_001640629.3	1.95295e-14	-0.546856	0.135	0.198	3.22921e-10		CBM9_1/		CBM9_1/	OG0007791	Spis_XP_022796481_1	694.736	0.434233	0.126524	0.000216811	0.00141745	CBM9_1/		NA	FALSE	FALSE	FALSE
693	Nvec_vc1.1_XM_001640639.3	1.88461e-17	0.253833	0.779	0.741	3.1162e-13	HSP90AA1	HATPase_c/HSP90/	HSP90AA1	HATPase_c/HSP90/	OG0007803	Spis_XP_022803600_1	45148.4	0.661762	0.19359	0.000111769	0.000805389	HATPase_c/HSP90/	heat_shock_protein_90_alpha_family_class_B_member_1	NA	FALSE	FALSE	FALSE
694	Nvec_vc1.1_XM_001640711.3	3.37413e-35	-0.825873	0.142	0.247	5.57913e-31	LYAR	zf-LYAR/	LYAR	zf-LYAR/	OG0007355	Spis_XP_022778984_1	491.199	0.464919	0.168055	0.00183135	0.00873201	zf-LYAR/	Ly1_antibody_reactive	NA	FALSE	FALSE	FALSE
695	Nvec_vc1.1_XM_001640713.3	4.87007e-112	2.37318	0.164	0.036	8.05266e-108	ERI1	SAP/RNase_T/	ERI1	SAP/RNase_T/	OG0001655	Spis_XP_022792683_1	162.019	1.62257	0.283375	4.49929e-10	1.20609e-08	RNase_T/	exoribonuclease_1	NA	FALSE	FALSE	FALSE
696	Nvec_vc1.1_XM_001640725.3	3.88589e-08	0.264212	0.311	0.281	0.000642532	LMAN2	Lectin_leg-like/	LMAN2	Lectin_leg-like/	OG0007373	Spis_XP_022800106_1	11028.3	0.657743	0.252113	0.00168907	0.00816754	Lectin_leg-like/	lectin_mannose_binding_2	NA	FALSE	FALSE	FALSE
697	Nvec_vc1.1_XM_001640781.3	8.07457e-10	-1.00244	0.034	0.062	1.33513e-05	NKX1_2	Homeodomain/	NKX1_2	Homeodomain/	OG0007299	Spis_XP_022794677_1	35.9384	-0.776445	0.384036	0.00638298	0.0246349	ANTP_NKX1-1/ANTP_NKX1-2	Homeodomains.ANTP_NKX1-1/ANTP_NKX1-2	NA	TRUE	FALSE	FALSE
698	Nvec_vc1.1_XM_001640797.3	2.41737e-21	-1.27099	0.033	0.082	3.99713e-17	FAHD1	FAA_hydrolase/	FAHD1	FAA_hydrolase/	OG0007325	Spis_XP_022784704_1	279.657	-1.14606	0.301319	1.22756e-05	0.000118694	FAA_hydrolase/	fumarylacetoacetate_hydrolase_domain_containing_1	NA	FALSE	FALSE	FALSE
699	Nvec_vc1.1_XM_001640805.3	6.67098e-21	-5.16691	0.001	0.02	1.10305e-16	SERINC1	Serinc/	SERINC1	Serinc/	OG0007338	Spis_XP_022799117_1	2.73526	-1.39604	0.910589	0.00491771	0.0198776	Serinc/	serine_incorporator_1	NA	FALSE	FALSE	FALSE
700	Nvec_vc1.1_XM_001640809.3	2.36548e-39	-2.33736	0.02	0.08	3.91132e-35	MYC	Myc_N/HLH/	MYC	Myc_N/HLH/	OG0007346	Spis_XP_022781941_1	582.083	-0.384565	0.168796	0.00967881	0.0342601	MYC/MYCL/MYCN	HLH.MYC/MYCL/MYCN	NA	TRUE	FALSE	FALSE
701	Nvec_vc1.1_XM_001640813.3	4.44833e-10	0.781126	0.08	0.049	7.35531e-06	METTL15	Methyltransf_5/	METTL15	Methyltransf_5/	OG0001654	Spis_XP_022782324_1	303.34	1.45997	0.291829	3.26488e-08	6.06813e-07	Methyltransf_5/	methyltransferase_like_15	NA	FALSE	FALSE	FALSE
702	Nvec_vc1.1_XM_001640818.3	1.33057e-44	1.0532	0.207	0.112	2.20009e-40	MARCHF5	RINGv/	MARCHF5	RINGv/	OG0007359	Spis_XP_022805067_1	818.723	0.546504	0.221641	0.00343978	0.0147599	RINGv/	membrane_associated_ring_CH_type_finger_5	NA	FALSE	FALSE	FALSE
703	Nvec_vc1.1_XM_001640837.3	1.6857e-33	-0.847985	0.138	0.239	2.78731e-29	PRC1	MAP65_ASE1/	PRC1	MAP65_ASE1/	OG0007398	Spis_XP_022783746_1	128.452	-0.84158	0.299369	0.000624994	0.00352749	MAP65_ASE1/	protein_regulator_of_cytokinesis_1	NA	FALSE	FALSE	FALSE
704	Nvec_vc1.1_XM_001640841.3	5.87403e-40	-1.24682	0.067	0.156	9.71271e-36	BHMT2	S-methyl_trans/	BHMT2	S-methyl_trans/	OG0000698	Spis_XP_022798350_1	90.7153	-2.01609	0.72539	0.000114147	0.000819887	S-methyl_trans/	betaine_homocysteine_S_methyltransferase	NA	FALSE	FALSE	FALSE
705	Nvec_vc1.1_XM_001640853.3	2.23803e-91	0.959145	0.522	0.353	3.70059e-87	JUN	Jun/bZIP_1/	JUN	Jun/bZIP_1/	OG0002831	Spis_XP_022783289_1	8364.2	0.773358	0.197318	1.27229e-05	0.000122347	islike:JUN/JUNB/JUND	bZIP.JUN/JUNB/JUND	NA	TRUE	FALSE	FALSE
706	Nvec_vc1.1_XM_001640862.3	3.97491e-07	-0.592915	0.046	0.072	0.00657251	BARD1	zf-RING_6/Ank_2/BRCT/BRCT_2/	BARD1	zf-RING_6/Ank_2/BRCT/BRCT_2/	OG0003786	Spis_XP_022797396_1	142.078	-0.479359	0.225505	0.0105138	0.0366655	zf-RING_6/Ank_2/BRCT/	BRCA1_associated_RING_domain_1	NA	FALSE	FALSE	FALSE
707	Nvec_vc1.1_XM_001640906.3	8.73297e-31	-1.2012	0.061	0.135	1.444e-26	PPP1R27	Ank_4/	PPP1R27	Ank_4/	OG0003737	Spis_XP_022807319_1	193.511	0.621054	0.325324	0.0121563	0.0412668	Ank_4/	protein_phosphatase_1_regulatory_subunit_27	NA	FALSE	FALSE	FALSE
708	Nvec_vc1.1_XM_001640910.3	3.34952e-23	-4.76907	0.006	0.032	5.53842e-19		Collagen/Collagen/		Collagen/Collagen/	OG0003733	Spis_XP_022799416_1	255.039	-0.822148	0.333829	0.0018133	0.00866947	Collagen/	Collagen.HG10.4:NA	NA	FALSE	FALSE	FALSE
709	Nvec_vc1.1_XM_001640934.3	2.33154e-18	-1.27274	0.03	0.072	3.8552e-14	TMEM41A	SNARE_assoc/	TMEM41A	SNARE_assoc/	OG0003700	Spis_XP_022801953_1	292.292	0.583908	0.20591	0.00101388	0.00530165	SNARE_assoc/	transmembrane_protein_41A	NA	FALSE	FALSE	FALSE
710	Nvec_vc1.1_XM_001640938.3	2.33889e-43	-1.40167	0.055	0.144	3.86736e-39	CISD3	zf-CDGSH/	CISD3	zf-CDGSH/	OG0003696	Spis_XP_022785892_1	102.597	-1.02687	0.346774	0.000282321	0.00178366	zf-CDGSH/zf-CDGSH/	CDGSH_iron_sulfur_domain_3	NA	FALSE	FALSE	FALSE
711	Nvec_vc1.1_XM_001640945.3	5.08392e-48	-0.670662	0.258	0.404	8.40626e-44	HIBADH	NAD_binding_2/NAD_binding_11/	HIBADH	NAD_binding_2/NAD_binding_11/	OG0003688	Spis_XP_022788689_1	752.548	-0.512777	0.169475	0.000678199	0.00378095	NAD_binding_2/NAD_binding_11/	3_hydroxyisobutyrate_dehydrogenase	NA	FALSE	FALSE	FALSE
712	Nvec_vc1.1_XM_001640987.3	4.48864e-46	-0.58253	0.337	0.484	7.42196e-42	CS	Citrate_synt/	CS	Citrate_synt/	OG0003631	Spis_XP_022782566_1	8863.49	0.780792	0.171476	7.54588e-07	1.00808e-05	Citrate_synt/	citrate_synthase	NA	FALSE	FALSE	FALSE
713	Nvec_vc1.1_XM_001641003.3	2.30726e-14	-0.830837	0.063	0.109	3.81505e-10		DNA_alkylation/		DNA_alkylation/	OG0003776	Spis_XP_022799435_1	21.1271	-2.16385	0.646285	1.77528e-05	0.000162644	DNA_alkylation/		NA	FALSE	FALSE	FALSE
714	Nvec_vc1.1_XM_001641008.3	1.01454e-09	-1.10177	0.02	0.045	1.67754e-05	TPPP2	p25-alpha/	TPPP2	p25-alpha/	OG0003765	Spis_XP_022794224_1	824.69	-1.19309	0.340235	3.4226e-05	0.000292036	p25-alpha/	tubulin_polymerization_promoting_protein_family_member_2	NA	FALSE	FALSE	FALSE
715	Nvec_vc1.1_XM_001641012.3	2.15828e-25	-0.613151	0.168	0.26	3.56871e-21	DNPEP	Peptidase_M18/	DNPEP	Peptidase_M18/	OG0003763	Spis_XP_022779281_1	1119.7	1.19982	0.207766	7.94711e-10	2.05207e-08	Peptidase_M18/	aspartyl_aminopeptidase	NA	FALSE	FALSE	FALSE
716	Nvec_vc1.1_XM_001641022.3	4.59054e-24	-4.13911	0.001	0.024	7.59045e-20	FLNA	CH/Filamin/Filamin/	FLNA	CH/Filamin/Filamin/	OG0003747	Spis_XP_022785152_1	383.761	-0.389329	0.173095	0.01027	0.0359854	CH/Filamin/	filamin_A	NA	FALSE	FALSE	FALSE
717	Nvec_vc1.1_XM_001641071.3	1.31103e-06	-0.780138	0.03	0.052	0.021678	AARSD1	tRNA_SAD/	AARSD1	tRNA_SAD/	OG0003682	Spis_XP_022788535_1	4509.14	1.34662	0.226711	2.25017e-10	6.40882e-09	tRNA_SAD/	alanyl_tRNA_synthetase_domain_containing_1	NA	FALSE	FALSE	FALSE
718	Nvec_vc1.1_XM_001641076.3	7.60627e-10	-0.930104	0.031	0.06	1.2577e-05	CCNY	Cyclin_N/	CCNY	Cyclin_N/	OG0003674	Spis_XP_022798357_1	856.476	-0.77309	0.146792	2.02473e-08	3.94493e-07	Cyclin_N/	cyclin_Y	NA	FALSE	FALSE	FALSE
719	Nvec_vc1.1_XM_001641080.3	6.37449e-13	1.88301	0.025	0.007	1.05402e-08	MFSD6	MFS_1_like/	MFSD6	MFS_1_like/	OG0003669	Spis_XP_022787272_1	7.75995	-1.11819	0.617327	0.00492969	0.019913	MFS_1_like/	major_facilitator_superfamily_domain_containing_6	NA	FALSE	FALSE	FALSE
720	Nvec_vc1.1_XM_001641083.3	3.53573e-18	1.24555	0.072	0.033	5.84633e-14	NUB1	Ubiquitin_5/UBA/UBA/	NUB1	Ubiquitin_5/UBA/UBA/	OG0003663	Spis_XP_022795848_1	1033.2	0.92141	0.295153	0.000200952	0.00132824	Ubiquitin_5/UBA/	negative_regulator_of_ubiquitin_like_proteins_1	NA	FALSE	FALSE	FALSE
721	Nvec_vc1.1_XM_001641113.3	1.34769e-10	-1.053	0.027	0.055	2.22841e-06	DTD1	Tyr_Deacylase/	DTD1	Tyr_Deacylase/	OG0003624	Spis_XP_022807588_1	571.073	0.331316	0.151331	0.014528	0.0475658	Tyr_Deacylase/	D_aminoacyl_tRNA_deacylase_1	NA	FALSE	FALSE	FALSE
722	Nvec_vc1.1_XM_001641129.3	6.41809e-41	-4.25202	0.01	0.056	1.06123e-36	ZNF281	zf-C2H2/zf-C2H2/zf-C2H2/zf-H2C2_2/zf-C2H2/	ZNF281	zf-C2H2/zf-C2H2/zf-C2H2/zf-H2C2_2/zf-C2H2/	OG0006907	Spis_XP_022789364_1	11.0751	-2.4801	0.565637	3.00547e-07	4.44998e-06	zf-C2H2/zf-C2H2/zf-C2H2/zf-H2C2_2/zf-C2H2/	zinc finger protein 239-like	NA	FALSE	FALSE	FALSE
723	Nvec_vc1.1_XM_001641130.3	1.5569e-38	-0.858636	0.133	0.242	2.57433e-34	RAB11B	Ras/	RAB11B	Ras/	OG0006908	Spis_XP_022789399_1	126.994	-1.10107	0.283341	9.52914e-06	9.50905e-05	Ras/	RAB11B_member_RAS_oncogene_family	NA	FALSE	FALSE	FALSE
724	Nvec_vc1.1_XM_001641165.3	3.60854e-22	-0.467229	0.413	0.501	5.96672e-18	NANOS1	zf-nanos/	NANOS1	zf-nanos/	OG0006965	Spis_XP_022783736_1	1573.54	-0.963184	0.133487	7.65921e-14	3.76203e-12	zf-nanos/	zf-nanos.HG1.1:NANOS1	NA	FALSE	FALSE	FALSE
725	Nvec_vc1.1_XM_001641166.3	5.4594e-17	-0.664886	0.146	0.213	9.02712e-13	TYMS	Thymidylat_synt/	TYMS	Thymidylat_synt/	OG0006968	Spis_XP_022790862_1	74.674	-1.64191	0.356924	1.72115e-07	2.69771e-06	Thymidylat_synt/	thymidylate_synthetase	NA	FALSE	FALSE	FALSE
726	Nvec_vc1.1_XM_001641172.3	5.62474e-07	-0.46732	0.104	0.14	0.00930052	TEX52	DUF4532/	TEX52	DUF4532/	OG0006972	Spis_XP_022790410_1	220.784	0.644118	0.217668	0.000581382	0.00331326	DUF4532/	testis_expressed_52	NA	FALSE	FALSE	FALSE
727	Nvec_vc1.1_XM_001641176.3	1.15483e-45	-1.00402	0.138	0.257	1.90951e-41	RERG	Ras/	RERG	Ras/	OG0006984	Spis_XP_022791922_1	46.0636	-1.71286	0.464074	7.62204e-06	7.81839e-05	Ras/	RAS_like_estrogen_regulated_growth_inhibitor	NA	FALSE	FALSE	FALSE
728	Nvec_vc1.1_XM_001641191.3	7.67402e-19	-0.261925	0.389	0.482	1.2689e-14	PUDP	HAD_2/	PUDP	HAD_2/	OG0007002	Spis_XP_022793625_1	128.589	-1.75656	0.407755	5.69798e-07	7.84645e-06	HAD_2/		NA	FALSE	FALSE	FALSE
729	Nvec_vc1.1_XM_001641232.3	6.45815e-10	-0.233903	0.3	0.363	1.06786e-05	C8orf37	RMP/	C8orf37	RMP/	OG0011224	Spis_XP_022790034_1	350.241	0.441211	0.207789	0.0119235	0.0406444	RMP/	chromosome_8_open_reading_frame_37	NA	FALSE	FALSE	FALSE
730	Nvec_vc1.1_XM_001641325.3	2.40723e-08	-2.19238	0.002	0.011	0.000398036	BMP1	Astacin/Astacin/	BMP1	Astacin/Astacin/	OG0007007	Spis_XP_022789330_1	11.7128	-2.69012	0.651678	7.9203e-07	1.05239e-05	Astacin/Astacin/	bone_morphogenetic_protein_1	NA	FALSE	FALSE	FALSE
731	Nvec_vc1.1_XM_001641376.3	2.30205e-30	-0.492196	0.342	0.459	3.80643e-26	ATP6V1F	ATP-synt_F/	ATP6V1F	ATP-synt_F/	OG0003862	Spis_XP_022794489_1	1225.36	0.50033	0.144549	0.000151922	0.00104719	ATP-synt_F/	ATPase_H_transporting_V1_subunit_F	NA	FALSE	FALSE	FALSE
732	Nvec_vc1.1_XM_001641405.3	1.27298e-55	0.282431	0.977	0.961	2.10486e-51	SEC61B	Sec61_beta/	SEC61B	Sec61_beta/	OG0003899	Spis_XP_022785290_1	7086.36	0.539331	0.239381	0.00631386	0.0243988	Sec61_beta/	SEC61_translocon_subunit_beta	NA	FALSE	FALSE	FALSE
733	Nvec_vc1.1_XM_001641437.3	5.98758e-36	-2.52602	0.117	0.142	9.90047e-32	TMEM63B	RSN1_TM/PHM7_cyt/RSN1_7TM/	TMEM63B	RSN1_TM/PHM7_cyt/RSN1_7TM/	OG0003919	Spis_XP_022793408_1	604.448	-0.400179	0.18035	0.0107058	0.0372048	RSN1_TM/PHM7_cyt/RSN1_7TM/	transmembrane_protein_63B	NA	FALSE	FALSE	FALSE
734	Nvec_vc1.1_XM_001641495.3	2.69427e-68	-0.471491	0.596	0.757	4.45498e-64	RAB5C	Ras/	RAB5C	Ras/	OG0003873	Spis_XP_022797564_1	11373.8	0.370658	0.172681	0.0141962	0.0466845	Ras/	RAB5B_member_RAS_oncogene_family	NA	FALSE	FALSE	FALSE
735	Nvec_vc1.1_XM_001641497.3	9.05559e-16	-0.719635	0.083	0.138	1.49734e-11	PNPO	Putative_PNPOx/PNP_phzG_C/	PNPO	Putative_PNPOx/PNP_phzG_C/	OG0003876	Spis_XP_022807244_1	304.615	-1.10682	0.192978	1.13852e-09	2.83571e-08	Putative_PNPOx/PNP_phzG_C/	pyridoxamine_5_phosphate_oxidase	NA	FALSE	FALSE	FALSE
736	Nvec_vc1.1_XM_001641555.3	1.36341e-13	-0.928392	0.046	0.086	2.25441e-09	HUS1	Hus1/	HUS1	Hus1/	OG0003945	Spis_XP_022794755_1	20.7297	-1.18485	0.415662	0.000297547	0.00186392	Hus1/	HUS1_checkpoint_clamp_component	NA	FALSE	FALSE	FALSE
737	Nvec_vc1.1_XM_001641557.3	9.07498e-08	-0.158322	0.303	0.353	0.00150055	CBR1	adh_short/adh_short/	CBR1	adh_short/adh_short/	OG0003947	Spis_XP_022787306_1	858.335	-0.894741	0.247386	3.5889e-05	0.000304117	adh_short/	sterol_dehydrogenase.HG9.0:CBR1/CBR3	NA	FALSE	FALSE	FALSE
738	Nvec_vc1.1_XM_001641576.3	2.85388e-107	-1.25898	0.171	0.375	4.71889e-103	TMEM79	MAPEG/	TMEM79	MAPEG/	OG0001383	Spis_XP_022783010_1	138.329	-1.10672	0.336561	8.47738e-05	0.000635817	MAPEG/	transmembrane_protein_79	NA	FALSE	FALSE	FALSE
739	Nvec_vc1.1_XM_001641606.3	5.84762e-16	-1.30044	0.024	0.059	9.66903e-12	NXT1	NTF2/	NXT1	NTF2/	OG0009773	Spis_XP_022799726_1	279.855	-0.476503	0.19526	0.00458558	0.0187601	NTF2/	nuclear_transport_factor_2_like_export_factor_2	NA	FALSE	FALSE	FALSE
740	Nvec_vc1.1_XM_001641615.3	5.26646e-26	-0.540414	0.212	0.311	8.70809e-22	SCOC	DUF2205/	SCOC	DUF2205/	OG0009755	Spis_XP_022798313_1	1088.51	0.474606	0.155679	0.00071638	0.00395528	DUF2205/	short_coiled_coil_protein	NA	FALSE	FALSE	FALSE
741	Nvec_vc1.1_XM_001641636.3	3.11934e-79	-0.939306	0.222	0.406	5.15782e-75		CMAS/		CMAS/	OG0009734	Spis_XP_022783367_1	180.683	-1.04551	0.235807	1.00852e-06	1.29461e-05	CMAS/	(S)-coclaurine N-methyltransferase-like	NA	FALSE	FALSE	FALSE
742	Nvec_vc1.1_XM_001641637.3	2.07219e-08	-0.705659	0.048	0.079	0.000342637	IQUB	ubiquitin/	IQUB	ubiquitin/	OG0009732	Spis_XP_022792192_1	1444.46	0.504465	0.221677	0.00658776	0.0252634		IQ_motif_and_ubiquitin_domain_containing	NA	FALSE	FALSE	FALSE
743	Nvec_vc1.1_XM_001641691.3	5.74415e-22	-0.833923	0.095	0.165	9.49795e-18	PRICKLE2	PET/LIM/LIM/LIM/LIM/LIM/LIM/	PRICKLE2	PET/LIM/LIM/LIM/LIM/LIM/LIM/	OG0009669	Spis_XP_022795384_1	536.527	-0.688646	0.260801	0.00143084	0.00712035	PET/LIM/LIM/LIM/LIM/LIM/LIM/	prickle_planar_cell_polarity_protein_2	NA	FALSE	FALSE	FALSE
744	Nvec_vc1.1_XM_001641719.3	6.50764e-25	-0.579307	0.204	0.3	1.07604e-20	CCNI	Cyclin_N/	CCNI	Cyclin_N/	OG0009771	Spis_XP_022785741_1	4910.35	0.804181	0.252772	0.000198956	0.00131823	Cyclin_N/	cyclin_I	NA	FALSE	FALSE	FALSE
745	Nvec_vc1.1_XM_001641765.3	4.25702e-30	-0.874213	0.118	0.207	7.03898e-26	ARSJ	Sulfatase/	ARSJ	Sulfatase/	OG0009726	Spis_XP_022780025_1	784.987	-0.937637	0.413672	0.00243108	0.0110742	Sulfatase/	arylsulfatase_family_member_J	NA	FALSE	FALSE	FALSE
746	Nvec_vc1.1_XM_001641787.3	3.29771e-186	5.92059	0.122	0.003	5.45276e-182	EDAR		EDAR		OG0009699	Spis_XP_022797919_1	658.994	3.87374	0.383593	9.1175e-26	1.75284e-23			NA	FALSE	FALSE	FALSE
747	Nvec_vc1.1_XM_001641790.3	2.98423e-25	-0.843412	0.101	0.179	4.93443e-21	ARHGAP6	RhoGAP/	ARHGAP6	RhoGAP/	OG0009694	Spis_XP_022788215_1	3892.06	-0.423503	0.199744	0.012726	0.0427758	RhoGAP/	Rho_GTPase_activating_protein_6	NA	FALSE	FALSE	FALSE
748	Nvec_vc1.1_XM_001641807.3	1.97734e-08	-0.783799	0.051	0.08	0.000326953	RRM1	ATP-cone/Ribonuc_red_lgN/Ribonuc_red_lgC/	RRM1	ATP-cone/Ribonuc_red_lgN/Ribonuc_red_lgC/	OG0009675	Spis_XP_022804305_1	275.529	-1.50094	0.36073	1.55538e-06	1.89761e-05	ATP-cone/Ribonuc_red_lgN/Ribonuc_red_lgC/	ribonucleotide_reductase_catalytic_subunit_M1	NA	FALSE	FALSE	FALSE
749	Nvec_vc1.1_XM_001641816.3	1.75863e-09	-0.438461	0.16	0.211	2.9079e-05	SRA1	SRA1/	SRA1	SRA1/	OG0009665	Spis_XP_022795899_1	4954.62	0.678034	0.315373	0.00579013	0.0227319	SRA1/	steroid_receptor_RNA_activator_1	NA	FALSE	FALSE	FALSE
750	Nvec_vc1.1_XM_001641817.3	1.84925e-18	0.955701	0.104	0.056	3.05773e-14	TEC	PH/BTK/SH3_1/SH2/Pkinase_Tyr/	TEC	PH/BTK/SH3_1/SH2/Pkinase_Tyr/	OG0009663	Spis_XP_022796125_1	2517.42	1.06734	0.15503	7.65718e-13	3.19912e-11	PH/SH3_1/SH2/Pkinase_Tyr/	Pkinase.HG24.3:BMX/BTK/ITK/TEC/TXK	NA	FALSE	FALSE	FALSE
751	Nvec_vc1.1_XM_001641820.3	4.17169e-18	0.427792	0.403	0.344	6.8979e-14	VGLL4	VGLL4/	VGLL4	VGLL4/	OG0009660	Spis_XP_022783333_1	1767.38	-0.378781	0.179881	0.015287	0.0494911		vestigial_like_family_member_4	NA	FALSE	FALSE	FALSE
752	Nvec_vc1.1_XM_001641885.3	6.41686e-24	-1.27087	0.041	0.095	1.06103e-19	IMPDH1	IMPDH/CBS/CBS/	IMPDH1	IMPDH/CBS/CBS/	OG0004992	Spis_XP_022800981_1	490.311	-1.10716	0.372097	0.000234147	0.00151909	IMPDH/CBS/	inosine_monophosphate_dehydrogenase_2	NA	FALSE	FALSE	FALSE
753	Nvec_vc1.1_XM_001641894.3	2.62271e-39	-0.981081	0.122	0.227	4.33665e-35	SRPRB	SRPRB/	SRPRB	SRPRB/	OG0004982	Spis_XP_022800975_1	2221.96	0.469716	0.183391	0.00332401	0.0143428	SRPRB/	SRP_receptor_subunit_beta	NA	FALSE	FALSE	FALSE
754	Nvec_vc1.1_XM_001641901.3	2.46055e-37	-4.48927	0.007	0.049	4.06852e-33		Dickkopf_N/		Dickkopf_N/	OG0012418	Spis_XP_022779906_1	22.9279	-3.14934	0.524809	6.13187e-11	1.91246e-09		dickkopf-related protein 3-like	NA	FALSE	FALSE	FALSE
755	Nvec_vc1.1_XM_001641902.3	8.38998e-17	-3.99324	0.001	0.018	1.38728e-12					OG0012416	Spis_XP_022779882_1	26.4795	-2.6398	0.426289	2.35169e-11	7.77828e-10		dickkopf-related protein 3-like	NA	FALSE	FALSE	FALSE
756	Nvec_vc1.1_XM_001641906.3	2.28873e-06	-0.619436	0.038	0.062	0.0378442	CCDC34	DUF4207/	CCDC34	DUF4207/	OG0012410	Spis_XP_022786574_1	329.891	0.525469	0.232245	0.00640773	0.0247157	DUF4207/	coiled_coil_domain_containing_34	NA	FALSE	FALSE	FALSE
757	Nvec_vc1.1_XM_001641931.3	4.45424e-68	-1.53539	0.073	0.199	7.36508e-64	PTER	PTE/	PTER	PTE/	OG0005701	Spis_XP_022787571_1	346.014	-1.05506	0.231082	5.44805e-07	7.53601e-06	PTE/	phosphotriesterase_related	NA	FALSE	FALSE	FALSE
758	Nvec_vc1.1_XM_001641933.3	1.52048e-53	-1.03069	0.141	0.273	2.51411e-49	HDAC2	Hist_deacetyl/	HDAC2	Hist_deacetyl/	OG0005699	Spis_XP_022785784_1	5909.51	0.624049	0.19494	0.000268071	0.00170501	Hist_deacetyl/	Hist_deacetyl.HG1.2:HDAC1/HDAC2	NA	FALSE	FALSE	FALSE
759	Nvec_vc1.1_XM_001641965.3	1.8089e-26	-0.660944	0.179	0.274	2.99101e-22	MNS1	TPH/	MNS1	TPH/	OG0005038	Spis_XP_022784065_1	1714.39	0.532166	0.249649	0.00885496	0.0319599	TPH/	meiosis_specific_nuclear_structural_1	NA	FALSE	FALSE	FALSE
760	Nvec_vc1.1_XM_001641968.3	1.57737e-78	-0.941679	0.235	0.418	2.60818e-74	RNF2	zf-C3HC4_2/RAWUL/	RNF2	zf-C3HC4_2/RAWUL/	OG0005033	Spis_XP_022801714_1	1446.85	0.47473	0.143865	0.000300599	0.00187974	zf-C3HC4_2/RAWUL/	ring_finger_protein_2	NA	FALSE	FALSE	FALSE
761	Nvec_vc1.1_XM_001641976.3	4.04443e-16	-0.720657	0.091	0.149	6.68746e-12	PKM	PK/PK_C/	PKM	PK/PK_C/	OG0005022	Spis_XP_022796880_1	733.878	-2.01856	0.430982	8.29744e-08	1.40813e-06	PK/PK_C/	pyruvate_kinase_M1_2	NA	FALSE	FALSE	FALSE
762	Nvec_vc1.1_XM_001642008.3	6.26202e-157	-0.98497	0.407	0.663	1.03542e-152	CLDND2		CLDND2		OG0004985	Spis_XP_022800998_1	2464.84	-0.387719	0.140274	0.00243523	0.011081	Claudin_2/	Stargazin.HG1.15:like:CACNG2/CACNG3/CACNG4/CACNG5/CACNG7/CACNG8/CLDND1/CLDND2/EMP1/EMP2/EMP3/GSG1/GSG1L/GSG1L2/LIM2/NKG7/PERP/PMP22/TMEM114:likeclu:4/8/9/10/12/23/25/35/36/37/38/39	NA	FALSE	FALSE	FALSE
763	Nvec_vc1.1_XM_001642011.3	2.97102e-12	-0.696225	0.065	0.108	4.91259e-08	DCAF10	WD40/WD40/	DCAF10	WD40/WD40/	OG0004983	Spis_XP_022799570_1	94.9755	-0.509031	0.254533	0.0131755	0.0440222	WD40/WD40/WD40/	DDB1_and_CUL4_associated_factor_10	NA	FALSE	FALSE	FALSE
764	Nvec_vc1.1_XM_001642012.3	1.68842e-58	1.91445	0.117	0.034	2.79181e-54	ADAR	z-alpha/dsrm/A_deamin/	ADAR	z-alpha/dsrm/A_deamin/	OG0004981	Spis_XP_022790065_1	1337.4	1.64583	0.218506	2.08317e-15	1.26263e-13	z-alpha/dsrm/A_deamin/	adenosine_deaminase_RNA_specific	NA	FALSE	FALSE	FALSE
765	Nvec_vc1.1_XM_001642032.3	2.58736e-18	-5.21829	0	0.017	4.2782e-14	DKK3		DKK3		OG0012417	Spis_XP_022779934_1	9.14397	-1.50211	0.537633	0.000204845	0.00135106	Dickkopf_N/	dickkopf-related protein 3-like isoform X2	NA	FALSE	FALSE	FALSE
766	Nvec_vc1.1_XM_001642048.3	5.54497e-16	-0.930215	0.054	0.101	9.16861e-12	TALDO1	TAL_FSA/	TALDO1	TAL_FSA/	OG0012405	Spis_XP_022786184_1	10189.2	-0.878759	0.20251	1.83139e-06	2.19671e-05	TAL_FSA/	transaldolase_1	NA	FALSE	FALSE	FALSE
767	Nvec_vc1.1_XM_001647465.3	1.00366e-12	-0.847255	0.045	0.083	1.65954e-08					OG0004204	Spis_XP_022788741_1	279.31	-0.622729	0.249228	0.00254473	0.0115048			NA	FALSE	FALSE	FALSE
768	Nvec_vc1.1_XM_001647497.3	3.28804e-65	-1.13686	0.132	0.277	5.43677e-61	AAMP	WD40/WD40/WD40/WD40/WD40/	AAMP	WD40/WD40/WD40/WD40/WD40/	OG0004188	Spis_XP_022785283_1	217.582	-0.620483	0.245586	0.00236011	0.0108051	WD40/WD40/WD40/WD40/WD40/	angio_associated_migratory_cell_protein	NA	FALSE	FALSE	FALSE
769	Nvec_vc1.1_XM_032361818.2	8.90483e-30	-1.6243	0.025	0.08	1.47241e-25	ABTB1	BTB/BTB/	ABTB1	BTB/BTB/	OG0002658	Spis_XP_022805113_1	47.6661	-1.46718	0.27205	4.05935e-09	9.1226e-08	Ank_2/BTB/BTB/	BTB.HG16.0:ABTB1	NA	FALSE	FALSE	FALSE
770	Nvec_vc1.1_XM_032361844.2	0	3.66926	0.335	0.036	0					OG0002670	Spis_XP_022784558_1	18378.3	1.68633	0.22279	1.45685e-15	9.216e-14		myosin heavy chain, clone 203-like isoform X1	NA	FALSE	FALSE	FALSE
771	Nvec_vc1.1_XM_032361845.2	4.4792e-15	2.93691	0.017	0.002	7.40636e-11					OG0000908	Spis_XP_022806467_1	234.458	-1.3261	0.572752	0.00101093	0.00528962		protein rolling stone-like	NA	FALSE	FALSE	FALSE
772	Nvec_vc1.1_XM_032361849.2	1.71532e-229	4.40573	0.165	0.007	2.83629e-225	ELK1	Ets/	ELK1	Ets/	OG0002719	Spis_XP_022791471_1	3482.18	1.14382	0.380544	0.000199479	0.00132028		Ets.like:AC020909/EHF/ELF1/ELF2/ELF3/ELF4/ELF5/ETV6/ETV7/SPDEF/SPI1/SPIB/SPIC	NA	TRUE	FALSE	FALSE
773	Nvec_vc1.1_XM_032361875.2	3.1019e-16	3.48319	0.013	0.001	5.12899e-12	MFSD4A	MFS_1/	MFSD4A	MFS_1/	OG0002720	Spis_XP_022791425_1	39.4062	-1.7233	0.38513	2.77884e-07	4.15366e-06		major_facilitator_superfamily_domain_containing_4A	NA	FALSE	FALSE	FALSE
774	Nvec_vc1.1_XM_032361895.2	1.35097e-16	-0.696902	0.111	0.173	2.23384e-12	GTSE1	GTSE1_N/	GTSE1	GTSE1_N/	OG0002663	Spis_XP_022801815_1	70.2415	-0.8579	0.267095	0.000163995	0.00111986	GTSE1_N/	G2_and_S_phase_expressed_1	NA	FALSE	FALSE	FALSE
775	Nvec_vc1.1_XM_032361937.2	6.98466e-21	1.47809	0.06	0.023	1.15491e-16	LRMDA	LRR_9/	LRMDA	LRR_9/	OG0010583	Spis_XP_022798230_1	1318.61	0.778675	0.174862	1.21119e-06	1.52385e-05	LRR_9/	leucine_rich_melanocyte_differentiation_associated	NA	FALSE	FALSE	FALSE
776	Nvec_vc1.1_XM_032361976.2	0	5.63832	0.324	0.01	0	IRF2	IRF/	IRF2	IRF/	OG0010452	Spis_XP_022806069_1	1468.64	1.47374	0.300326	5.15523e-08	9.14636e-07	IRF1/IRF2	IRF.IRF1/IRF2	NA	TRUE	FALSE	FALSE
777	Nvec_vc1.1_XM_032362002.2	4.17538e-10	1.32378	0.03	0.012	6.90399e-06	IRS1	PH/IRS/	IRS1	PH/IRS/	OG0010576	Spis_XP_022799972_1	156.433	-0.659928	0.274777	0.00306204	0.0134148			NA	FALSE	FALSE	FALSE
778	Nvec_vc1.1_XM_032362047.2	3.76128e-08	-3.31836	0.001	0.01	0.000621928	MEP1B	Astacin/TSP_1/MAM/ShK/ShK/ShK/	MEP1B	Astacin/TSP_1/MAM/ShK/ShK/ShK/	OG0001868	Spis_XP_022805378_1	24.4001	1.25207	0.68021	0.00355215	0.0151861	Astacin/TSP_1/MAM/ShK/ShK/ShK/ShK/ShK/	meprin_A_subunit_alpha	NA	FALSE	FALSE	FALSE
779	Nvec_vc1.1_XM_032362055.2	2.79157e-36	0.313521	0.753	0.723	4.61587e-32	EEF2	GTP_EFTU/GTP_EFTU_D2/EFG_III/EFG_IV/EFG_C/	EEF2	GTP_EFTU/GTP_EFTU_D2/EFG_III/EFG_IV/EFG_C/	OG0006460	Spis_XP_022787104_1	51641.2	0.567378	0.209715	0.00159509	0.00778191	GTP_EFTU/EFG_IV/EFG_C/	eukaryotic_translation_elongation_factor_2	NA	FALSE	FALSE	FALSE
780	Nvec_vc1.1_XM_032362102.2	2.36488e-122	2.63107	0.159	0.029	3.91033e-118	GRAMD1A	GRAM/	GRAMD1A	GRAM/	OG0006497	Spis_XP_022780379_1	1561.18	0.641822	0.352445	0.014208	0.046717	GRAM/	GRAM_domain_containing_1B	NA	FALSE	FALSE	FALSE
781	Nvec_vc1.1_XM_032362135.2	1.83844e-14	-0.737366	0.08	0.131	3.03987e-10	ARID3A	ARID/	ARID3A	ARID/	OG0006510	Spis_XP_022780438_1	108.584	-1.18599	0.30568	8.53943e-06	8.62283e-05	ARID3A/ARID3B/ARID3C	ARID_BRIGHT.ARID3A/ARID3B/ARID3C	NA	TRUE	FALSE	FALSE
782	Nvec_vc1.1_XM_032362159.2	2.36995e-193	4.86303	0.147	0.008	3.91872e-189					OG0006459	Spis_XP_022793878_1	300.403	0.710735	0.366339	0.00906479	0.0324887			NA	FALSE	FALSE	FALSE
783	Nvec_vc1.1_XM_032362177.2	4.79311e-65	-1.56206	0.062	0.181	7.92541e-61					OG0006454	Spis_XP_022781919_1	7.13737	-2.35733	0.93231	0.000145399	0.00100902			NA	FALSE	FALSE	FALSE
784	Nvec_vc1.1_XM_032362227.2	6.69137867694422e-312	-1.15059	0.469	0.81	1.10642e-307					OG0001017	Spis_XP_022780416_1	356.871	-1.90591	0.603766	4.09201e-05	0.000339158			NA	FALSE	FALSE	FALSE
785	Nvec_vc1.1_XM_032362295.2	4.35045e-09	-0.918118	0.028	0.054	7.19346e-05	NAXD	Carb_kinase/	NAXD	Carb_kinase/	OG0010088	Spis_XP_022798265_1	191.176	-0.879453	0.253556	6.37639e-05	0.00049797	Carb_kinase/	NAD_P_HX_dehydratase	NA	FALSE	FALSE	FALSE
786	Nvec_vc1.1_XM_032362330.2	4.71557e-08	-0.299202	0.114	0.15	0.000779719	POLR2M	GCOM2/	POLR2M	GCOM2/	OG0006192	Spis_XP_022786515_1	461.91	0.643463	0.172959	3.64355e-05	0.000307758	GCOM2/	RNA_polymerase_II_subunit_M	NA	FALSE	FALSE	FALSE
787	Nvec_vc1.1_XM_032362450.2	9.33455e-43	6.34045	0.026	0	1.54347e-38	TLR4	LRR_8/TIR_2/	TLR4	LRR_8/TIR_2/	OG0003506	Spis_XP_022794422_1	1167.31	4.18301	0.332539	2.88205e-38	1.68861e-35	LRR_8/LRR_8/TIR/	TIR.HG1.22:like:AC097637/TLR1/TLR2/TLR3/TLR4/TLR5/TLR6/TLR7/TLR8/TLR9/TLR10:likeclu:24/25/27/29/30/31/32	NA	FALSE	FALSE	FALSE
788	Nvec_vc1.1_XM_032362483.2	7.69479e-08	0.698394	0.075	0.048	0.00127233	GALNT1	Glycos_transf_2/Ricin_B_lectin/	GALNT1	Glycos_transf_2/Ricin_B_lectin/	OG0003481	Spis_XP_022792020_1	2261.24	0.597126	0.191342	0.000380737	0.00230882	Glycos_transf_2/Ricin_B_lectin/	polypeptide_N_acetylgalactosaminyltransferase_1	NA	FALSE	FALSE	FALSE
789	Nvec_vc1.1_XM_032362536.2	8.35227e-20	-0.908185	0.065	0.123	1.38105e-15	BOLA3	BolA/	BOLA3	BolA/	OG0011477	Spis_XP_022791703_1	230.649	-0.388904	0.178099	0.0121651	0.0412836	BolA/	bolA_family_member_3	NA	FALSE	FALSE	FALSE
790	Nvec_vc1.1_XM_032362564.2	2.66111e-07	-0.823079	0.033	0.057	0.00440014	OTUD6B	OTU/	OTUD6B	OTU/	OG0011502	Spis_XP_022794076_1	870.794	1.02172	0.137139	1.30818e-14	7.13782e-13	OTU/	OTU_deubiquitinase_6B	NA	FALSE	FALSE	FALSE
791	Nvec_vc1.1_XM_032362596.2	1.19491e-10	0.834096	0.073	0.041	1.97578e-06	THOC1	Death/	THOC1	Death/	OG0000023	Spis_XP_022777434_1	29.8214	2.08554	0.902318	0.000341066	0.00209982	Death/		NA	FALSE	FALSE	FALSE
792	Nvec_vc1.1_XM_032362639.2	1.766e-16	1.07074	0.073	0.04	2.92008e-12	TNFSF14	Collagen/TNF/	TNFSF14	Collagen/TNF/	OG0000787	Spis_XP_022790792_1	826.298	2.07666	0.259092	3.53988e-17	2.62377e-15	Collagen/TNF/Collagen/TNF/	Collagen.HG2.29:like:COL6A1/COL6A2/COL6A3/COL6A5/COL6A6/COL12A1/COL14A1/COL20A1:likeclu:25/28	NA	FALSE	FALSE	FALSE
793	Nvec_vc1.1_XM_032362711.2	6.6579e-15	-0.906453	0.052	0.097	1.10088e-10	NEDD4L	C2/WW/WW/WW/HECT/	NEDD4L	C2/WW/WW/WW/HECT/	OG0006397	Spis_XP_022784870_1	7813.93	0.796265	0.271114	0.000456045	0.00268477	C2/WW/WW/WW/HECT/	Synaptotagmin.HG13.2:like:WWC2:likeclu:0	NA	FALSE	FALSE	FALSE
794	Nvec_vc1.1_XM_032362791.2	2.42192e-07	-0.755744	0.03	0.053	0.00400464	MED4	Med4/	MED4	Med4/	OG0009122	Spis_XP_022792498_1	330.601	0.419235	0.133319	0.000636094	0.00358438	Med4/	mediator_complex_subunit_4	NA	FALSE	FALSE	FALSE
795	Nvec_vc1.1_XM_032362886.2	7.47755e-88	4.79367	0.063	0.002	1.23641e-83	FAT4	HH_signal/VWA/Cadherin/Cadherin/Cadherin/Cadherin/Cadherin/Cadherin/Cadherin/Cadherin/Cadherin/Cadherin/Cadherin/Cadherin/Cadherin/Cadherin/Cadherin/Cadherin/Cadherin/Cadherin/Cadherin/Cadherin/Cadherin/Ig_3/Ig_3/EGF/SH2/	FAT4	HH_signal/VWA/Cadherin/Cadherin/Cadherin/Cadherin/Cadherin/Cadherin/Cadherin/Cadherin/Cadherin/Cadherin/Cadherin/Cadherin/Cadherin/Cadherin/Cadherin/Cadherin/Cadherin/Cadherin/Cadherin/Cadherin/Cadherin/Ig_3/Ig_3/EGF/SH2/	OG0003079	Spis_XP_022784236_1	2518.53	-0.576887	0.239645	0.00372511	0.015802	HH_signal/VWA/Cadherin/Cadherin/Cadherin/Cadherin/Cadherin/Cadherin/Cadherin/Cadherin/Cadherin/Cadherin/Cadherin/Cadherin/Cadherin/Cadherin/Cadherin/Cadherin/Cadherin/Cadherin/Cadherin/Cadherin/Cadherin/Ig_3/Ig_3/EGF/SH2/	HH_signal.HG1.4:like:DHH/IHH/SHH:likeclu:2	NA	FALSE	FALSE	FALSE
796	Nvec_vc1.1_XM_032362919.2	3.46851e-15	-0.391289	0.168	0.234	5.73518e-11	CENPF	CENP-F_C_Rb_bdg/	CENPF	CENP-F_C_Rb_bdg/	OG0000930	Spis_XP_022800236_1	17.9513	-1.35799	0.508377	0.000367813	0.00224482		myosin-9-like	NA	FALSE	FALSE	FALSE
797	Nvec_vc1.1_XM_032362939.2	0	2.40386	0.541	0.195	0		DUF19/		DUF19/	OG0000128	Spis_XP_022781315_1	6194.74	-0.537284	0.26136	0.0105825	0.0368443			NA	FALSE	FALSE	FALSE
798	Nvec_vc1.1_XM_032362941.2	5.6817e-14	1.82387	0.032	0.011	9.39468e-10					OG0003098	Spis_XP_022783982_1	8.80101	1.09277	0.508023	0.00236617	0.0108248			NA	FALSE	FALSE	FALSE
799	Nvec_vc1.1_XM_032362942.2	4.04514e-07	0.671824	0.044	0.026	0.00668864	SLC5A9	SSF/	SLC5A9	SSF/	OG0003097	Spis_XP_022806468_1	676.004	-1.22006	0.374958	7.81554e-05	0.000592498	SSF/	SSF.HG2.3:SLC5A1/SLC5A10/SLC5A2/SLC5A4/SLC5A9	NA	FALSE	FALSE	FALSE
800	Nvec_vc1.1_XM_032362945.2	9.87482e-13	-0.629713	0.101	0.153	1.6328e-08	DNAJC2	DnaJ/RAC_head/Myb_DNA-binding/	DNAJC2	DnaJ/RAC_head/Myb_DNA-binding/	OG0003096	Spis_XP_022809311_1	885.517	0.456914	0.189829	0.00536511	0.021377	DNAJC2	Myb.DNAJC2	NA	TRUE	FALSE	FALSE
801	Nvec_vc1.1_XM_032362966.1	2.50627e-09	-0.734139	0.046	0.078	4.14411e-05	GET3	ArsA_ATPase/	GET3	ArsA_ATPase/	OG0003082	Spis_XP_022797045_1	593.962	0.457421	0.185004	0.00446296	0.0183438	ArsA_ATPase/	guided_entry_of_tail_anchored_proteins_factor_3_ATPase	NA	FALSE	FALSE	FALSE
802	Nvec_vc1.1_XM_032363026.2	3.65279e-36	-5.07366	0.094	0.151	6.03989e-32		Collagen/		Collagen/	OG0003151	Spis_XP_022787371_1	247.902	-0.966293	0.450221	0.00310669	0.0135645	Collagen/	Collagen.HG10.0:NA	NA	FALSE	FALSE	FALSE
803	Nvec_vc1.1_XM_032363065.2	1.72169e-17	-1.13422	0.035	0.078	2.84682e-13	RASSF8		RASSF8		OG0007079	Spis_XP_022806824_1	336.565	0.492466	0.162244	0.000703435	0.00389692		Ras_association_domain_family_member_8	NA	FALSE	FALSE	FALSE
804	Nvec_vc1.1_XM_032363102.2	4.92561e-19	-0.651331	0.109	0.176	8.1445e-15	PPM1K	PP2C/	PPM1K	PP2C/	OG0001857	Spis_XP_022798195_1	17.5071	2.04569	0.64866	3.64972e-05	0.000308104	PP2C/	protein_phosphatase_Mg2_Mn2_dependent_1K	NA	FALSE	FALSE	FALSE
805	Nvec_vc1.1_XM_032363165.2	1.95749e-31	1.95035	0.063	0.019	3.23671e-27					OG0010405	Spis_XP_022804581_1	359.469	-0.798564	0.225655	5.52609e-05	0.000439516			NA	FALSE	FALSE	FALSE
806	Nvec_vc1.1_XM_032363240.2	7.04496e-36	-1.07122	0.097	0.19	1.16488e-31	TK2	dNK/	TK2	dNK/	OG0011561	Spis_XP_022808333_1	78.5761	-1.45173	0.251308	4.71749e-10	1.25501e-08	dNK/dNK/	thymidine_kinase_2	NA	FALSE	FALSE	FALSE
807	Nvec_vc1.1_XM_032363271.2	5.02696e-08	-0.47377	0.101	0.141	0.000831208	HNF4A	zf-C4/Hormone_recep/	HNF4A	zf-C4/Hormone_recep/	OG0011601	Spis_XP_022808660_1	2215.98	-0.56768	0.196076	0.000877478	0.00468801	HNF4A/HNF4G	zf-C4_Nuclear_receptors.HNF4A/HNF4G	NA	TRUE	FALSE	FALSE
808	Nvec_vc1.1_XM_032363291.2	2.95343e-117	2.39521	0.169	0.036	4.8835e-113	AL136295.5	PUB/HOIP-UBA/IBR/E3_UbLigase_RBR/	AL136295.5	PUB/HOIP-UBA/IBR/E3_UbLigase_RBR/	OG0011586	Spis_XP_022799786_1	3413.33	1.44507	0.374267	5.83575e-06	6.18192e-05	PUB/HOIP-UBA/IBR/E3_UbLigase_RBR/	novel_transcript	NA	FALSE	FALSE	FALSE
809	Nvec_vc1.1_XM_032363350.2	1.62021e-15	-0.478612	0.173	0.243	2.67902e-11	DLX2	Homeodomain/	DLX2	Homeodomain/	OG0004952	Spis_XP_022792039_1	95.9101	-1.38522	0.469834	0.000155441	0.00106906	ANTP_DLX1/ANTP_DLX2/ANTP_DLX3/ANTP_DLX4/ANTP_DLX5/ANTP_DLX6	Homeodomains.ANTP_DLX1/ANTP_DLX2/ANTP_DLX3/ANTP_DLX4/ANTP_DLX5/ANTP_DLX6	NA	TRUE	FALSE	FALSE
810	Nvec_vc1.1_XM_032363373.2	7.15383e-285	-1.00249	0.897	0.946	1.18289e-280	CALM3	EF-hand_7/EF-hand_7/	CALM3	EF-hand_7/EF-hand_7/	OG0004904	Spis_XP_022785429_1	275.121	-0.738325	0.218901	0.000113184	0.000813916	EF-hand_7/EF-hand_7/	calmodulin_3	NA	FALSE	FALSE	FALSE
811	Nvec_vc1.1_XM_032363375.2	1.12167759484029e-312	4.30321	0.235	0.013	0	UNC5C	TSP_1/ZU5/Death/	UNC5C	TSP_1/ZU5/Death/	OG0004929	Spis_XP_022806313_1	428.748	0.664169	0.271456	0.00266926	0.0119623	Ig_3/TSP_1/ZU5/UPA/	unc_5_netrin_receptor_C	NA	FALSE	FALSE	FALSE
812	Nvec_vc1.1_XM_032363378.2	1.62801e-21	-0.435694	0.238	0.331	2.69191e-17	SCRIB	PDZ/PDZ/PDZ/EF-hand_7/	SCRIB	PDZ/PDZ/PDZ/EF-hand_7/	OG0001464	Spis_XP_022789567_1	118.405	-1.61236	0.314687	1.31316e-08	2.66839e-07	PDZ/PDZ/EF-hand_7/	centrin_3	NA	FALSE	FALSE	FALSE
813	Nvec_vc1.1_XM_032363386.2	1.21177e-13	-2.95791	0.002	0.019	2.00367e-09		Ank_2/Ank_2/Ank_2/Ank_2/Ank/Ank_2/Ank_5/Ank_2/Ank_2/		Ank_2/Ank_2/Ank_2/Ank_2/Ank/Ank_2/Ank_5/Ank_2/Ank_2/	OG0004945	Spis_XP_022801257_1	100.539	-0.8761	0.201872	1.83178e-06	2.19671e-05	Ank_2/Ank_2/Ank/Ank_2/Ank_2/Ank_2/Ank_2/Ank_2/	serine/threonine-protein phosphatase 6 regulatory ankyrin repeat subunit B-like	NA	FALSE	FALSE	FALSE
814	Nvec_vc1.1_XM_032363422.2	4.44774e-120	-1.14553	0.216	0.445	7.35434e-116	DPYS	Amidohydro_1/	DPYS	Amidohydro_1/	OG0004947	Spis_XP_022801265_1	1731.58	-0.572822	0.242691	0.0042936	0.0177695	Amidohydro_1/	dihydropyrimidinase	NA	FALSE	FALSE	FALSE
815	Nvec_vc1.1_XM_032363425.2	2.21308e-21	4.04237	0.017	0.001	3.65932e-17	SLC6A15	SNF/	SLC6A15	SNF/	OG0004920	Spis_XP_022804203_1	582.758	-1.03855	0.321775	0.00011661	0.000835139	SNF/	solute_carrier_family_6_member_19	NA	FALSE	FALSE	FALSE
816	Nvec_vc1.1_XM_032363430.2	3.09547e-45	1.45856	0.131	0.052	5.11836e-41		EamA/		EamA/	OG0004967	Spis_XP_022792618_1	1201.66	0.381548	0.145437	0.00377965	0.0159961	EamA/		NA	FALSE	FALSE	FALSE
817	Nvec_vc1.1_XM_032363508.2	0	5.84795	0.245	0.008	0					OG0011870	Spis_XP_022804829_1	2323.34	2.33001	0.261917	2.46417e-20	2.54783e-18		TNFAIP3-interacting protein 1-like	NA	FALSE	FALSE	FALSE
818	Nvec_vc1.1_XM_032363519.2	1.98289e-25	-1.98717	0.017	0.059	3.27872e-21	MFSD9	MFS_1/	MFSD9	MFS_1/	OG0001964	Spis_XP_022803225_1	47.5528	-0.971978	0.388031	0.00119886	0.00612699	MFS_1/MFS_1/	Sugar_tr.HG4.9:MFSD9	NA	FALSE	FALSE	FALSE
819	Nvec_vc1.1_XM_032363582.2	3.14848e-27	3.9958	0.023	0.002	5.20601e-23	COL14A1	TSP_1/VWA/	COL14A1	TSP_1/VWA/	OG0001963	Spis_XP_022795168_1	11765.4	1.06219	0.448996	0.00145978	0.00724092	TSP_1/VWA/	collagen_type_XIV_alpha_1_chain	NA	FALSE	FALSE	FALSE
820	Nvec_vc1.1_XM_032363674.2	3.02031e-18	-1.15984	0.039	0.084	4.99408e-14		Siva/Siva/		Siva/Siva/	OG0007970	Spis_XP_022798584_1	152.646	-0.506436	0.149798	0.000200264	0.00132476	Siva/	apoptosis regulatory protein Siva-like	NA	FALSE	FALSE	FALSE
821	Nvec_vc1.1_XM_032363790.2	4.27288e-29	-0.88373	0.091	0.173	7.0652e-25	NIM1K	Pkinase/	NIM1K	Pkinase/	OG0002492	Spis_XP_022787070_1	528.333	-1.05255	0.25369	3.47418e-06	3.91092e-05	Pkinase/	Pkinase.HG150.0:NIM1K	NA	FALSE	FALSE	FALSE
822	Nvec_vc1.1_XM_032363793.2	2.62664e-34	-3.37951	0.005	0.045	4.34315e-30	PIM3	Pkinase/	PIM3	Pkinase/	OG0002505	Spis_XP_022805587_1	199.063	-1.41679	0.198984	7.63496e-14	3.75762e-12	Pkinase/	Pkinase.HG12.2:PIM1/PIM2/PIM3	NA	FALSE	FALSE	FALSE
823	Nvec_vc1.1_XM_032363837.2	1.32022e-06	-1.2167	0.012	0.027	0.0218298	PDIA3	Thioredoxin/	PDIA3	Thioredoxin/	OG0002469	Spis_XP_022796940_1	560.487	0.441903	0.180376	0.00500972	0.0201832		protein_disulfide_isomerase_family_A_member_3	NA	FALSE	FALSE	FALSE
824	Nvec_vc1.1_XM_032363855.2	5.15441e-98	2.90295	0.149	0.038	8.52282e-94					OG0000682	Spis_XP_022783527_1	133.731	-0.616566	0.309764	0.0100835	0.0354797			NA	FALSE	FALSE	FALSE
825	Nvec_vc1.1_XM_032363935.2	4.7064e-198	2.26294	0.297	0.076	7.78203e-194	OARD1	Macro/	OARD1	Macro/	OG0002457	Spis_XP_022799614_1	1938.95	0.814907	0.169126	2.00901e-07	3.10734e-06	Macro/	O_acyl_ADP_ribose_deacylase_1	NA	FALSE	FALSE	FALSE
826	Nvec_vc1.1_XM_032363937.2	2.80448e-20	-1.26238	0.029	0.073	4.63721e-16					OG0002489	Spis_XP_022787035_1	199.437	-0.626182	0.22546	0.00108999	0.00564447			NA	FALSE	FALSE	FALSE
827	Nvec_vc1.1_XM_032363957.2	1.52115e-30	1.76379	0.071	0.023	2.51522e-26					OG0002500	Spis_XP_022804121_1	469.539	1.62467	0.23759	3.50845e-13	1.54172e-11			NA	FALSE	FALSE	FALSE
828	Nvec_vc1.1_XM_032363960.2	1.53229e-08	-0.528561	0.099	0.14	0.000253365	NWD1	DUF4062/NACHT/	NWD1	DUF4062/NACHT/	OG0009915	Spis_XP_022787512_1	35.418	-2.27432	0.380759	7.73309e-11	2.38466e-09	DUF4062/NACHT/	NACHT_and_WD_repeat_domain_containing_2	NA	FALSE	FALSE	FALSE
829	Nvec_vc1.1_XM_032363979.2	5.3917e-85	2.99876	0.096	0.013	8.91518e-81	FGFR2	Ig_3/I-set/CBM_14/Ig_3/I-set/I-set/Pkinase_Tyr/	FGFR2	Ig_3/I-set/CBM_14/Ig_3/I-set/I-set/Pkinase_Tyr/	OG0009923	Spis_XP_022801638_1	8326.57	0.746683	0.372763	0.00715209	0.0269895	Ig_3/Pkinase_Tyr/	Pkinase.HG35.0:like:AC058822/CSF1R/FLT1/FLT3/FLT4/KDR/KIT/PDGFRA/PDGFRB:likeclu:4	NA	FALSE	FALSE	FALSE
830	Nvec_vc1.1_XM_032363991.2	3.321e-60	-0.872878	0.199	0.354	5.49127e-56	UTP18	WD40/WD40/	UTP18	WD40/WD40/	OG0009883	Spis_XP_022807795_1	397.137	-0.936721	0.178258	1.92377e-08	3.76313e-07	WD40/WD40/	UTP18_small_subunit_processome_component	NA	FALSE	FALSE	FALSE
831	Nvec_vc1.1_XM_032363992.2	1.02859e-32	-1.87477	0.056	0.063	1.70078e-28	POU4F3	Pou/Homeodomain/	POU4F3	Pou/Homeodomain/	OG0009913	Spis_XP_022781105_1	182.937	-0.86718	0.206966	3.5885e-06	4.02305e-05	POU_POU4F1/POU_POU4F2/POU_POU4F3	Homeodomains.POU_POU4F1/POU_POU4F2/POU_POU4F3	NA	TRUE	FALSE	FALSE
832	Nvec_vc1.1_XM_032364035.2	2.3369e-58	-0.951661	0.164	0.31	3.86406e-54					OG0009905	Spis_XP_022787128_1	996.33	-0.565135	0.287209	0.0121941	0.0413552	DOMON/		NA	FALSE	FALSE	FALSE
833	Nvec_vc1.1_XM_032364040.2	1.54985e-57	-1.07007	0.161	0.295	2.56268e-53	PRPS1	Pribosyltran_N/Pribosyl_synth/	PRPS1	Pribosyltran_N/Pribosyl_synth/	OG0009902	Spis_XP_022787817_1	1126.24	-0.403501	0.185083	0.0116896	0.0399469	Pribosyltran_N/Pribosyl_synth/	phosphoribosyl_pyrophosphate_synthetase_1	NA	FALSE	FALSE	FALSE
834	Nvec_vc1.1_XM_032364054.2	3.02411e-70	-1.48998	0.104	0.24	5.00036e-66	TMEM272		TMEM272		OG0009896	Spis_XP_022787382_1	528.958	-0.5272	0.218632	0.00424496	0.0176155		transmembrane_protein_272	NA	FALSE	FALSE	FALSE
835	Nvec_vc1.1_XM_032364091.2	4.99e-84	1.96941	0.174	0.056	8.25096e-80	OPTN	CC2-LZ/zf_C2H2_10/	OPTN	CC2-LZ/zf_C2H2_10/	OG0009888	Spis_XP_022795358_1	7055.97	2.27913	0.282652	2.86023e-17	2.12642e-15		optineurin	NA	FALSE	FALSE	FALSE
836	Nvec_vc1.1_XM_032364162.2	6.33387e-18	-0.957296	0.054	0.104	1.04731e-13	DSN1		DSN1		OG0008561	Spis_XP_022783795_1	364.414	-0.342859	0.145394	0.00904085	0.0324382			NA	FALSE	FALSE	FALSE
837	Nvec_vc1.1_XM_032364164.2	6.8875e-34	1.33922	0.126	0.071	1.13885e-29	CEP350		CEP350		OG0008518	Spis_XP_022795310_1	4186.9	0.473971	0.164351	0.00122875	0.00626807		centrosomal_protein_350	NA	FALSE	FALSE	FALSE
838	Nvec_vc1.1_XM_032364168.2	7.59589e-13	0.286996	0.321	0.3	1.25598e-08	C9orf78	Hep_59/	C9orf78	Hep_59/	OG0008537	Spis_XP_022786376_1	1111.09	0.437602	0.149989	0.00125677	0.0063911	Hep_59/	chromosome_9_open_reading_frame_78	NA	FALSE	FALSE	FALSE
839	Nvec_vc1.1_XM_032364196.2	5.64227e-12	1.89931	0.024	0.007	9.3295e-08	CSMD3	F5_F8_type_C/Sushi/Sushi/Sushi/Sushi/Sushi/Sushi/Sushi/Sushi/Sushi/Sushi/Sushi/Sushi/Sushi/Lectin_C/	CSMD3	F5_F8_type_C/Sushi/Sushi/Sushi/Sushi/Sushi/Sushi/Sushi/Sushi/Sushi/Sushi/Sushi/Sushi/Sushi/Lectin_C/	OG0001075	Spis_XP_022793899_1	16780.9	0.841106	0.260381	0.000158125	0.00108539	Sushi/Sushi/Sushi/Sushi/Sushi/Sushi/Sushi/Sushi/Sushi/Sushi/EGF_3/Sushi/Sushi/Sushi/Sushi/Sushi/Sushi/Sushi/Sushi/Sushi/Sushi/Sushi/Sushi/Sushi/Sushi/	sushi_von_Willebrand_factor_type_A_EGF_and_pentraxin_domain_containing_1	NA	FALSE	FALSE	FALSE
840	Nvec_vc1.1_XM_032364224.2	2.73544e-94	2.43735	0.179	0.059	4.52305e-90	IFIH1	CARD_2/DEAD/RIG-I_C/Helicase_C/RIG-I_C-RD/	RLRa	CARD_2/DEAD/RIG-I_C/Helicase_C/RIG-I_C-RD/	OG0001731	Spis_XP_022806512_1	4258.56	2.11696	0.373057	4.2842e-10	1.15598e-08	CARD_2/ResIII/ResIII/RIG-I_C/RIG-I_C-RD/	DEAD.HG9.1:DDX58/DHX58/IFIH1	NA	FALSE	FALSE	FALSE
841	Nvec_vc1.1_XM_032364236.2	2.58296e-13	2.10201	0.023	0.006	4.27093e-09	ADAMTS6	Pep_M12B_propep/Reprolysin/ADAM_CR_2/TSP_1/TSP1_ADAMTS/TSP1_ADAMTS/TSP1_ADAMTS/CUB/CUB/	ADAMTS6	Pep_M12B_propep/Reprolysin/ADAM_CR_2/TSP_1/TSP1_ADAMTS/TSP1_ADAMTS/TSP1_ADAMTS/CUB/CUB/	OG0008549	Spis_XP_022796800_1	24.7091	-2.66717	0.33295	5.91255e-17	4.33024e-15	Pep_M12B_propep/Reprolysin/ADAM_CR_2/TSP_1/TSP1_ADAMTS/TSP1_ADAMTS/TSP1_ADAMTS/CUB/CUB/	ADAM_metallopeptidase_with_thrombospondin_type_1_motif_16	NA	FALSE	FALSE	FALSE
842	Nvec_vc1.1_XM_032364245.2	1.20707e-11	-1.0353	0.032	0.064	1.99588e-07	QSOX1	Thioredoxin/QSOX_Trx1/FAD_SOX/Evr1_Alr/	QSOX1	Thioredoxin/QSOX_Trx1/FAD_SOX/Evr1_Alr/	OG0008527	Spis_XP_022783793_1	1656.74	0.487505	0.146296	0.000255396	0.00163666	Thioredoxin/QSOX_Trx1/FAD_SOX/Evr1_Alr/	quiescin_sulfhydryl_oxidase_1	NA	FALSE	FALSE	FALSE
843	Nvec_vc1.1_XM_032364247.2	2.05336e-08	-0.41547	0.139	0.185	0.000339524	CFAP157		CFAP157		OG0008530	Spis_XP_022786478_1	1503.22	0.50668	0.181901	0.00150009	0.00740954		cilia_and_flagella_associated_protein_157	NA	FALSE	FALSE	FALSE
844	Nvec_vc1.1_XM_032364263.2	1.32478e-50	2.01504	0.083	0.019	2.19052e-46		Acyl_transf_3/		Acyl_transf_3/	OG0011715	Spis_XP_022805680_1	10061.7	1.17154	0.356058	7.5324e-05	0.000573684	Acyl_transf_3/	O-acyltransferase like protein-like	NA	FALSE	FALSE	FALSE
845	Nvec_vc1.1_XM_032364306.2	7.09922e-116	3.02862	0.134	0.021	1.17386e-111	VAT1	ADH_N/ADH_zinc_N_2/	VAT1	ADH_N/ADH_zinc_N_2/	OG0011711	Spis_XP_022780983_1	1182.77	-1.28202	0.31846	4.03692e-06	4.46876e-05	ADH_N/ADH_zinc_N/	vesicle_amine_transport_1	NA	FALSE	FALSE	FALSE
846	Nvec_vc1.1_XM_032364316.2	4.50652e-18	1.03916	0.1	0.055	7.45154e-14	PCSK1	S8_pro-domain/Peptidase_S8/P_proprotein/	PCSK1	S8_pro-domain/Peptidase_S8/P_proprotein/	OG0011659	Spis_XP_022803926_1	9384.67	0.359881	0.124046	0.00176435	0.0084683	S8_pro-domain/Peptidase_S8/P_proprotein/	proprotein_convertase_subtilisin_kexin_type_1	NA	FALSE	FALSE	FALSE
847	Nvec_vc1.1_XM_032364320.2	4.07556e-46	-3.11551	0.035	0.092	6.73894e-42	ESRP1		ESRP1		OG0011693	Spis_XP_022791309_1	385.992	-0.780705	0.351508	0.00381278	0.01611		epithelial_splicing_regulatory_protein_1	NA	FALSE	FALSE	FALSE
848	Nvec_vc1.1_XM_032364331.2	5.19634e-13	-4.48497	0.004	0.02	8.59215e-09	TEAD2	TEA/	TEAD2	TEA/	OG0011671	Spis_XP_022798981_1	2.62158	-1.67151	1.15243	0.00301381	0.0132436		TEA.like:TEAD1/TEAD2/TEAD3/TEAD4	NA	TRUE	FALSE	FALSE
849	Nvec_vc1.1_XM_032364349.2	4.12707e-26	0.999033	0.142	0.076	6.82411e-22	GOT2	Aminotran_1_2/	GOT2	Aminotran_1_2/	OG0011729	Spis_XP_022793696_1	2601.95	-0.53024	0.198247	0.00195587	0.00922031	Aminotran_1_2/	glutamic_oxaloacetic_transaminase_2	NA	FALSE	FALSE	FALSE
850	Nvec_vc1.1_XM_032364373.2	2.30076e-72	7.08891	0.048	0.001	3.80431e-68	IRF8	IRF/	IRF8	IRF/	OG0011669	Spis_XP_022791712_1	275.191	-0.514914	0.240238	0.00903276	0.0324257	IRF3/IRF4/IRF5/IRF6/IRF7/IRF8/IRF9	IRF.IRF3/IRF4/IRF5/IRF6/IRF7/IRF8/IRF9	NA	TRUE	FALSE	FALSE
851	Nvec_vc1.1_XM_032364424.2	5.2908e-08	0.634436	0.088	0.06	0.000874833	PTK2	FERM_N_2/FERM_M/Pkinase_Tyr/Focal_AT/	PTK2	FERM_N_2/FERM_M/Pkinase_Tyr/Focal_AT/	OG0005634	Spis_XP_022786774_1	3741.28	0.472742	0.197544	0.0052923	0.0211383	FERM_N_2/FERM_M/Pkinase_Tyr/Focal_AT/	FERM_M.HG6.0:PTK2/PTK2B	NA	FALSE	FALSE	FALSE
852	Nvec_vc1.1_XM_032364437.2	7.53955e-14	-3.56394	0.001	0.015	1.24666e-09	GLIPR2	CAP/	GLIPR2	CAP/	OG0005591	Spis_XP_022796202_1	18.3489	-0.628886	0.349288	0.0153933	0.0497762	CAP/		NA	FALSE	FALSE	FALSE
853	Nvec_vc1.1_XM_032364504.2	1.65425e-07	0.294139	0.296	0.257	0.00273531	RAB10	Ras/	RAB10	Ras/	OG0005633	Spis_XP_022786786_1	5737.68	0.415796	0.141263	0.0012537	0.00637757	Ras/	RAB10_member_RAS_oncogene_family	NA	FALSE	FALSE	FALSE
854	Nvec_vc1.1_XM_032364547.2	1.08675e-14	-3.98523	0.001	0.016	1.79694e-10	TMC7	TMC/	TMC7	TMC/	OG0005529	Spis_XP_022789764_1	485.855	-1.08003	0.25236	1.91224e-06	2.27876e-05	TMC/	transmembrane_channel_like_7	NA	FALSE	FALSE	FALSE
855	Nvec_vc1.1_XM_032364562.2	8.64291e-07	-1.78453	0.005	0.016	0.0142911	NOTUM	PAE/	NOTUM	PAE/	OG0005535	Spis_XP_022802411_1	54.4746	1.16025	0.23614	8.92831e-08	1.5022e-06	PAE/	notum_palmitoleoyl_protein_carboxylesterase	NA	FALSE	FALSE	FALSE
856	Nvec_vc1.1_XM_032364593.2	1.16737e-06	-2.04037	0.004	0.014	0.0193024					OG0005578	Spis_XP_022802423_1	151.075	-1.03362	0.363178	0.000397573	0.00239088			NA	FALSE	FALSE	FALSE
857	Nvec_vc1.1_XM_032364604.2	2.65838e-35	-1.5138	0.034	0.1	4.39563e-31	DNASE1	Exo_endo_phos/	DNASE1	Exo_endo_phos/	OG0001291	Spis_XP_022793292_1	507.503	0.738796	0.268285	0.000909644	0.00483676	Exo_endo_phos/	deoxyribonuclease_1	NA	FALSE	FALSE	FALSE
858	Nvec_vc1.1_XM_032364607.2	1.20509e-15	-0.900464	0.035	0.072	1.99261e-11	STYXL1	Rhodanese/DSPc/	STYXL1	Rhodanese/DSPc/	OG0005523	Spis_XP_022798400_1	1356.5	0.5847	0.222177	0.00190046	0.00899356	Rhodanese/DSPc/	serine_threonine_tyrosine_interacting_like_1	NA	FALSE	FALSE	FALSE
859	Nvec_vc1.1_XM_032364682.2	2.6435e-65	4.49306	0.049	0.002	4.37103e-61	GRB2	SAM_2/SH2/	GRB2	SAM_2/SH2/	OG0007243	Spis_XP_022793614_1	2398.98	0.386212	0.155686	0.00557816	0.0220564	SAM_2/SH2/	SAM.HG2.9:like:PPP1R9A/SAMD14:likeclu:4	NA	FALSE	FALSE	FALSE
860	Nvec_vc1.1_XM_032364694.2	1.39155e-07	0.773298	0.06	0.035	0.00230092	DCP2	DCP2/NUDIX/	DCP2	DCP2/NUDIX/	OG0006372	Spis_XP_022799324_1	1027.16	1.23484	0.213026	6.58809e-10	1.71374e-08	DCP2/NUDIX/	DCP2.HG1.0:DCP2	NA	FALSE	FALSE	FALSE
861	Nvec_vc1.1_XM_032364700.2	1.04525e-07	-0.246496	0.282	0.336	0.00172832	ERGIC2	ERGIC_N/COPIIcoated_ERV/	ERGIC2	ERGIC_N/COPIIcoated_ERV/	OG0007239	Spis_XP_022782325_1	1961.09	0.379	0.1696	0.0110426	0.0380909	ERGIC_N/COPIIcoated_ERV/	ERGIC_and_golgi_2	NA	FALSE	FALSE	FALSE
862	Nvec_vc1.1_XM_032364772.2	6.95548e-07	2.10753	0.011	0.003	0.0115009	LBP	LBP_BPI_CETP/	LBP	LBP_BPI_CETP/	OG0001637	Spis_XP_022796612_1	13041.7	0.715207	0.252005	0.000733491	0.00404159	LBP_BPI_CETP/LBP_BPI_CETP_C/	lipopolysaccharide_binding_protein	NA	FALSE	FALSE	FALSE
863	Nvec_vc1.1_XM_032364820.2	5.89054e-30	1.21632	0.118	0.056	9.74e-26	APAF1	CARD/CARD/NB-ARC/APAF1_C/WD40/WD40/WD40/WD40/WD40/WD40/WD40/WD40/	APAF1	CARD/CARD/NB-ARC/APAF1_C/WD40/WD40/WD40/WD40/WD40/WD40/WD40/WD40/	OG0007227	Spis_XP_022790799_1	1766.18	0.429186	0.184849	0.00741605	0.0278107	CARD/CARD/NB-ARC/APAF1_C/WD40/WD40/WD40/WD40/WD40/WD40/ANAPC4_WD40/WD40/WD40/WD40/	apoptotic_peptidase_activating_factor_1	NA	FALSE	FALSE	FALSE
864	Nvec_vc1.1_XM_032364881.2	4.42528e-103	1.59505	0.249	0.099	7.3172e-99	MOB3B	Mob1_phocein/	MOB3B	Mob1_phocein/	OG0004879	Spis_XP_022808451_1	2790.04	0.461173	0.190829	0.00515018	0.0206605	Mob1_phocein/	MOB_kinase_activator_3B	NA	FALSE	FALSE	FALSE
865	Nvec_vc1.1_XM_032365045.2	9.37406e-11	-0.801035	0.045	0.079	1.55e-06	MFSD5	MFS_5/	MFSD5	MFS_5/	OG0004823	Spis_XP_022804015_1	109.307	-1.03997	0.402289	0.000840597	0.00453093	MFS_5/	major_facilitator_superfamily_domain_containing_5	NA	FALSE	FALSE	FALSE
866	Nvec_vc1.1_XM_032365056.2	3.44981e-07	-0.584944	0.058	0.088	0.00570426	TMEM177	Peptidase_M48/	TMEM177	Peptidase_M48/	OG0004838	Spis_XP_022786986_1	227.249	-0.509458	0.22266	0.00627721	0.0242762		transmembrane protein 177-like	NA	FALSE	FALSE	FALSE
867	Nvec_vc1.1_XM_032365155.2	5.70516e-20	2.47657	0.023	0.003	9.43348e-16	CHRNA3	Neur_chan_LBD/Neur_chan_memb/	CHRNA3	Neur_chan_LBD/Neur_chan_memb/	OG0011151	Spis_XP_022800030_1	79.3916	-1.32083	0.277663	1.45536e-07	2.32103e-06	Neur_chan_LBD/Neur_chan_memb/	ion-neuro-gated.HG1.3:AC243734/AC254952/CHRFAM7A/CHRNA1/CHRNA2/CHRNA3/CHRNA4/CHRNA5/CHRNA6/CHRNA7/CHRNB1/CHRNB2/CHRNB3/CHRNB4/CHRND/CHRNE/CHRNG	NA	FALSE	FALSE	FALSE
868	Nvec_vc1.1_XM_032365177.2	4.81343e-18	-0.481214	0.178	0.255	7.959e-14	ANO4	Anoct_dimer/Anoctamin/	ANO4	Anoct_dimer/Anoctamin/	OG0011152	Spis_XP_022784139_1	795.359	-1.27176	0.344827	1.5372e-05	0.000143503	Anoct_dimer/Anoctamin/	anoctamin_4	NA	FALSE	FALSE	FALSE
869	Nvec_vc1.1_XM_032365230.2	2.49653e-06	1.36099	0.017	0.006	0.0412801	GCKR		GCKR		OG0011120	Spis_XP_022790196_1	125.701	-0.379605	0.172322	0.0119531	0.0407228		glucokinase_regulator	NA	FALSE	FALSE	FALSE
870	Nvec_vc1.1_XM_032365239.2	2.05795e-08	0.683653	0.061	0.042	0.000340282		DUF3990/		DUF3990/	OG0000637	Spis_XP_022779432_1	24.9417	-1.95559	0.844474	0.000402052	0.0024131			NA	FALSE	FALSE	FALSE
871	Nvec_vc1.1_XM_032365281.2	2.48568e-06	-0.813603	0.025	0.045	0.0411008	C19orf54		C19orf54		OG0011076	Spis_XP_022788017_1	177.064	0.444779	0.171668	0.00332036	0.0143296		chromosome_19_open_reading_frame_54	NA	FALSE	FALSE	FALSE
872	Nvec_vc1.1_XM_032365297.2	1.05255e-20	-1.74187	0.023	0.061	1.74039e-16	PRDM6	SET/	PRDM6	SET/	OG0002559	Spis_XP_022802009_1	19.9618	-1.55006	0.368831	1.19859e-06	1.51024e-05	PRDM6	zf-C2H2.PRDM6	NA	TRUE	FALSE	FALSE
873	Nvec_vc1.1_XM_032365352.2	4.10772e-39	1.32132	0.134	0.058	6.79211e-35	FGD6	RhoGEF/PH/FYVE/PH/	FGD6	RhoGEF/PH/FYVE/PH/	OG0002534	Spis_XP_022805733_1	1149.13	0.585499	0.244804	0.00380122	0.0160722	RhoGEF/PH/FYVE/PH/	FYVE_RhoGEF_and_PH_domain_containing_6	NA	FALSE	FALSE	FALSE
874	Nvec_vc1.1_XM_032365441.2	6.79407e-19	-3.85458	0.002	0.021	1.1234e-14	P4HTM	2OG-FeII_Oxy_3/	P4HTM	2OG-FeII_Oxy_3/	OG0002562	Spis_XP_022799737_1	304.753	-0.753612	0.245745	0.000321898	0.00199679	2OG-FeII_Oxy_3/	prolyl_4_hydroxylase_transmembrane	NA	FALSE	FALSE	FALSE
875	Nvec_vc1.1_XM_032365442.2	0	-1.23662	0.509	0.845	0	PRDX4	AhpC-TSA/1-cysPrx_C/	PRDX4	AhpC-TSA/1-cysPrx_C/	OG0002568	Spis_XP_022795553_1	5931.56	0.762213	0.235276	0.000174729	0.00118352	AhpC-TSA/1-cysPrx_C/	peroxiredoxin_1	NA	FALSE	FALSE	FALSE
876	Nvec_vc1.1_XM_032365561.2	9.60331e-19	4.67387	0.012	0	1.58791e-14	TSHR	LRR_8/7tm_1/	TSHR	LRR_8/7tm_1/	OG0002515	Spis_XP_022805107_1	1064.21	1.16352	0.220265	1.32355e-08	2.68729e-07	LRR_8/7tm_1/	GPCR-rhodopsin.HG64.13:NA	NA	FALSE	FALSE	FALSE
877	Nvec_vc1.1_XM_032365787.2	2.98134e-13	-1.50034	0.015	0.041	4.92964e-09	RNF41	Cadherin-like/Cadherin-like/	RNF41	Cadherin-like/Cadherin-like/	OG0007787	Spis_XP_022810375_1	62.1222	-1.46211	0.270353	3.77521e-09	8.56921e-08	Cadherin-like/Cadherin-like/	PDZ_domain_containing_ring_finger_4	NA	FALSE	FALSE	FALSE
878	Nvec_vc1.1_XM_032365793.2	2.96316e-15	-0.609282	0.237	0.284	4.89959e-11	MIA2	SH3_2/Trefoil/	MIA2	SH3_2/Trefoil/	OG0007806	Spis_XP_022782279_1	2953.18	0.58194	0.24958	0.0045322	0.0185788		MIA_SH3_domain_ER_export_factor_3	NA	FALSE	FALSE	FALSE
879	Nvec_vc1.1_XM_032365807.2	3.0338e-10	-0.5258	0.104	0.15	5.01638e-06	RAD51	HHH_5/Rad51/	RAD51	HHH_5/Rad51/	OG0007725	Spis_XP_022787401_1	44.8354	-0.881335	0.347013	0.00129729	0.00655654	HHH_5/Rad51/	RAD51_recombinase	NA	FALSE	FALSE	FALSE
880	Nvec_vc1.1_XM_032365829.2	3.93604e-69	2.54372	0.092	0.017	6.50824e-65	GPR137B		GPR137B		OG0007799	Spis_XP_022790322_1	1315.33	0.872092	0.198219	1.40328e-06	1.73353e-05		G_protein_coupled_receptor_137B	NA	FALSE	FALSE	FALSE
881	Nvec_vc1.1_XM_032365879.2	1.34545e-24	5.08891	0.016	0	2.2247e-20	POSTN	Fasciclin/Fasciclin/Fasciclin/Fasciclin/	POSTN	Fasciclin/Fasciclin/Fasciclin/Fasciclin/	OG0007790	Spis_XP_022796480_1	6764.84	-0.637953	0.266199	0.00327656	0.0141804	Fasciclin/Fasciclin/Fasciclin/Fasciclin/	periostin	NA	FALSE	FALSE	FALSE
882	Nvec_vc1.1_XM_032365880.2	1.00973e-19	-1.47744	0.023	0.063	1.66959e-15	SLC16A10	MFS_1/	SLC16A10	MFS_1/	OG0000611	Spis_XP_022794332_1	4.01114	-1.91086	1.19055	0.00152855	0.00752442	MFS_1/	solute_carrier_family_16_member_5	NA	FALSE	FALSE	FALSE
883	Nvec_vc1.1_XM_032365932.2	4.7711e-57	4.46012	0.044	0.002	7.88901e-53	MMP25	Peptidase_M10/Hemopexin/Hemopexin/	MMP25	Peptidase_M10/Hemopexin/Hemopexin/	OG0007780	Spis_XP_022784340_1	15980.6	1.59694	0.867746	0.00193427	0.00913171	Peptidase_M10/Hemopexin/Hemopexin/	matrix_metallopeptidase_25	NA	FALSE	FALSE	FALSE
884	Nvec_vc1.1_XM_032366052.2	1.06865e-76	2.69267	0.097	0.017	1.76702e-72	DDX58	zf-met/ResIII/	DDX58	zf-met/ResIII/	OG0002825	Spis_XP_022805728_1	664.681	1.0145	0.396654	0.000953359	0.00503386		zf-met.like:ZMAT1/ZMAT3/ZMAT4/ZNF346/ZNF385A/ZNF385B/ZNF385C/ZNF385D	NA	TRUE	FALSE	FALSE
885	Nvec_vc1.1_XM_032366056.2	1.09216e-15	-3.60109	0.003	0.021	1.80589e-11		Laminin_G_3/Laminin_G_3/		Laminin_G_3/Laminin_G_3/	OG0007303	Spis_XP_022790460_1	9.88484	-2.48475	0.699545	7.23593e-06	7.46591e-05	Laminin_G_3/Laminin_G_3/	Laminin.HG4.16:NA	NA	FALSE	FALSE	FALSE
886	Nvec_vc1.1_XM_032366066.2	3.90264e-52	-1.08299	0.107	0.229	6.45302e-48					OG0007342	Spis_XP_022795740_1	106.161	-0.608174	0.257096	0.00385133	0.0162367			NA	FALSE	FALSE	FALSE
887	Nvec_vc1.1_XM_032366067.2	3.39418e-28	-0.637452	0.193	0.294	5.61228e-24	NHP2	Ribosomal_L7Ae/	NHP2	Ribosomal_L7Ae/	OG0007341	Spis_XP_022795720_1	1018.47	-0.580897	0.142416	9.65604e-06	9.59289e-05	Ribosomal_L7Ae/	NHP2_ribonucleoprotein	NA	FALSE	FALSE	FALSE
888	Nvec_vc1.1_XM_032366098.2	6.84452e-35	-1.60868	0.051	0.121	1.13174e-30	MYC	HLH/	MYC	HLH/	OG0007345	Spis_XP_022781945_1	73.3231	-0.832513	0.330218	0.00150596	0.00743105	MYC/MYCL/MYCN	HLH.MYC/MYCL/MYCN	NA	TRUE	FALSE	FALSE
889	Nvec_vc1.1_XM_032366184.2	2.489e-190	3.03816	0.205	0.03	4.11555e-186	SH3BP2	PH/	SH3BP2	PH/	OG0001045	Spis_XP_022784708_1	2263.94	0.6332	0.272708	0.00407767	0.0170275	PH/SH2/	SH3_domain_binding_protein_2	NA	FALSE	FALSE	FALSE
890	Nvec_vc1.1_XM_032366211.2	4.29259e-91	-1.42293	0.152	0.334	7.09779e-87	HMX3	Homeodomain/	HMX3	Homeodomain/	OG0007298	Spis_XP_022794697_1	670.238	-1.35214	0.309608	8.31648e-07	1.09851e-05	ANTP_HMX1	Homeodomains.ANTP_HMX1/ANTP_HMX2/ANTP_HMX3/ANTP_NKX6-1/ANTP_NKX6-2/ANTP_NKX6-3	NA	TRUE	FALSE	FALSE
891	Nvec_vc1.1_XM_032366219.2	5.61806e-08	-0.764249	0.037	0.063	0.000928946	SNX11	PX/	SNX11	PX/	OG0007400	Spis_XP_022783719_1	1974.18	1.06695	0.314987	6.43976e-05	0.000501486	PX/	sorting_nexin_11	NA	FALSE	FALSE	FALSE
892	Nvec_vc1.1_XM_032366225.2	8.6393e-63	5.20583	0.041	0.001	1.42851e-58	KLF13	zf-C2H2/zf-C2H2/zf-C2H2/	KLF13	zf-C2H2/zf-C2H2/zf-C2H2/	OG0002822	Spis_XP_022801160_1	89.2863	-3.53056	0.454278	1.9746e-16	1.37652e-14	KLF15	zf-C2H2.KLF15	NA	TRUE	FALSE	FALSE
893	Nvec_vc1.1_XM_032366271.2	1.00827e-20	-0.786813	0.095	0.162	1.66718e-16	HIBCH	ECH_2/	HIBCH	ECH_2/	OG0003678	Spis_XP_022799020_1	1438.88	-0.553322	0.133582	7.97607e-06	8.13407e-05	ECH_2/ECH_2/	3_hydroxyisobutyryl_CoA_hydrolase	NA	FALSE	FALSE	FALSE
894	Nvec_vc1.1_XM_032366272.2	1.68772e-11	0.682673	0.114	0.078	2.79065e-07					OG0003676	Spis_XP_022785929_1	631.803	-0.658747	0.198074	0.00015806	0.00108525			NA	FALSE	FALSE	FALSE
895	Nvec_vc1.1_XM_032366283.2	2.68766e-20	-4.83818	0.007	0.031	4.44405e-16					OG0003695	Spis_XP_022797425_1	287.573	-1.97939	0.360292	1.20967e-09	3.00076e-08		leucine-rich repeat extensin-like protein 3	NA	FALSE	FALSE	FALSE
896	Nvec_vc1.1_XM_032366295.2	5.36087e-08	-0.439644	0.107	0.147	0.000886421	LASP1	LIM/Nebulin/Nebulin/SH3_1/	LASP1	LIM/Nebulin/Nebulin/SH3_1/	OG0003655	Spis_XP_022787486_1	1971.45	-0.349116	0.138932	0.00580647	0.0227742	LIM/SH3_9/	LIM_and_SH3_protein_1	NA	FALSE	FALSE	FALSE
897	Nvec_vc1.1_XM_032366306.2	3.37027e-07	-0.808766	0.025	0.046	0.00557274	TRMT61A	GCD14/	TRMT61A	GCD14/	OG0003789	Spis_XP_022792038_1	388.508	0.751147	0.265114	0.000692073	0.00384523	GCD14/	tRNA_methyltransferase_61A	NA	FALSE	FALSE	FALSE
898	Nvec_vc1.1_XM_032366325.2	5.43336e-17	-1.10059	0.034	0.076	8.98407e-13	RAP1GDS1		RAP1GDS1		OG0003643	Spis_XP_022794632_1	1616.21	0.845047	0.191768	1.39579e-06	1.72721e-05		Rap1_GTPase_GDP_dissociation_stimulator_1	NA	FALSE	FALSE	FALSE
899	Nvec_vc1.1_XM_032366334.2	1.10716e-28	0.606054	0.308	0.208	1.83069e-24	SLC35B1	UAA/	SLC35B1	UAA/	OG0003636	Spis_XP_022778243_1	1484.75	1.13374	0.227151	6.27924e-08	1.09201e-06	UAA/	solute_carrier_family_35_member_B1	NA	FALSE	FALSE	FALSE
900	Nvec_vc1.1_XM_032366419.2	3.28998e-185	-1.13358	0.363	0.642	5.43998e-181	SARNP	SAP/Tho1_MOS11_C/Tho1_MOS11_C/	SARNP	SAP/Tho1_MOS11_C/Tho1_MOS11_C/	OG0003724	Spis_XP_022804227_1	967.608	-0.413408	0.185737	0.0100617	0.0354167	SAP/Tho1_MOS11_C/	heterogeneous_nuclear_ribonucleoprotein_U	NA	FALSE	FALSE	FALSE
901	Nvec_vc1.1_XM_032366423.2	1.65587e-06	-0.718446	0.031	0.053	0.0273798	IQCB1	IQ/IQ/	IQCB1	IQ/IQ/	OG0003720	Spis_XP_022779275_1	1142.77	0.532894	0.185504	0.00104771	0.00545765	IQ/IQ/IQ/	IQ_motif_containing_B1	NA	FALSE	FALSE	FALSE
902	Nvec_vc1.1_XM_032366428.2	3.20821e-09	-0.3626	0.154	0.203	5.30478e-05	WIPF1	WH2/	WIPF1	WH2/	OG0003721	Spis_XP_022782629_1	4679.42	0.871859	0.209687	4.10329e-06	4.52797e-05	WH2/	WAS_WASL_interacting_protein_family_member_1	NA	FALSE	FALSE	FALSE
903	Nvec_vc1.1_XM_032366462.2	1.3058e-20	-3.62333	0.014	0.032	2.15913e-16					OG0003743	Spis_XP_022803624_1	111.894	-2.0512	0.413125	2.04095e-08	3.96713e-07		wiskott-Aldrich syndrome protein family member 2-like isoform X2	NA	FALSE	FALSE	FALSE
904	Nvec_vc1.1_XM_032366489.2	6.08412e-84	5.59077	0.067	0.006	1.00601e-79		SPARC_Ca_bdg/		SPARC_Ca_bdg/	OG0003735	Spis_XP_022799422_1	4640.71	-0.712965	0.272898	0.00147437	0.00730445	Kazal_2/SPARC_Ca_bdg/	follistatin_like_1	NA	FALSE	FALSE	FALSE
905	Nvec_vc1.1_XM_032366497.2	6.1446e-49	-0.711384	0.304	0.451	1.01601e-44	DAP	DAP/	DAP	DAP/	OG0003749	Spis_XP_022785186_1	2180.53	-0.891538	0.217439	5.14552e-06	5.54868e-05	DAP/	death_associated_protein	NA	FALSE	FALSE	FALSE
906	Nvec_vc1.1_XM_032366500.2	8.5754e-17	1.60131	0.041	0.013	1.41794e-12	GLIPR2	CAP/CAP/	GLIPR2	CAP/CAP/	OG0003755	Spis_XP_022792774_1	202.455	-1.21181	0.284005	1.65787e-06	2.00892e-05	CAP/CAP/	GLI_pathogenesis_related_2	NA	FALSE	FALSE	FALSE
907	Nvec_vc1.1_XM_032366508.2	4.91643e-24	-0.633198	0.159	0.247	8.12932e-20	RACGAP1	C1_1/RhoGAP/	RACGAP1	C1_1/RhoGAP/	OG0003691	Spis_XP_022788752_1	330.524	-0.658619	0.312472	0.00676264	0.0258288	RhoGAP/	Rac_GTPase_activating_protein_1	NA	FALSE	FALSE	FALSE
908	Nvec_vc1.1_XM_032366532.2	2.0229e-21	-5.69954	0.001	0.02	3.34487e-17					OG0003744	Spis_XP_022803634_1	25.4319	-2.83422	0.481538	1.45667e-10	4.28265e-09			NA	FALSE	FALSE	FALSE
909	Nvec_vc1.1_XM_032366596.2	1.20233e-09	-0.538511	0.091	0.134	1.98805e-05	SLC6A1	SNF/	SLC6A1	SNF/	OG0011222	Spis_XP_022805592_1	566.914	-1.02751	0.213621	1.75154e-07	2.74011e-06	SNF/SNF/	solute_carrier_family_6_member_1	NA	FALSE	FALSE	FALSE
910	Nvec_vc1.1_XM_032366610.2	3.17307e-46	0.88616	0.295	0.189	5.24668e-42	GLG1	Cys_rich_FGFR/Cys_rich_FGFR/Cys_rich_FGFR/Cys_rich_FGFR/Cys_rich_FGFR/Cys_rich_FGFR/Cys_rich_FGFR/Cys_rich_FGFR/Cys_rich_FGFR/Cys_rich_FGFR/Cys_rich_FGFR/Cys_rich_FGFR/Cys_rich_FGFR/Cys_rich_FGFR/Cys_rich_FGFR/	GLG1	Cys_rich_FGFR/Cys_rich_FGFR/Cys_rich_FGFR/Cys_rich_FGFR/Cys_rich_FGFR/Cys_rich_FGFR/Cys_rich_FGFR/Cys_rich_FGFR/Cys_rich_FGFR/Cys_rich_FGFR/Cys_rich_FGFR/Cys_rich_FGFR/Cys_rich_FGFR/Cys_rich_FGFR/Cys_rich_FGFR/	OG0011201	Spis_XP_022797599_1	5717.99	0.611793	0.183291	0.00016977	0.00115438	Cys_rich_FGFR/Cys_rich_FGFR/Cys_rich_FGFR/Cys_rich_FGFR/Cys_rich_FGFR/Cys_rich_FGFR/Cys_rich_FGFR/Cys_rich_FGFR/Cys_rich_FGFR/Cys_rich_FGFR/Cys_rich_FGFR/Cys_rich_FGFR/Cys_rich_FGFR/Cys_rich_FGFR/	golgi_glycoprotein_1	NA	FALSE	FALSE	FALSE
911	Nvec_vc1.1_XM_032366674.2	9.96828e-30	-1.1114	0.058	0.128	1.64825e-25	GATD3A	DJ-1_PfpI/	GATD3A	DJ-1_PfpI/	OG0006987	Spis_XP_022779069_1	700.54	-0.741945	0.284257	0.00139635	0.00698263		glutamine_amidotransferase_like_class_1_domain_containing_3B	NA	FALSE	FALSE	FALSE
912	Nvec_vc1.1_XM_032366696.2	8.95014e-20	-4.59701	0.003	0.025	1.47991e-15	ARSI	Sulfatase/	ARSI	Sulfatase/	OG0006996	Spis_XP_022790872_1	20.1569	-1.49719	0.494228	0.000101033	0.00073863	Sulfatase/	arylsulfatase_family_member_I	NA	FALSE	FALSE	FALSE
913	Nvec_vc1.1_XM_032366710.2	5.82943e-38	1.10312	0.173	0.086	9.63897e-34	MVP	Vault_2/Vault/Vault/Vault/Vault_2/Vault/Vault_4/Vault_3/MVP_shoulder/	MVP	Vault_2/Vault/Vault/Vault/Vault_2/Vault/Vault_4/Vault_3/MVP_shoulder/	OG0007000	Spis_XP_022802904_1	862.93	-0.746681	0.234161	0.000214767	0.00140633	Vault_2/Vault/Vault/Vault/Vault_2/Vault/Vault_4/Vault_3/MVP_shoulder/	major_vault_protein	NA	FALSE	FALSE	FALSE
914	Nvec_vc1.1_XM_032366733.2	6.2765e-21	-0.631648	0.387	0.471	1.03782e-16	HOXC4	Homeodomain/	HOXC4	Homeodomain/	OG0006946	Spis_XP_022784688_1	455.129	-0.572611	0.266478	0.00757209	0.0282796		Homeodomains.unclass	NA	TRUE	FALSE	FALSE
915	Nvec_vc1.1_XM_032366749.2	3.05953e-09	-0.414169	0.083	0.12	5.05894e-05		DUF2475/		DUF2475/	OG0011203	Spis_XP_022802691_1	398.621	-0.40756	0.155033	0.00338974	0.0145804	DUF2475/	UPF0573 protein C2orf70 homolog B-like	NA	FALSE	FALSE	FALSE
916	Nvec_vc1.1_XM_032366807.2	4.03543e-39	-0.762988	0.246	0.369	6.67258e-35	SLBP	SLBP_RNA_bind/	SLBP	SLBP_RNA_bind/	OG0006960	Spis_XP_022791996_1	39.8233	-1.13326	0.422721	0.000537213	0.00309234	SLBP_RNA_bind/	stem_loop_binding_protein	NA	FALSE	FALSE	FALSE
917	Nvec_vc1.1_XM_032366834.2	1.80409e-29	-0.729353	0.148	0.244	2.98306e-25	ENTPD5	GDA1_CD39/	ENTPD5	GDA1_CD39/	OG0003880	Spis_XP_022798809_1	424.617	-0.520257	0.243109	0.00896942	0.0322878	GDA1_CD39/GDA1_CD39/	ectonucleoside_triphosphate_diphosphohydrolase_5_inactive_	NA	FALSE	FALSE	FALSE
918	Nvec_vc1.1_XM_032366835.2	1.17649e-22	-1.08867	0.053	0.112	1.94532e-18	SAE1	ThiF/	SAE1	ThiF/	OG0003882	Spis_XP_022798340_1	357.637	-1.3042	0.308321	1.6518e-06	2.00431e-05	ThiF/	SUMO1_activating_enzyme_subunit_1	NA	FALSE	FALSE	FALSE
919	Nvec_vc1.1_XM_032366842.2	5.04745e-15	1.63457	0.037	0.012	8.34596e-11	PKD1L1	PKD/PKD/PKD/REJ/GPS/PLAT/PKD_channel/	PKD1L1	PKD/PKD/PKD/REJ/GPS/PLAT/PKD_channel/	OG0003914	Spis_XP_022782704_1	1036.31	-1.30008	0.288888	5.04069e-07	7.02385e-06	WSC/PKD/REJ/GPS/PLAT/PKD_channel/	polycystin_1_like_1_transient_receptor_potential_channel_interacting	NA	FALSE	FALSE	FALSE
920	Nvec_vc1.1_XM_032366858.2	6.65773e-121	2.30343	0.183	0.043	1.10086e-116	GRN	Granulin/Granulin/Granulin/Granulin/Granulin/Granulin/Granulin/Granulin/Granulin/Granulin/Granulin/Granulin/Granulin/Granulin/	GRN	Granulin/Granulin/Granulin/Granulin/Granulin/Granulin/Granulin/Granulin/Granulin/Granulin/Granulin/Granulin/Granulin/Granulin/	OG0001388	Spis_XP_022786068_1	8876.94	0.731341	0.267642	0.000986262	0.00517593	Granulin/Granulin/Granulin/Granulin/Granulin/Granulin/Granulin/Granulin/Granulin/Granulin/Granulin/Granulin/	granulin_precursor	NA	FALSE	FALSE	FALSE
921	Nvec_vc1.1_XM_032366875.2	2.85552e-20	1.44975	0.057	0.021	4.72161e-16	ITGB1	PSI_integrin/Integrin_beta/Integrin_B_tail/Integrin_b_cyt/	ITGB1	PSI_integrin/Integrin_beta/Integrin_B_tail/Integrin_b_cyt/	OG0003904	Spis_XP_022793595_1	5795.03	-0.433128	0.149026	0.00132389	0.00666494	Integrin_beta/I-EGF_1/Integrin_B_tail/Integrin_b_cyt/	Integrin_beta.HG1.0:AC068234/ITGB1/ITGB2/ITGB3/ITGB4/ITGB5/ITGB6/ITGB7/ITGB8	NA	FALSE	FALSE	FALSE
922	Nvec_vc1.1_XM_032366892.2	7.36214e-37	3.05766	0.039	0.005	1.21733e-32	MFN1	Dynamin_N/	MFN1	Dynamin_N/	OG0001386	Spis_XP_022785085_1	145.225	-0.670079	0.228184	0.000589195	0.00335158	Dynamin_N/	dual_serine_threonine_and_tyrosine_protein_kinase	NA	FALSE	FALSE	FALSE
923	Nvec_vc1.1_XM_032366897.2	2.60073e-28	1.38847	0.09	0.038	4.3003e-24	VAV2	SH2/	VAV2	SH2/	OG0003968	Spis_XP_022791279_1	890.579	1.82423	0.261621	1.0225e-13	4.9144e-12	Death/SH2/		NA	FALSE	FALSE	FALSE
924	Nvec_vc1.1_XM_032366909.2	1.64165e-27	-0.769462	0.096	0.174	2.71447e-23					OG0003898	Spis_XP_022798843_1	76.3058	-1.11015	0.291091	1.24788e-05	0.000120423			NA	FALSE	FALSE	FALSE
925	Nvec_vc1.1_XM_032366956.2	1.97132e-15	-1.44543	0.016	0.047	3.25958e-11					OG0003949	Spis_XP_022805331_1	506.57	1.05339	0.237174	9.64989e-07	1.25113e-05			NA	FALSE	FALSE	FALSE
926	Nvec_vc1.1_XM_032366974.2	9.83184e-85	-0.521648	0.633	0.795	1.6257e-80	HNRNPA1L2	RRM_1/RRM_1/	HNRNPA1L2	RRM_1/RRM_1/	OG0003846	Spis_XP_022803395_1	1876.42	-0.52696	0.219421	0.00436525	0.0180131	RRM_1/RRM_1/	RRM.HG1.21:like:HNRNPA0/HNRNPA1/HNRNPA1L2/HNRNPA1P48/HNRNPA2B1/HNRNPA3:likeclu:22	NA	FALSE	FALSE	FALSE
927	Nvec_vc1.1_XM_032366985.2	6.00855e-11	-0.626607	0.099	0.145	9.93514e-07	CDC6	AAA/AAA_lid_10/Cdc6_C/	CDC6	AAA/AAA_lid_10/Cdc6_C/	OG0003890	Spis_XP_022800577_1	14.3548	-2.33133	0.645038	6.43757e-06	6.74396e-05	AAA/AAA_lid_10/Cdc6_C/	cell_division_cycle_6	NA	FALSE	FALSE	FALSE
928	Nvec_vc1.1_XM_032366987.2	5.27397e-19	-0.418594	0.268	0.357	8.72052e-15	IST1	Ist1/	IST1	Ist1/	OG0003891	Spis_XP_022801937_1	8482.18	0.534056	0.240149	0.0069267	0.0263078	Ist1/	IST1_factor_associated_with_ESCRT_III	NA	FALSE	FALSE	FALSE
929	Nvec_vc1.1_XM_032367062.2	5.27932e-11	-1.24737	0.02	0.046	8.72936e-07	HIBADH	NAD_binding_2/NAD_binding_11/	HIBADH	NAD_binding_2/NAD_binding_11/	OG0003863	Spis_XP_022808845_1	31.1734	-2.7244	0.586534	8.93092e-08	1.5022e-06	NAD_binding_2/NAD_binding_11/	glyoxylate_reductase_1_homolog	NA	FALSE	FALSE	FALSE
930	Nvec_vc1.1_XM_032367065.2	2.0353e-07	-0.784034	0.024	0.03	0.00336538	GALNT1	Glycos_transf_2/Ricin_B_lectin/	GALNT1	Glycos_transf_2/Ricin_B_lectin/	OG0003923	Spis_XP_022791824_1	464.134	-0.793121	0.238725	0.000123583	0.000877926	Glycos_transf_2/Ricin_B_lectin/	polypeptide_N_acetylgalactosaminyltransferase_1	NA	FALSE	FALSE	FALSE
931	Nvec_vc1.1_XM_032367113.2	1.51144e-77	3.94993	0.068	0.005	2.49916e-73		DUF4728/		DUF4728/	OG0009670	Spis_XP_022795349_1	823.215	2.33066	0.236899	3.42612e-24	5.62066e-22			NA	FALSE	FALSE	FALSE
932	Nvec_vc1.1_XM_032367197.2	5.13278e-11	-0.713474	0.062	0.102	8.48705e-07	ZNF277	zf-C2H2_2/zf-C2H2_2/	ZNF277	zf-C2H2_2/zf-C2H2_2/	OG0009645	Spis_XP_022806143_1	140.836	-0.878553	0.290805	0.000300561	0.00187974	ZNF277	zf-C2H2.ZNF277	NA	TRUE	FALSE	FALSE
933	Nvec_vc1.1_XM_032367233.2	9.32273e-15	-0.815307	0.092	0.142	1.54151e-10	TLL2	TSP_1/CUB/	TLL2	TSP_1/CUB/	OG0009762	Spis_XP_022781186_1	2613.8	-0.803175	0.235617	8.8936e-05	0.00066199	TSP_1/CUB/	thrombospondin_1	NA	FALSE	FALSE	FALSE
934	Nvec_vc1.1_XM_032367257.2	9.37356e-46	2.63911	0.06	0.01	1.54992e-41	TERT	Telomerase_RBD/	TERT	Telomerase_RBD/	OG0009649	Spis_XP_022806403_1	31.4222	-0.850368	0.380315	0.00315851	0.0137614	Telomerase_RBD/	telomerase_reverse_transcriptase	NA	FALSE	FALSE	FALSE
935	Nvec_vc1.1_XM_032367258.2	8.9672e-10	-0.356706	0.034	0.059	1.48273e-05	AC270289.2	Methyltransf_11/	AC270289.2	Methyltransf_11/	OG0009731	Spis_XP_022787943_1	83.4292	-0.702889	0.195974	5.42367e-05	0.000432768	Methyltransf_11/	tRNA_methyltransferase_9B_putative_	NA	FALSE	FALSE	FALSE
936	Nvec_vc1.1_XM_032367264.2	3.08254e-54	-0.781212	0.226	0.377	5.09698e-50	SLC6A9	SNF/	SLC6A9	SNF/	OG0009768	Spis_XP_022785735_1	2587.44	-1.79568	0.321799	8.25968e-10	2.11944e-08	SNF/	solute_carrier_family_6_member_8	NA	FALSE	FALSE	FALSE
937	Nvec_vc1.1_XM_032367268.2	1.44071e-31	-0.831671	0.117	0.21	2.38221e-27	TIMM10B	zf-Tim10_DDP/	TIMM10B	zf-Tim10_DDP/	OG0009770	Spis_XP_022785742_1	305.211	-0.47646	0.240711	0.0152466	0.04938	zf-Tim10_DDP/	translocase_of_inner_mitochondrial_membrane_10B	NA	FALSE	FALSE	FALSE
938	Nvec_vc1.1_XM_032367277.2	1.00004e-123	-1.04808	0.277	0.514	1.65356e-119	LIN37	LIN37/	LIN37	LIN37/	OG0009719	Spis_XP_022787650_1	247.089	-0.746376	0.18202	6.14971e-06	6.46995e-05	LIN37/	lin_37_DREAM_MuvB_core_complex_component	NA	FALSE	FALSE	FALSE
939	Nvec_vc1.1_XM_032367288.2	1.23423e-13	-2.85838	0.017	0.032	2.0408e-09	GATA2	GATA/GATA/	GATA2	GATA/GATA/	OG0009666	Spis_XP_022781270_1	932.772	-0.362261	0.136855	0.0037806	0.0159961	GATA2/GATA3	GATA.GATA1/GATA2/GATA3	NA	TRUE	FALSE	FALSE
940	Nvec_vc1.1_XM_032367343.2	1.75482e-12	-0.727397	0.065	0.109	2.9016e-08	GCNA	SprT-like/RNase_T/	GCNA	SprT-like/RNase_T/	OG0009756	Spis_XP_022800723_1	86.9603	-0.861866	0.35655	0.00189904	0.00899106	SprT-like/Zn_ribbon_SprT/	germ_cell_nuclear_acidic_peptidase	NA	FALSE	FALSE	FALSE
941	Nvec_vc1.1_XM_032367348.2	1.17384e-48	1.71422	0.118	0.04	1.94095e-44	DLC1	RhoGAP/START/	DLC1	RhoGAP/START/	OG0009693	Spis_XP_022788233_1	2174.6	0.476581	0.240534	0.015169	0.0491804	RhoGAP/START/	StAR_related_lipid_transfer_domain_containing_13	NA	FALSE	FALSE	FALSE
942	Nvec_vc1.1_XM_032367389.2	2.88826e-57	-6.20882	0.028	0.09	4.77574e-53	KCP		KCP		OG0009685	Spis_XP_022781244_1	619.726	-1.41554	0.22503	2.18143e-11	7.27379e-10			NA	FALSE	FALSE	FALSE
943	Nvec_vc1.1_XM_032367459.2	8.6798e-35	-1.32894	0.054	0.13	1.43521e-30	FOLR3	Folate_rec/	FOLR3	Folate_rec/	OG0004999	Spis_XP_022783570_1	2854.16	-1.11696	0.300758	1.81194e-05	0.000165448	Folate_rec/	folate_receptor_gamma	NA	FALSE	FALSE	FALSE
944	Nvec_vc1.1_XM_032367572.2	3.75481e-57	-1.37507	0.078	0.195	6.20858e-53	CHRM4	7tm_1/	CHRM4	7tm_1/	OG0005017	Spis_XP_022789240_1	21.6206	-0.726117	0.329612	0.00451152	0.0184995			NA	FALSE	FALSE	FALSE
945	Nvec_vc1.1_XM_032367579.2	1.84465e-109	-1.04503	0.27	0.491	3.05013e-105	RBPMS	RRM_1/RRM_1/	RBPMS	RRM_1/RRM_1/	OG0005037	Spis_XP_022784090_1	53.0543	-2.06353	0.470679	3.28729e-07	4.82372e-06	RRM_1/RRM_1/	RRM.HG41.0:RBPMS/RBPMS2	NA	FALSE	FALSE	FALSE
946	Nvec_vc1.1_XM_032367599.2	4.22869e-34	0.917766	0.211	0.119	6.99214e-30	SPON1	Spond_N/TSP1_spondin/TSP1_spondin/	SPON1	Spond_N/TSP1_spondin/TSP1_spondin/	OG0012409	Spis_XP_022802622_1	253.945	-0.657612	0.314242	0.0070456	0.0266672	Spond_N/	spondin_1	NA	FALSE	FALSE	FALSE
947	Nvec_vc1.1_XM_032367602.2	1.96298e-09	0.646489	0.099	0.063	3.24578e-05	WASHC3	CCDC53/	WASHC3	CCDC53/	OG0012398	Spis_XP_022786577_1	1207.53	1.1317	0.262127	1.50982e-06	1.84569e-05	CCDC53/	WASH_complex_subunit_3	NA	FALSE	FALSE	FALSE
948	Nvec_vc1.1_XM_032367606.2	1.04376e-108	-1.13425	0.21	0.426	1.72585e-104	CKMT2	ATP-gua_PtransN/ATP-gua_Ptrans/	CKMT2	ATP-gua_PtransN/ATP-gua_Ptrans/	OG0005027	Spis_XP_022788692_1	2237.33	-1.7815	0.273362	2.4777e-12	9.49707e-11	ATP-gua_PtransN/ATP-gua_Ptrans/	creatine_kinase_B	NA	FALSE	FALSE	FALSE
949	Nvec_vc1.1_XM_032367622.2	3.00069e-92	1.36956	0.276	0.126	4.96164e-88	CTTN	HS1_rep/HS1_rep/HS1_rep/HS1_rep/HS1_rep/HS1_rep/HS1_rep/HS1_rep/SH3_1/	CTTN	HS1_rep/HS1_rep/HS1_rep/HS1_rep/HS1_rep/HS1_rep/HS1_rep/HS1_rep/SH3_1/	OG0012408	Spis_XP_022779903_1	5294.49	0.411892	0.145591	0.00182517	0.00871267	HS1_rep/HS1_rep/HS1_rep/HS1_rep/HS1_rep/HS1_rep/SH3_9/	cortactin	NA	FALSE	FALSE	FALSE
950	Nvec_vc1.1_XM_032367708.2	1.57728e-07	-0.61094	0.051	0.081	0.00260804	CDC45	CDC45/	CDC45	CDC45/	OG0005705	Spis_XP_022797063_1	139.756	-0.836564	0.406682	0.00511829	0.0205567	CDC45/CDC45/CDC45/	cell_division_cycle_45	NA	FALSE	FALSE	FALSE
951	Nvec_vc1.1_XM_032367729.2	9.76894e-15	-4.06894	0.001	0.016	1.61529e-10	ADGRL3	Gal_Lectin/Gal_Lectin/	ADGRL3	Gal_Lectin/Gal_Lectin/	OG0005678	Spis_XP_022783895_1	75.2031	-2.27005	0.455352	1.83852e-08	3.61649e-07	Gal_Lectin/Gal_Lectin/Gal_Lectin/Gal_Lectin/	adhesion_G_protein_coupled_receptor_L3	NA	FALSE	FALSE	FALSE
952	Nvec_vc1.1_XM_032367768.2	3.36082e-07	-1.03039	0.017	0.035	0.00555711	BPHL	Abhydrolase_1/Abhydrolase_1/	BPHL	Abhydrolase_1/Abhydrolase_1/	OG0005683	Spis_XP_022792118_1	288.069	-1.0901	0.356879	0.000188163	0.00125927	Abhydrolase_1/Abhydrolase_1/	biphenyl_hydrolase_like	NA	FALSE	FALSE	FALSE
953	Nvec_vc1.1_XM_032368533.2	7.80649e-09	-2.09696	0.004	0.017	0.00012908					OG0006662	Spis_XP_022800889_1	331.974	-0.647239	0.170902	2.75943e-05	0.000240917			NA	FALSE	FALSE	FALSE
954	Nvec_vc1.1_XM_032368925.2	2.03101e-21	-1.0728	0.051	0.106	3.35828e-17	MCAT	Acyl_transf_1/	MCAT	Acyl_transf_1/	OG0011236	Spis_XP_022781044_1	97.2912	-2.73065	0.495388	1.21328e-09	3.00669e-08	Acyl_transf_1/	malonyl_CoA_acyl_carrier_protein_transacylase	NA	FALSE	FALSE	FALSE
955	Nvec_vc1.1_XM_032369000.2	1.80758e-139	3.44722	0.132	0.013	2.98883e-135					OG0001988	Spis_XP_022784828_1	444.476	0.991447	0.22998	1.85402e-06	2.21798e-05			NA	FALSE	FALSE	FALSE
956	Nvec_vc1.1_XM_032369347.2	1.53323e-06	-0.55634	0.056	0.084	0.025352	RHBDD1	Rhomboid/	RHBDD1	Rhomboid/	OG0008864	Spis_XP_022801796_1	979.844	1.60883	0.23405	2.81885e-13	1.26812e-11	Rhomboid/	rhomboid_domain_containing_1	NA	FALSE	FALSE	FALSE
957	Nvec_vc1.1_XM_032369370.2	7.58843e-07	1.01852	0.035	0.019	0.0125475	CYP3A4	p450/	CYP3A4	p450/	OG0001552	Spis_XP_022799425_1	23524.2	1.66164	0.525477	5.24486e-05	0.00042137	p450/	CYP.HG2.0:CYP3A4/CYP3A43/CYP3A5/CYP3A7/TBXAS1	NA	FALSE	FALSE	FALSE
958	Nvec_vc1.1_XM_032369438.2	3.02652e-25	1.83515	0.052	0.015	5.00436e-21	KLHL12	BTB/BACK/Kelch_1/Kelch_1/Kelch_1/Kelch_1/Kelch_1/Kelch_1/	KLHL12	BTB/BACK/Kelch_1/Kelch_1/Kelch_1/Kelch_1/Kelch_1/Kelch_1/	OG0002872	Spis_XP_022803049_1	84.7639	-1.37414	0.222844	5.25988e-11	1.65307e-09	BTB/BACK/Kelch_1/Kelch_1/Kelch_1/Kelch_1/Kelch_1/Kelch_1/	BTB.HG1.33:KLHL12	NA	FALSE	FALSE	FALSE
959	Nvec_vc1.1_XM_032369445.2	0	-1.05627	0.788	0.959	0		zf-CCHC/zf-CCHC/zf-CCHC/zf-CCHC/zf-CCHC/zf-CCHC/zf-CCHC/zf-CCHC/zf-CCHC/		zf-CCHC/zf-CCHC/zf-CCHC/zf-CCHC/zf-CCHC/zf-CCHC/zf-CCHC/zf-CCHC/zf-CCHC/	OG0002875	Spis_XP_022784562_1	2145.85	-0.381292	0.180617	0.0149627	0.0486654	zf-CCHC/zf-CCHC/zf-CCHC/zf-CCHC/zf-CCHC/zf-CCHC/zf-CCHC/zf-CCHC/zf-CCHC/	cellular nucleic acid-binding protein-like	NA	FALSE	FALSE	FALSE
960	Nvec_vc1.1_XM_032369492.2	1.47164e-23	1.72762	0.054	0.017	2.43336e-19	BIRC3	BIR/BIR/zf-C3HC4_3/	BIRC3	BIR/BIR/zf-C3HC4_3/	OG0012183	Spis_XP_022795646_1	1312.84	1.13268	0.221429	3.32967e-08	6.17457e-07	BIR/BIR/zf-C3HC4_3/	BIR.HG1.4:like:BIRC5/BIRC6:likeclu:5/6	NA	FALSE	FALSE	FALSE
961	Nvec_vc1.1_XM_032369593.2	1.58542e-08	-1.14124	0.017	0.038	0.000262149					OG0000894	Spis_XP_022794129_1	158.36	-0.58039	0.266853	0.0069276	0.0263078			NA	FALSE	FALSE	FALSE
962	Nvec_vc1.1_XM_032369623.2	1.65294e-20	-0.643957	0.118	0.19	2.73314e-16					OG0010184	Spis_XP_022807082_1	259.317	1.1991	0.251471	1.7111e-07	2.68774e-06	DUF2678/		NA	FALSE	FALSE	FALSE
963	Nvec_vc1.1_XM_032369655.2	5.52036e-10	-1.65955	0.006	0.022	9.12791e-06	CD53	Tetraspanin/	CD53	Tetraspanin/	OG0005464	Spis_XP_022798455_1	729.224	-0.937879	0.234411	7.40767e-06	7.62392e-05	Tetraspanin/	tetraspanin_18	NA	FALSE	FALSE	FALSE
964	Nvec_vc1.1_XM_032369679.2	1.08127e-14	-0.695216	0.098	0.153	1.78788e-10	CAMK2D	Pkinase/CaMKII_AD/	CAMK2D	Pkinase/CaMKII_AD/	OG0012610	Spis_XP_022783573_1	505.157	-0.454247	0.206377	0.00937982	0.0334251	Pkinase/CaMKII_AD/	CaMKII.HG1.2:CAMK2A/CAMK2B/CAMK2D/CAMK2G	NA	FALSE	FALSE	FALSE
965	Nvec_vc1.1_XM_032369709.2	1.17331e-20	-1.12336	0.044	0.095	1.94008e-16	LITAF	zf-LITAF-like/	LITAF	zf-LITAF-like/	OG0010258	Spis_XP_022780930_1	1293.43	0.402873	0.160193	0.00478007	0.0193977	zf-LITAF-like/	lipopolysaccharide-induced tumor necrosis factor-alpha factor homolog	NA	FALSE	FALSE	FALSE
966	Nvec_vc1.1_XM_032369878.2	4.25998e-09	-0.568194	0.133	0.166	7.04388e-05	POMT1	PMT/MIR/PMT_4TMC/	POMT1	PMT/MIR/PMT_4TMC/	OG0001724	Spis_XP_022795313_1	1227.97	0.492273	0.234607	0.0108359	0.037551	PMT/MIR/PMT_4TMC/	protein_O_mannosyltransferase_1	NA	FALSE	FALSE	FALSE
967	Nvec_vc1.1_XM_032369933.2	2.14109e-113	6.55871	0.071	0.001	3.5403e-109	DIRAS1	Ras/	DIRAS1	Ras/	OG0012284	Spis_XP_022792212_1	2283.68	0.989068	0.298933	9.57485e-05	0.000706077	Ras/	DIRAS_family_GTPase_2	NA	FALSE	FALSE	FALSE
968	Nvec_vc1.1_XM_032369995.2	1.86557e-100	6.32157	0.065	0.001	3.08473e-96	TMPRSS6	Sushi/Sushi/VWA/Trypsin/	TMPRSS6	Sushi/Sushi/VWA/Trypsin/	OG0008393	Spis_XP_022794304_1	2434.21	1.31038	0.287987	3.93517e-07	5.65965e-06	EGF/Sushi/Sushi/Sushi/VWA/Trypsin/	complement_factor_B	NA	FALSE	FALSE	FALSE
969	Nvec_vc1.1_XM_032370105.2	6.27555e-24	-1.53851	0.029	0.079	1.03766e-19					OG0010969	Spis_XP_022789880_1	341.73	2.52787	0.325604	3.88834e-16	2.63593e-14			NA	FALSE	FALSE	FALSE
970	Nvec_vc1.1_XM_032370147.2	1.00596e-45	1.06336	0.248	0.144	1.66335e-41					OG0004782	Spis_XP_022779880_1	1515.33	0.70932	0.259692	0.00103685	0.00540796			NA	FALSE	FALSE	FALSE
971	Nvec_vc1.1_XM_032370149.2	7.59502e-22	3.86652	0.017	0.001	1.25584e-17	MASP1	CUB/FXa_inhibition/CUB/Sushi/Sushi/Trypsin/	MASP1	CUB/FXa_inhibition/CUB/Sushi/Sushi/Trypsin/	OG0004772	Spis_XP_022800644_1	6578.04	0.748214	0.193049	1.58217e-05	0.000147087	CUB/FXa_inhibition/CUB/Sushi/Sushi/Trypsin/	mannan_binding_lectin_serine_peptidase_1	NA	FALSE	FALSE	FALSE
972	Nvec_vc1.1_XM_032370215.2	3.6858e-12	1.22972	0.046	0.021	6.09448e-08	VCPIP1	OTU/	VCPIP1	OTU/	OG0004290	Spis_XP_022792287_1	954.649	0.574056	0.207318	0.00128627	0.00651285	OTU/	valosin_containing_protein_interacting_protein_1	NA	FALSE	FALSE	FALSE
973	Nvec_vc1.1_XM_032370269.2	8.98331e-257	3.18704	0.292	0.051	1.48539e-252	MAFA	bZIP_Maf/	MAFA	bZIP_Maf/	OG0000604	Spis_XP_022791093_1	5740.21	2.92993	0.32884	2.81953e-20	2.89095e-18		bZIP.like:MAF/MAFA/MAFB/MAFF/MAFG/MAFK/NRL	NA	TRUE	FALSE	FALSE
974	Nvec_vc1.1_XM_032370340.2	3.50123e-09	-3.55975	0.001	0.01	5.78929e-05					OG0006323	Spis_XP_022780436_1	176.776	-0.607974	0.210281	0.000795039	0.00432552			NA	FALSE	FALSE	FALSE
975	Nvec_vc1.1_XM_032370355.2	1.27186e-92	0.707292	0.593	0.493	2.10303e-88	EEF1D	EF-1_beta_acid/EF1_GNE/	EEF1D	EF-1_beta_acid/EF1_GNE/	OG0010204	Spis_XP_022799672_1	3334.34	-0.581608	0.161562	6.88677e-05	0.000531461	EF-1_beta_acid/EF1_GNE/	eukaryotic_translation_elongation_factor_1_delta	NA	FALSE	FALSE	FALSE
976	Nvec_vc1.1_XM_032370396.2	3.46496e-28	-0.815426	0.123	0.211	5.72931e-24		Uricase/Uricase/Uricase/		Uricase/Uricase/Uricase/	OG0008580	Spis_XP_022789668_1	113.099	-1.23102	0.398168	0.000130047	0.000917224	Uricase/Uricase/	uricase-like	NA	FALSE	FALSE	FALSE
977	Nvec_vc1.1_XM_032370466.2	2.22585e-33	1.1469	0.139	0.072	3.68044e-29	SYK	SH2/SH2/Pkinase_Tyr/	SYK	SH2/SH2/Pkinase_Tyr/	OG0002913	Spis_XP_022787584_1	1650.96	1.01529	0.167253	1.66913e-10	4.83793e-09	Pkinase_Tyr/	Pkinase.HG34.0:SYK/ZAP70	NA	FALSE	FALSE	FALSE
978	Nvec_vc1.1_XM_032370610.2	1.02726e-18	-5.26791	0.001	0.018	1.69858e-14					OG0012597	Spis_XP_022802620_1	9.23502	-3.29375	0.667689	1.552e-08	3.09745e-07	MANEC/		NA	FALSE	FALSE	FALSE
979	Nvec_vc1.1_XM_032370694.2	2.95585e-13	-4.32331	0.002	0.015	4.88751e-09					OG0009297	Spis_XP_022798055_1	10.1992	-2.09697	0.578969	7.16431e-06	7.40132e-05			NA	FALSE	FALSE	FALSE
980	Nvec_vc1.1_XM_032370735.2	1.30618e-163	2.02769	0.285	0.084	2.15977e-159					OG0005450	Spis_XP_022798745_1	19.0087	-1.47228	0.407073	1.41568e-05	0.000134092			NA	FALSE	FALSE	FALSE
981	Nvec_vc1.1_XM_032370736.2	1.19216e-08	1.49306	0.024	0.009	0.000197123	CASP3	Peptidase_C14/	CASP3	Peptidase_C14/	OG0005443	Spis_XP_022792111_1	2501.63	1.39957	0.386362	1.56666e-05	0.000145811	Peptidase_C14/	caspase_7	NA	FALSE	FALSE	FALSE
982	Nvec_vc1.1_XM_032370780.2	3.115e-24	-6.24357	0.001	0.023	5.15065e-20	PLG	Trypsin/ShK/	PLG	Trypsin/ShK/	OG0008200	Spis_XP_022783867_1	230.043	0.945725	0.412875	0.00224674	0.0103613	Trypsin/ShK/	transmembrane_serine_protease_13	NA	FALSE	FALSE	FALSE
983	Nvec_vc1.1_XM_032370800.2	2.2769e-12	-0.336708	0.327	0.398	3.76486e-08	SH3BGRL3	SH3BGR/	SH3BGRL3	SH3BGR/	OG0001965	Spis_XP_022796766_1	1330.78	-1.15611	0.233583	7.50271e-08	1.28391e-06	SH3BGR/	SH3_domain_binding_glutamate_rich_protein_like_3	NA	FALSE	FALSE	FALSE
984	Nvec_vc1.1_XM_032370858.2	1.4163e-10	-0.979097	0.027	0.055	2.34186e-06	ABCC5	ABC_membrane/ABC_tran/ABC_membrane/ABC_tran/	ABCC5	ABC_membrane/ABC_tran/ABC_membrane/ABC_tran/	OG0009866	Spis_XP_022793475_1	311.508	1.65225	0.223704	6.25665e-15	3.53127e-13	ABC_membrane/ABC_tran/	ATP_binding_cassette_subfamily_C_member_5	NA	FALSE	FALSE	FALSE
985	Nvec_vc1.1_XM_032370877.2	8.72219e-24	-0.902678	0.084	0.154	1.44221e-19	MRPS36	S36_mt/	MRPS36	S36_mt/	OG0006217	Spis_XP_022795317_1	591.431	1.287	0.249871	2.15049e-08	4.1636e-07	S36_mt/	mitochondrial_ribosomal_protein_S36	NA	FALSE	FALSE	FALSE
986	Nvec_vc1.1_XM_032370984.2	1.08289e-11	-2.14929	0.01	0.03	1.79056e-07	ASCL1	HLH/	ASCL1	HLH/	OG0012312	Spis_XP_022786197_1	314.473	-0.706678	0.156526	1.00416e-06	1.29173e-05		HLH.like:ASCL1/ASCL2	NA	TRUE	FALSE	FALSE
987	Nvec_vc1.1_XM_032371040.2	1.13287e-09	-1.55798	0.01	0.029	1.8732e-05	KCND3	BTB_2/Ion_trans/	KCND3	BTB_2/Ion_trans/	OG0002886	Spis_XP_022784608_1	21.2634	-1.02795	0.348564	0.000292626	0.00183744	BTB_2/Ion_trans/	ion-NaKCa.HG13.0:like:KCND1/KCND2/KCND3:likeclu:1	NA	FALSE	FALSE	FALSE
988	Nvec_vc1.1_XM_032371235.2	3.88002e-08	-0.690263	0.047	0.077	0.000641562	CENPO	CENP-O/	CENPO	CENP-O/	OG0005513	Spis_XP_022793038_1	84.355	-0.710751	0.316856	0.0042	0.0174599	CENP-O/	centromere_protein_O	NA	FALSE	FALSE	FALSE
989	Nvec_vc1.1_XM_032371336.2	1.4906e-90	1.58118	0.259	0.137	2.4647e-86	ZFP36L1	Tis11B_N/zf-CCCH/zf-CCCH/	ZFP36L1	Tis11B_N/zf-CCCH/zf-CCCH/	OG0008146	Spis_XP_022779418_1	12816.1	0.871196	0.221303	1.04378e-05	0.000102948	Tis11B_N/zf-CCCH/zf-CCCH/	zf-CCCH.HG2.6:ZFP36L1/ZFP36L2	NA	FALSE	FALSE	FALSE
990	Nvec_vc1.1_XM_032371359.2	9.86091e-18	-0.699786	0.053	0.096	1.6305e-13					OG0012233	Spis_XP_022781436_1	569.598	0.582459	0.248586	0.00438603	0.018085		apoptotic chromatin condensation inducer in the nucleus-like isoform X1	NA	FALSE	FALSE	FALSE
991	Nvec_vc1.1_XM_032371550.2	0	4.50395	0.275	0.014	0					OG0000059	Spis_XP_022777684_1	624.97	1.90955	0.306804	1.52883e-11	5.23975e-10			NA	FALSE	FALSE	FALSE
992	Nvec_vc1.1_XM_032371552.2	0	4.12039	0.372	0.025	0		MMR_HSR1/		MMR_HSR1/	OG0001758	Spis_XP_022793366_1	291.78	0.950454	0.535391	0.00763583	0.0284614	Septin/		NA	FALSE	FALSE	FALSE
993	Nvec_vc1.1_XM_032371562.2	1.71169e-07	-0.506304	0.07	0.103	0.00283027	POLD3	CDC27/	POLD3	CDC27/	OG0009131	Spis_XP_022801755_1	449.847	-0.48939	0.202915	0.00476398	0.0193516	CDC27/	DNA_polymerase_delta_3_accessory_subunit	NA	FALSE	FALSE	FALSE
994	Nvec_vc1.1_XM_032371600.2	1.37435e-09	-0.988635	0.046	0.063	2.27248e-05					OG0012253	Spis_XP_022782524_1	141.294	-0.555708	0.240872	0.00521038	0.0208721		tropomyosin-like isoform X1	NA	FALSE	FALSE	FALSE
995	Nvec_vc1.1_XM_032371615.2	1.46625e-16	-1.35941	0.023	0.059	2.42445e-12	GNPAT	Acyltransferase/	GNPAT	Acyltransferase/	OG0008100	Spis_XP_022806437_1	545.983	-0.724578	0.422949	0.0148134	0.0482755	Acyltransferase/	glyceronephosphate_O_acyltransferase	NA	FALSE	FALSE	FALSE
996	Nvec_vc1.1_XM_032371649.2	9.59849e-60	2.40809	0.092	0.021	1.58711e-55	PCSK5	S8_pro-domain/Peptidase_S8/P_proprotein/GF_recep_IV/GF_recep_IV/	PCSK5	S8_pro-domain/Peptidase_S8/P_proprotein/GF_recep_IV/GF_recep_IV/	OG0006560	Spis_XP_022795499_1	2241.82	0.833634	0.234798	5.02145e-05	0.000405488	S8_pro-domain/Peptidase_S8/P_proprotein/GF_recep_IV/GF_recep_IV/	proprotein_convertase_subtilisin_kexin_type_5	NA	FALSE	FALSE	FALSE
997	Nvec_vc1.1_XM_032371721.2	1.96138e-33	-0.963103	0.104	0.195	3.24314e-29	TTC1	TPR_1/	TTC1	TPR_1/	OG0006707	Spis_XP_022781629_1	903.626	0.775887	0.194127	9.17228e-06	9.18273e-05	TPR_1/	tetratricopeptide_repeat_domain_1	NA	FALSE	FALSE	FALSE
998	Nvec_vc1.1_XM_032371813.2	5.04049e-23	-0.26017	0.683	0.769	8.33445e-19	SRSF4	RRM_1/RRM_1/	SRSF4	RRM_1/RRM_1/	OG0011973	Spis_XP_022796108_1	9258.37	0.661982	0.202725	0.000194932	0.00129611	RRM_1/RRM_1/	RRM.HG3.11:like:SRSF4/SRSF5/SRSF6:likeclu:18	NA	FALSE	FALSE	FALSE
999	Nvec_vc1.1_XM_032371855.2	6.63067e-39	-1.14671	0.079	0.171	1.09638e-34	MELTF	Transferrin/	MELTF	Transferrin/	OG0011551	Spis_XP_022786662_1	180.362	-1.73348	0.294587	1.47181e-10	4.3198e-09	Transferrin/	melanotransferrin	NA	FALSE	FALSE	FALSE
1000	Nvec_vc1.1_XM_032371865.2	4.95197e-15	-0.526146	0.158	0.225	8.18808e-11	TIAL1	RRM_1/RRM_1/RRM_1/	TIAL1	RRM_1/RRM_1/RRM_1/	OG0007464	Spis_XP_022792939_1	6563.05	0.727953	0.1878	1.63276e-05	0.00015139	RRM_1/RRM_1/RRM_1/	RRM.HG7.3:TIA1/TIAL1	NA	FALSE	FALSE	FALSE
1001	Nvec_vc1.1_XM_032371885.2	1.3718e-17	-0.784463	0.085	0.144	2.26828e-13	AK6	AAA_18/	AK6	AAA_18/	OG0006140	Spis_XP_022790028_1	330.447	-0.421424	0.194078	0.0112615	0.0387042	AAA_18/	adenylate_kinase_6	NA	FALSE	FALSE	FALSE
1002	Nvec_vc1.1_XM_032371911.2	1.76003e-15	-1.03586	0.037	0.077	2.91022e-11	ATXN1	AXH/	ATXN1	AXH/	OG0011764	Spis_XP_022806112_1	99.1975	-1.2216	0.344426	2.821e-05	0.000245732	AXH/	AXH.HG1.0:ATXN1/ATXN1L	NA	FALSE	FALSE	FALSE
1003	Nvec_vc1.1_XM_032371996.2	1.15071e-07	-0.35528	0.128	0.169	0.00190269	TCF7L2	HMG_box/	TCF7L2	HMG_box/	OG0010227	Spis_XP_022809767_1	940.217	-0.671911	0.193857	9.1488e-05	0.000678113		HMGbox_Sox.like:LEF1/TCF7/TCF7L1/TCF7L2	NA	TRUE	FALSE	FALSE
1004	Nvec_vc1.1_XM_032372000.2	4.97016e-24	-0.845508	0.1	0.174	8.21816e-20	VTI1A	V-SNARE/V-SNARE_C/	VTI1A	V-SNARE/V-SNARE_C/	OG0010226	Spis_XP_022809715_1	843.226	0.375454	0.173322	0.0132974	0.0443332	V-SNARE/V-SNARE_C/	vesicle_transport_through_interaction_with_t_SNAREs_1A	NA	FALSE	FALSE	FALSE
1005	Nvec_vc1.1_XM_032372010.2	4.74034e-13	1.15841	0.054	0.025	7.83816e-09	SH3PXD2B	PX/SH3_1/SH3_1/SH3_1/SH3_1/SH3_1/SH3_1/	SH3PXD2B	PX/SH3_1/SH3_1/SH3_1/SH3_1/SH3_1/SH3_1/	OG0007256	Spis_XP_022796618_1	866.585	0.478469	0.144161	0.000276846	0.00175267	PX/SH3_1/SH3_1/SH3_2/SH3_1/SH3_2/SH3_1/	SH3_and_PX_domains_2B	NA	FALSE	FALSE	FALSE
1006	Nvec_vc1.1_XM_032372014.2	3.20114e-07	-1.55363	0.006	0.018	0.00529309	ANKRD63	Ank_2/	ANKRD63	Ank_2/	OG0007264	Spis_XP_022797779_1	278.775	-0.518967	0.234892	0.00751896	0.0281182	Ank/Ank_2/	ankyrin_repeat_domain_63	NA	FALSE	FALSE	FALSE
1007	Nvec_vc1.1_XM_032372078.2	2.2967e-06	-2.19238	0.002	0.011	0.037976	NR2E3	zf-C4/Hormone_recep/	NR2E3	zf-C4/Hormone_recep/	OG0008831	Spis_XP_022801132_1	83.7866	-0.744945	0.292142	0.00165613	0.0080335	islike:NR2E1/NR2E3	zf-C4_Nuclear_receptors.NR2E1/NR2E3	NA	TRUE	FALSE	FALSE
1008	Nvec_vc1.1_XM_032372083.2	1.92593e-08	0.469658	0.142	0.115	0.000318453	DNAJC3	TPR_16/TPR_16/TPR_8/DnaJ/	DNAJC3	TPR_16/TPR_16/TPR_8/DnaJ/	OG0008826	Spis_XP_022788655_1	3466.59	0.836449	0.277977	0.000335925	0.00207124	TPR_16/TPR_8/TPR_19/TPR_8/DnaJ/	DnaJ_heat_shock_protein_family_Hsp40_member_C3	NA	FALSE	FALSE	FALSE
1009	Nvec_vc1.1_XM_032372114.2	1.38718e-43	-0.302459	0.793	0.888	2.2937e-39	ATF4	bZIP_1/	ATF4	bZIP_1/	OG0010850	Spis_XP_022790817_1	17265.2	1.37001	0.292302	1.85098e-07	2.8792e-06	ATF4/ATF5	bZIP.ATF4/ATF5	NA	TRUE	FALSE	FALSE
1010	Nvec_vc1.1_XM_032372123.2	9.22742e-13	-0.948743	0.037	0.072	1.52575e-08	ANKRD33B	Ank_2/	ANKRD33B	Ank_2/	OG0010842	Spis_XP_022794565_1	10.7311	-1.44949	0.826755	0.0029723	0.0130798	Ank_2/	ankyrin_repeat_domain_63	NA	FALSE	FALSE	FALSE
1011	Nvec_vc1.1_XM_032372160.2	5.92256e-120	-1.89965	0.072	0.253	9.79295e-116	NCS1	EF-hand_1/EF-hand_7/	NCS1	EF-hand_1/EF-hand_7/	OG0008568	Spis_XP_022802576_1	676.043	-0.498206	0.133723	5.51911e-05	0.000439102	EF-hand_1/EF-hand_7/	neuronal_calcium_sensor_1	NA	FALSE	FALSE	FALSE
1012	Nvec_vc1.1_XM_032372176.2	1.47984e-07	-0.614482	0.046	0.073	0.00244692	KIAA1257	DUF4550/	KIAA1257	DUF4550/	OG0003067	Spis_XP_022806920_1	806.719	0.495629	0.212317	0.00577857	0.022701	DUF4550/	KIAA1257	NA	FALSE	FALSE	FALSE
1013	Nvec_vc1.1_XM_032372212.2	2.81642e-22	-1.34668	0.03	0.077	4.65695e-18	PXMP2	Mpv17_PMP22/	PXMP2	Mpv17_PMP22/	OG0005216	Spis_XP_022789713_1	276.632	-0.644705	0.26951	0.00326263	0.0141325	Mpv17_PMP22/	peroxisomal_membrane_protein_2	NA	FALSE	FALSE	FALSE
1014	Nvec_vc1.1_XM_032372280.2	4.13885e-11	-0.802132	0.051	0.088	6.84359e-07	HSD17B4	adh_short/MaoC_dehydratas/SCP2/	HSD17B4	adh_short/MaoC_dehydratas/SCP2/	OG0005655	Spis_XP_022807341_1	821.152	-0.798391	0.343117	0.00276936	0.0123323	adh_short/MaoC_dehydratas/SCP2/	sterol_dehydrogenase.HG16.1:HSD17B4	NA	FALSE	FALSE	FALSE
1015	Nvec_vc1.1_XM_032372311.2	1.18801e-37	-1.04894	0.096	0.192	1.96438e-33	COA8	DUF2315/	COA8	DUF2315/	OG0007695	Spis_XP_022784301_1	522.381	-0.298638	0.132243	0.0135414	0.0450369	DUF2315/	APOPT family protein CBG23705, mitochondrial-like	NA	FALSE	FALSE	FALSE
1016	Nvec_vc1.1_XM_032372344.2	2.03966e-26	-1.13348	0.059	0.124	3.37258e-22	COX18	60KD_IMP/	COX18	60KD_IMP/	OG0004612	Spis_XP_022789221_1	346.766	0.342679	0.158414	0.0149428	0.048615		cytochrome_c_oxidase_assembly_factor_COX18	NA	FALSE	FALSE	FALSE
1017	Nvec_vc1.1_XM_032372383.2	1.25139e-09	-1.73993	0.007	0.024	2.06917e-05	CNBD2	cNMP_binding/	CNBD2	cNMP_binding/	OG0004259	Spis_XP_022803352_1	194.55	-0.552206	0.199154	0.00135429	0.00679853	cNMP_binding/	cyclic_nucleotide_binding_domain_containing_2	NA	FALSE	FALSE	FALSE
1018	Nvec_vc1.1_XM_032372463.2	0	3.11636	0.49	0.091	0	CLPTM1L	CLPTM1/	CLPTM1L	CLPTM1/	OG0011792	Spis_XP_022791766_1	1053.24	0.850543	0.180519	3.29238e-07	4.8283e-06	CLPTM1/	CLPTM1_like	NA	FALSE	FALSE	FALSE
1019	Nvec_vc1.1_XM_032372466.2	1.0675e-121	-0.678415	0.524	0.748	1.76511e-117	DHRS4	adh_short_C2/	DHRS4	adh_short_C2/	OG0011793	Spis_XP_022791734_1	258.476	-1.63106	0.297643	1.82581e-09	4.38338e-08	adh_short_C2/	sterol_dehydrogenase.HG1.19:DHRS2/DHRS4/DHRS4L2	NA	FALSE	FALSE	FALSE
1020	Nvec_vc1.1_XM_032372471.2	2.69102e-45	-1.55352	0.042	0.125	4.44961e-41	CAMK2A	Pkinase/	CAMK2A	Pkinase/	OG0011799	Spis_XP_022779648_1	38.1415	0.728087	0.396056	0.0110661	0.0381498	Pkinase/	Pkinase.HG27.4:like:CAMK2A/CAMK2B/CAMK2D/CAMK2G:likeclu:6	NA	FALSE	FALSE	FALSE
1021	Nvec_vc1.1_XM_032372476.2	6.58627e-109	-1.31988	0.219	0.431	1.08904e-104	PNKP	FHA_2/PNK3P/AAA_33/AAA_33/	PNKP	FHA_2/PNK3P/AAA_33/AAA_33/	OG0011788	Spis_XP_022805797_1	356.557	-1.06065	0.209604	4.82383e-08	8.61428e-07	FHA_2/PNK3P/AAA_33/	polynucleotide_kinase_3_phosphatase	NA	FALSE	FALSE	FALSE
1022	Nvec_vc1.1_XM_032372529.2	4.5543e-10	-0.456392	0.121	0.169	7.53054e-06	SGTB	SGTA_dimer/TPR_2/TPR_1/TPR_8/	SGTB	SGTA_dimer/TPR_2/TPR_1/TPR_8/	OG0004179	Spis_XP_022787456_1	3161.73	0.514958	0.196744	0.00243453	0.011081	SGTA_dimer/TPR_11/TPR_1/	small_glutamine_rich_tetratricopeptide_repeat_containing_beta	NA	FALSE	FALSE	FALSE
1023	Nvec_vc1.1_XM_032372612.2	1.27458e-260	2.1423	0.442	0.17	2.10752e-256	NFKB1	Ank_2/Ank_2/	NFKB1	Ank_2/Ank_2/	OG0007674	Spis_XP_022798721_1	50092.5	2.21491	0.204202	8.10664e-29	2.12222e-26	Ank_2/Ank/Ank_2/	nuclear_factor_kappa_B_subunit_1	NA	FALSE	FALSE	FALSE
1024	Nvec_vc1.1_XM_032372617.2	1.27396e-78	1.48927	0.262	0.123	2.10649e-74	TAX1BP1	SKICH/	TAX1BP1	SKICH/	OG0004214	Spis_XP_022782529_1	14598.3	1.4875	0.394606	7.75857e-06	7.94188e-05	SKICH/	Tax1_binding_protein_1	NA	FALSE	FALSE	FALSE
1025	Nvec_vc1.1_XM_032372647.2	2.02146e-11	-2.59619	0.002	0.017	3.34248e-07	TRPA1	Ank_4/Ank_2/Ank_2/Ank_4/Ank_2/Ank_2/Ion_trans/	TRPA1	Ank_4/Ank_2/Ank_2/Ank_4/Ank_2/Ank_2/Ion_trans/	OG0004377	Spis_XP_022784057_1	528.835	-0.747138	0.238607	0.000261673	0.00167166	Ank_2/Ank_2/Ank_2/Ank/Ank_4/Ank_2/Ank_2/Ion_trans/	ion-NaKCa.HG4.1:TRPA1	NA	FALSE	FALSE	FALSE
1026	Nvec_vc1.1_XM_032372776.2	4.17734e-09	-0.865287	0.025	0.049	6.90723e-05	XRCC3	Rad51/	XRCC3	Rad51/	OG0007858	Spis_XP_022787181_1	26.01	-1.15782	0.3679	0.000123984	0.000880013	Rad51/	X_ray_repair_cross_complementing_3	NA	FALSE	FALSE	FALSE
1027	Nvec_vc1.1_XM_032372799.2	1.35736e-47	-1.09899	0.094	0.205	2.24439e-43	FOLH1	PA/Peptidase_M28/TFR_dimer/	FOLH1	PA/Peptidase_M28/TFR_dimer/	OG0001166	Spis_XP_022781483_1	536.861	-0.619205	0.248336	0.00260661	0.0117264	PA/Peptidase_M28/TFR_dimer/	folate_hydrolase_1	NA	FALSE	FALSE	FALSE
1028	Nvec_vc1.1_XM_032372804.2	3.41686e-26	-1.55822	0.024	0.074	5.64978e-22	ASS1	Arginosuc_synth/Arginosuc_synth/	ASS1	Arginosuc_synth/Arginosuc_synth/	OG0008400	Spis_XP_022788984_1	1888.86	-1.02974	0.179284	1.17101e-09	2.91367e-08	Arginosuc_synth/	argininosuccinate_synthase_1	NA	FALSE	FALSE	FALSE
1029	Nvec_vc1.1_XM_032372848.2	6.01127e-15	-1.92672	0.009	0.034	9.93964e-11	KCTD1	DUF3504/Transthyretin/	KCTD1	DUF3504/Transthyretin/	OG0009575	Spis_XP_022795898_1	72.7518	-1.56108	0.421546	8.90787e-06	8.95811e-05	Transthyretin/	potassium_channel_tetramerization_domain_containing_1	NA	FALSE	FALSE	FALSE
1030	Nvec_vc1.1_XM_032372874.2	4.27011e-16	0.572751	0.2	0.149	7.06063e-12	UBA1	ThiF/E1_FCCH/E1_4HB/ThiF/UBA_e1_thiolCys/E1_UFD/	UBA1	ThiF/E1_FCCH/E1_4HB/ThiF/UBA_e1_thiolCys/E1_UFD/	OG0009580	Spis_XP_022792135_1	16603.8	0.393527	0.16042	0.00586925	0.0230022	ThiF/E1_FCCH/E1_4HB/ThiF/UBA_e1_thiolCys/E1_UFD/	ubiquitin_like_modifier_activating_enzyme_1	NA	FALSE	FALSE	FALSE
1031	Nvec_vc1.1_XM_032372880.2	8.97856e-08	-0.252857	0.222	0.271	0.0014846	ESF1	NUC153/	ESF1	NUC153/	OG0004004	Spis_XP_022782419_1	455.493	0.458022	0.196313	0.00653799	0.025115	NUC153/	ESF1_nucleolar_pre_rRNA_processing_protein_homolog	NA	FALSE	FALSE	FALSE
1032	Nvec_vc1.1_XM_032372942.2	4.49578e-12	-0.543172	0.172	0.221	7.43377e-08	LMAN1	Lectin_leg-like/	LMAN1	Lectin_leg-like/	OG0004362	Spis_XP_022795795_1	4197.76	0.679929	0.20308	0.000139062	0.000971891	Lectin_leg-like/	lectin_mannose_binding_1	NA	FALSE	FALSE	FALSE
1033	Nvec_vc1.1_XM_032372987.2	3.43362e-27	1.15192	0.105	0.061	5.67749e-23	ZNF704	DUF4772/	ZNF704	DUF4772/	OG0010611	Spis_XP_022785111_1	4602.09	-0.806126	0.27867	0.000516177	0.00298732	DUF4772/	zinc_finger_protein_395	NA	FALSE	FALSE	FALSE
1034	Nvec_vc1.1_XM_032373054.2	1.30586e-22	0.93406	0.128	0.073	2.15924e-18	WASF3	WH2/	WASF3	WH2/	OG0011986	Spis_XP_022795674_1	2422.89	0.338786	0.128423	0.00421443	0.0175006	WH2/	WASP_family_member_3	NA	FALSE	FALSE	FALSE
1035	Nvec_vc1.1_XM_032373070.2	3.62991e-09	-0.664307	0.063	0.098	6.00206e-05	TXLNB	Taxilin/	TXLNB	Taxilin/	OG0011991	Spis_XP_022794971_1	1351.37	1.24628	0.252248	6.77482e-08	1.16768e-06	Taxilin/	taxilin_gamma	NA	FALSE	FALSE	FALSE
1036	Nvec_vc1.1_XM_032373099.2	4.63612e-179	-1.17963	0.343	0.629	7.66582e-175	POU3F4	Pou/Homeodomain/	POU3F4	Pou/Homeodomain/	OG0011914	Spis_XP_022781377_1	1501.56	-0.546491	0.21735	0.00299211	0.0131596	POU_POU3F1/POU_POU3F2/POU_POU3F3/POU_POU3F4	Homeodomains.POU_POU3F1/POU_POU3F2/POU_POU3F3/POU_POU3F4	NA	TRUE	FALSE	FALSE
1037	Nvec_vc1.1_XM_032373118.2	1.86546e-194	-1.03103	0.417	0.703	3.08454e-190	FKBP3	BTHB/FKBP_C/	FKBP3	BTHB/FKBP_C/	OG0008024	Spis_XP_022799921_1	1644.08	-1.18367	0.250229	2.10491e-07	3.24384e-06	BTHB/FKBP_C/	FKBP_prolyl_isomerase_3	NA	FALSE	FALSE	FALSE
1038	Nvec_vc1.1_XM_032373123.2	8.50924e-32	-0.740883	0.169	0.273	1.407e-27					OG0001349	Spis_XP_022800437_1	332.379	-0.435225	0.14454	0.000936135	0.00496154			NA	FALSE	FALSE	FALSE
1039	Nvec_vc1.1_XM_032373141.2	5.61143e-18	-1.55302	0.018	0.052	9.27849e-14	QPCT	Peptidase_M28/	QPCT	Peptidase_M28/	OG0008027	Spis_XP_022800407_1	3641.13	0.377904	0.165354	0.00971798	0.0343642	Peptidase_M28/	glutaminyl_peptide_cyclotransferase	NA	FALSE	FALSE	FALSE
1040	Nvec_vc1.1_XM_032373153.2	8.80615e-15	-5.89587	0.001	0.015	1.4561e-10					OG0005954	Spis_XP_022780945_1	4.30057	-1.75315	0.820405	0.000803103	0.00435783			NA	FALSE	FALSE	FALSE
1041	Nvec_vc1.1_XM_032373180.1	6.19939e-10	-1.23302	0.013	0.033	1.02507e-05		DUF885/		DUF885/	OG0009211	Spis_XP_022792536_1	227.308	-1.75166	0.697857	0.000321556	0.00199517	DUF885/		NA	FALSE	FALSE	FALSE
1042	Nvec_vc1.1_XM_032373193.2	5.20439e-51	-1.48042	0.057	0.156	8.60547e-47	GYG2	Glyco_transf_8/	GYG2	Glyco_transf_8/	OG0009215	Spis_XP_022790266_1	1316.69	0.388709	0.145137	0.00313746	0.0136831	Glyco_transf_8/	glycogenin_1	NA	FALSE	FALSE	FALSE
1043	Nvec_vc1.1_XM_032373517.2	9.09676e-21	-1.909	0.014	0.049	1.50415e-16					OG0012038	Spis_XP_022790134_1	96.1192	-0.526179	0.230617	0.00607608	0.023647			NA	FALSE	FALSE	FALSE
1044	Nvec_vc1.1_XM_032373615.2	1.59245e-25	-1.09521	0.054	0.117	2.63311e-21	TSN	Translin/	TSN	Translin/	OG0003393	Spis_XP_022799916_1	109.555	-0.560485	0.228474	0.00342476	0.0147131	Translin/	translin	NA	FALSE	FALSE	FALSE
1045	Nvec_vc1.1_XM_032373652.2	1.2306e-14	-4.82173	0.001	0.015	2.03479e-10		Glyco_hydro_10/		Glyco_hydro_10/	OG0002640	Spis_XP_022786599_1	2.57401	-1.72643	0.97284	0.00175188	0.00841671	Glyco_hydro_10/WSC/	WSC_domain_containing_2	NA	FALSE	FALSE	FALSE
1046	Nvec_vc1.1_XM_032373669.2	6.39257e-12	-2.99457	0.002	0.016	1.05701e-07		ShK/		ShK/	OG0010337	Spis_XP_022802951_1	6.22374	-1.04919	0.709084	0.011149	0.038366	ShK/	filaggrin-2-like isoform X1	NA	FALSE	FALSE	FALSE
1047	Nvec_vc1.1_XM_032373681.2	6.60726e-09	-0.728375	0.05	0.083	0.000109251	C8orf34	DUF5586/DUF5586/	C8orf34	DUF5586/DUF5586/	OG0010333	Spis_XP_022806833_1	227.791	-0.731514	0.150102	1.67101e-07	2.63085e-06	DUF5586/DUF5586/	chromosome_8_open_reading_frame_34	NA	FALSE	FALSE	FALSE
1048	Nvec_vc1.1_XM_032373695.2	1.29871e-11	-0.958214	0.03	0.061	2.14742e-07	OPN4	7tm_1/	OPN4	7tm_1/	OG0010328	Spis_XP_022809903_1	379.909	-0.456934	0.203655	0.00832252	0.0303942	7tm_1/	GPCR-rhodopsin.HG17.4:like:OPN4:likeclu:9	NA	FALSE	FALSE	FALSE
1049	Nvec_vc1.1_XM_032373722.2	1.03877e-07	-0.759087	0.03	0.053	0.00171761	JMJD7	Cupin_8/	JMJD7	Cupin_8/	OG0005184	Spis_XP_022800974_1	384.558	-0.368588	0.142433	0.00438722	0.0180869	Cupin_8/	CupinJmjC.HG2.2:NA	NA	FALSE	FALSE	FALSE
1050	Nvec_vc1.1_XM_032373726.2	3.54999e-47	-1.29886	0.074	0.176	5.86992e-43	ANKRD49	Ank_2/	ANKRD49	Ank_2/	OG0005183	Spis_XP_022800970_1	404.319	-0.438919	0.151875	0.00136556	0.00684809	Ank_2/	ankyrin_repeat_domain_49	NA	FALSE	FALSE	FALSE
1051	Nvec_vc1.1_XM_032373763.2	2.31555e-09	-1.19466	0.1	0.08	3.82876e-05	USH2A	fn3/	USH2A	fn3/	OG0008763	Spis_XP_022783760_1	295.164	-0.77237	0.33699	0.0032161	0.0139629	fn3/fn3/	fibronectin.HG31.0:NA	NA	FALSE	FALSE	FALSE
1052	Nvec_vc1.1_XM_032373890.2	1.78962e-16	-0.65608	0.099	0.159	2.95914e-12	HMMR	HMMR_N/HMMR_C/	HMMR	HMMR_N/HMMR_C/	OG0010152	Spis_XP_022788879_1	122.742	-0.762588	0.340551	0.00378034	0.0159961	HMMR_N/HMMR_C/	hyaluronan_mediated_motility_receptor	NA	FALSE	FALSE	FALSE
1053	Nvec_vc1.1_XM_032374003.2	7.98588e-51	6.09747	0.033	0.001	1.32046e-46	SPARC	Kazal_2/SPARC_Ca_bdg/	SPARC	Kazal_2/SPARC_Ca_bdg/	OG0003378	Spis_XP_022797399_1	189.509	-0.693314	0.324021	0.00573565	0.0225654	Kazal_2/SPARC_Ca_bdg/	follistatin_like_1	NA	FALSE	FALSE	FALSE
1054	Nvec_vc1.1_XM_032374012.2	3.40219e-55	-0.991116	0.152	0.289	5.62551e-51	LRRC57	LRR_1/LRR_8/	LRRC57	LRR_1/LRR_8/	OG0003373	Spis_XP_022787525_1	571.523	0.397448	0.182619	0.0120415	0.0409731	LRR_8/LRR_8/	leucine_rich_repeat_containing_57	NA	FALSE	FALSE	FALSE
1055	Nvec_vc1.1_XM_032374015.2	1.72375e-21	-0.511226	0.222	0.313	2.85021e-17	NMT2	NMT/NMT_C/	NMT2	NMT/NMT_C/	OG0003370	Spis_XP_022792347_1	4258.66	0.674971	0.156054	2.56421e-06	2.96954e-05	NMT/NMT_C/	N_myristoyltransferase_2	NA	FALSE	FALSE	FALSE
1056	Nvec_vc1.1_XM_032374034.2	9.76302e-12	-0.718446	0.029	0.058	1.61432e-07	ANAPC5	ANAPC5/	ANAPC5	ANAPC5/	OG0008495	Spis_XP_022789154_1	190.171	-1.27394	0.385073	5.91785e-05	0.000466452	ANAPC5/	anaphase_promoting_complex_subunit_5	NA	FALSE	FALSE	FALSE
1057	Nvec_vc1.1_XM_032374074.2	5.62034e-08	-0.605971	0.066	0.1	0.000929323	TTLL13P	TTL/	TTLL13P	TTL/	OG0006335	Spis_XP_022803765_1	1957.99	0.458448	0.152996	0.000902129	0.00480407	TTL/	tubulin_tyrosine_ligase_like_13_pseudogene	NA	FALSE	FALSE	FALSE
1058	Nvec_vc1.1_XM_032374101.2	6.06156e-26	-1.07196	0.067	0.135	1.00228e-21	PCLAF	PAF/	PCLAF	PAF/	OG0010172	Spis_XP_022800072_1	55.0188	-1.71051	0.226055	1.4261e-15	9.0681e-14	PAF/	PCNA_clamp_associated_factor	NA	FALSE	FALSE	FALSE
1059	Nvec_vc1.1_XM_032374107.2	6.00813e-32	-6.39793	0.004	0.037	9.93444e-28	FKBP14	FKBP_C/	FKBP14	FKBP_C/	OG0010169	Spis_XP_022786325_1	97.5879	-1.45456	0.377815	5.99866e-06	6.33813e-05	FKBP_C/	FKBP_prolyl_isomerase_14	NA	FALSE	FALSE	FALSE
1060	Nvec_vc1.1_XM_032374171.2	4.12745e-71	-1.04126	0.163	0.325	6.82473e-67	UTP23	Fcf1/	UTP23	Fcf1/	OG0002171	Spis_XP_022797480_1	533.998	0.555684	0.106726	4.32032e-08	7.80002e-07	Fcf1/	UTP23_small_subunit_processome_component	NA	FALSE	FALSE	FALSE
1061	Nvec_vc1.1_XM_032374174.2	8.89313e-21	-0.825789	0.085	0.151	1.47048e-16	RNF170	zf-C3HC4/DUF1232/	RNF170	zf-C3HC4/DUF1232/	OG0002179	Spis_XP_022793302_1	520.764	0.880401	0.192407	6.15479e-07	8.38633e-06	zf-C3HC4_3/DUF1232/	ring_finger_protein_170	NA	FALSE	FALSE	FALSE
1062	Nvec_vc1.1_XM_032374187.2	1.02077e-06	-0.469418	0.066	0.095	0.0168784					OG0002184	Spis_XP_022793297_1	3039.74	0.721312	0.330883	0.00484383	0.0196274		myosin-13-like	NA	FALSE	FALSE	FALSE
1063	Nvec_vc1.1_XM_032374393.2	3.93585e-14	-0.913461	0.05	0.093	6.50793e-10	ZMYND19	HNH_3/zf-MYND/	ZMYND19	HNH_3/zf-MYND/	OG0008750	Spis_XP_022794408_1	1192.07	0.403705	0.14625	0.00232266	0.0106645	HNH_3/zf-MYND/	zinc_finger_MYND_type_containing_19	NA	FALSE	FALSE	FALSE
1064	Nvec_vc1.1_XM_032374431.2	2.65547e-10	-3.63333	0.003	0.016	4.39081e-06		GON/		GON/	OG0009619	Spis_XP_022808147_1	37.4093	-1.01921	0.285954	3.673e-05	0.000309857	SEA/SEA/GON/		NA	FALSE	FALSE	FALSE
1065	Nvec_vc1.1_XM_032374469.2	1.36929e-94	2.91582	0.113	0.018	2.26412e-90		Glyco_transf_4/Glyco_trans_1_4/		Glyco_transf_4/Glyco_trans_1_4/	OG0010975	Spis_XP_022801667_1	1362.86	2.27052	0.303163	2.56135e-15	1.52246e-13	Glyco_transf_4/Glyco_trans_1_4/		NA	FALSE	FALSE	FALSE
1066	Nvec_vc1.1_XM_032374477.2	5.94682e-57	-1.76732	0.038	0.133	9.83306e-53					OG0010964	Spis_XP_022781995_1	101.022	-1.80529	0.504401	1.04862e-05	0.000103342			NA	FALSE	FALSE	FALSE
1067	Nvec_vc1.1_XM_032374580.2	8.7619e-27	-0.865708	0.117	0.199	1.44878e-22	CAPN5	Peptidase_C2/Calpain_III/C2/	CAPN5	Peptidase_C2/Calpain_III/C2/	OG0009231	Spis_XP_022797313_1	461.573	-1.94017	0.300471	3.32765e-12	1.25065e-10	Peptidase_C2/Calpain_III/C2/	calpain_5	NA	FALSE	FALSE	FALSE
1068	Nvec_vc1.1_XM_032374592.2	2.63516e-214	3.53175	0.221	0.032	4.35724e-210	BCL3	Ank_2/Ank_2/	BCL3	Ank_2/Ank_2/	OG0009227	Spis_XP_022801431_1	3290.12	2.53233	0.279506	6.8815e-21	7.49292e-19	Ank_4/Ank_2/Ank_2/	nuclear_factor_kappa_B_subunit_2	NA	FALSE	FALSE	FALSE
1069	Nvec_vc1.1_XM_032374608.2	4.26902e-11	-0.597244	0.066	0.105	7.05882e-07	CCDC77		CCDC77		OG0002292	Spis_XP_022801804_1	205.489	0.593388	0.221538	0.0016113	0.0078501		coiled_coil_domain_containing_77	NA	FALSE	FALSE	FALSE
1070	Nvec_vc1.1_XM_032374634.2	1.39225e-30	-1.11794	0.057	0.128	2.30209e-26	POGLUT1	Glyco_transf_90/	POGLUT1	Glyco_transf_90/	OG0002280	Spis_XP_022795146_1	569.961	-0.8707	0.149899	8.734e-10	2.23184e-08	Glyco_transf_90/	protein_O_glucosyltransferase_1	NA	FALSE	FALSE	FALSE
1071	Nvec_vc1.1_XM_032374662.2	8.53792e-18	-1.19976	0.032	0.074	1.41175e-13	KIAA0513	SBF2/	KIAA0513	SBF2/	OG0011379	Spis_XP_022802993_1	294.581	-0.489136	0.200771	0.00445298	0.0183089	SBF2/	KIAA0513	NA	FALSE	FALSE	FALSE
1072	Nvec_vc1.1_XM_032374669.2	1.44353e-37	-1.64354	0.036	0.105	2.38687e-33	CEP290		CEP290		OG0011374	Spis_XP_022791306_1	131.233	1.38208	0.277836	4.40849e-08	7.93013e-07		centrosomal protein of 290 kDa-like	NA	FALSE	FALSE	FALSE
1073	Nvec_vc1.1_XM_032374705.2	1.58714e-72	-1.01492	0.204	0.373	2.62434e-68	RAB3C	Ras/	RAB3C	Ras/	OG0002807	Spis_XP_022781489_1	879.364	-0.72883	0.212462	9.3221e-05	0.000689712	Ras/	RAB3C_member_RAS_oncogene_family	NA	FALSE	FALSE	FALSE
1074	Nvec_vc1.1_XM_032374713.2	7.65203e-41	-1.46643	0.045	0.125	1.26526e-36					OG0002813	Spis_XP_022784598_1	366.846	0.574205	0.287488	0.0110656	0.0381498		protein rolling stone-like	NA	FALSE	FALSE	FALSE
1075	Nvec_vc1.1_XM_032374757.2	2.8215e-08	-1.29447	0.007	0.019	0.000466534					OG0012449	Spis_XP_022808438_1	44.5542	-1.49772	0.779678	0.00192931	0.00911081			NA	FALSE	FALSE	FALSE
1076	Nvec_vc1.1_XM_032374771.2	2.05805e-09	-0.768461	0.047	0.08	3.40298e-05					OG0012448	Spis_XP_022808437_1	217.368	-1.03053	0.353855	0.000326515	0.00202068			NA	FALSE	FALSE	FALSE
1077	Nvec_vc1.1_XM_032374819.2	8.94056e-10	1.34867	0.033	0.014	1.47832e-05					OG0009339	Spis_XP_022791241_1	694.155	0.831773	0.284567	0.00044754	0.00264483			NA	FALSE	FALSE	FALSE
1078	Nvec_vc1.1_XM_032374843.2	2.56995e-23	3.42594	0.022	0.002	4.24942e-19	TBX1	T-box/	TBX1	T-box/	OG0005758	Spis_XP_022807440_1	1174.36	-0.968382	0.327009	0.000312476	0.00194422	TBX1/TBX10	T-box.TBX1/TBX10	NA	TRUE	FALSE	FALSE
1079	Nvec_vc1.1_XM_032374876.2	1.66387e-17	-3.26327	0.01	0.034	2.75121e-13					OG0004586	Spis_XP_022793511_1	131.916	-0.654722	0.259962	0.00222029	0.0102508			NA	FALSE	FALSE	FALSE
1080	Nvec_vc1.1_XM_032374974.2	7.13107e-10	-1.50694	0.012	0.032	1.17912e-05	TMEM74	Neurensin/	TMEM74	Neurensin/	OG0005658	Spis_XP_022808616_1	41.2799	1.01477	0.275799	2.40367e-05	0.000213151	Neurensin/	transmembrane_protein_74	NA	FALSE	FALSE	FALSE
1081	Nvec_vc1.1_XM_032374997.2	1.12534e-12	-5.3623	0	0.01	1.86075e-08	MMP2	AbfB/TSP_1/fn2/	MMP2	AbfB/TSP_1/fn2/	OG0005670	Spis_XP_022797092_1	19.0717	-1.6776	0.664377	0.000340289	0.00209555	AbfB/TSP_1/fn2/	fibronectin.HG4.13:like:ELSPBP1:likeclu:0	NA	FALSE	FALSE	FALSE
1082	Nvec_vc1.1_XM_032375014.2	1.61421e-28	-0.981899	0.084	0.162	2.6691e-24	ADAT2	dCMP_cyt_deam_1/	ADAT2	dCMP_cyt_deam_1/	OG0009397	Spis_XP_022792520_1	63.605	-1.15973	0.228454	3.91826e-08	7.16348e-07	dCMP_cyt_deam_1/	adenosine_deaminase_tRNA_specific_2	NA	FALSE	FALSE	FALSE
1083	Nvec_vc1.1_XM_032375068.2	5.79694e-14	0.824535	0.103	0.061	9.58524e-10	ROBO2	Ig_3/I-set/I-set/I-set/I-set/fn3/Collagen/	ROBO2	Ig_3/I-set/I-set/I-set/I-set/fn3/Collagen/	OG0009368	Spis_XP_022791250_1	5317.98	0.526737	0.127853	9.61504e-06	9.5676e-05	Ig_3/Ig_3/Ig_3/I-set/I-set/fn3/fn3/Collagen/	Collagen.HG5.0:NA	NA	FALSE	FALSE	FALSE
1084	Nvec_vc1.1_XM_032375099.2	2.13232e-07	-1.02133	0.018	0.037	0.00352579	DPH1	Diphthamide_syn/	DPH1	Diphthamide_syn/	OG0005310	Spis_XP_022780566_1	608.428	0.852033	0.186064	6.20798e-07	8.44478e-06	Diphthamide_syn/	diphthamide_biosynthesis_1	NA	FALSE	FALSE	FALSE
1085	Nvec_vc1.1_XM_032375105.2	2.31907e-10	-0.653629	0.067	0.107	3.83458e-06	ZFYVE27	Pex24p/FYVE/	ZFYVE27	Pex24p/FYVE/	OG0006882	Spis_XP_022796635_1	60.6338	-1.80394	0.46443	3.25352e-06	3.68273e-05	FYVE/	zinc_finger_FYVE_type_containing_27	NA	FALSE	FALSE	FALSE
1086	Nvec_vc1.1_XM_032375124.1	4.94065645841247e-324	4.00426	0.256	0.018	8.16937545398501e-320					OG0005309	Spis_XP_022805004_1	362.517	1.39	0.239323	4.49248e-10	1.20557e-08			NA	FALSE	FALSE	FALSE
1087	Nvec_vc1.1_XM_032375196.2	3.22651e-18	-2.20387	0.009	0.036	5.33504e-14					OG0010064	Spis_XP_022786149_1	1103.72	-0.592995	0.170405	0.000105525	0.000767589			NA	FALSE	FALSE	FALSE
1088	Nvec_vc1.1_XM_032375228.2	2.82356e-38	-3.24385	0.008	0.054	4.66875e-34	RFX4	RFX_DNA_binding/	RFX4	RFX_DNA_binding/	OG0009330	Spis_XP_022779108_1	87.6607	-1.10838	0.332206	7.17474e-05	0.000550362	islike:RFX4/RFX6	RFX.RFX4/RFX6/RFX8	NA	TRUE	FALSE	FALSE
1089	Nvec_vc1.1_XM_032375311.2	1.56936e-43	2.08764	0.077	0.019	2.59494e-39	SAMD9L	DED/	SAMD9L	DED/	OG0011766	Spis_XP_022782966_1	3549.72	2.51649	0.290039	2.06925e-19	2.00027e-17	DED/Glycos_transf_1/	translocase_of_outer_mitochondrial_membrane_70	NA	FALSE	FALSE	FALSE
1090	Nvec_vc1.1_XM_032375338.2	7.16557e-22	-0.774073	0.125	0.2	1.18483e-17	AURKA	Pkinase/	AURKA	Pkinase/	OG0011776	Spis_XP_022785292_1	156.865	-1.04041	0.247611	2.81697e-06	3.23321e-05	Pkinase/	Pkinase.HG106.1:AURKA/AURKB/AURKC	NA	FALSE	FALSE	FALSE
1091	Nvec_vc1.1_XM_032375367.2	2.34562e-82	-1.26843	0.122	0.287	3.87849e-78	MOSMO	Atthog/	MOSMO	Atthog/	OG0011172	Spis_XP_022781972_1	1661.51	0.655843	0.188229	8.85241e-05	0.000659721	Atthog/	modulator_of_smoothened	NA	FALSE	FALSE	FALSE
1092	Nvec_vc1.1_XM_032375375.2	5.14995e-30	-1.93568	0.052	0.117	8.51545e-26	CNPY4	DUF3456/	CNPY4	DUF3456/	OG0011168	Spis_XP_022800085_1	1661.24	1.29495	0.231451	1.88431e-09	4.515e-08	DUF3456/	canopy_FGF_signaling_regulator_4	NA	FALSE	FALSE	FALSE
1093	Nvec_vc1.1_XM_032375407.2	3.82737e-11	-0.291073	0.312	0.381	6.32856e-07	MYC	Myc_N/HLH/	MYC	Myc_N/HLH/	OG0006073	Spis_XP_022792082_1	2692.85	-0.663652	0.246018	0.00127418	0.00646227	MYC/MYCL/MYCN	HLH.MYC/MYCL/MYCN	NA	TRUE	FALSE	FALSE
1094	Nvec_vc1.1_XM_032375432.2	3.47701e-08	-1.32668	0.012	0.029	0.000574923	NPFFR2	7tm_1/	NPFFR2	7tm_1/	OG0012605	Spis_XP_022786154_1	329.026	-1.22698	0.273769	6.24287e-07	8.48286e-06	7tm_1/	GPCR-rhodopsin.HG16.4:NA	NA	FALSE	FALSE	FALSE
1095	Nvec_vc1.1_XM_032375477.2	5.17922e-83	-1.10547	0.165	0.343	8.56384e-79		Methyltransf_11/		Methyltransf_11/	OG0001682	Spis_XP_022796423_1	127.996	-1.30745	0.425038	0.000119338	0.000850964	Methyltransf_25/	methyltransferase_like_27	NA	FALSE	FALSE	FALSE
1096	Nvec_vc1.1_XM_032375478.2	2.73968e-10	-1.1894	0.02	0.045	4.53006e-06	JAG1	DSL/hEGF/EGF/EGF/EGF/EGF/hEGF/EGF/EGF/EGF/EGF/hEGF/EGF/hEGF/EGF_CA/EGF/EGF_CA/	JAG1	DSL/hEGF/EGF/EGF/EGF/EGF/hEGF/EGF/EGF/EGF/EGF/hEGF/EGF/hEGF/EGF_CA/EGF/EGF_CA/	OG0007708	Spis_XP_022789435_1	864.296	-1.29155	0.416227	0.000112659	0.000810617	DSL/EGF/hEGF/hEGF/hEGF/hEGF/EGF/hEGF/hEGF/EGF/EGF/EGF/EGF/EGF/EGF_CA/EGF/EGF_CA/EGF/	DSL.HG1.0:DLL1/DLL4/JAG1/JAG2	NA	FALSE	FALSE	FALSE
1097	Nvec_vc1.1_XM_032375635.2	6.64952e-95	3.76973	0.093	0.012	1.0995e-90	OTX1	Homeodomain/	OTX1	Homeodomain/	OG0004199	Spis_XP_022791637_1	1144.6	-0.828002	0.205459	7.45004e-06	7.65791e-05	PRD_CRX/PRD_OTX1/PRD_OTX2	Homeodomains.PRD_CRX/PRD_OTX1/PRD_OTX2	NA	TRUE	FALSE	FALSE
1098	Nvec_vc1.1_XM_032375661.2	1.44196e-09	-2.27644	0.005	0.019	2.38428e-05					OG0004194	Spis_XP_022800599_1	12.8652	-3.8792	0.827694	2.09163e-08	4.05921e-07		mediator of RNA polymerase II transcription subunit 1-like	NA	FALSE	FALSE	FALSE
1099	Nvec_vc1.1_XM_032375666.2	9.93105e-07	-0.630059	0.034	0.055	0.016421	AQP12A	MIP/	AQP12A	MIP/	OG0004195	Spis_XP_022787457_1	102.039	-2.10635	0.335337	1.05719e-11	3.66931e-10	MIP/		NA	FALSE	FALSE	FALSE
1100	Nvec_vc1.1_XM_032375700.2	2.36032e-17	1.03644	0.084	0.041	3.90279e-13	ARRDC3	Arrestin_N/Arrestin_C/	ARRDC3	Arrestin_N/Arrestin_C/	OG0005061	Spis_XP_022806236_1	1695.57	2.25609	0.263303	4.04112e-19	3.82477e-17	Arrestin_N/Arrestin_C/Arrestin_N/Arrestin_C/	arrestin_domain_containing_3	NA	FALSE	FALSE	FALSE
1101	Nvec_vc1.1_XM_032375704.2	4.08301e-08	1.51373	0.02	0.007	0.000675126	KCNG4	Ion_trans_2/	KCNG4	Ion_trans_2/	OG0005051	Spis_XP_022779943_1	116.503	-0.927169	0.321998	0.000433962	0.0025751	Ion_trans_2/	ion-NaKCa.HG3.0:NA	NA	FALSE	FALSE	FALSE
1102	Nvec_vc1.1_XM_032375896.2	2.81174e-53	-0.73325	0.243	0.395	4.64921e-49		zf-C3HC4_3/		zf-C3HC4_3/	OG0010601	Spis_XP_022810153_1	29.096	-1.25453	0.462834	0.000394546	0.00237504	zf-C3HC4_3/		NA	FALSE	FALSE	FALSE
1103	Nvec_vc1.1_XM_032375922.2	1.5269e-57	-0.519673	0.564	0.698	2.52473e-53					OG0006825	Spis_XP_022801457_1	1307.47	-0.511423	0.212493	0.00450979	0.0184982			NA	FALSE	FALSE	FALSE
1104	Nvec_vc1.1_XM_032376004.2	0	3.59273	0.897	0.2	0					OG0001923	Spis_XP_022777999_1	2698.87	3.99722	0.242717	8.75479e-63	7.18126e-59			NA	FALSE	FALSE	FALSE
1105	Nvec_vc1.1_XM_032376110.2	2.61167e-19	-0.744535	0.098	0.164	4.3184e-15					OG0007409	Spis_XP_022801475_1	5786.61	0.7915	0.402724	0.00707517	0.0267402		centrosome-associated protein CEP250-like	NA	FALSE	FALSE	FALSE
1106	Nvec_vc1.1_XM_032376142.2	4.55085e-50	2.81614	0.057	0.008	7.52483e-46	ENPP3	Phosphodiest/Endonuclease_NS/	ENPP3	Phosphodiest/Endonuclease_NS/	OG0002618	Spis_XP_022803192_1	187.796	-2.01332	0.269639	2.56053e-15	1.52246e-13	Phosphodiest/Endonuclease_NS/	ectonucleotide_pyrophosphatase_phosphodiesterase_3	NA	FALSE	FALSE	FALSE
1107	Nvec_vc1.1_XM_032376175.2	9.33431e-79	-0.827465	0.297	0.486	1.54343e-74	ZRANB2	zf-RanBP/zf-RanBP/	ZRANB2	zf-RanBP/zf-RanBP/	OG0002631	Spis_XP_022782070_1	769.665	-0.561956	0.173129	0.000271974	0.00172582	zf-RanBP/zf-RanBP/	zinc_finger_RANBP2_type_containing_2	NA	FALSE	FALSE	FALSE
1108	Nvec_vc1.1_XM_032376255.2	3.2913e-26	-0.975295	0.073	0.144	5.44216e-22	BCS1L	BCS1_N/AAA/	BCS1L	BCS1_N/AAA/	OG0005328	Spis_XP_022781484_1	278.471	0.537779	0.249864	0.00826333	0.0302325	BCS1_N/AAA/	BCS1_homolog_ubiquinol_cytochrome_c_reductase_complex_chaperone	NA	FALSE	FALSE	FALSE
1109	Nvec_vc1.1_XM_032376267.2	2.77514e-14	-0.565434	0.122	0.182	4.58869e-10	HBP1	AXH/HMG_box/	HBP1	AXH/HMG_box/	OG0002892	Spis_XP_022783477_1	2460.69	2.04314	0.272105	1.87991e-15	1.14791e-13	HBP1	HMGbox_Sox.HBP1	NA	TRUE	FALSE	FALSE
1110	Nvec_vc1.1_XM_032376284.2	2.25801e-06	0.250093	0.325	0.304	0.0373361	GRAMD4	PRT_C/GRAM/	GRAMD4	PRT_C/GRAM/	OG0002895	Spis_XP_022801174_1	456.604	-0.394232	0.180904	0.0120839	0.0410719	GRAM/	GRAM_domain_containing_4	NA	FALSE	FALSE	FALSE
1111	Nvec_vc1.1_XM_032376310.2	5.29082e-39	-0.67827	0.195	0.317	8.74838e-35	CFAP53	TPH/	CFAP53	TPH/	OG0006543	Spis_XP_022781832_1	2670.35	0.884713	0.319662	0.00066007	0.00369885	TPH/	cilia- and flagella-associated protein 53-like	NA	FALSE	FALSE	FALSE
1112	Nvec_vc1.1_XM_032376354.2	2.9436e-09	0.772044	0.07	0.041	4.86725e-05	RASA1	SH2/SH3_1/SH2/PH/C2/RasGAP/RasGAP/	RASA1	SH2/SH3_1/SH2/PH/C2/RasGAP/RasGAP/	OG0006548	Spis_XP_022794179_1	952.616	0.58115	0.210429	0.0012896	0.00652839	SH2/SH3_1/SH2/PH/C2/RasGAP/RasGAP/	RasGAP.HG1.5:RASA1	NA	FALSE	FALSE	FALSE
1113	Nvec_vc1.1_XM_032376379.2	2.05942e-108	1.09837	0.456	0.26	3.40524e-104	VCP	CDC48_N/CDC48_2/AAA/AAA_lid_3/AAA/AAA_lid_3/Vps4_C/	VCP	CDC48_N/CDC48_2/AAA/AAA_lid_3/AAA/AAA_lid_3/Vps4_C/	OG0003021	Spis_XP_022793310_1	36237.2	0.867586	0.187926	5.12616e-07	7.12278e-06	CDC48_N/CDC48_2/AAA/AAA_lid_3/AAA/AAA_lid_3/Vps4_C/	valosin_containing_protein	NA	FALSE	FALSE	FALSE
1114	Nvec_vc1.1_XM_032376380.2	3.77774e-24	-1.22995	0.04	0.095	6.24649e-20	BABAM1		BABAM1		OG0003020	Spis_XP_022793329_1	826.474	-0.831507	0.136424	1.55932e-10	4.53567e-09		BRISC_and_BRCA1_A_complex_member_1	NA	FALSE	FALSE	FALSE
1115	Nvec_vc1.1_XM_032376403.2	1.50426e-11	-0.814306	0.035	0.067	2.4873e-07	EFCAB12		EFCAB12		OG0003036	Spis_XP_022797742_1	701.704	0.444871	0.220935	0.0154616	0.0499578		EF_hand_calcium_binding_domain_12	NA	FALSE	FALSE	FALSE
1116	Nvec_vc1.1_XM_032376414.2	5.64742e-93	1.66318	0.214	0.08	9.33801e-89	NSF	CDC48_2/AAA/AAA_lid_3/AAA/	NSF	CDC48_2/AAA/AAA_lid_3/AAA/	OG0003031	Spis_XP_022784281_1	3069.53	1.32466	0.186732	1.14985e-13	5.473e-12	AAA/AAA_lid_3/AAA/	N_ethylmaleimide_sensitive_factor_vesicle_fusing_ATPase	NA	FALSE	FALSE	FALSE
1117	Nvec_vc1.1_XM_032376437.2	1.00013e-65	2.79482	0.08	0.013	1.65371e-61	P4HA1	P4Ha_N/2OG-FeII_Oxy_3/	P4HA1	P4Ha_N/2OG-FeII_Oxy_3/	OG0010209	Spis_XP_022799684_1	3403.34	-1.37292	0.202436	9.22162e-13	3.7758e-11	P4Ha_N/2OG-FeII_Oxy_3/	prolyl_4_hydroxylase_subunit_alpha_1	NA	FALSE	FALSE	FALSE
1118	Nvec_vc1.1_XM_032376457.2	3.37516e-07	-0.84677	0.024	0.046	0.00558082	TRIM45	zf-RING_UBOX/zf-B_box/Filamin/NHL/NHL/NHL/NHL/	TRIM45	zf-RING_UBOX/zf-B_box/Filamin/NHL/NHL/NHL/NHL/	OG0010216	Spis_XP_022799671_1	21.9881	-2.27163	0.748766	4.32097e-05	0.000355145	zf-B_box/Filamin/NHL/NHL/NHL/NHL/NHL/	tripartite_motif_containing_45	NA	FALSE	FALSE	FALSE
1119	Nvec_vc1.1_XM_032376534.2	1.27319e-42	-0.992025	0.125	0.235	2.10523e-38	GTF2F2	TFIIF_beta_N/TFIIF_beta/	GTF2F2	TFIIF_beta_N/TFIIF_beta/	OG0009291	Spis_XP_022809099_1	274.26	0.570515	0.202812	0.00113153	0.0058277	TFIIF_beta/	general_transcription_factor_IIF_subunit_2	NA	FALSE	FALSE	FALSE
1120	Nvec_vc1.1_XM_032376554.2	3.56789e-16	-3.34294	0.002	0.021	5.89951e-12	BCL6	zf-C2H2/zf-C2H2/zf-C2H2/zf-C2H2/zf-C2H2/zf-C2H2/zf-C2H2/zf-C2H2/zf-C2H2/	BCL6	zf-C2H2/zf-C2H2/zf-C2H2/zf-C2H2/zf-C2H2/zf-C2H2/zf-C2H2/zf-C2H2/zf-C2H2/	OG0009289	Spis_XP_022792825_1	5.84346	-1.20675	0.657261	0.00391488	0.0164623	zf-C2H2/zf-C2H2/zf-C2H2/zf-C2H2/zf-C2H2/zf-C2H2/zf-C2H2/zf-C2H2/	IKAROS_family_zinc_finger_1	NA	FALSE	FALSE	FALSE
1121	Nvec_vc1.1_XM_032376562.2	2.43139e-46	-0.980159	0.13	0.249	4.02031e-42					OG0009272	Spis_XP_022797264_1	5699.29	-0.529891	0.252147	0.00962603	0.0341273		protein MLP1-like	NA	FALSE	FALSE	FALSE
1122	Nvec_vc1.1_XM_032376587.2	6.72311e-25	-3.83219	0.002	0.028	1.11167e-20	ARFGEF3	DCB/DUF1981/	ARFGEF3	DCB/DUF1981/	OG0011984	Spis_XP_022797262_1	237.815	-0.37731	0.158691	0.00762713	0.0284371	DCB/DUF1981/	ARFGEF_family_member_3	NA	FALSE	FALSE	FALSE
1123	Nvec_vc1.1_XM_032376599.2	1.75321e-14	-1.29134	0.023	0.056	2.89893e-10	TRIM2	zf-C3HC4/Filamin/NHL/SGL/DUF5128/NHL/	TRIM2	zf-C3HC4/Filamin/NHL/SGL/DUF5128/NHL/	OG0008120	Spis_XP_022800808_1	87.0134	-1.83564	0.494267	6.14719e-06	6.46995e-05	zf-C3HC4/zf-B_box/Filamin/NHL/NHL/NHL/	tripartite_motif_containing_2	NA	FALSE	FALSE	FALSE
1124	Nvec_vc1.1_XM_032376626.2	4.35332e-18	-0.198943	0.548	0.639	7.19821e-14	HEXIM1	HEXIM/	HEXIM1	HEXIM/	OG0008114	Spis_XP_022787195_1	3836.06	0.318982	0.124249	0.00552042	0.0218719	HEXIM/	protein HEXIM-like isoform X2	NA	FALSE	FALSE	FALSE
1125	Nvec_vc1.1_XM_032376627.2	2.14216e-158	5.80512	0.103	0.002	3.54205e-154	SIDT2	SID-1_RNA_chan/SID-1_RNA_chan/	SIDT2	SID-1_RNA_chan/SID-1_RNA_chan/	OG0000441	Spis_XP_022777871_1	1332.57	1.53145	0.157303	1.14411e-23	1.71672e-21	SID-1_RNA_chan/SID-1_RNA_chan/	SID1_transmembrane_family_member_2	NA	FALSE	FALSE	FALSE
1126	Nvec_vc1.1_XM_032376646.2	8.0324e-22	-0.822093	0.076	0.14	1.32816e-17	CXorf58		CXorf58		OG0009384	Spis_XP_022805357_1	657.305	0.709249	0.251852	0.000796169	0.00432975		chromosome_X_open_reading_frame_58	NA	FALSE	FALSE	FALSE
1127	Nvec_vc1.1_XM_032376695.2	9.61727e-64	5.01852	0.046	0.002	1.59021e-59	LAMC1	Laminin_N/Laminin_EGF/Laminin_EGF/Laminin_EGF/Laminin_EGF/Laminin_B/Laminin_EGF/Laminin_EGF/Laminin_EGF/Laminin_EGF/Laminin_EGF/Laminin_EGF/Laminin_EGF/	LAMC1	Laminin_N/Laminin_EGF/Laminin_EGF/Laminin_EGF/Laminin_EGF/Laminin_B/Laminin_EGF/Laminin_EGF/Laminin_EGF/Laminin_EGF/Laminin_EGF/Laminin_EGF/Laminin_EGF/	OG0008782	Spis_XP_022780463_1	2057.57	-1.16321	0.346889	6.16765e-05	0.000483818	Laminin_N/Laminin_EGF/Laminin_EGF/Laminin_EGF/Laminin_EGF/Laminin_B/Laminin_EGF/Laminin_EGF/Laminin_EGF/Laminin_EGF/Laminin_EGF/	Laminin.HG10.1:LAMC1/LAMC2/LAMC3	NA	FALSE	FALSE	FALSE
1128	Nvec_vc1.1_XM_032376708.2	1.69743e-35	1.64714	0.094	0.035	2.80671e-31	GOLGA1	GRIP/	GOLGA1	GRIP/	OG0008791	Spis_XP_022793386_1	147.373	0.878138	0.295275	0.000350392	0.00215024	GRIP/	golgin_A1	NA	FALSE	FALSE	FALSE
1129	Nvec_vc1.1_XM_032376794.2	3.71699e-26	2.36172	0.039	0.008	6.14604e-22	SH3PXD2A	PX/	SH3PXD2A	PX/	OG0011742	Spis_XP_022806150_1	93.3937	1.31707	0.494761	0.000405136	0.00242865	PX/	SH3_and_PX_domains_2B	NA	FALSE	FALSE	FALSE
1130	Nvec_vc1.1_XM_032376891.2	2.81426e-19	-4.36806	0.001	0.02	4.65338e-15					OG0010318	Spis_XP_022809219_1	21.9919	-0.821486	0.353994	0.00268301	0.0120021			NA	FALSE	FALSE	FALSE
1131	Nvec_vc1.1_XM_032376968.2	1.25046e-23	-0.61461	0.168	0.256	2.06763e-19	TPX2	TPX2_importin/TPX2/	TPX2	TPX2_importin/TPX2/	OG0011295	Spis_XP_022781023_1	258.574	-0.626425	0.311147	0.00929454	0.0331767	TPX2_importin/TPX2/	TPX2_microtubule_nucleation_factor	NA	FALSE	FALSE	FALSE
1132	Nvec_vc1.1_XM_032376970.2	2.12155e-20	-1.1495	0.04	0.089	3.50798e-16					OG0011296	Spis_XP_022781026_1	305.107	-0.497192	0.148869	0.000240169	0.00155447			NA	FALSE	FALSE	FALSE
1133	Nvec_vc1.1_XM_032376977.2	1.15684e-14	-5.39087	0	0.011	1.91283e-10	P4HTM	2OG-FeII_Oxy_3/	P4HTM	2OG-FeII_Oxy_3/	OG0011299	Spis_XP_022781055_1	18.2355	-2.00456	0.434994	1.1953e-07	1.95833e-06	2OG-FeII_Oxy_3/	prolyl_4_hydroxylase_transmembrane	NA	FALSE	FALSE	FALSE
1134	Nvec_vc1.1_XM_032377010.2	1.2976e-20	-4.78453	0.001	0.02	2.14558e-16	NEURL3	zf-C3HC4_3/	NEURL3	zf-C3HC4_3/	OG0008074	Spis_XP_022787151_1	124.991	-2.04611	0.61297	2.00183e-05	0.00018104	zf-C3HC4_3/		NA	FALSE	FALSE	FALSE
1135	Nvec_vc1.1_XM_032377037.2	5.64695e-08	-0.454526	0.089	0.126	0.000933723	CCDC175		CCDC175		OG0008085	Spis_XP_022798420_1	337.862	0.542883	0.271466	0.011973	0.0407852		myosin-9-like	NA	FALSE	FALSE	FALSE
1136	Nvec_vc1.1_XM_032377067.2	2.5986e-40	1.85724	0.084	0.026	4.29679e-36	BCL2L13	Bcl-2/	BCL2L13	Bcl-2/	OG0012298	Spis_XP_022786499_1	2372.6	1.33451	0.269472	5.4171e-08	9.56956e-07	Bcl-2/		NA	FALSE	FALSE	FALSE
1137	Nvec_vc1.1_XM_032377113.2	1.34883e-32	-0.521359	0.235	0.35	2.23029e-28	MDM4	zf-C3HC4_3/	MDM4	zf-C3HC4_3/	OG0007119	Spis_XP_022807436_1	449.473	-1.28004	0.4233	0.000147578	0.00102097	zf-C3HC4_3/	MDM2_proto_oncogene	NA	FALSE	FALSE	FALSE
1138	Nvec_vc1.1_XM_032377214.2	7.30497e-08	-1.5258	0.008	0.022	0.00120788	DTD2	Tyr_Deacylase/	DTD2	Tyr_Deacylase/	OG0010944	Spis_XP_022809293_1	63.1906	-0.95725	0.340609	0.000508388	0.00295126	Tyr_Deacylase/	D_aminoacyl_tRNA_deacylase_2	NA	FALSE	FALSE	FALSE
1139	Nvec_vc1.1_XM_032377216.2	1.32594e-17	-1.35373	0.032	0.068	2.19244e-13	MFSD6	MFS_1_like/	MFSD6	MFS_1_like/	OG0010945	Spis_XP_022801972_1	162.406	0.666574	0.257102	0.00173647	0.00835405	MFS_1_like/	major_facilitator_superfamily_domain_containing_6	NA	FALSE	FALSE	FALSE
1140	Nvec_vc1.1_XM_032377267.2	2.40994e-12	-1.55798	0.011	0.033	3.98483e-08	BMI1	zf-C3HC4_2/	BMI1	zf-C3HC4_2/	OG0004238	Spis_XP_022785937_1	207.086	-0.442271	0.202154	0.0100882	0.0354797	zf-C3HC4_2/RAWUL/	BMI1_proto_oncogene_polycomb_ring_finger	NA	FALSE	FALSE	FALSE
1141	Nvec_vc1.1_XM_032377288.2	2.91562e-87	0.960389	0.384	0.199	4.82098e-83	C19orf12		C19orf12		OG0011191	Spis_XP_022779553_1	494.04	1.82234	0.172521	1.38618e-27	3.12946e-25		chromosome_19_open_reading_frame_12	NA	FALSE	FALSE	FALSE
1142	Nvec_vc1.1_XM_032377330.2	3.69355e-17	-0.354627	0.219	0.295	6.10728e-13	KCMF1	ZZ/zf-Di19/	KCMF1	ZZ/zf-Di19/	OG0007155	Spis_XP_022782917_1	1565.2	0.546407	0.233581	0.00489954	0.0198107	ZZ/zf-Di19/	potassium_channel_modulatory_factor_1	NA	FALSE	FALSE	FALSE
1143	Nvec_vc1.1_XM_032377333.2	6.33246e-36	-2.92173	0.016	0.063	1.04707e-31		TSP_1/		TSP_1/	OG0007151	Spis_XP_022783654_1	56.0162	-1.03259	0.265578	1.04161e-05	0.000102774	TSP_1/		NA	FALSE	FALSE	FALSE
1144	Nvec_vc1.1_XM_032377343.2	1.47958e-18	3.89626	0.014	0.001	2.44648e-14		DUF229/		DUF229/	OG0007149	Spis_XP_022783658_1	2482.86	0.462942	0.206338	0.00816467	0.0299785	DUF229/		NA	FALSE	FALSE	FALSE
1145	Nvec_vc1.1_XM_032377368.2	3.45741e-08	0.444522	0.144	0.114	0.000571683	TMEM128		TMEM128		OG0007147	Spis_XP_022790484_1	590.387	0.548006	0.21086	0.00232585	0.0106761		transmembrane_protein_128	NA	FALSE	FALSE	FALSE
1146	Nvec_vc1.1_XM_032377383.2	1.54818e-11	-0.68192	0.067	0.109	2.55992e-07	PCGF1	zf-C3HC4_2/	PCGF1	zf-C3HC4_2/	OG0007141	Spis_XP_022785946_1	503.264	-0.367505	0.160762	0.010053	0.0353912	zf-C3HC4_2/RAWUL/	polycomb_group_ring_finger_1	NA	FALSE	FALSE	FALSE
1147	Nvec_vc1.1_XM_032377421.2	9.38055e-14	-0.500508	0.129	0.188	1.55107e-09	DNAJB12	DnaJ/DUF1977/	DNAJB12	DnaJ/DUF1977/	OG0010436	Spis_XP_022788856_1	1670.32	0.478023	0.176202	0.00206198	0.00964113	DnaJ/DUF1977/	DnaJ_heat_shock_protein_family_Hsp40_member_B12	NA	FALSE	FALSE	FALSE
1148	Nvec_vc1.1_XM_032377569.2	1.37135e-08	-1.38378	0.009	0.025	0.000226753	OXSM	ketoacyl-synt/Ketoacyl-synt_C/	OXSM	ketoacyl-synt/Ketoacyl-synt_C/	OG0004119	Spis_XP_022804376_1	305.406	-0.477274	0.201706	0.00561516	0.0221652	ketoacyl-synt/Ketoacyl-synt_C/	3_oxoacyl_ACP_synthase_mitochondrial	NA	FALSE	FALSE	FALSE
1149	Nvec_vc1.1_XM_032377582.2	2.2455e-72	-1.09186	0.155	0.317	3.71294e-68	COPS8	CSN8_PSD8_EIF3K/	COPS8	CSN8_PSD8_EIF3K/	OG0004102	Spis_XP_022807062_1	668.898	0.464463	0.138957	0.000267863	0.00170457	CSN8_PSD8_EIF3K/	COP9_signalosome_subunit_8	NA	FALSE	FALSE	FALSE
1150	Nvec_vc1.1_XM_032377598.2	2.87394e-07	-0.491725	0.086	0.121	0.00475206	TLK1	Pkinase/	TLK1	Pkinase/	OG0004125	Spis_XP_022800478_1	649.659	-0.591385	0.239219	0.0029797	0.0131077	Pkinase/	Pkinase.HG110.0:TLK1/TLK2	NA	FALSE	FALSE	FALSE
1151	Nvec_vc1.1_XM_032377600.2	5.96537e-19	-0.650992	0.102	0.168	9.86375e-15	BBOF1	DUF4515/	BBOF1	DUF4515/	OG0004097	Spis_XP_022801936_1	1663.39	0.574587	0.272457	0.00834782	0.0304692	DUF4515/	basal_body_orientation_factor_1	NA	FALSE	FALSE	FALSE
1152	Nvec_vc1.1_XM_032377631.2	4.1901e-07	-0.964757	0.012	0.027	0.00692833	MFSD5	MFS_5/	MFSD5	MFS_5/	OG0008377	Spis_XP_022793370_1	213.306	-0.583406	0.211023	0.00126994	0.00644878	MFS_5/	major_facilitator_superfamily_domain_containing_5	NA	FALSE	FALSE	FALSE
1153	Nvec_vc1.1_XM_032377687.2	3.40975e-32	1.51422	0.089	0.034	5.63802e-28	TRAFD1		TRAFD1		OG0005863	Spis_XP_022802410_1	2607.3	1.09608	0.262413	2.91054e-06	3.33593e-05		XIAP_associated_factor_1	NA	FALSE	FALSE	FALSE
1154	Nvec_vc1.1_XM_032377695.2	2.25369e-13	0.951634	0.078	0.043	3.72647e-09	EYA1		EYA1		OG0005842	Spis_XP_022801390_1	1212.59	-0.712006	0.225124	0.000251392	0.00161606		EYA_transcriptional_coactivator_and_phosphatase_1	NA	FALSE	FALSE	FALSE
1155	Nvec_vc1.1_XM_032377736.2	7.01055e-56	-0.842069	0.217	0.367	1.1592e-51	ATPSCKMT		ATPSCKMT		OG0003346	Spis_XP_022787321_1	243.442	-1.09554	0.181956	2.10747e-10	6.03032e-09		ATP_synthase_c_subunit_lysine_N_methyltransferase	NA	FALSE	FALSE	FALSE
1156	Nvec_vc1.1_XM_032377751.2	8.02698e-12	-4.49981	0	0.011	1.32726e-07	MFSD6	MFS_1_like/	MFSD6	MFS_1_like/	OG0003352	Spis_XP_022788523_1	7.46459	-2.12843	0.696281	4.58441e-05	0.000374738	MFS_1_like/MFS_1_like/	major_facilitator_superfamily_domain_containing_6	NA	FALSE	FALSE	FALSE
1157	Nvec_vc1.1_XM_032377755.2	2.74741e-07	0.520165	0.114	0.08	0.00454284	PSME4	BLM10_mid/DUF3437/	PSME4	BLM10_mid/DUF3437/	OG0003320	Spis_XP_022791278_1	8085.77	0.773176	0.291862	0.00116634	0.00598066	BLM10_mid/DUF3437/	proteasome_activator_subunit_4	NA	FALSE	FALSE	FALSE
1158	Nvec_vc1.1_XM_032377792.2	2.03948e-20	0.819561	0.158	0.104	3.37228e-16	MEF2C	SRF-TF/HJURP_C/	MEF2C	SRF-TF/HJURP_C/	OG0006250	Spis_XP_022807802_1	9608.31	0.586947	0.230239	0.00241156	0.0110031	BORCS8/MEF2A/MEF2B/MEF2C/MEF2D	MADS-box_SRF.BORCS8/MEF2A/MEF2B/MEF2C/MEF2D	NA	TRUE	FALSE	FALSE
1159	Nvec_vc1.1_XM_032377858.2	2.19568e-34	-1.03562	0.084	0.172	3.63055e-30	ASB9	Ank_2/Ank_2/Ank_4/SOCS_box/	ASB9	Ank_2/Ank_2/Ank_4/SOCS_box/	OG0005165	Spis_XP_022793528_1	591.238	0.391187	0.139555	0.00213405	0.00992885	Ank_2/Ank_2/Ank_4/SOCS_box/	ankyrin_repeat_and_SOCS_box_containing_9	NA	FALSE	FALSE	FALSE
1160	Nvec_vc1.1_XM_032377870.2	4.82007e-51	-1.89943	0.036	0.122	7.96999e-47	MPDZ	PDZ/	MPDZ	PDZ/	OG0005170	Spis_XP_022788783_1	81.0662	-0.887711	0.269245	0.00011648	0.000834454	PDZ/PDZ/	PATJ_crumbs_cell_polarity_complex_component	NA	FALSE	FALSE	FALSE
1161	Nvec_vc1.1_XM_032377879.2	3.31021e-13	0.61433	0.142	0.101	5.47343e-09	MIB2	MIB_HERC2/ZZ/MIB_HERC2/SH3_15/SH3_15/zf-C3HC4_3/zf-C3HC4_3/	MIB2	MIB_HERC2/ZZ/MIB_HERC2/SH3_15/SH3_15/zf-C3HC4_3/zf-C3HC4_3/	OG0005169	Spis_XP_022797818_1	1060.45	0.556508	0.18573	0.000651288	0.00365744	MIB_HERC2/ZZ/MIB_HERC2/SH3_15/SH3_15/Ank/Ank_2/Ank_2/zf-C3HC4_3/zf-C3HC4_3/zf-C3HC4_3/	mindbomb_E3_ubiquitin_protein_ligase_2	NA	FALSE	FALSE	FALSE
1162	Nvec_vc1.1_XM_032377894.2	6.47353e-10	-1.36754	0.013	0.034	1.0704e-05	MALSU1	RsfS/	MALSU1	RsfS/	OG0004162	Spis_XP_022796071_1	458.002	-0.44168	0.176338	0.00429793	0.0177783	RsfS/	mitochondrial_assembly_of_ribosomal_large_subunit_1	NA	FALSE	FALSE	FALSE
1163	Nvec_vc1.1_XM_032377918.2	2.58578e-07	-2.97097	0.009	0.019	0.00427559	MAP3K13	Pkinase_Tyr/	MAP3K13	Pkinase_Tyr/	OG0004157	Spis_XP_022801956_1	322.445	-0.768099	0.19074	8.16389e-06	8.2981e-05	Pkinase_Tyr/	Pkinase.HG42.4:MAP3K12/MAP3K13	NA	FALSE	FALSE	FALSE
1164	Nvec_vc1.1_XM_032378106.2	3.22392e-57	-1.3074	0.082	0.201	5.33076e-53	C12orf65	RF-1/	C12orf65	RF-1/	OG0005247	Spis_XP_022780485_1	76.4858	-0.546437	0.260006	0.00918455	0.0328387	RF-1/	chromosome_12_open_reading_frame_65	NA	FALSE	FALSE	FALSE
1165	Nvec_vc1.1_XM_032378179.2	1.33762e-76	-1.91186	0.049	0.171	2.21176e-72	SSBP1	SSB/	SSBP1	SSB/	OG0012390	Spis_XP_022780764_1	435.426	-0.654877	0.20327	0.000231407	0.00150488	SSB/	single_stranded_DNA_binding_protein_1	NA	FALSE	FALSE	FALSE
1166	Nvec_vc1.1_XM_032378189.2	4.16984e-07	-0.324845	0.182	0.228	0.00689483	FAM204A		FAM204A		OG0007478	Spis_XP_022783692_1	660.303	-0.371983	0.174233	0.0145445	0.0476071		family_with_sequence_similarity_204_member_A	NA	FALSE	FALSE	FALSE
1167	Nvec_vc1.1_XM_032378200.2	7.62592e-110	-1.03067	0.269	0.49	1.26095e-105	RAB23	Ras/	RAB23	Ras/	OG0005486	Spis_XP_022786799_1	609.021	-0.491368	0.1966	0.00369987	0.0157085	Ras/	RAB23_member_RAS_oncogene_family	NA	FALSE	FALSE	FALSE
1168	Nvec_vc1.1_XM_032378258.2	6.08977e-07	-0.443429	0.109	0.146	0.0100694	CCDC62		CCDC62		OG0005505	Spis_XP_022793084_1	122.169	-1.03034	0.248362	3.57912e-06	4.01619e-05		coiled_coil_domain_containing_62	NA	FALSE	FALSE	FALSE
1169	Nvec_vc1.1_XM_032378265.2	5.99824e-18	-0.586656	0.154	0.227	9.91808e-14	BCKDK	BCDHK_Adom3/HATPase_c/	BCKDK	BCDHK_Adom3/HATPase_c/	OG0005502	Spis_XP_022808041_1	683.193	-0.313757	0.129618	0.00842296	0.0306888	BCDHK_Adom3/HATPase_c/	branched_chain_keto_acid_dehydrogenase_kinase	NA	FALSE	FALSE	FALSE
1170	Nvec_vc1.1_XM_032378300.2	5.03468e-26	-0.561599	0.201	0.299	8.32485e-22	SZRD1	SUZ/SUZ-C/	SZRD1	SUZ/SUZ-C/	OG0005119	Spis_XP_022807154_1	945.331	0.523535	0.143482	6.83813e-05	0.000528661	SUZ/SUZ-C/	SUZ_RNA_binding_domain_containing_1	NA	FALSE	FALSE	FALSE
1171	Nvec_vc1.1_XM_032378346.2	7.30431e-28	-0.834855	0.114	0.2	1.20777e-23	CCNA2	Cyclin_N2/Cyclin_N/Cyclin_C/	CCNA2	Cyclin_N2/Cyclin_N/Cyclin_C/	OG0010114	Spis_XP_022804075_1	66.665	-0.624599	0.312137	0.00962524	0.0341273	Cyclin_N2/Cyclin_N/Cyclin_C/	cyclin_A1	NA	FALSE	FALSE	FALSE
1172	Nvec_vc1.1_XM_032378372.2	3.38001e-17	2.14138	0.025	0.005	5.58885e-13	DRD1	7tm_1/	DRD1	7tm_1/	OG0010108	Spis_XP_022806652_1	7.45315	-1.00398	0.508805	0.00434848	0.0179543	7tm_1/	GPCR-rhodopsin.HG8.2:like:ADORA2B:likeclu:11	NA	FALSE	FALSE	FALSE
1173	Nvec_vc1.1_XM_032378378.2	1.004e-77	-0.638336	0.449	0.64	1.66011e-73					OG0001747	Spis_XP_022797242_1	611.975	-1.33401	0.446361	0.000149841	0.00103547		sporulation-specific protein 15-like	NA	FALSE	FALSE	FALSE
1174	Nvec_vc1.1_XM_032378397.2	5.45101e-103	-1.44734	0.113	0.297	9.01324e-99		Scramblase/		Scramblase/	OG0008836	Spis_XP_022801113_1	655.978	-2.51882	0.386899	3.02019e-12	1.14693e-10	Scramblase/		NA	FALSE	FALSE	FALSE
1175	Nvec_vc1.1_XM_032378400.2	6.13102e-32	-1.38453	0.054	0.124	1.01376e-27					OG0008851	Spis_XP_022805291_1	11.4554	-1.02733	0.63443	0.00893477	0.0321783			NA	FALSE	FALSE	FALSE
1176	Nvec_vc1.1_XM_032378402.2	2.08773e-25	-0.647826	0.167	0.258	3.45206e-21	TFDP1	E2F_TDP/DP/	TFDP1	E2F_TDP/DP/	OG0008863	Spis_XP_022779116_1	1648	-1.13873	0.158295	7.85909e-14	3.83723e-12	TFDP1/TFDP2/TFDP3	E2F_TDP.TFDP1/TFDP2/TFDP3	NA	TRUE	FALSE	FALSE
1177	Nvec_vc1.1_XM_032378409.2	2.05701e-19	-1.30802	0.031	0.074	3.40127e-15	MSL2	zf-RING_10/MSL2-CXC/	MSL2	zf-RING_10/MSL2-CXC/	OG0008849	Spis_XP_022805278_1	136.131	-1.78254	0.242746	7.09464e-15	3.98596e-13	zf-RING_10/	MSL_complex_subunit_2	NA	FALSE	FALSE	FALSE
1178	Nvec_vc1.1_XM_032378419.2	8.46033e-08	-0.805183	0.033	0.058	0.00139892	SLC1A1	SDF/	SLC1A1	SDF/	OG0008853	Spis_XP_022779181_1	16.502	-0.789092	0.466913	0.013338	0.0444443	SDF/	solute_carrier_family_1_member_2	NA	FALSE	FALSE	FALSE
1179	Nvec_vc1.1_XM_032378450.2	3.50068e-123	5.28155	0.086	0.003	5.78838e-119	SCUBE2	EGF_CA/EGF/EGF_CA/EGF_CA/FXa_inhibition/EGF_CA/	SCUBE2	EGF_CA/EGF/EGF_CA/EGF_CA/FXa_inhibition/EGF_CA/	OG0009554	Spis_XP_022794025_1	1225.2	-0.82448	0.346968	0.00229335	0.0105446	cEGF/FXa_inhibition/cEGF/cEGF/FXa_inhibition/EGF_CA/	growth_arrest_specific_6	NA	FALSE	FALSE	FALSE
1180	Nvec_vc1.1_XM_032378472.2	1.03794e-18	2.58412	0.022	0.003	1.71624e-14	NEU1	BNR_2/	NEU1	BNR_2/	OG0009560	Spis_XP_022781156_1	59.7498	-1.1972	0.328121	2.02679e-05	0.000182895	BNR_2/	neuraminidase_1	NA	FALSE	FALSE	FALSE
1181	Nvec_vc1.1_XM_032378518.2	1.88374e-11	-0.849975	0.049	0.085	3.11476e-07	PIGX	PIG-X/	PIGX	PIG-X/	OG0010871	Spis_XP_022795421_1	179.903	-1.24714	0.317041	6.21775e-06	6.53595e-05	PIG-X/	phosphatidylinositol_glycan_anchor_biosynthesis_class_X	NA	FALSE	FALSE	FALSE
1182	Nvec_vc1.1_XM_032378580.2	2.45579e-06	-0.324642	0.161	0.202	0.0406066	TNRC6C	DnaJ/UBA/RRM_1/	TNRC6C	DnaJ/UBA/RRM_1/	OG0010715	Spis_XP_022799131_1	3413.5	0.497393	0.203039	0.00417723	0.0173755	DnaJ/	trinucleotide_repeat_containing_adaptor_6C	NA	FALSE	FALSE	FALSE
1183	Nvec_vc1.1_XM_032378626.2	7.011e-26	-0.62697	0.164	0.257	1.15927e-21	CCDC42	DUF4200/	CCDC42	DUF4200/	OG0007664	Spis_XP_022796491_1	418.165	0.497903	0.179774	0.00162185	0.00789369	DUF4200/	coiled_coil_domain_containing_42	NA	FALSE	FALSE	FALSE
1184	Nvec_vc1.1_XM_032378662.2	2.64421e-14	-0.696419	0.089	0.142	4.37219e-10	SYT16	C2/	SYT16	C2/	OG0007666	Spis_XP_022792869_1	372.399	-1.1933	0.340386	3.43303e-05	0.000292724	C2/	Synaptotagmin.HG4.1:SYT14/SYT16	NA	FALSE	FALSE	FALSE
1185	Nvec_vc1.1_XM_032378753.2	3.84556e-19	-1.3385	0.024	0.064	6.35864e-15	SYDE2	PDZ/C2/RhoGAP/	SYDE2	PDZ/C2/RhoGAP/	OG0002252	Spis_XP_022798150_1	465.977	-1.23879	0.402797	0.000135053	0.000948288	PDZ/C2/RhoGAP/	PDZ.HG7.0:like:PARD6A/PARD6B/PARD6G:likeclu:2	NA	FALSE	FALSE	FALSE
1186	Nvec_vc1.1_XM_032378831.2	6.01484e-09	-0.772156	0.04	0.07	9.94555e-05	KIN	Kin17_mid/KN17_SH3/	KIN	Kin17_mid/KN17_SH3/	OG0002275	Spis_XP_022796961_1	893.711	0.397775	0.18475	0.0127578	0.0428651	Kin17_mid/KN17_SH3/	Kin17_DNA_and_RNA_binding_protein	NA	FALSE	FALSE	FALSE
1187	Nvec_vc1.1_XM_032378836.2	2.2139e-07	-0.443823	0.106	0.145	0.00366068	TBC1D22B	RabGAP-TBC/	TBC1D22B	RabGAP-TBC/	OG0002272	Spis_XP_022797488_1	946.105	0.460595	0.133568	0.000184457	0.00123782	RabGAP-TBC/	TBC1_domain_family_member_22B	NA	FALSE	FALSE	FALSE
1188	Nvec_vc1.1_XM_032378878.2	2.36544e-11	0.702771	0.118	0.079	3.91126e-07	DGKZ	C1_1/DAGK_cat/DAGK_acc/Ank_2/	DGKZ	C1_1/DAGK_cat/DAGK_acc/Ank_2/	OG0012472	Spis_XP_022792208_1	2417.48	0.279463	0.0934592	0.00174966	0.00840931	C1_1/DAGK_cat/DAGK_acc/Ank_2/	diacylglycerol_kinase_iota	NA	FALSE	FALSE	FALSE
1189	Nvec_vc1.1_XM_032378973.2	5.6997e-07	-0.362302	0.069	0.095	0.00942445	CALHM5	Ca_hom_mod/	CALHM5	Ca_hom_mod/	OG0008875	Spis_XP_022786592_1	75.1709	-2.06751	0.464363	2.41241e-07	3.66674e-06	Ca_hom_mod/	protein FAM26E-like	NA	FALSE	FALSE	FALSE
1190	Nvec_vc1.1_XM_032379019.2	4.47454e-11	0.425244	0.148	0.103	7.39864e-07	MBNL1		MBNL1		OG0008867	Spis_XP_022791215_1	14714.7	0.879451	0.312936	0.00058499	0.00333073	zf-CCCH_2/zf-CCCH_2/zf-CCCH/zf-CCCH_2/zf-CCCH_2/zf-CCCH_2/	zf-CCCH.HG6.0:MBNL1/MBNL2/MBNL3	NA	FALSE	FALSE	FALSE
1191	Nvec_vc1.1_XM_032379061.2	6.71575e-23	-0.802046	0.094	0.166	1.11045e-18	RAD21	Rad21_Rec8_N/Rad21_Rec8/	RAD21	Rad21_Rec8_N/Rad21_Rec8/	OG0010192	Spis_XP_022796762_1	388.807	-0.637822	0.332525	0.011404	0.0391091	Rad21_Rec8_N/Rad21_Rec8/	RAD21_cohesin_complex_component	NA	FALSE	FALSE	FALSE
1192	Nvec_vc1.1_XM_032379113.2	1.72478e-100	4.14317	0.08	0.004	2.85192e-96	DNAJC21	DnaJ/	DNAJC21	DnaJ/	OG0007076	Spis_XP_022796041_1	49.6648	-1.51153	0.621077	0.000549279	0.00315177	DnaJ/	DnaJ_heat_shock_protein_family_Hsp40_member_C16	NA	FALSE	FALSE	FALSE
1193	Nvec_vc1.1_XM_032379134.2	2.42507e-44	0.888943	0.261	0.168	4.00986e-40	NSFL1C	UBA_4/SEP/UBX/	NSFL1C	UBA_4/SEP/UBX/	OG0004453	Spis_XP_022789045_1	2006.44	0.70678	0.182298	1.68905e-05	0.000155613	UBA_4/SEP/UBX/	NSFL1_cofactor	NA	FALSE	FALSE	FALSE
1194	Nvec_vc1.1_XM_032379174.2	1.8431e-69	-0.687774	0.398	0.575	3.04757e-65	SELENOK	SelK_SelG/	SELENOK	SelK_SelG/	OG0004448	Spis_XP_022799547_1	2246.48	1.07404	0.279977	1.20683e-05	0.000116966	SelK_SelG/	selenoprotein_K	NA	FALSE	FALSE	FALSE
1195	Nvec_vc1.1_XM_032379223.2	1.31478e-121	-1.30435	0.189	0.41	2.17398e-117	HS3ST3B1	Sulfotransfer_1/	HS3ST3B1	Sulfotransfer_1/	OG0010824	Spis_XP_022784966_1	393.234	-0.871921	0.208382	3.66044e-06	4.09623e-05	Sulfotransfer_1/	heparan_sulfate_glucosamine_3_sulfotransferase_3A1	NA	FALSE	FALSE	FALSE
1196	Nvec_vc1.1_XM_032379287.2	8.52535e-154	3.44908	0.148	0.016	1.40967e-149	ZC3H12A	UBA_6/RNase_Zc3h12a/	ZC3H12A	UBA_6/RNase_Zc3h12a/	OG0010472	Spis_XP_022787764_1	9383.41	1.49092	0.199481	4.61077e-15	2.67599e-13	UBA_6/RNase_Zc3h12a/	zinc_finger_CCCH_type_containing_12B	NA	FALSE	FALSE	FALSE
1197	Nvec_vc1.1_XM_032379327.2	1.10077e-25	-1.60802	0.027	0.076	1.82013e-21		Ank_2/		Ank_2/	OG0011967	Spis_XP_022789847_1	33.8456	-2.87941	0.42839	7.76264e-13	3.23768e-11	Ank_4/	protein_phosphatase_1_regulatory_subunit_27	NA	FALSE	FALSE	FALSE
1198	Nvec_vc1.1_XM_032379382.2	4.20084e-12	-1.20238	0.019	0.046	6.94609e-08	WNT5A	wnt/	WNT5A	wnt/	OG0009592	Spis_XP_022781124_1	484.334	-1.33868	0.261877	2.37917e-08	4.57038e-07	wnt/	wnt.HG1.18:WNT5A/WNT5B	NA	FALSE	FALSE	FALSE
1199	Nvec_vc1.1_XM_032379418.2	2.51962e-17	-0.749096	0.085	0.144	4.1662e-13	NDC80	Ndc80_HEC/	NDC80	Ndc80_HEC/	OG0012064	Spis_XP_022781355_1	185.979	-0.361349	0.159547	0.010845	0.037572	Ndc80_HEC/	NDC80_kinetochore_complex_component	NA	FALSE	FALSE	FALSE
1200	Nvec_vc1.1_XM_032379495.2	7.95614e-16	-0.859801	0.057	0.105	1.31555e-11		STI1/		STI1/	OG0012155	Spis_XP_022782051_1	411.684	-0.753874	0.175285	2.5112e-06	2.91713e-05		protein STIP1 homolog isoform X1	NA	FALSE	FALSE	FALSE
1201	Nvec_vc1.1_XM_032379586.2	2.0261e-68	2.39041	0.117	0.03	3.35016e-64	FBXL13	F-box-like/LRR_6/LRR_6/	FBXL13	F-box-like/LRR_6/LRR_6/	OG0012117	Spis_XP_022787496_1	738.247	1.05347	0.304833	5.16331e-05	0.00041536	F-box-like/LRR_6/LRR_6/LRR_6/	F_box_and_leucine_rich_repeat_protein_17	NA	FALSE	FALSE	FALSE
1202	Nvec_vc1.1_XM_032379588.2	3.62633e-32	-0.53386	0.29	0.409	5.99614e-28	SFPQ	RRM_1/RRM_1/NOPS/	SFPQ	RRM_1/RRM_1/NOPS/	OG0001983	Spis_XP_022778197_1	2151.91	0.440171	0.19366	0.00814019	0.0299289	RRM_1/RRM_1/	RRM.HG29.2:NONO/PSPC1/SFPQ	NA	FALSE	FALSE	FALSE
1203	Nvec_vc1.1_XM_032379648.2	3.87185e-07	-0.535459	0.091	0.125	0.0064021	VARS1	tRNA-synt_1/Anticodon_1/	VARS1	tRNA-synt_1/Anticodon_1/	OG0008728	Spis_XP_022787884_1	5564.72	0.939761	0.19832	2.68414e-07	4.02506e-06	tRNA-synt_1/Anticodon_1/	valyl_tRNA_synthetase_1	NA	FALSE	FALSE	FALSE
1204	Nvec_vc1.1_XM_032379688.2	1.17753e-33	3.71154	0.032	0.003	1.94705e-29	BARHL1	Homeodomain/	BARHL1	Homeodomain/	OG0001740	Spis_XP_022786406_1	41.6037	-1.45233	0.414784	2.22476e-05	0.000198934		Homeodomains.like:ANTP_EN1/ANTP_EN2/ANTP_HHEX/ANTP_LBX1/ANTP_LBX2/ANTP_TLX1/ANTP_TLX2/ANTP_TLX3	NA	TRUE	FALSE	FALSE
1205	Nvec_vc1.1_XM_032379723.2	4.15693e-31	4.31969	0.025	0.001	6.87348e-27	ALX4	Homeodomain/OAR/	ALX4	Homeodomain/OAR/	OG0006683	Spis_XP_022779957_1	480.643	-0.964337	0.234523	4.51859e-06	4.92442e-05		Homeodomains.like:PRD_ALX1/PRD_ALX3/PRD_ALX4	NA	TRUE	FALSE	FALSE
1206	Nvec_vc1.1_XM_032379748.2	1.68664e-51	-0.92062	0.148	0.28	2.78887e-47		rRNA_processing/		rRNA_processing/	OG0006685	Spis_XP_022780077_1	561.134	0.441875	0.197401	0.00885976	0.0319726	rRNA_processing/	rRNA-processing protein FYV7-like	NA	FALSE	FALSE	FALSE
1207	Nvec_vc1.1_XM_032379774.2	5.45827e-07	-0.437709	0.121	0.159	0.00902525	NR2F1	zf-C4/Hormone_recep/	NR2F1	zf-C4/Hormone_recep/	OG0009983	Spis_XP_022797916_1	1776.25	0.391919	0.183944	0.0137585	0.0455801	NR2C1/NR2C2	zf-C4_Nuclear_receptors.NR2C1/NR2C2	NA	TRUE	FALSE	FALSE
1208	Nvec_vc1.1_XM_032379775.2	2.43417e-26	-0.916837	0.095	0.173	4.0249e-22	TFAP4	HLH/	TFAP4	HLH/	OG0009984	Spis_XP_022787954_1	90.6974	-2.07715	0.414945	1.65085e-08	3.27879e-07	TFAP4	HLH.TFAP4	NA	TRUE	FALSE	FALSE
1209	Nvec_vc1.1_XM_032379825.2	1.2299e-36	1.21052	0.103	0.039	2.03364e-32					OG0002417	Spis_XP_022779804_1	3372.28	1.16888	0.304189	1.01624e-05	0.000100594			NA	FALSE	FALSE	FALSE
1210	Nvec_vc1.1_XM_032380091.2	3.87555e-153	-1.00824	0.344	0.612	6.40822e-149	NUTF2	NTF2/	NUTF2	NTF2/	OG0011521	Spis_XP_022803948_1	939.177	-0.483979	0.224228	0.00953535	0.0338594	NTF2/	nuclear_transport_factor_2	NA	FALSE	FALSE	FALSE
1211	Nvec_vc1.1_XM_032380093.2	4.26376e-103	1.43579	0.292	0.121	7.05013e-99	RBCK1	zf-C3HC4/	RBCK1	zf-C3HC4/	OG0011513	Spis_XP_022781031_1	4753.9	1.22265	0.203075	1.76181e-10	5.07666e-09	ubiquitin/zf-C3HC4/	RANBP2_type_and_C3HC4_type_zinc_finger_containing_1	NA	FALSE	FALSE	FALSE
1212	Nvec_vc1.1_XM_032380117.2	6.06046e-09	-0.784089	0.041	0.07	0.00010021	TRPC4	Ank_2/Ank_2/Ion_trans/	TRPC4	Ank_2/Ank_2/Ion_trans/	OG0005941	Spis_XP_022800553_1	1145.55	0.511286	0.176355	0.00103122	0.00538203	Ank_2/Ion_trans/	ion-NaKCa.HG12.0:NA	NA	FALSE	FALSE	FALSE
1213	Nvec_vc1.1_XM_032380212.2	3.18368e-40	-2.10732	0.02	0.083	5.26422e-36	CALM3	EF-hand_7/EF-hand_7/	CALM3	EF-hand_7/EF-hand_7/	OG0009018	Spis_XP_022788587_1	141.005	-1.10022	0.321873	5.47458e-05	0.000436547	EF-hand_7/EF-hand_7/	centrin_3	NA	FALSE	FALSE	FALSE
1214	Nvec_vc1.1_XM_032380213.2	3.78125e-32	-0.876949	0.088	0.173	6.2523e-28	CETN3	EF-hand_7/	CETN3	EF-hand_7/	OG0009017	Spis_XP_022788588_1	135.124	-0.708401	0.241167	0.00054049	0.00310684	EF-hand_7/EF-hand_7/	calcium_binding_protein_4	NA	FALSE	FALSE	FALSE
1215	Nvec_vc1.1_XM_032380221.2	1.48739e-07	0.759133	0.061	0.038	0.0024594					OG0009007	Spis_XP_022790249_1	695.244	-0.703417	0.116612	2.56206e-10	7.25515e-09			NA	FALSE	FALSE	FALSE
1216	Nvec_vc1.1_XM_032380224.2	5.15277e-08	-0.360349	0.168	0.216	0.000852011	MTIF2	IF2_N/GTP_EFTU/IF-2/	MTIF2	IF2_N/GTP_EFTU/IF-2/	OG0008997	Spis_XP_022782236_1	1742.49	0.355746	0.156987	0.0110169	0.0380282	GTP_EFTU/IF-2/	mitochondrial_translational_initiation_factor_2	NA	FALSE	FALSE	FALSE
1217	Nvec_vc1.1_XM_032380234.2	1.3074e-12	-0.81875	0.068	0.11	2.16178e-08	RABAC1	PRA1/	RABAC1	PRA1/	OG0009033	Spis_XP_022793196_1	2065.61	0.542358	0.213011	0.00276151	0.012304	PRA1/	Rab_acceptor_1	NA	FALSE	FALSE	FALSE
1218	Nvec_vc1.1_XM_032380236.2	2.76552e-70	-1.19602	0.12	0.269	4.57279e-66	TEN1	Ten1_2/	TEN1	Ten1_2/	OG0009015	Spis_XP_022788625_1	25.2786	-0.874377	0.437653	0.00543586	0.0215925	Ten1_2/	TEN1_subunit_of_CST_complex	NA	FALSE	FALSE	FALSE
1219	Nvec_vc1.1_XM_032380271.2	9.50928e-53	-0.99165	0.141	0.273	1.57236e-48	PGAM5	His_Phos_1/His_Phos_1/	PGAM5	His_Phos_1/His_Phos_1/	OG0005901	Spis_XP_022789773_1	358.014	-1.46527	0.271949	4.18958e-09	9.39712e-08	His_Phos_1/	PGAM_family_member_5_mitochondrial_serine_threonine_protein_phosphatase	NA	FALSE	FALSE	FALSE
1220	Nvec_vc1.1_XM_032380307.2	1.00811e-51	0.45906	0.603	0.551	1.6669e-47	ARPC3	P21-Arc/	ARPC3	P21-Arc/	OG0005882	Spis_XP_022790659_1	3982.69	0.643255	0.278963	0.004156	0.0172989	P21-Arc/	actin_related_protein_2_3_complex_subunit_3	NA	FALSE	FALSE	FALSE
1221	Nvec_vc1.1_XM_032380328.2	7.28907e-100	1.86652	0.202	0.068	1.20525e-95	YES1	SH3_1/SH2/Pkinase_Tyr/	YES1	SH3_1/SH2/Pkinase_Tyr/	OG0005895	Spis_XP_022802094_1	727.137	0.426504	0.199837	0.0121663	0.0412836	SH3_1/SH2/Pkinase_Tyr/	Pkinase.HG10.19:FRK	NA	FALSE	FALSE	FALSE
1222	Nvec_vc1.1_XM_032380346.2	1.58094e-11	-0.489603	0.124	0.177	2.61409e-07	YAF2	zf-RanBP/YAF2_RYBP/	YAF2	zf-RanBP/YAF2_RYBP/	OG0002847	Spis_XP_022791495_1	130.747	-1.19066	0.293415	4.13987e-06	4.5622e-05	zf-RanBP/YAF2_RYBP/	YY1_associated_factor_2	NA	FALSE	FALSE	FALSE
1223	Nvec_vc1.1_XM_032380354.2	1.11648e-46	-1.09339	0.099	0.21	1.8461e-42	EIF4E3	IF4E/	EIF4E3	IF4E/	OG0002842	Spis_XP_022801545_1	423.34	-0.718756	0.155233	5.67271e-07	7.81602e-06	IF4E/	eukaryotic_translation_initiation_factor_4E_family_member_3	NA	FALSE	FALSE	FALSE
1224	Nvec_vc1.1_XM_032380490.2	3.68947e-17	-1.44945	0.025	0.062	6.10054e-13	PCNA	PCNA_N/PCNA_C/	PCNA	PCNA_N/PCNA_C/	OG0004656	Spis_XP_022794731_1	341.813	-1.62709	0.375732	6.07792e-07	8.30919e-06	PCNA_N/PCNA_C/	proliferating_cell_nuclear_antigen	NA	FALSE	FALSE	FALSE
1225	Nvec_vc1.1_XM_032380497.2	3.95974e-66	-2.15522	0.028	0.125	6.54743e-62	PURA	PurA/	PURA	PurA/	OG0004667	Spis_XP_022799207_1	2349.18	-0.689087	0.246774	0.000896345	0.00477636	PurA/	purine_rich_element_binding_protein_A	NA	FALSE	FALSE	FALSE
1226	Nvec_vc1.1_XM_032380528.2	1.32596e-112	1.73421	0.245	0.092	2.19247e-108	PTPN11	SH2/SH2/Y_phosphatase/	PTPN11	SH2/SH2/Y_phosphatase/	OG0004683	Spis_XP_022789828_1	4490.93	0.650277	0.0979772	5.51359e-12	2.01903e-10	SH2/SH2/Y_phosphatase/	Y_phosphatase.HG4.0:PTPN11/PTPN12/PTPN18/PTPN22/PTPN6	NA	FALSE	FALSE	FALSE
1227	Nvec_vc1.1_XM_032380541.2	3.6836e-72	-0.841302	0.282	0.46	6.09083e-68	LPP	LIM/LIM/LIM/	LPP	LIM/LIM/LIM/	OG0004688	Spis_XP_022789856_1	1062.81	-0.742237	0.209243	5.86759e-05	0.000463084	LIM/LIM/LIM/	LIM_domain_containing_preferred_translocation_partner_in_lipoma	NA	FALSE	FALSE	FALSE
1228	Nvec_vc1.1_XM_032380557.2	4.29889e-106	-1.70876	0.078	0.25	7.10821e-102		cobW/		cobW/	OG0004671	Spis_XP_022787002_1	377.386	-0.720574	0.288113	0.00201046	0.00943428	cobW/		NA	FALSE	FALSE	FALSE
1229	Nvec_vc1.1_XM_032380582.2	1.09832e-23	-5.62534	0	0.021	1.81607e-19		ShK/ShK/ShK/		ShK/ShK/ShK/	OG0000977	Spis_XP_022797815_1	9.99164	-2.25192	0.681598	1.92397e-05	0.000174834			NA	FALSE	FALSE	FALSE
1230	Nvec_vc1.1_XM_032380762.2	3.96394e-34	-1.1311	0.077	0.16	6.55437e-30	N6AMT1	MTS/	N6AMT1	MTS/	OG0010157	Spis_XP_022800661_1	206.299	-0.508968	0.183863	0.00157102	0.00769958		N_6_adenine_specific_DNA_methyltransferase_1	NA	FALSE	FALSE	FALSE
1231	Nvec_vc1.1_XM_032380803.2	2.08044e-17	-3.99922	0.001	0.017	3.44001e-13					OG0006643	Spis_XP_022786458_1	28.168	1.71929	0.475266	9.97058e-06	9.87746e-05			NA	FALSE	FALSE	FALSE
1232	Nvec_vc1.1_XM_032380820.2	1.78852e-22	3.26813	0.024	0.003	2.95732e-18	TDRKH	KH_1/KH_1/	TDRKH	KH_1/KH_1/	OG0000379	Spis_XP_022803030_1	1270.39	1.81223	0.210198	2.13795e-19	2.05511e-17	KH_1/KH_1/	KH.HG4.1:NA	NA	FALSE	FALSE	FALSE
1233	Nvec_vc1.1_XM_032380859.2	5.31967e-08	-0.686561	0.051	0.082	0.000879608	HRH2	7tm_1/	HRH2	7tm_1/	OG0006671	Spis_XP_022781727_1	541.595	-0.589244	0.218945	0.00156719	0.00768693	7tm_1/	GPCR-rhodopsin.HG5.12:GPR61/GPR62	NA	FALSE	FALSE	FALSE
1234	Nvec_vc1.1_XM_032380896.2	2.57629e-170	5.0651	0.123	0.005	4.25989e-166	HCRTR2	7tm_1/	HCRTR2	7tm_1/	OG0005296	Spis_XP_022798431_1	8489.82	0.861834	0.317814	0.000815002	0.00441072	7tm_1/	GPCR-rhodopsin.HG65.2:NA	NA	FALSE	FALSE	FALSE
1235	Nvec_vc1.1_XM_032380956.2	3.47778e-91	-0.980864	0.242	0.441	5.75051e-87	SRSF6	RRM_1/RRM_1/	SRSF6	RRM_1/RRM_1/	OG0005271	Spis_XP_022780528_1	7130.82	0.795055	0.264761	0.000368723	0.00224927	RRM_1/RRM_1/	RRM.HG3.17:like:SRSF4/SRSF5/SRSF6:likeclu:18	NA	FALSE	FALSE	FALSE
1236	Nvec_vc1.1_XM_032381032.2	1.0755e-44	-0.529113	0.474	0.612	1.77833e-40	ATP6V1FNB		ATP6V1FNB		OG0003077	Spis_XP_022805583_1	1350.85	-0.657176	0.346054	0.0113802	0.0390578		ATP6V1F_neighbor	NA	FALSE	FALSE	FALSE
1237	Nvec_vc1.1_XM_032381070.2	5.7371e-72	3.57177	0.065	0.005	9.4863e-68	ALPK1	Alpha_kinase/	ALPK1	Alpha_kinase/	OG0010893	Spis_XP_022780658_1	128.994	-0.863734	0.373203	0.00249856	0.0113148	Alpha_kinase/	alpha_kinase_1	NA	FALSE	FALSE	FALSE
1238	Nvec_vc1.1_XM_032381084.2	3.10103e-17	-0.730573	0.09	0.15	5.12755e-13	TK1	TK/	TK1	TK/	OG0010900	Spis_XP_022800294_1	64.1655	-1.50905	0.292365	1.29962e-08	2.64525e-07	TK/	thymidine_kinase_1	NA	FALSE	FALSE	FALSE
1239	Nvec_vc1.1_XM_032381110.2	1.49402e-136	-1.27362	0.202	0.443	2.47037e-132	ECHS1	ECH_1/	ECHS1	ECH_1/	OG0010887	Spis_XP_022802861_1	1244.68	-0.46753	0.174853	0.00240392	0.0109811	ECH_1/	enoyl_CoA_hydratase_short_chain_1	NA	FALSE	FALSE	FALSE
1240	Nvec_vc1.1_XM_032381145.2	5.74476e-56	-0.636545	0.315	0.478	9.49896e-52	ADRM1	Proteasom_Rpn13/RPN13_C/	ADRM1	Proteasom_Rpn13/RPN13_C/	OG0010551	Spis_XP_022794348_1	5282.15	0.943769	0.307644	0.000231493	0.00150504	Proteasom_Rpn13/RPN13_C/	adhesion_regulating_molecule_1	NA	FALSE	FALSE	FALSE
1241	Nvec_vc1.1_XM_032381190.2	2.50639e-13	-2.72594	0.002	0.019	4.14432e-09	KHK	PfkB/	KHK	PfkB/	OG0010557	Spis_XP_022794214_1	71.3894	-1.60465	0.46082	1.89098e-05	0.000171964	PfkB/	ketohexokinase	NA	FALSE	FALSE	FALSE
1242	Nvec_vc1.1_XM_032381197.2	1.27815e-19	-0.367482	0.344	0.439	2.11342e-15	YTHDF3	YTH/	YTHDF3	YTH/	OG0010549	Spis_XP_022806830_1	4546.78	0.350551	0.157763	0.0125523	0.0423019	YTH/	YTH.HG2.1:YTHDF1/YTHDF2/YTHDF3	NA	FALSE	FALSE	FALSE
1243	Nvec_vc1.1_XM_032381241.2	1.74475e-18	-0.723714	0.113	0.179	2.88494e-14	ISYNA1	NAD_binding_5/Inos-1-P_synth/	ISYNA1	NAD_binding_5/Inos-1-P_synth/	OG0008194	Spis_XP_022782256_1	3037.32	-1.72619	0.315096	1.5979e-09	3.88165e-08	NAD_binding_5/Inos-1-P_synth/	inositol_3_phosphate_synthase_1	NA	FALSE	FALSE	FALSE
1244	Nvec_vc1.1_XM_032381253.2	1.01154e-39	-0.718018	0.214	0.338	1.67258e-35	MRPL11	Ribosomal_L11_N/Ribosomal_L11/	MRPL11	Ribosomal_L11_N/Ribosomal_L11/	OG0008190	Spis_XP_022803489_1	680.455	0.367691	0.16676	0.012378	0.0418447	Ribosomal_L11_N/Ribosomal_L11/	mitochondrial_ribosomal_protein_L11	NA	FALSE	FALSE	FALSE
1245	Nvec_vc1.1_XM_032381275.2	4.95991e-07	-0.697251	0.034	0.057	0.00820121	SELENON		SELENON		OG0008171	Spis_XP_022784392_1	3002.75	0.826216	0.163367	5.88502e-08	1.03074e-06		selenoprotein_N	NA	FALSE	FALSE	FALSE
1246	Nvec_vc1.1_XM_032381371.2	2.60361e-16	0.617558	0.273	0.216	4.30508e-12	TP53I11	p53-inducible11/	TP53I11	p53-inducible11/	OG0007275	Spis_XP_022780004_1	823.895	-0.504496	0.252325	0.0133656	0.0445241	p53-inducible11/	tumor_protein_p53_inducible_protein_11	NA	FALSE	FALSE	FALSE
1247	Nvec_vc1.1_XM_032381423.2	1.03557e-177	2.60423	0.227	0.042	1.71231e-173					OG0004717	Spis_XP_022787999_1	1000.75	3.06517	0.211531	8.49148e-49	1.04479e-45			NA	FALSE	FALSE	FALSE
1248	Nvec_vc1.1_XM_032381550.2	1.48701e-11	-0.730369	0.07	0.111	2.45878e-07	RNF121		RNF121		OG0009449	Spis_XP_022807031_1	917.71	0.574237	0.210636	0.00146783	0.00727498	zf-RING_2/	ring_finger_protein_121	NA	FALSE	FALSE	FALSE
1249	Nvec_vc1.1_XM_032381574.2	4.37469e-23	-0.484304	0.26	0.358	7.23354e-19	TMEM33	TMEM33_Pom33/	TMEM33	TMEM33_Pom33/	OG0009444	Spis_XP_022798253_1	1830.28	0.616485	0.237477	0.00194349	0.00917076	TMEM33_Pom33/	transmembrane_protein_33	NA	FALSE	FALSE	FALSE
1250	Nvec_vc1.1_XM_032381586.2	1.59352e-34	0.810737	0.306	0.249	2.63489e-30	KLF5	zf-C2H2/zf-C2H2/zf-C2H2/	KLF5	zf-C2H2/zf-C2H2/zf-C2H2/	OG0009463	Spis_XP_022800341_1	2671.7	0.623238	0.101	1.24562e-10	3.71091e-09		zf-C2H2.like:KLF5	NA	TRUE	FALSE	FALSE
1251	Nvec_vc1.1_XM_032381641.2	7.44734e-81	-1.01534	0.235	0.417	1.23142e-76	SLC7A8	AA_permease_2/	SLC7A8	AA_permease_2/	OG0011400	Spis_XP_022799394_1	456.467	-0.598284	0.211178	0.00098308	0.00516584	AA_permease_2/	solute_carrier_family_7_member_5	NA	FALSE	FALSE	FALSE
1252	Nvec_vc1.1_XM_032381655.2	7.83762e-67	2.14151	0.108	0.024	1.29595e-62	EDA2R	TNFR_c6/	EDA2R	TNFR_c6/	OG0000200	Spis_XP_022798284_1	12343.3	0.858553	0.302532	0.000557832	0.00319533	TNFR_c6/	ectodysplasin_A2_receptor	NA	FALSE	FALSE	FALSE
1253	Nvec_vc1.1_XM_032381678.2	5.1885e-11	-0.571341	0.081	0.124	8.57919e-07	BRPF1	EPL1/PHD_2/zf-HC5HC2H_2/Bromodomain/PWWP/	BRPF1	EPL1/PHD_2/zf-HC5HC2H_2/Bromodomain/PWWP/	OG0003008	Spis_XP_022806271_1	1480.86	0.56593	0.11239	1.03987e-07	1.73133e-06	EPL1/PHD_2/zf-HC5HC2H_2/Bromodomain/PWWP/	Bromodomain.HG8.0:BRD1/BRPF1/BRPF3	NA	FALSE	FALSE	FALSE
1254	Nvec_vc1.1_XM_032381719.2	7.66829e-42	-0.612076	0.342	0.48	1.26795e-37	ZNF367	zf-C2H2_6/zf-C2H2/	ZNF367	zf-C2H2_6/zf-C2H2/	OG0003018	Spis_XP_022783067_1	86.7305	-0.774631	0.377422	0.00594238	0.0232111	zf-C2H2_6/zf-C2H2/	zinc_finger_protein_367	NA	FALSE	FALSE	FALSE
1255	Nvec_vc1.1_XM_032381792.2	3.19496e-16	-0.620764	0.149	0.214	5.28287e-12	SMC4	SMC_N/SMC_hinge/	SMC4	SMC_N/SMC_hinge/	OG0009300	Spis_XP_022791550_1	321.84	-0.853042	0.249528	7.95058e-05	0.000600515	SMC_N/SMC_hinge/	structural_maintenance_of_chromosomes_4	NA	FALSE	FALSE	FALSE
1256	Nvec_vc1.1_XM_032381810.2	2.15544e-44	-0.841274	0.176	0.302	3.56401e-40		Csm1/		Csm1/	OG0009319	Spis_XP_022791225_1	48.3517	-0.673227	0.314251	0.00597348	0.0233178	Csm1/		NA	FALSE	FALSE	FALSE
1257	Nvec_vc1.1_XM_032381811.2	2.32456e-07	-0.866837	0.026	0.048	0.00384367	TRAF4	zf-C3HC4_2/zf-TRAF/	TRAF4	zf-C3HC4_2/zf-TRAF/	OG0009320	Spis_XP_022791249_1	150.647	-0.712507	0.315799	0.00403987	0.0168926	zf-C3HC4_2/zf-TRAF/	TNF_receptor_associated_factor_4	NA	FALSE	FALSE	FALSE
1258	Nvec_vc1.1_XM_032381812.2	6.2133e-11	-0.725593	0.04	0.071	1.02737e-06	ZBBX	zf-B_box/	ZBBX	zf-B_box/	OG0009312	Spis_XP_022779206_1	675.982	0.491879	0.195849	0.00356724	0.015248		zinc_finger_B_box_domain_containing	NA	FALSE	FALSE	FALSE
1259	Nvec_vc1.1_XM_032381869.2	2.4224e-41	-1.70233	0.04	0.116	4.00544e-37	ASCL1	HLH/	ASCL1	HLH/	OG0012547	Spis_XP_022786203_1	31.6798	-3.0886	0.485237	6.96713e-12	2.48835e-10		HLH.like:ASCL1/ASCL2	NA	TRUE	FALSE	FALSE
1260	Nvec_vc1.1_XM_032381883.2	2.72371e-10	-0.697914	0.064	0.103	4.50366e-06	TSPO	TspO_MBR/	TSPO	TspO_MBR/	OG0002019	Spis_XP_022807889_1	523.783	-1.23315	0.202327	1.0971e-10	3.30043e-09	TspO_MBR/	translocator_protein	NA	FALSE	FALSE	FALSE
1261	Nvec_vc1.1_XM_032381908.2	3.02318e-130	4.19206	0.114	0.01	4.99882e-126	HAND2	HLH/	HAND2	HLH/	OG0010031	Spis_XP_022795347_1	614.541	-0.348061	0.152429	0.0108089	0.0374875	HAND1/HAND2	HLH.HAND1/HAND2	NA	TRUE	FALSE	FALSE
1262	Nvec_vc1.1_XM_032381964.2	5.37588e-31	-1.78113	0.022	0.076	8.88901e-27					OG0010036	Spis_XP_022783583_1	2214.13	-1.53547	0.307812	3.03852e-08	5.71524e-07			NA	FALSE	FALSE	FALSE
1263	Nvec_vc1.1_XM_032382011.2	4.5435e-14	-0.511445	0.163	0.228	7.51267e-10	MFAP1	MFAP1/	MFAP1	MFAP1/	OG0004501	Spis_XP_022790174_1	2019.24	0.281536	0.124135	0.0139094	0.0459439	MFAP1/	microfibril_associated_protein_1	NA	FALSE	FALSE	FALSE
1264	Nvec_vc1.1_XM_032382108.2	1.68738e-15	-1.36534	0.026	0.061	2.79008e-11	RNF168	zf-C3HC4_2/	RNF168	zf-C3HC4_2/	OG0009254	Spis_XP_022788611_1	71.031	-0.824076	0.280144	0.000427334	0.00254251	zf-C3HC4/	ring_finger_protein_168	NA	FALSE	FALSE	FALSE
1265	Nvec_vc1.1_XM_032382117.2	5.99281e-10	1.42128	0.017	0.004	9.90911e-06	NPFFR2	7tm_1/	NPFFR2	7tm_1/	OG0009264	Spis_XP_022797333_1	48.9999	-1.5047	0.517787	0.000146111	0.00101367	7tm_1/	GPCR-rhodopsin.HG11.9:like:GPR176:likeclu:1	NA	FALSE	FALSE	FALSE
1266	Nvec_vc1.1_XM_032382135.2	5.38507e-34	3.18845	0.036	0.004	8.90421e-30	ZCWPW1	zf-CW/PWWP/	ZCWPW1	zf-CW/PWWP/	OG0004553	Spis_XP_022789795_1	102.279	0.750011	0.366898	0.00641306	0.0247239	zf-CW/PWWP/	PWWP.HG2.1:ZCWPW1	NA	FALSE	FALSE	FALSE
1267	Nvec_vc1.1_XM_032382158.2	5.76707e-19	-0.669216	0.14	0.212	9.53585e-15	TCF4	HLH/	TCF4	HLH/	OG0004547	Spis_XP_022797670_1	4326.44	-0.617542	0.130532	4.23876e-07	6.02585e-06	TCF12/TCF3/TCF4	HLH.TCF12/TCF3/TCF4	NA	TRUE	FALSE	FALSE
1268	Nvec_vc1.1_XM_032382285.2	6.58872e-27	-1.03477	0.07	0.142	1.08945e-22	TRIM24	zf-RING_2/zf-B_box/zf-B_box/	TRIM24	zf-RING_2/zf-B_box/zf-B_box/	OG0011814	Spis_XP_022783315_1	146.507	-0.638154	0.266267	0.00327358	0.01417	zf-B_box/	ring_finger_protein_223	NA	FALSE	FALSE	FALSE
1269	Nvec_vc1.1_XM_032382339.2	1.10769e-208	4.5967	0.152	0.007	1.83157e-204	PIK3AP1	DBB/	PIK3AP1	DBB/	OG0012591	Spis_XP_022805473_1	8.99052	-2.27188	0.799439	7.39132e-05	0.000564161	DBB/		NA	FALSE	FALSE	FALSE
1270	Nvec_vc1.1_XM_032382395.2	1.01647e-47	-1.12424	0.137	0.254	1.68073e-43	TGIF1	Homeobox_KN/	TGIF1	Homeobox_KN/	OG0005423	Spis_XP_022798665_1	627.6	-1.08541	0.391683	0.000452143	0.00266563	TALE_TGIF1/TALE_TGIF2	Homeodomains.TALE_TGIF1/TALE_TGIF2/TALE_TGIF2LX/TALE_TGIF2LY	NA	TRUE	FALSE	FALSE
1271	Nvec_vc1.1_XM_032382397.2	3.31225e-07	-0.901359	0.046	0.073	0.00547681		NADAR/		NADAR/	OG0012587	Spis_XP_022780765_1	282.208	0.550987	0.163734	0.000183027	0.0012326	NADAR/		NA	FALSE	FALSE	FALSE
1272	Nvec_vc1.1_XM_032382406.2	8.20258e-34	-0.852301	0.134	0.234	1.3563e-29	AQP5	MIP/	AQP5	MIP/	OG0005403	Spis_XP_022790738_1	6234.05	-1.02926	0.347927	0.000283713	0.00178998	MIP/	aquaporin_4	NA	FALSE	FALSE	FALSE
1273	Nvec_vc1.1_XM_032382489.2	1.22885e-35	-0.566959	0.304	0.43	2.0319e-31	ACTN4	CH/CH/Spectrin/Spectrin/Spectrin/Spectrin/EFhand_Ca_insen/	ACTN4	CH/CH/Spectrin/Spectrin/Spectrin/Spectrin/EFhand_Ca_insen/	OG0007880	Spis_XP_022790929_1	6854.31	-0.852498	0.250909	8.58623e-05	0.000642414	CH/CH/Spectrin/Spectrin/Spectrin/Spectrin/EFhand_Ca_insen/	Spectrin.HG6.0:ACTN1/ACTN2/ACTN3/ACTN4	NA	FALSE	FALSE	FALSE
1274	Nvec_vc1.1_XM_032382493.2	1.30724e-10	-0.327833	0.203	0.261	2.16152e-06	HLF	bZIP_2/	HLF	bZIP_2/	OG0009944	Spis_XP_022788849_1	5458.08	-1.0449	0.185645	2.2461e-09	5.30441e-08		bZIP.like:DBP/HLF/NFIL3/TEF	NA	TRUE	FALSE	FALSE
1275	Nvec_vc1.1_XM_032382528.2	1.61779e-06	0.649706	0.065	0.042	0.0267502	CASP2	CARD/Peptidase_C14/	CASP2	CARD/Peptidase_C14/	OG0007887	Spis_XP_022797810_1	897.709	0.294589	0.122312	0.00924821	0.0330401	CARD/Peptidase_C14/	caspase_2	NA	FALSE	FALSE	FALSE
1276	Nvec_vc1.1_XM_032382561.2	1.28113e-10	-3.076	0.003	0.015	2.11835e-06		MARVEL/		MARVEL/	OG0005361	Spis_XP_022787642_1	68.7377	1.17719	0.376252	0.000127136	0.000899939	MARVEL/	MARVEL.HG1.9:like:CMTM3/CMTM4/CMTM5/CMTM6/CMTM7/CMTM8/MAL/MAL2/MALL/MARVELD1/MARVELD2/MYADM/MYADML2/OCLN/PLLP/PLP2:likeclu:0	NA	FALSE	FALSE	FALSE
1277	Nvec_vc1.1_XM_032382583.2	5.91862e-15	0.67762	0.142	0.097	9.78643e-11	CC2D1A	C2/	CC2D1A	C2/	OG0005372	Spis_XP_022780899_1	3386.04	0.728888	0.225709	0.00019271	0.00128446	C2/	coiled_coil_and_C2_domain_containing_1A	NA	FALSE	FALSE	FALSE
1278	Nvec_vc1.1_XM_032382594.2	3.05259e-25	-2.24737	0.01	0.047	5.04746e-21					OG0005376	Spis_XP_022800963_1	35.6713	-1.54656	0.485879	5.73019e-05	0.000453695			NA	FALSE	FALSE	FALSE
1279	Nvec_vc1.1_XM_032382632.2	1.64451e-09	-0.665978	0.065	0.102	2.71919e-05	AKR7A2	Aldo_ket_red/	AKR7A2	Aldo_ket_red/	OG0000730	Spis_XP_022790620_1	149.42	-0.803847	0.460413	0.0114002	0.0391091	Aldo_ket_red/	aldo_keto_reductase_family_7_member_A2	NA	FALSE	FALSE	FALSE
1280	Nvec_vc1.1_XM_032382634.2	2.22143e-105	-1.13129	0.231	0.441	3.67313e-101	GRM8	ANF_receptor/NCD3G/7tm_3/	GRM8	ANF_receptor/NCD3G/7tm_3/	OG0005384	Spis_XP_022790705_1	300.754	-1.35819	0.318089	1.26001e-06	1.57553e-05	ANF_receptor/7tm_3/	GPCR-glutamate.HG1.33:GPRC5A/GPRC5B/GPRC5C/GPRC5D/GRM1/GRM2/GRM3/GRM4/GRM5/GRM6/GRM7/GRM8	NA	FALSE	FALSE	FALSE
1281	Nvec_vc1.1_XM_032382662.2	1.28232e-19	-0.506576	0.207	0.292	2.12031e-15	NAB1	NCD1/NCD2/	NAB1	NCD1/NCD2/	OG0004281	Spis_XP_022779336_1	897.105	-0.69146	0.227984	0.000408434	0.00244603	NCD1/NCD2/	NGFI_A_binding_protein_1	NA	FALSE	FALSE	FALSE
1282	Nvec_vc1.1_XM_032382667.2	2.56095e-231	1.89321	0.457	0.172	4.23452e-227	SLC24A2	Na_Ca_ex/Na_Ca_ex/	SLC24A2	Na_Ca_ex/Na_Ca_ex/	OG0006283	Spis_XP_022803384_1	564.834	-0.394249	0.119583	0.000412716	0.00246867	Na_Ca_ex/Na_Ca_ex/	ion-exch-NaCa.HG1.0:SLC24A1/SLC24A2	NA	FALSE	FALSE	FALSE
1283	Nvec_vc1.1_XM_032382711.2	2.22254e-15	-5.09348	0	0.014	3.67498e-11	ECE1	Peptidase_M13_N/Peptidase_M13/	ECE1	Peptidase_M13_N/Peptidase_M13/	OG0004766	Spis_XP_022797704_1	6.43206	-1.81255	0.66221	0.000160435	0.00109941	Peptidase_M13_N/Peptidase_M13/	endothelin_converting_enzyme_1	NA	FALSE	FALSE	FALSE
1284	Nvec_vc1.1_XM_032382712.2	5.19182e-10	-0.694542	0.058	0.095	8.58467e-06	RFX7	RFX5_N/RFX_DNA_binding/	RFX7	RFX5_N/RFX_DNA_binding/	OG0004735	Spis_XP_022796885_1	248.835	-1.07195	0.26606	5.5829e-06	5.9475e-05	RFX5/RFX7	RFX.RFX5/RFX7	NA	TRUE	FALSE	FALSE
1285	Nvec_vc1.1_XM_032382726.2	5.87583e-115	2.84502	0.158	0.04	9.71569e-111	PLOD3		PLOD3		OG0004728	Spis_XP_022789586_1	11912.2	-0.553187	0.145644	3.41486e-05	0.000291477		procollagen_lysine_2_oxoglutarate_5_dioxygenase_3	NA	FALSE	FALSE	FALSE
1286	Nvec_vc1.1_XM_032382754.2	1.25781e-14	-1.22318	0.033	0.067	2.07979e-10	SLC17A9	MFS_1/	SLC17A9	MFS_1/	OG0004749	Spis_XP_022798008_1	3179.49	0.461351	0.148745	0.000628837	0.00354593	MFS_1/	solute_carrier_family_17_member_9	NA	FALSE	FALSE	FALSE
1287	Nvec_vc1.1_XM_032382760.2	2.18635e-106	-0.60195	0.632	0.803	3.61513e-102		RAM/		RAM/	OG0004722	Spis_XP_022796153_1	1236.26	-0.393008	0.166477	0.00756025	0.0282396	RAM/	RNA_guanine_7_methyltransferase_activating_subunit	NA	FALSE	FALSE	FALSE
1288	Nvec_vc1.1_XM_032382788.2	6.95746e-24	1.11319	0.108	0.054	1.15042e-19	KLHL28	BTB/BACK/	KLHL28	BTB/BACK/	OG0000978	Spis_XP_022801939_1	418.284	0.430584	0.16349	0.00307928	0.0134687	BTB/BACK/	BTB.HG1.12:like:AL033529/BACH1/BACH2/BCL6/BCL6B/ENC1/GZF1/HIC1/HIC2/IPP/IVNS1ABP/KBTBD2/KBTBD3/KBTBD4/KBTBD6/KBTBD7/KBTBD8/KBTBD11/KBTBD12/KBTBD13/KEAP1/KLHL1/KLHL2/KLHL3/KLHL4/KLHL5/KLHL6/KLHL7/KLHL8/KLHL9/KLHL10/KLHL12/KLHL13/KLHL14/KLHL15/KLHL17/KLHL18/KLHL20/KLHL21/KLHL22/KLHL23/KLHL24/KLHL25/KLHL26/KLHL28/KLHL29/KLHL30/KLHL31/KLHL32/KLHL33/KLHL34/KLHL35/KLHL36/KLHL38/KLHL40/KLHL41/MYNN/NACC1…	NA	FALSE	FALSE	FALSE
1289	Nvec_vc1.1_XM_032382903.2	9.00741e-58	-1.24723	0.18	0.308	1.48937e-53	PCK2	PEPCK_N/PEPCK_GTP/	PCK2	PEPCK_N/PEPCK_GTP/	OG0011367	Spis_XP_022800066_1	30184.3	-1.28839	0.490127	0.000467962	0.00274704	PEPCK_N/PEPCK_GTP/	phosphoenolpyruvate_carboxykinase_2_mitochondrial	NA	FALSE	FALSE	FALSE
1290	Nvec_vc1.1_XM_032382976.2	7.75413e-15	-2.63872	0.014	0.036	1.28214e-10					OG0012278	Spis_XP_022779932_1	127.857	-2.04546	0.361654	4.74725e-10	1.25884e-08			NA	FALSE	FALSE	FALSE
1291	Nvec_vc1.1_XM_032383003.2	1.73039e-21	-6.02223	0.001	0.02	2.8612e-17		SEA/		SEA/	OG0002002	Spis_XP_022782988_1	107.673	-3.28066	0.354913	9.6133e-22	1.15963e-19	SEA/		NA	FALSE	FALSE	FALSE
1292	Nvec_vc1.1_XM_032383075.2	2.57797e-35	-0.783427	0.256	0.36	4.26268e-31	WNT2B	wnt/	WNT2B	wnt/	OG0009813	Spis_XP_022785809_1	2046.7	0.822006	0.391974	0.00478521	0.0194154	wnt/	wnt.HG1.23:WNT2/WNT2B	NA	FALSE	FALSE	FALSE
1293	Nvec_vc1.1_XM_032383087.2	3.0704e-17	-0.466357	0.227	0.308	5.07691e-13	CUBN	CUB/CUB/	CUBN	CUB/CUB/	OG0001819	Spis_XP_022781102_1	945.96	-0.519423	0.17103	0.00063885	0.00359744	CUB/CUB/	bone_morphogenetic_protein_1	NA	FALSE	FALSE	FALSE
1294	Nvec_vc1.1_XM_032383107.2	3.75289e-07	-0.597926	0.056	0.085	0.0062054	SPDL1		SPDL1		OG0009818	Spis_XP_022787149_1	37.8569	-0.899949	0.336329	0.000844566	0.00454772		spindle_apparatus_coiled_coil_protein_1	NA	FALSE	FALSE	FALSE
1295	Nvec_vc1.1_XM_032383120.2	5.03744e-106	5.41906	0.074	0.002	8.32941e-102					OG0009854	Spis_XP_022808903_1	115.714	-0.572716	0.307601	0.015411	0.0498205			NA	FALSE	FALSE	FALSE
1296	Nvec_vc1.1_XM_032383140.2	5.54983e-63	-1.01457	0.156	0.306	9.17665e-59	HMCN1	TSP_1/TSP_1/TSP_1/	HMCN1	TSP_1/TSP_1/TSP_1/	OG0001442	Spis_XP_022801095_1	62.4179	-1.23782	0.327195	1.13824e-05	0.000111194	TSP_1/TSP_1/TSP_1/TSP_1/	hemicentin_1	NA	FALSE	FALSE	FALSE
1297	Nvec_vc1.1_XM_032383154.2	1.65731e-07	-0.998553	0.02	0.04	0.00274036		Exo_endo_phos/		Exo_endo_phos/	OG0004645	Spis_XP_022786545_1	87.8544	-1.19721	0.293833	3.82605e-06	4.2641e-05	Exo_endo_phos_2/		NA	FALSE	FALSE	FALSE
1298	Nvec_vc1.1_XM_032383226.2	3.24856e-09	0.822663	0.065	0.04	5.37149e-05	PPP3CC	Metallophos/	PPP3CC	Metallophos/	OG0005748	Spis_XP_022780868_1	71.1566	-1.15135	0.292145	7.0864e-06	7.33931e-05	Metallophos/	protein_phosphatase_3_catalytic_subunit_alpha	NA	FALSE	FALSE	FALSE
1299	Nvec_vc1.1_XM_032383318.2	5.17783e-39	-0.852267	0.143	0.255	8.56154e-35		Ribosomal_L50/		Ribosomal_L50/	OG0012206	Spis_XP_022785777_1	197.686	-0.602438	0.198273	0.000496548	0.00288798	Ribosomal_L50/	mitochondrial_ribosomal_protein_L50	NA	FALSE	FALSE	FALSE
1300	Nvec_vc1.1_XM_032383342.2	1.37451e-09	-2.93568	0.003	0.015	2.27275e-05		Gal_Lectin/		Gal_Lectin/	OG0012207	Spis_XP_022784765_1	79.3875	-1.77551	0.30939	3.34547e-10	9.21896e-09	Gal_Lectin/		NA	FALSE	FALSE	FALSE
1301	Nvec_vc1.1_XM_032383375.2	1.90501e-40	-0.979938	0.123	0.231	3.14993e-36	RBBP4	CAF1C_H4-bd/WD40/WD40/WD40/WD40/WD40/	RBBP4	CAF1C_H4-bd/WD40/WD40/WD40/WD40/WD40/	OG0012029	Spis_XP_022781390_1	1574.4	-0.445066	0.154617	0.00138505	0.00693316	CAF1C_H4-bd/WD40/WD40/WD40/WD40/WD40/	RB_binding_protein_4_chromatin_remodeling_factor	NA	FALSE	FALSE	FALSE
1302	Nvec_vc1.1_XM_032383524.2	1.71805e-15	-0.884455	0.058	0.106	2.8408e-11					OG0006028	Spis_XP_022798680_1	941.156	1.32606	0.438542	0.000136183	0.000954211			NA	FALSE	FALSE	FALSE
1303	Nvec_vc1.1_XM_032383540.2	4.30809e-18	-0.422026	0.223	0.305	7.12342e-14	RIDA	Ribonuc_L-PSP/	RIDA	Ribonuc_L-PSP/	OG0006027	Spis_XP_022798677_1	1258.05	-0.510832	0.164721	0.000529398	0.00305205	Ribonuc_L-PSP/	reactive_intermediate_imine_deaminase_A_homolog	NA	FALSE	FALSE	FALSE
1304	Nvec_vc1.1_XM_032383554.2	7.59661e-30	3.1635	0.032	0.004	1.2561e-25	CA1	Carb_anhydrase/	CA1	Carb_anhydrase/	OG0006017	Spis_XP_022794254_1	4848.97	-2.05628	0.370666	8.83831e-10	2.25382e-08	Carb_anhydrase/	carbonic_anhydrase_2	NA	FALSE	FALSE	FALSE
1305	Nvec_vc1.1_XM_032383556.2	1.97532e-38	-1.05328	0.11	0.209	3.26619e-34	RPA2	RPA_C/	RPA2	RPA_C/	OG0006015	Spis_XP_022798106_1	320.155	-0.93937	0.185603	5.32824e-08	9.42612e-07	RPA_C/	replication_protein_A2	NA	FALSE	FALSE	FALSE
1306	Nvec_vc1.1_XM_032383565.2	1.4003e-08	-0.276936	0.24	0.295	0.00023154	VMP1	SAP/	VMP1	SAP/	OG0006032	Spis_XP_022793443_1	3474.2	0.678926	0.181322	3.06066e-05	0.000263899	SAP/	vacuole_membrane_protein_1	NA	FALSE	FALSE	FALSE
1307	Nvec_vc1.1_XM_032383581.2	1.29965e-15	-0.582207	0.153	0.218	2.14898e-11	SKA2	SKA2/SKA1/DUF3161/	SKA2	SKA2/SKA1/DUF3161/	OG0006024	Spis_XP_022802435_1	56.8294	-0.538753	0.262502	0.0106281	0.0369896	SKA2/DUF3161/	spindle_and_kinetochore_associated_complex_subunit_2	NA	FALSE	FALSE	FALSE
1308	Nvec_vc1.1_XM_032383591.2	1.47033e-33	0.579289	0.299	0.191	2.43118e-29	NDUFA10	dNK/	NDUFA10	dNK/	OG0003807	Spis_XP_022794498_1	298.255	0.633982	0.176682	6.26508e-05	0.000490054	dNK/	NADH_ubiquinone_oxidoreductase_subunit_A10	NA	FALSE	FALSE	FALSE
1309	Nvec_vc1.1_XM_032383592.2	2.59615e-18	-1.03053	0.039	0.085	4.29274e-14	ZDHHC17	Ank_4/Ank_2/DHHC/	ZDHHC17	Ank_4/Ank_2/DHHC/	OG0003800	Spis_XP_022809533_1	422.695	0.425442	0.129599	0.000384562	0.002328	Ank_4/Ank_2/DHHC/	palmitoyltransferase akr1-like isoform X1	NA	FALSE	FALSE	FALSE
1310	Nvec_vc1.1_XM_032383602.2	2.79137e-08	0.388808	0.17	0.141	0.000461552	RAF1	Pkinase_Tyr/	RAF1	Pkinase_Tyr/	OG0003841	Spis_XP_022791284_1	1553.11	1.91846	0.152536	8.47527e-38	4.35647e-35	Pkinase_Tyr/	Pkinase.HG201.0:NA	NA	FALSE	FALSE	FALSE
1311	Nvec_vc1.1_XM_032383621.2	1.59503e-45	-0.963834	0.119	0.235	2.63738e-41					OG0003815	Spis_XP_022793663_1	563.147	0.373787	0.130721	0.00191117	0.0090338			NA	FALSE	FALSE	FALSE
1312	Nvec_vc1.1_XM_032383622.2	1.38862e-19	1.58111	0.05	0.017	2.29608e-15	GRASP	PH/PDZ_6/	GRASP	PH/PDZ_6/	OG0003835	Spis_XP_022806447_1	1358.86	0.327648	0.102365	0.000740839	0.0040772	PH/PDZ/	PDZ.HG6.0:CYTIP/GRASP	NA	FALSE	FALSE	FALSE
1313	Nvec_vc1.1_XM_032383642.2	0	2.12345	0.539	0.169	0					OG0003823	Spis_XP_022785287_1	14093	2.672	0.319895	3.58622e-18	3.05362e-16			NA	FALSE	FALSE	FALSE
1314	Nvec_vc1.1_XM_032383649.2	1.23229e-16	1.05982	0.084	0.042	2.03759e-12	MDM2	C1_2/C1_2/zf-C3HC4_3/	MDM2	C1_2/C1_2/zf-C3HC4_3/	OG0001371	Spis_XP_022779277_1	1192.89	1.45659	0.227891	1.03205e-11	3.59218e-10	C1_2/zf-C3HC4_3/	MDM2_proto_oncogene	NA	FALSE	FALSE	FALSE
1315	Nvec_vc1.1_XM_032383658.2	9.65876e-09	-1.45829	0.013	0.031	0.000159708	HMCN1	Laminin_G_3/TSP_1/TSP_1/TSP_1/TSP_1/TSP_1/TSP_1/TSP_1/TSP_1/TSP_1/TSP_1/TSP_1/TSP_1/TSP_1/TSP_1/TSP_1/TSP_1/TSP_1/TSP_1/fn3/fn3/fn3/fn3/fn3/fn3/Ion_trans_2/	HMCN1	Laminin_G_3/TSP_1/TSP_1/TSP_1/TSP_1/TSP_1/TSP_1/TSP_1/TSP_1/TSP_1/TSP_1/TSP_1/TSP_1/TSP_1/TSP_1/TSP_1/TSP_1/TSP_1/TSP_1/fn3/fn3/fn3/fn3/fn3/fn3/Ion_trans_2/	OG0003799	Spis_XP_022795624_1	193.43	-0.692889	0.338148	0.00723167	0.0272439	Laminin_G_3/TSP_1/TSP_1/TSP_1/TSP_1/TSP_1/TSP_1/TSP_1/TSP_1/TSP_1/TSP_1/TSP_1/TSP_1/TSP_1/TSP_1/fn3/fn3/fn3/fn3/fn3/fn3/	Laminin.HG4.26:NA	NA	FALSE	FALSE	FALSE
1316	Nvec_vc1.1_XM_032383673.2	4.88495e-14	-0.772217	0.061	0.107	8.07727e-10	ARHGAP11A	RhoGAP/	ARHGAP11A	RhoGAP/	OG0003817	Spis_XP_022802449_1	137.728	-1.00429	0.512865	0.00449993	0.0184687	RhoGAP/	Rho_GTPase_activating_protein_11A	NA	FALSE	FALSE	FALSE
1317	Nvec_vc1.1_XM_032383717.2	1.39112e-54	0.465655	0.643	0.508	2.30022e-50		bZIP_2/		bZIP_2/	OG0006520	Spis_XP_022788130_1	4084.32	1.23208	0.226254	4.88511e-09	1.07814e-07		bZIP.like:DBP/HLF/NFIL3/TEF	NA	TRUE	FALSE	FALSE
1318	Nvec_vc1.1_XM_032383741.2	1.27221e-297	4.27016	0.233	0.016	2.1036e-293	CRB1		CRB1		OG0001598	Spis_XP_022799529_1	9774.52	1.52434	0.28906	6.93915e-09	1.48228e-07		nephronectin	NA	FALSE	FALSE	FALSE
1319	Nvec_vc1.1_XM_032383750.2	4.65324e-12	-0.840436	0.043	0.08	7.69413e-08	DTWD2	DTW/	DTWD2	DTW/	OG0006527	Spis_XP_022778924_1	531.458	0.325346	0.118886	0.003303	0.0142747	DTW/	DTW_domain_containing_2	NA	FALSE	FALSE	FALSE
1320	Nvec_vc1.1_XM_032383905.2	1.42643e-124	-1.89869	0.081	0.271	2.3586e-120	HEY2	HLH/	HEY2	HLH/	OG0003526	Spis_XP_022804497_1	30.76	-0.784712	0.30379	0.00138534	0.00693316	HEY1/HEY2/HEYL	HLH.HEY1/HEY2/HEYL	NA	TRUE	FALSE	FALSE
1321	Nvec_vc1.1_XM_032383907.2	3.7228e-07	-0.440225	0.1	0.136	0.00615566	ATF2	bZIP_1/	ATF2	bZIP_1/	OG0003578	Spis_XP_022791813_1	5473.08	0.706841	0.219161	0.000204204	0.0013472	ATF2/ATF7/CREB5	bZIP.ATF2/ATF7/CREB5	NA	TRUE	FALSE	FALSE
1322	Nvec_vc1.1_XM_032383979.2	5.15708e-25	1.12369	0.113	0.06	8.52724e-21	TP73	P53/	TP73	P53/	OG0002958	Spis_XP_022798783_1	3690.77	1.00135	0.235381	2.35283e-06	2.75773e-05	TP53/TP63/TP73	P53.TP53/TP63/TP73	NA	TRUE	FALSE	FALSE
1323	Nvec_vc1.1_XM_032384018.2	2.72901e-09	-3.83161	0.005	0.017	4.51242e-05	GGT1	G_glu_transpept/	GGT1	G_glu_transpept/	OG0002968	Spis_XP_022798792_1	15.4004	-1.52781	0.561033	0.000241973	0.00156409	G_glu_transpept/	gamma_glutamyltransferase_1	NA	FALSE	FALSE	FALSE
1324	Nvec_vc1.1_XM_032384057.2	1.98201e-37	1.68646	0.09	0.03	3.27725e-33					OG0002925	Spis_XP_022801821_1	114.996	0.862434	0.394364	0.00349395	0.0149633			NA	FALSE	FALSE	FALSE
1325	Nvec_vc1.1_XM_032384058.2	3.12788e-17	0.572834	0.153	0.115	5.17195e-13	CASP3	Peptidase_C14/	CASP3	Peptidase_C14/	OG0000370	Spis_XP_022784432_1	501.425	1.78914	0.280869	6.491e-12	2.33524e-10	Peptidase_C14/	caspase_3	NA	FALSE	FALSE	FALSE
1326	Nvec_vc1.1_XM_032384120.2	3.26418e-12	-0.970552	0.036	0.071	5.39732e-08	SSH2	DSPc/	SSH2	DSPc/	OG0012565	Spis_XP_022786204_1	296.053	-0.438157	0.160092	0.00220246	0.0101819	Rhodanese/DSPc/	serine_threonine_tyrosine_interacting_like_1	NA	FALSE	FALSE	FALSE
1327	Nvec_vc1.1_XM_032384128.2	9.18585e-07	-0.327831	0.108	0.142	0.0151888	TOM1L2	VHS/GAT/	TOM1L2	VHS/GAT/	OG0010956	Spis_XP_022785016_1	3577.89	0.385187	0.1724	0.0108248	0.037523	VHS/GAT/	target_of_myb1_like_2_membrane_trafficking_protein	NA	FALSE	FALSE	FALSE
1328	Nvec_vc1.1_XM_032384172.2	7.26901e-16	1.20561	0.067	0.033	1.20193e-11	ZNF711	zf-C2H2_6/zf-C2H2/zf-C2H2/zf-C2H2/zf-C2H2/zf-C2H2/zf-C2H2/zf-C2H2/zf-C2H2/	ZNF711	zf-C2H2_6/zf-C2H2/zf-C2H2/zf-C2H2/zf-C2H2/zf-C2H2/zf-C2H2/zf-C2H2/zf-C2H2/	OG0006821	Spis_XP_022781961_1	774.66	0.940021	0.272803	6.34789e-05	0.000496063	zf-C2H2/zf-C2H2/zf-C2H2/zf-C2H2/zf-C2H2/zf-C2H2/	PR_SET_domain_2	NA	FALSE	FALSE	FALSE
1329	Nvec_vc1.1_XM_032384181.2	7.06903e-07	-0.812848	0.034	0.057	0.0116886					OG0006809	Spis_XP_022784699_1	722.75	0.592914	0.17022	0.000104239	0.000760037			NA	FALSE	FALSE	FALSE
1330	Nvec_vc1.1_XM_032384208.2	3.33486e-23	-1.0207	0.07	0.134	5.51419e-19	KIF3B	Kinesin/	KIF3B	Kinesin/	OG0006775	Spis_XP_022791929_1	315.324	1.07878	0.334051	0.000108394	0.000785654	Kinesin/Kinesin/	kinesin_family_member_3B	NA	FALSE	FALSE	FALSE
1331	Nvec_vc1.1_XM_032384221.2	0	3.61643	0.445	0.054	0	ETV6	Ets/	ETV6	Ets/	OG0006794	Spis_XP_022785671_1	13401.7	3.58522	0.307119	4.71762e-33	1.75896e-30	ETV6/ETV7	Ets.ETV6/ETV7	NA	TRUE	FALSE	FALSE
1332	Nvec_vc1.1_XM_032384295.2	1.5234e-16	1.68681	0.05	0.02	2.51894e-12	SCD5	FA_desaturase/	SCD5	FA_desaturase/	OG0010543	Spis_XP_022807508_1	1882.64	-1.81798	0.416236	4.10037e-07	5.85762e-06	FA_desaturase/	FA_desaturase.HG3.1:SCD5	NA	FALSE	FALSE	FALSE
1333	Nvec_vc1.1_XM_032384297.2	1.23079e-162	-0.705474	0.709	0.875	2.03511e-158	YWHAB	14-3-3/	YWHAB	14-3-3/	OG0010534	Spis_XP_022782565_1	6152.27	-0.424847	0.12678	0.000302002	0.00188716	14-3-3/	tyrosine_3_monooxygenase_tryptophan_5_monooxygenase_activation_protein_beta	NA	FALSE	FALSE	FALSE
1334	Nvec_vc1.1_XM_032384320.2	2.17497e-08	-0.51049	0.053	0.082	0.000359632	CRBN		CRBN		OG0010519	Spis_XP_022788152_1	375.608	-0.761039	0.198468	1.83539e-05	0.000167527		cereblon	NA	FALSE	FALSE	FALSE
1335	Nvec_vc1.1_XM_032384420.2	1.17883e-43	-1.09136	0.123	0.234	1.9492e-39	SP9	zf-C2H2/zf-C2H2/zf-C2H2_4/	SP9	zf-C2H2/zf-C2H2/zf-C2H2_4/	OG0003264	Spis_XP_022785137_1	39.4355	-1.31106	0.450453	0.000198043	0.00131289	islike:SP8/SP9	zf-C2H2.SP1/SP2/SP3/SP4/SP5/SP6/SP7/SP8/SP9	NA	TRUE	FALSE	FALSE
1336	Nvec_vc1.1_XM_032384447.2	1.26258e-36	-0.552384	0.304	0.434	2.08768e-32	SP3	zf-C2H2/zf-C2H2/zf-C2H2/	SP3	zf-C2H2/zf-C2H2/zf-C2H2/	OG0003267	Spis_XP_022785196_1	1071.1	-0.882025	0.130335	1.87685e-12	7.3427e-11	SP1/SP3/SP4	zf-C2H2.SP1/SP2/SP3/SP4/SP5/SP6/SP7/SP8/SP9	NA	TRUE	FALSE	FALSE
1337	Nvec_vc1.1_XM_032384450.2	2.92143e-43	-0.548985	0.322	0.465	4.83058e-39	SP5	zf-C2H2/zf-C2H2/zf-C2H2/	SP5	zf-C2H2/zf-C2H2/zf-C2H2/	OG0003265	Spis_XP_022785200_1	261.064	-0.882295	0.385359	0.00256769	0.0115831	SP5	zf-C2H2.SP1/SP2/SP3/SP4/SP5/SP6/SP7/SP8/SP9	NA	TRUE	FALSE	FALSE
1338	Nvec_vc1.1_XM_032384498.2	3.81747e-07	0.350572	0.215	0.179	0.00631219	C16orf89	DUF4735/	C16orf89	DUF4735/	OG0007590	Spis_XP_022798729_1	1603.17	1.12108	0.197297	1.52323e-09	3.71493e-08	DUF4735/	chromosome_16_open_reading_frame_89	NA	FALSE	FALSE	FALSE
1339	Nvec_vc1.1_XM_032384517.2	1.18756e-09	-0.374565	0.151	0.201	1.96363e-05	KLC4	TPR_12/TPR_12/TPR_10/TPR_10/	KLC4	TPR_12/TPR_12/TPR_10/TPR_10/	OG0007610	Spis_XP_022810576_1	2785.65	0.503281	0.209386	0.00466557	0.0190455	TPR_12/TPR_12/TPR_10/TPR_10/	kinesin_light_chain_4	NA	FALSE	FALSE	FALSE
1340	Nvec_vc1.1_XM_032384572.2	9.84219e-24	-1.18357	0.046	0.103	1.62741e-19	RTRAF	RLL/	RTRAF	RLL/	OG0007598	Spis_XP_022794331_1	971.507	0.372813	0.160558	0.00898378	0.0323159	RLL/	RNA_transcription_translation_and_transport_factor	NA	FALSE	FALSE	FALSE
1341	Nvec_vc1.1_XM_032384594.2	3.19174e-38	0.50296	0.133	0.146	5.27755e-34	HK2	Hexokinase_1/Hexokinase_2/	HK2	Hexokinase_1/Hexokinase_2/	OG0007039	Spis_XP_022782153_1	1333.65	1.66597	0.46399	1.17559e-05	0.000114479	Hexokinase_1/Hexokinase_2/	glucokinase	NA	FALSE	FALSE	FALSE
1342	Nvec_vc1.1_XM_032384616.2	1.62932e-31	-0.387704	0.758	0.816	2.69409e-27	FAXC	GST_N_4/GST_C_6/	FAXC	GST_N_4/GST_C_6/	OG0007049	Spis_XP_022799093_1	15881.4	-0.5897	0.170167	0.00011247	0.000809494	GST_N_4/GST_C_6/	failed_axon_connections_homolog_metaxin_like_GST_domain_containing	NA	FALSE	FALSE	FALSE
1343	Nvec_vc1.1_XM_032384628.2	1.72852e-08	-1.20196	0.016	0.036	0.00028581	RAB1B	Ras/	RAB1B	Ras/	OG0007025	Spis_XP_022796980_1	240.302	-0.955801	0.205171	3.89222e-07	5.60771e-06	Ras/	RAB1B_member_RAS_oncogene_family	NA	FALSE	FALSE	FALSE
1344	Nvec_vc1.1_XM_032384677.2	5.4969e-126	3.71174	0.111	0.009	9.08912e-122		RdRP/		RdRP/	OG0007017	Spis_XP_022793055_1	378.712	1.08058	0.186895	8.94596e-10	2.27655e-08	RdRP/	probable RNA-dependent RNA polymerase 1 isoform X2	NA	FALSE	FALSE	FALSE
1345	Nvec_vc1.1_XM_032384685.2	1.58047e-22	0.713134	0.239	0.177	2.61331e-18	SPRY2	Sprouty/	SPRY2	Sprouty/	OG0007016	Spis_XP_022781669_1	7947.16	1.07404	0.313286	5.51173e-05	0.000438709	Sprouty/	sprouty_RTK_signaling_antagonist_2	NA	FALSE	FALSE	FALSE
1346	Nvec_vc1.1_XM_032384711.2	3.61326e-19	-0.521861	0.176	0.255	5.97452e-15	RTF2	Rtf2/	RTF2	Rtf2/	OG0007070	Spis_XP_022785900_1	1440.21	0.366314	0.167174	0.0128741	0.043197	Rtf2/	replication_termination_factor_2	NA	FALSE	FALSE	FALSE
1347	Nvec_vc1.1_XM_032384723.2	2.70976e-11	-0.686455	0.064	0.105	4.4806e-07	SMARCD1	DEK_C/SWIB/	SMARCD1	DEK_C/SWIB/	OG0007037	Spis_XP_022779407_1	316.976	-0.72028	0.322309	0.00420302	0.0174621	DEK_C/SWIB/	SWI_SNF_related_matrix_associated_actin_dependent_regulator_of_chromatin_subfamily_d_member_1	NA	FALSE	FALSE	FALSE
1348	Nvec_vc1.1_XM_032384850.2	1.62087e-100	0.967432	0.442	0.291	2.68011e-96	CNDP2	Peptidase_M20/M20_dimer/	CNDP2	Peptidase_M20/M20_dimer/	OG0007435	Spis_XP_022778610_1	3965.3	-0.56326	0.29256	0.0135846	0.0451377	Peptidase_M20/M20_dimer/	carnosine_dipeptidase_2	NA	FALSE	FALSE	FALSE
1349	Nvec_vc1.1_XM_032384861.2	1.7394e-35	-0.77672	0.187	0.296	2.8761e-31	NEK4	Pkinase/	NEK4	Pkinase/	OG0008467	Spis_XP_022786381_1	974.982	-1.4665	0.21522	5.90424e-13	2.51369e-11	Pkinase/	Pkinase.HG171.0:STKLD1	NA	FALSE	FALSE	FALSE
1350	Nvec_vc1.1_XM_032384966.2	1.44989e-40	2.79739	0.045	0.006	2.3974e-36	GRM4	ANF_receptor/ANF_receptor/ANF_receptor/	GRM4	ANF_receptor/ANF_receptor/ANF_receptor/	OG0008596	Spis_XP_022802452_1	1790.95	0.609962	0.239274	0.00226924	0.0104474	ANF_receptor/ANF_receptor/	ANF_receptor.HG9.1:NA	NA	FALSE	FALSE	FALSE
1351	Nvec_vc1.1_XM_032385005.2	2.1952e-62	4.38735	0.049	0.003	3.62977e-58	C2	Sushi/Sushi/Sushi/Sushi/VWA/Trypsin/	C2	Sushi/Sushi/Sushi/Sushi/VWA/Trypsin/	OG0000783	Spis_XP_022788979_1	645.735	0.832225	0.219609	1.98916e-05	0.000180079	Sushi/Sushi/Sushi/Sushi/Sushi/Sushi/VWA/Trypsin/	CUB_and_Sushi_multiple_domains_1	NA	FALSE	FALSE	FALSE
1352	Nvec_vc1.1_XM_032385023.2	6.06478e-18	-0.889764	0.066	0.121	1.00281e-13	MAP2K7	Pkinase/	MAP2K7	Pkinase/	OG0008614	Spis_XP_022786407_1	5892.39	0.402251	0.11802	0.000267964	0.00170477	Pkinase/	Pkinase.HG36.1:MAP2K7	NA	FALSE	FALSE	FALSE
1353	Nvec_vc1.1_XM_032385110.2	1.90146e-15	-0.714325	0.07	0.12	3.14406e-11	CUZD1	Ig_3/fn3/Zona_pellucida/	CUZD1	Ig_3/fn3/Zona_pellucida/	OG0009179	Spis_XP_022793175_1	802.315	-1.15843	0.355279	8.51565e-05	0.000638298	I-set/Ig_3/fn3/fn3/Zona_pellucida/	fibronectin.HG16.5:like:LY75/MRC1/MRC2/PLA2R1/SEL1L:likeclu:7/8	NA	FALSE	FALSE	FALSE
1354	Nvec_vc1.1_XM_032385126.2	1.19221e-08	0.258332	0.246	0.225	0.000197132		PPI_Ypi1/		PPI_Ypi1/	OG0009138	Spis_XP_022792583_1	941.012	0.870886	0.147337	4.73727e-10	1.25781e-08	PPI_Ypi1/	protein_phosphatase_1_regulatory_inhibitor_subunit_11	NA	FALSE	FALSE	FALSE
1355	Nvec_vc1.1_XM_032385150.2	2.25017e-12	-1.66746	0.011	0.033	3.72065e-08	FUT11	Glyco_tran_10_N/Glyco_transf_10/	FUT11	Glyco_tran_10_N/Glyco_transf_10/	OG0009152	Spis_XP_022793215_1	313.046	0.861737	0.169228	4.78182e-08	8.55168e-07	Glyco_tran_10_N/Glyco_transf_10/	fucosyltransferase_11	NA	FALSE	FALSE	FALSE
1356	Nvec_vc1.1_XM_032385153.2	3.639e-42	0.939319	0.33	0.242	6.01709e-38	BTG1	BTG/	BTG1	BTG/	OG0009188	Spis_XP_022793289_1	5196.29	1.91982	0.282155	3.17879e-13	1.40943e-11	BTG/	BTG_anti_proliferation_factor_1	NA	FALSE	FALSE	FALSE
1357	Nvec_vc1.1_XM_032385177.2	2.37683e-08	1.23425	0.016	0.005	0.000393009					OG0003976	Spis_XP_022798554_1	1270.51	1.10741	0.430191	0.000761645	0.00416965		kielin_cysteine_rich_BMP_regulator	NA	FALSE	FALSE	FALSE
1358	Nvec_vc1.1_XM_032385181.2	1.06479e-17	-0.829193	0.079	0.136	1.76063e-13	DDX23	DEAD/Helicase_C/	DDX23	DEAD/Helicase_C/	OG0003239	Spis_XP_022787329_1	3338.85	0.390667	0.147265	0.00335766	0.0144677	DEAD/Helicase_C/	DEAD.HG4.2:DDX23	NA	FALSE	FALSE	FALSE
1359	Nvec_vc1.1_XM_032385220.2	2.38596e-35	-0.972867	0.092	0.184	3.94518e-31	FUT8		FUT8		OG0003236	Spis_XP_022807317_1	981.416	0.296956	0.123709	0.00938119	0.0334251		fucosyltransferase_8	NA	FALSE	FALSE	FALSE
1360	Nvec_vc1.1_XM_032385285.2	2.5594e-12	-0.641865	0.082	0.129	4.23196e-08					OG0003193	Spis_XP_022799036_1	78.4973	-1.122	0.271313	3.34064e-06	3.76748e-05			NA	FALSE	FALSE	FALSE
1361	Nvec_vc1.1_XM_032385316.2	1.42097e-10	-0.604535	0.093	0.136	2.34957e-06	SLC11A2	Nramp/	SLC11A2	Nramp/	OG0003183	Spis_XP_022810040_1	2161.49	0.694485	0.399016	0.0150001	0.0487419	Nramp/	solute_carrier_family_11_member_2	NA	FALSE	FALSE	FALSE
1362	Nvec_vc1.1_XM_032385387.2	2.13663e-44	-0.666976	0.258	0.397	3.53292e-40	UBE2D3	UQ_con/	UBE2D3	UQ_con/	OG0012349	Spis_XP_022798481_1	2189.41	0.433004	0.144424	0.000984865	0.00517198	UQ_con/	ubiquitin_conjugating_enzyme_E2_D3	NA	FALSE	FALSE	FALSE
1363	Nvec_vc1.1_XM_032385496.2	2.45368e-12	-2.41329	0.009	0.028	4.05715e-08	PTF1A	HLH/	PTF1A	HLH/	OG0004039	Spis_XP_022792346_1	141.897	-0.881011	0.262107	9.37579e-05	0.000692851	PTF1A	HLH.PTF1A	NA	TRUE	FALSE	FALSE
1364	Nvec_vc1.1_XM_032385499.2	9.54924e-59	-0.946228	0.181	0.327	1.57897e-54	DR1	CBFD_NFYB_HMF/	DR1	CBFD_NFYB_HMF/	OG0004026	Spis_XP_022788333_1	638.542	0.437628	0.150053	0.00126095	0.00640862	DR1	NFYB_NFYC.DR1	NA	TRUE	FALSE	FALSE
1365	Nvec_vc1.1_XM_032385509.2	1.57503e-65	-0.977702	0.18	0.338	2.60431e-61	THYN1	EVE/	THYN1	EVE/	OG0004032	Spis_XP_022780739_1	448.507	-0.727782	0.205239	6.04847e-05	0.000475529	EVE/	thymocyte_nuclear_protein_1	NA	FALSE	FALSE	FALSE
1366	Nvec_vc1.1_XM_032385528.2	7.83456e-51	1.54945	0.139	0.065	1.29544e-46	CSRNP2	CSRNP_N/CSRNP_N/	CSRNP2	CSRNP_N/CSRNP_N/	OG0004081	Spis_XP_022800590_1	3179.31	2.00574	0.461019	3.90725e-07	5.62608e-06	CSRNP_N/CSRNP_N/	cysteine_and_serine_rich_nuclear_protein_1	NA	FALSE	FALSE	FALSE
1367	Nvec_vc1.1_XM_032385535.2	1.14e-17	-1.57733	0.016	0.048	1.88499e-13	MFSD6	MFS_1_like/	MFSD6	MFS_1_like/	OG0004010	Spis_XP_022787288_1	56.461	-0.819885	0.275219	0.000381408	0.00231232	MFS_1_like/	major_facilitator_superfamily_domain_containing_6	NA	FALSE	FALSE	FALSE
1368	Nvec_vc1.1_XM_032385536.2	2.18031e-60	1.84572	0.145	0.057	3.60514e-56	CDC27	ANAPC3/TPR_8/TPR_1/TPR_8/	CDC27	ANAPC3/TPR_8/TPR_1/TPR_8/	OG0004047	Spis_XP_022797583_1	708.766	0.339339	0.147985	0.010854	0.0375925	ANAPC3/TPR_8/TPR_1/TPR_8/	cell_division_cycle_27	NA	FALSE	FALSE	FALSE
1369	Nvec_vc1.1_XM_032385537.2	0	6.24246	0.689	0.055	0	GBP3	GBP/Peptidase_S74/	GBP3	GBP/Peptidase_S74/	OG0000955	Spis_XP_022786035_1	3815.6	4.27566	0.444492	5.75123e-24	9.07219e-22	GBP/Peptidase_S74/		NA	FALSE	FALSE	FALSE
1370	Nvec_vc1.1_XM_032385547.2	1.52319e-09	-0.654242	0.064	0.101	2.51859e-05	PRKAG2	CBS/CBS/CBS/CBS/	PRKAG2	CBS/CBS/CBS/CBS/	OG0004051	Spis_XP_022785626_1	3114.13	-0.354304	0.148995	0.00824835	0.0301912	CBS/CBS/CBS/	protein_kinase_AMP_activated_non_catalytic_subunit_gamma_2	NA	FALSE	FALSE	FALSE
1371	Nvec_vc1.1_XM_032385559.2	1.46355e-12	-1.49185	0.011	0.035	2.41999e-08	CDK14	Pkinase/	CDK14	Pkinase/	OG0004088	Spis_XP_022802438_1	919.903	-0.391013	0.143359	0.00268656	0.0120136	Pkinase/	Pkinase.HG57.4:CDK14/CDK15	NA	FALSE	FALSE	FALSE
1372	Nvec_vc1.1_XM_032385587.2	6.72591e-14	-6.24983	0	0.011	1.11213e-09					OG0004062	Spis_XP_022788500_1	9.29272	-3.79322	0.655197	9.12481e-11	2.78436e-09			NA	FALSE	FALSE	FALSE
1373	Nvec_vc1.1_XM_032385606.2	1.33843e-06	-1.2144	0.011	0.026	0.0221309	KCNAB2	Aldo_ket_red/	KCNAB2	Aldo_ket_red/	OG0004093	Spis_XP_022791866_1	118.959	-0.774546	0.220743	6.42721e-05	0.00050109	Aldo_ket_red/	potassium_voltage_gated_channel_subfamily_A_regulatory_beta_subunit_2	NA	FALSE	FALSE	FALSE
1374	Nvec_vc1.1_XM_032385611.2	2.58933e-32	-0.871279	0.116	0.21	4.28146e-28	ERICH2		ERICH2		OG0004016	Spis_XP_022788512_1	784.051	-0.64555	0.203573	0.000282521	0.00178444		glutamate_rich_2	NA	FALSE	FALSE	FALSE
1375	Nvec_vc1.1_XM_032385632.2	7.85549e-12	3.74099	0.01	0.001	1.29891e-07					OG0000138	Spis_XP_022778096_1	3.07631	1.1612	1.02026	0.0135581	0.0450741			NA	FALSE	FALSE	FALSE
1376	Nvec_vc1.1_XM_032385660.2	2.1787e-10	-1.05394	0.035	0.057	3.60248e-06	CUBN	CUB/CUB/CUB/F5_F8_type_C/CUB/	CUBN	CUB/CUB/CUB/F5_F8_type_C/CUB/	OG0002754	Spis_XP_022788182_1	25.2434	-0.779081	0.332102	0.00273966	0.0122133	CUB/CUB/CUB/F5_F8_type_C/CUB/	cubilin	NA	FALSE	FALSE	FALSE
1377	Nvec_vc1.1_XM_032385682.2	4.31337e-17	-0.726727	0.078	0.134	7.13216e-13					OG0002750	Spis_XP_022784604_1	1189.66	0.767492	0.219351	6.74812e-05	0.000522194		nucleolin 2-like	NA	FALSE	FALSE	FALSE
1378	Nvec_vc1.1_XM_032385693.2	6.74098e-65	-1.22052	0.107	0.245	1.11462e-60	PLGRKT	DUF2368/	PLGRKT	DUF2368/	OG0002732	Spis_XP_022807878_1	1823.02	1.38536	0.368464	9.58697e-06	9.5474e-05	DUF2368/	plasminogen_receptor_with_a_C_terminal_lysine	NA	FALSE	FALSE	FALSE
1379	Nvec_vc1.1_XM_032385697.2	4.31826e-49	-0.986391	0.123	0.246	7.14024e-45					OG0002776	Spis_XP_022783154_1	3326.91	-0.947555	0.236743	7.28102e-06	7.50927e-05		trichohyalin-like	NA	FALSE	FALSE	FALSE
1380	Nvec_vc1.1_XM_032385736.2	1.93055e-26	-1.41794	0.034	0.09	3.19216e-22	BTBD19	BTB/BACK/	BTBD19	BTB/BACK/	OG0002778	Spis_XP_022798151_1	276.133	-0.896033	0.230651	1.25213e-05	0.000120644	BTB/BACK/	BTB.HG4.15:BTBD19	NA	FALSE	FALSE	FALSE
1381	Nvec_vc1.1_XM_032385818.2	1.81497e-08	-1.24638	0.012	0.03	0.000300105	UTRN	CH/CH/	UTRN	CH/CH/	OG0012057	Spis_XP_022785544_1	296.801	-3.45647	0.517665	6.11065e-13	2.5926e-11	CH/CH/Spectrin/	Spectrin.HG3.0:like:DMD/DRP2/UTRN:likeclu:2	NA	FALSE	FALSE	FALSE
1382	Nvec_vc1.1_XM_032385893.2	3.91193e-13	-5.33316	0	0.01	6.46838e-09					OG0004249	Spis_XP_022788267_1	9.06125	-1.06551	0.470332	0.00187869	0.00891626			NA	FALSE	FALSE	FALSE
1383	Nvec_vc1.1_XM_032385897.2	8.1737e-15	-1.43116	0.024	0.057	1.35152e-10	MTF2	PHD/zf-MYND/	MTF2	PHD/zf-MYND/	OG0001551	Spis_XP_022794859_1	4051.55	1.04951	0.134999	1.06161e-15	6.87479e-14	PHD/zf-MYND/	PHD.HG7.1:like:MTF2/PHF1/PHF19:likeclu:2	NA	FALSE	FALSE	FALSE
1384	Nvec_vc1.1_XM_032385969.2	5.30924e-12	-1.00155	0.033	0.066	8.77884e-08	HSD17B14	adh_short_C2/	HSD17B14	adh_short_C2/	OG0005989	Spis_XP_022805400_1	113.993	-3.50609	0.676114	3.51098e-09	8.00725e-08	FolB/HPPK/adh_short_C2/	sterol_dehydrogenase.HG1.28:like:DCXR:likeclu:22	NA	FALSE	FALSE	FALSE
1385	Nvec_vc1.1_XM_032385986.2	2.02892e-10	0.638994	0.11	0.076	3.35482e-06	RAB3D	Ras/	RAB3D	Ras/	OG0005988	Spis_XP_022781488_1	249.64	0.882765	0.447022	0.00563811	0.0222415	Ras/	RAB3A_member_RAS_oncogene_family	NA	FALSE	FALSE	FALSE
1386	Nvec_vc1.1_XM_032385987.2	2.60343e-25	-1.12032	0.047	0.106	4.30476e-21	CRY1	DNA_photolyase/FAD_binding_7/	CRY1	DNA_photolyase/FAD_binding_7/	OG0008656	Spis_XP_022808227_1	456.279	-0.610291	0.235797	0.00202099	0.00947827	DNA_photolyase/FAD_binding_7/	cryptochrome_circadian_regulator_1	NA	FALSE	FALSE	FALSE
1387	Nvec_vc1.1_XM_032385993.2	2.4101e-30	-0.702158	0.152	0.251	3.98511e-26	CIAO1	WD40/WD40/WD40/WD40/WD40/WD40/	CIAO1	WD40/WD40/WD40/WD40/WD40/WD40/	OG0008655	Spis_XP_022786433_1	1090.44	-0.32647	0.121021	0.00369379	0.0156908	WD40/WD40/WD40/WD40/WD40/WD40/WD40/	cytosolic_iron_sulfur_assembly_component_1	NA	FALSE	FALSE	FALSE
1388	Nvec_vc1.1_XM_032385994.1	1.49239e-54	-1.57283	0.054	0.155	2.46766e-50	SET	NAP/	SET	NAP/	OG0008684	Spis_XP_022781912_1	423.82	-0.89258	0.303038	0.000374477	0.00227928	NAP/	NAP.HG1.0:SET/SETSIP	NA	FALSE	FALSE	FALSE
1389	Nvec_vc1.1_XM_032386029.2	1.91551e-09	-0.388799	0.128	0.173	3.16729e-05	SLC44A4	Choline_transpo/	SLC44A4	Choline_transpo/	OG0008646	Spis_XP_022779842_1	6100.74	-1.03987	0.19578	1.31214e-08	2.66839e-07	Choline_transpo/	solute_carrier_family_44_member_4	NA	FALSE	FALSE	FALSE
1390	Nvec_vc1.1_XM_032386172.2	1.98258e-26	-1.2215	0.044	0.104	3.2782e-22	METTL4	MT-A70/MT-A70/	METTL4	MT-A70/MT-A70/	OG0002210	Spis_XP_022783120_1	96.2753	-0.672613	0.267249	0.00213929	0.00994508	MT-A70/MT-A70/	methyltransferase_like_4	NA	FALSE	FALSE	FALSE
1391	Nvec_vc1.1_XM_032386249.2	3.99924e-16	0.868447	0.103	0.057	6.61274e-12	USP4	DUSP/Ubiquitin_3/UCH/USP7_C2/	USP4	DUSP/Ubiquitin_3/UCH/USP7_C2/	OG0001793	Spis_XP_022783386_1	5508.64	0.601024	0.212691	0.000998656	0.00523428	DUSP/Ubiquitin_3/UCH/USP7_C2/	ubiquitin_specific_peptidase_4	NA	FALSE	FALSE	FALSE
1392	Nvec_vc1.1_XM_032386250.2	4.04679e-07	-0.411142	0.136	0.176	0.00669137	UBN2	HUN/UBN_AB/	UBN2	HUN/UBN_AB/	OG0009542	Spis_XP_022800720_1	1877.27	-0.433986	0.170069	0.00385929	0.0162647	HUN/UBN_AB/	ubinuclein_2	NA	FALSE	FALSE	FALSE
1393	Nvec_vc1.1_XM_032386270.2	1.05477e-103	5.68193	0.07	0.002	1.74407e-99	CNTN6	fn3/	CNTN6	fn3/	OG0009495	Spis_XP_022800690_1	1849.81	1.06426	0.260745	4.53832e-06	4.94373e-05	fn3/fn3/fn3/	fibronectin.HG20.5:like:ITGB4/SDK1/SDK2:likeclu:3/8	NA	FALSE	FALSE	FALSE
1394	Nvec_vc1.1_XM_032386287.2	1.98585e-210	4.52242	0.166	0.011	3.28361e-206					OG0001796	Spis_XP_022800769_1	2097.15	4.89448	0.412951	9.53142e-35	4.18838e-32	Patatin/		NA	FALSE	FALSE	FALSE
1395	Nvec_vc1.1_XM_032386292.2	1.98795e-59	6.21701	0.037	0	3.28708e-55	TLL1	CUB/CUB/Ldl_recept_a/Ldl_recept_a/FXa_inhibition/EGF_CA/FXa_inhibition/FXa_inhibition/EGF_CA/EGF_CA/EGF_CA/EGF_CA/EGF_CA/Trypsin/	TLL1	CUB/CUB/Ldl_recept_a/Ldl_recept_a/FXa_inhibition/EGF_CA/FXa_inhibition/FXa_inhibition/EGF_CA/EGF_CA/EGF_CA/EGF_CA/EGF_CA/Trypsin/	OG0009540	Spis_XP_022787226_1	23316.8	0.816894	0.278907	0.000450909	0.00266027	CUB/Ldl_recept_a/Ldl_recept_a/FXa_inhibition/EGF_CA/FXa_inhibition/EGF_CA/EGF_CA/cEGF/EGF_CA/Trypsin/	transmembrane_serine_protease_15	NA	FALSE	FALSE	FALSE
1396	Nvec_vc1.1_XM_032386366.2	2.5787e-129	-0.993225	0.371	0.604	4.26388e-125	SGSM2	RUN/PH_RBD/RabGAP-TBC/	SGSM2	RUN/PH_RBD/RabGAP-TBC/	OG0005777	Spis_XP_022800523_1	665.749	-0.702123	0.260797	0.00118745	0.00607878	RUN/PH_RBD/RabGAP-TBC/	small_G_protein_signaling_modulator_1	NA	FALSE	FALSE	FALSE
1397	Nvec_vc1.1_XM_032386379.2	5.44994e-14	-0.315282	0.123	0.168	9.01148e-10	PHKG1	Pkinase/	PHKG1	Pkinase/	OG0005772	Spis_XP_022807822_1	1499.75	0.620324	0.199816	0.000378601	0.0022987	Pkinase/	Pkinase.HG143.0:PHKG1/PHKG2	NA	FALSE	FALSE	FALSE
1398	Nvec_vc1.1_XM_032386599.2	4.37836e-35	-2.67897	0.013	0.061	7.23962e-31	MYL1	EF-hand_7/EF-hand_7/	MYL1	EF-hand_7/EF-hand_7/	OG0011955	Spis_XP_022782542_1	52.916	-0.574573	0.230577	0.00294722	0.0129903	EF-hand_7/	myosin_light_chain_1	NA	FALSE	FALSE	FALSE
1399	Nvec_vc1.1_XM_032386678.2	1.04504e-06	-0.487984	0.069	0.099	0.0172797	KIAA1217	AIP3/	KIAA1217	AIP3/	OG0003617	Spis_XP_022782571_1	1964.96	0.605789	0.214719	0.00100026	0.00523933	AIP3/	SRC_kinase_signaling_inhibitor_1	NA	FALSE	FALSE	FALSE
1400	Nvec_vc1.1_XM_032386708.2	2.6028e-13	0.690568	0.132	0.085	4.30372e-09	NPEPPS	Peptidase_M1_N/Peptidase_M1/ERAP1_C/	NPEPPS	Peptidase_M1_N/Peptidase_M1/ERAP1_C/	OG0003605	Spis_XP_022788318_1	5946.1	0.928512	0.271883	7.20899e-05	0.000552473	Peptidase_M1_N/Peptidase_M1/ERAP1_C/	aminopeptidase_puromycin_sensitive	NA	FALSE	FALSE	FALSE
1401	Nvec_vc1.1_XM_032386715.2	2.1985e-12	-0.597478	0.104	0.156	3.63523e-08	MPND	RAMA/JAB/	MPND	RAMA/JAB/	OG0003604	Spis_XP_022790795_1	1538.43	-0.380462	0.160194	0.00759819	0.0283469	RAMA/JAB/	MPN_domain_containing	NA	FALSE	FALSE	FALSE
1402	Nvec_vc1.1_XM_032386718.2	1.18868e-11	0.278153	0.261	0.202	1.96548e-07	SOD2	Sod_Fe_N/Sod_Fe_C/	SOD2	Sod_Fe_N/Sod_Fe_C/	OG0003602	Spis_XP_022789717_1	189.371	-1.41323	0.440388	6.47985e-05	0.000504449	Sod_Fe_N/Sod_Fe_C/	superoxide_dismutase_2	NA	FALSE	FALSE	FALSE
1403	Nvec_vc1.1_XM_032386719.2	5.39291e-54	-6.19453	0.068	0.138	8.91717e-50	FKBP14	FKBP_C/EF-hand_7/	FKBP14	FKBP_C/EF-hand_7/	OG0003603	Spis_XP_022790776_1	220.69	-0.742597	0.246855	0.000399573	0.00240114	FKBP_C/EF-hand_7/	FKBP_prolyl_isomerase_9	NA	FALSE	FALSE	FALSE
1404	Nvec_vc1.1_XM_032386725.2	5.27854e-18	-0.61486	0.138	0.209	8.72806e-14	CHPF2	CHGN/	CHPF2	CHGN/	OG0003596	Spis_XP_022779314_1	670.842	0.490686	0.147152	0.000250473	0.00161179	CHGN/	Fringe.HG2.0:CHPF2/CHSY1/CHSY3	NA	FALSE	FALSE	FALSE
1405	Nvec_vc1.1_XM_032386771.2	7.14935e-54	5.17772	0.037	0.001	1.18215e-49					OG0003987	Spis_XP_022793104_1	356.492	1.78502	0.461726	3.56503e-06	4.00221e-05			NA	FALSE	FALSE	FALSE
1406	Nvec_vc1.1_XM_032386835.2	1.33184e-07	1.05389	0.034	0.016	0.00220219	TEX2	MMM1/	TEX2	MMM1/	OG0010710	Spis_XP_022799132_1	1656.27	0.633765	0.193096	0.000196315	0.00130389	MMM1/	testis_expressed_2	NA	FALSE	FALSE	FALSE
1407	Nvec_vc1.1_XM_032386876.2	1.89217e-19	-0.169399	0.477	0.567	3.1287e-15	AIMP2	Thioredoxin_16/GST_C/	AIMP2	Thioredoxin_16/GST_C/	OG0010682	Spis_XP_022800303_1	1079.58	0.321714	0.142729	0.0127217	0.0427672	Thioredoxin_16/	aminoacyl_tRNA_synthetase_complex_interacting_multifunctional_protein_2	NA	FALSE	FALSE	FALSE
1408	Nvec_vc1.1_XM_032386887.2	3.34342e-13	0.83805	0.099	0.062	5.52834e-09	HGS	VHS/FYVE/Hrs_helical/	HGS	VHS/FYVE/Hrs_helical/	OG0010689	Spis_XP_022794568_1	5970.16	1.06042	0.334004	0.000134016	0.00094225	VHS/FYVE/Hrs_helical/	hepatocyte_growth_factor_regulated_tyrosine_kinase_substrate	NA	FALSE	FALSE	FALSE
1409	Nvec_vc1.1_XM_032386923.2	1.10657e-13	-0.324184	0.273	0.348	1.82972e-09	ZFAND5	zf-A20/zf-AN1/	ZFAND5	zf-A20/zf-AN1/	OG0004335	Spis_XP_022797683_1	4310.11	0.558435	0.28445	0.0125524	0.0423019	zf-A20/zf-AN1/	zinc_finger_AN1_type_containing_6	NA	FALSE	FALSE	FALSE
1410	Nvec_vc1.1_XM_032386927.2	1.08232e-16	1.82976	0.038	0.013	1.78962e-12	P3H2	2OG-FeII_Oxy_3/	P3H2	2OG-FeII_Oxy_3/	OG0004333	Spis_XP_022805221_1	714.598	-1.91782	0.390234	2.76872e-08	5.24905e-07	2OG-FeII_Oxy_3/	prolyl_3_hydroxylase_1	NA	FALSE	FALSE	FALSE
1411	Nvec_vc1.1_XM_032386958.2	3.97705e-16	-0.430595	0.198	0.272	6.57605e-12	ACO1	Aconitase/Aconitase_C/	ACO1	Aconitase/Aconitase_C/	OG0004342	Spis_XP_022800195_1	18053	0.433396	0.203981	0.0121867	0.0413413	Aconitase/Aconitase_C/	aconitase_1	NA	FALSE	FALSE	FALSE
1412	Nvec_vc1.1_XM_032386979.2	6.87274e-09	-0.69181	0.056	0.09	0.000113641	STAMBP	USP8_dimer/JAB/	STAMBP	USP8_dimer/JAB/	OG0004320	Spis_XP_022803419_1	782.468	1.0485	0.229161	5.2491e-07	7.27718e-06	USP8_dimer/JAB/	STAM_binding_protein	NA	FALSE	FALSE	FALSE
1413	Nvec_vc1.1_XM_032386985.2	2.71276e-09	-1.12359	0.018	0.04	4.48555e-05					OG0004336	Spis_XP_022806227_1	55.5958	-1.34577	0.594124	0.00110898	0.00573075			NA	FALSE	FALSE	FALSE
1414	Nvec_vc1.1_XM_032387170.2	3.57396e-42	-0.853495	0.166	0.287	5.90955e-38	PLPP3	PAP2/	PLPP3	PAP2/	OG0002380	Spis_XP_022782171_1	228.701	-0.61685	0.257487	0.00346302	0.0148489	PAP2/PAP2/	phospholipid_phosphatase_3	NA	FALSE	FALSE	FALSE
1415	Nvec_vc1.1_XM_032387186.2	3.74759e-106	4.26256	0.09	0.007	6.19663e-102	SNAI1	zf-C2H2/zf-C2H2/zf-C2H2/zf-C2H2/	SNAI1	zf-C2H2/zf-C2H2/zf-C2H2/zf-C2H2/	OG0002400	Spis_XP_022782512_1	1476.24	0.558855	0.262301	0.00823993	0.0301667	zf-C2H2/zf-C2H2/zf-C2H2/zf-C2H2/	zinc finger protein SNAI2-like	NA	FALSE	FALSE	FALSE
1416	Nvec_vc1.1_XM_032387243.2	4.19626e-11	0.416012	0.223	0.183	6.93852e-07	MKNK2	Pkinase/	MKNK2	Pkinase/	OG0002374	Spis_XP_022782174_1	1485.29	2.72888	0.207321	1.01376e-40	7.55956e-38	Pkinase/	Pkinase.HG125.0:MKNK1/MKNK2	NA	FALSE	FALSE	FALSE
1417	Nvec_vc1.1_XM_032387255.2	1.008e-08	-0.610142	0.078	0.114	0.000166674	MYSM1	Myb_DNA-binding/SWIRM/JAB/	MYSM1	Myb_DNA-binding/SWIRM/JAB/	OG0002362	Spis_XP_022802344_1	350.468	0.647702	0.239784	0.00130881	0.00660527	MYSM1	Myb.MYSM1	NA	TRUE	FALSE	FALSE
1418	Nvec_vc1.1_XM_032387263.2	7.06477e-22	-0.391998	0.289	0.387	1.16816e-17	GIPC1	PDZ/	GIPC1	PDZ/	OG0002345	Spis_XP_022787030_1	1292.19	0.301401	0.131135	0.0121061	0.0411359	PDZ/	PDZ.HG17.0:GIPC1/GIPC2/GIPC3	NA	FALSE	FALSE	FALSE
1419	Nvec_vc1.1_XM_032387315.2	3.95856e-84	1.34469	0.308	0.144	6.54548e-80	ETV7	SAM_PNT/	ETV7	SAM_PNT/	OG0008990	Spis_XP_022797122_1	11322.8	0.560466	0.258523	0.0074467	0.0279129	SAM_PNT/	SAM.HG6.1:like:EHF/ELF3/ELF5/ERG/ETS1/ETS2/ETV6/ETV7/FLI1/GABPA/SAMD9/SPDEF:likeclu:2/4/5/6/7/8/10	NA	FALSE	FALSE	FALSE
1420	Nvec_vc1.1_XM_032387330.2	1.28154e-19	-1.27764	0.033	0.078	2.11902e-15	XRCC4	XRCC4/	XRCC4	XRCC4/	OG0008950	Spis_XP_022807098_1	127.63	-1.0947	0.362552	0.000208605	0.00137255	XRCC4/	X_ray_repair_cross_complementing_4	NA	FALSE	FALSE	FALSE
1421	Nvec_vc1.1_XM_032387440.2	4.08942e-16	-0.611871	0.136	0.2	6.76185e-12	METAP2	Peptidase_M24/	METAP2	Peptidase_M24/	OG0002709	Spis_XP_022805090_1	6936.11	0.431492	0.161687	0.00276794	0.0123283	Peptidase_M24/	methionyl_aminopeptidase_2	NA	FALSE	FALSE	FALSE
1422	Nvec_vc1.1_XM_048719383.1	1.37968e-06	0.92266	0.034	0.021	0.022813	SFMBT1	MBT/MBT/MBT/SLED/SAM_1/	SFMBT1	MBT/MBT/MBT/SLED/SAM_1/	OG0010741	Spis_XP_022780251_1	433.634	-0.901276	0.34362	0.000983413	0.00516649	MBT/MBT/MBT/SLED/SAM_1/	MBT.HG1.4:like:L3MBTL2/MBTD1/SFMBT1/SFMBT2:likeclu:5/6	NA	FALSE	FALSE	FALSE
1423	Nvec_vc1.1_XM_048719458.1	1.95235e-23	-0.957185	0.073	0.14	3.22821e-19	NUBP1	ParA/	NUBP1	ParA/	OG0010659	Spis_XP_022795443_1	2017.61	0.435531	0.138028	0.000576425	0.00328653	ParA/	nucleotide_binding_protein_1	NA	FALSE	FALSE	FALSE
1424	Nvec_vc1.1_XM_048719614.1	4.0325e-11	-1.41207	0.014	0.037	6.66775e-07	ARMC7	Arm/	ARMC7	Arm/	OG0011148	Spis_XP_022795413_1	299.929	-0.485293	0.228731	0.0104311	0.0364199	Arm/	armadillo_repeat_containing_7	NA	FALSE	FALSE	FALSE
1425	Nvec_vc1.1_XM_048719642.1	9.65258e-10	-0.478394	0.07	0.107	1.59605e-05	RBBP6	DWNN/zf-CCHC_2/U-box/	RBBP6	DWNN/zf-CCHC_2/U-box/	OG0011176	Spis_XP_022790225_1	3701.22	0.975807	0.233024	3.22984e-06	3.66098e-05	DWNN/zf-CCHC_2/	RB_binding_protein_6_ubiquitin_ligase	NA	FALSE	FALSE	FALSE
1426	Nvec_vc1.1_XM_048719697.1	1.26681e-74	1.27893	0.259	0.123	2.09467e-70	MAP3K2	DED/Death/Pkinase/	MAP3K2	DED/Death/Pkinase/	OG0010693	Spis_XP_022790772_1	2815.36	0.72834	0.154709	3.83208e-07	5.53403e-06	DED/Death/Pkinase/	Pkinase.HG17.1:like:MAP3K2/MAP3K3/MAP3K19:likeclu:4/5	NA	FALSE	FALSE	FALSE
1427	Nvec_vc1.1_XM_048719733.1	7.11983e-17	-1.05269	0.041	0.085	1.17726e-12	ADSL	Lyase_1/ADSL_C/	ADSL	Lyase_1/ADSL_C/	OG0010671	Spis_XP_022782359_1	216.508	-0.842505	0.336756	0.00155937	0.00765471	Lyase_1/ADSL_C/	adenylosuccinate_lyase	NA	FALSE	FALSE	FALSE
1428	Nvec_vc1.1_XM_048719740.1	1.31325e-10	0.833011	0.07	0.044	2.17146e-06	INTS1	DUF3677/	INTS1	DUF3677/	OG0010820	Spis_XP_022800276_1	2011.32	0.436591	0.147516	0.00110176	0.00569819	DUF3677/	integrator_complex_subunit_1	NA	FALSE	FALSE	FALSE
1429	Nvec_vc1.1_XM_048719750.1	2.8727e-19	-1.06501	0.056	0.107	4.75e-15	RNASEH2C	RNase_H2_suC/	RNASEH2C	RNase_H2_suC/	OG0010653	Spis_XP_022788435_1	37.4638	-1.5975	0.439947	1.10821e-05	0.000108822	RNase_H2_suC/	ribonuclease_H2_subunit_C	NA	FALSE	FALSE	FALSE
1430	Nvec_vc1.1_XM_048719751.1	2.01447e-222	3.80191	0.191	0.016	3.33093e-218	TECPR1	Hyd_WA/Hyd_WA/Hyd_WA/Pex24p/Hyd_WA/Hyd_WA/	TECPR1	Hyd_WA/Hyd_WA/Hyd_WA/Pex24p/Hyd_WA/Hyd_WA/	OG0010984	Spis_XP_022778952_1	1641.29	1.13183	0.221337	3.36367e-08	6.21888e-07	Pex24p/Hyd_WA/Hyd_WA/Pex24p/Hyd_WA/Hyd_WA/Hyd_WA/	tectonin_beta_propeller_repeat_containing_1	NA	FALSE	FALSE	FALSE
1431	Nvec_vc1.1_XM_048719770.1	2.17556e-07	-1.18357	0.013	0.03	0.00359729	NUBP2	ParA/	NUBP2	ParA/	OG0010743	Spis_XP_022780243_1	2320.61	0.722208	0.283284	0.00174105	0.00837446	ParA/	nucleotide_binding_protein_2	NA	FALSE	FALSE	FALSE
1432	Nvec_vc1.1_XM_048719872.1	1.56399e-17	-1.21088	0.033	0.074	2.58605e-13	ALG1	Glycos_transf_1/	ALG1	Glycos_transf_1/	OG0010923	Spis_XP_022802985_1	728.459	-0.385429	0.156445	0.0058642	0.0229888	Glyco_trans_1_4/	ALG1_chitobiosyldiphosphodolichol_beta_mannosyltransferase	NA	FALSE	FALSE	FALSE
1433	Nvec_vc1.1_XM_048719895.1	5.77066e-09	-0.688409	0.052	0.085	9.54179e-05	ACTR8	Actin/	ACTR8	Actin/	OG0011109	Spis_XP_022795405_1	845.861	0.36221	0.152253	0.00800535	0.0295194	Actin/	actin_related_protein_8	NA	FALSE	FALSE	FALSE
1434	Nvec_vc1.1_XM_048719978.1	3.82291e-13	-0.672287	0.073	0.119	6.32118e-09	MLST8	WD40/WD40/WD40/ANAPC4_WD40/	MLST8	WD40/WD40/WD40/ANAPC4_WD40/	OG0010962	Spis_XP_022806696_1	667.31	-0.566022	0.178253	0.000344283	0.00211644	WD40/WD40/WD40/WD40/WD40/	MTOR_associated_protein_LST8_homolog	NA	FALSE	FALSE	FALSE
1435	Nvec_vc1.1_XM_048720067.1	2.6651e-08	-0.928369	0.022	0.044	0.000440674		RUN/		RUN/	OG0011099	Spis_XP_022781966_1	47.1215	-2.02908	0.488969	9.27041e-07	1.21022e-05	RUN/	RUN_and_FYVE_domain_containing_4	NA	FALSE	FALSE	FALSE
1436	Nvec_vc1.1_XM_048720092.1	4.59303e-16	-0.692375	0.097	0.156	7.59458e-12	ASPSCR1	TUG-UBL1/UBX/	ASPSCR1	TUG-UBL1/UBX/	OG0010688	Spis_XP_022794572_1	3709.04	1.00208	0.355285	0.00045475	0.00267843	TUG-UBL1/UBX/	ASPSCR1_tether_for_SLC2A4_UBX_domain_containing	NA	FALSE	FALSE	FALSE
1437	Nvec_vc1.1_XM_048720105.1	1.1853e-06	-0.56462	0.064	0.093	0.0195989	NPLOC4	UN_NPL4/zf-NPL4/NPL4/	NPLOC4	UN_NPL4/zf-NPL4/NPL4/	OG0010972	Spis_XP_022794548_1	3293.37	1.18431	0.299999	6.54127e-06	6.83804e-05	UN_NPL4/zf-NPL4/NPL4/	NPL4_homolog_ubiquitin_recognition_factor	NA	FALSE	FALSE	FALSE
1438	Nvec_vc1.1_XM_048720126.1	8.08344e-10	-0.63136	0.065	0.103	1.3366e-05	LFNG	Fringe/	LFNG	Fringe/	OG0011137	Spis_XP_022802889_1	422.953	-0.714316	0.230062	0.000305286	0.00190527	Fringe/	Fringe.HG4.0:LFNG/MFNG/RFNG	NA	FALSE	FALSE	FALSE
1439	Nvec_vc1.1_XM_048720144.1	3.5024e-13	-0.554683	0.117	0.173	5.79121e-09	LCMT1	LCM/	LCMT1	LCM/	OG0010855	Spis_XP_022780321_1	251.398	-0.497351	0.206479	0.00468554	0.0191024	LCM/	leucine_carboxyl_methyltransferase_1	NA	FALSE	FALSE	FALSE
1440	Nvec_vc1.1_XM_048720229.1	3.35804e-52	1.73299	0.123	0.042	5.55252e-48					OG0010892	Spis_XP_022780612_1	1284.49	0.63451	0.205495	0.000386849	0.00233916			NA	FALSE	FALSE	FALSE
1441	Nvec_vc1.1_XM_048720302.1	4.33377e-13	-0.499314	0.136	0.195	7.16589e-09		Death/		Death/	OG0010699	Spis_XP_022785120_1	660.092	0.924522	0.296458	0.000202107	0.00133515	Death/		NA	FALSE	FALSE	FALSE
1442	Nvec_vc1.1_XM_048720390.1	2.61989e-99	3.30622	0.098	0.01	4.33198e-95	SKAP2	PH/SH3_9/	SKAP2	PH/SH3_9/	OG0011028	Spis_XP_022784230_1	1640.37	0.768269	0.203547	2.31408e-05	0.000205726	PH/SH3_9/	src_kinase_associated_phosphoprotein_2	NA	FALSE	FALSE	FALSE
1443	Nvec_vc1.1_XM_048720422.1	4.63225e-33	-1.20774	0.06	0.137	7.65943e-29	SLC5A3	SSF/	SLC5A3	SSF/	OG0003622	Spis_XP_022782610_1	57.9792	-2.12864	0.497318	5.09368e-07	7.08566e-06	SSF/	SSF.HG2.7:like:SLC5A3:likeclu:6	NA	FALSE	FALSE	FALSE
1444	Nvec_vc1.1_XM_048720426.1	1.81009e-20	-2.14363	0.008	0.038	2.99298e-16	CYP4F2	p450/	CYP4F2	p450/	OG0001945	Spis_XP_022798172_1	2733	1.11038	0.392166	0.000361144	0.00220985	p450/	CYP.HG5.0:CYP4A11/CYP4A22/CYP4B1/CYP4F11/CYP4F12/CYP4F2/CYP4F22/CYP4F3/CYP4F8/CYP4X1/CYP4Z1	NA	FALSE	FALSE	FALSE
1445	Nvec_vc1.1_XM_048720504.1	4.22805e-124	3.29616	0.135	0.02	6.99108e-120	COL15A1	fn3/fn3/Collagen/Collagen/Collagen/Endostatin/	COL15A1	fn3/fn3/Collagen/Collagen/Collagen/Endostatin/	OG0003535	Spis_XP_022806444_1	243.001	-0.962398	0.377118	0.00107106	0.00555746	Collagen/Collagen/Collagen/Endostatin/	Collagen.HG2.16:COL15A1/COL18A1	NA	FALSE	FALSE	FALSE
1446	Nvec_vc1.1_XM_048720528.1	1.49605e-22	0.655319	0.2	0.143	2.47371e-18	NPEPL1	Pdase_M17_N2/Peptidase_M17/	NPEPL1	Pdase_M17_N2/Peptidase_M17/	OG0011334	Spis_XP_022786734_1	3201.33	0.527836	0.237764	0.00712463	0.0268983	Pdase_M17_N2/Peptidase_M17/	aminopeptidase_like_1	NA	FALSE	FALSE	FALSE
1447	Nvec_vc1.1_XM_048720537.1	7.32467e-11	-1.08409	0.018	0.041	1.21113e-06	BTBD9	BTB/BACK/TLD/	BTBD9	BTB/BACK/TLD/	OG0003464	Spis_XP_022798375_1	287.304	-0.456705	0.22038	0.0128961	0.0432535	BTB/BACK/TLD/	BTB.HG4.14:like:BTBD19:likeclu:15	NA	FALSE	FALSE	FALSE
1448	Nvec_vc1.1_XM_048720558.1	8.51424e-16	-0.869885	0.053	0.099	1.40783e-11	USB1	HVSL/	USB1	HVSL/	OG0011445	Spis_XP_022802876_1	80.1341	-0.974121	0.419937	0.00196515	0.00926051	HVSL/	U6_snRNA_biogenesis_phosphodiesterase_1	NA	FALSE	FALSE	FALSE
1449	Nvec_vc1.1_XM_048720626.1	7.08241e-13	-0.928663	0.043	0.081	1.17108e-08	KIF15	Kinesin/HMMR_C/	KIF15	Kinesin/HMMR_C/	OG0011560	Spis_XP_022789989_1	2198.75	0.600822	0.276427	0.00658921	0.0252634	Kinesin/	kinesin_family_member_15	NA	FALSE	FALSE	FALSE
1450	Nvec_vc1.1_XM_048720685.1	5.92212e-48	-0.969695	0.129	0.251	9.79223e-44	FANK1	Ank_5/Ank_2/Ank_2/	FANK1	Ank_5/Ank_2/Ank_2/	OG0011275	Spis_XP_022796850_1	590.706	-1.33112	0.233259	9.2275e-10	2.34093e-08	Ank_2/Ank_2/Ank_2/	fibronectin_type_III_and_ankyrin_repeat_domains_1	NA	FALSE	FALSE	FALSE
1451	Nvec_vc1.1_XM_048720691.1	3.032e-09	-0.933458	0.027	0.053	5.01342e-05	LRRCC1	LRR_4/	LRRCC1	LRR_4/	OG0011549	Spis_XP_022798087_1	83.5562	-0.733795	0.249345	0.000503995	0.00292784	LRR_8/	leucine_rich_repeat_and_coiled_coil_centrosomal_protein_1	NA	FALSE	FALSE	FALSE
1452	Nvec_vc1.1_XM_048720718.1	1.6386e-09	-0.716484	0.053	0.087	2.70943e-05	DENND11	DENND11/	DENND11	DENND11/	OG0011423	Spis_XP_022799781_1	1172.78	0.405938	0.118405	0.000245408	0.00158296	DENND11/	DENN_domain_containing_11	NA	FALSE	FALSE	FALSE
1453	Nvec_vc1.1_XM_048720781.1	1.13855e-11	-1.77289	0.007	0.026	1.8826e-07	HPGD	adh_short/	HPGD	adh_short/	OG0011261	Spis_XP_022786691_1	35.5348	-2.07511	0.48034	4.35298e-07	6.1633e-06	adh_short/adh_short_C2/	steroid_dhiso.HG3.2:NA	NA	FALSE	FALSE	FALSE
1454	Nvec_vc1.1_XM_048720805.1	2.66466e-08	-0.562527	0.057	0.087	0.000440601	SLC35F5		SLC35F5		OG0003958	Spis_XP_022789927_1	1421.59	0.307586	0.137471	0.0138851	0.0458882	EamA/	solute_carrier_family_35_member_F5	NA	FALSE	FALSE	FALSE
1455	Nvec_vc1.1_XM_048720808.1	4.03083e-09	0.714325	0.049	0.035	6.66499e-05	EIF2AK1	Pkinase/Pkinase/	EIF2AK1	Pkinase/Pkinase/	OG0011595	Spis_XP_022785778_1	2449.26	0.629015	0.242549	0.00189756	0.00899106	Pkinase/Pkinase/	Pkinase.HG50.2:EIF2AK1	NA	FALSE	FALSE	FALSE
1456	Nvec_vc1.1_XM_048720812.1	4.7329e-11	-2.32578	0.003	0.018	7.82585e-07					OG0011596	Spis_XP_022785391_1	129.034	-0.769909	0.260428	0.000449814	0.00265571			NA	FALSE	FALSE	FALSE
1457	Nvec_vc1.1_XM_048720846.1	5.97231e-34	-1.61857	0.032	0.096	9.87521e-30	CHTF8	Ctf8/	CHTF8	Ctf8/	OG0011757	Spis_XP_022806694_1	19.026	-1.59661	0.601287	0.000265795	0.00169404	Ctf8/	chromosome_transmission_fidelity_factor_8	NA	FALSE	FALSE	FALSE
1458	Nvec_vc1.1_XM_048720887.1	7.98052e-08	-0.732687	0.036	0.062	0.00131958	TBC1D20	RabGAP-TBC/	TBC1D20	RabGAP-TBC/	OG0011483	Spis_XP_022794799_1	655.123	0.952134	0.159475	3.18896e-10	8.85711e-09	RabGAP-TBC/	TBC1_domain_family_member_20	NA	FALSE	FALSE	FALSE
1459	Nvec_vc1.1_XM_048720909.1	2.07224e-93	2.79345	0.115	0.02	3.42645e-89	SPATA2		SPATA2		OG0011624	Spis_XP_022802312_1	474.205	1.0687	0.195521	5.48154e-09	1.19583e-07		spermatogenesis_associated_2	NA	FALSE	FALSE	FALSE
1460	Nvec_vc1.1_XM_048720967.1	2.37545e-22	-4.48095	0.002	0.025	3.92781e-18	P4HTM	2OG-FeII_Oxy_3/	P4HTM	2OG-FeII_Oxy_3/	OG0011660	Spis_XP_022781045_1	7.85324	-0.94363	0.549909	0.00880918	0.0318227	2OG-FeII_Oxy_3/	prolyl_4_hydroxylase_transmembrane	NA	FALSE	FALSE	FALSE
1461	Nvec_vc1.1_XM_048720984.1	4.05506e-71	2.64412	0.095	0.018	6.70505e-67	MFHAS1	LRR_8/Roc/	MFHAS1	LRR_8/Roc/	OG0004013	Spis_XP_022795821_1	959.845	0.454538	0.170566	0.00258203	0.0116328	COR/Death/	malignant_fibrous_histiocytoma_amplified_sequence_1	NA	FALSE	FALSE	FALSE
1462	Nvec_vc1.1_XM_048721121.1	3.02524e-25	-1.08336	0.05	0.111	5.00223e-21					OG0011437	Spis_XP_022778982_1	91.9626	-0.78246	0.303174	0.00140054	0.00699643			NA	FALSE	FALSE	FALSE
1463	Nvec_vc1.1_XM_048721140.1	7.31972e-07	-0.707639	0.039	0.064	0.0121032	ANO10	Anoctamin/	ANO10	Anoctamin/	OG0011790	Spis_XP_022808667_1	638.807	-1.25166	0.376956	5.90789e-05	0.000465817	Anoctamin/	anoctamin_10	NA	FALSE	FALSE	FALSE
1464	Nvec_vc1.1_XM_048721183.1	6.3632e-208	-0.959508	0.5	0.771	1.05215e-203	PPP5C	HLH/TPR_8/PPP5/Metallophos/	PPP5C	HLH/TPR_8/PPP5/Metallophos/	OG0003860	Spis_XP_022807318_1	1596.08	0.530438	0.192729	0.00154192	0.00757809	TPR_1/TPR_8/PPP5/Metallophos/	protein_phosphatase_5_catalytic_subunit	NA	FALSE	FALSE	FALSE
1465	Nvec_vc1.1_XM_048721219.1	5.40713e-18	-1.99307	0.009	0.036	8.94069e-14	DPEP1	Peptidase_M19/	DPEP1	Peptidase_M19/	OG0011619	Spis_XP_022796569_1	345.99	-1.09916	0.509989	0.00231174	0.0106212	Peptidase_M19/	dipeptidase_1	NA	FALSE	FALSE	FALSE
1466	Nvec_vc1.1_XM_048721256.1	5.25292e-09	0.652283	0.096	0.061	8.68571e-05	PLEKHG4B	CRAL_TRIO/RhoGEF/	PLEKHG4B	CRAL_TRIO/RhoGEF/	OG0011805	Spis_XP_022794190_1	1253.11	-0.6268	0.214349	0.00068051	0.00379211	CRAL_TRIO_2/Spectrin/RhoGEF/	Spectrin.HG4.0:MCF2L	NA	FALSE	FALSE	FALSE
1467	Nvec_vc1.1_XM_048721264.1	6.81293e-09	-0.251937	0.302	0.363	0.000112652	SART1	SART-1/	SART1	SART-1/	OG0003334	Spis_XP_022787499_1	1403.89	0.664462	0.199945	0.000157461	0.00108144	SART-1/	spliceosome_associated_factor_1_recruiter_of_U4_U6.U5_tri_snRNP	NA	FALSE	FALSE	FALSE
1468	Nvec_vc1.1_XM_048721266.1	1.59349e-09	-0.704029	0.049	0.082	2.63484e-05	GPD1	NAD_Gly3P_dh_N/NAD_Gly3P_dh_C/	GPD1	NAD_Gly3P_dh_N/NAD_Gly3P_dh_C/	OG0003338	Spis_XP_022782546_1	1651.54	-0.757265	0.239599	0.000232205	0.00150887	NAD_Gly3P_dh_N/NAD_Gly3P_dh_C/	glycerol_3_phosphate_dehydrogenase_1	NA	FALSE	FALSE	FALSE
1469	Nvec_vc1.1_XM_048721317.1	2.60131e-23	-0.947084	0.056	0.116	4.30127e-19	UTRN	Spectrin/Spectrin/Spectrin/	UTRN	Spectrin/Spectrin/Spectrin/	OG0001993	Spis_XP_022784799_1	82.5006	-1.18889	0.54271	0.00177706	0.00852044	Spectrin/	Spectrin.HG3.0:like:DMD/DRP2/UTRN:likeclu:2	NA	FALSE	FALSE	FALSE
1470	Nvec_vc1.1_XM_048721361.1	7.8554e-93	-1.51247	0.122	0.289	1.29889e-88	HGD	HgmA/	HGD	HgmA/	OG0011894	Spis_XP_022795597_1	1271.22	-0.609116	0.165848	4.79729e-05	0.000390125	HgmA/	homogentisate_1_2_dioxygenase	NA	FALSE	FALSE	FALSE
1471	Nvec_vc1.1_XM_048721417.1	2.21335e-06	-0.524732	0.051	0.076	0.0365978	KIF20A	Kinesin/	KIF20A	Kinesin/	OG0000203	Spis_XP_022781663_1	67.4195	-0.625764	0.299968	0.00775008	0.0288044		coiled-coil domain-containing protein 186-like	NA	FALSE	FALSE	FALSE
1472	Nvec_vc1.1_XM_048721430.1	8.77543e-117	1.98038	0.216	0.064	1.45102e-112	MYO10	SH3_19/Myosin_head/PH/PH/MyTH4/FERM_M/	MYO10	SH3_19/Myosin_head/PH/PH/MyTH4/FERM_M/	OG0003984	Spis_XP_022785622_1	3692.88	0.823211	0.282678	0.000470334	0.00276031	SH3_19/Myosin_head/PH/PH/MyTH4/FERM_M/	Myosin.HG1.6:MYO10	NA	FALSE	FALSE	FALSE
1473	Nvec_vc1.1_XM_048721466.1	0	5.7067	0.232	0.005	0		Hint_2/		Hint_2/	OG0003985	Spis_XP_022779509_1	8763.97	3.79363	0.368866	1.54193e-26	3.08486e-24	Hint_2/	neural_EGFL_like_1	NA	FALSE	FALSE	FALSE
1474	Nvec_vc1.1_XM_048721492.1	5.70658e-48	1.23581	0.184	0.092	9.43583e-44	RPS6KA2	Pkinase/Pkinase_C/Pkinase/	RPS6KA2	Pkinase/Pkinase_C/Pkinase/	OG0012263	Spis_XP_022781363_1	9404.18	0.562933	0.260373	0.00751147	0.0281001	Pkinase/Pkinase_C/Pkinase/	Pkinase.HG98.2:RPS6KA1/RPS6KA2/RPS6KA3/RPS6KA6	NA	FALSE	FALSE	FALSE
1475	Nvec_vc1.1_XM_048721497.1	3.48865e-11	0.484717	0.168	0.134	5.76848e-07	PXMP2	Mpv17_PMP22/	PXMP2	Mpv17_PMP22/	OG0012264	Spis_XP_022804404_1	11.6611	-2.07714	0.640429	2.67014e-05	0.000233832	Mpv17_PMP22/	peroxisomal_membrane_protein_2	NA	FALSE	FALSE	FALSE
1476	Nvec_vc1.1_XM_048721511.1	8.92025e-26	5.50395	0.016	0	1.47496e-21	DSTYK	Dynamin_N/Pkinase_Tyr/	DSTYK	Dynamin_N/Pkinase_Tyr/	OG0001401	Spis_XP_022792264_1	262.61	0.930113	0.426154	0.00306114	0.0134148	Dynamin_N/Pkinase_Tyr/	Pkinase.HG63.3:like:DSTYK:likeclu:0	NA	FALSE	FALSE	FALSE
1477	Nvec_vc1.1_XM_048721520.1	1.82099e-17	-1.06803	0.045	0.091	3.01101e-13	HAT1	Hat1_N/	HAT1	Hat1_N/	OG0012083	Spis_XP_022787477_1	175.078	-1.60791	0.277878	3.23119e-10	8.9441e-09	Hat1_N/	Hat1_N.HG1.0:HAT1	NA	FALSE	FALSE	FALSE
1478	Nvec_vc1.1_XM_048721573.1	1.49897e-30	-0.646162	0.525	0.609	2.47854e-26		Collagen/Collagen/Collagen/		Collagen/Collagen/Collagen/	OG0012015	Spis_XP_022803247_1	1041.44	-1.12054	0.322642	4.36146e-05	0.000357995	Collagen/Collagen/	Collagen.HG18.0:NA	NA	FALSE	FALSE	FALSE
1479	Nvec_vc1.1_XM_048721597.1	2.68379e-13	-0.564352	0.109	0.164	4.43765e-09	CWC22	MA3/	CWC22	MA3/	OG0012217	Spis_XP_022789956_1	4389.07	0.431934	0.199424	0.0110332	0.038074	MA3/	CWC22_spliceosome_associated_protein_homolog	NA	FALSE	FALSE	FALSE
1480	Nvec_vc1.1_XM_048721603.1	7.13847e-34	2.36991	0.052	0.011	1.18035e-29					OG0011958	Spis_XP_022795896_1	1435.9	0.922555	0.154225	3.01411e-10	8.42855e-09			NA	FALSE	FALSE	FALSE
1481	Nvec_vc1.1_XM_048721635.1	1.88686e-29	1.45317	0.087	0.033	3.11992e-25	MYO9B	RA/Myosin_head/Myosin_head/IQ/IQ/IQ/C1_1/RhoGAP/	MYO9B	RA/Myosin_head/Myosin_head/IQ/IQ/IQ/C1_1/RhoGAP/	OG0012120	Spis_XP_022785536_1	9547.45	0.522795	0.27071	0.0149672	0.0486678	RA/Myosin_head/Myosin_head/Myosin_head/IQ/IQ/IQ/IQ/C1_1/RhoGAP/	Myosin.HG8.0:MYO9A/MYO9B	NA	FALSE	FALSE	FALSE
1482	Nvec_vc1.1_XM_048721680.1	2.08877e-41	-0.802347	0.162	0.283	3.45378e-37	MEAF6	NuA4/	MEAF6	NuA4/	OG0012135	Spis_XP_022794948_1	3013.5	0.621232	0.167777	4.12726e-05	0.000341505	NuA4/	MYST_Esa1_associated_factor_6	NA	FALSE	FALSE	FALSE
1483	Nvec_vc1.1_XM_048721684.1	4.11997e-17	1.42898	0.05	0.018	6.81238e-13	KIF13B	CAP_GLY/	KIF13B	CAP_GLY/	OG0000163	Spis_XP_022787409_1	154.609	-0.741415	0.214153	8.09933e-05	0.000610813	zf-TRAF/	TNF_receptor_associated_factor_4	NA	FALSE	FALSE	FALSE
1484	Nvec_vc1.1_XM_048721740.1	2.10929e-14	-0.788234	0.092	0.129	3.48772e-10	SYTL4	FYVE_2/C2/C2/C2/C2/	SYTL4	FYVE_2/C2/C2/C2/C2/	OG0011902	Spis_XP_022799656_1	1206.5	0.474737	0.218944	0.00956568	0.0339573	FYVE_2/C2/C2/	RabphilinRIM.HG1.1:SYTL3/SYTL4/SYTL5	NA	FALSE	FALSE	FALSE
1485	Nvec_vc1.1_XM_048721743.1	5.19298e-36	-0.995746	0.095	0.189	8.5866e-32	PCNP	PCNP/	PCNP	PCNP/	OG0012185	Spis_XP_022781144_1	606.292	0.405365	0.154612	0.00348731	0.0149401	PCNP/	PEST_proteolytic_signal_containing_nuclear_protein	NA	FALSE	FALSE	FALSE
1486	Nvec_vc1.1_XM_048721756.1	2.72194e-23	3.37348	0.023	0.002	4.50074e-19	PLA2G6	Ank_2/Ank_2/Patatin/	PLA2G6	Ank_2/Ank_2/Patatin/	OG0011946	Spis_XP_022784149_1	745.951	0.45019	0.121467	7.1498e-05	0.00054862	Ank_2/Ank_2/Patatin/	phospholipase_A2_group_VI	NA	FALSE	FALSE	FALSE
1487	Nvec_vc1.1_XM_048721835.1	7.95743e-32	-0.990748	0.073	0.153	1.31576e-27	FAM133B		FAM133B		OG0004103	Spis_XP_022791594_1	764.901	0.531397	0.143295	5.26246e-05	0.000422559		family_with_sequence_similarity_133_member_B	NA	FALSE	FALSE	FALSE
1488	Nvec_vc1.1_XM_048721846.1	2.78949e-19	-0.805021	0.078	0.139	4.61242e-15	SMS	Spermine_synt_N/Spermine_synth/	SMS	Spermine_synt_N/Spermine_synth/	OG0011953	Spis_XP_022796002_1	425.499	-0.732345	0.157633	5.15351e-07	7.15272e-06	Spermine_synt_N/Spermine_synth/	spermine_synthase	NA	FALSE	FALSE	FALSE
1489	Nvec_vc1.1_XM_048721848.1	3.86366e-12	-0.759411	0.063	0.105	6.38856e-08	UPRT	UPRTase/	UPRT	UPRTase/	OG0011954	Spis_XP_022795980_1	752.933	-0.842272	0.216993	1.35489e-05	0.00012873	UPRTase/	uracil_phosphoribosyltransferase_homolog	NA	FALSE	FALSE	FALSE
1490	Nvec_vc1.1_XM_048721851.1	1.43697e-52	5.33839	0.046	0.005	2.37603e-48	TRPM3	LSDAT_euk/Ion_trans/	TRPM3	LSDAT_euk/Ion_trans/	OG0012013	Spis_XP_022809071_1	803.679	1.82116	0.33425	1.70471e-09	4.11674e-08	LSDAT_euk/Ion_trans/	ion-NaKCa.HG7.6:TRPM1/TRPM3/TRPM6/TRPM7	NA	FALSE	FALSE	FALSE
1491	Nvec_vc1.1_XM_048721861.1	2.14808e-154	2.18458	0.239	0.057	3.55185e-150	SLC28A3	Nucleos_tra2_N/Gate/Nucleos_tra2_C/	SLC28A3	Nucleos_tra2_N/Gate/Nucleos_tra2_C/	OG0012221	Spis_XP_022796013_1	195.026	-1.66554	0.493862	2.56938e-05	0.00022565	Nucleos_tra2_N/Gate/Nucleos_tra2_C/	solute_carrier_family_28_member_3	NA	FALSE	FALSE	FALSE
1492	Nvec_vc1.1_XM_048721947.1	7.06539e-08	0.75028	0.071	0.044	0.00116826	VPS13C	Chorein_N/VPS13/VPS13_mid_rpt/VPS13_mid_rpt/SHR-BD/VPS13_C/	VPS13C	Chorein_N/VPS13/VPS13_mid_rpt/VPS13_mid_rpt/SHR-BD/VPS13_C/	OG0001146	Spis_XP_022781347_1	335.12	-1.57178	0.402883	4.04933e-06	4.47847e-05	VPS13_mid_rpt/SHR-BD/VPS13_C/	vacuolar_protein_sorting_13_homolog_C	NA	FALSE	FALSE	FALSE
1493	Nvec_vc1.1_XM_048721961.1	7.25008e-66	-0.890606	0.195	0.358	1.1988e-61	UTRN	CH/CH/Spectrin/	UTRN	CH/CH/Spectrin/	OG0011925	Spis_XP_022785567_1	197.746	-2.34033	0.386929	5.05831e-11	1.59379e-09	CH/CH/Spectrin/	Spectrin.HG3.0:like:DMD/DRP2/UTRN:likeclu:2	NA	FALSE	FALSE	FALSE
1494	Nvec_vc1.1_XM_048721969.1	4.3498e-18	-1.67622	0.016	0.048	7.19239e-14	BLVRB	NAD_binding_10/	BLVRB	NAD_binding_10/	OG0001982	Spis_XP_022781331_1	3604.88	1.01086	0.298483	7.05077e-05	0.000541866	NAD_binding_10/	biliverdin_reductase_B	NA	FALSE	FALSE	FALSE
1495	Nvec_vc1.1_XM_048722013.1	6.653e-16	-4.39793	0.001	0.016	1.10007e-11	PCSK1	S8_pro-domain/Peptidase_S8/P_proprotein/	PCSK1	S8_pro-domain/Peptidase_S8/P_proprotein/	OG0012104	Spis_XP_022805489_1	560.964	-0.471846	0.141476	0.000267603	0.00170336	S8_pro-domain/Peptidase_S8/P_proprotein/	furin_paired_basic_amino_acid_cleaving_enzyme	NA	FALSE	FALSE	FALSE
1496	Nvec_vc1.1_XM_048722031.1	8.31039e-08	-0.311676	0.222	0.274	0.00137412	SURF6	RRP14/SURF6/	SURF6	RRP14/SURF6/	OG0012244	Spis_XP_022796092_1	340.473	0.544161	0.185863	0.000847011	0.00455491	RRP14/SURF6/	surfeit_6	NA	FALSE	FALSE	FALSE
1497	Nvec_vc1.1_XM_048722108.1	3.23549e-08	1.00377	0.042	0.022	0.000534989	OCRL	INPP5B_PH/Exo_endo_phos/RhoGAP/	OCRL	INPP5B_PH/Exo_endo_phos/RhoGAP/	OG0012236	Spis_XP_022781496_1	2420.72	1.00207	0.239064	3.08063e-06	3.51289e-05	INPP5B_PH/Exo_endo_phos/RhoGAP/	OCRL_inositol_polyphosphate_5_phosphatase	NA	FALSE	FALSE	FALSE
1498	Nvec_vc1.1_XM_048722130.1	3.38008e-17	0.337286	0.471	0.422	5.58896e-13	SLC29A1	Nucleoside_tran/	SLC29A1	Nucleoside_tran/	OG0004143	Spis_XP_022785347_1	4285.42	-1.07311	0.164238	8.25958e-12	2.91191e-10	Nucleoside_tran/	solute_carrier_family_29_member_1_Augustine_blood_group_	NA	FALSE	FALSE	FALSE
1499	Nvec_vc1.1_XM_048722276.1	3.28105e-12	-0.718446	0.069	0.114	5.42521e-08	CTPS1	CTP_synth_N/GATase/	CTPS1	CTP_synth_N/GATase/	OG0011878	Spis_XP_022785509_1	849.14	-1.10195	0.262391	2.62021e-06	3.02572e-05	CTP_synth_N/GATase/	CTP_synthase_1	NA	FALSE	FALSE	FALSE
1500	Nvec_vc1.1_XM_048722312.1	1.12824e-08	0.547288	0.113	0.084	0.000186555	PPP1R9A	PDZ_5/PDZ/SAM_2/	PPP1R9A	PDZ_5/PDZ/SAM_2/	OG0004080	Spis_XP_022800592_1	1675.89	0.88756	0.22939	1.34728e-05	0.000128106	SAM_2/	SAM.HG2.4:PPP1R9A/SAMD14	NA	FALSE	FALSE	FALSE
1501	Nvec_vc1.1_XM_048722338.1	5.51277e-52	-2.04037	0.028	0.109	9.11536e-48	SLC6A1	SNF/	SLC6A1	SNF/	OG0012426	Spis_XP_022786527_1	1289.06	-1.69601	0.35853	8.52634e-08	1.44118e-06	SNF/	solute_carrier_family_6_member_5	NA	FALSE	FALSE	FALSE
1502	Nvec_vc1.1_XM_048722356.1	7.97374e-10	-3.56394	0.001	0.011	1.31846e-05	LOXHD1	PLAT/CAP/Lectin_C/	LOXHD1	PLAT/CAP/Lectin_C/	OG0002022	Spis_XP_022780747_1	15.5481	-1.98427	0.575667	1.44506e-05	0.000136403	PLAT/EGF/CAP/Lectin_C/	Lectin_C.HG15.4:NA	NA	FALSE	FALSE	FALSE
1503	Nvec_vc1.1_XM_048722439.1	3.28076e-27	-1.24008	0.048	0.11	5.42474e-23	HSD17B8	adh_short_C2/	HSD17B8	adh_short_C2/	OG0004031	Spis_XP_022798716_1	568.442	-0.259356	0.106026	0.0092626	0.0330772	adh_short_C2/	sterol_dehydrogenase.HG1.16:HSD17B8	NA	FALSE	FALSE	FALSE
1504	Nvec_vc1.1_XM_048722499.1	1.7503e-14	-0.925542	0.04	0.08	2.89412e-10	EFCAB6	EF-hand_8/EF-hand_8/	EFCAB6	EF-hand_8/EF-hand_8/	OG0012289	Spis_XP_022779911_1	362.29	-0.671105	0.328772	0.00776735	0.0288523	EF-hand_8/	EF_hand_calcium_binding_domain_6	NA	FALSE	FALSE	FALSE
1505	Nvec_vc1.1_XM_048722500.1	2.49414e-12	-0.654803	0.092	0.141	4.12405e-08	TEAD1	TEA/YBD/	TEAD1	TEA/YBD/	OG0012290	Spis_XP_022786538_1	2716.46	-0.931131	0.224817	4.12839e-06	4.55159e-05		TEA.like:TEAD1/TEAD2/TEAD3/TEAD4	NA	TRUE	FALSE	FALSE
1506	Nvec_vc1.1_XM_048722514.1	1.81478e-06	-0.299641	0.201	0.246	0.0300073	ERLIN2	Band_7/	ERLIN2	Band_7/	OG0012609	Spis_XP_022783594_1	2048.46	-0.30606	0.0666786	2.66483e-06	3.07436e-05	Band_7/	ER_lipid_raft_associated_2	NA	FALSE	FALSE	FALSE
1507	Nvec_vc1.1_XM_048722544.1	1.97324e-32	-0.750341	0.167	0.272	3.26276e-28	YJU2	DUF572/	YJU2	DUF572/	OG0012397	Spis_XP_022780809_1	939.274	0.688627	0.249702	0.000999634	0.00523717	DUF572/	YJU2_splicing_factor_homolog	NA	FALSE	FALSE	FALSE
1508	Nvec_vc1.1_XM_048722564.1	1.73196e-16	-6.32495	0.002	0.02	2.8638e-12					OG0012338	Spis_XP_022789499_1	673.328	-0.604847	0.266236	0.005021	0.020218			NA	FALSE	FALSE	FALSE
1509	Nvec_vc1.1_XM_048722690.1	1.36468e-46	1.50539	0.131	0.05	2.25649e-42	SETD3	SET/Rubis-subs-bind/	SETD3	SET/Rubis-subs-bind/	OG0012584	Spis_XP_022802614_1	663.315	-0.805931	0.312781	0.00135284	0.00679267	SET/Rubis-subs-bind/	SET.HG7.3:SETD3	NA	FALSE	FALSE	FALSE
1510	Nvec_vc1.1_XM_048722699.1	3.66722e-10	-0.450554	0.098	0.141	6.06375e-06	ACAD8	Acyl-CoA_dh_N/Acyl-CoA_dh_M/Acyl-CoA_dh_1/	ACAD8	Acyl-CoA_dh_N/Acyl-CoA_dh_M/Acyl-CoA_dh_1/	OG0012364	Spis_XP_022786164_1	633.699	0.583028	0.147049	1.56292e-05	0.000145572	Acyl-CoA_dh_N/Acyl-CoA_dh_M/Acyl-CoA_dh_1/	acyl_CoA_dehydrogenase_family_member_8	NA	FALSE	FALSE	FALSE
1511	Nvec_vc1.1_XM_048722703.1	8.38883e-49	-0.73618	0.207	0.348	1.38709e-44	CISD2	MitoNEET_N/zf-CDGSH/	CISD2	MitoNEET_N/zf-CDGSH/	OG0002023	Spis_XP_022779834_1	688.577	-1.19841	0.270529	8.27382e-07	1.09405e-05	MitoNEET_N/zf-CDGSH/	CDGSH_iron_sulfur_domain_2	NA	FALSE	FALSE	FALSE
1512	Nvec_vc1.1_XM_048722729.1	4.70262e-56	-0.855609	0.194	0.343	7.77578e-52	EAF1	EAF/	EAF1	EAF/	OG0003276	Spis_XP_022792741_1	502.419	0.536173	0.259576	0.0103564	0.0362202	EAF/	ELL_associated_factor_1	NA	FALSE	FALSE	FALSE
1513	Nvec_vc1.1_XM_048722789.1	1.76907e-23	-3.22624	0.003	0.03	2.92516e-19	KLHL12	BTB/BACK/Kelch_1/Kelch_1/Kelch_1/Kelch_1/Kelch_1/	KLHL12	BTB/BACK/Kelch_1/Kelch_1/Kelch_1/Kelch_1/Kelch_1/	OG0012356	Spis_XP_022802604_1	317.652	0.53541	0.191155	0.00130483	0.00658787	BTB/BACK/Kelch_1/Kelch_1/Kelch_1/Kelch_1/Kelch_1/	BTB.HG2.11:like:CCIN/GAN/KLHL11:likeclu:13	NA	FALSE	FALSE	FALSE
1514	Nvec_vc1.1_XM_048722848.1	2.15956e-22	-0.745341	0.1	0.172	3.57083e-18	CDC37	CDC37_N/CDC37_M/CDC37_C/	CDC37	CDC37_N/CDC37_M/CDC37_C/	OG0012423	Spis_XP_022779863_1	4057.24	0.397645	0.150758	0.00342341	0.0147099	CDC37_N/CDC37_M/CDC37_C/	cell_division_cycle_37	NA	FALSE	FALSE	FALSE
1515	Nvec_vc1.1_XM_048722879.1	5.36898e-14	0.533051	0.212	0.156	8.87761e-10	CAT	Catalase/Catalase-rel/	CAT	Catalase/Catalase-rel/	OG0012274	Spis_XP_022799617_1	2250.82	-0.962346	0.243111	8.57351e-06	8.64659e-05	Catalase/Catalase-rel/	catalase	NA	FALSE	FALSE	FALSE
1516	Nvec_vc1.1_XM_048722944.1	1.69908e-07	-1.27718	0.009	0.024	0.00280943	ACP3	His_Phos_2/	ACP3	His_Phos_2/	OG0012602	Spis_XP_022780793_1	1291.5	0.87126	0.224773	1.33611e-05	0.000127143	His_Phos_2/	acid_phosphatase_2_lysosomal	NA	FALSE	FALSE	FALSE
1517	Nvec_vc1.1_XM_048722964.1	2.07013e-37	2.87493	0.045	0.007	3.42295e-33	ADGRD1	Laminin_G_3/Laminin_G_3/Laminin_G_3/Laminin_G_3/	ADGRD1	Laminin_G_3/Laminin_G_3/Laminin_G_3/Laminin_G_3/	OG0012588	Spis_XP_022780781_1	10.0812	-3.415	0.675908	7.6047e-09	1.6077e-07	Laminin_G_3/Laminin_G_3/Laminin_G_3/Laminin_G_3/	Laminin.HG4.1:NA	NA	FALSE	FALSE	FALSE
1518	Nvec_vc1.1_XM_048723020.1	2.38076e-51	-0.899297	0.186	0.322	3.93659e-47	PRXL2A	AhpC-TSA_2/	PRXL2A	AhpC-TSA_2/	OG0012336	Spis_XP_022786576_1	952.164	-1.47572	0.241524	5.93448e-11	1.85796e-09	AhpC-TSA_2/	peroxiredoxin_like_2A	NA	FALSE	FALSE	FALSE
1519	Nvec_vc1.1_XM_048723026.1	5.30305e-14	0.726427	0.121	0.079	8.76859e-10	STRAP	WD40/WD40/WD40/WD40/	STRAP	WD40/WD40/WD40/WD40/	OG0012460	Spis_XP_022780810_1	845.185	0.702045	0.270772	0.00160158	0.00780741	WD40/WD40/WD40/WD40/WD40/	serine_threonine_kinase_receptor_associated_protein	NA	FALSE	FALSE	FALSE
1520	Nvec_vc1.1_XM_048723028.1	5.58953e-17	-4.24201	0.001	0.018	9.24229e-13		Dickkopf_N/		Dickkopf_N/	OG0012459	Spis_XP_022783624_1	8.40705	-2.03852	0.593837	1.45761e-05	0.000137386		dickkopf-related protein 3-like isoform X2	NA	FALSE	FALSE	FALSE
1521	Nvec_vc1.1_XM_048723042.1	4.3436e-12	-5.3623	0	0.011	7.18214e-08					OG0012535	Spis_XP_022789498_1	291.488	-1.94083	0.388143	1.765e-08	3.49422e-07		spidroin-1-like isoform X2	NA	FALSE	FALSE	FALSE
1522	Nvec_vc1.1_XM_048723212.1	1.84696e-12	-0.733975	0.066	0.11	3.05396e-08	JMJD4	Cupin_8/	JMJD4	Cupin_8/	OG0004128	Spis_XP_022794433_1	329.319	-0.762364	0.226538	0.000111495	0.000804358	Cupin_8/	CupinJmjC.HG1.2:JMJD4	NA	FALSE	FALSE	FALSE
1523	Nvec_vc1.1_XM_048723266.1	2.37081e-20	0.752058	0.168	0.109	3.92013e-16	ATG9A	APG9/	ATG9A	APG9/	OG0003297	Spis_XP_022804065_1	1423.98	-0.307782	0.122332	0.00661357	0.0253381	APG9/	autophagy_related_9A	NA	FALSE	FALSE	FALSE
1524	Nvec_vc1.1_XM_048723307.1	3.0527e-22	-0.867309	0.075	0.14	5.04764e-18	TTN	Spectrin/Spectrin/RhoGEF/I-set/I-set/I-set/I-set/I-set/I-set/I-set/I-set/I-set/I-set/I-set/I-set/I-set/I-set/I-set/I-set/I-set/I-set/I-set/I-set/I-set/I-set/I-set/I-set/I-set/I-set/I-set/I-set/I-set/I-set/I-set/I-set/I-set/I-set/I-set/I-set/I-set/I-set/I-set/I-set/I-set/I-set/I-set/I-set/I-set/I-set/I-set/I-set/I-set/I-set/I-set/I-set/I-set/I-set/I-set/I-set/I-set/I-set/I-set/I-set/I-set/I-set/I-…	TTN	Spectrin/Spectrin/RhoGEF/I-set/I-set/I-set/I-set/I-set/I-set/I-set/I-set/I-set/I-set/I-set/I-set/I-set/I-set/I-set/I-set/I-set/I-set/I-set/I-set/I-set/I-set/I-set/I-set/I-set/I-set/I-set/I-set/I-set/I-set/I-set/I-set/I-set/I-set/I-set/I-set/I-set/I-set/I-set/I-set/I-set/I-set/I-set/I-set/I-set/I-set/I-set/I-set/I-set/I-set/I-set/I-set/I-set/I-set/I-set/I-set/I-set/I-set/I-set/I-set/I-set/I-set/I-…	OG0003951	Spis_XP_022800614_1	3059.72	-0.54087	0.191335	0.00118265	0.00605802	Spectrin/Spectrin/RhoGEF/I-set/I-set/I-set/I-set/I-set/I-set/I-set/I-set/I-set/I-set/I-set/I-set/I-set/I-set/I-set/I-set/I-set/I-set/I-set/I-set/I-set/I-set/I-set/I-set/I-set/I-set/I-set/I-set/I-set/I-set/I-set/I-set/I-set/I-set/I-set/I-set/I-set/I-set/I-set/I-set/I-set/I-set/I-set/I-set/I-set/I-set/I-set/I-set/I-set/I-set/I-set/I-set/I-set/I-set/I-set/I-set/I-set/I-set/I-set/I-set/I-set/I-set/I-…	Spectrin.HG4.1:like:MCF2L:likeclu:0	NA	FALSE	FALSE	FALSE
1525	Nvec_vc1.1_XM_048723321.1	1.15547e-15	-0.868082	0.051	0.096	1.91057e-11	SYT1	C2/C2/	SYT1	C2/C2/	OG0003408	Spis_XP_022779333_1	221.115	-2.69774	0.268423	5.64263e-25	1.01353e-22	C2/C2/	Synaptotagmin.HG1.1:like:C2CD4C/C2CD4D/DOC2A/DOC2B/FO681492/RIMS1/RIMS2/RIMS3/RIMS4/RPH3A/SYT1/SYT2/SYT3/SYT4/SYT5/SYT6/SYT7/SYT8/SYT9/SYT10/SYT11/SYT12/SYT13/SYT15/SYT17/SYTL1/SYTL2/SYTL3/SYTL4/SYTL5/TC2N:likeclu:8/13/17/25/30/31/33/34/36/38/40/41	NA	FALSE	FALSE	FALSE
1526	Nvec_vc1.1_XM_048723350.1	4.53839e-14	3.28155	0.014	0.001	7.50423e-10	ITGA8	FG-GAP/FG-GAP/Integrin_alpha2/	ITGA8	FG-GAP/FG-GAP/Integrin_alpha2/	OG0003869	Spis_XP_022797433_1	8443.94	0.802224	0.344488	0.00273323	0.0121869	FG-GAP/FG-GAP/Integrin_alpha2/	Integrin_alpha.HG1.1:like:ITGA1/ITGA2/ITGA2B/ITGA3/ITGA4/ITGA5/ITGA6/ITGA7/ITGA8/ITGA9/ITGA10/ITGA11/ITGAD/ITGAE/ITGAL/ITGAM/ITGAV/ITGAX:likeclu:0/2/4/5	NA	FALSE	FALSE	FALSE
1527	Nvec_vc1.1_XM_048723548.1	1.22781e-10	0.963814	0.059	0.031	2.03019e-06	CMTR1	G-patch/FtsJ/	CMTR1	G-patch/FtsJ/	OG0003531	Spis_XP_022798815_1	1616.34	1.22207	0.171234	1.04245e-13	5.0005e-12	G-patch/FtsJ/	cap_methyltransferase_1	NA	FALSE	FALSE	FALSE
1528	Nvec_vc1.1_XM_048723575.1	1.27943e-08	1.75286	0.018	0.005	0.000211553	P4HA2	P4Ha_N/2OG-FeII_Oxy_3/	P4HA2	P4Ha_N/2OG-FeII_Oxy_3/	OG0003144	Spis_XP_022795634_1	1282.8	-1.59592	0.233296	3.64932e-13	1.59791e-11	P4Ha_N/2OG-FeII_Oxy_3/	prolyl_4_hydroxylase_subunit_alpha_2	NA	FALSE	FALSE	FALSE
1529	Nvec_vc1.1_XM_048723605.1	2.28632e-24	5.17233	0.017	0.001	3.78043e-20	COL2A1	Collagen/Collagen/COLFI/	COL2A1	Collagen/Collagen/COLFI/	OG0000374	Spis_XP_022779251_1	4.12395	-1.65649	0.925674	0.00192781	0.00910546	Collagen/Collagen/Collagen/COLFI/	Collagen.HG2.31:like:COL1A1/COL1A2/COL2A1/COL3A1/COL5A2:likeclu:26	NA	FALSE	FALSE	FALSE
1530	Nvec_vc1.1_XM_048723718.1	1.82351e-08	0.656453	0.089	0.059	0.000301517	M6PR	ATG27/	M6PR	ATG27/	OG0000935	Spis_XP_022796290_1	5.64404	-2.22581	0.890236	0.000184183	0.001237	ATG27/	mannose_6_phosphate_receptor_cation_dependent	NA	FALSE	FALSE	FALSE
1531	Nvec_vc1.1_XM_048723796.1	1.47535e-47	-0.776692	0.213	0.351	2.4395e-43	CATIP		CATIP		OG0003995	Spis_XP_022806995_1	2003.17	-0.966056	0.243576	8.27192e-06	8.38712e-05		ciliogenesis_associated_TTC17_interacting_protein	NA	FALSE	FALSE	FALSE
1532	Nvec_vc1.1_XM_048723803.1	3.34037e-28	-0.452126	0.335	0.45	5.52331e-24	SRP54	SRP54_N/SRP54/SRP_SPB/	SRP54	SRP54_N/SRP54/SRP_SPB/	OG0003963	Spis_XP_022794636_1	2770.27	0.326067	0.144887	0.0126569	0.0426017	SRP54_N/SRP54/SRP_SPB/	signal_recognition_particle_54	NA	FALSE	FALSE	FALSE
1533	Nvec_vc1.1_XM_048723816.1	1.52831e-12	-4.23152	0.001	0.013	2.52706e-08					OG0003315	Spis_XP_022800613_1	3.90507	-2.4777	1.02026	0.000151466	0.00104523			NA	FALSE	FALSE	FALSE
[truncated: 311 more rows]
