# Supplementary material for: Functional characterization of specialized immune cells in a cnidarian reveals an ancestral antiviral program
Source: Nat Commun. 2026 Apr 24;17:5699. doi: 10.1038/s41467-026-72325-8 (PMC13319465; doi:10.1038/s41467-026-72325-8)
Supplement: Supplementary file 3 — Supplementary Data S1-S25 [file 41467_2026_72325_MOESM3_ESM.zip › Supplementary Data/Supplementary Data S23.xlsx]

## Sheet: Supplementary Data S23
	gene_name	baseMean	log2FoldChange	lfcSE	stat	pvalue	padj	protein.x	domain.x	p_val	avg_log2FC	pct.1	pct.2	p_val_adj	protein.y	domain.y	plot
1	Nvec-vc1.1-XM-001626535.3	22.4231	-2.46786	0.80444	-3.0678	0.00215642	0.00514942	RXYLT1		1.05295e-11	-0.715292	0.067	0.109	1.74106e-07	RXYLT1
2	Nvec-vc1.1-XM-032374171.2	26.5803	-2.33817	0.778411	-3.00377	0.00266657	0.00626775	UTP23	Fcf1/	4.12745e-71	-1.04126	0.163	0.325	6.82473e-67	UTP23	Fcf1/
3	Nvec-vc1.1-XM-001626546.3	6872.58	5.5799	0.142561	39.1403	0	0	MOV10	AAA_11/AAA_11/AAA_12/	3.42995e-65	1.93323	0.128	0.038	5.67142e-61	MOV10	AAA_11/AAA_11/AAA_12/	MOV10
4	Nvec-vc1.1-XM-032374192.2	54.9991	-1.38197	0.493427	-2.80077	0.00509809	0.0112959	YIPF1	Yip1/	9.59135e-40	-1.19258	0.081	0.173	1.58593e-35	YIPF1	Yip1/
5	Nvec-vc1.1-XM-032374172.2	592.199	1.06737	0.178948	5.96472	2.45048e-09	1.24648e-08	MUSK	CUB/Ig_3/Ig_3/Ig_3/Pkinase_Tyr/	3.78635e-45	2.41782	0.064	0.012	6.26072e-41	MUSK	CUB/Ig_3/Ig_3/Ig_3/Pkinase_Tyr/	MUSK
6	Nvec-vc1.1-XM-032374187.2	850.719	-1.63491	0.191696	-8.52868	1.48031e-17	1.26616e-16			1.02077e-06	-0.469418	0.066	0.095	0.0168784
7	Nvec-vc1.1-XM-001636372.3	800.575	2.6167	0.174388	15.0051	6.80206e-51	1.40321e-49		Peptidase_S49/	2.68216e-10	-0.602143	0.071	0.111	4.43496e-06		Peptidase_S49/
8	Nvec-vc1.1-XM-048728415.1	471.805	0.653139	0.191583	3.40916	0.000651633	0.00171609	ANKRD13C	Ank_2/GPCR_chapero_1/	2.17118e-06	-0.444382	0.085	0.118	0.0359005	ANKRD13C	Ank_2/GPCR_chapero_1/
9	Nvec-vc1.1-XM-048728255.1	3642.84	4.35152	0.145396	29.9288	8.29574e-197	7.15654e-195			5.53878e-207	3.95238	0.228	0.041	9.15838e-203
10	Nvec-vc1.1-XM-001636383.3	24.8592	-1.74207	0.756364	-2.30322	0.0212663	0.0407917	DIMT1	RrnaAD/	5.32776e-24	-0.566338	0.196	0.289	8.80946e-20	DIMT1	RrnaAD/
11	Nvec-vc1.1-XM-048727015.1	1320.37	1.14701	0.150654	7.61352	2.66726e-14	1.91587e-13	DOCK7	DUF3398/DOCK-C2/DHR-2/	9.19249e-28	1.22418	0.108	0.052	1.51998e-23	DOCK7	DUF3398/DOCK-C2/DHR-2/	DOCK7
12	Nvec-vc1.1-XM-001636392.3	1765.09	-1.31328	0.146436	-8.96829	3.01149e-19	2.782e-18			2.65963e-20	-1.08375	0.114	0.179	4.3977e-16
13	Nvec-vc1.1-XM-001636352.3	598.079	6.85307	0.305777	22.412	3.00753e-111	1.26844e-109	ELK1	Ets/	1.8355e-281	5.36016	0.199	0.009	3.035e-277	ELK1	Ets/	ELK1
14	Nvec-vc1.1-XM-032386130.2	111.248	-0.91184	0.342948	-2.65883	0.00784135	0.0166465	LRGUK	LRR_4/LRR_8/LRR_9/Guanylate_kin/	2.00493e-07	-0.42829	0.065	0.094	0.00331515	LRGUK	LRR_4/LRR_8/LRR_9/Guanylate_kin/
15	Nvec-NVE16126	113.295	1.49185	0.376189	3.9657	7.31809e-05	0.000225144			5.0786e-20	2.32055	0.026	0.005	8.39746e-16
16	Nvec-vc1.1-XM-001636399.3	7798.08	5.31565	0.13344	39.8355	0	0	TBK1	Pkinase/TBK1_ULD/Helicase_C/	9.33798e-09	0.546428	0.117	0.089	0.000154404	TBK1	Pkinase/TBK1_ULD/Helicase_C/
17	Nvec-vc1.1-XM-001636361.3	10924.5	0.965879	0.138553	6.97117	3.14323e-12	1.99145e-11	GDI1	GDI/	2.72742e-10	0.149966	0.497	0.496	4.50978e-06	GDI1	GDI/
18	Nvec-vc1.1-XM-001636362.3	199.648	-2.6226	0.302719	-8.66347	4.57615e-18	3.99822e-17	DHH	HH_signal/Hint/	2.8322e-06	-1.29537	0.008	0.021	0.0468305	DHH	HH_signal/Hint/
19	Nvec-vc1.1-XM-001636404.3	56955.1	1.43127	0.171416	8.34968	6.84466e-17	5.70868e-16	RPL18A	Ribosomal_L18A/	5.2305e-45	0.196503	0.994	0.997	8.64863e-41	RPL18A	Ribosomal_L18A/
20	Nvec-vc1.1-XM-001636405.3	646.772	-0.5908	0.179908	-3.2839	0.00102382	0.00260138	SYNPR	MARVEL/	3.97904e-76	-0.734575	0.347	0.536	6.57934e-72	SYNPR	MARVEL/
21	Nvec-vc1.1-XM-001635275.3	1297.84	0.759386	0.150489	5.04611	4.50891e-07	1.8403e-06	HES1	HLH/	1.87989e-13	0.484398	0.269	0.208	3.10839e-09	HES1	HLH/
22	Nvec-vc1.1-XM-001635315.3	216.618	0.719163	0.245367	2.93097	0.00337901	0.00776914	HES1	HLH/	7.41321e-16	-1.13104	0.049	0.09	1.22577e-11	HES1	HLH/
23	Nvec-vc1.1-XM-001635276.3	216.36	-1.20807	0.262407	-4.60379	4.14872e-06	1.50871e-05	HES1	HLH/	2.8923e-83	-1.35323	0.19	0.365	4.78242e-79	HES1	HLH/
24	Nvec-vc1.1-XM-001635277.3	2627.42	0.991469	0.138606	7.15313	8.48204e-13	5.55102e-12	HES1	HLH/Hairy_orange/	7.06615e-29	-1.15027	0.069	0.141	1.16839e-24	HES1	HLH/Hairy_orange/
25	Nvec-v1g241660	410.232	0.572494	0.208576	2.74478	0.00605523	0.0131858			9.95194e-21	3.63704	0.022	0.003	1.64555e-16
26	Nvec-vc1.1-XM-001635319.3	1848.57	2.54777	0.15257	16.6989	1.3341e-62	3.26472e-61			8.04092e-15	0.851567	0.101	0.059	1.32957e-10
27	Nvec-vc1.1-XM-032372288.2	57.0491	-2.24315	0.506552	-4.42827	9.49923e-06	3.29455e-05	SLC25A26	Mito_carr/Mito_carr/Mito_carr/	2.85088e-21	-1.17162	0.041	0.092	4.71394e-17	SLC25A26	Mito_carr/Mito_carr/Mito_carr/
28	Nvec-vc1.1-XM-032378813.2	23.5389	-2.59402	0.795429	-3.26116	0.00110956	0.00279947	PBK	Pkinase/	1.19776e-47	-1.01097	0.133	0.255	1.98049e-43	PBK	Pkinase/
29	Nvec-vc1.1-XM-032378753.2	168.715	-1.1957	0.286045	-4.1801	2.91378e-05	9.49451e-05	SYDE2	PDZ/C2/RhoGAP/	3.84556e-19	-1.3385	0.024	0.064	6.35864e-15	SYDE2	PDZ/C2/RhoGAP/
30	Nvec-vc1.1-XM-001630284.3	1731.36	0.701059	0.144288	4.85875	1.18129e-06	4.5921e-06	CDC14A	DSPn/DSPc/	8.86579e-43	-1.12256	0.088	0.19	1.46596e-38	CDC14A	DSPn/DSPc/
31	Nvec-vc1.1-XM-001630249.3	272.34	-3.0344	0.27702	-10.9537	6.37892e-28	7.93001e-27			1.13577e-36	-1.87243	0.024	0.086	1.87799e-32
32	Nvec-vc1.1-XM-001630246.3	975.485	0.459963	0.167514	2.74582	0.00603599	0.0131506	RPL37	Ribosomal_L37e/	7.82385e-31	0.165862	0.988	0.996	1.29367e-26	RPL37	Ribosomal_L37e/
33	Nvec-vc1.1-XM-001630280.3	2457.53	5.9985	0.167872	35.7325	1.23573e-279	1.6886e-277	FBXO4	F-box-like/Arf/	2.00408e-23	1.28442	0.098	0.052	3.31374e-19	FBXO4	F-box-like/Arf/	FBXO4
34	Nvec-vc1.1-XM-032378827.1	227.688	-0.876021	0.282275	-3.10343	0.00191291	0.00461502	ECH1	ECH_1/	1.42723e-36	-1.1152	0.077	0.166	2.35993e-32	ECH1	ECH_1/
35	Nvec-vc1.1-XM-001630279.3	55.6846	1.55917	0.452323	3.44702	0.000566797	0.00150614		Lipase_GDSL_2/	6.53396e-09	1.88821	0.018	0.005	0.000108039		Lipase_GDSL_2/
36	Nvec-vc1.1-XM-032378836.2	352.375	-0.993671	0.215022	-4.62126	3.81425e-06	1.3954e-05	TBC1D22B	RabGAP-TBC/	2.2139e-07	-0.443823	0.106	0.145	0.00366068	TBC1D22B	RabGAP-TBC/
37	Nvec-vc1.1-XM-001630231.3	355.297	3.12857	0.223702	13.9854	1.91354e-44	3.51076e-43	LRRK2	Pkinase/ApoL/	5.10476e-63	1.8793	0.13	0.039	8.44071e-59	LRRK2	Pkinase/ApoL/	LRRK2
38	Nvec-vc1.1-XM-032378772.2	258.196	-0.846108	0.241958	-3.49692	0.000470656	0.00126803	SRPK1	Pkinase/Pkinase/	3.94418e-45	0.641977	0.163	0.165	6.5217e-41	SRPK1	Pkinase/Pkinase/
39	Nvec-vc1.1-XM-032374634.2	88.0388	-2.09143	0.401702	-5.20644	1.92503e-07	8.18963e-07	POGLUT1	Glyco_transf_90/	1.39225e-30	-1.11794	0.057	0.128	2.30209e-26	POGLUT1	Glyco_transf_90/
40	Nvec-vc1.1-XM-032374642.2	44.2092	-2.44187	0.584061	-4.18085	2.90426e-05	9.46531e-05	SLC35A3	Nuc_sug_transp/	2.22117e-10	-1.66681	0.009	0.028	3.6727e-06	SLC35A3	Nuc_sug_transp/
41	Nvec-vc1.1-XM-048724812.1	988.96	-2.06724	0.24301	-8.5068	1.78795e-17	1.52471e-16	IFT74		6.81014e-09	-0.655367	0.052	0.085	0.000112606	IFT74
42	Nvec-vc1.1-XM-048730659.1	133.368	-2.05493	0.343036	-5.9904	2.09321e-09	1.07016e-08	PDCL	Phosducin/	7.7039e-07	-0.731361	0.041	0.064	0.0127384	PDCL	Phosducin/
43	Nvec-vc1.1-XM-032374608.2	11.4638	-2.53268	1.12491	-2.25146	0.0243565	0.0460162	CCDC77		4.26902e-11	-0.597244	0.066	0.105	7.05882e-07	CCDC77
44	Nvec-vc1.1-XM-032374617.2	413.615	-1.07159	0.203476	-5.26643	1.39101e-07	6.00906e-07	CHCHD3		5.288e-47	-0.870392	0.172	0.301	8.7437e-43	CHCHD3
45	Nvec-vc1.1-XM-048728439.1	674.337	0.440992	0.182116	2.42149	0.0154568	0.0306748	TBC1D30	RabGAP-TBC/DUF4682/	2.33951e-12	-0.845333	0.042	0.079	3.86838e-08	TBC1D30	RabGAP-TBC/DUF4682/
46	Nvec-vc1.1-XM-032374628.2	101.58	-2.79943	0.420918	-6.65079	2.9153e-11	1.7387e-10			1.43104e-14	-1.0495	0.033	0.07	2.36622e-10
47	Nvec-vc1.1-XM-032369602.2	48.6011	-1.69152	0.535002	-3.16171	0.00156847	0.00384487	GTF3C6	TFIIIC_sub6/	2.4625e-81	-1.17206	0.149	0.319	4.07175e-77	GTF3C6	TFIIIC_sub6/
48	Nvec-vc1.1-XM-048728442.1	225.349	1.27981	0.254613	5.02647	4.99598e-07	2.02747e-06	TMEM43	TMEM43/	6.10325e-12	0.147462	0.105	0.076	1.00917e-07	TMEM43	TMEM43/
49	Nvec-vc1.1-XM-048728441.1	49.243	-1.46212	0.498426	-2.93347	0.00335198	0.00771009	RPAP3	TPR_11/TPR_8/RPAP3_C/	3.20918e-12	-0.826627	0.054	0.093	5.30638e-08	RPAP3	TPR_11/TPR_8/RPAP3_C/
50	Nvec-v1g248385	13.337	-3.93394	1.31409	-2.99367	0.00275647	0.00646303	TIMMDC1	Tim17/	8.32167e-39	-1.07208	0.084	0.179	1.37599e-34	TIMMDC1	Tim17/
51	Nvec-vc1.1-XM-048724144.1	160.708	-1.06304	0.287588	-3.69641	0.000218666	0.000626894		MRP-L20/	1.36589e-32	-0.827567	0.12	0.216	2.2585e-28		MRP-L20/
52	Nvec-vc1.1-XM-001625700.3	513.019	0.414396	0.186613	2.22061	0.0263772	0.0493698	NRF1	Nrf1_DNA-bind/Nrf1_activ_bdg/	9.42823e-13	-0.350539	0.261	0.333	1.55896e-08	NRF1	Nrf1_DNA-bind/Nrf1_activ_bdg/
53	Nvec-vc1.1-XM-032373209.2	714.538	2.46352	0.17696	13.9213	4.70043e-44	8.54127e-43	ANKRD29	Ank_4/Ank_2/Ank_2/SOCS_box/	4.19991e-11	-0.590341	0.082	0.126	6.94455e-07	ANKRD29	Ank_4/Ank_2/Ank_2/SOCS_box/
54	Nvec-vc1.1-XM-032373207.2	152.076	1.07625	0.28216	3.81432	0.000136559	0.000403697	PLK1	Pkinase/POLO_box/POLO_box/	3.4699e-08	-3.22624	0.001	0.01	0.000573747	PLK1	Pkinase/POLO_box/POLO_box/
55	Nvec-vc1.1-XM-001625703.3	2791.82	2.54026	0.137759	18.4399	6.28858e-76	1.88118e-74	RAD23A	ubiquitin/UBA/XPC-binding/UBA/	6.90805e-16	-0.37226	0.305	0.388	1.14225e-11	RAD23A	ubiquitin/UBA/XPC-binding/UBA/
56	Nvec-vc1.1-XM-001625696.3	2920.98	0.782502	0.136171	5.74646	9.11296e-09	4.42841e-08			6.21209e-07	-0.621769	0.062	0.091	0.0102717
57	Nvec-vc1.1-XM-032387196.2	246.374	2.40461	0.271484	8.85729	8.19803e-19	7.42867e-18	TRIM45	zf-RING_UBOX/zf-B_box/Filamin/	7.78491e-18	4.78405	0.01	0	1.28723e-13	TRIM45	zf-RING_UBOX/zf-B_box/Filamin/	TRIM45
58	Nvec-vc1.1-XM-048728346.1	1019.48	1.77316	0.160328	11.0596	1.9695e-28	2.48824e-27	EPPIN_WFDC6	CUB/Kunitz_BPTI/	5.33895e-107	4.79613	0.077	0.003	8.82796e-103	EPPIN_WFDC6	CUB/Kunitz_BPTI/	EPPIN_WFDC6
59	Nvec-vc1.1-XM-001637079.3	208.453	1.18029	0.277284	4.2566	2.07556e-05	6.87331e-05			3.8158e-35	-1.74398	0.028	0.091	6.30942e-31
60	Nvec-vc1.1-XM-032387152.2	224.832	-2.27958	0.280942	-8.11404	4.89643e-16	3.92105e-15	UBE2U	UQ_con/	7.6114e-28	-0.927644	0.082	0.159	1.25855e-23	UBE2U	UQ_con/
61	Nvec-vc1.1-XM-001637091.3	105.213	-1.20455	0.362818	-3.31999	0.000900212	0.00230982	EIF2D	Pre-PUA/SUI1/	4.90928e-32	-0.948201	0.096	0.184	8.1175e-28	EIF2D	Pre-PUA/SUI1/
62	Nvec-vc1.1-XM-001637148.3	238.158	-0.919807	0.245229	-3.75081	0.000176266	0.000512417	NDUFB7	NDUF_B7/	1.52459e-155	-0.836364	0.426	0.694	2.52091e-151	NDUFB7	NDUF_B7/
63	Nvec-vc1.1-XM-001637149.3	2227.86	1.15296	0.146627	7.86323	3.74362e-15	2.84073e-14	KRAS	Ras/	3.45163e-25	-0.658195	0.152	0.241	5.70727e-21	KRAS	Ras/
64	Nvec-vc1.1-XM-032387138.2	14.1366	-2.92059	1.07039	-2.72852	0.00636191	0.0137921			4.21386e-09	-0.632568	0.049	0.08	6.96762e-05
65	Nvec-vc1.1-XM-001637151.3	28.4449	-1.51857	0.676655	-2.24424	0.0248173	0.0467988	LSM4	LSM/	1.01246e-22	-0.935605	0.06	0.12	1.6741e-18	LSM4	LSM/
66	Nvec-vc1.1-XM-032387133.2	1658.22	1.22703	0.148694	8.25207	1.5568e-16	1.27906e-15	TTN	ig/fn3/	5.16891e-37	-1.25004	0.064	0.148	8.5468e-33	TTN	ig/fn3/
67	Nvec-vc1.1-XM-048729806.1	181.319	1.04177	0.284213	3.66545	0.0002469	0.000699154		Collagen/Collagen/	1.52763e-47	-4.50518	0.031	0.097	2.52594e-43		Collagen/Collagen/
68	Nvec-vc1.1-XM-032387253.2	232.695	-0.910024	0.246405	-3.69321	0.000221445	0.000633904	TTC4	Wheel/	5.06201e-18	-0.732065	0.103	0.166	8.37004e-14	TTC4	Wheel/
69	Nvec-vc1.1-XM-001637156.3	5.5939	-5.16962	1.92426	-2.68654	0.00721953	0.0154687	PIF1	PIF1/	8.09716e-11	-1.36795	0.014	0.037	1.33887e-06	PIF1	PIF1/
70	Nvec-vc1.1-XM-032387266.2	773.784	4.20868	0.19071	22.0685	6.3519e-108	2.63983e-106	ERI3	RNase_T/	5.38698e-14	0.626982	0.173	0.123	8.90738e-10	ERI3	RNase_T/
71	Nvec-vc1.1-XM-032387263.2	2253.91	0.349906	0.142954	2.44768	0.0143777	0.0287572	GIPC1	PDZ/	7.06477e-22	-0.391998	0.289	0.387	1.16816e-17	GIPC1	PDZ/
72	Nvec-vc1.1-XM-001637159.3	20.2725	-2.50642	0.85686	-2.92513	0.00344317	0.00789751	IMP3	Ribosomal_S4/S4/	2.33324e-11	-0.562103	0.101	0.15	3.85801e-07	IMP3	Ribosomal_S4/S4/
73	Nvec-vc1.1-XM-048727242.1	1018.96	2.71412	0.162534	16.6987	1.33875e-62	3.27141e-61	SLC30A7	Cation_efflux/	1.22593e-07	-0.378265	0.21	0.246	0.00202708	SLC30A7	Cation_efflux/
74	Nvec-vc1.1-XM-001637106.3	142.958	-1.0628	0.324228	-3.27794	0.00104568	0.00265161			1.61976e-13	-0.837861	0.057	0.1	2.67827e-09
75	Nvec-vc1.1-XM-048726572.1	931.007	0.442295	0.1594	2.77476	0.00552429	0.0121411	SVIL	Gelsolin/VHP/	2.754e-10	0.554749	0.13	0.098	4.55374e-06	SVIL	Gelsolin/VHP/
76	Nvec-vc1.1-XM-032387219.2	320.222	0.721581	0.220575	3.27136	0.00107032	0.00270845	HRH2	7tm_1/	1.06107e-119	4.36587	0.096	0.006	1.75448e-115	HRH2	7tm_1/
77	Nvec-NVE13928	137.246	1.21692	0.29797	4.08402	4.42636e-05	0.000140611			7.36787e-70	-1.50716	0.087	0.221	1.21828e-65
78	Nvec-vc1.1-XM-001637169.3	1368.33	0.600398	0.151204	3.97079	7.16347e-05	0.000220666	AP1M1	Clat_adaptor_s/Adap_comp_sub/	1.91831e-07	-0.412781	0.115	0.155	0.00317193	AP1M1	Clat_adaptor_s/Adap_comp_sub/
79	Nvec-vc1.1-XM-032387240.2	30.3571	-1.58984	0.630897	-2.51997	0.0117363	0.0239566	SASS6	SAS-6_N/Sas6_CC/	5.74813e-15	-0.864332	0.054	0.099	9.50454e-11	SASS6	SAS-6_N/Sas6_CC/
80	Nvec-vc1.1-XM-032387167.2	135.673	-0.796614	0.308649	-2.58097	0.00985218	0.0204577	FOXD2	Forkhead/	3.9628e-43	-3.55195	0.018	0.07	6.55248e-39	FOXD2	Forkhead/
81	Nvec-vc1.1-XM-032387243.2	801.321	3.1227	0.177751	17.5678	4.34419e-69	1.17783e-67	MKNK2	Pkinase/	4.19626e-11	0.416012	0.223	0.183	6.93852e-07	MKNK2	Pkinase/
82	Nvec-vc1.1-XM-032387215.2	36.9175	-1.30508	0.566783	-2.30261	0.021301	0.0408399	KRI1	Kri1/Kri1_C/	1.55176e-09	-0.597855	0.072	0.111	2.56584e-05	KRI1	Kri1/Kri1_C/
83	Nvec-vc1.1-XM-048729304.1	204.896	-0.700403	0.267451	-2.61881	0.00882384	0.0185616		DUF4787/	3.58735e-23	-0.93927	0.075	0.142	5.93168e-19		DUF4787/
84	Nvec-vc1.1-XM-001637179.3	8221.3	2.1628	0.186599	11.5906	4.59819e-31	6.20883e-30		Tctex-1/	3.05754e-08	1.18352	0.034	0.016	0.000505564		Tctex-1/
85	Nvec-vc1.1-XM-001637125.3	253.479	-0.767567	0.239485	-3.20508	0.00135027	0.00335573	NANOS1	zf-nanos/	3.75332e-25	-2.44044	0.01	0.047	6.20611e-21	NANOS1	zf-nanos/
86	Nvec-vc1.1-XM-001637181.3	2494.49	-2.21038	0.530627	-4.16559	3.10545e-05	0.000100979	SERBP1	HABP4_PAI-RBP1/	3.30543e-114	-0.861377	0.395	0.62	5.46553e-110	SERBP1	HABP4_PAI-RBP1/
87	Nvec-vc1.1-XM-001637127.3	56.316	-1.5981	0.487584	-3.27758	0.00104699	0.00265376	FAM183A	FAM183/	1.5412e-57	-0.923427	0.165	0.31	2.54837e-53	FAM183A	FAM183/
88	Nvec-vc1.1-XM-048728359.1	1802	-1.28423	0.166932	-7.69313	1.43576e-14	1.04715e-13	AC243734.1	Neur_chan_LBD/Neur_chan_memb/	3.12774e-126	-1.4961	0.138	0.354	5.17172e-122	AC243734.1	Neur_chan_LBD/Neur_chan_memb/
89	Nvec-vc1.1-XM-032387185.2	31.2712	-2.36729	0.673829	-3.51319	0.000442754	0.00119852	HCCS	Cyto_heme_lyase/	3.40198e-19	-0.904052	0.07	0.127	5.62518e-15	HCCS	Cyto_heme_lyase/
90	Nvec-vc1.1-XM-001637130.3	187.008	-1.09008	0.294478	-3.70172	0.00021414	0.000614742	MAT1A	S-AdoMet_synt_N/S-AdoMet_synt_M/S-AdoMet_synt_C/	2.26128e-12	-0.942763	0.03	0.061	3.73902e-08	MAT1A	S-AdoMet_synt_N/S-AdoMet_synt_M/S-AdoMet_synt_C/
91	Nvec-vc1.1-XM-001637190.3	978.732	-1.19658	0.175998	-6.79882	1.05479e-11	6.50901e-11	GLIS3	zf-C2H2/zf-C2H2/zf-C2H2/	4.56525e-36	-1.4334	0.051	0.125	7.54864e-32	GLIS3	zf-C2H2/zf-C2H2/zf-C2H2/
92	Nvec-vc1.1-XM-032387186.2	222.327	0.810959	0.252743	3.20863	0.00133367	0.00331786	SNAI1	zf-C2H2/zf-C2H2/zf-C2H2/zf-C2H2/	3.74759e-106	4.26256	0.09	0.007	6.19663e-102	SNAI1	zf-C2H2/zf-C2H2/zf-C2H2/zf-C2H2/
93	Nvec-vc1.1-XM-001631087.3	320.44	-2.19578	0.244408	-8.98409	2.60875e-19	2.4178e-18			5.93547e-73	-2.1233	0.033	0.141	9.8143e-69
94	Nvec-vc1.1-XM-001631060.3	3353.11	1.01917	0.136787	7.45073	9.28252e-14	6.47426e-13	RAP1A	Ras/	1.2691e-90	-0.733605	0.411	0.614	2.09846e-86	RAP1A	Ras/
95	Nvec-vc1.1-XM-001631051.3	277.578	-1.40541	0.261679	-5.37074	7.84129e-08	3.48704e-07	TUBGCP6	GCP_N_terminal/GCP_C_terminal/	5.49443e-07	-0.764988	0.035	0.059	0.00908504	TUBGCP6	GCP_N_terminal/GCP_C_terminal/
96	Nvec-vc1.1-XM-032379838.2	35.8343	-2.32162	0.634483	-3.65907	0.000253134	0.000715383	WDR18	WD40/WD40/	1.29989e-06	-0.509322	0.068	0.098	0.0214937	WDR18	WD40/WD40/
97	Nvec-vc1.1-XM-032379847.2	174.2	0.668664	0.284122	2.35344	0.0186007	0.0361414			1.01534e-43	-2.75309	0.025	0.081	1.67886e-39
98	Nvec-vc1.1-XM-001631077.3	156.643	-1.22145	0.310257	-3.93692	8.25348e-05	0.000251926	TRPA1	Ion_trans/	2.79152e-12	-0.777049	0.055	0.096	4.61577e-08	TRPA1	Ion_trans/
99	Nvec-vc1.1-XM-048724412.1	18.1582	-2.68186	0.923898	-2.90277	0.00369877	0.00842946	SULT1C4	Sulfotransfer_1/	2.38752e-36	-1.75272	0.029	0.094	3.94777e-32	SULT1C4	Sulfotransfer_1/
100	Nvec-vc1.1-XM-001631042.3	25.819	-2.65999	0.811648	-3.27727	0.00104815	0.00265591		RMI2/	1.13294e-09	-0.969984	0.03	0.058	1.87332e-05		RMI2/
101	Nvec-vc1.1-XM-048728176.1	217.453	-1.66052	0.289985	-5.72622	1.02692e-08	4.97329e-08	HDAC3	Hist_deacetyl/	4.11148e-30	-0.683226	0.194	0.297	6.79833e-26	HDAC3	Hist_deacetyl/
102	Nvec-NVE1076	374.192	1.07519	0.240865	4.46385	8.05008e-06	2.82058e-05			1.64173e-17	0.179295	0.805	0.807	2.71459e-13
103	Nvec-vc1.1-XM-048728201.1	163.799	-1.59848	0.295237	-5.41424	6.15486e-08	2.76661e-07	ATG10	Autophagy_act_C/	7.69625e-26	-1.19981	0.051	0.113	1.27257e-21	ATG10	Autophagy_act_C/
104	Nvec-vc1.1-XM-001631072.3	37.9124	-1.90869	0.584695	-3.26441	0.00109691	0.00277001	AC010323.1	CI-B14_5a/	1.26711e-40	-0.528203	0.325	0.464	2.09517e-36	AC010323.1	CI-B14_5a/
105	Nvec-vc1.1-XM-001631038.3	29.9881	-2.60441	0.705777	-3.69014	0.000224133	0.000640524	REX1BD	DNA_repr_REX1B/	1.98739e-18	-1.7446	0.011	0.041	3.28615e-14	REX1BD	DNA_repr_REX1B/
106	Nvec-vc1.1-XM-048729113.1	1315.87	0.748101	0.193547	3.86522	0.000110988	0.00033271	KDM4A	JmjN/JmjC/PHD_2/zf-HC5HC2H_2/Tudor_2/	9.63025e-13	0.613924	0.064	0.051	1.59236e-08	KDM4A	JmjN/JmjC/PHD_2/zf-HC5HC2H_2/Tudor_2/
107	Nvec-vc1.1-XM-001639006.3	338.315	1.16841	0.216026	5.40866	6.34993e-08	2.84829e-07	SMPDL3B	Metallophos/	6.02368e-36	1.27284	0.129	0.059	9.96015e-32	SMPDL3B	Metallophos/	SMPDL3B
108	Nvec-vc1.1-XM-032363891.2	153.399	-2.98327	0.369613	-8.07133	6.95383e-16	5.51944e-15	NLGN4X	COesterase/	4.92023e-27	-1.11793	0.064	0.132	8.1356e-23	NLGN4X	COesterase/
109	Nvec-vc1.1-XM-001639002.3	467.89	1.16335	0.207004	5.61993	1.91032e-08	9.02634e-08		Myb_DNA-bind_4/	8.00884e-07	-0.661221	0.051	0.077	0.0132426		Myb_DNA-bind_4/
110	Nvec-vc1.1-XM-032363781.2	409.739	-1.17509	0.210929	-5.57103	2.53233e-08	1.18344e-07			1.63979e-15	-1.08546	0.038	0.078	2.71139e-11
111	Nvec-vc1.1-XM-001638911.3	256.993	-1.33559	0.252094	-5.29799	1.17084e-07	5.10964e-07	EMC1	PQQ_2/EMC1_C/	4.66856e-14	-0.697229	0.076	0.126	7.71946e-10	EMC1	PQQ_2/EMC1_C/
112	Nvec-vc1.1-XM-048730830.1	1798.46	1.74237	0.143004	12.1841	3.77961e-34	5.49443e-33	JAG2	EGF/	2.61888e-12	0.152257	0.447	0.467	4.33032e-08	JAG2	EGF/
113	Nvec-vc1.1-XM-032367980.2	1842.8	1.31363	0.142008	9.25039	2.23666e-20	2.14511e-19	JAG2	EGF/	5.19813e-07	0.285255	0.258	0.237	0.00859512	JAG2	EGF/
114	Nvec-vc1.1-XM-032363935.2	299.812	4.79565	0.277334	17.2919	5.41211e-67	1.42881e-65	OARD1	Macro/	4.7064e-198	2.26294	0.297	0.076	7.78203e-194	OARD1	Macro/	OARD1
115	Nvec-vc1.1-XM-032363855.2	18173.1	8.42818	0.15448	54.5584	0	0			5.15441e-98	2.90295	0.149	0.038	8.52282e-94
116	Nvec-vc1.1-XM-032363798.2	701.816	1.07664	0.1831	5.88006	4.10108e-09	2.05006e-08	SNX30	PX/Vps5/	2.66846e-22	-0.605643	0.16	0.244	4.41229e-18	SNX30	PX/Vps5/
117	Nvec-vc1.1-XM-001638980.3	32.4793	-1.63592	0.615463	-2.65804	0.00785977	0.0166815	ARL16	Arf/	1.16186e-07	-0.625815	0.057	0.088	0.00192113	ARL16	Arf/
118	Nvec-vc1.1-XM-001638906.3	161.106	-1.50821	0.295099	-5.11087	3.20679e-07	1.3295e-06	TRPA1	Ank_2/Ank/Ank_2/Ank_2/Ion_trans/	1.8478e-07	1.10892	0.031	0.016	0.00305534	TRPA1	Ank_2/Ank/Ank_2/Ank_2/Ion_trans/
119	Nvec-vc1.1-XM-032363929.2	68.8968	-2.14431	0.451833	-4.7458	2.07682e-06	7.82921e-06	TCTEX1D2	Tctex-1/	3.94344e-31	-1.70614	0.028	0.086	6.52048e-27	TCTEX1D2	Tctex-1/
120	Nvec-vc1.1-XM-048730557.1	80.3024	-0.968195	0.390033	-2.48234	0.0130523	0.0263718	TCTEX1D4	DUF4598/Tctex-1/	1.56861e-124	-0.969911	0.309	0.552	2.5937e-120	TCTEX1D4	DUF4598/Tctex-1/
121	Nvec-vc1.1-XM-048724299.1	450.913	3.13365	0.227691	13.7627	4.27008e-43	7.6374e-42	DENND6A	SPA/	1.06528e-06	0.992048	0.035	0.018	0.0176145	DENND6A	SPA/
122	Nvec-vc1.1-XM-048730260.1	1694.88	-0.418293	0.173322	-2.41339	0.015805	0.0312822	PHF24	Zf_RING/EF-hand_5/	4.78032e-34	-1.25213	0.059	0.136	7.90425e-30	PHF24	Zf_RING/EF-hand_5/
123	Nvec-vc1.1-XM-032363837.2	95.2267	-1.88108	0.392735	-4.7897	1.67027e-06	6.37112e-06	PDIA3	Thioredoxin/	1.32022e-06	-1.2167	0.012	0.027	0.0218298	PDIA3	Thioredoxin/
124	Nvec-vc1.1-XM-048729658.1	375.074	-1.51767	0.226786	-6.69206	2.20046e-11	1.33001e-10	GNL3L	GN3L_Grn1/MMR_HSR1/	5.89083e-12	-0.566069	0.118	0.17	9.74049e-08	GNL3L	GN3L_Grn1/MMR_HSR1/
125	Nvec-vc1.1-XM-001638894.3	1261.25	1.24984	0.159223	7.8496	4.1736e-15	3.153e-14	MAPK14	Pkinase/	4.4077e-19	-0.657941	0.116	0.185	7.28812e-15	MAPK14	Pkinase/
126	Nvec-vc1.1-XM-001638893.3	138.149	-1.27742	0.331959	-3.84811	0.000119031	0.000354829	LSM3	LSM/	1.05134e-44	-0.511581	0.399	0.546	1.73839e-40	LSM3	LSM/
127	Nvec-vc1.1-XM-048729646.1	77.4628	7.0599	0.811921	8.69531	3.45884e-18	3.04696e-17	FER	Pkinase_Tyr/Pkinase_Tyr/	3.50093e-23	2.83614	0.027	0.004	5.78879e-19	FER	Pkinase_Tyr/Pkinase_Tyr/	FER
128	Nvec-vc1.1-XM-048729684.1	12.0156	7.80772	1.70116	4.58965	4.43993e-06	1.60811e-05	INSR	Pkinase_Tyr/	1.80873e-48	5.62733	0.032	0.001	2.99073e-44	INSR	Pkinase_Tyr/	INSR
129	Nvec-vc1.1-XM-048733319.1	332.267	6.00604	0.324678	18.4984	2.1266e-76	6.42911e-75	FER	Pkinase_Tyr/Pkinase_Tyr/	4.11093e-22	3.52948	0.02	0.002	6.79743e-18	FER	Pkinase_Tyr/Pkinase_Tyr/	FER
130	Nvec-vc1.1-XM-032363918.2	269.529	-1.11357	0.237324	-4.69221	2.70273e-06	1.00468e-05			3.39266e-07	-0.89575	0.018	0.036	0.00560977
131	Nvec-vc1.1-XM-032363896.2	21639.3	-0.331573	0.124969	-2.65323	0.0079725	0.0169081	FLNC	CH/CH/Filamin/Filamin/Filamin/Filamin/Filamin/Filamin/Filamin/Filamin/Filamin/Filamin/Filamin/Filamin/Filamin/Filamin/Filamin/Filamin/Filamin/Filamin/Filamin/Filamin/Filamin/Filamin/	1.43055e-75	-1.28827	0.117	0.271	2.36542e-71	FLNC	CH/CH/Filamin/Filamin/Filamin/Filamin/Filamin/Filamin/Filamin/Filamin/Filamin/Filamin/Filamin/Filamin/Filamin/Filamin/Filamin/Filamin/Filamin/Filamin/Filamin/Filamin/Filamin/Filamin/
132	Nvec-vc1.1-XM-001638887.3	31.318	-2.89802	0.727282	-3.98473	6.75578e-05	0.000208747	SMPDL3A	Metallophos/	6.66165e-09	-1.33583	0.013	0.032	0.00011015	SMPDL3A	Metallophos/
133	Nvec-NVE6151	638.137	0.424727	0.178262	2.38259	0.0171911	0.0337052			4.58646e-56	3.32561	0.054	0.005	7.58371e-52
134	Nvec-vc1.1-XM-032363937.2	44.156	-2.94484	0.612674	-4.80654	1.53566e-06	5.88129e-06			2.80448e-20	-1.26238	0.029	0.073	4.63721e-16
135	Nvec-vc1.1-XM-001638951.3	258.775	-1.37679	0.250992	-5.4854	4.12542e-08	1.88766e-07	DYNC2LI1		4.28157e-18	-0.772288	0.085	0.145	7.07958e-14	DYNC2LI1
136	Nvec-vc1.1-XM-032363790.2	627.864	0.438589	0.185876	2.35957	0.018296	0.0356141	NIM1K	Pkinase/	4.27288e-29	-0.88373	0.091	0.173	7.0652e-25	NIM1K	Pkinase/
137	Nvec-vc1.1-XM-032363791.2	448.082	1.11211	0.227506	4.88825	1.01734e-06	3.9865e-06	ANKRD63	Ank_2/	4.92446e-22	-0.559542	0.186	0.273	8.1426e-18	ANKRD63	Ank_2/
138	Nvec-vc1.1-XM-048731003.1	196.028	-1.14951	0.271233	-4.23807	2.25451e-05	7.42849e-05	HMCN1	TSP_1/TSP_1/TSP_1/SEA/fn3/fn3/fn3/Ion_trans_2/	4.76573e-09	-1.53904	0.009	0.026	7.88014e-05	HMCN1	TSP_1/TSP_1/TSP_1/SEA/fn3/fn3/fn3/Ion_trans_2/
139	Nvec-vc1.1-XM-032363943.2	1870.87	2.37847	0.149036	15.9591	2.46386e-57	5.58899e-56	SRGAP1	FCH/RhoGAP/SH3_1/	4.43353e-27	0.902329	0.162	0.095	7.33084e-23	SRGAP1	FCH/RhoGAP/SH3_1/
140	Nvec-vc1.1-XM-001638943.3	1722.28	0.873125	0.153124	5.70207	1.18358e-08	5.69487e-08	CALHM6	Ca_hom_mod/	4.19229e-51	2.31377	0.08	0.018	6.93195e-47	CALHM6	Ca_hom_mod/
141	Nvec-vc1.1-XM-032363957.2	2482.17	4.94404	0.156067	31.6789	3.03837e-220	2.93211e-218			1.52115e-30	1.76379	0.071	0.023	2.51522e-26
142	Nvec-vc1.1-XM-001638875.3	1140.94	1.05174	0.15971	6.58529	4.53987e-11	2.66663e-10	CPA4	Propep_M14/Peptidase_M14/	1.34406e-24	3.43536	0.024	0.002	2.2224e-20	CPA4	Propep_M14/Peptidase_M14/	CPA4
143	Nvec-vc1.1-XM-048727883.1	3630	3.87013	0.146688	26.3834	2.12361e-153	1.34346e-151			4.66311e-134	4.04911	0.122	0.012	7.71046e-130
144	Nvec-vc1.1-XM-048728453.1	2431.8	4.93091	0.153828	32.0547	1.88702e-225	1.90723e-223	LHCGR	LRR_8/7tm_1/	1.77716e-244	5.92335	0.156	0.003	2.93853e-240	LHCGR	LRR_8/7tm_1/	LHCGR
145	Nvec-vc1.1-XM-032365561.2	9443.99	4.22724	0.137939	30.6457	3.01872e-206	2.69962e-204	TSHR	LRR_8/7tm_1/	9.60331e-19	4.67387	0.012	0	1.58791e-14	TSHR	LRR_8/7tm_1/	TSHR
146	Nvec-vc1.1-XM-032365542.2	1019.64	1.53541	0.164804	9.31663	1.20092e-20	1.16419e-19	PTPN12	Y_phosphatase/	6.90182e-42	1.47373	0.118	0.047	1.14122e-37	PTPN12	Y_phosphatase/	PTPN12
147	Nvec-vc1.1-XM-032365512.2	1576.38	1.57912	0.146859	10.7526	5.75868e-27	6.92217e-26	ARF5	Arf/	1.04796e-167	-0.838223	0.749	0.895	1.73281e-163	ARF5	Arf/
148	Nvec-vc1.1-XM-048726528.1	415.613	0.714647	0.200672	3.56127	0.000369071	0.00101254		Glyco_hydro_9/	4.91904e-11	-1.75211	0.022	0.04	8.13363e-07		Glyco_hydro_9/
149	Nvec-vc1.1-XM-048726526.1	549.974	0.447922	0.18682	2.39762	0.0165021	0.0325076	LRRK2	Roc/TIR_2/	1.099e-07	-0.621584	0.066	0.097	0.00181719	LRRK2	Roc/TIR_2/
150	Nvec-vc1.1-XM-048728364.1	2843.64	0.772865	0.139914	5.52385	3.31657e-08	1.53233e-07	ADGRG4	GPS/7tm_2/	1.53618e-06	0.623291	0.075	0.051	0.0254008	ADGRG4	GPS/7tm_2/
151	Nvec-vc1.1-XM-048728367.1	11.8883	-3.04153	1.18155	-2.57417	0.010048	0.0208314	CYB5RL	Oxidored-like/FAD_binding_6/NAD_binding_1/	3.20288e-07	-0.731742	0.03	0.052	0.00529596	CYB5RL	Oxidored-like/FAD_binding_6/NAD_binding_1/
152	Nvec-vc1.1-XM-001640379.3	183.652	-3.27474	0.334903	-9.77819	1.39693e-22	1.4729e-21	CYP27A1	p450/	9.15165e-17	-1.86214	0.011	0.039	1.51323e-12	CYP27A1	p450/
153	Nvec-vc1.1-XM-048721574.1	267.145	-0.639912	0.235955	-2.71201	0.00668768	0.0144126	PXK	PX/Pkinase_Tyr/WH2/	1.83005e-08	-0.542368	0.066	0.099	0.000302599	PXK	PX/Pkinase_Tyr/WH2/
154	Nvec-vc1.1-XM-048732268.1	81.1332	-1.67039	0.427953	-3.90321	9.49242e-05	0.000287177	DDX24	DEAD/Helicase_C/	4.04044e-13	-0.564795	0.122	0.179	6.68086e-09	DDX24	DEAD/Helicase_C/
155	Nvec-vc1.1-XM-032365352.2	1247.95	1.84716	0.153739	12.0149	2.96871e-33	4.23276e-32	FGD6	RhoGEF/PH/FYVE/PH/	4.10772e-39	1.32132	0.134	0.058	6.79211e-35	FGD6	RhoGEF/PH/FYVE/PH/	FGD6
156	Nvec-vc1.1-XM-048731735.1	433.26	-1.46297	0.204595	-7.15056	8.6425e-13	5.6517e-12		Methyltransf_11/	1.0852e-18	-1.07476	0.053	0.104	1.79438e-14		Methyltransf_11/
157	Nvec-vc1.1-XM-001640168.3	43.1385	-2.03424	0.563939	-3.6072	0.000309513	0.000860621	EEF1AKMT2	Methyltransf_31/	6.07235e-61	-1.2545	0.099	0.228	1.00406e-56	EEF1AKMT2	Methyltransf_31/
158	Nvec-vc1.1-XM-001640238.3	188.376	-3.80046	0.360539	-10.541	5.58762e-26	6.5461e-25	AC138894.1	CLN3/	3.1444e-27	-1.31046	0.038	0.096	5.19927e-23	AC138894.1	CLN3/
159	Nvec-vc1.1-XM-048724249.1	105.339	-2.54022	0.402646	-6.30882	2.81168e-10	1.54724e-09	LAGE3	Pcc1/	1.43176e-27	-1.14522	0.055	0.122	2.36741e-23	LAGE3	Pcc1/
160	Nvec-vc1.1-XM-001640236.3	1140.1	4.32224	0.18088	23.8956	3.40404e-126	1.65183e-124	PLEKHA6	PH/	3.71723e-173	4.50318	0.127	0.005	6.14643e-169	PLEKHA6	PH/	PLEKHA6
161	Nvec-vc1.1-XM-048728397.1	289.402	-1.56756	0.240811	-6.50948	7.54114e-11	4.36349e-10	KLHDC3	Kelch_5/Kelch_4/Kelch_3/Kelch_4/	1.03633e-19	-0.761447	0.087	0.15	1.71358e-15	KLHDC3	Kelch_5/Kelch_4/Kelch_3/Kelch_4/
162	Nvec-NVE25315	2159.15	2.04001	0.140636	14.5057	1.11551e-47	2.17263e-46	DEPTOR	DEP/GSHPx/	9.09069e-09	0.398844	0.248	0.204	0.000150314	DEPTOR	DEP/GSHPx/
163	Nvec-vc1.1-XM-001640232.3	2321.12	7.68209	0.216087	35.5509	8.03888e-277	1.07275e-274	PPP3R2	EF-hand_7/EF-hand_7/	0	6.20397	0.237	0.013	0	PPP3R2	EF-hand_7/EF-hand_7/	PPP3R2
164	Nvec-vc1.1-XM-032365313.2	1548.96	4.77991	0.165846	28.8214	1.15591e-182	8.97458e-181	GPR143	Ocular_alb/	1.38724e-88	1.78405	0.19	0.064	2.2938e-84	GPR143	Ocular_alb/	GPR143
165	Nvec-vc1.1-XM-048724497.1	1553.83	4.58647	0.16319	28.105	8.50617e-174	6.18272e-172			1.37078e-99	4.00203	0.082	0.005	2.26658e-95
166	Nvec-vc1.1-XM-048724014.1	659.763	2.29045	0.191137	11.9833	4.34682e-33	6.16166e-32	MANF	Armet/	2.07592e-07	-0.359422	0.43	0.485	0.00343254	MANF	Armet/
167	Nvec-vc1.1-XM-032365340.2	1624.78	0.490472	0.146756	3.34209	0.000831489	0.00214866	CTDSPL2	NIF/	1.44842e-16	-0.466066	0.183	0.257	2.39497e-12	CTDSPL2	NIF/
168	Nvec-vc1.1-XM-001640215.3	88.4322	-3.19433	0.477453	-6.69035	2.22643e-11	1.3438e-10		DUF229/	7.50973e-07	-1.4237	0.006	0.018	0.0124173		DUF229/
169	Nvec-vc1.1-XM-032365439.2	32.7698	-2.07504	0.650029	-3.19223	0.0014118	0.00349391	HAUS3	HAUS-augmin3/	1.45592e-14	-0.846079	0.054	0.098	2.40737e-10	HAUS3	HAUS-augmin3/
170	Nvec-vc1.1-XM-032365442.2	2273.3	0.569532	0.144166	3.95052	7.7981e-05	0.000239051	PRDX4	AhpC-TSA/1-cysPrx_C/	0	-1.23662	0.509	0.845	0	PRDX4	AhpC-TSA/1-cysPrx_C/
171	Nvec-vc1.1-XM-032365445.2	33.657	-1.38229	0.59291	-2.33137	0.0197338	0.0381477	NICN1		2.20051e-24	-1.0661	0.053	0.114	3.63855e-20	NICN1
172	Nvec-vc1.1-XM-032365367.2	1137.73	7.47383	0.271191	27.5593	3.4264e-167	2.36949e-165			8.53601e-196	4.22407	0.159	0.011	1.41143e-191
173	Nvec-vc1.1-XM-032365366.2	661.911	0.948258	0.190112	4.98788	6.10448e-07	2.45574e-06	CLN3	CLN3/	3.0561e-21	-0.900454	0.067	0.128	5.05326e-17	CLN3	CLN3/
174	Nvec-vc1.1-XM-001640122.3	8097.01	-0.816688	0.149275	-5.47102	4.47445e-08	2.03972e-07	CALR	Calreticulin/Calreticulin/	1.29483e-39	-0.299565	0.841	0.912	2.14101e-35	CALR	Calreticulin/Calreticulin/
175	Nvec-vc1.1-XM-048725392.1	2492.02	2.33544	0.138527	16.8591	8.98795e-64	2.25438e-62	PIK3R1	SH3_9/SAM_2/C1_1/RhoGAP/SH2/PI3K_P85_iSH2/SH2/	1.98066e-29	1.27787	0.107	0.047	3.27502e-25	PIK3R1	SH3_9/SAM_2/C1_1/RhoGAP/SH2/PI3K_P85_iSH2/SH2/	PIK3R1
176	Nvec-vc1.1-XM-048733497.1	4257.24	6.22954	0.154125	40.4187	0	0		TPR_12/	8.88954e-35	2.17556	0.059	0.014	1.46988e-30		TPR_12/
177	Nvec-vc1.1-XM-048725404.1	266.087	1.67792	0.272027	6.16818	6.90785e-10	3.68268e-09	DPP7	Peptidase_S28/	1.09186e-08	1.05772	0.041	0.02	0.000180539	DPP7	Peptidase_S28/	DPP7
178	Nvec-vc1.1-XM-001640113.3	421.057	0.949712	0.198033	4.79573	1.62085e-06	6.18953e-06	COL21A1	VWA/	8.61309e-22	-4.44724	0.008	0.034	1.42418e-17	COL21A1	VWA/
179	Nvec-vc1.1-XM-048725077.1	202.717	3.76502	0.287901	13.0775	4.42796e-39	7.25854e-38			2.09478e-40	4.80993	0.03	0.001	3.46371e-36
180	Nvec-vc1.1-XM-001640108.3	120.349	-0.894695	0.323411	-2.76644	0.00566728	0.0124249	TIMM17B	Tim17/	4.26106e-130	-0.80179	0.44	0.682	7.04567e-126	TIMM17B	Tim17/
181	Nvec-vc1.1-XM-032365393.2	48.648	-5.24998	0.949554	-5.52889	3.22262e-08	1.48973e-07	ABCC4	ABC_membrane/ABC_tran/ABC_membrane/ABC_tran/	1.56092e-15	-1.26977	0.028	0.063	2.58099e-11	ABCC4	ABC_membrane/ABC_tran/ABC_membrane/ABC_tran/
182	Nvec-vc1.1-XM-032365386.2	87.4291	-1.04423	0.378629	-2.75792	0.00581713	0.0127159	FBXL13	F-box-like/LRR_6/LRR_6/LRR_6/LRR_6/LRR_6/LRR_6/	9.5462e-16	-1.10794	0.042	0.083	1.57846e-11	FBXL13	F-box-like/LRR_6/LRR_6/LRR_6/LRR_6/LRR_6/LRR_6/
183	Nvec-vc1.1-XM-048730750.1	140.996	-1.27798	0.313418	-4.07755	4.55136e-05	0.000144153	SLC7A1	AA_permease_2/AA_permease_C/	6.24531e-07	-1.55134	0.007	0.02	0.0103266	SLC7A1	AA_permease_2/AA_permease_C/
184	Nvec-vc1.1-XM-001640185.3	101.399	-2.48853	0.401385	-6.19986	5.65139e-10	3.03462e-09	ASF1B	ASF1_hist_chap/	2.17339e-43	-0.96583	0.156	0.271	3.5937e-39	ASF1B	ASF1_hist_chap/
185	Nvec-vc1.1-XM-048731350.1	100.496	-1.52451	0.361958	-4.21184	2.53302e-05	8.31248e-05	ARMH1	DUF5578/	1.04146e-15	-0.659229	0.099	0.157	1.72205e-11	ARMH1	DUF5578/
186	Nvec-vc1.1-XM-001640181.3	18.715	-3.33396	0.990203	-3.36695	0.000760058	0.00197965	AC112128.1	SPICE/	4.52102e-07	-0.840842	0.027	0.049	0.0074755	AC112128.1	SPICE/
187	Nvec-vc1.1-XM-001640073.3	47.2434	-1.20349	0.533063	-2.25768	0.0239654	0.0453304	SRP19	SRP19/	2.31625e-67	-0.891199	0.229	0.396	3.82993e-63	SRP19	SRP19/
188	Nvec-vc1.1-XM-048723913.1	363.093	1.56169	0.213854	7.30257	2.82329e-13	1.91216e-12	FKTN	LicD/	2.9133e-19	-0.526469	0.16	0.237	4.81714e-15	FKTN	LicD/
189	Nvec-NVE6437	329.74	-1.30898	0.222292	-5.88855	3.89609e-09	1.94987e-08			1.62318e-63	-0.702884	0.469	0.628	2.68393e-59
190	Nvec-vc1.1-XM-032376142.2	288.611	0.89159	0.229069	3.89223	9.93251e-05	0.000299642	ENPP3	Phosphodiest/Endonuclease_NS/	4.55085e-50	2.81614	0.057	0.008	7.52483e-46	ENPP3	Phosphodiest/Endonuclease_NS/
191	Nvec-vc1.1-XM-048728360.1	1841.14	-1.04862	0.144095	-7.27727	3.40637e-13	2.29342e-12	RHCG	Ammonium_transp/	2.61239e-30	-1.47718	0.033	0.093	4.31959e-26	RHCG	Ammonium_transp/
192	Nvec-vc1.1-XM-001628083.3	153.037	-2.1955	0.332762	-6.59781	4.17262e-11	2.46618e-10	RDH13	adh_short/	1.49226e-24	-1.25352	0.044	0.101	2.46746e-20	RDH13	adh_short/
193	Nvec-vc1.1-XM-032376153.2	171.568	-1.86364	0.303078	-6.14905	7.7949e-10	4.13621e-09	KLHL32	BTB/	2.51575e-08	-1.15702	0.017	0.037	0.00041598	KLHL32	BTB/
194	Nvec-vc1.1-XM-032376148.2	256.759	3.18537	0.248061	12.8411	9.65414e-38	1.52687e-36	C9orf72	C9orf72-like/	3.99183e-16	1.82538	0.034	0.01	6.6005e-12	C9orf72	C9orf72-like/	C9orf72
195	Nvec-vc1.1-XM-048725607.1	85.2601	-1.68335	0.393994	-4.27253	1.93271e-05	6.42768e-05	RAD54L	SNF2_N/Helicase_C/	4.53935e-07	-0.656289	0.048	0.076	0.00750582	RAD54L	SNF2_N/Helicase_C/
196	Nvec-vc1.1-XM-001628109.3	53.2809	-1.30837	0.488341	-2.67922	0.00737941	0.0157816	EXOSC3	KH_6/	4.01031e-44	-1.16605	0.091	0.194	6.63105e-40	EXOSC3	KH_6/
197	Nvec-vc1.1-XM-032376175.2	190.422	-0.624246	0.279792	-2.23111	0.0256739	0.0482083	ZRANB2	zf-RanBP/zf-RanBP/	9.33431e-79	-0.827465	0.297	0.486	1.54343e-74	ZRANB2	zf-RanBP/zf-RanBP/
198	Nvec-vc1.1-XM-001628095.3	435.746	-0.977674	0.207353	-4.71503	2.41671e-06	9.03674e-06	SPTLC1	Aminotran_1_2/	3.07368e-11	-0.490876	0.119	0.171	5.08234e-07	SPTLC1	Aminotran_1_2/
199	Nvec-vc1.1-XM-048724467.1	1982.51	3.18725	0.144278	22.0911	3.85144e-108	1.60847e-106	UROD	URO-D/	1.95276e-18	0.832076	0.127	0.078	3.22889e-14	UROD	URO-D/
200	Nvec-vc1.1-XM-032376192.2	328.181	2.0021	0.218247	9.17358	4.57579e-20	4.35912e-19	MIER1	ELM2/	4.50447e-08	-0.445106	0.078	0.111	0.000744815	MIER1	ELM2/
201	Nvec-vc1.1-XM-048727961.1	1416.02	4.52055	0.173458	26.0614	1.00009e-149	6.21185e-148			1.74818e-120	3.02827	0.136	0.02	2.89062e-116
202	Nvec-vc1.1-XM-032376181.2	3668.74	3.46674	0.137415	25.2282	1.9647e-140	1.10392e-138	AC023055.1	DnaJ/Jiv90/	4.35871e-79	1.29599	0.266	0.123	7.20712e-75	AC023055.1	DnaJ/Jiv90/	AC023055.1
203	Nvec-vc1.1-XM-048728043.1	1042.71	1.02683	0.155658	6.59674	4.20293e-11	2.48238e-10	PTPRD	F5_F8_type_C/F5_F8_type_C/F5_F8_type_C/F5_F8_type_C/F5_F8_type_C/Ig_3/fn3/fn3/fn3/fn3/fn3/PTP_tm/Y_phosphatase/Y_phosphatase/	2.55864e-77	2.24893	0.123	0.03	4.23071e-73	PTPRD	F5_F8_type_C/F5_F8_type_C/F5_F8_type_C/F5_F8_type_C/F5_F8_type_C/Ig_3/fn3/fn3/fn3/fn3/fn3/PTP_tm/Y_phosphatase/Y_phosphatase/	PTPRD
204	Nvec-vc1.1-XM-048728010.1	227.587	2.7465	0.279867	9.81358	9.8412e-23	1.04279e-21	PTPRD	F5_F8_type_C/F5_F8_type_C/F5_F8_type_C/F5_F8_type_C/F5_F8_type_C/fn3/F5_F8_type_C/F5_F8_type_C/F5_F8_type_C/F5_F8_type_C/F5_F8_type_C/F5_F8_type_C/fn3/F5_F8_type_C/F5_F8_type_C/F5_F8_type_C/F5_F8_type_C/F5_F8_type_C/F5_F8_type_C/fn3/I-set/I-set/I-set/Ig_3/Ig_3/Ig_3/Ig_3/Ig_3/I-set/I-set/fn3/fn3/fn3/PTP_tm/Y_phosphatase/Y_phosphatase/	2.39876e-21	3.62733	0.019	0.001	3.96634e-17	PTPRD	F5_F8_type_C/F5_F8_type_C/F5_F8_type_C/F5_F8_type_C/F5_F8_type_C/fn3/F5_F8_type_C/F5_F8_type_C/F5_F8_type_C/F5_F8_type_C/F5_F8_type_C/F5_F8_type_C/fn3/F5_F8_type_C/F5_F8_type_C/F5_F8_type_C/F5_F8_type_C/F5_F8_type_C/F5_F8_type_C/fn3/I-set/I-set/I-set/Ig_3/Ig_3/Ig_3/Ig_3/Ig_3/I-set/I-set/fn3/fn3/fn3/PTP_tm/Y_phosphatase/Y_phosphatase/	PTPRD
205	Nvec-vc1.1-XM-048728069.1	171.948	-0.934311	0.28013	-3.33528	0.000852143	0.00219572	ADAMTS6	Pep_M12B_propep/Reprolysin/ADAM_CR_2/TSP_1/TSP1_ADAMTS/TSP1_ADAMTS/PTP_tm/	1.34004e-06	-1.00733	0.015	0.031	0.0221575	ADAMTS6	Pep_M12B_propep/Reprolysin/ADAM_CR_2/TSP_1/TSP1_ADAMTS/TSP1_ADAMTS/PTP_tm/
206	Nvec-vc1.1-XM-032387450.2	409.051	-0.74265	0.216142	-3.43594	0.000590498	0.00156425	STK11	Pkinase/	5.4956e-38	-0.940365	0.118	0.222	9.08698e-34	STK11	Pkinase/
207	Nvec-vc1.1-XM-048728020.1	58.1888	-2.55529	0.514337	-4.96813	6.76032e-07	2.70555e-06	INIP	SOSSC/	1.84629e-18	-0.920079	0.059	0.112	3.05284e-14	INIP	SOSSC/
208	Nvec-vc1.1-XM-032361818.2	63.8566	-1.40623	0.445009	-3.16001	0.00157764	0.00386401	ABTB1	BTB/BTB/	8.90483e-30	-1.6243	0.025	0.08	1.47241e-25	ABTB1	BTB/BTB/
209	Nvec-vc1.1-XM-032361820.2	54.7119	-1.24935	0.477989	-2.61376	0.00895522	0.0188101	POC1B	WD40/WD40/WD40/WD40/WD40/WD40/WD40/	2.37267e-14	-0.643294	0.087	0.139	3.92321e-10	POC1B	WD40/WD40/WD40/WD40/WD40/WD40/WD40/
210	Nvec-vc1.1-XM-032361895.2	84.1211	-2.12225	0.414281	-5.12273	3.01147e-07	1.25186e-06	GTSE1	GTSE1_N/	1.35097e-16	-0.696902	0.111	0.173	2.23384e-12	GTSE1	GTSE1_N/
211	Nvec-vc1.1-XM-048728530.1	5996.58	1.15502	0.12811	9.01582	1.95401e-19	1.81789e-18	CHL1	Ig_3/Ig_3/Ig_3/I-set/I-set/fn3/fn3/Bravo_FIGEY/	4.87521e-16	0.294181	0.249	0.246	8.06116e-12	CHL1	Ig_3/Ig_3/Ig_3/I-set/I-set/fn3/fn3/Bravo_FIGEY/
212	Nvec-vc1.1-XM-032361844.2	24104	4.45748	0.178943	24.9101	5.78299e-137	3.12593e-135			0	3.66926	0.335	0.036	0
213	Nvec-vc1.1-XM-032361845.2	115.58	0.9098	0.339862	2.67697	0.00742911	0.015868			4.4792e-15	2.93691	0.017	0.002	7.40636e-11
214	Nvec-vc1.1-XM-001637438.3	104.376	-1.33314	0.369939	-3.60368	0.00031374	0.000871098	IMP4	Brix/	2.02256e-41	-0.749058	0.219	0.344	3.34431e-37	IMP4	Brix/
215	Nvec-vc1.1-XM-032387417.2	325.711	-2.36667	0.642095	-3.68587	0.000227927	0.000650487	IQCA1	AAA/	2.55532e-10	-0.280052	0.181	0.234	4.22523e-06	IQCA1	AAA/
216	Nvec-NVE13160	4421.86	1.1674	0.137322	8.50118	1.87671e-17	1.59801e-16	CFL1	Cofilin_ADF/	7.32418e-75	-0.594469	0.327	0.517	1.21105e-70	CFL1	Cofilin_ADF/
217	Nvec-vc1.1-XM-001637428.3	497.756	1.63761	0.186979	8.75825	1.98313e-18	1.76518e-17	ABCC4	ABC_membrane/ABC_tran/ABC_membrane/ABC_tran/	5.86421e-11	-0.288073	0.142	0.188	9.69646e-07	ABCC4	ABC_membrane/ABC_tran/ABC_membrane/ABC_tran/
218	Nvec-vc1.1-XM-032361923.2	282.069	-3.72061	0.300906	-12.3647	4.05825e-35	6.03824e-34	TXN	Thioredoxin/	1.61554e-06	0.887276	0.043	0.025	0.0267129	TXN	Thioredoxin/
219	Nvec-vc1.1-XM-032361891.2	313.305	4.00544	0.246325	16.2608	1.87231e-59	4.36898e-58	FEM1C	DED/Nucleic_acid_bd/Ank_2/Ank_2/Ank_2/	7.76448e-16	1.15204	0.05	0.02	1.28386e-11	FEM1C	DED/Nucleic_acid_bd/Ank_2/Ank_2/Ank_2/	FEM1C
220	Nvec-vc1.1-XM-048726641.1	102.634	-1.20691	0.379203	-3.18274	0.00145888	0.00359843	POLR2E	RNA_pol_Rpb5_N/RNA_pol_Rpb5_C/	2.08652e-48	-0.697053	0.28	0.424	3.45007e-44	POLR2E	RNA_pol_Rpb5_N/RNA_pol_Rpb5_C/
221	Nvec-vc1.1-XM-032361871.2	292.258	-1.54879	0.271638	-5.70166	1.18643e-08	5.70698e-08	TTLL7	TTL/	2.53639e-06	-0.624746	0.045	0.07	0.0419392	TTLL7	TTL/
222	Nvec-vc1.1-XM-001637421.3	58.059	-2.61279	0.527911	-4.9493	7.44811e-07	2.96346e-06	CYP27C1	p450/	7.45611e-53	-1.71736	0.047	0.141	1.23287e-48	CYP27C1	p450/
223	Nvec-vc1.1-XM-001637347.3	47.2388	-1.82575	0.525149	-3.47664	0.000507742	0.00136022	CHCHD4	CHCH/	1.20674e-40	-0.741166	0.188	0.312	1.99535e-36	CHCHD4	CHCH/
224	Nvec-vc1.1-XM-001637346.2	919.063	0.407764	0.170711	2.38863	0.0169115	0.0332259	ARL8B	Arf/	2.27482e-07	-0.106452	0.421	0.471	0.00376142	ARL8B	Arf/
225	Nvec-vc1.1-XM-001637345.3	18284.9	2.49601	0.12454	20.0419	2.37568e-89	8.31537e-88	RAB7A	Ras/	2.73127e-13	-0.148741	0.525	0.601	4.51615e-09	RAB7A	Ras/
226	Nvec-vc1.1-XM-001637344.3	3969.04	3.14725	0.133028	23.6586	9.63823e-124	4.52282e-122	TWF1	Cofilin_ADF/Cofilin_ADF/	5.97951e-92	1.55286	0.235	0.091	9.88712e-88	TWF1	Cofilin_ADF/Cofilin_ADF/	TWF1
227	Nvec-vc1.1-XM-001637411.3	1092.19	2.66951	0.163043	16.373	2.98031e-60	7.02161e-59	ISY1_RAB43	Isy1/	1.11093e-30	-0.577263	0.258	0.371	1.83693e-26	ISY1_RAB43	Isy1/
228	Nvec-vc1.1-XM-001637408.3	57.9445	4.67043	0.565689	8.25618	1.50408e-16	1.23694e-15	CDADC1	dCMP_cyt_deam_1/dCMP_cyt_deam_1/	9.21068e-29	5.34764	0.019	0	1.52299e-24	CDADC1	dCMP_cyt_deam_1/dCMP_cyt_deam_1/	CDADC1
229	Nvec-vc1.1-XM-001637340.2	3041.44	0.700426	0.14318	4.89194	9.9849e-07	3.91714e-06	HPGDS	GST_N/GST_C_3/	9.41387e-256	-1.05733	0.499	0.797	1.55658e-251	HPGDS	GST_N/GST_C_3/
230	Nvec-vc1.1-XM-032361887.2	110.924	-3.92652	0.477892	-8.21633	2.09831e-16	1.71244e-15			4.13837e-35	-2.27964	0.013	0.064	6.8428e-31
231	Nvec-vc1.1-XM-001637406.3	109.669	-1.66288	0.352531	-4.71696	2.3939e-06	8.95928e-06			8.77349e-79	-1.6939	0.069	0.205	1.4507e-74
232	Nvec-vc1.1-XM-048734252.1	12639.1	1.58331	0.133897	11.8248	2.90505e-32	4.04081e-31	CPA2	Propep_M14/Peptidase_M14/	1.30957e-22	3.70302	0.02	0.002	2.16538e-18	CPA2	Propep_M14/Peptidase_M14/	CPA2
233	Nvec-vc1.1-XM-032361863.2	288.188	0.745819	0.225344	3.30969	0.000933994	0.00238897	GLIPR2	CAP/	4.43247e-22	-6.2302	0	0.02	7.32908e-18	GLIPR2	CAP/
234	Nvec-vc1.1-XM-001637333.3	1887.62	0.501819	0.147247	3.408	0.000654397	0.0017231	TMEM59	BSMAP/	7.44575e-55	-0.642944	0.342	0.502	1.23116e-50	TMEM59	BSMAP/
235	Nvec-vc1.1-XM-048731530.1	2470.63	0.963549	0.146297	6.58625	4.51085e-11	2.65232e-10	PTPRD	Ig_3/Ig_3/I-set/I-set/Ig_3/Ig_3/I-set/I-set/I-set/I-set/Ig_3/I-set/I-set/I-set/I-set/I-set/I-set/I-set/Ig_3/I-set/I-set/Y_phosphatase/Y_phosphatase/	1.18112e-15	0.948604	0.092	0.051	1.95298e-11	PTPRD	Ig_3/Ig_3/I-set/I-set/Ig_3/Ig_3/I-set/I-set/I-set/I-set/Ig_3/I-set/I-set/I-set/I-set/I-set/I-set/I-set/Ig_3/I-set/I-set/Y_phosphatase/Y_phosphatase/
236	Nvec-vc1.1-XM-032387440.2	446.271	-0.928854	0.20906	-4.443	8.87147e-06	3.09379e-05	METAP2	Peptidase_M24/	4.08942e-16	-0.611871	0.136	0.2	6.76185e-12	METAP2	Peptidase_M24/
237	Nvec-vc1.1-XM-032387438.2	18.8824	-2.24782	0.855465	-2.6276	0.00859893	0.0181264		BEN/	1.22251e-11	-1.1149	0.024	0.052	2.02143e-07		BEN/
238	Nvec-vc1.1-XM-032361878.2	136.022	1.02102	0.308865	3.3057	0.000947409	0.00242183	TCTEX1D1	Tctex-1/	6.52135e-27	-1.46112	0.07	0.098	1.07831e-22	TCTEX1D1	Tctex-1/
239	Nvec-vc1.1-XM-032361849.2	64.9701	1.1279	0.408065	2.76401	0.0057095	0.0125031	ELK1	Ets/	1.71532e-229	4.40573	0.165	0.007	2.83629e-225	ELK1	Ets/	ELK1
240	Nvec-vc1.1-XM-032361875.2	256.589	1.37599	0.235009	5.85507	4.76812e-09	2.37308e-08	MFSD4A	MFS_1/	3.1019e-16	3.48319	0.013	0.001	5.12899e-12	MFSD4A	MFS_1/	MFSD4A
241	Nvec-vc1.1-XM-048731700.1	3909.69	0.574279	0.1369	4.19487	2.73033e-05	8.91886e-05	LRP1B	Ldl_recept_a/Ldl_recept_a/Ldl_recept_a/Ldl_recept_a/Ldl_recept_a/Ldl_recept_a/Ldl_recept_a/Ldl_recept_a/FXa_inhibition/EGF_CA/Ldl_recept_b/Ldl_recept_b/Ldl_recept_b/FXa_inhibition/	1.35817e-07	-1.7373	0.005	0.018	0.00224573	LRP1B	Ldl_recept_a/Ldl_recept_a/Ldl_recept_a/Ldl_recept_a/Ldl_recept_a/Ldl_recept_a/Ldl_recept_a/Ldl_recept_a/FXa_inhibition/EGF_CA/Ldl_recept_b/Ldl_recept_b/Ldl_recept_b/FXa_inhibition/
242	Nvec-vc1.1-XM-001635949.3	53.0442	-1.73232	0.49155	-3.52419	0.00042478	0.00115426	BRIX1	Brix/	1.27193e-76	-0.852686	0.28	0.464	2.10314e-72	BRIX1	Brix/
243	Nvec-vc1.1-XM-032385693.2	254.291	-1.06492	0.2408	-4.42243	9.75953e-06	3.37797e-05	PLGRKT	DUF2368/	6.74098e-65	-1.22052	0.107	0.245	1.11462e-60	PLGRKT	DUF2368/
244	Nvec-vc1.1-XM-032385720.2	187.815	-1.14317	0.295566	-3.86773	0.000109853	0.000329425	TM2D1	TM2/	2.61075e-07	-0.500908	0.089	0.125	0.00431688	TM2D1	TM2/
245	Nvec-v1g163784	81.9961	1.87181	0.39683	4.71691	2.39457e-06	8.95984e-06	BTBD6	BTB/BACK/PHR/	1.89723e-18	1.20124	0.073	0.033	3.13707e-14	BTBD6	BTB/BACK/PHR/	BTBD6
246	Nvec-vc1.1-XM-001635941.3	108.452	-1.46103	0.354031	-4.12684	3.6779e-05	0.000118176	ELOF1	Elf1/	3.95803e-88	-0.581236	0.464	0.669	6.5446e-84	ELOF1	Elf1/
247	Nvec-vc1.1-XM-048730823.1	29.1446	-1.95239	0.671635	-2.90693	0.00365001	0.00832498	PIH1D2	PIH1/PIH1_CS/	8.67428e-16	-1.17174	0.032	0.07	1.43429e-11	PIH1D2	PIH1/PIH1_CS/
248	Nvec-vc1.1-XM-048730827.1	190.586	-0.977782	0.268289	-3.64451	0.000267903	0.000753259	ABCG1	ABC_tran/ABC2_membrane_7/ABC2_membrane/	1.42147e-08	-0.766809	0.036	0.063	0.00023504	ABCG1	ABC_tran/ABC2_membrane_7/ABC2_membrane/
249	Nvec-vc1.1-XM-032385627.2	61.3434	-2.90791	0.522872	-5.56142	2.67595e-08	1.24749e-07	CENPC	CENP-C_C/	1.85237e-07	-0.672316	0.04	0.066	0.00306289	CENPC	CENP-C_C/
250	Nvec-vc1.1-XM-001636003.3	972.079	-1.19131	0.162885	-7.31378	2.59735e-13	1.76333e-12			2.23278e-06	-1.11534	0.008	0.02	0.036919
251	Nvec-NVE17384	66.8977	-1.63734	0.441125	-3.71174	0.000205841	0.000592412			4.33123e-56	-1.35248	0.076	0.19	7.16169e-52
252	Nvec-vc1.1-XM-001635935.3	348.47	3.71593	0.229728	16.1753	7.52775e-59	1.7423e-57			1.0779e-27	6.18845	0.017	0	1.78231e-23
253	Nvec-vc1.1-XM-032385682.2	270.661	-1.71906	0.277329	-6.19863	5.69573e-10	3.05747e-09			4.31337e-17	-0.726727	0.078	0.134	7.13216e-13
254	Nvec-vc1.1-XM-032385660.2	507.86	0.483441	0.185739	2.60281	0.00924643	0.0193576	CUBN	CUB/CUB/CUB/F5_F8_type_C/CUB/	2.1787e-10	-1.05394	0.035	0.057	3.60248e-06	CUBN	CUB/CUB/CUB/F5_F8_type_C/CUB/
255	Nvec-vc1.1-XM-048730851.1	1606.92	2.84793	0.177061	16.0845	3.27795e-58	7.51553e-57			9.30337e-251	2.14084	0.387	0.119	1.53831e-246
256	Nvec-vc1.1-XM-032385647.2	970.413	1.28315	0.159072	8.06644	7.23804e-16	5.73437e-15	RFX2	RFX_DNA_binding/	4.38345e-24	-1.16403	0.088	0.149	7.24803e-20	RFX2	RFX_DNA_binding/
257	Nvec-vc1.1-XM-032385655.2	865.875	2.19911	0.181702	12.1028	1.02032e-33	1.47445e-32	SEPHS1	AIRS/AIRS_C/	2.56847e-48	0.449004	0.529	0.474	4.24697e-44	SEPHS1	AIRS/AIRS_C/
258	Nvec-vc1.1-XM-001635993.3	259.602	0.645041	0.230581	2.79747	0.00515051	0.0113958	TUBB4B	Tubulin/Tubulin_C/	6.68771e-10	-3.55639	0.001	0.012	1.10581e-05	TUBB4B	Tubulin/Tubulin_C/
259	Nvec-vc1.1-XM-001635992.3	263.941	-0.672155	0.237368	-2.8317	0.00463012	0.0103247	TRABD2A	TraB/	3.14227e-16	-0.468994	0.154	0.222	5.19574e-12	TRABD2A	TraB/
260	Nvec-vc1.1-XM-001635990.2	26.2108	-1.6346	0.685042	-2.38613	0.0170268	0.0334198	RPF1	Brix/	8.90092e-58	-0.871765	0.193	0.343	1.47177e-53	RPF1	Brix/
261	Nvec-vc1.1-XM-048725188.1	52.6914	-1.91358	0.526211	-3.63652	0.000276345	0.000774828	FDX2	Fer2/	3.83395e-106	-1.08223	0.221	0.434	6.33943e-102	FDX2	Fer2/
262	Nvec-vc1.1-XM-048725155.1	594.834	-0.971988	0.198012	-4.90873	9.16698e-07	3.60537e-06	SREK1	RRM_1/RRM_1/	9.92331e-16	-0.57193	0.149	0.215	1.64082e-11	SREK1	RRM_1/RRM_1/
263	Nvec-vc1.1-XM-032385657.2	37.8405	-1.54607	0.614767	-2.51489	0.0119071	0.0242703	MTG1	MMR_HSR1/	6.78813e-11	-0.822782	0.044	0.078	1.12242e-06	MTG1	MMR_HSR1/
264	Nvec-vc1.1-XM-001635920.3	41582.7	1.81674	0.137695	13.194	9.50594e-40	1.57948e-38			3.67011e-125	-0.617949	0.692	0.867	6.06853e-121
265	Nvec-vc1.1-XM-048731895.1	307.053	0.582992	0.229557	2.53964	0.0110967	0.0227844	TUT4	TUTase/PAP_assoc/TUTase/PAP_assoc/zf-CCHC/	6.03761e-07	0.616658	0.08	0.052	0.00998318	TUT4	TUTase/PAP_assoc/TUTase/PAP_assoc/zf-CCHC/
266	Nvec-vc1.1-XM-048731900.1	567.023	-2.2923	0.233234	-9.82829	8.50471e-23	9.03976e-22	ITSN1	EF-hand_4/EF-hand_4/	1.0859e-20	-1.05442	0.052	0.107	1.79554e-16	ITSN1	EF-hand_4/EF-hand_4/
267	Nvec-vc1.1-XM-001635984.3	2497.13	-1.93313	0.400114	-4.83145	1.3554e-06	5.22965e-06	NOC4L	CBF/	1.70589e-44	-1.03262	0.121	0.234	2.82068e-40	NOC4L	CBF/
268	Nvec-vc1.1-XM-032385697.2	2393.72	-3.00937	0.506248	-5.94445	2.77386e-09	1.40179e-08			4.31826e-49	-0.986391	0.123	0.246	7.14024e-45
269	Nvec-vc1.1-XM-001635979.3	801.946	-2.3912	0.183	-13.0666	5.10728e-39	8.35607e-38			8.32758e-87	-1.86709	0.067	0.209	1.37697e-82
270	Nvec-vc1.1-XM-032385736.2	14.2663	-2.53742	1.00523	-2.52422	0.0115955	0.0236899	BTBD19	BTB/BACK/	1.93055e-26	-1.41794	0.034	0.09	3.19216e-22	BTBD19	BTB/BACK/
271	Nvec-vc1.1-XM-048730838.1	233.815	2.83034	0.251101	11.2718	1.80925e-29	2.36448e-28			6.36596e-29	-0.735452	0.137	0.23	1.05261e-24
272	Nvec-vc1.1-XM-032385663.2	132.297	-2.15927	0.343436	-6.28725	3.23142e-10	1.77024e-09	CFAP100	DUF4200/	2.85657e-37	-0.901413	0.102	0.199	4.72334e-33	CFAP100	DUF4200/
273	Nvec-vc1.1-XM-001635967.3	32.8067	-1.61437	0.621286	-2.59843	0.00936516	0.0195653	AMDHD1	Amidohydro_1/	6.7863e-12	-0.913925	0.042	0.078	1.12211e-07	AMDHD1	Amidohydro_1/
274	Nvec-vc1.1-XM-001635906.3	81.0524	-0.871035	0.3833	-2.27246	0.0230586	0.0438503	MORN5	MORN/MORN/MORN/	1.39856e-35	-0.762151	0.162	0.272	2.31253e-31	MORN5	MORN/MORN/MORN/
275	Nvec-vc1.1-XM-032385728.2	375.824	2.64154	0.218144	12.1092	9.44629e-34	1.36623e-32	NCF2	TPR_2/	5.85098e-08	-0.416494	0.136	0.181	0.000967459	NCF2	TPR_2/
276	Nvec-vc1.1-XM-001635963.3	307.978	-2.15786	0.288341	-7.48369	7.22651e-14	5.07132e-13	SNRPF	LSM/	0	-1.17569	0.691	0.919	0	SNRPF	LSM/
277	Nvec-vc1.1-XM-032385731.2	226.607	1.52128	0.244786	6.21473	5.14127e-10	2.77466e-09	PRPF18	PRP4/Prp18/	1.97176e-23	-0.490466	0.232	0.328	3.26031e-19	PRPF18	PRP4/Prp18/
278	Nvec-vc1.1-XM-048728396.1	51.5708	-2.41018	0.55552	-4.3386	1.43391e-05	4.86159e-05	NKAPD1	NKAP/	3.05639e-09	-0.587728	0.064	0.099	5.05374e-05	NKAPD1	NKAP/
279	Nvec-vc1.1-XM-001623557.3	126.547	-1.64457	0.332094	-4.95211	7.34137e-07	2.92303e-06	PRPF38A	PRP38/	1.37675e-66	-0.819616	0.254	0.424	2.27646e-62	PRPF38A	PRP38/
280	Nvec-vc1.1-XM-048725817.1	346.503	0.694837	0.209252	3.32058	0.000898314	0.00230634			3.00051e-33	-0.434859	0.369	0.496	4.96135e-29
281	Nvec-vc1.1-XM-032374702.2	212.631	-3.04993	0.6903	-4.41827	9.94919e-06	3.43595e-05	SMC2	SMC_N/SMC_hinge/	7.48643e-19	-0.522311	0.18	0.26	1.23788e-14	SMC2	SMC_N/SMC_hinge/
282	Nvec-vc1.1-XM-032374710.2	17550.5	5.36505	0.143868	37.2915	2.25095e-304	3.80677e-302	PRKCD	C1_1/C1_1/Pkinase/Pkinase_C/	4.37428e-112	2.20648	0.184	0.052	7.23288e-108	PRKCD	C1_1/C1_1/Pkinase/Pkinase_C/	PRKCD
283	Nvec-vc1.1-XM-032374713.2	355.026	-3.04452	0.255325	-11.9241	8.8647e-33	1.24727e-31			7.65203e-41	-1.46643	0.045	0.125	1.26526e-36
284	Nvec-NVE8746	45.6282	-1.59111	0.558438	-2.84922	0.00438272	0.00981657			7.81315e-07	-0.605788	0.06	0.089	0.012919
285	Nvec-vc1.1-XM-048726370.1	4136.06	0.43697	0.150973	2.89436	0.00379931	0.00863438	COL12A1	fn2/F5_F8_type_C/VWA/VWA/VWA/	2.61343e-77	-1.28814	0.123	0.28	4.32131e-73	COL12A1	fn2/F5_F8_type_C/VWA/VWA/VWA/
286	Nvec-vc1.1-XM-032374693.2	223.781	0.659511	0.243426	2.70928	0.00674291	0.0145185	PET100	Pet100/	1.0902e-10	-0.259052	0.275	0.339	1.80265e-06	PET100	Pet100/
287	Nvec-vc1.1-XM-032366225.2	107.126	-1.44152	0.367101	-3.92678	8.60907e-05	0.000261937	KLF13	zf-C2H2/zf-C2H2/zf-C2H2/	8.6393e-63	5.20583	0.041	0.001	1.42851e-58	KLF13	zf-C2H2/zf-C2H2/zf-C2H2/
288	Nvec-vc1.1-XM-032366094.2	264.491	-0.793051	0.242813	-3.2661	0.00109039	0.00275489	SLC37A3	MFS_1/	6.72813e-13	-0.639212	0.105	0.158	1.1125e-08	SLC37A3	MFS_1/
289	Nvec-vc1.1-XM-032366052.2	5409.87	3.69053	0.143643	25.6923	1.4254e-145	8.48336e-144	DDX58	zf-met/ResIII/	1.06865e-76	2.69267	0.097	0.017	1.76702e-72	DDX58	zf-met/ResIII/	DDX58
290	Nvec-vc1.1-XM-001640770.3	423.809	2.87587	0.206107	13.9533	3.00449e-44	5.47702e-43	TATDN2	zf-CCHC/TatD_DNase/	3.42929e-42	1.31258	0.14	0.061	5.67034e-38	TATDN2	zf-CCHC/TatD_DNase/	TATDN2
291	Nvec-vc1.1-XM-001640853.3	1887.96	3.6117	0.176717	20.4378	7.7155e-93	2.80401e-91	JUN	Jun/bZIP_1/	2.23803e-91	0.959145	0.522	0.353	3.70059e-87	JUN	Jun/bZIP_1/
292	Nvec-vc1.1-XM-048731930.1	372.697	2.94108	0.220547	13.3354	1.44143e-40	2.45475e-39	MSH5	MutS_III/MutS_IV/MutS_V/	1.81155e-18	1.84546	0.037	0.01	2.9954e-14	MSH5	MutS_III/MutS_IV/MutS_V/	MSH5
293	Nvec-vc1.1-XM-032366071.2	1589.42	4.75931	0.163891	29.0394	2.09164e-185	1.64642e-183	NLRP12	NACHT/LRR_6/LRR_6/	2.6411e-23	1.26715	0.084	0.035	4.36706e-19	NLRP12	NACHT/LRR_6/LRR_6/	NLRP12
294	Nvec-vc1.1-XM-032366080.2	75.5777	-1.18952	0.4198	-2.83355	0.00460344	0.0102692	ALG12	Glyco_transf_22/	4.69804e-07	-0.536875	0.069	0.101	0.00776822	ALG12	Glyco_transf_22/
295	Nvec-vc1.1-XM-001622866.3	808.702	1.10135	0.186495	5.90552	3.51533e-09	1.76396e-08	PSMD6	RPN7/PCI/	5.78677e-39	-0.47032	0.403	0.54	9.56843e-35	PSMD6	RPN7/PCI/
296	Nvec-vc1.1-XM-032380372.2	953.772	-0.530046	0.185408	-2.85881	0.00425237	0.00955469		STELLO/	1.4769e-07	-0.475551	0.085	0.12	0.00244205		STELLO/
297	Nvec-vc1.1-XM-032380348.2	14557.8	5.64161	0.129537	43.5522	0	0	DICER1	DEAD/Helicase_C/RdRP/	0	3.91545	0.362	0.03	0	DICER1	DEAD/Helicase_C/RdRP/	DICER1
298	Nvec-vc1.1-XM-048729040.1	225.077	2.26773	0.289686	7.82822	4.94816e-15	3.72661e-14	ALG10	DIE2_ALG10/	3.23665e-10	0.547763	0.141	0.105	5.3518e-06	ALG10	DIE2_ALG10/
299	Nvec-vc1.1-XM-048729056.1	283.986	1.3947	0.226173	6.16653	6.98065e-10	3.71917e-09	TPRKB	CGI-121/	1.11127e-13	-1.10055	0.032	0.067	1.83749e-09	TPRKB	CGI-121/
300	Nvec-vc1.1-XM-032380342.2	1672.57	2.25109	0.159066	14.1519	1.81764e-45	3.40056e-44	RAPGEF1	RasGEF_N/RasGEF/	9.62682e-10	0.773818	0.077	0.048	1.59179e-05	RAPGEF1	RasGEF_N/RasGEF/
301	Nvec-vc1.1-XM-032380346.2	304.411	-0.539521	0.22706	-2.37612	0.0174957	0.0342201	YAF2	zf-RanBP/YAF2_RYBP/	1.58094e-11	-0.489603	0.124	0.177	2.61409e-07	YAF2	zf-RanBP/YAF2_RYBP/
302	Nvec-v1g187390	194.555	1.06019	0.298738	3.54888	0.000386873	0.00105833	BRK1		6.31545e-13	-0.481183	0.154	0.216	1.04426e-08	BRK1
303	Nvec-vc1.1-XM-048726678.1	337.144	1.93335	0.219744	8.7982	1.39029e-18	1.24594e-17			9.63075e-26	3.55457	0.023	0.002	1.59245e-21
304	Nvec-vc1.1-XM-001631478.3	9283.67	0.631513	0.13183	4.79036	1.66481e-06	6.3517e-06	RHOA	Ras/	1.91337e-174	-0.489047	0.958	0.973	3.16375e-170	RHOA	Ras/
305	Nvec-vc1.1-XM-032380377.2	712.234	-1.67119	0.195646	-8.54191	1.32017e-17	1.13202e-16	FAT4	Cadherin/Cadherin/Cadherin/Cadherin/Cadherin/Cadherin/Cadherin/Cadherin/Cadherin/Cadherin/Cadherin/Cadherin/Cadherin/Cadherin/Cadherin/Cadherin/Cadherin/Cadherin/Cadherin/Cadherin/Cadherin/Cadherin/Cadherin/Cadherin/Cadherin/Cadherin/Cadherin/Cadherin/Cadherin/Cadherin/Cadherin/Cadherin/Cadherin/Cadherin/Cadherin/Cadherin/Cadherin/Cadherin/Cadherin/Cadherin/Cadherin/Cadherin/Cadherin/Cadherin/Cad…	1.03783e-16	-0.908716	0.033	0.07	1.71605e-12	FAT4	Cadherin/Cadherin/Cadherin/Cadherin/Cadherin/Cadherin/Cadherin/Cadherin/Cadherin/Cadherin/Cadherin/Cadherin/Cadherin/Cadherin/Cadherin/Cadherin/Cadherin/Cadherin/Cadherin/Cadherin/Cadherin/Cadherin/Cadherin/Cadherin/Cadherin/Cadherin/Cadherin/Cadherin/Cadherin/Cadherin/Cadherin/Cadherin/Cadherin/Cadherin/Cadherin/Cadherin/Cadherin/Cadherin/Cadherin/Cadherin/Cadherin/Cadherin/Cadherin/Cadherin/Cad…
306	Nvec-vc1.1-XM-048730418.1	513.29	-0.452218	0.186444	-2.42549	0.0152878	0.0303853	KDM7A	PHD/JmjC/JHD/	1.82282e-59	-0.975354	0.179	0.326	3.01403e-55	KDM7A	PHD/JmjC/JHD/
307	Nvec-vc1.1-XM-048730287.1	3158.73	-0.541078	0.156075	-3.46678	0.000526741	0.0014078	LAMB1	Laminin_N/Laminin_EGF/Laminin_EGF/Laminin_EGF/Laminin_EGF/Laminin_EGF/Laminin_EGF/Laminin_EGF/Laminin_EGF/Laminin_EGF/Laminin_EGF/Laminin_EGF/Laminin_EGF/Laminin_EGF/	1.09354e-150	5.37315	0.107	0.004	1.80816e-146	LAMB1	Laminin_N/Laminin_EGF/Laminin_EGF/Laminin_EGF/Laminin_EGF/Laminin_EGF/Laminin_EGF/Laminin_EGF/Laminin_EGF/Laminin_EGF/Laminin_EGF/Laminin_EGF/Laminin_EGF/Laminin_EGF/
308	Nvec-vc1.1-XM-048730329.1	1104.25	4.63843	0.189371	24.4939	1.71467e-132	8.87523e-131			2.65793e-67	2.29863	0.107	0.025	4.39489e-63
309	Nvec-vc1.1-XM-032380369.2	9.01692	-3.33715	1.4292	-2.33498	0.0195445	0.0378117	WHRN	PDZ/PDZ_6/	5.66649e-07	-0.798539	0.036	0.058	0.00936954	WHRN	PDZ/PDZ_6/
310	Nvec-vc1.1-XM-048724024.1	22.0417	-3.22546	0.900872	-3.58037	0.000343106	0.000944953			2.17919e-16	-0.66701	0.105	0.166	3.60329e-12
311	Nvec-vc1.1-XM-048728285.1	214.042	-2.23859	0.283941	-7.884	3.17075e-15	2.41676e-14	GTF3C1	B-block_TFIIIC/	7.97376e-09	0.610619	0.045	0.044	0.000131846	GTF3C1	B-block_TFIIIC/
312	Nvec-vc1.1-XM-032369438.2	105.414	-1.07676	0.346008	-3.11196	0.0018585	0.00448884	KLHL12	BTB/BACK/Kelch_1/Kelch_1/Kelch_1/Kelch_1/Kelch_1/Kelch_1/	3.02652e-25	1.83515	0.052	0.015	5.00436e-21	KLHL12	BTB/BACK/Kelch_1/Kelch_1/Kelch_1/Kelch_1/Kelch_1/Kelch_1/
313	Nvec-vc1.1-XM-001622379.3	13.2316	-3.30644	1.18601	-2.78788	0.00530545	0.0116962		Pex26/	8.5878e-08	-0.96052	0.014	0.03	0.00141999		Pex26/
314	Nvec-vc1.1-XM-048727614.1	21.4231	-5.62462	1.5434	-3.6443	0.000268118	0.000753653	CHRFAM7A	Neur_chan_LBD/Neur_chan_memb/	1.67337e-06	-1.39087	0.004	0.012	0.0276692	CHRFAM7A	Neur_chan_LBD/Neur_chan_memb/
315	Nvec-vc1.1-XM-032373016.2	100.232	5.3262	0.487063	10.9353	7.81126e-28	9.70357e-27		IU_nuc_hydro/	1.61258e-131	2.69896	0.172	0.032	2.6664e-127		IU_nuc_hydro/
316	Nvec-vc1.1-XM-001623856.3	21850.2	1.21092	0.126874	9.54424	1.37107e-21	1.38411e-20	SLC25A3	Mito_carr/Mito_carr/Mito_carr/	1.89813e-11	0.126117	0.972	0.964	3.13856e-07	SLC25A3	Mito_carr/Mito_carr/Mito_carr/
317	Nvec-vc1.1-XM-032371054.2	1016.54	-0.49948	0.163422	-3.05638	0.00224027	0.00533623	KCND3	Shal-type/BTB_2/Ion_trans/DUF3399/	1.22675e-09	-0.974785	0.016	0.036	2.02843e-05	KCND3	Shal-type/BTB_2/Ion_trans/DUF3399/
318	Nvec-vc1.1-XM-001623854.3	1105.39	1.75629	0.162347	10.8181	2.8264e-27	3.43614e-26			4.91578e-14	0.661346	0.156	0.103	8.12824e-10
319	Nvec-vc1.1-XM-001623858.3	192.535	-2.02072	0.324107	-6.23472	4.52598e-10	2.45112e-09	SLC32A1	Aa_trans/	1.04425e-16	-1.02611	0.032	0.071	1.72667e-12	SLC32A1	Aa_trans/
320	Nvec-vc1.1-XM-001628177.3	214.655	1.75432	0.314646	5.57553	2.46779e-08	1.15486e-07	CENPK	CENP-K/	1.16243e-09	-0.564368	0.093	0.136	1.92207e-05	CENPK	CENP-K/
321	Nvec-vc1.1-XM-032376270.2	1498.23	-1.84739	0.164393	-11.2377	2.66355e-29	3.44667e-28	MFGE8	F5_F8_type_C/	3.12429e-86	-1.86238	0.057	0.196	5.16602e-82	MFGE8	F5_F8_type_C/
322	Nvec-vc1.1-XM-048728422.1	534.003	3.64585	0.201612	18.0835	4.29611e-73	1.23124e-71	TEK	fn3/Pkinase_Tyr/	3.48241e-96	5.40809	0.066	0.002	5.75816e-92	TEK	fn3/Pkinase_Tyr/	TEK
323	Nvec-vc1.1-XM-048725833.1	204.802	-0.810451	0.264698	-3.06179	0.00220016	0.00524433	FAM32A	DUF1754/	1.5759e-125	-0.870168	0.322	0.571	2.60575e-121	FAM32A	DUF1754/
324	Nvec-vc1.1-XM-032376292.2	229.734	1.10824	0.240224	4.61337	3.96183e-06	1.44444e-05			1.00899e-06	-0.542874	0.038	0.06	0.0166836
325	Nvec-vc1.1-XM-048726814.1	205.465	0.922078	0.261851	3.52138	0.00042931	0.00116472		Methyltransf_11/	3.60731e-13	-1.10215	0.027	0.06	5.96469e-09		Methyltransf_11/
326	Nvec-vc1.1-XM-032376296.2	686.374	-0.871729	0.183949	-4.73898	2.14795e-06	8.08844e-06	CHRNA6	Neur_chan_LBD/Neur_chan_memb/	1.16602e-115	-1.21582	0.185	0.404	1.92801e-111	CHRNA6	Neur_chan_LBD/Neur_chan_memb/
327	Nvec-vc1.1-XM-001628187.3	60.9927	-2.66364	0.522108	-5.1017	3.36618e-07	1.39321e-06	CAAP1	CAAP1/	1.88125e-07	-0.857896	0.029	0.052	0.00311065	CAAP1	CAAP1/
328	Nvec-vc1.1-XM-048730004.1	157.896	-1.38041	0.307627	-4.48729	7.21336e-06	2.54411e-05	NASP	SHNi-TPR/	1.1098e-16	-0.786422	0.084	0.14	1.83506e-12	NASP	SHNi-TPR/
329	Nvec-vc1.1-XM-048730035.1	2294.97	-0.393951	0.140557	-2.80277	0.0050665	0.0112303	PRKACA	Pkinase/	2.09852e-119	-1.05431	0.315	0.544	3.4699e-115	PRKACA	Pkinase/
330	Nvec-vc1.1-XM-001628173.3	191.235	0.653164	0.2841	2.29907	0.0215012	0.0412006	CMPK1	ADK/	3.29916e-40	-0.578391	0.298	0.434	5.45517e-36	CMPK1	ADK/
331	Nvec-vc1.1-XM-032370466.2	734.797	2.33746	0.171662	13.6167	3.18691e-42	5.62351e-41	SYK	SH2/SH2/Pkinase_Tyr/	2.22585e-33	1.1469	0.139	0.072	3.68044e-29	SYK	SH2/SH2/Pkinase_Tyr/	SYK
332	Nvec-vc1.1-XM-001623347.3	127.048	0.998001	0.323953	3.0807	0.00206516	0.00494602			1.39548e-06	-0.434938	0.12	0.155	0.0230742
333	Nvec-vc1.1-XM-032370467.2	601.686	0.65566	0.182041	3.60171	0.000316132	0.000876883	SRSF7	RRM_1/zf-CCHC/	1.38164e-66	-0.619705	0.408	0.586	2.28455e-62	SRSF7	RRM_1/zf-CCHC/
334	Nvec-vc1.1-XM-001623354.3	1404.2	0.910736	0.151889	5.99607	2.02151e-09	1.03474e-08	SRSF7	RRM_1/zf-CCHC/	3.33663e-121	-0.508118	0.832	0.934	5.51712e-117	SRSF7	RRM_1/zf-CCHC/
335	Nvec-vc1.1-XM-032370461.2	446.988	-1.30148	0.206203	-6.31163	2.76108e-10	1.52038e-09	POLR2F	RNA_pol_Rpb6/	1.92763e-42	-0.51322	0.387	0.529	3.18734e-38	POLR2F	RNA_pol_Rpb6/
336	Nvec-vc1.1-XM-048724791.1	366.818	-0.83239	0.259578	-3.20671	0.00134262	0.00333818	SPEF2	CH_2/ADK/	3.96564e-11	-0.392125	0.171	0.228	6.55719e-07	SPEF2	CH_2/ADK/
337	Nvec-vc1.1-XM-032384057.2	1023.56	5.17648	0.189073	27.3782	4.98768e-165	3.36738e-163			1.98201e-37	1.68646	0.09	0.03	3.27725e-33
338	Nvec-vc1.1-XM-032384058.2	989.392	3.14672	0.189585	16.5979	7.21252e-62	1.74996e-60	CASP3	Peptidase_C14/	3.12788e-17	0.572834	0.153	0.115	5.17195e-13	CASP3	Peptidase_C14/
339	Nvec-vc1.1-XM-032371113.2	70.266	-2.22782	0.456435	-4.88091	1.05595e-06	4.13212e-06	MRPS12	Ribosom_S12_S23/	5.7287e-92	-0.982241	0.231	0.431	9.47241e-88	MRPS12	Ribosom_S12_S23/
340	Nvec-vc1.1-XM-001634579.3	83.2717	-1.53574	0.403783	-3.80337	0.000142739	0.000420946	MRPL46	MRP-L46/NUDIX/	2.12618e-13	-0.447493	0.181	0.247	3.51563e-09	MRPL46	MRP-L46/NUDIX/
341	Nvec-vc1.1-XM-001634535.3	204.939	-3.34634	0.336003	-9.95926	2.29763e-23	2.48078e-22		Tctex-1/	1.84149e-24	-1.00698	0.064	0.129	3.0449e-20		Tctex-1/
342	Nvec-vc1.1-XM-001634542.3	62.7989	-4.14913	0.642779	-6.45498	1.0823e-10	6.16637e-10	REXO1	EloA-BP1/	1.14946e-07	-0.864835	0.029	0.052	0.00190063	REXO1	EloA-BP1/
343	Nvec-vc1.1-XM-001634543.3	964.925	0.518744	0.16464	3.15078	0.00162836	0.00397514	CTH	Cys_Met_Meta_PP/	3.3004e-15	-0.609577	0.141	0.203	5.45721e-11	CTH	Cys_Met_Meta_PP/
344	Nvec-vc1.1-XM-032384085.2	208.238	1.28674	0.256923	5.00828	5.49195e-07	2.21992e-06			2.86594e-06	-0.352864	0.112	0.147	0.0473883
345	Nvec-vc1.1-XM-032384087.2	140.881	-1.27645	0.313655	-4.0696	4.70933e-05	0.00014877	ALG6	Alg6_Alg8/	2.35883e-11	-0.879508	0.037	0.069	3.90032e-07	ALG6	Alg6_Alg8/
346	Nvec-vc1.1-XM-032384063.2	10.167	-3.46436	1.36265	-2.54237	0.0110102	0.0226312	HES2	HLH/	3.04751e-38	-1.49117	0.049	0.127	5.03905e-34	HES2	HLH/
347	Nvec-vc1.1-XM-032384090.2	124.905	1.509	0.309816	4.87063	1.11243e-06	4.33724e-06	SLC7A9	AA_permease_2/	9.82894e-26	-2.66512	0.009	0.044	1.62521e-21	SLC7A9	AA_permease_2/
348	Nvec-vc1.1-XM-001634592.3	726.798	4.16915	0.191537	21.7668	4.78949e-105	1.94784e-103	MC5R	7tm_1/	3.0624e-53	3.51971	0.051	0.005	5.06368e-49	MC5R	7tm_1/	MC5R
349	Nvec-vc1.1-XM-032383979.2	1758.59	2.89022	0.156289	18.4928	2.36016e-76	7.12259e-75	TP73	P53/	5.15708e-25	1.12369	0.113	0.06	8.52724e-21	TP73	P53/	TP73
350	Nvec-vc1.1-XM-001634561.3	211.074	-2.69207	0.30017	-8.96849	3.006e-19	2.77843e-18	PUM3	CPL/	3.94995e-21	-0.68192	0.135	0.212	6.53124e-17	PUM3	CPL/
351	Nvec-vc1.1-XM-001634562.3	138.823	-0.764805	0.309352	-2.47228	0.0134253	0.0270485		NAD_binding_8/	4.39321e-22	1.68157	0.052	0.021	7.26417e-18		NAD_binding_8/
352	Nvec-vc1.1-XM-032384079.2	22.1894	-2.47531	0.807538	-3.06525	0.00217487	0.00518914			1.44051e-07	-0.720931	0.042	0.069	0.00238188
353	Nvec-vc1.1-XM-001634564.3	126.262	1.76533	0.308789	5.71697	1.08443e-08	5.23694e-08	YIPF5	Yip1/	7.01184e-07	-0.43232	0.082	0.114	0.0115941	YIPF5	Yip1/
354	Nvec-vc1.1-XM-032384018.2	250.314	0.701443	0.245914	2.85239	0.00433919	0.009728	GGT1	G_glu_transpept/	2.72901e-09	-3.83161	0.005	0.017	4.51242e-05	GGT1	G_glu_transpept/
355	Nvec-vc1.1-XM-032384019.2	54.3453	-1.17069	0.46807	-2.50109	0.0123812	0.0251526	C9orf116	DUF4490/	2.18008e-108	-0.994685	0.235	0.458	3.60476e-104	C9orf116	DUF4490/
356	Nvec-vc1.1-XM-001634601.3	4439.56	0.896679	0.132262	6.77954	1.2056e-11	7.4155e-11	CAPZA1	F-actin_cap_A/	5.30689e-18	-0.302101	0.39	0.483	8.77494e-14	CAPZA1	F-actin_cap_A/
357	Nvec-vc1.1-XM-048727261.1	3359	0.729672	0.153284	4.76025	1.93358e-06	7.31181e-06	GSTM3	GST_N/GST_C_3/	8.41394e-66	-1.16639	0.142	0.29	1.39124e-61	GSTM3	GST_N/GST_C_3/
358	Nvec-vc1.1-XM-048728435.1	991.356	-0.546375	0.169282	-3.2276	0.00124832	0.00312372	GSTM3	GST_C_3/	4.1171e-107	-1.3453	0.152	0.35	6.80763e-103	GSTM3	GST_C_3/
359	Nvec-vc1.1-XM-001634567.3	67.0869	1.8307	0.413651	4.42571	9.61273e-06	3.33053e-05	EFCAB7	EF-hand_7/EF-hand_8/	6.47806e-18	-0.973815	0.048	0.097	1.07115e-13	EFCAB7	EF-hand_7/EF-hand_8/
360	Nvec-vc1.1-XM-032384029.2	591.669	0.567124	0.17907	3.16704	0.00153997	0.00378151	NPFFR1	7tm_1/	7.01437e-14	3.31398	0.013	0.001	1.15983e-09	NPFFR1	7tm_1/
361	Nvec-vc1.1-XM-032384059.2	182.944	0.822095	0.280219	2.93376	0.00334888	0.007704		CECR6_TMEM121/	1.45509e-75	-1.48556	0.081	0.221	2.40599e-71		CECR6_TMEM121/
362	Nvec-vc1.1-XM-001634573.3	1307.37	0.752889	0.151871	4.95742	7.14367e-07	2.85096e-06			1.45848e-25	2.30202	0.039	0.009	2.41159e-21
363	Nvec-vc1.1-XM-032384051.2	498.116	0.523315	0.191027	2.73948	0.00615356	0.0133899			1.96647e-06	-2.57444	0.006	0.016	0.0325156
364	Nvec-v1g207738	116.851	1.32054	0.32708	4.03734	5.40602e-05	0.000168905	CSNK2B	CK_II_beta/	4.77007e-07	-0.44684	0.079	0.111	0.0078873	CSNK2B	CK_II_beta/
365	Nvec-vc1.1-XM-001632635.3	12786.4	1.98791	0.130464	15.2372	2.00139e-52	4.23614e-51			4.66678e-13	0.495649	0.22	0.161	7.71652e-09
366	Nvec-vc1.1-XM-048729902.1	318.13	2.41911	0.221741	10.9096	1.03707e-27	1.28271e-26	SLC4A11	PTS_EIIA_2/HCO3_cotransp/	4.59502e-09	0.84837	0.064	0.038	7.59787e-05	SLC4A11	PTS_EIIA_2/HCO3_cotransp/
367	Nvec-vc1.1-XM-032381703.2	185.03	-1.04846	0.272742	-3.84415	0.000120973	0.000360239	CPT2	Carn_acyltransf/	5.78138e-17	-0.654943	0.117	0.182	9.55951e-13	CPT2	Carn_acyltransf/
368	Nvec-vc1.1-XM-048729920.1	586.28	-1.09411	0.18553	-5.8972	3.69714e-09	1.85247e-08	PDHB	Transket_pyr/Transketolase_C/	5.66814e-117	-1.16426	0.206	0.429	9.37228e-113	PDHB	Transket_pyr/Transketolase_C/
369	Nvec-vc1.1-XM-001632619.3	5264.39	0.882211	0.13214	6.67635	2.44971e-11	1.47233e-10	GLUL	Gln-synt_N/Gln-synt_C/	9.59835e-24	-0.314943	0.464	0.572	1.58709e-19	GLUL	Gln-synt_N/Gln-synt_C/
370	Nvec-vc1.1-XM-032381688.2	207.935	2.91618	0.266152	10.9568	6.16286e-28	7.66699e-27			3.1864e-29	3.71765	0.025	0.002	5.26871e-25
371	Nvec-vc1.1-XM-001632586.3	461.883	2.63696	0.20478	12.8771	6.06005e-38	9.65595e-37	MAPK7	Pkinase/	2.02234e-07	0.599355	0.096	0.065	0.00334394	MAPK7	Pkinase/
372	Nvec-vc1.1-XM-032381678.2	1325.53	-1.05144	0.155589	-6.75785	1.40056e-11	8.57144e-11	BRPF1	EPL1/PHD_2/zf-HC5HC2H_2/Bromodomain/PWWP/	5.1885e-11	-0.571341	0.081	0.124	8.57919e-07	BRPF1	EPL1/PHD_2/zf-HC5HC2H_2/Bromodomain/PWWP/
373	Nvec-vc1.1-XM-032381752.2	2535.65	1.49555	0.138958	10.7626	5.16981e-27	6.22748e-26	UBE2N	UQ_con/	1.25354e-28	-0.329775	0.404	0.521	2.07273e-24	UBE2N	UQ_con/
374	Nvec-vc1.1-XM-048731919.1	139.331	-1.96014	0.330123	-5.9376	2.89218e-09	1.46071e-08	AMT	GCV_T/GCV_T_C/	8.51958e-37	-1.23774	0.062	0.145	1.40871e-32	AMT	GCV_T/GCV_T_C/
375	Nvec-vc1.1-XM-048731920.1	55.8928	-3.22613	0.582607	-5.5374	3.06995e-08	1.42185e-07	ING3	ING/	2.50973e-09	-0.801223	0.036	0.064	4.14984e-05	ING3	ING/
376	Nvec-vc1.1-XM-001632574.3	44.6867	-2.26515	0.598151	-3.78692	0.000152525	0.000447259	DEPDC1B	DEP/	4.0788e-20	-0.819943	0.09	0.155	6.74429e-16	DEPDC1B	DEP/
377	Nvec-NVE24475	39.534	-2.13255	0.601452	-3.54567	0.000391622	0.0010698			1.32441e-94	-1.16594	0.188	0.379	2.18992e-90
378	Nvec-vc1.1-XM-001632572.3	973.982	-1.01398	0.162356	-6.24544	4.22603e-10	2.29669e-09	SCP2	Thiolase_N/Thiolase_C/SCP2/	1.9818e-06	-0.48398	0.06	0.087	0.0327691	SCP2	Thiolase_N/Thiolase_C/SCP2/
379	Nvec-vc1.1-XM-032381719.2	1317.24	-0.429939	0.155177	-2.77063	0.0055948	0.0122865	ZNF367	zf-C2H2_6/zf-C2H2/	7.66829e-42	-0.612076	0.342	0.48	1.26795e-37	ZNF367	zf-C2H2_6/zf-C2H2/
380	Nvec-vc1.1-XM-032376379.2	8636.42	3.80989	0.128778	29.585	2.33302e-192	1.92514e-190	VCP	CDC48_N/CDC48_2/AAA/AAA_lid_3/AAA/AAA_lid_3/Vps4_C/	2.05942e-108	1.09837	0.456	0.26	3.40524e-104	VCP	CDC48_N/CDC48_2/AAA/AAA_lid_3/AAA/AAA_lid_3/Vps4_C/	VCP
381	Nvec-NVE6050	24.2817	1.85768	0.665034	2.79337	0.00521625	0.0115234			2.69894e-21	-2.03709	0.012	0.047	4.4627e-17
382	Nvec-vc1.1-XM-001628257.3	138.095	-1.50718	0.32522	-4.63434	3.58077e-06	1.31421e-05	CZIB	DUF866/	4.17039e-35	-1.19141	0.077	0.158	6.89574e-31	CZIB	DUF866/
383	Nvec-v1g120285	98.2795	-1.63016	0.377923	-4.31349	1.60701e-05	5.40872e-05	MRPS21	Ribosomal_S21/	4.00448e-30	-0.951296	0.091	0.174	6.62141e-26	MRPS21	Ribosomal_S21/
384	Nvec-vc1.1-XM-032376389.2	351.975	0.697971	0.207292	3.36709	0.000759647	0.00197888	RP2	TBCC/	6.17477e-65	-0.787001	0.238	0.406	1.021e-60	RP2	TBCC/
385	Nvec-vc1.1-XM-032376401.2	908.56	2.95863	0.183739	16.1023	2.45641e-58	5.65471e-57	FBXO7	PI31_Prot_N/F-box-like/	1.27385e-16	0.708783	0.141	0.093	2.10631e-12	FBXO7	PI31_Prot_N/F-box-like/
386	Nvec-vc1.1-XM-032376414.2	8277.7	5.19402	0.135854	38.2325	0	0	NSF	CDC48_2/AAA/AAA_lid_3/AAA/	5.64742e-93	1.66318	0.214	0.08	9.33801e-89	NSF	CDC48_2/AAA/AAA_lid_3/AAA/	NSF
387	Nvec-vc1.1-XM-032376420.2	113.288	-2.23168	0.363951	-6.1318	8.6892e-10	4.58937e-09	CEP41	Rhodanese/	4.06437e-43	-0.832447	0.152	0.273	6.72044e-39	CEP41	Rhodanese/
388	Nvec-vc1.1-XM-048725566.1	505.834	1.50147	0.193307	7.76726	8.02004e-15	5.96648e-14			1.03895e-31	1.34774	0.107	0.045	1.7179e-27
389	Nvec-v1g245614	580.12	-1.77961	0.197295	-9.02002	1.88058e-19	1.75148e-18	TRIM2	DUF5128/	2.26003e-43	-1.49485	0.049	0.134	3.73695e-39	TRIM2	DUF5128/
390	Nvec-vc1.1-XM-001628241.3	15.1265	-2.23911	0.979036	-2.28705	0.0221928	0.042376	TRIM2	DUF5128/NHL/	1.43866e-22	-1.4546	0.026	0.072	2.37882e-18	TRIM2	DUF5128/NHL/
391	Nvec-vc1.1-XM-032376404.2	1428.05	-1.17854	0.152604	-7.72286	1.13747e-14	8.37104e-14	CAMK1D	Pkinase/	2.60456e-12	-0.663304	0.086	0.134	4.30664e-08	CAMK1D	Pkinase/
392	Nvec-vc1.1-XM-001628243.3	176.788	-0.643474	0.289638	-2.22165	0.0263069	0.049249		ESSS/	1.67892e-102	-0.963878	0.256	0.472	2.7761e-98		ESSS/
393	Nvec-vc1.1-XM-001628268.3	810.83	4.25054	0.185348	22.9327	2.19162e-116	9.62339e-115	DCP1B	DCP1/mRNA_decap_C/	1.97473e-15	0.472142	0.222	0.18	3.26521e-11	DCP1B	DCP1/mRNA_decap_C/
394	Nvec-vc1.1-XM-048726161.1	22338.1	8.61981	0.156544	55.0632	0	0		Tae4/	0	4.15087	0.448	0.042	0		Tae4/
395	Nvec-v1g213132	1177.22	8.66954	0.364348	23.7947	3.78939e-125	1.808e-123		Tae4/	0	3.01394	0.514	0.107	0		Tae4/
396	Nvec-vc1.1-XM-001628271.3	2832.32	8.47898	0.239531	35.3982	1.81757e-274	2.36992e-272		Tae4/	0	3.09214	0.552	0.113	0		Tae4/
397	Nvec-vc1.1-XM-001628273.3	1227.96	2.98052	0.157809	18.8869	1.46204e-79	4.6076e-78			2.98782e-15	2.35956	0.022	0.004	4.94036e-11
398	Nvec-vc1.1-XM-032369105.2	95.2409	1.76085	0.355545	4.95254	7.32519e-07	2.91726e-06	TSHR	LRR_8/7tm_1/	2.85413e-33	3.64064	0.031	0.003	4.7193e-29	TSHR	LRR_8/7tm_1/	TSHR
399	Nvec-vc1.1-XM-001625750.3	65.927	-3.12995	0.528998	-5.91675	3.28358e-09	1.65253e-08	CDC20	ANAPC4_WD40/WD40/WD40/WD40/	2.774e-36	-0.911945	0.133	0.236	4.5868e-32	CDC20	ANAPC4_WD40/WD40/WD40/WD40/
400	Nvec-NVE11067	1591.71	2.39867	0.159141	15.0726	2.45203e-51	5.08291e-50			1.98251e-22	0.926542	0.139	0.088	3.27809e-18
401	Nvec-v1g246929	70.5372	-1.08196	0.416197	-2.59962	0.00933264	0.0195077		DUF1772/	2.67039e-122	-1.42924	0.138	0.351	4.41548e-118		DUF1772/
402	Nvec-vc1.1-XM-048725835.1	2588.27	1.88235	0.156841	12.0016	3.48526e-33	4.9486e-32	HMCN1	VWA_2/	6.42655e-106	6.08422	0.068	0.001	1.06263e-101	HMCN1	VWA_2/	HMCN1
403	Nvec-vc1.1-XM-032373315.2	404.475	-1.3606	0.219087	-6.21029	5.28852e-10	2.84963e-09			3.23633e-54	4.08261	0.056	0.007	5.35128e-50
404	Nvec-vc1.1-XM-048728390.1	271.047	-1.68363	0.254286	-6.62103	3.56711e-11	2.11782e-10	ABCD3	ABC_membrane_2/ABC_tran/	4.37586e-21	-0.924408	0.07	0.131	7.23548e-17	ABCD3	ABC_membrane_2/ABC_tran/
405	Nvec-vc1.1-XM-048728326.1	645.355	-1.83489	0.207855	-8.82775	1.06804e-18	9.62706e-18		TIR_2/SAM_1/	7.83291e-91	-1.50644	0.101	0.266	1.29517e-86		TIR_2/SAM_1/
406	Nvec-vc1.1-XM-048731914.1	36.7534	-1.79214	0.601686	-2.97853	0.00289635	0.0067567	ORC1	AAA/AAA_lid_10/Cdc6_C/	3.27516e-10	-0.906073	0.033	0.064	5.41547e-06	ORC1	AAA/AAA_lid_10/Cdc6_C/
407	Nvec-vc1.1-XM-032372176.2	181.828	-0.700912	0.296479	-2.36412	0.0180731	0.0352124	KIAA1257	DUF4550/	1.47984e-07	-0.614482	0.046	0.073	0.00244692	KIAA1257	DUF4550/
408	Nvec-vc1.1-XM-032372165.2	22.5347	2.77576	0.717087	3.87088	0.000108443	0.000325481			3.57876e-17	0.70485	0.146	0.089	5.91749e-13
409	Nvec-vc1.1-XM-001624807.3	53.1119	-1.97754	0.523253	-3.77932	0.000157257	0.000460345	MRPS25	L51_S25_CI-B8/	2.2701e-21	-0.882082	0.08	0.145	3.75361e-17	MRPS25	L51_S25_CI-B8/
410	Nvec-vc1.1-XM-001624805.3	168.198	1.81096	0.279121	6.48807	8.69419e-11	5.00524e-10	FGF9	FGF/	2.36882e-10	-3.5258	0.001	0.012	3.91684e-06	FGF9	FGF/
411	Nvec-vc1.1-XM-001632027.3	2462.99	1.78471	0.144421	12.3577	4.42438e-35	6.57156e-34	QARS1	tRNA_synt_1c_R1/tRNA_synt_1c_R2/tRNA-synt_1c/tRNA-synt_1c_C/	5.43296e-12	0.717333	0.106	0.07	8.9834e-08	QARS1	tRNA_synt_1c_R1/tRNA_synt_1c_R2/tRNA-synt_1c/tRNA-synt_1c_C/
412	Nvec-vc1.1-XM-048727185.1	1239.17	3.06004	0.181373	16.8715	7.28633e-64	1.83026e-62	HDAC6	zf-UBP/ADP_ribosyl_GH/	3.99002e-97	1.03735	0.423	0.224	6.59749e-93	HDAC6	zf-UBP/ADP_ribosyl_GH/	HDAC6
413	Nvec-vc1.1-XM-032362886.2	1151.88	1.87546	0.159818	11.735	8.43547e-32	1.15825e-30	FAT4	HH_signal/VWA/Cadherin/Cadherin/Cadherin/Cadherin/Cadherin/Cadherin/Cadherin/Cadherin/Cadherin/Cadherin/Cadherin/Cadherin/Cadherin/Cadherin/Cadherin/Cadherin/Cadherin/Cadherin/Cadherin/Cadherin/Cadherin/Ig_3/Ig_3/EGF/SH2/	7.47755e-88	4.79367	0.063	0.002	1.23641e-83	FAT4	HH_signal/VWA/Cadherin/Cadherin/Cadherin/Cadherin/Cadherin/Cadherin/Cadherin/Cadherin/Cadherin/Cadherin/Cadherin/Cadherin/Cadherin/Cadherin/Cadherin/Cadherin/Cadherin/Cadherin/Cadherin/Cadherin/Cadherin/Ig_3/Ig_3/EGF/SH2/	FAT4
414	Nvec-vc1.1-XM-032362934.2	8356.71	5.9272	0.138315	42.8528	0	0	ELF1	Ets/	2.95716e-201	5.37262	0.141	0.005	4.88966e-197	ELF1	Ets/	ELF1
415	Nvec-vc1.1-XM-048724900.1	50.0926	3.94947	0.541002	7.30029	2.87145e-13	1.94324e-12			0	2.88437	0.424	0.061	0
416	Nvec-vc1.1-XM-032362855.2	27.3744	3.82806	0.747465	5.12138	3.03303e-07	1.26052e-06			3.53024e-113	3.72426	0.1	0.008	5.83725e-109
417	Nvec-vc1.1-XM-032362966.1	65.9913	-1.6918	0.441168	-3.83481	0.00012566	0.000373416	GET3	ArsA_ATPase/	2.50627e-09	-0.734139	0.046	0.078	4.14411e-05	GET3	ArsA_ATPase/
418	Nvec-vc1.1-XM-001638152.3	2039.14	1.0629	0.152367	6.97592	3.03883e-12	1.92602e-11	TXN	Thioredoxin/	3.17641e-113	-0.333946	0.946	0.99	5.25219e-109	TXN	Thioredoxin/
419	Nvec-vc1.1-XM-032362850.2	51.2376	-1.79447	0.509527	-3.52183	0.000428571	0.00116326	DBT	Biotin_lipoyl/E3_binding/2-oxoacid_dh/	5.21037e-10	-0.662922	0.072	0.11	8.61534e-06	DBT	Biotin_lipoyl/E3_binding/2-oxoacid_dh/
420	Nvec-vc1.1-XM-032362947.2	1346.48	1.41115	0.159404	8.85261	8.54952e-19	7.73487e-18	TMPO	Thymopoietin/LEM/	4.62473e-09	-0.328583	0.223	0.279	7.64699e-05	TMPO	Thymopoietin/LEM/
421	Nvec-vc1.1-XM-032362945.2	63.6711	-1.85408	0.459143	-4.03814	5.3876e-05	0.000168391	DNAJC2	DnaJ/RAC_head/Myb_DNA-binding/	9.87482e-13	-0.629713	0.101	0.153	1.6328e-08	DNAJC2	DnaJ/RAC_head/Myb_DNA-binding/
422	Nvec-vc1.1-XM-032362942.2	6500.9	0.842337	0.137809	6.11236	9.81659e-10	5.16089e-09	SLC5A9	SSF/	4.04514e-07	0.671824	0.044	0.026	0.00668864	SLC5A9	SSF/
423	Nvec-vc1.1-XM-032362939.2	37619.1	7.7134	0.14363	53.7031	0	0		DUF19/	0	2.40386	0.541	0.195	0		DUF19/
424	Nvec-vc1.1-XM-032362878.2	11445.2	1.50098	0.130387	11.5117	1.15165e-30	1.54527e-29	ALAS2	Preseq_ALAS/Aminotran_1_2/	1.94996e-14	-0.4615	0.168	0.235	3.22426e-10	ALAS2	Preseq_ALAS/Aminotran_1_2/
425	Nvec-vc1.1-XM-001638180.3	2785.68	0.40439	0.136611	2.96016	0.00307479	0.00713885	ATP6V0B	ATP-synt_C/ATP-synt_C/	7.58698e-34	-0.620051	0.231	0.349	1.25451e-29	ATP6V0B	ATP-synt_C/ATP-synt_C/
426	Nvec-vc1.1-XM-001629620.3	161.913	1.99156	0.298291	6.67657	2.44593e-11	1.47057e-10	MFSD6	MFS_1_like/	1.36141e-31	2.46826	0.045	0.009	2.25109e-27	MFSD6	MFS_1_like/	MFSD6
427	Nvec-vc1.1-XM-032378020.2	454.379	-1.72116	0.210144	-8.19039	2.60389e-16	2.11695e-15		Fuseless/	9.15132e-08	1.38847	0.023	0.009	0.00151317		Fuseless/
428	Nvec-vc1.1-XM-001629605.3	2987.33	0.750266	0.134717	5.56918	2.55935e-08	1.19574e-07	SMAD4	MH1/MH1/zf-HC5HC2H_2/PHD/PHD/	1.45977e-06	-0.357485	0.101	0.135	0.0241373	SMAD4	MH1/MH1/zf-HC5HC2H_2/PHD/PHD/
429	Nvec-vc1.1-XM-001629607.3	102.832	2.60924	0.349845	7.45828	8.76609e-14	6.11657e-13	CGAS	Mab-21/	5.15624e-115	3.23009	0.113	0.012	8.52584e-111	CGAS	Mab-21/	CGAS
430	Nvec-vc1.1-XM-001629629.3	1764.56	1.0977	0.145301	7.5547	4.19832e-14	2.98549e-13	HMOX2	Heme_oxygenase/	1.60447e-16	0.836192	0.121	0.072	2.65299e-12	HMOX2	Heme_oxygenase/
431	Nvec-vc1.1-XM-001629608.2	318.393	1.09964	0.214455	5.12761	2.93436e-07	1.221e-06	AVL9	Avl9/	3.20882e-13	-0.706083	0.08	0.129	5.30578e-09	AVL9	Avl9/
432	Nvec-vc1.1-XM-032377962.2	13593	-0.881242	0.142719	-6.17466	6.63049e-10	3.54034e-09	PRLHR	7tm_1/	2.1244e-67	-0.746418	0.278	0.455	3.5127e-63	PRLHR	7tm_1/
433	Nvec-vc1.1-XM-001629615.3	5740.42	0.437157	0.137584	3.17738	0.00148611	0.00365768	PRELID1	PRELI/	4.39163e-41	-0.577933	0.349	0.483	7.26156e-37	PRELID1	PRELI/
434	Nvec-vc1.1-XM-001629636.3	728.527	0.967798	0.207302	4.66855	3.03327e-06	1.12243e-05	DAZAP2	DAZAP2/	2.41324e-38	-0.716143	0.157	0.268	3.99029e-34	DAZAP2	DAZAP2/
435	Nvec-vc1.1-XM-032362919.2	191.202	-4.43701	0.40778	-10.8809	1.42179e-27	1.75347e-26	CENPF	CENP-F_C_Rb_bdg/	3.46851e-15	-0.391289	0.168	0.234	5.73518e-11	CENPF	CENP-F_C_Rb_bdg/
436	Nvec-vc1.1-XM-001638181.3	31.9852	-2.56173	0.678218	-3.77714	0.000158638	0.000464147	STX17		1.32162e-08	-0.552699	0.093	0.132	0.00021853	STX17
437	Nvec-vc1.1-XM-001638182.3	75498.4	5.64982	0.12903	43.787	0	0		CBM_14/CBM_14/CBM_14/CBM_14/CBM_14/CBM_14/CBM_14/	0	6.9676	0.379	0.012	0		CBM_14/CBM_14/CBM_14/CBM_14/CBM_14/CBM_14/CBM_14/
438	Nvec-vc1.1-XM-032362841.2	1423.05	0.813571	0.147074	5.53173	3.17087e-08	1.4666e-07			2.57168e-11	1.81997	0.017	0.004	4.25228e-07
439	Nvec-vc1.1-XM-048723575.1	854.959	-1.26115	0.169952	-7.42064	1.16552e-13	8.07635e-13	P4HA2	P4Ha_N/2OG-FeII_Oxy_3/	1.27943e-08	1.75286	0.018	0.005	0.000211553	P4HA2	P4Ha_N/2OG-FeII_Oxy_3/
440	Nvec-vc1.1-XM-001638250.3	16.5655	-3.10222	1.02095	-3.03856	0.00237714	0.0056363		Yae1_N/	1.30178e-13	-0.334046	0.249	0.321	2.1525e-09		Yae1_N/
441	Nvec-vc1.1-XM-032363015.2	290.903	1.04164	0.225034	4.6288	3.67784e-06	1.34809e-05			4.44292e-10	-0.587808	0.077	0.117	7.34638e-06
442	Nvec-vc1.1-XM-032363026.2	388.188	0.508824	0.202606	2.5114	0.0120255	0.0244736		Collagen/	3.65279e-36	-5.07366	0.094	0.151	6.03989e-32		Collagen/
443	Nvec-vc1.1-XM-032362880.1	1943.63	3.94052	0.148352	26.5619	1.8735e-155	1.20306e-153	SPART	Senescence/	1.07326e-10	-0.508625	0.093	0.138	1.77464e-06	SPART	Senescence/
444	Nvec-vc1.1-XM-048724376.1	1554.65	-1.60202	0.151403	-10.5811	3.64526e-26	4.30005e-25	IGF2BP2	KH_1/KH_1/	4.25485e-99	-1.1296	0.169	0.367	7.03539e-95	IGF2BP2	KH_1/KH_1/
445	Nvec-vc1.1-XM-032370184.2	215.856	1.23249	0.24878	4.95415	7.26475e-07	2.89454e-06	LTB4R2	7tm_1/	8.85527e-17	3.24503	0.01	0	1.46422e-12	LTB4R2	7tm_1/	LTB4R2
446	Nvec-vc1.1-XM-048724378.1	1097.05	2.33482	0.160694	14.5295	7.87519e-48	1.53909e-46	F2	Lustrin_cystein/Ldl_recept_b/Ldl_recept_b/Ldl_recept_b/Sushi/I-set/Trypsin/	7.31277e-64	6.58534	0.039	0	1.20917e-59	F2	Lustrin_cystein/Ldl_recept_b/Ldl_recept_b/Ldl_recept_b/Sushi/I-set/Trypsin/	F2
447	Nvec-vc1.1-XM-048724238.1	2436.17	-1.18085	0.14646	-8.0626	7.46884e-16	5.909e-15		Usp/	0	-1.74379	0.312	0.725	0		Usp/
448	Nvec-vc1.1-XM-001635623.3	295.785	-0.706421	0.227738	-3.1019	0.00192282	0.00463696	FAH	FAA_hydrolase_N/FAA_hydrolase/	2.65319e-30	-1.53948	0.04	0.1	4.38705e-26	FAH	FAA_hydrolase_N/FAA_hydrolase/
449	Nvec-vc1.1-XM-001635569.3	116.985	-1.82822	0.346827	-5.27128	1.35479e-07	5.86002e-07	SSTR4	7tm_1/	2.20627e-20	-2.01282	0.011	0.043	3.64806e-16	SSTR4	7tm_1/
450	Nvec-vc1.1-XM-032385316.2	1261.04	1.30153	0.158201	8.22708	1.91828e-16	1.56701e-15	SLC11A2	Nramp/	1.42097e-10	-0.604535	0.093	0.136	2.34957e-06	SLC11A2	Nramp/
451	Nvec-vc1.1-XM-001635578.3	78.6518	-2.02818	0.437761	-4.63307	3.60283e-06	1.32202e-05	BLOC1S1	GCN5L1/	8.69335e-106	-1.279	0.158	0.358	1.43745e-101	BLOC1S1	GCN5L1/
452	Nvec-vc1.1-XM-032385285.2	83.0953	-3.13984	0.476015	-6.5961	4.22106e-11	2.49222e-10			2.5594e-12	-0.641865	0.082	0.129	4.23196e-08
453	Nvec-vc1.1-XM-032385286.2	52.0366	1.67875	0.474883	3.53509	0.000407634	0.00111049	MFSD6	MFS_1_like/	4.71229e-16	-4.76284	0	0.015	7.79176e-12	MFSD6	MFS_1_like/
454	Nvec-vc1.1-XM-048724102.1	209.62	-0.742852	0.265964	-2.79305	0.00522138	0.0115332		TPR_8/TPR_8/TPR_17/	9.42261e-08	-0.237417	0.229	0.278	0.00155803		TPR_8/TPR_8/TPR_17/
455	Nvec-vc1.1-XM-032385246.1	1354.55	0.594053	0.159621	3.72164	0.000197933	0.00057129	C7orf57		2.40099e-121	2.06168	0.218	0.06	3.97004e-117	C7orf57
456	Nvec-vc1.1-XM-001635588.3	2850.28	2.27277	0.138289	16.435	1.07505e-60	2.55752e-59			8.03108e-150	0.878323	0.696	0.523	1.32794e-145
457	Nvec-vc1.1-XM-032385306.2	255.257	-1.70355	0.25944	-6.56625	5.15979e-11	3.02348e-10	KANSL2	zf-C3Hc3H/zf-C3Hc3H/	6.08604e-08	-0.620835	0.064	0.095	0.00100633	KANSL2	zf-C3Hc3H/zf-C3Hc3H/
458	Nvec-vc1.1-XM-001635650.3	265.809	0.582584	0.235048	2.47858	0.0131908	0.0266296	RHEB	Ras/	1.17657e-97	-1.0858	0.185	0.385	1.94546e-93	RHEB	Ras/
459	Nvec-vc1.1-XM-048723824.1	89.5285	-2.35076	0.431399	-5.44914	5.0613e-08	2.29559e-07	NAT16	Acetyltransf_10/	1.69305e-20	-1.35162	0.029	0.073	2.79946e-16	NAT16	Acetyltransf_10/
460	Nvec-vc1.1-XM-001635596.3	2136.15	1.49413	0.154824	9.65051	4.89107e-22	5.01768e-21	ARPC2	P34-Arc/	6.12379e-53	0.458415	0.593	0.532	1.01257e-48	ARPC2	P34-Arc/
461	Nvec-vc1.1-XM-048723261.1	3381.11	2.33871	0.135823	17.2188	1.92057e-66	5.03921e-65	AKT3	PH/Pkinase/Pkinase_C/	1.35041e-19	0.634994	0.209	0.146	2.23291e-15	AKT3	PH/Pkinase/Pkinase_C/
462	Nvec-vc1.1-XM-001635599.3	62.1296	-1.54667	0.462667	-3.34293	0.00082898	0.00214283	UPP2	PNP_UDP_1/	1.2852e-32	-1.36644	0.045	0.114	2.12508e-28	UPP2	PNP_UDP_1/
463	Nvec-vc1.1-XM-032385254.2	120.792	-1.14239	0.338749	-3.37237	0.000745244	0.00194314	AKR1A1	Aldo_ket_red/	6.88385e-19	-0.764598	0.091	0.154	1.13824e-14	AKR1A1	Aldo_ket_red/
464	Nvec-vc1.1-XM-001635664.3	1249.11	-1.47951	0.15978	-9.25968	2.05053e-20	1.96881e-19	SLC23A1	Xan_ur_permease/	2.27172e-12	-1.29987	0.019	0.047	3.7563e-08	SLC23A1	Xan_ur_permease/
465	Nvec-vc1.1-XM-001635666.3	67.0197	-3.47186	0.554231	-6.26428	3.7456e-10	2.04274e-09	NUSAP1	NUSAP/NUSAP/	3.38767e-44	-1.30051	0.105	0.203	5.60151e-40	NUSAP1	NUSAP/NUSAP/
466	Nvec-vc1.1-XM-001635603.3	47.2007	-3.71193	0.677543	-5.47852	4.28909e-08	1.96045e-07	FKRP	LicD/	1.41422e-22	-1.24156	0.041	0.094	2.33842e-18	FKRP	LicD/
467	Nvec-vc1.1-XM-001635668.3	511.49	0.517568	0.187263	2.76385	0.00571231	0.0125076	ORMDL1	ORMDL/	5.84686e-33	-0.835169	0.143	0.242	9.66779e-29	ORMDL1	ORMDL/
468	Nvec-vc1.1-XM-001635669.3	37.8926	-3.33666	0.708615	-4.7087	2.493e-06	9.30774e-06	BBS5	BBL5/	7.38426e-19	-1.09809	0.042	0.091	1.22099e-14	BBS5	BBL5/
469	Nvec-vc1.1-XM-048724407.1	570.804	-1.88869	0.204263	-9.24638	2.32235e-20	2.22604e-19	PDE11A	GAF/GAF/PDEase_I/	4.33858e-15	-0.98148	0.042	0.084	7.17384e-11	PDE11A	GAF/GAF/PDEase_I/
470	Nvec-vc1.1-XM-032385220.2	640.831	-1.4002	0.196811	-7.11445	1.1236e-12	7.30018e-12	FUT8		2.38596e-35	-0.972867	0.092	0.184	3.94518e-31	FUT8
471	Nvec-NVE18112	281.864	-1.92072	0.256335	-7.49299	6.73205e-14	4.73796e-13			5.03196e-130	-1.63232	0.121	0.332	8.32035e-126
472	Nvec-vc1.1-XM-032385181.2	498.921	-2.66766	0.283306	-9.41617	4.67858e-21	4.61402e-20	DDX23	DEAD/Helicase_C/	1.06479e-17	-0.829193	0.079	0.136	1.76063e-13	DDX23	DEAD/Helicase_C/
473	Nvec-NVE19724	170.736	-2.27325	0.309754	-7.33887	2.15411e-13	1.4706e-12		Death/	2.53502e-160	-0.781003	0.486	0.747	4.19165e-156		Death/
474	Nvec-vc1.1-XM-001634892.3	424.548	-0.66778	0.200972	-3.32276	0.000891323	0.00228943	CAP2		3.02115e-96	-2.04254	0.054	0.199	4.99547e-92	CAP2
475	Nvec-vc1.1-XM-032384437.2	229.219	-1.15014	0.253687	-4.53371	5.7956e-06	2.06929e-05	MCRS1	MCRS_N/FHA/	2.18618e-17	-0.639805	0.102	0.164	3.61485e-13	MCRS1	MCRS_N/FHA/
476	Nvec-NVE19743	269.39	-0.689122	0.233558	-2.95054	0.00317223	0.00734411		HLH/	7.59359e-62	-0.521195	0.567	0.724	1.2556e-57		HLH/
477	Nvec-vc1.1-XM-032384449.2	1597.78	-0.591735	0.176948	-3.34413	0.000825425	0.00213461	OLA1	MMR_HSR1/YchF-GTPase_C/	7.38489e-24	-0.508148	0.218	0.314	1.22109e-19	OLA1	MMR_HSR1/YchF-GTPase_C/
478	Nvec-vc1.1-XM-001634899.3	382.926	-1.10785	0.212268	-5.21914	1.79761e-07	7.67047e-07	TTC25	TPR_8/TPR_12/TPR_12/	4.68183e-14	-0.419011	0.205	0.275	7.74141e-10	TTC25	TPR_8/TPR_12/TPR_12/
479	Nvec-vc1.1-XM-032384430.2	3320.36	0.88936	0.138853	6.40505	1.50317e-10	8.46266e-10	SIPA1L2	Rap_GAP/PDZ/	2.07109e-11	0.652419	0.121	0.083	3.42455e-07	SIPA1L2	Rap_GAP/PDZ/
480	Nvec-vc1.1-XM-001634956.3	3081.7	2.60789	0.139761	18.6596	1.05483e-77	3.24055e-76	GSC	Homeodomain/	1.07125e-70	4.58021	0.051	0.002	1.77131e-66	GSC	Homeodomain/	GSC
481	Nvec-vc1.1-XM-032384376.2	55.4402	-3.20009	0.571311	-5.60132	2.12726e-08	1.00154e-07			6.17622e-11	-1.11163	0.023	0.05	1.02124e-06
482	Nvec-vc1.1-XM-048722729.1	303.705	-1.14954	0.227668	-5.04918	4.43705e-07	1.81314e-06	EAF1	EAF/	4.70262e-56	-0.855609	0.194	0.343	7.77578e-52	EAF1	EAF/
483	Nvec-vc1.1-XM-048722705.1	297.621	-2.53383	0.26208	-9.66817	4.11665e-22	4.2436e-21	DDX46	DEAD/Helicase_C/	6.58609e-09	-0.51037	0.101	0.143	0.000108901	DDX46	DEAD/Helicase_C/
484	Nvec-vc1.1-XM-001634910.3	24.0862	-3.4178	0.894979	-3.81886	0.000134069	0.000396655	EIF2A		6.84602e-57	-1.17503	0.113	0.241	1.13199e-52	EIF2A
485	Nvec-vc1.1-XM-001634963.3	111.559	-0.798518	0.340063	-2.34815	0.0188671	0.0366215	ENKUR	Enkurin/	1.43066e-39	-0.561421	0.23	0.358	2.36559e-35	ENKUR	Enkurin/
486	Nvec-vc1.1-XM-032384468.2	55.9434	-1.55997	0.474672	-3.28641	0.00101474	0.00258159	RPP25L	Alba/	1.3172e-69	-0.772851	0.292	0.47	2.178e-65	RPP25L	Alba/
487	Nvec-vc1.1-XM-001634965.3	191.681	-1.71775	0.284347	-6.04105	1.53118e-09	7.9207e-09		zf-C3HC4_3/	2.16693e-12	-0.562384	0.1	0.151	3.58301e-08		zf-C3HC4_3/
488	Nvec-vc1.1-XM-048724297.1	13807.4	-0.41988	0.145316	-2.88942	0.00385952	0.00875839	COL1A2	Collagen/Collagen/Collagen/Collagen/Collagen/Collagen/COLFI/	1.67351e-10	3.66983	0.011	0.002	2.76715e-06	COL1A2	Collagen/Collagen/Collagen/Collagen/Collagen/Collagen/COLFI/
489	Nvec-vc1.1-XM-032384374.2	1173.76	1.32779	0.153852	8.63028	6.12033e-18	5.31206e-17	AGAP3	Ras/ArfGap/	4.65304e-08	-0.732077	0.047	0.075	0.00076938	AGAP3	Ras/ArfGap/
490	Nvec-vc1.1-XM-048722748.1	3193.45	0.330181	0.141596	2.33185	0.0197085	0.0381074	SHMT2	SHMT/	1.93339e-09	-0.500043	0.091	0.132	3.19687e-05	SHMT2	SHMT/
491	Nvec-vc1.1-XM-032384401.2	1311.75	2.07953	0.155803	13.3472	1.23063e-40	2.10203e-39	DLGAP2	GKAP/	9.98241e-15	-0.718446	0.082	0.135	1.65059e-10	DLGAP2	GKAP/
492	Nvec-vc1.1-XM-048723266.1	1873.07	2.60512	0.146659	17.7631	1.36379e-70	3.76939e-69	ATG9A	APG9/	2.37081e-20	0.752058	0.168	0.109	3.92013e-16	ATG9A	APG9/
493	Nvec-vc1.1-XM-032384391.2	15347.2	0.992481	0.173394	5.72386	1.04129e-08	5.04005e-08	RPL27	Ribosomal_L27e/	1.47666e-50	0.226923	0.997	0.995	2.44166e-46	RPL27	Ribosomal_L27e/
494	Nvec-vc1.1-XM-032384387.2	122.411	-1.8336	0.394361	-4.64954	3.32684e-06	1.22522e-05	CEP128		1.1165e-15	0.670315	0.161	0.113	1.84613e-11	CEP128
495	Nvec-vc1.1-XM-001634986.3	17370.8	5.68769	0.138585	41.0413	0	0	STAT5A	STAT_alpha/STAT_bind/SH2/	1.62249987306904e-313	3.24775	0.307	0.042	0	STAT5A	STAT_alpha/STAT_bind/SH2/	STAT5A
496	Nvec-vc1.1-XM-032384372.2	1325.55	3.04159	0.162909	18.6705	8.6071e-78	2.65855e-76	TMEM50B	UPF0220/	1.2939e-16	-0.978634	0.042	0.085	2.13946e-12	TMEM50B	UPF0220/
497	Nvec-vc1.1-XM-032384422.2	155.269	1.45774	0.282984	5.15131	2.58672e-07	1.084e-06	CPPED1		2.02019e-07	-1.66746	0.004	0.016	0.00334038	CPPED1
498	Nvec-vc1.1-XM-001634991.3	141.506	-0.977059	0.301756	-3.23791	0.00120408	0.00302099		DegT_DnrJ_EryC1/	1.01582e-06	-0.852086	0.025	0.046	0.0167967		DegT_DnrJ_EryC1/
499	Nvec-vc1.1-XM-048724246.1	30.3992	-1.62721	0.657957	-2.47313	0.0133935	0.0269877	PRIM1	DNA_primase_S/	1.07048e-16	-0.775833	0.09	0.148	1.77004e-12	PRIM1	DNA_primase_S/
500	Nvec-vc1.1-XM-032377755.2	2013.83	1.81584	0.143463	12.6573	1.02004e-36	1.57249e-35	PSME4	BLM10_mid/DUF3437/	2.74741e-07	0.520165	0.114	0.08	0.00454284	PSME4	BLM10_mid/DUF3437/
501	Nvec-vc1.1-XM-001629401.3	155.494	-2.59593	0.332037	-7.81819	5.35864e-15	4.02865e-14	WNT6	wnt/	1.25068e-10	-1.84044	0.004	0.018	2.068e-06	WNT6	wnt/
502	Nvec-NVE4021	51739.6	1.26919	0.127859	9.92644	3.19464e-23	3.43841e-22			2.34768e-09	0.108665	1	0.998	3.8819e-05
503	Nvec-vc1.1-XM-048721264.1	136.235	-1.07683	0.328541	-3.2776	0.00104695	0.00265376	SART1	SART-1/	6.81293e-09	-0.251937	0.302	0.363	0.000112652	SART1	SART-1/
504	Nvec-vc1.1-XM-001629406.3	72.0719	-2.12346	0.481481	-4.41027	1.03244e-05	3.55476e-05	SNX10	PX/	6.3051e-07	-0.712929	0.038	0.063	0.0104255	SNX10	PX/
505	Nvec-vc1.1-XM-048723847.1	2753.77	1.38359	0.143775	9.62336	6.37168e-22	6.51705e-21		Aerolysin/	3.93517e-12	3.64412	0.01	0.001	6.50681e-08		Aerolysin/
506	Nvec-vc1.1-XM-032377730.2	1802.71	3.92709	0.181586	21.6267	1.00837e-103	4.06226e-102	TLR2	I-set/TIR_2/	2.4469e-91	4.01557	0.078	0.005	4.04595e-87	TLR2	I-set/TIR_2/	TLR2
507	Nvec-vc1.1-XM-001629439.3	180.47	-0.801983	0.303682	-2.64086	0.00826949	0.0174773	ELOVL5	ELO/	1.59705e-18	-1.2271	0.03	0.073	2.64071e-14	ELOVL5	ELO/
508	Nvec-vc1.1-XM-048724357.1	1079.94	-0.571682	0.179255	-3.18921	0.00142664	0.00352859	CUZD1	Zona_pellucida/	8.46412e-08	-1.05497	0.017	0.036	0.00139954	CUZD1	Zona_pellucida/
509	Nvec-vc1.1-XM-001629415.3	50.9809	-1.93733	0.517966	-3.74026	0.000183826	0.000533278	SRP14	SRP14/	5.07575e-110	-0.848482	0.377	0.6	8.39275e-106	SRP14	SRP14/
510	Nvec-vc1.1-XM-032377751.2	92.9491	0.930833	0.357942	2.60051	0.0093085	0.019466	MFSD6	MFS_1_like/	8.02698e-12	-4.49981	0	0.011	1.32726e-07	MFSD6	MFS_1_like/
511	Nvec-vc1.1-XM-048722955.1	321.442	-0.970378	0.221216	-4.38656	1.15156e-05	3.94422e-05	CTNNAL1	Vinculin/Vinculin/	1.9944e-09	-0.601564	0.072	0.11	3.29775e-05	CTNNAL1	Vinculin/Vinculin/
512	Nvec-vc1.1-XM-032373990.2	66.544	-2.60143	0.491932	-5.28818	1.23538e-07	5.37754e-07	GALNT11	Glycos_transf_2/Ricin_B_lectin/	1.64642e-19	-0.887742	0.073	0.132	2.72236e-15	GALNT11	Glycos_transf_2/Ricin_B_lectin/
513	Nvec-vc1.1-XM-001626399.3	300.815	-1.09479	0.229755	-4.76506	1.88798e-06	7.14571e-06	NDUFA8	CHCH/	1.51399e-162	-1.01842	0.332	0.61	2.50339e-158	NDUFA8	CHCH/
514	Nvec-vc1.1-XM-032374015.2	313.265	-0.622177	0.222332	-2.79841	0.00513549	0.0113714	NMT2	NMT/NMT_C/	1.72375e-21	-0.511226	0.222	0.313	2.85021e-17	NMT2	NMT/NMT_C/
515	Nvec-vc1.1-XM-001626377.3	538.08	0.985635	0.190972	5.16115	2.45432e-07	1.03257e-06	FAIM	FAIM1/	1.20563e-23	-0.689741	0.14	0.224	1.99352e-19	FAIM	FAIM1/
516	Nvec-vc1.1-XM-032374003.2	881.431	-0.841927	0.163665	-5.1442	2.68664e-07	1.12174e-06	SPARC	Kazal_2/SPARC_Ca_bdg/	7.98588e-51	6.09747	0.033	0.001	1.32046e-46	SPARC	Kazal_2/SPARC_Ca_bdg/
517	Nvec-vc1.1-XM-001626010.3	18387.3	1.04681	0.129211	8.10154	5.42669e-16	4.33754e-15	RPS13	Ribosomal_S13_N/Ribosomal_S15/	8.44707e-61	0.228631	0.999	0.996	1.39672e-56	RPS13	Ribosomal_S13_N/Ribosomal_S15/
518	Nvec-vc1.1-XM-032373619.2	122.458	2.13004	0.317851	6.70137	2.06479e-11	1.25066e-10			3.92316e-13	1.37527	0.042	0.018	6.48694e-09
519	Nvec-vc1.1-XM-001626016.3	1172.16	0.51172	0.157752	3.24382	0.00117938	0.00296599	PLA2G15	LCAT/LCAT/	5.32072e-18	5.12286	0.012	0	8.79781e-14	PLA2G15	LCAT/LCAT/
520	Nvec-vc1.1-XM-001626019.3	1294.06	1.52426	0.158625	9.60922	7.31013e-22	7.46349e-21	PSMD3	PCI/Rpn3_C/	3.11982e-11	-0.381411	0.188	0.248	5.15863e-07	PSMD3	PCI/Rpn3_C/
521	Nvec-vc1.1-XM-048724126.1	6834.15	0.711472	0.131923	5.39311	6.925e-08	3.09164e-07	EEF1B2	EF-1_beta_acid/EF1_GNE/	8.23108e-11	0.14435	0.97	0.971	1.36101e-06	EEF1B2	EF-1_beta_acid/EF1_GNE/
522	Nvec-vc1.1-XM-048724040.1	208.264	-1.95304	0.278817	-7.00474	2.47451e-12	1.57595e-11	MCM6	MCM_N/MCM_OB/MCM/MCM_lid/MCM6_C/	1.45037e-08	-0.499551	0.104	0.146	0.000239819	MCM6	MCM_N/MCM_OB/MCM/MCM_lid/MCM6_C/
523	Nvec-NVE10576	936.769	2.50852	0.170332	14.7273	4.3085e-49	8.63774e-48		Coiled-coil_56/	1.11644e-77	-0.797304	0.275	0.465	1.84603e-73		Coiled-coil_56/
524	Nvec-vc1.1-XM-001626023.3	794.518	2.60983	0.184343	14.1575	1.67885e-45	3.14434e-44	PYCR2	F420_oxidored/P5CR_dimer/	9.45022e-11	0.77769	0.079	0.046	1.56259e-06	PYCR2	F420_oxidored/P5CR_dimer/
525	Nvec-vc1.1-XM-048724045.1	372.888	1.09304	0.209184	5.22524	1.73927e-07	7.43269e-07	NPFFR1	7tm_1/	6.62081e-48	-1.14162	0.118	0.234	1.09475e-43	NPFFR1	7tm_1/
526	Nvec-vc1.1-XM-001626026.3	408.55	-0.938202	0.219754	-4.26933	1.96059e-05	6.51154e-05	UBE2E3	UQ_con/	3.20269e-18	-1.11388	0.048	0.096	5.29564e-14	UBE2E3	UQ_con/
527	Nvec-vc1.1-XM-001637789.3	242.578	-0.644529	0.245639	-2.62389	0.00869322	0.0183184	PSMD7	JAB/MitMem_reg/	5.9947e-42	-0.726772	0.229	0.358	9.91224e-38	PSMD7	JAB/MitMem_reg/
528	Nvec-vc1.1-XM-048723321.1	169.765	-1.07101	0.29271	-3.65894	0.000253265	0.000715637	SYT1	C2/C2/	1.15547e-15	-0.868082	0.051	0.096	1.91057e-11	SYT1	C2/C2/
529	Nvec-vc1.1-XM-032362389.2	323.576	0.696751	0.240899	2.89229	0.00382444	0.00868573	SMIM15	UPF0542/	9.71015e-11	-0.425165	0.183	0.24	1.60557e-06	SMIM15	UPF0542/
530	Nvec-vc1.1-XM-032362435.2	10.8449	-4.60611	1.66267	-2.77031	0.00560033	0.012294			4.57238e-30	-1.10723	0.069	0.144	7.56043e-26
531	Nvec-vc1.1-XM-001637797.3	79.0949	1.84323	0.380931	4.83874	1.30662e-06	5.05513e-06	FYN	zf-met/	8.62879e-25	-0.785832	0.125	0.206	1.42677e-20	FYN	zf-met/
532	Nvec-vc1.1-XM-001637798.3	135.429	-1.46814	0.319084	-4.60112	4.20227e-06	1.52721e-05	POMGNT1	ILEI/GNT-I/	3.63607e-14	-0.923764	0.05	0.092	6.01225e-10	POMGNT1	ILEI/GNT-I/
533	Nvec-vc1.1-XM-048721989.1	79.2056	-1.65555	0.4233	-3.91107	9.18889e-05	0.000278685	FLACC1		1.85654e-08	-0.702579	0.045	0.075	0.000306979	FLACC1
534	Nvec-vc1.1-XM-001637868.3	435.951	-0.993721	0.200731	-4.95052	7.4016e-07	2.94633e-06	VPS25	ESCRT-II/	9.97066e-43	-0.725382	0.208	0.339	1.64865e-38	VPS25	ESCRT-II/
535	Nvec-vc1.1-XM-001637805.3	10313.3	2.20614	0.13044	16.9131	3.60496e-64	9.09546e-63	TMBIM6	Bax1-I/	9.70002e-19	0.102282	0.715	0.753	1.6039e-14	TMBIM6	Bax1-I/
536	Nvec-vc1.1-XM-001637806.3	177.46	-1.08124	0.285729	-3.78415	0.000154235	0.000451963	TTC19	TPR_12/TPR_10/	2.89578e-24	-0.682937	0.149	0.236	4.78818e-20	TTC19	TPR_12/TPR_10/
537	Nvec-vc1.1-XM-001637875.3	7884.91	-0.807711	0.142839	-5.65468	1.56136e-08	7.43505e-08			4.35122e-88	-1.20254	0.16	0.342	7.19474e-84
538	Nvec-vc1.1-XM-001637876.3	214.956	-1.96141	0.280035	-7.00413	2.48518e-12	1.58201e-11	MIPOL1		2.46967e-30	-0.741549	0.148	0.246	4.0836e-26	MIPOL1
539	Nvec-vc1.1-XM-032362349.2	346.309	1.96186	0.233622	8.3976	4.55684e-17	3.83237e-16	CAPN7	MIT/Peptidase_C2/	5.42094e-11	1.06605	0.052	0.026	8.96352e-07	CAPN7	MIT/Peptidase_C2/	CAPN7
540	Nvec-vc1.1-XM-032362351.2	2231.31	5.83636	0.170762	34.1784	5.06633e-256	6.00959e-254		MFS_1/MFS_1/	0	5.52638	0.211	0.005	0		MFS_1/MFS_1/
541	Nvec-vc1.1-XM-048723718.1	553.677	1.73609	0.206016	8.42699	3.54656e-17	2.99302e-16	M6PR	ATG27/	1.82351e-08	0.656453	0.089	0.059	0.000301517	M6PR	ATG27/
542	Nvec-vc1.1-XM-001637813.3	3384.28	0.469699	0.14054	3.3421	0.000831462	0.00214866		Usp/	0	-1.33942	0.437	0.804	0		Usp/
543	Nvec-vc1.1-XM-048723296.1	457.157	1.78793	0.195823	9.13031	6.83014e-20	6.48142e-19	TRIM33	zf-RING_UBOX/zf-B_box/	9.23052e-109	1.52535	0.298	0.128	1.52627e-104	TRIM33	zf-RING_UBOX/zf-B_box/	TRIM33
544	Nvec-vc1.1-XM-001637816.3	32.4339	-1.88966	0.641669	-2.94491	0.00323049	0.00745776	PGAP1	PGAP1/	9.48544e-08	-0.607189	0.053	0.083	0.00156842	PGAP1	PGAP1/
545	Nvec-vc1.1-XM-001637882.3	5794.75	0.902095	0.132911	6.78722	1.14316e-11	7.04157e-11	NACA	NAC/HYPK_UBA/	2.44801e-27	0.165515	0.99	0.964	4.04779e-23	NACA	NAC/HYPK_UBA/
546	Nvec-vc1.1-XM-048721080.1	672.534	-1.69535	0.183676	-9.23013	2.70312e-20	2.58783e-19	DNAH7	DHC_N2/AAA_6/Dynein_AAA_lid/AAA_7/AAA_lid_1/AAA_8/MT/AAA_9/Dynein_heavy/AAA_lid_11/Dynein_C/	5.74274e-12	-0.641484	0.061	0.101	9.49562e-08	DNAH7	DHC_N2/AAA_6/Dynein_AAA_lid/AAA_7/AAA_lid_1/AAA_8/MT/AAA_9/Dynein_heavy/AAA_lid_11/Dynein_C/
547	Nvec-vc1.1-XM-001637826.3	1124.32	0.70891	0.161339	4.39391	1.11328e-05	3.82068e-05	FBXL2	F-box-like/LRR_6/LRR_6/	6.87258e-09	0.568016	0.121	0.086	0.000113638	FBXL2	F-box-like/LRR_6/LRR_6/
548	Nvec-vc1.1-XM-048724265.1	329.834	0.614432	0.212782	2.88761	0.00388178	0.00880423	ARMC4	Arm/	8.12474e-15	-2.80591	0.003	0.022	1.34343e-10	ARMC4	Arm/
549	Nvec-vc1.1-XM-032362354.2	538.818	3.13521	0.192867	16.2558	2.03185e-59	4.72835e-58	ANKRD50	DUF4559/NACHT/Ank_2/Ank_2/Ank/Ank_2/	6.46459e-41	2.83296	0.048	0.007	1.06892e-36	ANKRD50	DUF4559/NACHT/Ank_2/Ank_2/Ank/Ank_2/	ANKRD50
550	Nvec-vc1.1-XM-048720537.1	31.7115	-2.20273	0.691528	-3.1853	0.00144603	0.00357189	BTBD9	BTB/BACK/TLD/	7.32467e-11	-1.08409	0.018	0.041	1.21113e-06	BTBD9	BTB/BACK/TLD/
551	Nvec-vc1.1-XM-001637833.3	138.303	-1.34978	0.313053	-4.31166	1.62037e-05	5.45048e-05	SSB	La/RRM_1/RRM_3/	3.59259e-86	-0.95033	0.267	0.458	5.94034e-82	SSB	La/RRM_1/RRM_3/
552	Nvec-vc1.1-XM-032362343.2	158.42	-1.13945	0.334463	-3.40679	0.000657317	0.00172946	LRRC46	LRR_9/	1.86222e-24	-0.953288	0.064	0.129	3.07918e-20	LRRC46	LRR_9/
553	Nvec-vc1.1-XM-032362411.2	842.764	1.13024	0.163901	6.89589	5.35297e-12	3.35046e-11	KCNH8	PAS_9/Ion_trans/cNMP_binding/	1.11857e-10	-3.37666	0.001	0.011	1.84956e-06	KCNH8	PAS_9/Ion_trans/cNMP_binding/
554	Nvec-vc1.1-XM-048724005.1	118.227	1.54102	0.328696	4.68828	2.75511e-06	1.02304e-05			1.69916e-12	-1.68192	0.01	0.032	2.80957e-08
555	Nvec-vc1.1-XM-048724003.1	157.553	-0.8439	0.291799	-2.89206	0.00382729	0.00869104	FBXL7	F-box-like/LRR_6/LRR_6/LRR_6/	2.55963e-09	-0.324927	0.064	0.089	4.23235e-05	FBXL7	F-box-like/LRR_6/LRR_6/LRR_6/
556	Nvec-vc1.1-XM-001637841.3	375.826	-1.30776	0.212615	-6.15081	7.70904e-10	4.09193e-09	CRNKL1	HAT/HAT/HAT/	1.65116e-41	-0.591656	0.321	0.456	2.73019e-37	CRNKL1	HAT/HAT/HAT/
557	Nvec-vc1.1-XM-032362483.2	1475.96	2.58327	0.15178	17.0199	5.85151e-65	1.49179e-63	GALNT1	Glycos_transf_2/Ricin_B_lectin/	7.69479e-08	0.698394	0.075	0.048	0.00127233	GALNT1	Glycos_transf_2/Ricin_B_lectin/
558	Nvec-vc1.1-XM-001637843.3	987.691	1.36437	0.167562	8.14249	3.87223e-16	3.11548e-15	GALNT6	Glycos_transf_2/Ricin_B_lectin/	4.46179e-11	0.981473	0.047	0.022	7.37756e-07	GALNT6	Glycos_transf_2/Ricin_B_lectin/
559	Nvec-vc1.1-XM-032362486.2	212.059	-1.1216	0.25794	-4.34831	1.37189e-05	4.66704e-05	FTCD	FTCD_N/FTCD/FTCD_C/	4.26514e-24	-1.04302	0.062	0.126	7.05242e-20	FTCD	FTCD_N/FTCD/FTCD_C/
560	Nvec-vc1.1-XM-048724390.1	1248.85	0.46868	0.155455	3.01489	0.00257069	0.00605321	ITGB1	PSI_integrin/Integrin_beta/I-EGF_1/Integrin_B_tail/Integrin_b_cyt/	2.38922e-52	2.14633	0.09	0.023	3.95058e-48	ITGB1	PSI_integrin/Integrin_beta/I-EGF_1/Integrin_B_tail/Integrin_b_cyt/
561	Nvec-vc1.1-XM-001637845.3	297.633	-2.86581	0.653786	-4.38341	1.16836e-05	4.00096e-05			9.04176e-10	-1.31935	0.017	0.039	1.49505e-05
562	Nvec-vc1.1-XM-048723891.1	797.103	1.82583	0.167882	10.8757	1.50523e-27	1.85103e-26	PIKFYVE	FYVE/DEP/Cpn60_TCP1/PIP5K/	2.61961e-13	0.974893	0.075	0.04	4.33153e-09	PIKFYVE	FYVE/DEP/Cpn60_TCP1/PIP5K/
563	Nvec-vc1.1-XM-001637913.3	187.533	-1.89945	0.288192	-6.59092	4.37119e-11	2.5756e-10	CWC25	Cir_N/CWC25/	1.93807e-12	-0.698197	0.078	0.124	3.20459e-08	CWC25	Cir_N/CWC25/
564	Nvec-vc1.1-XM-001637850.3	361.261	-1.62898	0.235295	-6.92312	4.41792e-12	2.7764e-11	SUMO1	Rad60-SLD/	0	-0.961048	0.752	0.925	0	SUMO1	Rad60-SLD/
565	Nvec-vc1.1-XM-032362439.2	426.614	-4.04194	0.26942	-15.0024	7.08487e-51	1.45979e-49	CUZD1	WAP/WAP/WAP/WAP/I-set/WAP/WAP/I-set/Zona_pellucida/	2.26425e-13	-1.56811	0.014	0.04	3.74393e-09	CUZD1	WAP/WAP/WAP/WAP/I-set/WAP/WAP/I-set/Zona_pellucida/
566	Nvec-vc1.1-XM-001637917.3	473.169	-1.31615	0.205352	-6.40922	1.46266e-10	8.24544e-10		IQ/IQ/	2.85039e-20	-0.818523	0.1	0.164	4.71312e-16		IQ/IQ/
567	Nvec-vc1.1-XM-001637919.3	120.809	-2.48352	0.412247	-6.02435	1.69795e-09	8.75422e-09	NIFK	RRM_1/	2.3402e-139	-1.02806	0.295	0.551	3.86951e-135	NIFK	RRM_1/
568	Nvec-vc1.1-XM-001637854.3	67.5603	-2.26693	0.478853	-4.73409	2.20043e-06	8.2733e-06	CFAP410	LRR_9/	7.21157e-34	-0.976137	0.098	0.19	1.19243e-29	CFAP410	LRR_9/
569	Nvec-vc1.1-XM-032362450.2	208.128	3.46438	0.279303	12.4037	2.49672e-35	3.73436e-34	TLR4	LRR_8/TIR_2/	9.33455e-43	6.34045	0.026	0	1.54347e-38	TLR4	LRR_8/TIR_2/	TLR4
570	Nvec-vc1.1-XM-048723791.1	138.901	-1.29296	0.31126	-4.15395	3.26784e-05	0.000105957	BANP	BEN/	3.7284e-45	-0.885832	0.161	0.285	6.16492e-41	BANP	BEN/
571	Nvec-vc1.1-XM-032369560.2	733.476	5.13917	0.208384	24.662	2.73548e-134	1.43327e-132			9.64424e-100	2.01923	0.177	0.047	1.59467e-95
572	Nvec-vc1.1-XM-032383880.2	88.3075	-2.17841	0.450298	-4.8377	1.31348e-06	5.07822e-06	TMX1	Thioredoxin/	3.08331e-59	-0.817304	0.238	0.395	5.09826e-55	TMX1	Thioredoxin/
573	Nvec-vc1.1-XM-032383881.2	112.662	-1.09741	0.343752	-3.19244	0.00141078	0.00349189			1.25019e-153	-1.24155	0.242	0.504	2.06719e-149
574	Nvec-vc1.1-XM-032383950.2	338.503	-1.89485	0.246224	-7.69565	1.40782e-14	1.02852e-13	CLASRP	DRY_EERY/	3.05742e-07	-0.656682	0.051	0.079	0.00505545	CLASRP	DRY_EERY/
575	Nvec-vc1.1-XM-048723444.1	1759.85	-0.704312	0.151406	-4.6518	3.29056e-06	1.21317e-05	DGKB	DAG_kinase_N/C1_1/C1_1/DAGK_cat/DAGK_acc/	7.82859e-14	0.818764	0.086	0.072	1.29446e-09	DGKB	DAG_kinase_N/C1_1/C1_1/DAGK_cat/DAGK_acc/
576	Nvec-vc1.1-XM-032383905.2	164.195	-2.57655	0.321806	-8.00653	1.17995e-15	9.24101e-15	HEY2	HLH/	1.42643e-124	-1.89869	0.081	0.271	2.3586e-120	HEY2	HLH/
577	Nvec-vc1.1-XM-032383902.2	93.1651	-1.1314	0.366037	-3.09095	0.00199514	0.00479648	UBXN4	UBX/	7.70878e-15	-0.565792	0.134	0.197	1.27465e-10	UBXN4	UBX/
578	Nvec-vc1.1-XM-048723548.1	364.806	2.13166	0.220504	9.66722	4.15528e-22	4.27826e-21	CMTR1	G-patch/FtsJ/	1.22781e-10	0.963814	0.059	0.031	2.03019e-06	CMTR1	G-patch/FtsJ/
579	Nvec-vc1.1-XM-001634517.3	1067.77	1.12031	0.186415	6.00976	1.85794e-09	9.54738e-09	PDP2	PP2C/	4.03585e-09	-0.395458	0.139	0.186	6.67328e-05	PDP2	PP2C/
580	Nvec-vc1.1-XM-032383963.2	62.4639	-2.0846	0.488165	-4.27028	1.95231e-05	6.48655e-05	FAM207A	SLX9/	2.12104e-101	-1.2758	0.158	0.352	3.50713e-97	FAM207A	SLX9/
581	Nvec-vc1.1-XM-048724228.1	673.671	0.983677	0.178351	5.5154	3.47995e-08	1.60695e-07	DNAJA3	DnaJ/	1.17192e-07	0.445317	0.116	0.093	0.00193778	DNAJA3	DnaJ/
582	Nvec-vc1.1-XM-001634508.3	816.925	2.25667	0.177284	12.7291	4.07554e-37	6.35167e-36	RAB18	Ras/	3.53578e-11	-0.364096	0.226	0.29	5.84641e-07	RAB18	Ras/
583	Nvec-vc1.1-XM-001634505.3	2755.47	-0.47983	0.140041	-3.42635	0.000611743	0.00161652	FOXA2	Forkhead_N/Forkhead/HNF_C/	4.47224e-25	-2.00531	0.04	0.073	7.39484e-21	FOXA2	Forkhead_N/Forkhead/HNF_C/
584	Nvec-vc1.1-XM-048724223.1	636.243	0.490383	0.187986	2.60861	0.00909108	0.0190627	BECN1	BH3/APG6_N/APG6/	1.85113e-13	-0.449779	0.124	0.179	3.06084e-09	BECN1	BH3/APG6_N/APG6/
585	Nvec-vc1.1-XM-032383933.2	24.3406	-1.98483	0.751286	-2.64191	0.00824402	0.0174277	COA1	Coa1/	7.39812e-17	-1.21837	0.027	0.065	1.22328e-12	COA1	Coa1/
586	Nvec-vc1.1-XM-032383946.2	101.043	-1.63587	0.365073	-4.48094	7.43145e-06	2.61402e-05	PECR	adh_short_C2/	7.6494e-51	-1.34141	0.072	0.178	1.26483e-46	PECR	adh_short_C2/
587	Nvec-vc1.1-XM-001634447.3	24.5786	-1.58571	0.714726	-2.21863	0.0265122	0.0495736	ORC2	ORC2/	2.4409e-11	-0.892943	0.04	0.075	4.03604e-07	ORC2	ORC2/
588	Nvec-vc1.1-XM-032383922.2	243.843	-1.87775	0.271635	-6.91277	4.75281e-12	2.98247e-11	DCLK1	DCX/DCX/Pkinase/	5.15536e-10	-0.982719	0.028	0.056	8.52439e-06	DCLK1	DCX/DCX/Pkinase/
589	Nvec-vc1.1-XM-001634495.3	10810.8	2.54557	0.145302	17.5191	1.02415e-68	2.76795e-67	NBR1	PB1/ZZ/N_BRCA1_IG/	3.9853e-30	0.922796	0.187	0.107	6.5897e-26	NBR1	PB1/ZZ/N_BRCA1_IG/
590	Nvec-vc1.1-XM-032383957.2	11048.2	-1.7843	0.152797	-11.6775	1.6606e-31	2.26014e-30	SPTBN1	CH/CH/Spectrin/Spectrin/Spectrin/Spectrin/Spectrin/Spectrin/Spectrin/Spectrin/Spectrin/Spectrin/Spectrin/Spectrin/Spectrin/Spectrin/Spectrin/Spectrin/Spectrin/PH/	6.56473e-25	-0.359056	0.408	0.518	1.08548e-20	SPTBN1	CH/CH/Spectrin/Spectrin/Spectrin/Spectrin/Spectrin/Spectrin/Spectrin/Spectrin/Spectrin/Spectrin/Spectrin/Spectrin/Spectrin/Spectrin/Spectrin/Spectrin/Spectrin/PH/
591	Nvec-vc1.1-XM-001634442.3	171.882	-2.37555	0.317178	-7.48965	6.90558e-14	4.85608e-13	DIS3L2	Rrp44_CSD1/OB_Dis3/RNB/Dis3l2_C_term/	3.18471e-10	-0.655436	0.064	0.102	5.26591e-06	DIS3L2	Rrp44_CSD1/OB_Dis3/RNB/Dis3l2_C_term/
592	Nvec-vc1.1-XM-001634441.3	464.69	-1.16239	0.237013	-4.90433	9.37482e-07	3.68542e-06		Usp/	2.144e-210	-1.40146	0.263	0.572	3.5451e-206		Usp/
593	Nvec-vc1.1-XM-048723915.1	34.2343	-2.35847	0.655437	-3.59832	0.000320276	0.000887369	CRPPA	IspD/	1.96834e-07	-0.942142	0.024	0.044	0.00325465	CRPPA	IspD/
594	Nvec-vc1.1-XM-001634487.3	34.1741	-2.53378	0.654942	-3.86871	0.000109414	0.000328281	FMC1		9.42326e-07	-0.930642	0.022	0.039	0.0155814	FMC1
595	Nvec-vc1.1-XM-032383907.2	788.448	2.23382	0.169869	13.1503	1.69467e-39	2.79948e-38	ATF2	bZIP_1/	3.7228e-07	-0.440225	0.1	0.136	0.00615566	ATF2	bZIP_1/
596	Nvec-vc1.1-XM-032386689.2	3424.87	0.491469	0.136041	3.61266	0.000303073	0.000843674	AHR	PAS/PAS_3/	1.94853e-19	-0.562588	0.18	0.26	3.2219e-15	AHR	PAS/PAS_3/
597	Nvec-vc1.1-XM-001636818.3	8303.76	0.737033	0.150208	4.90675	9.25998e-07	3.64111e-06		Usp/	3.82636e-28	-1.02533	0.073	0.148	6.32688e-24		Usp/
598	Nvec-vc1.1-XM-001636763.3	128.492	-1.06058	0.315535	-3.36119	0.000776065	0.00201734	PFDN5	Prefoldin/	2.70006e-74	-0.639575	0.423	0.609	4.46455e-70	PFDN5	Prefoldin/
599	Nvec-vc1.1-XM-048723631.1	895.103	-1.19471	0.165553	-7.21647	5.33543e-13	3.52824e-12			4.73701e-08	0.427095	0.044	0.044	0.000783265
600	Nvec-vc1.1-XM-001636765.3	16.1954	-2.49389	0.958305	-2.6024	0.00925744	0.0193758	ACYP2	Acylphosphatase/	1.59946e-30	-1.36644	0.044	0.109	2.64471e-26	ACYP2	Acylphosphatase/
601	Nvec-vc1.1-XM-048724182.1	317.984	2.30101	0.219399	10.4878	9.83361e-26	1.14342e-24			3.3784e-64	3.85921	0.055	0.004	5.58618e-60
602	Nvec-vc1.1-XM-001636823.3	286.308	-1.47077	0.2583	-5.69404	1.2407e-08	5.94958e-08	PXDN	VCBS/VCBS/VCBS/UnbV_ASPIC/Big_9/An_peroxidase/	2.32139e-17	-0.449034	0.131	0.197	3.83842e-13	PXDN	VCBS/VCBS/VCBS/UnbV_ASPIC/Big_9/An_peroxidase/
603	Nvec-vc1.1-XM-032386725.2	766.422	-0.797991	0.184121	-4.33405	1.46388e-05	4.95533e-05	CHPF2	CHGN/	5.27854e-18	-0.61486	0.138	0.209	8.72806e-14	CHPF2	CHGN/
604	Nvec-vc1.1-XM-001636769.3	76.3166	-1.21674	0.405336	-3.00181	0.00268379	0.00630474	GPD1L	NAD_Gly3P_dh_N/NAD_Gly3P_dh_C/	5.54797e-39	-0.956095	0.119	0.224	9.17356e-35	GPD1L	NAD_Gly3P_dh_N/NAD_Gly3P_dh_C/
605	Nvec-vc1.1-XM-001636773.3	187.181	1.79455	0.301795	5.94627	2.74329e-09	1.38798e-08	C7orf57	DUF5524/	1.48118e-19	-0.68819	0.111	0.18	2.44913e-15	C7orf57	DUF5524/
606	Nvec-vc1.1-XM-032386718.2	991.452	2.89068	0.162367	17.8033	6.65827e-71	1.84327e-69	SOD2	Sod_Fe_N/Sod_Fe_C/	1.18868e-11	0.278153	0.261	0.202	1.96548e-07	SOD2	Sod_Fe_N/Sod_Fe_C/
607	Nvec-vc1.1-XM-032386715.2	245.961	-0.942975	0.260331	-3.62222	0.000292086	0.000814949	MPND	RAMA/JAB/	2.1985e-12	-0.597478	0.104	0.156	3.63523e-08	MPND	RAMA/JAB/
608	Nvec-vc1.1-XM-032386708.2	1257.24	1.40024	0.15443	9.06713	1.22195e-19	1.14493e-18	NPEPPS	Peptidase_M1_N/Peptidase_M1/ERAP1_C/	2.6028e-13	0.690568	0.132	0.085	4.30372e-09	NPEPPS	Peptidase_M1_N/Peptidase_M1/ERAP1_C/
609	Nvec-vc1.1-XM-048724280.1	236.065	3.46836	0.262279	13.2239	6.38351e-40	1.06585e-38	ITGAV	VCBS/Integrin_alpha2/	1.96881e-109	5.00168	0.08	0.003	3.25543e-105	ITGAV	VCBS/Integrin_alpha2/	ITGAV
610	Nvec-vc1.1-XM-001636832.3	8771.88	1.00088	0.128657	7.77946	7.28352e-15	5.43749e-14	RPL23	Ribosomal_L14/	1.91878e-78	0.269397	0.996	0.995	3.17271e-74	RPL23	Ribosomal_L14/
611	Nvec-vc1.1-XM-032386626.2	147.042	-1.50724	0.327615	-4.60064	4.21187e-06	1.53005e-05	DNAJB11	DnaJ/DnaJ_C/	1.2174e-29	-0.696547	0.184	0.285	2.01298e-25	DNAJB11	DnaJ/DnaJ_C/
612	Nvec-vc1.1-XM-048724206.1	880.149	4.53457	0.196895	23.0304	2.31178e-117	1.02299e-115	UBE2F	UQ_con/	1.54296e-40	0.653482	0.407	0.292	2.55128e-36	UBE2F	UQ_con/
613	Nvec-vc1.1-XM-032386678.2	1769.47	0.365267	0.146203	2.49835	0.0124773	0.0253298	KIAA1217	AIP3/	1.04504e-06	-0.487984	0.069	0.099	0.0172797	KIAA1217	AIP3/
614	Nvec-vc1.1-XM-048723331.1	306.429	-0.601856	0.234315	-2.56857	0.0102118	0.0211349	HEXIM2	HEXIM/	1.52348e-25	-0.626561	0.164	0.255	2.51908e-21	HEXIM2	HEXIM/
615	Nvec-vc1.1-XM-001636840.3	49.8172	-2.68918	0.562859	-4.77771	1.773e-06	6.73292e-06	LEO1	Leo1/	3.39934e-08	-0.483705	0.086	0.123	0.00056208	LEO1	Leo1/
616	Nvec-vc1.1-XM-032386750.2	197.463	-1.68663	0.280828	-6.00593	1.90233e-09	9.76962e-09		PAXIP1_C/	3.92198e-18	-0.62039	0.128	0.197	6.48499e-14		PAXIP1_C/
617	Nvec-vc1.1-XM-048720422.1	604.77	-1.98924	0.189346	-10.5059	8.11716e-26	9.47057e-25	SLC5A3	SSF/	4.63225e-33	-1.20774	0.06	0.137	7.65943e-29	SLC5A3	SSF/
618	Nvec-vc1.1-XM-001641109.3	137.761	0.766047	0.310611	2.46626	0.0136532	0.027443	AC013470.2		2.30865e-32	-0.803214	0.138	0.237	3.81736e-28	AC013470.2
619	Nvec-vc1.1-XM-001640986.3	100.392	1.10891	0.365625	3.03291	0.00242211	0.00573258	TATDN1	TatD_DNase/	1.71903e-13	-0.777058	0.059	0.102	2.84242e-09	TATDN1	TatD_DNase/
620	Nvec-vc1.1-XM-048720702.1	107.924	4.34384	0.40204	10.8045	3.2769e-27	3.9697e-26	RHOBTB3	Ras/BTB/BTB/	7.41763e-46	2.91232	0.052	0.007	1.22651e-41	RHOBTB3	Ras/BTB/BTB/	RHOBTB3
621	Nvec-vc1.1-XM-048723090.1	195.454	4.19292	0.310755	13.4927	1.72667e-41	2.99423e-40	RHOBTB3	Ras/BTB/BTB/	9.19436e-12	1.58736	0.024	0.007	1.52029e-07	RHOBTB3	Ras/BTB/BTB/	RHOBTB3
622	Nvec-vc1.1-XM-032366334.2	714.051	2.77077	0.176715	15.6793	2.09714e-55	4.59836e-54	SLC35B1	UAA/	1.10716e-28	0.606054	0.308	0.208	1.83069e-24	SLC35B1	UAA/
623	Nvec-vc1.1-XM-048720415.1	8344.91	1.76077	0.13348	13.1912	9.86165e-40	1.637e-38	SRI		2.85044e-06	0.129076	0.539	0.533	0.047132	SRI
624	Nvec-vc1.1-XM-048720410.1	1212.21	1.02469	0.171492	5.97512	2.29922e-09	1.17268e-08		Patatin/	1.21205e-12	-0.650989	0.082	0.13	2.00413e-08		Patatin/
625	Nvec-vc1.1-XM-032366325.2	408.551	-0.991136	0.206243	-4.80566	1.54239e-06	5.90365e-06	RAP1GDS1		5.43336e-17	-1.10059	0.034	0.076	8.98407e-13	RAP1GDS1
626	Nvec-vc1.1-XM-001640977.3	268.146	-2.05271	0.253709	-8.09079	5.92803e-16	4.71619e-15	NOP58	NOP5NT/Nop/	4.32169e-191	-1.10318	0.358	0.652	7.14591e-187	NOP58	NOP5NT/Nop/
627	Nvec-vc1.1-XM-001640975.3	5765.37	0.905616	0.135194	6.69866	2.10344e-11	1.27317e-10	RPL37A	Ribosomal_L37ae/	1.02312e-32	0.215739	0.991	0.984	1.69173e-28	RPL37A	Ribosomal_L37ae/
628	Nvec-vc1.1-XM-048723942.1	180.389	1.34756	0.270079	4.9895	6.05344e-07	2.43635e-06	CACNA1G	Ion_trans/Ion_trans/SH3_1/	5.27612e-08	-0.574918	0.035	0.057	0.000872406	CACNA1G	Ion_trans/Ion_trans/SH3_1/
629	Nvec-vc1.1-XM-001641093.3	269.223	-2.19984	0.261473	-8.41327	3.98744e-17	3.3568e-16	LASP1	LIM/Nebulin/SH3_1/	7.6527e-13	-2.09257	0.005	0.024	1.26537e-08	LASP1	LIM/Nebulin/SH3_1/
630	Nvec-vc1.1-XM-048723342.1	100.948	-1.89387	0.37361	-5.06911	3.99691e-07	1.6409e-06	MOCOS	Aminotran_5/Aminotran_5/MOSC_N/MOSC/	6.69678e-07	-0.859588	0.027	0.048	0.0110731	MOCOS	Aminotran_5/Aminotran_5/MOSC_N/MOSC/
631	Nvec-vc1.1-XM-048723781.1	124.748	-0.901046	0.331838	-2.71532	0.00662126	0.0142836	METTL2B	Methyltransf_23/	3.99083e-19	-0.752299	0.102	0.168	6.59884e-15	METTL2B	Methyltransf_23/
632	Nvec-vc1.1-XM-001641086.3	180.785	0.862963	0.28186	3.06167	0.00220107	0.00524576	SNAI1	zf-C2H2/zf-C2H2/zf-C2H2/zf-C2H2/	2.45619e-11	0.13493	0.143	0.158	4.06132e-07	SNAI1	zf-C2H2/zf-C2H2/zf-C2H2/zf-C2H2/
633	Nvec-vc1.1-XM-001641083.3	164.563	2.57429	0.296771	8.67432	4.16014e-18	3.64781e-17	NUB1	Ubiquitin_5/UBA/UBA/	3.53573e-18	1.24555	0.072	0.033	5.84633e-14	NUB1	Ubiquitin_5/UBA/UBA/	NUB1
634	Nvec-vc1.1-XM-048723773.1	4184.18	1.09677	0.135394	8.10058	5.46984e-16	4.36795e-15	ABCA3	ABC2_membrane_3/ABC_tran/ABC2_membrane_3/ABC_tran/	1.01293e-24	0.81623	0.183	0.115	1.67488e-20	ABCA3	ABC2_membrane_3/ABC_tran/ABC2_membrane_3/ABC_tran/
635	Nvec-vc1.1-XM-032366449.2	4764.39	0.538535	0.130267	4.1341	3.56349e-05	0.00011481	PTPRN2	Y_phosphatase/	5.41202e-16	-0.635263	0.149	0.214	8.94878e-12	PTPRN2	Y_phosphatase/
636	Nvec-vc1.1-XM-001641081.3	665.049	-1.64453	0.185214	-8.87907	6.74226e-19	6.13883e-18	MFSD6	MFS_1_like/	5.12581e-32	-1.14306	0.065	0.143	8.47553e-28	MFSD6	MFS_1_like/
637	Nvec-vc1.1-XM-048720903.1	17.0489	2.86229	0.82966	3.44996	0.000560673	0.00149149			9.92187e-29	2.74099	0.035	0.005	1.64058e-24
638	Nvec-vc1.1-XM-001640959.3	282.704	-2.26693	0.254025	-8.92403	4.49632e-19	4.11584e-18	EPC1	EPL1/	5.63915e-12	-0.593275	0.1	0.151	9.32433e-08	EPC1	EPL1/
639	Nvec-vc1.1-XM-001641076.3	346.087	-0.99809	0.217045	-4.59855	4.25442e-06	1.54464e-05	CCNY	Cyclin_N/	7.60627e-10	-0.930104	0.031	0.06	1.2577e-05	CCNY	Cyclin_N/
640	Nvec-vc1.1-XM-032366272.2	235.371	3.61005	0.272627	13.2417	5.03787e-40	8.46134e-39			1.68772e-11	0.682673	0.114	0.078	2.79065e-07
641	Nvec-vc1.1-XM-001641074.3	58.2302	-1.08461	0.455859	-2.37926	0.0173473	0.0339726	RPA3	Rep_fac-A_3/	4.03725e-28	-0.644339	0.247	0.349	6.67559e-24	RPA3	Rep_fac-A_3/
642	Nvec-vc1.1-XM-032366271.2	98.9249	-0.844147	0.349353	-2.41631	0.0156785	0.0310715	HIBCH	ECH_2/	1.00827e-20	-0.786813	0.095	0.162	1.66718e-16	HIBCH	ECH_2/
643	Nvec-vc1.1-XM-032366268.2	283.764	2.15273	0.240206	8.96204	3.18739e-19	2.94132e-18	MYD88	Death/TIR_2/	4.19138e-39	1.08378	0.175	0.091	6.93044e-35	MYD88	Death/TIR_2/	MYD88
644	Nvec-vc1.1-XM-032366293.2	305.932	0.778858	0.219288	3.55175	0.000382671	0.00104743	RDH11	adh_short/	4.74288e-16	-0.388482	0.263	0.344	7.84234e-12	RDH11	adh_short/
645	Nvec-vc1.1-XM-032366252.2	777.292	-2.39235	0.245209	-9.75638	1.73228e-22	1.81639e-21			6.58998e-26	-0.897769	0.082	0.155	1.08965e-21
646	Nvec-vc1.1-XM-001640945.3	267.451	-0.745042	0.237642	-3.13514	0.0017177	0.00417712	HIBADH	NAD_binding_2/NAD_binding_11/	5.08392e-48	-0.670662	0.258	0.404	8.40626e-44	HIBADH	NAD_binding_2/NAD_binding_11/
647	Nvec-NVE19049	55.8475	-1.14672	0.461686	-2.48376	0.0130004	0.0262855			7.71985e-08	-0.602496	0.053	0.083	0.00127648
648	Nvec-vc1.1-XM-048721606.1	247.009	-1.02772	0.244597	-4.20168	2.64936e-05	8.67261e-05	LSM12	AD/	3.61275e-126	-0.766127	0.475	0.704	5.97368e-122	LSM12	AD/
649	Nvec-vc1.1-XM-032366508.2	175.93	-2.71764	0.326735	-8.31755	8.98008e-17	7.46418e-16	RACGAP1	C1_1/RhoGAP/	4.91643e-24	-0.633198	0.159	0.247	8.12932e-20	RACGAP1	C1_1/RhoGAP/
650	Nvec-vc1.1-XM-032366512.2	128.666	-1.46205	0.32413	-4.51068	6.46193e-06	2.29551e-05	EPOP		2.20899e-29	-1.12846	0.06	0.131	3.65256e-25	EPOP
651	Nvec-NVE19044	86.4186	-1.19361	0.395585	-3.01734	0.00255008	0.00600881			4.1928e-15	-0.608843	0.118	0.178	6.93279e-11
652	Nvec-vc1.1-XM-001641062.3	934.026	0.817416	0.163548	4.99803	5.7919e-07	2.33715e-06			1.0568e-31	-5.31935	0.004	0.036	1.74741e-27
653	Nvec-vc1.1-XM-032366545.2	176.692	1.39344	0.320851	4.34296	1.40579e-05	4.77665e-05	COMMD3	COMM_domain/	6.15662e-08	0.530881	0.113	0.084	0.001018	COMMD3	COMM_domain/
654	Nvec-vc1.1-XM-001640937.3	13214.2	0.844752	0.132808	6.36069	2.0085e-10	1.11895e-09	TMSB15B	Thymosin/Thymosin/Thymosin/Thymosin/Thymosin/Thymosin/Thymosin/Thymosin/Thymosin/	1.00456e-37	0.672993	0.416	0.336	1.66105e-33	TMSB15B	Thymosin/Thymosin/Thymosin/Thymosin/Thymosin/Thymosin/Thymosin/Thymosin/Thymosin/
655	Nvec-vc1.1-XM-001640933.3	726.876	-0.4951	0.176941	-2.79811	0.00514032	0.0113792	B4GALT6	Glyco_transf_7N/Glyco_transf_7C/	6.70596e-18	-0.530776	0.178	0.255	1.10883e-13	B4GALT6	Glyco_transf_7N/Glyco_transf_7C/
656	Nvec-vc1.1-XM-032366310.2	105.434	-1.45716	0.390494	-3.73159	0.000190278	0.00055087	CCDC173	TPH/	1.64125e-21	-0.56843	0.205	0.293	2.71381e-17	CCDC173	TPH/
657	Nvec-vc1.1-XM-001640928.3	169.709	-0.961462	0.28409	-3.38436	0.00071344	0.00186477	PPIG	Pro_isomerase/	8.11006e-26	-0.501828	0.299	0.403	1.341e-21	PPIG	Pro_isomerase/
658	Nvec-vc1.1-XM-032366519.2	2305.8	1.87567	0.140114	13.3868	7.22667e-41	1.24309e-39	VPS16	Vps16_N/Vps16_C/	2.77132e-13	0.696592	0.129	0.083	4.58238e-09	VPS16	Vps16_N/Vps16_C/
659	Nvec-vc1.1-XM-032366427.2	623.767	-1.61214	0.196216	-8.21615	2.10146e-16	1.71375e-15	CBX3	Chromo/Chromo_shadow/	2.77018e-129	-0.814294	0.448	0.684	4.5805e-125	CBX3	Chromo/Chromo_shadow/
660	Nvec-vc1.1-XM-032366423.2	153.094	-1.93304	0.312118	-6.19332	5.89115e-10	3.15741e-09	IQCB1	IQ/IQ/	1.65587e-06	-0.718446	0.031	0.053	0.0273798	IQCB1	IQ/IQ/
661	Nvec-vc1.1-XM-032366428.2	349.461	1.86043	0.210999	8.81724	1.1732e-18	1.05638e-17	WIPF1	WH2/	3.20821e-09	-0.3626	0.154	0.203	5.30478e-05	WIPF1	WH2/
662	Nvec-vc1.1-XM-001640919.3	521.07	0.780031	0.188505	4.138	3.50354e-05	0.000113105	HSPE1	Cpn10/	4.11572e-203	-0.909372	0.642	0.838	6.80534e-199	HSPE1	Cpn10/
663	Nvec-vc1.1-XM-032366419.2	119.578	-2.49283	0.36474	-6.83454	8.22699e-12	5.10073e-11	SARNP	SAP/Tho1_MOS11_C/Tho1_MOS11_C/	3.28998e-185	-1.13358	0.363	0.642	5.43998e-181	SARNP	SAP/Tho1_MOS11_C/Tho1_MOS11_C/
664	Nvec-vc1.1-XM-032366489.2	1477.96	-1.06371	0.152227	-6.98764	2.79556e-12	1.77315e-11		SPARC_Ca_bdg/	6.08412e-84	5.59077	0.067	0.006	1.00601e-79		SPARC_Ca_bdg/
665	Nvec-vc1.1-XM-001640906.3	766.791	1.48266	0.172087	8.61578	6.9467e-18	6.01402e-17	PPP1R27	Ank_4/	8.73297e-31	-1.2012	0.061	0.135	1.444e-26	PPP1R27	Ank_4/
666	Nvec-vc1.1-XM-001641028.3	2519.88	2.43473	0.137646	17.6884	5.15552e-70	1.41351e-68	CHMP5	Snf7/	2.15865e-10	-0.209208	0.276	0.334	3.56932e-06	CHMP5	Snf7/
667	Nvec-vc1.1-XM-048720966.1	2907.4	0.455438	0.136367	3.33981	0.000838357	0.00216346		Collagen/Collagen/Collagen/Collagen/	8.38828e-24	-4.82769	0.033	0.07	1.387e-19		Collagen/Collagen/Collagen/Collagen/
668	Nvec-vc1.1-XM-001641022.3	208.58	-0.967134	0.263973	-3.66375	0.000248545	0.00070358	FLNA	CH/Filamin/Filamin/	4.59054e-24	-4.13911	0.001	0.024	7.59045e-20	FLNA	CH/Filamin/Filamin/
669	Nvec-vc1.1-XM-032366497.2	697.553	-1.54309	0.194402	-7.93765	2.06045e-15	1.58748e-14	DAP	DAP/	6.1446e-49	-0.711384	0.304	0.451	1.01601e-44	DAP	DAP/
670	Nvec-vc1.1-XM-001640891.3	92.6664	-1.40516	0.372221	-3.77507	0.000159961	0.000467858			6.31307e-13	-0.600587	0.087	0.136	1.04387e-08
671	Nvec-vc1.1-XM-032366433.2	216.318	-0.848225	0.255143	-3.32451	0.000885746	0.00227613	SEM1	DSS1_SEM1/	1.22199e-99	-0.766826	0.476	0.667	2.02056e-95	SEM1	DSS1_SEM1/
672	Nvec-vc1.1-XM-001640887.3	1534.9	1.38836	0.184878	7.50961	5.93036e-14	4.18927e-13	ABRACL	Costars/	2.41596e-102	0.771239	0.605	0.451	3.99479e-98	ABRACL	Costars/
673	Nvec-vc1.1-XM-001641012.3	161.956	-1.332	0.292175	-4.55893	5.14149e-06	1.84888e-05	DNPEP	Peptidase_M18/	2.15828e-25	-0.613151	0.168	0.26	3.56871e-21	DNPEP	Peptidase_M18/
674	Nvec-vc1.1-XM-048723605.1	1284.31	-0.649378	0.193812	-3.35056	0.000806476	0.00208972	COL2A1	Collagen/Collagen/COLFI/	2.28632e-24	5.17233	0.017	0.001	3.78043e-20	COL2A1	Collagen/Collagen/COLFI/
675	Nvec-vc1.1-XM-032366445.2	35.5079	-2.21878	0.621085	-3.57242	0.000353695	0.000972861	ASDURF		7.08067e-11	-0.940838	0.033	0.064	1.17079e-06	ASDURF
676	Nvec-vc1.1-XM-032366551.2	64.798	-1.48846	0.443895	-3.35318	0.000798885	0.00207162			2.7043e-06	-0.56099	0.046	0.071	0.0447156
677	Nvec-vc1.1-XM-001641003.3	81.0782	-1.29401	0.407623	-3.17454	0.00150076	0.0036916		DNA_alkylation/	2.30726e-14	-0.830837	0.063	0.109	3.81505e-10		DNA_alkylation/
678	Nvec-vc1.1-XM-001640872.3	10057	0.485949	0.127008	3.82613	0.000130174	0.000386225	NDUFA4	B12D/	4.86693e-31	-0.254871	0.731	0.826	8.04747e-27	NDUFA4	B12D/
679	Nvec-vc1.1-XM-001640870.3	258.827	2.14381	0.247223	8.67156	4.26246e-18	3.7337e-17	SLC30A2	Cation_efflux/	1.57536e-14	1.70319	0.034	0.013	2.60486e-10	SLC30A2	Cation_efflux/	SLC30A2
680	Nvec-vc1.1-XM-032366452.2	104.512	-1.20967	0.35459	-3.41146	0.00064617	0.00170275		PhyH/	5.03824e-14	-1.00071	0.033	0.07	8.33073e-10		PhyH/
681	Nvec-vc1.1-XM-032366504.2	3972.08	1.07116	0.13192	8.11982	4.66878e-16	3.74401e-15	ITGA6	VCBS/Integrin_alpha2/	1.95495e-06	0.426194	0.153	0.119	0.0323251	ITGA6	VCBS/Integrin_alpha2/
682	Nvec-vc1.1-XM-001640862.3	30.8382	-1.58419	0.651694	-2.43089	0.015062	0.0299852	BARD1	zf-RING_6/Ank_2/BRCT/BRCT_2/	3.97491e-07	-0.592915	0.046	0.072	0.00657251	BARD1	zf-RING_6/Ank_2/BRCT/BRCT_2/
683	Nvec-vc1.1-XM-048724198.1	27.4238	-3.07845	0.789238	-3.90054	9.59777e-05	0.00029021		CRT-like/	4.12741e-18	-0.997237	0.035	0.076	6.82468e-14		CRT-like/
684	Nvec-vc1.1-XM-048724015.1	480.972	-2.20444	0.220315	-10.0059	1.43627e-23	1.55963e-22			1.54299e-39	2.16888	0.064	0.015	2.55134e-35
685	Nvec-vc1.1-XM-048721169.1	10919.7	0.88253	0.127112	6.94291	3.84095e-12	2.42093e-11	ARF1	Arf/	2.53752e-34	-0.264801	0.903	0.939	4.1958e-30	ARF1	Arf/
686	Nvec-vc1.1-XM-032383688.1	997.338	1.51531	0.158248	9.57552	1.01342e-21	1.03037e-20			1.44083e-31	3.50862	0.029	0.002	2.38241e-27
687	Nvec-vc1.1-XM-032383661.2	4492.6	0.892514	0.133898	6.66565	2.63497e-11	1.57867e-10	PDK2	BCDHK_Adom3/HATPase_c/	1.20382e-10	-0.789254	0.047	0.082	1.99052e-06	PDK2	BCDHK_Adom3/HATPase_c/
688	Nvec-vc1.1-XM-032383662.2	168.346	1.90929	0.28977	6.589	4.42787e-11	2.60532e-10	SPATA48	SPATA48/	8.70348e-37	-1.05879	0.08	0.17	1.43912e-32	SPATA48	SPATA48/
689	Nvec-vc1.1-XM-032383664.2	1849.8	1.01753	0.148638	6.84573	7.60869e-12	4.72941e-11	PTTG1IP		2.23153e-36	-0.593952	0.261	0.387	3.68983e-32	PTTG1IP
690	Nvec-vc1.1-XM-032383658.2	294.501	-0.844623	0.238104	-3.54729	0.000389217	0.00106406	HMCN1	Laminin_G_3/TSP_1/TSP_1/TSP_1/TSP_1/TSP_1/TSP_1/TSP_1/TSP_1/TSP_1/TSP_1/TSP_1/TSP_1/TSP_1/TSP_1/TSP_1/TSP_1/TSP_1/TSP_1/fn3/fn3/fn3/fn3/fn3/fn3/Ion_trans_2/	9.65876e-09	-1.45829	0.013	0.031	0.000159708	HMCN1	Laminin_G_3/TSP_1/TSP_1/TSP_1/TSP_1/TSP_1/TSP_1/TSP_1/TSP_1/TSP_1/TSP_1/TSP_1/TSP_1/TSP_1/TSP_1/TSP_1/TSP_1/TSP_1/TSP_1/fn3/fn3/fn3/fn3/fn3/fn3/Ion_trans_2/
691	Nvec-vc1.1-XM-001634180.3	57.9883	-1.39268	0.480772	-2.89676	0.00377038	0.00857662			5.82165e-44	-1.34259	0.061	0.153	9.62609e-40
692	Nvec-vc1.1-XM-032383649.2	5529.8	3.97398	0.136561	29.1004	3.54318e-186	2.8019e-184	MDM2	C1_2/C1_2/zf-C3HC4_3/	1.23229e-16	1.05982	0.084	0.042	2.03759e-12	MDM2	C1_2/C1_2/zf-C3HC4_3/	MDM2
693	Nvec-v1g229213	9579.78	1.27973	0.138115	9.26569	1.93813e-20	1.86298e-19			1.0806e-17	0.181295	0.973	0.969	1.78677e-13
694	Nvec-vc1.1-XM-001634188.3	8839	0.95011	0.134397	7.06943	1.55568e-12	1.00085e-11	YWHAH	14-3-3/	2.03222e-54	-0.733781	0.33	0.481	3.36028e-50	YWHAH	14-3-3/
695	Nvec-vc1.1-XM-001634239.3	215.269	-0.626831	0.280166	-2.23735	0.0252633	0.0475244	GATAD1		3.26461e-50	-0.76289	0.219	0.363	5.39802e-46	GATAD1
696	Nvec-vc1.1-XM-032383667.2	1342.12	2.14928	0.170034	12.6403	1.26605e-36	1.94824e-35	CHN1	SH2/C1_1/RhoGAP/	1.11561e-26	1.0527	0.129	0.065	1.84466e-22	CHN1	SH2/C1_1/RhoGAP/	CHN1
697	Nvec-vc1.1-XM-032383591.2	8124.21	6.79971	0.149426	45.5056	0	0	NDUFA10	dNK/	1.47033e-33	0.579289	0.299	0.191	2.43118e-29	NDUFA10	dNK/
698	Nvec-vc1.1-XM-032383618.2	94.5504	-1.23989	0.391764	-3.16491	0.00155133	0.00380723	DNAJC27	Ras/	2.79887e-16	-0.983149	0.039	0.082	4.62793e-12	DNAJC27	Ras/
699	Nvec-vc1.1-XM-032383615.2	669.867	-0.512033	0.182434	-2.80668	0.00500545	0.0111109	NME8	Thioredoxin/NDK/NDK/NDK/F5_F8_type_C/F5_F8_type_C/Guanylate_kin/	9.88658e-57	-1.25305	0.098	0.222	1.63475e-52	NME8	Thioredoxin/NDK/NDK/NDK/F5_F8_type_C/F5_F8_type_C/Guanylate_kin/
700	Nvec-vc1.1-XM-032383621.2	28.729	-3.66712	0.850065	-4.31392	1.60383e-05	5.39909e-05			1.59503e-45	-0.963834	0.119	0.235	2.63738e-41
701	Nvec-vc1.1-XM-001634196.3	285.348	-0.761429	0.229648	-3.31564	0.000914325	0.00234357	AP2S1	Clat_adaptor_s/	3.60117e-89	-0.903808	0.297	0.495	5.95453e-85	AP2S1	Clat_adaptor_s/
702	Nvec-vc1.1-XM-032383673.2	78.7905	-1.60513	0.417483	-3.84478	0.000120662	0.000359378	ARHGAP11A	RhoGAP/	4.88495e-14	-0.772217	0.061	0.107	8.07727e-10	ARHGAP11A	RhoGAP/
703	Nvec-vc1.1-XM-048723923.1	62.5949	-1.5012	0.454294	-3.30447	0.000951563	0.00243172	GREM1	DAN/	5.40252e-31	2.21229	0.051	0.012	8.93306e-27	GREM1	DAN/
704	Nvec-vc1.1-XM-032383642.2	4304.41	4.9269	0.140003	35.1913	2.71596e-271	3.48807e-269			0	2.12345	0.539	0.169	0
705	Nvec-v1g184753	2841.71	0.847791	0.158094	5.36257	8.20471e-08	3.64107e-07	SEC61G	SecE/	1.22548e-47	0.213748	0.994	0.988	2.02633e-43	SEC61G	SecE/
706	Nvec-vc1.1-XM-032383683.2	195.465	-1.87023	0.313024	-5.97474	2.30461e-09	1.17508e-08			8.83977e-28	-0.887067	0.094	0.174	1.46166e-23
707	Nvec-vc1.1-XM-048723677.1	1807.65	5.69967	0.173325	32.8843	3.67983e-237	4.0815e-235	CGAS	Mab-21/Mab-21/	5.25316e-46	2.65436	0.058	0.009	8.6861e-42	CGAS	Mab-21/Mab-21/	CGAS
708	Nvec-vc1.1-XM-032383625.2	120.72	-1.85223	0.351592	-5.26812	1.37825e-07	5.95546e-07	FAM126A	Hyccin/	3.34959e-07	-0.554456	0.068	0.099	0.00553855	FAM126A	Hyccin/
709	Nvec-vc1.1-XM-032383622.2	636.929	3.2013	0.188719	16.9634	1.53267e-64	3.87844e-63	GRASP	PH/PDZ_6/	1.38862e-19	1.58111	0.05	0.017	2.29608e-15	GRASP	PH/PDZ_6/	GRASP
710	Nvec-vc1.1-XM-032383670.2	462.285	0.439838	0.192591	2.2838	0.0223836	0.042695	IFT43	IFT43/	4.51275e-60	-1.07066	0.12	0.256	7.46183e-56	IFT43	IFT43/
711	Nvec-vc1.1-XM-032383606.2	123.326	-0.911458	0.330832	-2.75505	0.00586834	0.0128099	NDUFAF5	Methyltransf_11/	6.00725e-09	-0.552176	0.076	0.113	9.93299e-05	NDUFAF5	Methyltransf_11/
712	Nvec-vc1.1-XM-001634267.3	3660.28	3.58213	0.152788	23.4451	1.48444e-121	6.79779e-120	VWA7		9.56098e-233	7.20939	0.148	0.003	1.58091e-228	VWA7		VWA7
713	Nvec-vc1.1-XM-032383602.2	670.141	1.27716	0.193677	6.59429	4.27291e-11	2.52022e-10	RAF1	Pkinase_Tyr/	2.79137e-08	0.388808	0.17	0.141	0.000461552	RAF1	Pkinase_Tyr/
714	Nvec-vc1.1-XM-032366974.2	389.444	-1.51615	0.225566	-6.72156	1.79788e-11	1.09131e-10	HNRNPA1L2	RRM_1/RRM_1/	9.83184e-85	-0.521648	0.633	0.795	1.6257e-80	HNRNPA1L2	RRM_1/RRM_1/
715	Nvec-v1g196687	24.2422	4.50844	0.829439	5.43554	5.46322e-08	2.46924e-07			1.09508e-57	2.16013	0.101	0.026	1.81071e-53
716	Nvec-vc1.1-XM-032366972.2	12506.4	6.57407	0.138626	47.4232	0	0	TRAF3	zf-C3HC4_2/zf-TRAF/	9.7322e-112	2.04955	0.22	0.072	1.60922e-107	TRAF3	zf-C3HC4_2/zf-TRAF/	TRAF3
717	Nvec-NVE12825	288.25	6.96241	0.441165	15.7819	4.1471e-56	9.19956e-55			2.1103e-46	1.89251	0.1	0.031	3.48938e-42
718	Nvec-vc1.1-XM-048724035.1	466.873	1.56845	0.204881	7.65544	1.92655e-14	1.39202e-13	FGFR1	Kringle/fn3/SEA/fn3/Pkinase_Tyr/	1.38665e-18	3.08891	0.012	0.001	2.29283e-14	FGFR1	Kringle/fn3/SEA/fn3/Pkinase_Tyr/	FGFR1
719	Nvec-vc1.1-XM-032367016.2	1214.15	1.57379	0.162104	9.70853	2.77313e-22	2.87252e-21	SOAT1	MBOAT/	1.27413e-07	-0.289852	0.133	0.171	0.00210677	SOAT1	MBOAT/
720	Nvec-vc1.1-XM-048723124.1	497.808	-1.22635	0.212248	-5.77791	7.56337e-09	3.71022e-08	MTHFD1	THF_DHG_CYH/THF_DHG_CYH_C/FTHFS/	1.62218e-09	-0.32585	0.226	0.284	2.68227e-05	MTHFD1	THF_DHG_CYH/THF_DHG_CYH_C/FTHFS/
721	Nvec-vc1.1-XM-048721183.1	339.837	-1.69731	0.224044	-7.57577	3.57003e-14	2.54719e-13	PPP5C	HLH/TPR_8/PPP5/Metallophos/	6.3632e-208	-0.959508	0.5	0.771	1.05215e-203	PPP5C	HLH/TPR_8/PPP5/Metallophos/
722	Nvec-vc1.1-XM-001641376.3	485.121	1.97885	0.202309	9.78132	1.35429e-22	1.42971e-21	ATP6V1F	ATP-synt_F/	2.30205e-30	-0.492196	0.342	0.459	3.80643e-26	ATP6V1F	ATP-synt_F/
723	Nvec-vc1.1-XM-032366885.2	1065.47	2.66281	0.168444	15.8083	2.72603e-56	6.06294e-55	ARHGAP12	SH3_9/WW/PH/RPEL/RhoGAP/	1.70308e-11	0.710398	0.106	0.069	2.81604e-07	ARHGAP12	SH3_9/WW/PH/RPEL/RhoGAP/
724	Nvec-vc1.1-XM-032366890.2	9843.85	7.76077	0.151998	51.0584	0	0		CARD_2/Death/Peptidase_C14/	1.21502e-61	3.50909	0.061	0.007	2.00904e-57		CARD_2/Death/Peptidase_C14/
725	Nvec-vc1.1-XM-048723770.1	272.76	-1.62177	0.242877	-6.67734	2.43314e-11	1.4634e-10	SMARCE1	HMG_box/	9.71155e-52	-0.701587	0.262	0.413	1.60581e-47	SMARCE1	HMG_box/
726	Nvec-vc1.1-XM-048721229.1	87.7368	-2.57577	0.423005	-6.08922	1.13465e-09	5.93051e-09	KLHL18	RRM_1/BTB/BACK/Kelch_1/Kelch_1/Kelch_1/Kelch_1/Kelch_1/Kelch_1/	1.56965e-35	-0.624647	0.238	0.359	2.59541e-31	KLHL18	RRM_1/BTB/BACK/Kelch_1/Kelch_1/Kelch_1/Kelch_1/Kelch_1/Kelch_1/
727	Nvec-vc1.1-XM-001641495.3	4861.94	1.61155	0.131281	12.2756	1.22519e-34	1.80409e-33	RAB5C	Ras/	2.69427e-68	-0.471491	0.596	0.757	4.45498e-64	RAB5C	Ras/
728	Nvec-vc1.1-XM-001641390.3	88.5812	-2.08636	0.405144	-5.14966	2.60955e-07	1.09249e-06	CLP1	CLP1_N/CLP1_P/Clp1/	2.7156e-32	-0.685144	0.194	0.302	4.49024e-28	CLP1	CLP1_N/CLP1_P/Clp1/
729	Nvec-vc1.1-XM-001641499.3	768.439	-0.853456	0.184312	-4.63048	3.64814e-06	1.33749e-05	PHB	Band_7/	1.5888e-269	-1.20311	0.404	0.737	2.62708e-265	PHB	Band_7/
730	Nvec-vc1.1-XM-001641391.3	7384.22	1.10091	0.142605	7.72003	1.16306e-14	8.54462e-14	RPS26	Ribosomal_S26e/	2.37675e-32	0.18311	0.998	0.996	3.92996e-28	RPS26	Ribosomal_S26e/
731	Nvec-vc1.1-XM-032366834.2	71.3904	-1.08675	0.409994	-2.65065	0.00803373	0.0170274	ENTPD5	GDA1_CD39/	1.80409e-29	-0.729353	0.148	0.244	2.98306e-25	ENTPD5	GDA1_CD39/
732	Nvec-vc1.1-XM-032366835.2	37.5655	-1.26539	0.559185	-2.26291	0.0236413	0.0448138	SAE1	ThiF/	1.17649e-22	-1.08867	0.053	0.112	1.94532e-18	SAE1	ThiF/
733	Nvec-vc1.1-XM-032367010.2	166.078	-0.69326	0.284398	-2.43764	0.0147834	0.0295133	FCN2	Ephrin/Fibrinogen_C/	6.61462e-28	-1.14117	0.047	0.11	1.09373e-23	FCN2	Ephrin/Fibrinogen_C/
734	Nvec-vc1.1-XM-032366987.2	6046.8	3.50917	0.134928	26.0076	4.05865e-149	2.50274e-147	IST1	Ist1/	5.27397e-19	-0.418594	0.268	0.357	8.72052e-15	IST1	Ist1/
735	Nvec-vc1.1-XM-001641405.3	3299.56	1.28622	0.148319	8.67199	4.24633e-18	3.72148e-17	SEC61B	Sec61_beta/	1.27298e-55	0.282431	0.977	0.961	2.10486e-51	SEC61B	Sec61_beta/
736	Nvec-vc1.1-XM-001641521.3	1436.66	0.92682	0.147228	6.29511	3.07175e-10	1.68655e-09		Zn-C2H2_12/	8.21766e-54	1.44476	0.156	0.06	1.35879e-49		Zn-C2H2_12/
737	Nvec-vc1.1-XM-032366875.2	2344.95	0.50873	0.138764	3.66615	0.000246231	0.000697606	ITGB1	PSI_integrin/Integrin_beta/Integrin_B_tail/Integrin_b_cyt/	2.85552e-20	1.44975	0.057	0.021	4.72161e-16	ITGB1	PSI_integrin/Integrin_beta/Integrin_B_tail/Integrin_b_cyt/
738	Nvec-vc1.1-XM-032366842.2	874.842	-0.4348	0.166113	-2.6175	0.00885765	0.0186235	PKD1L1	PKD/PKD/PKD/REJ/GPS/PLAT/PKD_channel/	5.04745e-15	1.63457	0.037	0.012	8.34596e-11	PKD1L1	PKD/PKD/PKD/REJ/GPS/PLAT/PKD_channel/
739	Nvec-NVE12939	786.031	6.00803	0.242488	24.7766	1.60169e-135	8.49644e-134		Macin/	1.87455e-227	5.90461	0.158	0.006	3.09956e-223		Macin/
740	Nvec-vc1.1-XM-001641437.3	1575.46	0.597939	0.148643	4.02266	5.75445e-05	0.000179201	TMEM63B	RSN1_TM/PHM7_cyt/RSN1_7TM/	5.98758e-36	-2.52602	0.117	0.142	9.90047e-32	TMEM63B	RSN1_TM/PHM7_cyt/RSN1_7TM/
741	Nvec-vc1.1-XM-048723801.1	327.921	-0.534234	0.218339	-2.44681	0.0144126	0.0288201	GORASP2	GRASP55_65/	1.74961e-29	-0.624062	0.279	0.372	2.89297e-25	GORASP2	GRASP55_65/
742	Nvec-vc1.1-XM-001641536.3	30.6164	-2.67741	0.71172	-3.76189	0.000168634	0.000491625	RNF41	zf-C3HC4_2/USP8_interact/	4.0701e-14	-0.809048	0.053	0.096	6.7299e-10	RNF41	zf-C3HC4_2/USP8_interact/
743	Nvec-vc1.1-XM-032366963.2	1025.83	1.54215	0.165479	9.31934	1.17065e-20	1.13613e-19	CLN3	CLN3/	1.45357e-11	-0.739007	0.058	0.098	2.40348e-07	CLN3	CLN3/
744	Nvec-vc1.1-XM-048723898.1	69.5631	-1.32209	0.443087	-2.98383	0.00284669	0.00665266	MRPL43	L51_S25_CI-B8/	4.76725e-25	-0.721334	0.134	0.219	7.88266e-21	MRPL43	L51_S25_CI-B8/
745	Nvec-vc1.1-XM-001641550.3	1526.44	1.09024	0.153353	7.10931	1.16624e-12	7.56285e-12	TMED7	EMP24_GP25L/	5.81333e-99	-1.63854	0.201	0.371	9.61234e-95	TMED7	EMP24_GP25L/
746	Nvec-vc1.1-XM-032366934.2	4121.74	2.60214	0.174801	14.8863	4.04456e-50	8.19516e-49	WDR86	WD40/WD40/WD40/WD40/WD40/WD40/WD40/WD40/	9.06954e-11	-0.371643	0.082	0.078	1.49965e-06	WDR86	WD40/WD40/WD40/WD40/WD40/WD40/WD40/WD40/
747	Nvec-vc1.1-XM-001641557.3	946.283	1.49457	0.166254	8.98966	2.47992e-19	2.3009e-18	CBR1	adh_short/adh_short/	9.07498e-08	-0.158322	0.303	0.353	0.00150055	CBR1	adh_short/adh_short/
748	Nvec-vc1.1-XM-001641453.3	47.6924	-1.16062	0.499799	-2.32218	0.0202232	0.0389703	RPE	Ribul_P_3_epim/	3.69863e-42	-0.819703	0.181	0.304	6.11568e-38	RPE	Ribul_P_3_epim/
749	Nvec-vc1.1-XM-032366956.2	138.993	-2.12402	0.330145	-6.4336	1.24618e-10	7.05533e-10			1.97132e-15	-1.44543	0.016	0.047	3.25958e-11
750	Nvec-vc1.1-XM-001641576.3	234.731	-0.96055	0.260754	-3.68374	0.00022984	0.000655191	TMEM79	MAPEG/	2.85388e-107	-1.25898	0.171	0.375	4.71889e-103	TMEM79	MAPEG/
751	Nvec-vc1.1-XM-001641578.3	130.503	-3.01806	0.374428	-8.06045	7.60144e-16	6.01112e-15	SLC23A2	Xan_ur_permease/	3.92881e-16	-1.20051	0.024	0.06	6.49629e-12	SLC23A2	Xan_ur_permease/
752	Nvec-vc1.1-XM-048723642.1	1092.33	-1.24113	0.159573	-7.77782	7.37838e-15	5.5035e-14	SPTBN5	CH/CH/Spectrin/Spectrin/Spectrin/Spectrin/SH3_9/Spectrin/Spectrin/Spectrin/Spectrin/Spectrin/Spectrin/Spectrin/Spectrin/Spectrin/Spectrin/Spectrin/Spectrin/Spectrin/Spectrin/Spectrin/Spectrin/Spectrin/Spectrin/Spectrin/Spectrin/Spectrin/Spectrin/Spectrin/Spectrin/Spectrin/	6.33423e-07	-0.467768	0.075	0.107	0.0104736	SPTBN5	CH/CH/Spectrin/Spectrin/Spectrin/Spectrin/SH3_9/Spectrin/Spectrin/Spectrin/Spectrin/Spectrin/Spectrin/Spectrin/Spectrin/Spectrin/Spectrin/Spectrin/Spectrin/Spectrin/Spectrin/Spectrin/Spectrin/Spectrin/Spectrin/Spectrin/Spectrin/Spectrin/Spectrin/Spectrin/Spectrin/Spectrin/
753	Nvec-vc1.1-XM-032367029.2	325.201	0.476149	0.213147	2.2339	0.0254895	0.0478973			5.26489e-15	-0.607742	0.104	0.162	8.70549e-11
754	Nvec-vc1.1-XM-032366900.2	1707.04	4.14489	0.160631	25.8038	8.03899e-147	4.90407e-145	FAM151B	DUF2181/	3.81845e-07	0.686909	0.055	0.037	0.00631382	FAM151B	DUF2181/
755	Nvec-vc1.1-XM-032366897.2	330.366	1.82112	0.226414	8.04333	8.74274e-16	6.90087e-15	VAV2	SH2/	2.60073e-28	1.38847	0.09	0.038	4.3003e-24	VAV2	SH2/	VAV2
756	Nvec-vc1.1-XM-032366892.2	1633.09	4.48355	0.163169	27.4779	3.22355e-166	2.22022e-164	MFN1	Dynamin_N/	7.36214e-37	3.05766	0.039	0.005	1.21733e-32	MFN1	Dynamin_N/	MFN1
757	Nvec-vc1.1-XM-048723596.1	1094.65	1.7174	0.158852	10.8113	3.04297e-27	3.68892e-26	VPS13D		1.53512e-38	1.4161	0.118	0.047	2.53832e-34	VPS13D		VPS13D
758	Nvec-vc1.1-XM-001641466.3	84.5125	4.64147	0.487083	9.52912	1.58625e-21	1.5985e-20	ZCCHC24	zf-3CxxC_2/	0	3.66868	0.694	0.091	0	ZCCHC24	zf-3CxxC_2/	ZCCHC24
759	Nvec-vc1.1-XM-032366858.2	1686.29	2.74904	0.148203	18.5492	8.27459e-77	2.53295e-75	GRN	Granulin/Granulin/Granulin/Granulin/Granulin/Granulin/Granulin/Granulin/Granulin/Granulin/Granulin/Granulin/Granulin/Granulin/	6.65773e-121	2.30343	0.183	0.043	1.10086e-116	GRN	Granulin/Granulin/Granulin/Granulin/Granulin/Granulin/Granulin/Granulin/Granulin/Granulin/Granulin/Granulin/Granulin/Granulin/	GRN
760	Nvec-vc1.1-XM-048723827.1	406.778	0.751399	0.202767	3.70573	0.000210784	0.00060562	UBE2Z	UQ_con/	1.55791e-41	-0.799197	0.159	0.279	2.576e-37	UBE2Z	UQ_con/
761	Nvec-vc1.1-XM-048724257.1	377.484	-1.42871	0.215022	-6.6445	3.04243e-11	1.81325e-10	SYT2	C2/C2/	2.63728e-38	-1.05793	0.094	0.191	4.36075e-34	SYT2	C2/C2/
762	Nvec-vc1.1-XM-048724250.1	11043.6	-0.668117	0.132846	-5.02924	4.92425e-07	2.00074e-06	RBMS1	RRM_1/RRM_1/	1.4929e-31	-0.613829	0.228	0.34	2.46851e-27	RBMS1	RRM_1/RRM_1/
763	Nvec-vc1.1-XM-048724264.1	56.1475	-4.68321	0.790392	-5.92518	3.11963e-09	1.57373e-08	ADRA1D	7tm_1/	1.35924e-09	-1.57311	0.008	0.026	2.2475e-05	ADRA1D	7tm_1/
764	Nvec-vc1.1-XM-048724008.1	179.52	-0.972385	0.27847	-3.49188	0.000479626	0.00129077	GMPPA	NTP_transferase/Hexapep/	7.06023e-50	-2.09642	0.085	0.172	1.16741e-45	GMPPA	NTP_transferase/Hexapep/
765	Nvec-vc1.1-XM-001636797.3	89.1307	-2.45399	0.43259	-5.67278	1.40496e-08	6.71466e-08	NEURL4	Neuralized/	1.1595e-12	-0.766878	0.065	0.109	1.91723e-08	NEURL4	Neuralized/
766	Nvec-NVE14852	180.632	0.877161	0.289498	3.02994	0.00244601	0.00578513			3.34678e-50	-0.881724	0.179	0.315	5.5339e-46
767	Nvec-vc1.1-XM-048721430.1	3995.05	3.23117	0.133909	24.1296	1.22303e-128	6.07285e-127	MYO10	SH3_19/Myosin_head/PH/PH/MyTH4/FERM_M/	8.77543e-117	1.98038	0.216	0.064	1.45102e-112	MYO10	SH3_19/Myosin_head/PH/PH/MyTH4/FERM_M/	MYO10
768	Nvec-vc1.1-XM-048721466.1	25866.6	6.97455	0.131277	53.1283	0	0		Hint_2/	0	5.7067	0.232	0.005	0		Hint_2/
769	Nvec-vc1.1-XM-001636800.3	115.672	1.14728	0.322505	3.5574	0.000374537	0.00102606	GLIPR2	CAP/	1.78041e-20	-4.42994	0.004	0.029	2.94391e-16	GLIPR2	CAP/
770	Nvec-vc1.1-XM-032386771.2	255.371	1.87712	0.243069	7.7226	1.13985e-14	8.38489e-14			7.14935e-54	5.17772	0.037	0.001	1.18215e-49
771	Nvec-vc1.1-XM-001636807.3	7909.95	-0.798422	0.131921	-6.05228	1.42806e-09	7.40971e-09	CNFN	PLAC8/	2.69855e-272	-0.943737	0.725	0.896	4.46205e-268	CNFN	PLAC8/
772	Nvec-vc1.1-XM-048723931.1	154.901	0.916461	0.284023	3.22671	0.00125223	0.00313214	NWD2	DUF4062/NACHT/WD40/WD40/WD40/WD40/WD40/WD40/WD40/WD40/WD40/WD40/WD40/	3.83577e-49	1.8613	0.104	0.033	6.34245e-45	NWD2	DUF4062/NACHT/WD40/WD40/WD40/WD40/WD40/WD40/WD40/WD40/WD40/WD40/WD40/
773	Nvec-vc1.1-XM-048723796.1	118.105	-0.792481	0.328757	-2.41054	0.015929	0.0315057	CATIP		1.47535e-47	-0.776692	0.213	0.351	2.4395e-43	CATIP
774	Nvec-vc1.1-XM-032372883.2	1384.42	-0.567567	0.163106	-3.47974	0.000501902	0.00134626	RCOR3	ELM2/Myb_DNA-binding/	9.7173e-61	-1.5693	0.062	0.175	1.60675e-56	RCOR3	ELM2/Myb_DNA-binding/
775	Nvec-vc1.1-XM-001625413.3	160.088	-1.03071	0.292547	-3.52323	0.000426318	0.00115796	GOSR2	V-SNARE_C/	9.65071e-73	-1.03293	0.189	0.356	1.59575e-68	GOSR2	V-SNARE_C/
776	Nvec-vc1.1-XM-001625423.3	3160.52	1.06461	0.137667	7.7332	1.04879e-14	7.74174e-14	LITAF	zf-LITAF-like/	2.50213e-52	-1.06907	0.119	0.245	4.13728e-48	LITAF	zf-LITAF-like/
777	Nvec-vc1.1-XM-032372880.2	94.9369	-1.52366	0.380627	-4.00301	6.25405e-05	0.0001937	ESF1	NUC153/	8.97856e-08	-0.252857	0.222	0.271	0.0014846	ESF1	NUC153/
778	Nvec-vc1.1-XM-001635769.3	556.151	1.4538	0.189323	7.67892	1.60438e-14	1.16466e-13	ASNS	GATase_7/Asn_synthase/Asn_synthase/	1.18779e-07	-0.453275	0.09	0.126	0.001964	ASNS	GATase_7/Asn_synthase/Asn_synthase/
779	Nvec-vc1.1-XM-032385535.2	116.019	-3.10609	0.42274	-7.34753	2.01904e-13	1.38115e-12	MFSD6	MFS_1_like/	1.14e-17	-1.57733	0.016	0.048	1.88499e-13	MFSD6	MFS_1_like/
780	Nvec-vc1.1-XM-001635840.3	59116.2	3.00164	0.122674	24.4685	3.19653e-132	1.64458e-130	CD151	Tetraspanin/	1.2873e-101	-0.970038	0.304	0.518	2.12854e-97	CD151	Tetraspanin/
781	Nvec-vc1.1-XM-048720984.1	14983.9	6.79533	0.135757	50.055	0	0	MFHAS1	LRR_8/Roc/	4.05506e-71	2.64412	0.095	0.018	6.70505e-67	MFHAS1	LRR_8/Roc/	MFHAS1
782	Nvec-vc1.1-XM-032385611.2	74.7074	-1.12185	0.419045	-2.67715	0.00742515	0.0158616	ERICH2		2.58933e-32	-0.871279	0.116	0.21	4.28146e-28	ERICH2
783	Nvec-vc1.1-XM-001635850.2	134.788	1.2615	0.313738	4.02088	5.79804e-05	0.000180427	TMX2	Thioredoxin/	5.44094e-13	-0.465521	0.148	0.208	8.9966e-09	TMX2	Thioredoxin/
784	Nvec-v1g241354	1784.76	6.28291	0.187536	33.5024	4.44044e-246	5.15967e-244	FBXO48	F-box-like/	9.34769e-38	0.954073	0.169	0.082	1.54564e-33	FBXO48	F-box-like/
785	Nvec-vc1.1-XM-001635851.2	261.363	4.19567	0.288622	14.5369	7.07474e-48	1.38423e-46		Trypsin_2/Death/	1.29674e-10	-0.999813	0.029	0.058	2.14417e-06		Trypsin_2/Death/
786	Nvec-vc1.1-XM-048722439.1	179.393	-1.04116	0.283616	-3.67103	0.000241578	0.000685903	HSD17B8	adh_short_C2/	3.28076e-27	-1.24008	0.048	0.11	5.42474e-23	HSD17B8	adh_short_C2/
787	Nvec-vc1.1-XM-032385509.2	83.5554	-1.86636	0.455236	-4.09977	4.13563e-05	0.000131856	THYN1	EVE/	1.57503e-65	-0.977702	0.18	0.338	2.60431e-61	THYN1	EVE/
788	Nvec-vc1.1-XM-001635793.3	359.612	-0.764947	0.220996	-3.46136	0.000537459	0.0014342	SLC23A2	Xan_ur_permease/	5.27654e-10	3.15602	0.01	0.001	8.72476e-06	SLC23A2	Xan_ur_permease/
789	Nvec-vc1.1-XM-032385441.2	196.244	-0.650194	0.267378	-2.43174	0.0150266	0.0299288	QRSL1	Amidase/	2.312e-42	-1.45263	0.052	0.137	3.82289e-38	QRSL1	Amidase/
790	Nvec-vc1.1-XM-001635867.3	1385.05	2.49874	0.166901	14.9714	1.12984e-50	2.31957e-49	PTPRF	fn3/fn3/fn3/fn3/fn3/fn3/fn3/fn3/fn3/PTP_tm/Y_phosphatase/Y_phosphatase/	3.56729e-53	2.24359	0.084	0.018	5.89851e-49	PTPRF	fn3/fn3/fn3/fn3/fn3/fn3/fn3/fn3/fn3/PTP_tm/Y_phosphatase/Y_phosphatase/	PTPRF
791	Nvec-vc1.1-XM-032385574.2	362.381	1.18506	0.218762	5.41712	6.05676e-08	2.7261e-07	ING2	ING/	6.48901e-31	-0.598906	0.214	0.324	1.07296e-26	ING2	ING/
792	Nvec-vc1.1-XM-032385537.2	113059	8.61231	0.130047	66.2245	0	0	GBP3	GBP/Peptidase_S74/	0	6.24246	0.689	0.055	0	GBP3	GBP/Peptidase_S74/	GBP3
793	Nvec-v1g241372	12529.4	8.95893	0.175297	51.1071	0	0	GBP1	GBP/	0	5.98163	0.558	0.032	0	GBP1	GBP/	GBP1
794	Nvec-vc1.1-XM-032385547.2	1124.73	1.04524	0.162974	6.41355	1.4217e-10	8.01984e-10	PRKAG2	CBS/CBS/CBS/CBS/	1.52319e-09	-0.654242	0.064	0.101	2.51859e-05	PRKAG2	CBS/CBS/CBS/CBS/
795	Nvec-vc1.1-XM-001635876.3	79.0263	-1.25822	0.399007	-3.15339	0.00161387	0.00394483	FOLR2	Folate_rec/	3.78611e-157	-1.11251	0.295	0.566	6.26033e-153	FOLR2	Folate_rec/
796	Nvec-vc1.1-XM-001635879.3	2953.35	2.33728	0.146554	15.9482	2.93264e-57	6.64356e-56		AOX/	9.8279e-54	1.194	0.215	0.104	1.62504e-49		AOX/
797	Nvec-vc1.1-XM-048723364.1	757.301	2.05464	0.18623	11.0328	2.65492e-28	3.34184e-27		bZIP_2/	2.75081e-37	-0.468379	0.367	0.502	4.54847e-33		bZIP_2/
798	Nvec-vc1.1-XM-001635815.3	41.46	-2.86857	0.626589	-4.57807	4.69289e-06	1.69613e-05	SPC25	Spindle_Spc25/	6.31936e-70	-0.860946	0.264	0.439	1.04491e-65	SPC25	Spindle_Spc25/
799	Nvec-vc1.1-XM-001635816.3	135.933	-0.705963	0.312501	-2.25908	0.0238787	0.0451986	SLC32A1	Aa_trans/	2.64912e-06	-1.37837	0.007	0.019	0.0438032	SLC32A1	Aa_trans/
800	Nvec-vc1.1-XM-032385455.2	350.864	0.505862	0.217982	2.32066	0.020305	0.0391102	TMEM163		1.63456e-10	-1.67538	0.009	0.028	2.70275e-06	TMEM163
801	Nvec-vc1.1-XM-048722312.1	1721.51	1.0203	0.144854	7.04366	1.87259e-12	1.20112e-11	PPP1R9A	PDZ_5/PDZ/SAM_2/	1.12824e-08	0.547288	0.113	0.084	0.000186555	PPP1R9A	PDZ_5/PDZ/SAM_2/
802	Nvec-vc1.1-XM-032385528.2	1000.17	4.07555	0.171445	23.7718	6.54277e-125	3.10436e-123	CSRNP2	CSRNP_N/CSRNP_N/	7.83456e-51	1.54945	0.139	0.065	1.29544e-46	CSRNP2	CSRNP_N/CSRNP_N/	CSRNP2
803	Nvec-vc1.1-XM-001635830.3	1623.15	3.9155	0.159009	24.6245	6.91028e-134	3.60962e-132	SYNPR		1.03782e-43	1.01325	0.221	0.121	1.71604e-39	SYNPR		SYNPR
804	Nvec-vc1.1-XM-001635831.3	424.831	-0.51003	0.197663	-2.58031	0.00987131	0.0204899	TRAF3IP1	MIP-T3/MIP-T3_C/	1.70125e-29	-0.707491	0.163	0.262	2.81301e-25	TRAF3IP1	MIP-T3/MIP-T3_C/
805	Nvec-vc1.1-XM-032385559.2	515.755	0.665514	0.195738	3.40002	0.000673808	0.00177012	CDK14	Pkinase/	1.46355e-12	-1.49185	0.011	0.035	2.41999e-08	CDK14	Pkinase/
806	Nvec-vc1.1-XM-001635897.3	91.438	-1.15318	0.411305	-2.8037	0.00505195	0.011201	KCNK9	Ion_trans_2/Ion_trans_2/	3.39553e-31	-1.45836	0.034	0.096	5.6145e-27	KCNK9	Ion_trans_2/Ion_trans_2/
807	Nvec-vc1.1-XM-032377600.2	223.433	-1.76971	0.272826	-6.48661	8.7789e-11	5.0523e-10	BBOF1	DUF4515/	5.96537e-19	-0.650992	0.102	0.168	9.86375e-15	BBOF1	DUF4515/
808	Nvec-vc1.1-XM-001629312.3	488.388	-3.82927	0.246068	-15.5619	1.32188e-54	2.87264e-53			1.72921e-140	-1.50201	0.168	0.403	2.85925e-136
809	Nvec-vc1.1-XM-001629287.3	2682.58	2.46735	0.139405	17.6992	4.25381e-70	1.16816e-68	PRDX5	Redoxin/	0	1.34462	0.954	0.82	0	PRDX5	Redoxin/	PRDX5
810	Nvec-vc1.1-XM-048721835.1	41.877	-1.23805	0.542768	-2.281	0.0225484	0.0429853	FAM133B		7.95743e-32	-0.990748	0.073	0.153	1.31576e-27	FAM133B
811	Nvec-vc1.1-XM-001629283.3	282.141	-0.950907	0.239769	-3.96593	7.31114e-05	0.000224971	ARL5B	Arf/	4.83665e-08	-0.254925	0.256	0.311	0.00079974	ARL5B	Arf/
812	Nvec-vc1.1-XM-001629280.3	46.9522	4.98563	0.644894	7.73093	1.06766e-14	7.87081e-14	KCNK3	Ion_trans_2/Ion_trans_2/	2.51652e-20	3.51859	0.019	0.002	4.16107e-16	KCNK3	Ion_trans_2/Ion_trans_2/	KCNK3
813	Nvec-vc1.1-XM-032377594.2	1234.65	1.19811	0.152372	7.86307	3.74827e-15	2.84173e-14	BBOX1	GBBH-like_N/TauD/	7.33136e-23	-1.24158	0.044	0.096	1.21224e-18	BBOX1	GBBH-like_N/TauD/
814	Nvec-vc1.1-XM-032377572.2	275.105	0.624082	0.233445	2.67335	0.00750969	0.0160209		Collagen/	3.42662e-15	-4.40906	0.009	0.026	5.66592e-11		Collagen/
815	Nvec-vc1.1-XM-001629300.3	1291.34	0.90369	0.175365	5.15318	2.56101e-07	1.07401e-06		Collagen/	9.67832e-17	-4.81497	0.006	0.025	1.60031e-12		Collagen/
816	Nvec-vc1.1-XM-048723212.1	29.9933	-1.53732	0.64801	-2.37238	0.017674	0.0345254	JMJD4	Cupin_8/	1.84696e-12	-0.733975	0.066	0.11	3.05396e-08	JMJD4	Cupin_8/
817	Nvec-vc1.1-XM-001629549.3	129.688	-0.761395	0.316579	-2.40507	0.0161692	0.0319357	THNSL2	Thr_synth_N/PALP/	1.4684e-24	-1.29789	0.039	0.094	2.428e-20	THNSL2	Thr_synth_N/PALP/
818	Nvec-vc1.1-XM-032377911.2	1147.71	-0.649116	0.156463	-4.14868	3.344e-05	0.000108282	MPP6	L27/PDZ/SH3_2/Guanylate_kin/	6.90356e-12	-0.314126	0.317	0.388	1.1415e-07	MPP6	L27/PDZ/SH3_2/Guanylate_kin/
819	Nvec-vc1.1-XM-001629558.3	529.853	0.662258	0.198011	3.34456	0.000824136	0.00213192	ODF3B	SHIPPO-rpt/SHIPPO-rpt/SHIPPO-rpt/	5.51939e-22	-0.578766	0.166	0.25	9.12631e-18	ODF3B	SHIPPO-rpt/SHIPPO-rpt/SHIPPO-rpt/
820	Nvec-vc1.1-XM-048722130.1	7818.83	1.80822	0.137416	13.1587	1.51593e-39	2.50907e-38	SLC29A1	Nucleoside_tran/	3.38008e-17	0.337286	0.471	0.422	5.58896e-13	SLC29A1	Nucleoside_tran/
821	Nvec-vc1.1-XM-001629560.3	37.603	-1.89842	0.602483	-3.151	0.00162715	0.00397274	TXNL4B	DIM1/	1.14669e-88	-1.13322	0.171	0.356	1.89605e-84	TXNL4B	DIM1/
822	Nvec-vc1.1-XM-001629582.3	152.153	-4.34056	0.453992	-9.56087	1.16767e-21	1.18297e-20	SOSTDC1	Sclerostin/	1.08078e-26	-2.30649	0.011	0.051	1.78706e-22	SOSTDC1	Sclerostin/
823	Nvec-vc1.1-XM-001629566.3	23.02	-2.03021	0.759798	-2.67204	0.00753918	0.016069	C17orf98	DUF4542/	5.25871e-71	-1.06058	0.172	0.335	8.69528e-67	C17orf98	DUF4542/
824	Nvec-vc1.1-XM-001629587.3	2718.53	4.0457	0.150542	26.8742	4.4017e-159	2.91416e-157	GRINA	Bax1-I/	4.80521e-152	1.62109	0.358	0.148	7.94541e-148	GRINA	Bax1-I/	GRINA
825	Nvec-vc1.1-XM-032377926.2	167.369	0.817651	0.27359	2.98861	0.00280253	0.00656023	MRPL16	Ribosomal_L16/	1.16129e-108	-1.22395	0.178	0.386	1.9202e-104	MRPL16	Ribosomal_L16/
826	Nvec-vc1.1-XM-001625120.3	43.0188	-2.1921	0.597039	-3.67163	0.000241013	0.000684754	LMLN	Peptidase_M8/	1.15986e-10	-0.783737	0.046	0.081	1.91783e-06	LMLN	Peptidase_M8/
827	Nvec-vc1.1-XM-048724200.1	52.618	-2.17237	0.517803	-4.19537	2.72427e-05	8.90077e-05	LARP7	La/RRM_1/RRM_3/	4.00508e-22	-0.884613	0.078	0.145	6.62239e-18	LARP7	La/RRM_1/RRM_3/
828	Nvec-vc1.1-XM-001625109.3	1084.1	-2.13995	0.191369	-11.1823	4.9763e-29	6.41027e-28	SIX3	SIX1_SD/Homeodomain/	1.17909e-45	-0.982842	0.294	0.379	1.94963e-41	SIX3	SIX1_SD/Homeodomain/
829	Nvec-vc1.1-XM-032372527.2	135.517	-1.73476	0.325887	-5.32321	1.01952e-07	4.47786e-07	TAF5	TFIID_NTD2/WD40/WD40/WD40/WD40/WD40/WD40/	1.21991e-07	-0.496752	0.072	0.104	0.00201712	TAF5	TFIID_NTD2/WD40/WD40/WD40/WD40/WD40/WD40/
830	Nvec-vc1.1-XM-001625112.3	43.2996	-3.27137	0.691885	-4.7282	2.26522e-06	8.49818e-06	ZNHIT3	zf-HIT/	2.92898e-95	-1.70666	0.079	0.238	4.84306e-91	ZNHIT3	zf-HIT/
831	Nvec-vc1.1-XM-032372529.2	275.003	1.171	0.237194	4.93688	7.93832e-07	3.14531e-06	SGTB	SGTA_dimer/TPR_2/TPR_1/TPR_8/	4.5543e-10	-0.456392	0.121	0.169	7.53054e-06	SGTB	SGTA_dimer/TPR_2/TPR_1/TPR_8/
832	Nvec-vc1.1-XM-032372522.2	854.654	-0.847938	0.171017	-4.9582	7.11475e-07	2.84032e-06	ADGRB1	LRR_8/GON/F5_F8_type_C/I-set/I-set/Sushi/EGF_3/Sushi/EGF_3/GAIN/GPS/7tm_2/	1.57377e-07	-0.663584	0.017	0.032	0.00260224	ADGRB1	LRR_8/GON/F5_F8_type_C/I-set/I-set/Sushi/EGF_3/Sushi/EGF_3/GAIN/GPS/7tm_2/
833	Nvec-vc1.1-XM-032369242.2	3043.66	-1.09095	0.150751	-7.23679	4.59434e-13	3.05949e-12	TRPM2	LSDAT_euk/Ion_trans/NUDIX/	3.7163e-16	-0.725299	0.084	0.14	6.14491e-12	TRPM2	LSDAT_euk/Ion_trans/NUDIX/
834	Nvec-vc1.1-XM-001647497.3	291.23	-0.582282	0.237805	-2.44856	0.0143427	0.0286972	AAMP	WD40/WD40/WD40/WD40/WD40/	3.28804e-65	-1.13686	0.132	0.277	5.43677e-61	AAMP	WD40/WD40/WD40/WD40/WD40/
835	Nvec-vc1.1-XM-032375689.2	217.205	0.969299	0.257099	3.77013	0.000163161	0.000476483			3.29623e-52	-0.852527	0.136	0.265	5.45031e-48
836	Nvec-vc1.1-XM-048724007.1	1590.87	-0.646639	0.158803	-4.07197	4.66181e-05	0.000147433	DNAJB6	DnaJ/	2.29551e-107	-1.0294	0.238	0.458	3.79563e-103	DNAJB6	DnaJ/
837	Nvec-v1g213744	20.6846	-2.46229	0.899485	-2.73744	0.00619188	0.0134645	ASB16	Ank_2/SOCS_box/	3.75217e-07	-0.861403	0.027	0.049	0.00620421	ASB16	Ank_2/SOCS_box/
838	Nvec-vc1.1-XM-048721511.1	608.357	4.52567	0.216491	20.9046	4.85897e-97	1.82409e-95	DSTYK	Dynamin_N/Pkinase_Tyr/	8.92025e-26	5.50395	0.016	0	1.47496e-21	DSTYK	Dynamin_N/Pkinase_Tyr/	DSTYK
839	Nvec-vc1.1-XM-001647469.3	1240.27	-0.744225	0.15394	-4.83452	1.33468e-06	5.15319e-06	PA2G4	Peptidase_M24/	9.39502e-109	-1.25204	0.176	0.384	1.55347e-104	PA2G4	Peptidase_M24/
840	Nvec-vc1.1-XM-001647465.3	44.436	-4.07841	0.751186	-5.42929	5.65784e-08	2.55328e-07			1.00366e-12	-0.847255	0.045	0.083	1.65954e-08
841	Nvec-vc1.1-XM-001647486.3	661.468	0.652833	0.179021	3.64669	0.000265642	0.000747765	ACOX3	Acyl-CoA_dh_M/ACOX/	3.03123e-13	-0.699925	0.083	0.133	5.01215e-09	ACOX3	Acyl-CoA_dh_M/ACOX/
842	Nvec-vc1.1-XM-048723530.1	1916.83	1.79644	0.162827	11.0328	2.65438e-28	3.34184e-27	RAPH1	RA/PH/	2.61174e-09	0.57442	0.117	0.083	4.31852e-05	RAPH1	RA/PH/
843	Nvec-vc1.1-XM-032375670.2	2441.62	1.4066	0.147162	9.55821	1.19815e-21	1.2117e-20	DMRTA2	DM/DMA/	1.73847e-10	-3.39652	0.001	0.013	2.87457e-06	DMRTA2	DM/DMA/
844	Nvec-vc1.1-XM-001630155.3	3898.64	-0.707821	0.148633	-4.76222	1.91479e-06	7.24558e-06		Usp/	1.22225e-207	-1.48023	0.22	0.526	2.02099e-203		Usp/
845	Nvec-vc1.1-XM-032378651.2	759.646	-0.798093	0.174794	-4.5659	4.97344e-06	1.79222e-05	HSPG2	I-set/CUB/	7.14276e-37	5.22909	0.025	0.001	1.18106e-32	HSPG2	I-set/CUB/
846	Nvec-vc1.1-XM-032372617.2	12837.3	2.35102	0.165928	14.1689	1.42662e-45	2.67488e-44	TAX1BP1	SKICH/	1.27396e-78	1.48927	0.262	0.123	2.10649e-74	TAX1BP1	SKICH/	TAX1BP1
847	Nvec-vc1.1-XM-048724303.1	990.6	2.97382	0.17798	16.7088	1.13151e-62	2.78492e-61			5.88114e-17	1.35518	0.056	0.023	9.72447e-13
848	Nvec-vc1.1-XM-032372619.2	937.481	1.34346	0.174729	7.68884	1.48474e-14	1.08195e-13		Usp/	2.69543e-33	-0.880061	0.121	0.218	4.45689e-29		Usp/
849	Nvec-vc1.1-XM-032372633.2	222.725	1.84675	0.250351	7.37663	1.62345e-13	1.1159e-12		Usp/	2.00471e-12	-2.82887	0.003	0.018	3.31479e-08		Usp/
850	Nvec-NVE12265	109.611	1.38055	0.333202	4.14329	3.42362e-05	0.000110651			2.19669e-23	-0.598097	0.195	0.286	3.63222e-19
851	Nvec-vc1.1-XM-032377261.2	388.486	-1.03072	0.20883	-4.93572	7.98574e-07	3.16117e-06	PPP4R4		2.7011e-23	-0.90287	0.073	0.139	4.46627e-19	PPP4R4
852	Nvec-vc1.1-XM-048723527.1	170.535	-0.87393	0.280435	-3.11634	0.00183111	0.00442832	CBSL	PALP/	4.4129e-09	-0.928293	0.029	0.056	7.29674e-05	CBSL	PALP/
853	Nvec-vc1.1-XM-048723529.1	38.9138	-2.43331	0.632492	-3.84717	0.000119489	0.000356132	ZNF330	NOA36/	4.32933e-23	-0.70604	0.118	0.196	7.15855e-19	ZNF330	NOA36/
854	Nvec-vc1.1-XM-001629037.3	2659.71	1.02829	0.148295	6.93405	4.0897e-12	2.57582e-11	STK17A	Pkinase/	6.5463e-12	1.70146	0.027	0.008	1.08243e-07	STK17A	Pkinase/	STK17A
855	Nvec-vc1.1-XM-032377269.2	131.99	1.20188	0.304078	3.95254	7.73255e-05	0.000237084	GPR19	7tm_1/	1.9279e-25	-1.06259	0.065	0.132	3.18778e-21	GPR19	7tm_1/
856	Nvec-vc1.1-XM-048724420.1	1789.12	1.4038	0.145753	9.63136	5.89433e-22	6.03966e-21	EFTUD2	EFTUD2/GTP_EFTU/GTP_EFTU_D2/EFG_III/EFG_IV/EFG_C/	6.15115e-08	-0.356044	0.154	0.2	0.00101709	EFTUD2	EFTUD2/GTP_EFTU/GTP_EFTU_D2/EFG_III/EFG_IV/EFG_C/
857	Nvec-vc1.1-XM-032377260.2	123.155	-1.60928	0.343236	-4.68856	2.7514e-06	1.02211e-05	PISD	PS_Dcarbxylase/	1.39979e-40	-1.0701	0.1	0.202	2.31455e-36	PISD	PS_Dcarbxylase/
858	Nvec-vc1.1-XM-032377267.2	20.9635	-2.18334	0.799126	-2.73216	0.00629212	0.0136512	BMI1	zf-C3HC4_2/	2.40994e-12	-1.55798	0.011	0.033	3.98483e-08	BMI1	zf-C3HC4_2/
859	Nvec-vc1.1-XM-001622372.3	208.109	-0.857959	0.281803	-3.04454	0.00233037	0.00553387	EZH2	preSET_CXC/SET/	5.25816e-09	-0.701063	0.047	0.079	8.69437e-05	EZH2	preSET_CXC/SET/
860	Nvec-vc1.1-XM-001622373.3	76156.4	1.40732	0.143995	9.7734	1.46457e-22	1.54327e-21	HSPA8	HSP70/	5.98097e-212	1.2148	0.623	0.428	9.88954e-208	HSPA8	HSP70/	HSPA8
861	Nvec-vc1.1-XM-032369434.2	610.215	1.6289	0.188782	8.62845	6.21899e-18	5.39495e-17	JAZF1		3.00924e-10	-0.910718	0.036	0.067	4.97578e-06	JAZF1
862	Nvec-vc1.1-XM-048723859.1	2633.97	3.3328	0.154918	21.5133	1.16837e-102	4.61966e-101	PJVK	Gasdermin/	2.62391e-57	1.56792	0.149	0.055	4.33863e-53	PJVK	Gasdermin/	PJVK
863	Nvec-vc1.1-XM-001622371.3	985.007	-0.97896	0.169561	-5.77351	7.76355e-09	3.80514e-08	KCNAB1	Aldo_ket_red/	6.79625e-44	-1.05657	0.115	0.225	1.12376e-39	KCNAB1	Aldo_ket_red/
864	Nvec-vc1.1-XM-001636213.3	12.2315	2.50911	1.04362	2.40425	0.0162059	0.031994	CSKMT	Methyltransf_31/	1.06846e-08	-0.847393	0.036	0.064	0.00017667	CSKMT	Methyltransf_31/
865	Nvec-vc1.1-XM-048723457.1	1000.6	1.07662	0.165369	6.51039	7.4958e-11	4.34019e-10	MUC5AC	VWD/C8/TIL/VWD/C8/TIL/VWD/C8/	2.3701e-48	-5.1313	0.012	0.062	3.91895e-44	MUC5AC	VWD/C8/TIL/VWD/C8/TIL/VWD/C8/
866	Nvec-vc1.1-XM-032385930.2	389.182	1.87613	0.213085	8.80463	1.31281e-18	1.17898e-17	NCBP2AS2		8.9012e-22	-0.340294	0.312	0.409	1.47181e-17	NCBP2AS2
867	Nvec-NVE16861	31.4125	3.12411	0.636259	4.91013	9.10144e-07	3.58139e-06			1.60867e-23	6.63911	0.014	0	2.65994e-19
868	Nvec-NVE10739	212.445	-0.994119	0.262396	-3.78863	0.000151481	0.000444503			1.01945e-18	1.86042	0.03	0.007	1.68566e-14
869	Nvec-vc1.1-XM-048723692.1	217.672	-0.690949	0.258685	-2.67101	0.00756242	0.0161105	SPAG16	WD40/WD40/WD40/WD40/WD40/	1.29026e-16	-0.769741	0.081	0.137	2.13344e-12	SPAG16	WD40/WD40/WD40/WD40/WD40/
870	Nvec-vc1.1-XM-001625888.3	189.156	1.68515	0.275688	6.11252	9.80687e-10	5.15736e-09	CFL1	Cofilin_ADF/	2.20765e-08	1.36313	0.056	0.06	0.000365035	CFL1	Cofilin_ADF/	CFL1
871	Nvec-vc1.1-XM-048723410.1	82.7799	-1.32392	0.450146	-2.94109	0.00327059	0.0075432	BBOX1	GBBH-like_N/TauD/	3.9536e-19	-1.29447	0.031	0.074	6.53727e-15	BBOX1	GBBH-like_N/TauD/
872	Nvec-vc1.1-XM-001633835.3	5010.82	2.37654	0.135159	17.5832	3.31309e-69	9.02565e-68	ACTR3	Actin/	7.64158e-13	0.336448	0.329	0.288	1.26353e-08	ACTR3	Actin/
873	Nvec-vc1.1-XM-001633424.3	300.642	-0.739407	0.234067	-3.15896	0.00158333	0.00387613	C7orf31	DUF4555/	4.39141e-96	-1.18112	0.175	0.37	7.2612e-92	C7orf31	DUF4555/
874	Nvec-vc1.1-XM-001633393.3	586.907	0.419614	0.180695	2.32222	0.0202212	0.0389703	CREB1	pKID/bZIP_1/	1.57558e-38	-0.617508	0.28	0.41	2.60522e-34	CREB1	pKID/bZIP_1/
875	Nvec-vc1.1-XM-032382649.2	649.848	0.427379	0.187862	2.27496	0.0229081	0.0435884	PDIA5	Thioredoxin/Thioredoxin/Thioredoxin/Thioredoxin/Thioredoxin/Thioredoxin/Thioredoxin/	2.33486e-06	-0.432253	0.128	0.159	0.0386069	PDIA5	Thioredoxin/Thioredoxin/Thioredoxin/Thioredoxin/Thioredoxin/Thioredoxin/Thioredoxin/
876	Nvec-vc1.1-XM-032370215.2	213.447	1.14339	0.277706	4.11727	3.83383e-05	0.000122909	VCPIP1	OTU/	3.6858e-12	1.22972	0.046	0.021	6.09448e-08	VCPIP1	OTU/	VCPIP1
877	Nvec-vc1.1-XM-048725201.1	288.841	1.20822	0.231873	5.21068	1.88148e-07	8.00837e-07	THEG	THEG/THEG/THEG/	3.1836e-10	-0.36063	0.211	0.27	5.26408e-06	THEG	THEG/THEG/THEG/
878	Nvec-vc1.1-XM-001637068.3	1461.17	2.55065	0.149371	17.076	2.23998e-65	5.7709e-64	GABPB2	Ank_2/Ank_2/	1.65964e-15	0.502353	0.18	0.146	2.74422e-11	GABPB2	Ank_2/Ank_2/
879	Nvec-vc1.1-XM-001637010.3	1533.57	-0.71605	0.151639	-4.72206	2.33463e-06	8.75283e-06			8.31401e-11	-0.854533	0.039	0.072	1.37472e-06
880	Nvec-vc1.1-XM-048725777.1	461.118	-1.19302	0.197526	-6.03982	1.54291e-09	7.97894e-09	CNTNAP4	F5_F8_type_C/PLAT/	8.86659e-31	-1.43372	0.037	0.1	1.46609e-26	CNTNAP4	F5_F8_type_C/PLAT/
881	Nvec-vc1.1-XM-048725772.1	2578.3	-1.15461	0.137766	-8.38093	5.25124e-17	4.40336e-16			9.48009e-21	-1.90114	0.015	0.05	1.56753e-16
882	Nvec-vc1.1-XM-048725783.1	3157.52	-3.09748	0.720411	-4.29961	1.711e-05	5.73614e-05	LOXHD1	PLAT/PLAT/PLAT/F5_F8_type_C/	3.23868e-09	-0.368138	0.131	0.177	5.35516e-05	LOXHD1	PLAT/PLAT/PLAT/F5_F8_type_C/
883	Nvec-vc1.1-XM-001637001.3	5347.58	1.18167	0.15484	7.63156	2.31924e-14	1.6694e-13		START/	9.72976e-24	-0.488809	0.265	0.365	1.60882e-19		START/
884	Nvec-vc1.1-XM-048724884.1	905.395	-1.50647	0.175502	-8.58378	9.18028e-18	7.92762e-17			1.24097e-18	-0.892583	0.064	0.119	2.05194e-14
885	Nvec-vc1.1-XM-001637059.3	786.63	0.89429	0.166813	5.36103	8.27471e-08	3.66927e-07		2OG-FeII_Oxy_3/	1.86532e-13	-0.530179	0.136	0.196	3.0843e-09		2OG-FeII_Oxy_3/
886	Nvec-vc1.1-XM-001637058.3	74.3001	-2.18468	0.43745	-4.99413	5.91026e-07	2.38153e-06	TMEM107	TMEM107/	9.99354e-62	-0.908062	0.193	0.349	1.65243e-57	TMEM107	TMEM107/
887	Nvec-vc1.1-XM-001637055.3	11.3098	-3.68794	1.36416	-2.70346	0.00686226	0.0147439	TAF10	TFIID_30kDa/	1.48395e-11	-0.848237	0.049	0.084	2.45371e-07	TAF10	TFIID_30kDa/
888	Nvec-vc1.1-XM-032386945.2	9174.73	1.03926	0.157174	6.6122	3.78646e-11	2.24337e-10	RPL32	Ribosomal_L32e/	6.0506e-34	0.196153	0.997	0.995	1.00047e-29	RPL32	Ribosomal_L32e/
889	Nvec-vc1.1-XM-032386942.2	34.5044	-1.45759	0.588305	-2.47761	0.0132266	0.0266829	RBM39	RRM_1/	1.11876e-10	-0.874636	0.037	0.069	1.84987e-06	RBM39	RRM_1/
890	Nvec-vc1.1-XM-001637052.3	26.9737	-2.0469	0.730661	-2.80144	0.0050875	0.011274			4.56177e-12	-0.869328	0.048	0.085	7.54289e-08
891	Nvec-vc1.1-XM-032386983.2	722.978	0.460281	0.17191	2.67746	0.00741826	0.0158508			1.36367e-82	3.97398	0.084	0.013	2.25484e-78
892	Nvec-vc1.1-XM-032386979.2	654.09	2.01486	0.177371	11.3596	6.64416e-30	8.76362e-29	STAMBP	USP8_dimer/JAB/	6.87274e-09	-0.69181	0.056	0.09	0.000113641	STAMBP	USP8_dimer/JAB/
893	Nvec-vc1.1-XM-032387099.2	408.377	-0.910379	0.266108	-3.42108	0.000623721	0.00164664	WWP2	WW/	2.39761e-10	0.601033	0.121	0.12	3.96445e-06	WWP2	WW/
894	Nvec-vc1.1-XM-048725024.1	124.493	0.93224	0.311541	2.99235	0.00276839	0.00648833	DNAJC25	DnaJ/	2.68952e-17	-1.13405	0.046	0.088	4.44712e-13	DNAJC25	DnaJ/
895	Nvec-vc1.1-XM-048724980.1	19.2662	-2.68906	0.897581	-2.9959	0.00273637	0.00641943	TMCO4	DUF726/	7.06236e-13	-1.23232	0.014	0.036	1.16776e-08	TMCO4	DUF726/
896	Nvec-NVE4998	1291.06	1.11057	0.151203	7.3449	2.05919e-13	1.40692e-12			1.19511e-119	-0.652543	0.593	0.794	1.97612e-115
897	Nvec-vc1.1-XM-032386927.2	816.362	-1.83365	0.173766	-10.5524	4.9495e-26	5.81048e-25	P3H2	2OG-FeII_Oxy_3/	1.08232e-16	1.82976	0.038	0.013	1.78962e-12	P3H2	2OG-FeII_Oxy_3/
898	Nvec-vc1.1-XM-032386924.2	605.245	0.906061	0.187274	4.83817	1.31043e-06	5.06756e-06	IQCE	IQ/	1.17987e-21	1.00125	0.11	0.062	1.95092e-17	IQCE	IQ/
899	Nvec-vc1.1-XM-032386923.2	2857.1	1.18952	0.136837	8.69298	3.53048e-18	3.10686e-17	ZFAND5	zf-A20/zf-AN1/	1.10657e-13	-0.324184	0.273	0.348	1.82972e-09	ZFAND5	zf-A20/zf-AN1/
900	Nvec-vc1.1-XM-048724920.1	8.97021	-4.35372	1.74294	-2.49792	0.0124924	0.0253544			2.24951e-22	5.83614	0.014	0	3.71957e-18
901	Nvec-vc1.1-XM-032386985.2	62.474	-1.39974	0.455838	-3.07069	0.00213562	0.00510403			2.71276e-09	-1.12359	0.018	0.04	4.48555e-05
902	Nvec-vc1.1-XM-001637032.3	122.311	-0.91857	0.321376	-2.85824	0.00425997	0.00956924			5.2128e-14	-0.863554	0.06	0.104	8.61937e-10
903	Nvec-vc1.1-XM-048725300.1	354.799	-1.88437	0.238656	-7.89575	2.88574e-15	2.20149e-14			4.09624e-100	-1.98718	0.061	0.214	6.77313e-96
904	Nvec-vc1.1-XM-048725298.1	3234.71	-0.883142	0.135085	-6.53767	6.24842e-11	3.64015e-10	NUDT12	Ank_2/	3.04176e-44	-0.848485	0.149	0.271	5.02954e-40	NUDT12	Ank_2/
905	Nvec-vc1.1-XM-001636957.3	223.542	-2.08554	0.270183	-7.71899	1.17251e-14	8.61031e-14	CETN3	EF-hand_7/EF-hand_7/	1.85209e-35	-0.801953	0.177	0.285	3.06244e-31	CETN3	EF-hand_7/EF-hand_7/
906	Nvec-vc1.1-XM-032386958.2	7934.18	0.605576	0.126182	4.79921	1.59289e-06	6.08898e-06	ACO1	Aconitase/Aconitase_C/	3.97705e-16	-0.430595	0.198	0.272	6.57605e-12	ACO1	Aconitase/Aconitase_C/
907	Nvec-vc1.1-XM-048724859.1	75.6859	-1.82486	0.422601	-4.31817	1.5733e-05	5.30572e-05	USP39	zf-UBP/UCH/	5.64388e-11	-0.439015	0.178	0.234	9.33216e-07	USP39	zf-UBP/UCH/
908	Nvec-vc1.1-XM-001636955.3	62.6591	1.25351	0.418949	2.99203	0.00277131	0.00649339	FKRP	LicD/	3.65051e-09	1.89689	0.018	0.005	6.03612e-05	FKRP	LicD/	FKRP
909	Nvec-vc1.1-XM-001637026.3	41878.4	-1.16659	0.156908	-7.43483	1.04701e-13	7.27289e-13	ACTB	Actin/	4.20116e-184	-0.950907	0.588	0.801	6.94662e-180	ACTB	Actin/
910	Nvec-NVE14199	1190.62	5.15315	0.188153	27.388	3.80825e-165	2.59159e-163		CECR6_TMEM121/	1.2891e-246	3.35804	0.229	0.024	2.13153e-242		CECR6_TMEM121/
911	Nvec-vc1.1-XM-032387048.2	264.017	-1.20682	0.289993	-4.16155	3.16101e-05	0.000102688	TARDBP	TDP43_N/RRM_1/RRM_1/	6.41716e-07	-0.666634	0.047	0.073	0.0106108	TARDBP	TDP43_N/RRM_1/RRM_1/
912	Nvec-vc1.1-XM-048724725.1	1271.75	0.356333	0.152996	2.32903	0.0198572	0.0383516	SDHB	Fer2_3/Fer4_17/	1.11859e-49	-0.491382	0.458	0.61	1.84959e-45	SDHB	Fer2_3/Fer4_17/
913	Nvec-vc1.1-XM-048724809.1	179.409	-1.91851	0.289995	-6.61566	3.69906e-11	2.19388e-10	PPP1R7	LRR_4/LRR_9/	1.11417e-64	-1.58886	0.065	0.183	1.84229e-60	PPP1R7	LRR_4/LRR_9/
914	Nvec-vc1.1-XM-001636949.3	2126.07	1.28685	0.151761	8.47944	2.26284e-17	1.91819e-16	CAPZB	F_actin_cap_B/	8.84603e-31	-0.263505	0.443	0.562	1.46269e-26	CAPZB	F_actin_cap_B/
915	Nvec-vc1.1-XM-001637013.3	68.543	0.893861	0.401629	2.22559	0.0260416	0.0488273	RAB20	Ras/	8.14655e-28	1.12058	0.123	0.059	1.34703e-23	RAB20	Ras/
916	Nvec-vc1.1-XM-032372941.2	380.247	-1.10749	0.232011	-4.77344	1.81107e-06	6.87288e-06	COX6A1	COX6A/	6.59797e-166	-0.891497	0.437	0.707	1.09097e-161	COX6A1	COX6A/
917	Nvec-vc1.1-XM-032372943.2	161.83	0.651459	0.283414	2.29861	0.0215271	0.0412456	GAL3ST1	Gal-3-0_sulfotr/	1.90775e-19	-2.01741	0.01	0.041	3.15446e-15	GAL3ST1	Gal-3-0_sulfotr/
918	Nvec-vc1.1-XM-032372959.2	1080.78	1.42574	0.18352	7.76887	7.9192e-15	5.89402e-14		Ank_2/	1.81415e-26	-0.591153	0.19	0.288	2.9997e-22		Ank_2/
919	Nvec-vc1.1-XM-032372961.2	66.321	-1.32971	0.431023	-3.08502	0.00203538	0.00488224	LRRC34	LRR_6/LRR_6/LRR_6/LRR_6/LRR_6/	2.66466e-41	-0.899278	0.129	0.241	4.40601e-37	LRRC34	LRR_6/LRR_6/LRR_6/LRR_6/LRR_6/
920	Nvec-vc1.1-XM-032372960.2	262.151	-1.5899	0.246319	-6.45465	1.08467e-10	6.17779e-10	PEX14	Pex14_N/	3.45293e-19	-0.805089	0.087	0.15	5.70942e-15	PEX14	Pex14_N/
921	Nvec-vc1.1-XM-032372957.2	179.374	-0.91439	0.275607	-3.31773	0.00090752	0.00232683	NOC2L	Noc2/	9.21088e-21	-0.740917	0.117	0.189	1.52302e-16	NOC2L	Noc2/
922	Nvec-vc1.1-XM-032372668.2	113.171	-0.791853	0.34913	-2.26808	0.0233245	0.0442968	KDM8	Cupin_8/	8.42516e-10	-0.742292	0.053	0.088	1.3931e-05	KDM8	Cupin_8/
923	Nvec-v1g247228	4074.79	1.43495	0.137942	10.4026	2.41223e-25	2.76532e-24			2.02308e-77	-0.711547	0.366	0.557	3.34517e-73
924	Nvec-vc1.1-XM-001625226.3	277.152	3.2735	0.249367	13.1272	2.29865e-39	3.78989e-38	SLC15A4	PTR2/	1.40707e-08	0.743045	0.074	0.046	0.000232659	SLC15A4	PTR2/
925	Nvec-vc1.1-XM-001625216.3	738.193	1.86569	0.173789	10.7354	6.94383e-27	8.32334e-26	MINDY2	MINDY_DUB/	1.09034e-06	0.341096	0.099	0.085	0.0180287	MINDY2	MINDY_DUB/
926	Nvec-vc1.1-XM-001634024.3	1132.14	1.20467	0.162543	7.41139	1.2498e-13	8.64984e-13	PIK3CB	PI3K_p85B/PI3K_rbd/PI3K_C2/PI3Ka/PI3_PI4_kinase/	2.85592e-46	1.23368	0.169	0.08	4.72227e-42	PIK3CB	PI3K_p85B/PI3K_rbd/PI3K_C2/PI3Ka/PI3_PI4_kinase/	PIK3CB
927	Nvec-vc1.1-XM-032383475.2	11620.3	1.05191	0.129871	8.0996	5.51416e-16	4.40128e-15	RPS14	Ribosomal_S11/	9.42842e-103	0.316938	0.998	0.996	1.55899e-98	RPS14	Ribosomal_S11/
928	Nvec-vc1.1-XM-001634026.3	605.623	0.473087	0.187882	2.518	0.0118025	0.0240743	ETHE1	Lactamase_B/	1.41873e-07	-0.276996	0.227	0.278	0.00234586	ETHE1	Lactamase_B/
929	Nvec-vc1.1-XM-001628319.3	551.345	1.6017	0.18613	8.60529	7.61216e-18	6.58346e-17	FOXJ3	Forkhead/	4.71072e-12	-0.691851	0.059	0.099	7.78918e-08	FOXJ3	Forkhead/
930	Nvec-vc1.1-XM-032376510.2	276.511	-1.05906	0.239251	-4.42658	9.5739e-06	3.31842e-05			2.08831e-31	-1.28539	0.049	0.119	3.45302e-27
931	Nvec-vc1.1-XM-001628347.3	185.553	-2.32208	0.31811	-7.2996	2.88618e-13	1.95243e-12	UBIAD1	UbiA/	1.2602e-53	-1.4277	0.071	0.179	2.08374e-49	UBIAD1	UbiA/
932	Nvec-vc1.1-XM-032376483.2	91.2533	0.997394	0.350819	2.84304	0.00446849	0.00999426	GAL3ST1	Gal-3-0_sulfotr/	1.51428e-08	-2.5258	0.002	0.013	0.000250387	GAL3ST1	Gal-3-0_sulfotr/
933	Nvec-vc1.1-XM-001628351.3	149.081	-1.74683	0.312116	-5.59673	2.18431e-08	1.02783e-07	MEPCE	PrmA/Bin3/	2.27512e-30	-0.790423	0.144	0.24	3.76191e-26	MEPCE	PrmA/Bin3/
934	Nvec-vc1.1-XM-032376482.2	128.369	-0.734269	0.328468	-2.23544	0.0253887	0.0477288			2.25456e-29	-1.04375	0.071	0.147	3.72791e-25
935	Nvec-vc1.1-XM-032376480.2	320.206	-1.51664	0.232704	-6.51746	7.15086e-11	4.15032e-10	PARK7	DJ-1_PfpI/	1.36466e-64	-1.38798	0.091	0.22	2.25647e-60	PARK7	DJ-1_PfpI/
936	Nvec-vc1.1-XM-032379116.2	142.414	1.75657	0.318575	5.51384	3.51094e-08	1.61951e-07	OPRD1	7tm_1/	3.36956e-90	4.50211	0.066	0.003	5.57156e-86	OPRD1	7tm_1/	OPRD1
937	Nvec-vc1.1-XM-001630458.3	20396.1	0.71059	0.140921	5.04247	4.59559e-07	1.87389e-06	NCL	RRM_1/RRM_1/	5.09573e-08	0.18119	0.539	0.521	0.000842579	NCL	RRM_1/RRM_1/
938	Nvec-vc1.1-XM-001630495.3	392.03	1.02272	0.203179	5.03359	4.81382e-07	1.9584e-06	SPCS1	SPC12/	6.48073e-152	-0.988871	0.445	0.692	1.07159e-147	SPCS1	SPC12/
939	Nvec-vc1.1-XM-001630459.3	74.1024	-1.2749	0.409665	-3.11205	0.00185793	0.0044881	WRAP73	WD40/	5.07304e-18	-0.821287	0.068	0.123	8.38827e-14	WRAP73	WD40/
940	Nvec-vc1.1-XM-001630496.3	344.083	0.904114	0.210511	4.29485	1.74812e-05	5.85481e-05	WSCD1	WSC/	1.92335e-14	-3.85116	0.003	0.02	3.18026e-10	WSCD1	WSC/
941	Nvec-vc1.1-XM-001630464.3	386.63	-0.626139	0.251565	-2.48897	0.0128113	0.0259431			6.75191e-09	-0.401071	0.123	0.168	0.000111643
942	Nvec-vc1.1-XM-001630499.3	19.0622	-2.76331	0.919706	-3.00456	0.00265965	0.00625233	PEX11G	PEX11/	2.05379e-15	-1.23457	0.028	0.064	3.39593e-11	PEX11G	PEX11/
943	Nvec-vc1.1-XM-048724452.1	1725.74	0.712674	0.156216	4.56211	5.0642e-06	1.82332e-05	CPT1A	Carn_acyltransf/	7.2392e-26	-1.10285	0.068	0.133	1.197e-21	CPT1A	Carn_acyltransf/
944	Nvec-vc1.1-XM-001630503.3	480.987	-1.56822	0.201589	-7.77932	7.29171e-15	5.44123e-14	GCAT	Aminotran_1_2/	1.81097e-23	-1.01412	0.071	0.135	2.99444e-19	GCAT	Aminotran_1_2/
945	Nvec-vc1.1-XM-048724458.1	85.5214	-1.595	0.393814	-4.05015	5.11855e-05	0.000160599	COPS7B	PCI/CSN7a_helixI/	8.38038e-31	-0.977371	0.096	0.18	1.3857e-26	COPS7B	PCI/CSN7a_helixI/
946	Nvec-vc1.1-XM-048724459.1	2010.29	2.77902	0.142942	19.4415	3.43804e-84	1.14474e-82	UBE2J2	UQ_con/	5.02489e-40	0.812589	0.289	0.184	8.30865e-36	UBE2J2	UQ_con/
947	Nvec-vc1.1-XM-001630474.3	341.402	-0.713237	0.224138	-3.18214	0.00146193	0.00360542	MRPL20	Ribosomal_L20/	2.80346e-120	-1.35831	0.15	0.364	4.63553e-116	MRPL20	Ribosomal_L20/
948	Nvec-vc1.1-XM-032379174.2	49.8224	1.64325	0.469556	3.49958	0.000465999	0.00125726	SELENOK	SelK_SelG/	1.8431e-69	-0.687774	0.398	0.575	3.04757e-65	SELENOK	SelK_SelG/
949	Nvec-vc1.1-XM-032379126.2	41.5264	1.92709	0.538679	3.57743	0.000346985	0.00095502	PCED1A	DOMON/	1.69327e-13	0.618936	0.165	0.113	2.79982e-09	PCED1A	DOMON/
950	Nvec-vc1.1-XM-048724688.1	12361.8	0.80665	0.125088	6.44866	1.12843e-10	6.41851e-10	AGRN	WAP/Kazal_2/Kunitz_BPTI/Kunitz_BPTI/Kunitz_BPTI/WAP/WAP/WAP/WAP/WAP/WAP/WAP/WAP/WAP/WAP/Thyroglobulin_1/Thyroglobulin_1/Thyroglobulin_1/WAP/Thyroglobulin_1/Thyroglobulin_1/Kazal_2/Kazal_2/Kazal_2/Kazal_2/Kazal_2/WAP/Kazal_2/Kazal_2/Kazal_2/Kazal_2/Kazal_2/Kazal_2/Kazal_1/Kazal_2/Kazal_1/Kazal_2/Kazal_2/Kazal_2/Kazal_2/Kazal_2/WAP/	7.04874e-56	1.37004	0.199	0.11	1.16551e-51	AGRN	WAP/Kazal_2/Kunitz_BPTI/Kunitz_BPTI/Kunitz_BPTI/WAP/WAP/WAP/WAP/WAP/WAP/WAP/WAP/WAP/WAP/Thyroglobulin_1/Thyroglobulin_1/Thyroglobulin_1/WAP/Thyroglobulin_1/Thyroglobulin_1/Kazal_2/Kazal_2/Kazal_2/Kazal_2/Kazal_2/WAP/Kazal_2/Kazal_2/Kazal_2/Kazal_2/Kazal_2/Kazal_2/Kazal_1/Kazal_2/Kazal_1/Kazal_2/Kazal_2/Kazal_2/Kazal_2/Kazal_2/WAP/
951	Nvec-vc1.1-XM-032379134.2	5491.77	5.84781	0.14495	40.3437	0	0	NSFL1C	UBA_4/SEP/UBX/	2.42507e-44	0.888943	0.261	0.168	4.00986e-40	NSFL1C	UBA_4/SEP/UBX/
952	Nvec-vc1.1-XM-001630488.3	81.2647	-2.47967	0.43801	-5.66122	1.50302e-08	7.16523e-08	SPAG7	R3H/	1.12535e-08	-0.572275	0.083	0.121	0.000186077	SPAG7	R3H/
953	Nvec-vc1.1-XM-032379131.2	336.41	3.27306	0.262553	12.4663	1.14002e-35	1.72477e-34	HPS3	HPS3_N/HPS3_Mid/HPS3_Mid/HPS3_C/	3.71624e-25	1.86254	0.051	0.015	6.1448e-21	HPS3	HPS3_N/HPS3_Mid/HPS3_Mid/HPS3_C/	HPS3
954	Nvec-vc1.1-XM-001634348.3	199.149	1.30952	0.268333	4.88022	1.0597e-06	4.14584e-06	STAU1	dsrm/dsrm/	3.43636e-07	-0.455411	0.093	0.129	0.00568203	STAU1	dsrm/dsrm/
955	Nvec-vc1.1-XM-048725070.1	127.811	0.73498	0.308962	2.37887	0.0173657	0.033997	XPNPEP1	Creatinase_N/Creatinase_N_2/Peptidase_M24/Peptidase_M24_C/	1.36926e-12	-3.60597	0.001	0.015	2.26408e-08	XPNPEP1	Creatinase_N/Creatinase_N_2/Peptidase_M24/Peptidase_M24_C/
956	Nvec-vc1.1-XM-001634353.3	4322.42	2.71445	0.132197	20.5334	1.08295e-93	3.95253e-92	GABARAP	Atg8/	8.40461e-24	0.542111	0.288	0.231	1.3897e-19	GABARAP	Atg8/
957	Nvec-vc1.1-XM-032383802.2	1965.21	-1.33446	0.175724	-7.59406	3.10026e-14	2.21757e-13	CROCC	Rootletin/	1.04401e-07	-0.317659	0.149	0.192	0.00172626	CROCC	Rootletin/
958	Nvec-vc1.1-XM-001634360.3	75.6448	-1.17226	0.40127	-2.92137	0.00348492	0.00798255	SLC35C1	TPT/	1.03992e-75	-1.2463	0.183	0.341	1.71951e-71	SLC35C1	TPT/
959	Nvec-vc1.1-XM-032383767.2	107.536	-1.40829	0.364884	-3.85954	0.000113601	0.000339827	MRPS22	MRP-S22/	3.65591e-13	-0.621584	0.085	0.134	6.04505e-09	MRPS22	MRP-S22/
960	Nvec-vc1.1-XM-001634396.3	1885.57	1.49752	0.143196	10.4579	1.34873e-25	1.56082e-24	VAMP3	Synaptobrevin/	4.61484e-23	-0.428966	0.326	0.428	7.63065e-19	VAMP3	Synaptobrevin/
961	Nvec-vc1.1-XM-001632886.3	1013.48	-1.90652	0.619652	-3.07676	0.00209265	0.00500834	METAP1D	Creatinase_N/Peptidase_M24/	1.60532e-16	-0.55078	0.163	0.234	2.65439e-12	METAP1D	Creatinase_N/Peptidase_M24/
962	Nvec-vc1.1-XM-048724803.1	274.769	0.90083	0.229792	3.92019	8.84776e-05	0.000268805			2.893e-12	-2.93687	0.003	0.018	4.78357e-08
963	Nvec-vc1.1-XM-001632846.3	5437.71	8.43004	0.195258	43.1739	0	0	GYG1	Glyco_transf_8/	2.11441e-187	3.92792	0.161	0.013	3.49617e-183	GYG1	Glyco_transf_8/	GYG1
964	Nvec-vc1.1-XM-001632890.3	450.129	-0.516814	0.20374	-2.53663	0.0111925	0.0229644	POLR2D	RNA_pol_Rpb4/	8.93032e-150	-0.785908	0.52	0.758	1.47663e-145	POLR2D	RNA_pol_Rpb4/
965	Nvec-vc1.1-XM-001632848.3	1569.02	-1.07121	0.168175	-6.36959	1.89533e-10	1.05901e-09	MTHFR	MTHFR/	9.77127e-11	-0.649086	0.069	0.11	1.61568e-06	MTHFR	MTHFR/
966	Nvec-vc1.1-XM-032382011.2	212.006	-1.58501	0.314101	-5.04619	4.50714e-07	1.84002e-06	MFAP1	MFAP1/	4.5435e-14	-0.511445	0.163	0.228	7.51267e-10	MFAP1	MFAP1/
967	Nvec-vc1.1-XM-001632857.3	14570.9	0.451644	0.133608	3.38038	0.000723867	0.00189087	GNB1	WD40/WD40/WD40/WD40/WD40/WD40/	2.67661e-14	-0.213183	0.724	0.787	4.42578e-10	GNB1	WD40/WD40/WD40/WD40/WD40/WD40/
968	Nvec-vc1.1-XM-001632858.3	210.949	1.90201	0.253009	7.51756	5.58073e-14	3.94555e-13	RAB10	Ras/	4.47133e-08	0.453321	0.16	0.123	0.000739335	RAB10	Ras/
969	Nvec-vc1.1-XM-048725477.1	150.067	-1.43016	0.315876	-4.52758	5.96626e-06	2.12666e-05	TMEM26	Tmem26/Tmem26/	6.58325e-21	-0.699252	0.12	0.194	1.08854e-16	TMEM26	Tmem26/Tmem26/
970	Nvec-vc1.1-XM-001632908.3	91.6655	-1.18851	0.39024	-3.0456	0.00232217	0.005519	NOP2	Methyltr_RsmF_N/Methyltr_RsmB-F/	8.31824e-17	-0.628503	0.119	0.184	1.37542e-12	NOP2	Methyltr_RsmF_N/Methyltr_RsmB-F/
971	Nvec-vc1.1-XM-001632862.3	8.7428	-5.80843	1.76693	-3.2873	0.00101154	0.00257459	TRAIP	zf-RING_2/	1.14644e-07	-0.673646	0.039	0.065	0.00189564	TRAIP	zf-RING_2/
972	Nvec-vc1.1-XM-001632911.3	362.408	-1.40551	0.255993	-5.49042	4.00984e-08	1.83723e-07	GOLIM4		7.15525e-60	-2.22424	0.029	0.119	1.18312e-55	GOLIM4
973	Nvec-vc1.1-XM-048724957.1	1070.8	2.17476	0.167016	13.0213	9.25913e-39	1.50624e-37	FRRS1	Kelch_4/Kelch_5/Cytochrom_B561/	1.79171e-06	-0.530585	0.06	0.089	0.029626	FRRS1	Kelch_4/Kelch_5/Cytochrom_B561/
974	Nvec-v1g243102	2127.15	4.00315	0.171827	23.2976	4.69e-120	2.11931e-118			2.18763e-42	1.05795	0.206	0.109	3.61724e-38
975	Nvec-NVE23841	588.212	-1.01561	0.182724	-5.55818	2.72597e-08	1.26908e-07	SOX14	HMG_box/	7.37042e-138	-0.66277	0.664	0.84	1.2187e-133	SOX14	HMG_box/
976	Nvec-NVE23842	29.1799	-5.0716	1.15974	-4.37306	1.22516e-05	4.18623e-05			6.83248e-16	-1.2048	0.028	0.065	1.12975e-11
977	Nvec-vc1.1-XM-001632917.3	195.876	-1.24299	0.267819	-4.64118	3.46423e-06	1.27362e-05	SF3A2	zf-met/SF3A2/	6.35744e-110	-0.81054	0.382	0.609	1.0512e-105	SF3A2	zf-met/SF3A2/
978	Nvec-vc1.1-XM-032382013.2	162.547	-0.906008	0.284631	-3.1831	0.00145709	0.00359504	RASGEF1B	RasGEF_N/RasGEF/	4.89451e-09	-0.776779	0.028	0.052	8.09307e-05	RASGEF1B	RasGEF_N/RasGEF/
979	Nvec-vc1.1-XM-048725686.1	406.121	-1.52507	0.211071	-7.2254	4.99617e-13	3.31545e-12	ECE1	Peptidase_M13_N/Peptidase_M13/	4.99842e-138	-1.90822	0.093	0.299	8.26489e-134	ECE1	Peptidase_M13_N/Peptidase_M13/
980	Nvec-vc1.1-XM-032382024.2	1159.51	-1.41789	0.178569	-7.94033	2.01644e-15	1.55427e-14		UPAR_LY6/	2.70451e-23	4.4284	0.017	0.001	4.47191e-19		UPAR_LY6/
981	Nvec-vc1.1-XM-048725735.1	1124.49	-2.34004	0.179966	-13.0027	1.18163e-38	1.91676e-37	ECE1	Peptidase_M13_N/Peptidase_M13/	3.14358e-14	-1.15454	0.029	0.064	5.19792e-10	ECE1	Peptidase_M13_N/Peptidase_M13/
982	Nvec-vc1.1-XM-048725481.1	422.237	-1.04293	0.210787	-4.94781	7.50527e-07	2.98203e-06	FAT4	Cadherin/Cadherin/Cadherin/Cadherin/Cadherin/Cadherin/Cadherin/Cadherin/Cadherin/Cadherin/Cadherin/Cadherin/Cadherin/Cadherin/Cadherin/Cadherin/Cadherin/Cadherin/Cadherin/Cadherin/Cadherin/Cadherin/Cadherin/Cadherin/Cadherin/Cadherin/Cadherin/Cadherin/	2.62297e-09	-0.350974	0.135	0.181	4.33708e-05	FAT4	Cadherin/Cadherin/Cadherin/Cadherin/Cadherin/Cadherin/Cadherin/Cadherin/Cadherin/Cadherin/Cadherin/Cadherin/Cadherin/Cadherin/Cadherin/Cadherin/Cadherin/Cadherin/Cadherin/Cadherin/Cadherin/Cadherin/Cadherin/Cadherin/Cadherin/Cadherin/Cadherin/Cadherin/
983	Nvec-vc1.1-XM-048725497.1	225.804	-3.2891	0.31655	-10.3904	2.74058e-25	3.13333e-24	CETN3	PDZ/EF-hand_8/	3.63143e-33	-0.924553	0.125	0.222	6.00456e-29	CETN3	PDZ/EF-hand_8/
984	Nvec-vc1.1-XM-048724845.1	2695.85	0.571195	0.152453	3.7467	0.000179179	0.000520504	LOXHD1	PLAT/PLAT/PLAT/PLAT/PLAT/PLAT/PLAT/PLAT/PLAT/PLAT/PLAT/PLAT/PLAT/PLAT/PLAT/PLAT/PLAT/	9.7872e-14	1.3421	0.05	0.025	1.61831e-09	LOXHD1	PLAT/PLAT/PLAT/PLAT/PLAT/PLAT/PLAT/PLAT/PLAT/PLAT/PLAT/PLAT/PLAT/PLAT/PLAT/PLAT/PLAT/
985	Nvec-vc1.1-XM-048724846.1	497.981	1.20841	0.186072	6.49429	8.34275e-11	4.81102e-10			1.23578e-37	1.89547	0.087	0.035	2.04337e-33
986	Nvec-vc1.1-XM-048725617.1	223.84	-0.578389	0.250818	-2.30601	0.0211101	0.0405148	HMG20A	HMG_box/zf-met/	9.7085e-17	-0.687738	0.104	0.166	1.6053e-12	HMG20A	HMG_box/zf-met/
987	Nvec-vc1.1-XM-032382233.2	1707.83	0.72134	0.145625	4.95342	7.29198e-07	2.90472e-06	NEO1	I-set/I-set/I-set/I-set/fn3/fn3/fn3/fn3/fn3/Neogenin_C/	1.48869e-08	0.567059	0.119	0.084	0.000246156	NEO1	I-set/I-set/I-set/I-set/fn3/fn3/fn3/fn3/fn3/Neogenin_C/
988	Nvec-vc1.1-XM-048724778.1	189.207	2.92896	0.300033	9.76211	1.6371e-22	1.71976e-21	NEK7	Pkinase/Ras/	1.71829e-89	4.99427	0.063	0.002	2.84119e-85	NEK7	Pkinase/Ras/	NEK7
989	Nvec-vc1.1-XM-032382138.2	3358.52	3.31293	0.135491	24.4514	4.86626e-132	2.49611e-130	PLA2G2A	Phospholip_A2_1/	4.59513e-128	2.53667	0.225	0.064	7.59804e-124	PLA2G2A	Phospholip_A2_1/	PLA2G2A
990	Nvec-vc1.1-XM-032382135.2	85.7881	4.44333	0.448895	9.89837	4.23107e-23	4.53678e-22	ZCWPW1	zf-CW/PWWP/	5.38507e-34	3.18845	0.036	0.004	8.90421e-30	ZCWPW1	zf-CW/PWWP/	ZCWPW1
991	Nvec-vc1.1-XM-048725712.1	3146.77	5.96678	0.164378	36.2992	1.66618e-288	2.41187e-286	PARP12	zf-CCCH_4/WWE/PARP/	2.15895e-216	4.46442	0.164	0.009	3.56982e-212	PARP12	zf-CCCH_4/WWE/PARP/	PARP12
992	Nvec-vc1.1-XM-001633034.3	1040.85	1.86296	0.164471	11.327	9.64429e-30	1.26816e-28	SDHAF2	Sdh5/	5.60018e-26	-0.753155	0.128	0.214	9.2599e-22	SDHAF2	Sdh5/
993	Nvec-vc1.1-XM-032382210.2	364.842	-1.29516	0.233245	-5.55277	2.81172e-08	1.3065e-07	CCDC63		8.46413e-30	-0.632647	0.19	0.294	1.39954e-25	CCDC63
994	Nvec-vc1.1-XM-048725210.1	328.989	-0.820335	0.223484	-3.67066	0.000241922	0.000686651			1.85171e-163	-0.94541	0.381	0.657	3.0618e-159
995	Nvec-vc1.1-XM-032382182.2	1115.44	0.502692	0.167695	2.99765	0.0027207	0.00638531	ETNPPL	Aminotran_3/	3.45852e-08	-0.384559	0.144	0.189	0.000571866	ETNPPL	Aminotran_3/
996	Nvec-vc1.1-XM-001633031.3	3669.7	1.25957	0.131852	9.55284	1.26189e-21	1.27465e-20	RAB8A	Ras/	7.97109e-13	-0.149488	0.498	0.572	1.31802e-08	RAB8A	Ras/
997	Nvec-vc1.1-XM-032382230.2	54.4969	-2.35247	0.518021	-4.54126	5.5919e-06	2.00032e-05	WDR4	WD40/	4.74587e-35	-1.00078	0.102	0.195	7.84729e-31	WDR4	WD40/
998	Nvec-vc1.1-XM-032382153.2	1905.75	-0.769695	0.143433	-5.36622	8.0402e-08	3.57177e-07	CSDE1	CSD/CSD/CSD/CSD/CSD/	8.86979e-07	-0.284299	0.179	0.223	0.0146662	CSDE1	CSD/CSD/CSD/CSD/CSD/
999	Nvec-vc1.1-XM-001633026.3	54.7922	1.93408	0.454614	4.25432	2.09683e-05	6.93704e-05	B3GALT6	Galactosyl_T/	2.72674e-22	-3.50852	0.004	0.03	4.50866e-18	B3GALT6	Galactosyl_T/
1000	Nvec-vc1.1-XM-032382221.2	48.2811	-2.80022	0.596488	-4.69451	2.67247e-06	9.93951e-06	B3GNT7	Galactosyl_T/	1.76766e-38	-1.25582	0.062	0.147	2.92283e-34	B3GNT7	Galactosyl_T/
1001	Nvec-vc1.1-XM-032382196.2	138.622	2.07451	0.310386	6.68363	2.33088e-11	1.40536e-10			6.081e-19	3.94452	0.015	0.001	1.00549e-14
1002	Nvec-vc1.1-XM-032382224.2	64.6177	-1.78482	0.457089	-3.90476	9.43203e-05	0.000285501	FBXL12	F-box-like/LRR_6/LRR_6/LRR_6/LRR_6/LRR_6/	1.39689e-06	-0.847729	0.018	0.035	0.0230976	FBXL12	F-box-like/LRR_6/LRR_6/LRR_6/LRR_6/LRR_6/
1003	Nvec-vc1.1-XM-032371263.2	446.676	-1.44111	0.221844	-6.49605	8.24575e-11	4.76151e-10	MCU	MCU/	5.97022e-74	-1.14317	0.143	0.303	9.87175e-70	MCU	MCU/
1004	Nvec-vc1.1-XM-001624032.3	47.8945	-1.2411	0.498206	-2.49113	0.0127336	0.0257919	MRPL13	Ribosomal_L13/	1.03243e-36	-0.898332	0.114	0.215	1.70712e-32	MRPL13	Ribosomal_L13/
1005	Nvec-vc1.1-XM-001624043.3	56.594	-1.96783	0.493698	-3.9859	6.72252e-05	0.000207757	GID8	LisH/CLTH/	6.91789e-15	-0.580383	0.125	0.187	1.14387e-10	GID8	LisH/CLTH/
1006	Nvec-vc1.1-XM-032371278.2	13876.8	1.1502	0.151364	7.5989	2.98669e-14	2.14082e-13	RPL15	Ribosomal_L15e/	3.96504e-88	0.295519	0.996	0.995	6.55619e-84	RPL15	Ribosomal_L15e/
1007	Nvec-vc1.1-XM-048725649.1	2377.6	-1.39103	0.141575	-9.82537	8.75514e-23	9.30016e-22	ECE1	Peptidase_M13_N/Peptidase_M13/	1.93974e-12	-1.65907	0.017	0.041	3.20735e-08	ECE1	Peptidase_M13_N/Peptidase_M13/
1008	Nvec-vc1.1-XM-001627181.3	1514.67	0.456363	0.156362	2.91864	0.00351567	0.00804544	MLF1	Mlf1IP/	8.26914e-29	-1.09363	0.068	0.141	1.3673e-24	MLF1	Mlf1IP/
1009	Nvec-vc1.1-XM-048725544.1	79.9634	-1.30477	0.402488	-3.24176	0.00118795	0.00298534	ASMT	Dimerisation2/Methyltransf_2/	4.08312e-24	-1.53009	0.028	0.076	6.75144e-20	ASMT	Dimerisation2/Methyltransf_2/
1010	Nvec-vc1.1-XM-032374889.2	681.657	-0.753729	0.175545	-4.29366	1.75755e-05	5.88066e-05			3.61913e-158	-0.983388	0.39	0.657	5.98424e-154
1011	Nvec-vc1.1-XM-001627177.2	7483.29	1.03301	0.128826	8.01865	1.06914e-15	8.40793e-15			2.63759e-159	-0.614005	0.767	0.91	4.36125e-155
1012	Nvec-v1g233380	1417.66	-0.504543	0.155792	-3.23857	0.00120132	0.00301515			8.95422e-07	-0.806621	0.034	0.056	0.0148058
1013	Nvec-v1g233379	159.1	-1.96417	0.309246	-6.35148	2.1326e-10	1.185e-09			1.52281e-300	-1.81695	0.229	0.589	2.51797e-296
1014	Nvec-vc1.1-XM-001627170.3	103.007	-1.45515	0.362498	-4.01422	5.96434e-05	0.000185231	SLC2A3	Sugar_tr/	9.13176e-07	-0.687639	0.041	0.066	0.0150994	SLC2A3	Sugar_tr/
1015	Nvec-vc1.1-XM-032374871.2	2003.74	3.13614	0.144584	21.6908	2.50816e-104	1.01281e-102	CASKIN1	Chitin_synth_2/SAM_1/SAM_1/	5.0868e-41	2.72679	0.051	0.008	8.41103e-37	CASKIN1	Chitin_synth_2/SAM_1/SAM_1/	CASKIN1
1016	Nvec-vc1.1-XM-048724922.1	312.069	1.63709	0.219317	7.46447	8.36375e-14	5.843e-13	TBC1D15	RabGAP-TBC/	1.64756e-09	1.1402	0.04	0.018	2.72425e-05	TBC1D15	RabGAP-TBC/	TBC1D15
1017	Nvec-v1g246185	115.824	-2.06542	0.37153	-5.55923	2.70964e-08	1.26242e-07		Synaphin/	2.94481e-11	-0.956258	0.033	0.064	4.86925e-07		Synaphin/
1018	Nvec-vc1.1-XM-048724606.1	101.684	-1.80228	0.366226	-4.92123	8.60015e-07	3.39181e-06	NOLC1	SRP40_C/	5.83049e-36	-0.998663	0.099	0.194	9.64071e-32	NOLC1	SRP40_C/
1019	Nvec-vc1.1-XM-001627158.3	346.542	1.37757	0.220222	6.25535	3.96614e-10	2.15819e-09	UGDH	UDPG_MGDP_dh_N/UDPG_MGDP_dh/UDPG_MGDP_dh_C/	1.09873e-59	-1.31529	0.105	0.233	1.81675e-55	UGDH	UDPG_MGDP_dh_N/UDPG_MGDP_dh/UDPG_MGDP_dh_C/
1020	Nvec-vc1.1-XM-048725066.1	56.332	-1.15988	0.471527	-2.45983	0.0139001	0.0278998	NTMT1	Methyltransf_PK/	1.42365e-21	-1.03894	0.059	0.116	2.354e-17	NTMT1	Methyltransf_PK/
1021	Nvec-vc1.1-XM-032372348.2	695.414	1.8588	0.177541	10.4697	1.19046e-25	1.38046e-24	ILVBL	TPP_enzyme_N/TPP_enzyme_M/TPP_enzyme_C/	2.19171e-20	0.976356	0.112	0.059	3.62399e-16	ILVBL	TPP_enzyme_N/TPP_enzyme_M/TPP_enzyme_C/
1022	Nvec-vc1.1-XM-048724580.1	150.5	-1.04873	0.302886	-3.46245	0.000535285	0.00142907	DNAAF1	LRR_9/	5.76941e-24	-0.900739	0.068	0.133	9.53972e-20	DNAAF1	LRR_9/
1023	Nvec-vc1.1-XM-048724582.1	2161.13	2.08369	0.15558	13.3931	6.63838e-41	1.1442e-39	PTEN	DSPc/PTEN_C2/	4.73445e-13	0.422179	0.213	0.177	7.82841e-09	PTEN	DSPc/PTEN_C2/
1024	Nvec-vc1.1-XM-001624970.3	758.389	5.70052	0.226429	25.1758	7.38088e-140	4.13353e-138	UBE2M	UQ_con/	1.13283e-10	0.648697	0.109	0.069	1.87314e-06	UBE2M	UQ_con/
1025	Nvec-vc1.1-XM-001624952.3	114.558	2.81621	0.352129	7.99766	1.26806e-15	9.91289e-15	PLA2G12A	PLA2G12/	1.59292e-106	-1.38898	0.2	0.398	2.63389e-102	PLA2G12A	PLA2G12/
1026	Nvec-vc1.1-XM-048724711.1	10257.3	5.10459	0.129503	39.4168	0	0	NFKB1	RHD_DNA_bind/RHD_dimer/	8.54585e-54	1.01669	0.252	0.196	1.41306e-49	NFKB1	RHD_DNA_bind/RHD_dimer/	NFKB1
1027	Nvec-vc1.1-XM-048724677.1	269.05	1.47587	0.23094	6.39072	1.65103e-10	9.25237e-10	LHFPL2	L_HMGIC_fpl/	1.49346e-48	-1.07483	0.114	0.232	2.46944e-44	LHFPL2	L_HMGIC_fpl/
1028	Nvec-vc1.1-XM-001624974.3	145.036	0.7992	0.310084	2.57737	0.00995557	0.0206598	SLC25A44	Mito_carr/Mito_carr/Mito_carr/	1.95865e-32	-1.03562	0.089	0.172	3.23864e-28	SLC25A44	Mito_carr/Mito_carr/Mito_carr/
1029	Nvec-vc1.1-XM-048724679.1	87.5561	-3.21809	0.465154	-6.91833	4.56996e-12	2.86983e-11	KIF23	Kinesin/MKLP1_Arf_bdg/	1.4221e-07	-0.473333	0.079	0.114	0.00235144	KIF23	Kinesin/MKLP1_Arf_bdg/
1030	Nvec-vc1.1-XM-048724661.1	124.231	-0.788024	0.353537	-2.22897	0.0258159	0.0484626	MTHFR	MTHFR/	3.53953e-11	-0.555395	0.104	0.153	5.85262e-07	MTHFR	MTHFR/
1031	Nvec-vc1.1-XM-032383222.2	195.843	-2.54378	0.305601	-8.32386	8.51457e-17	7.08414e-16	SDF4	EF-hand_7/EF-hand_5/EF-hand_5/	3.19879e-46	-0.906194	0.156	0.28	5.2892e-42	SDF4	EF-hand_7/EF-hand_5/EF-hand_5/
1032	Nvec-vc1.1-XM-001633845.3	49823.7	6.24768	0.14303	43.681	0	0	CASP3	CARD/Peptidase_C14/	0	2.58102	0.757	0.471	0	CASP3	CARD/Peptidase_C14/	CASP3
1033	Nvec-vc1.1-XM-001633814.2	754.46	0.389981	0.172448	2.26145	0.0237316	0.04495			5.28024e-30	-0.708321	0.586	0.546	8.73087e-26
1034	Nvec-vc1.1-XM-048724989.1	573.298	1.22958	0.180334	6.81833	9.2106e-12	5.6961e-11	ARHGEF10	RhoGEF/PH_19/WD40_2/	1.20087e-11	0.921024	0.068	0.036	1.98564e-07	ARHGEF10	RhoGEF/PH_19/WD40_2/
1035	Nvec-vc1.1-XM-001633850.3	30.9255	-2.67659	0.70515	-3.79578	0.000147181	0.00043285	CEP19	CEP19/	1.61362e-46	-0.838349	0.176	0.306	2.66812e-42	CEP19	CEP19/
1036	Nvec-vc1.1-XM-001633853.3	388.37	1.01612	0.207207	4.90387	9.39691e-07	3.69325e-06	IDH1	Iso_dh/	3.36106e-46	-1.88403	0.032	0.109	5.5575e-42	IDH1	Iso_dh/
1037	Nvec-vc1.1-XM-001633857.3	9524.56	7.03478	0.153349	45.8744	0	0			0	5.55808	0.593	0.023	0
1038	Nvec-vc1.1-XM-032383213.2	2860.81	0.603711	0.135788	4.44598	8.74905e-06	3.05234e-05	ANPEP	Peptidase_M1_N/Peptidase_M1/ERAP1_C/	6.79482e-24	0.755282	0.19	0.127	1.12352e-19	ANPEP	Peptidase_M1_N/Peptidase_M1/ERAP1_C/
1039	Nvec-vc1.1-XM-048725340.1	127.931	-2.83982	0.370753	-7.65961	1.86498e-14	1.34925e-13			1.2764e-14	-1.24315	0.027	0.062	2.11053e-10
1040	Nvec-vc1.1-XM-032383178.2	2973.64	-1.33878	0.402395	-3.32702	0.000877799	0.00225706	TMOD1	Tropomodulin/	7.42994e-55	-0.594273	0.364	0.526	1.22854e-50	TMOD1	Tropomodulin/
1041	Nvec-vc1.1-XM-048725381.1	10320.3	-1.16794	0.135168	-8.64068	5.58811e-18	4.86001e-17	TJP1	CARD/PDZ/PDZ/PDZ/SH3_2/Guanylate_kin/ZU5/	3.8114e-31	-0.501765	0.346	0.465	6.30216e-27	TJP1	CARD/PDZ/PDZ/PDZ/SH3_2/Guanylate_kin/ZU5/
1042	Nvec-vc1.1-XM-001633865.3	237.426	1.57775	0.249681	6.31906	2.63163e-10	1.45097e-09	TXNL1	Thioredoxin/PITH/	4.09871e-23	-0.426086	0.36	0.463	6.77721e-19	TXNL1	Thioredoxin/PITH/
1043	Nvec-vc1.1-XM-032383170.2	17.0501	-2.57669	0.938169	-2.74651	0.00602326	0.0131296	FOPNL	FOP_dimer/	5.60821e-61	-1.42307	0.08	0.201	9.27318e-57	FOPNL	FOP_dimer/
1044	Nvec-vc1.1-XM-001633831.3	874.915	-0.950106	0.180053	-5.27681	1.31455e-07	5.70764e-07	PTGR2	ADH_N_2/ADH_zinc_N/	3.46693e-07	-0.939499	0.023	0.043	0.00573256	PTGR2	ADH_N_2/ADH_zinc_N/
1045	Nvec-vc1.1-XM-032383140.2	324.052	-1.56898	0.241455	-6.49804	8.13723e-11	4.70044e-10	HMCN1	TSP_1/TSP_1/TSP_1/	5.54983e-63	-1.01457	0.156	0.306	9.17665e-59	HMCN1	TSP_1/TSP_1/TSP_1/
1046	Nvec-vc1.1-XM-032383142.2	298.346	-1.34936	0.240327	-5.6147	1.96908e-08	9.29367e-08	HMCN1	TSP_1/TSP_1/TSP_1/	3.86823e-12	-1.99372	0.006	0.025	6.39612e-08	HMCN1	TSP_1/TSP_1/TSP_1/
1047	Nvec-vc1.1-XM-001633867.3	220.979	-2.00981	0.269928	-7.44572	9.64137e-14	6.71906e-13	HMCN1	TSP_1/TSP_1/TSP_1/	1.78107e-21	-1.95335	0.011	0.045	2.94499e-17	HMCN1	TSP_1/TSP_1/TSP_1/
1048	Nvec-vc1.1-XM-032380490.2	742.829	-1.40358	0.18749	-7.4862	7.08969e-14	4.9835e-13	PCNA	PCNA_N/PCNA_C/	3.68947e-17	-1.44945	0.025	0.062	6.10054e-13	PCNA	PCNA_N/PCNA_C/
1049	Nvec-vc1.1-XM-032380522.2	296.335	-0.544577	0.230531	-2.36227	0.0181636	0.0353685	EPHA5	Ephrin_lbd/	2.90274e-64	-1.63431	0.067	0.185	4.79968e-60	EPHA5	Ephrin_lbd/
1050	Nvec-vc1.1-XM-001631622.3	182.521	-1.5476	0.287579	-5.38149	7.38735e-08	3.29374e-07	BCAS2	BCAS2/	8.53074e-28	-0.660012	0.192	0.29	1.41056e-23	BCAS2	BCAS2/
1051	Nvec-vc1.1-XM-032380497.2	1984.55	1.05644	0.169625	6.22809	4.72159e-10	2.55544e-09	PURA	PurA/	3.95974e-66	-2.15522	0.028	0.125	6.54743e-62	PURA	PurA/
1052	Nvec-vc1.1-XM-048725821.1	472.467	-0.700847	0.192547	-3.63988	0.00027277	0.000765683	DYNLT1	Tctex-1/	3.28783e-188	-1.09573	0.366	0.656	5.43643e-184	DYNLT1	Tctex-1/
1053	Nvec-vc1.1-XM-032380557.2	186.155	-1.301	0.276609	-4.70338	2.55883e-06	9.54519e-06		cobW/	4.29889e-106	-1.70876	0.078	0.25	7.10821e-102		cobW/
1054	Nvec-vc1.1-XM-001631635.3	1045.85	0.491132	0.1637	3.0002	0.002698	0.00633551	LIX1L	LIX1/	4.7975e-28	-0.571294	0.256	0.361	7.93266e-24	LIX1L	LIX1/
1055	Nvec-vc1.1-XM-048725214.1	52.7357	-2.7751	0.551872	-5.02852	4.94287e-07	2.00735e-06	ABCB8	ABC_membrane/ABC_tran/	4.11147e-14	-1.14337	0.029	0.064	6.79831e-10	ABCB8	ABC_membrane/ABC_tran/
1056	Nvec-vc1.1-XM-032380528.2	1771.99	1.83832	0.143798	12.7841	2.01202e-37	3.1472e-36	PTPN11	SH2/SH2/Y_phosphatase/	1.32596e-112	1.73421	0.245	0.092	2.19247e-108	PTPN11	SH2/SH2/Y_phosphatase/	PTPN11
1057	Nvec-vc1.1-XM-001631596.3	2021.11	0.980576	0.139891	7.00955	2.39085e-12	1.52438e-11	SSR3	TRAP-gamma/	1.00413e-15	0.134162	0.949	0.935	1.66033e-11	SSR3	TRAP-gamma/
1058	Nvec-vc1.1-XM-001631595.3	423.515	1.0686	0.202626	5.27373	1.33678e-07	5.78943e-07	SSU72	Ssu72/	2.1321e-09	-0.311774	0.259	0.318	3.52542e-05	SSU72	Ssu72/
1059	Nvec-vc1.1-XM-032380543.2	27.0598	-2.07576	0.71953	-2.88488	0.0039156	0.00887035	NAA38	LSM/	4.35015e-14	-1.3002	0.022	0.054	7.19297e-10	NAA38	LSM/
1060	Nvec-vc1.1-XM-032380541.2	1137.89	-0.362262	0.163417	-2.21679	0.0266374	0.0497804	LPP	LIM/LIM/LIM/	3.6836e-72	-0.841302	0.282	0.46	6.09083e-68	LPP	LIM/LIM/LIM/
1061	Nvec-vc1.1-XM-032380533.2	543.984	-1.09003	0.208828	-5.21976	1.79158e-07	7.64859e-07	RAP1GDS1	ubiquitin/Arm/	2.5976e-06	-0.746161	0.033	0.055	0.0429513	RAP1GDS1	ubiquitin/Arm/
1062	Nvec-vc1.1-XM-032380511.2	5618.75	0.66614	0.131004	5.08487	3.67876e-07	1.51816e-06			1.08327e-18	2.44845	0.027	0.005	1.79119e-14
1063	Nvec-vc1.1-XM-048725756.1	587.316	0.6682	0.183252	3.64634	0.000266004	0.000748659	HMCN1	VWC/fn2/TSP_1/TSP_1/TSP_1/TSP_1/TSP_1/TSP_1/TSP_1/TSP_1/TSP_1/TSP_1/TSP_1/TSP_1/TSP_1/TSP_1/TSP_1/TSP_1/TSP_1/TSP_1/TSP_1/TSP_1/TSP_1/TSP_1/TSP_1/TSP_1/TSP_1/TSP_1/TSP_1/TSP_1/TSP_1/TSP_1/TSP_1/TSP_1/VWA/TSP_1/VWA/VWA/Laminin_G_3/GLEYA/GON/	1.4311e-19	-3.4709	0.006	0.03	2.36633e-15	HMCN1	VWC/fn2/TSP_1/TSP_1/TSP_1/TSP_1/TSP_1/TSP_1/TSP_1/TSP_1/TSP_1/TSP_1/TSP_1/TSP_1/TSP_1/TSP_1/TSP_1/TSP_1/TSP_1/TSP_1/TSP_1/TSP_1/TSP_1/TSP_1/TSP_1/TSP_1/TSP_1/TSP_1/TSP_1/TSP_1/TSP_1/TSP_1/TSP_1/TSP_1/VWA/TSP_1/VWA/VWA/Laminin_G_3/GLEYA/GON/
1064	Nvec-vc1.1-XM-001632369.3	208.921	1.32127	0.250501	5.27452	1.33102e-07	5.76742e-07			1.67443e-54	-1.16168	0.116	0.24	2.76867e-50
1065	Nvec-vc1.1-XM-001632411.3	906.182	0.661244	0.164566	4.01811	5.86678e-05	0.0001824	ALDH4A1	Aldedh/	4.07092e-22	-0.893569	0.078	0.144	6.73126e-18	ALDH4A1	Aldedh/
1066	Nvec-vc1.1-XM-032369021.2	492.511	0.483989	0.202483	2.39027	0.016836	0.0330965			4.93748e-08	0.612334	0.092	0.063	0.000816412
1067	Nvec-vc1.1-XM-001632373.3	58.0537	-3.8762	0.651081	-5.95348	2.62501e-09	1.33247e-08			2.4646e-24	-0.666957	0.179	0.27	4.07521e-20
1068	Nvec-vc1.1-XM-001632416.3	79.9835	-1.87558	0.414635	-4.52345	6.08406e-06	2.16549e-05	BBOX1	GBBH-like_N/TauD/	5.51383e-07	-0.951106	0.021	0.04	0.00911712	BBOX1	GBBH-like_N/TauD/
1069	Nvec-vc1.1-XM-001632417.3	82.4937	-0.944244	0.380909	-2.47893	0.0131779	0.0266065	BBOX1	GBBH-like_N/TauD/	9.28142e-20	-2.08618	0.009	0.039	1.53468e-15	BBOX1	GBBH-like_N/TauD/
1070	Nvec-vc1.1-XM-001632392.3	8357.55	0.594906	0.129516	4.59331	4.36264e-06	1.58112e-05	CLSTN2	Laminin_G_3/	4.22345e-13	0.191951	0.469	0.467	6.98347e-09	CLSTN2	Laminin_G_3/
1071	Nvec-vc1.1-XM-001632421.3	1944.55	4.59568	0.160167	28.693	4.66753e-181	3.59126e-179	RAB10	Ras/	3.24043e-209	2.26049	0.31	0.082	5.35804e-205	RAB10	Ras/	RAB10
1072	Nvec-vc1.1-XM-001632422.3	985.899	4.05025	0.218368	18.5478	8.49601e-77	2.59607e-75	RAB1B	Ras/	1.41449e-167	1.93484	0.306	0.099	2.33885e-163	RAB1B	Ras/	RAB1B
1073	Nvec-vc1.1-XM-001632402.3	108.115	1.3144	0.334863	3.92518	8.66663e-05	0.000263642		FA_desaturase/	1.25258e-10	-4.14471	0	0.01	2.07114e-06		FA_desaturase/
1074	Nvec-vc1.1-XM-048725463.1	130.252	-0.883945	0.323873	-2.72929	0.00634704	0.0137633	BYSL	Bystin/	1.80475e-14	-0.627127	0.089	0.141	2.98415e-10	BYSL	Bystin/
1075	Nvec-vc1.1-XM-032381424.2	1173.58	1.19593	0.152679	7.83298	4.76445e-15	3.59142e-14	EFNB2	Ephrin/	5.74926e-17	0.728653	0.141	0.095	9.50641e-13	EFNB2	Ephrin/
1076	Nvec-vc1.1-XM-001632426.3	2203.69	4.53305	0.181552	24.9683	1.35057e-137	7.37029e-136			2.24081e-245	3.21973	0.244	0.031	3.70517e-241
1077	Nvec-vc1.1-XM-001632405.3	179.112	0.931363	0.268785	3.46508	0.000530065	0.00141602	CDKAL1	UPF0004/Radical_SAM/TRAM/	1.46487e-14	-0.6994	0.088	0.141	2.42217e-10	CDKAL1	UPF0004/Radical_SAM/TRAM/
1078	Nvec-vc1.1-XM-032381423.2	1305.77	6.20507	0.209075	29.6786	1.4485e-193	1.21283e-191			1.03557e-177	2.60423	0.227	0.042	1.71231e-173
1079	Nvec-vc1.1-XM-032382760.2	222.465	-1.73326	0.268404	-6.45765	1.06343e-10	6.0609e-10		RAM/	2.18635e-106	-0.60195	0.632	0.803	3.61513e-102		RAM/
1080	Nvec-vc1.1-XM-001633477.3	1409.42	-0.94843	0.191686	-4.94785	7.50394e-07	2.98203e-06	ANP32A	LRR_9/	5.8852e-134	-0.801445	0.528	0.739	9.73119e-130	ANP32A	LRR_9/
1081	Nvec-vc1.1-XM-032382733.2	328.655	-0.660897	0.220384	-2.99885	0.00271001	0.00636284	PSAT1	Aminotran_5/	1.83249e-71	-0.855432	0.264	0.44	3.03002e-67	PSAT1	Aminotran_5/
1082	Nvec-vc1.1-XM-032382788.2	989.356	4.58781	0.179199	25.6017	1.46113e-144	8.63583e-143	KLHL28	BTB/BACK/	6.95746e-24	1.11319	0.108	0.054	1.15042e-19	KLHL28	BTB/BACK/	KLHL28
1083	Nvec-vc1.1-XM-001633484.3	553.817	-0.863949	0.187163	-4.61601	3.91181e-06	1.42773e-05	RBPJ	LAG1-DNAbind/BTD/	7.8136e-13	-0.814961	0.075	0.118	1.29198e-08	RBPJ	LAG1-DNAbind/BTD/
1084	Nvec-vc1.1-XM-032382781.2	416.942	-1.24085	0.204447	-6.06929	1.28474e-09	6.70068e-09	UBE4B	Ufd2P_core/U-box/	1.13495e-06	-0.589981	0.05	0.077	0.0187664	UBE4B	Ufd2P_core/U-box/
1085	Nvec-vc1.1-XM-032382759.2	71.9204	2.48377	0.43348	5.72983	1.00529e-08	4.8713e-08		CD20/	5.27099e-41	4.22407	0.032	0.002	8.71558e-37		CD20/
1086	Nvec-vc1.1-XM-032382712.2	93.4361	-2.0487	0.391501	-5.23295	1.66828e-07	7.14495e-07	RFX7	RFX5_N/RFX_DNA_binding/	5.19182e-10	-0.694542	0.058	0.095	8.58467e-06	RFX7	RFX5_N/RFX_DNA_binding/
1087	Nvec-vc1.1-XM-001633450.3	9949.82	0.890962	0.130311	6.8372	8.0757e-12	5.01239e-11	RPS27	Ribosomal_S27e/	6.2398e-81	0.281734	0.998	0.997	1.03175e-76	RPS27	Ribosomal_S27e/
1088	Nvec-vc1.1-XM-048725190.1	3815.12	4.27501	0.14785	28.9146	7.83054e-184	6.13548e-182	PLEKHM2	RUN/PH/	2.1029e-204	2.60548	0.258	0.051	3.47715e-200	PLEKHM2	RUN/PH/	PLEKHM2
1089	Nvec-vc1.1-XM-001633494.3	452.79	1.40744	0.215606	6.52786	6.67152e-11	3.87606e-10		DDE_1/	9.3994e-46	1.93916	0.09	0.026	1.55419e-41		DDE_1/
1090	Nvec-vc1.1-XM-001633454.3	554.439	1.44883	0.187554	7.72489	1.1195e-14	8.24584e-14	OSBP	Oxysterol_BP/	3.38719e-11	-0.631335	0.087	0.133	5.60071e-07	OSBP	Oxysterol_BP/
1091	Nvec-vc1.1-XM-048725405.1	187.359	0.830578	0.293424	2.83064	0.0046455	0.0103576	ACCS	Aminotran_1_2/	5.49856e-09	-0.484812	0.084	0.122	9.09187e-05	ACCS	Aminotran_1_2/
1092	Nvec-vc1.1-XM-048724753.1	5862.33	5.6542	0.156853	36.0478	1.49057e-284	2.08692e-282			2.0288e-245	3.37582	0.241	0.031	3.35462e-241
1093	Nvec-vc1.1-XM-001633456.3	1178.19	2.31995	0.205966	11.2637	1.98188e-29	2.58416e-28	RER1	Rer1/	6.08528e-53	-0.582948	0.422	0.579	1.0062e-48	RER1	Rer1/
1094	Nvec-vc1.1-XM-032382784.2	20.3632	2.36148	0.779516	3.02942	0.00245024	0.00579193	CHRD	VWC/CHRD/VWC/VWC/VWC/	1.15738e-20	-1.16529	0.058	0.114	1.91373e-16	CHRD	VWC/CHRD/VWC/VWC/VWC/
1095	Nvec-vc1.1-XM-032382763.2	2784.43	1.09308	0.135006	8.09654	5.65441e-16	4.5081e-15	SPSB1	SPRY/SOCS_box/	2.35306e-12	-0.518221	0.179	0.176	3.89079e-08	SPSB1	SPRY/SOCS_box/
1096	Nvec-vc1.1-XM-001633457.3	367.45	2.68858	0.236189	11.3832	5.07172e-30	6.70512e-29	HSD17B12	adh_short/	1.02925e-26	0.986399	0.144	0.077	1.70187e-22	HSD17B12	adh_short/
1097	Nvec-vc1.1-XM-032382761.2	2755.65	6.83396	0.181809	37.5887	0	0	CNTN1	fn3/	0	3.66318	0.407	0.033	0	CNTN1	fn3/	CNTN1
1098	Nvec-vc1.1-XM-001633505.3	118.216	-1.93855	0.357997	-5.41498	6.12942e-08	2.7559e-07	YEATS4	YEATS/	7.73343e-20	-0.754266	0.101	0.168	1.27872e-15	YEATS4	YEATS/
1099	Nvec-vc1.1-XM-048725640.1	436.193	3.57122	0.221461	16.1257	1.68262e-58	3.8839e-57	CDH24		6.31355e-17	4.08891	0.012	0.001	1.04395e-12	CDH24		CDH24
1100	Nvec-vc1.1-XM-032382754.2	249.471	0.989663	0.235484	4.20267	2.63784e-05	8.63822e-05	SLC17A9	MFS_1/	1.25781e-14	-1.22318	0.033	0.067	2.07979e-10	SLC17A9	MFS_1/
1101	Nvec-vc1.1-XM-032382746.2	475.555	-1.26129	0.216691	-5.82066	5.86156e-09	2.89619e-08	SLC7A2	AA_permease_2/AA_permease_C/	7.55027e-13	-0.923136	0.048	0.085	1.24844e-08	SLC7A2	AA_permease_2/AA_permease_C/
1102	Nvec-vc1.1-XM-001633509.3	22.2256	-1.74926	0.752429	-2.32482	0.0200815	0.0387322	SDR16C5	adh_short/	2.5345e-12	-0.818493	0.053	0.094	4.19079e-08	SDR16C5	adh_short/
1103	Nvec-vc1.1-XM-001633510.3	581.508	2.94483	0.189298	15.5566	1.43436e-54	3.11313e-53	MARCHF1	RINGv/	4.15046e-153	4.08891	0.147	0.016	6.86278e-149	MARCHF1	RINGv/	MARCHF1
1104	Nvec-vc1.1-XM-032382719.2	326.374	-1.20906	0.231134	-5.231	1.68597e-07	7.21575e-07	TP63	P53/P53_tetramer/	1.58066e-06	-0.459878	0.096	0.131	0.0261362	TP63	P53/P53_tetramer/
1105	Nvec-vc1.1-XM-032382740.1	258.462	-0.766522	0.257677	-2.97474	0.00293233	0.00683224	SMU1	LisH_TPL/WD40/WD40/WD40/WD40/WD40/	7.5499e-20	-0.554003	0.179	0.261	1.24838e-15	SMU1	LisH_TPL/WD40/WD40/WD40/WD40/WD40/
1106	Nvec-vc1.1-XM-001633465.3	117.46	-1.0981	0.35902	-3.05859	0.00222379	0.00529845	MIF4GD	MIF4G/	4.1703e-18	-0.58428	0.14	0.211	6.89559e-14	MIF4GD	MIF4G/
1107	Nvec-vc1.1-XM-032382741.2	946.988	0.555705	0.161483	3.44126	0.000579021	0.00153648	TPI1	TIM/	2.02882e-13	-0.354755	0.283	0.358	3.35465e-09	TPI1	TIM/
1108	Nvec-vc1.1-XM-032382699.2	4965.82	-0.373226	0.140224	-2.66164	0.00777616	0.0165328	PRTG	I-set/I-set/Ig_3/Ig_3/fn3/fn3/fn3/fn3/fn3/	2.24353e-08	-0.393914	0.137	0.183	0.000370967	PRTG	I-set/I-set/Ig_3/Ig_3/fn3/fn3/fn3/fn3/fn3/
1109	Nvec-vc1.1-XM-001633470.3	134.708	-1.35601	0.317722	-4.26792	1.97301e-05	6.55151e-05			1.03944e-23	-3.04692	0.005	0.035	1.71872e-19
1110	Nvec-vc1.1-XM-001622536.3	159.012	-1.08817	0.294211	-3.69859	0.000216798	0.000622059	LZIC	ICAT/	2.98428e-41	-1.16205	0.086	0.182	4.93451e-37	LZIC	ICAT/
1111	Nvec-vc1.1-XM-001623060.3	51.0647	-1.19402	0.480556	-2.48466	0.0129676	0.0262222	ELP5	Elong_Iki1/	9.76219e-24	-0.714967	0.14	0.223	1.61418e-19	ELP5	Elong_Iki1/
1112	Nvec-vc1.1-XM-001623055.3	11518.3	0.990526	0.127782	7.75169	9.06758e-15	6.71362e-14	RPL4	Ribosomal_L4/Ribos_L4_asso_C/	7.63103e-49	0.245124	0.991	0.991	1.26179e-44	RPL4	Ribosomal_L4/Ribos_L4_asso_C/
1113	Nvec-NVE17753	332.417	-1.48819	0.223215	-6.66704	2.61007e-11	1.5643e-10		RIIa/	1.41977e-84	-3.40543	0.02	0.122	2.34759e-80		RIIa/
1114	Nvec-vc1.1-XM-048725308.1	296.873	-1.06494	0.22893	-4.6518	3.29043e-06	1.21317e-05	LRRC74A	LRR_6/LRR_6/LRR_6/LRR_6/LRR_6/LRR_6/LRR_6/EF-hand_7/	4.98653e-08	-1.44091	0.011	0.026	0.000824523	LRRC74A	LRR_6/LRR_6/LRR_6/LRR_6/LRR_6/LRR_6/LRR_6/EF-hand_7/
1115	Nvec-vc1.1-XM-001623057.3	1231.83	1.9555	0.164904	11.8584	1.94598e-32	2.71785e-31			2.06932e-18	0.27573	0.51	0.516	3.42161e-14
1116	Nvec-vc1.1-XM-032370147.2	1310.76	2.1232	0.150694	14.0895	4.40701e-45	8.20896e-44			1.00596e-45	1.06336	0.248	0.144	1.66335e-41
1117	Nvec-vc1.1-XM-032370148.2	91.3738	-1.64058	0.403148	-4.06941	4.71327e-05	0.000148867			1.35199e-06	-0.460043	0.087	0.121	0.0223552
1118	Nvec-vc1.1-XM-001626859.3	36.4189	-2.05445	0.605802	-3.39129	0.000695653	0.00182076	MGAT3	Glyco_transf_17/	8.12979e-17	-1.79312	0.011	0.04	1.34426e-12	MGAT3	Glyco_transf_17/
1119	Nvec-vc1.1-XM-048725234.1	811.667	2.07522	0.207764	9.98833	1.71442e-23	1.85459e-22	PSTPIP1	FCH/SH3_9/	2.33051e-53	1.70866	0.125	0.042	3.8535e-49	PSTPIP1	FCH/SH3_9/	PSTPIP1
1120	Nvec-vc1.1-XM-048725797.1	3755.4	5.50505	0.150935	36.4731	2.96046e-291	4.43575e-289			2.76877e-35	1.60559	0.091	0.033	4.57816e-31
1121	Nvec-vc1.1-XM-048725016.1	164.534	-2.54686	0.338258	-7.52936	5.09898e-14	3.61093e-13	ESPNL	Ank_5/Ank_2/Ank_4/	4.79858e-08	-1.50694	0.009	0.025	0.000793445	ESPNL	Ank_5/Ank_2/Ank_4/
1122	Nvec-vc1.1-XM-048725501.1	128.473	-2.10092	0.343479	-6.11658	9.56033e-10	5.03081e-09		EPTP/EPTP/	1.56022e-54	6.1593	0.035	0.001	2.57983e-50		EPTP/EPTP/
1123	Nvec-vc1.1-XM-048725167.1	113.386	1.64153	0.336678	4.87566	1.08446e-06	4.2359e-06		Insulin/	2.64121e-72	4.11114	0.059	0.003	4.36724e-68		Insulin/
1124	Nvec-vc1.1-XM-001626849.3	278.318	-0.96855	0.241559	-4.00958	6.08277e-05	0.000188703	GMPS	GATase/NAD_synthase/GMP_synt_C/GMP_synt_C/	5.36787e-09	-0.458822	0.141	0.186	8.87578e-05	GMPS	GATase/NAD_synthase/GMP_synt_C/GMP_synt_C/
1125	Nvec-vc1.1-XM-048725730.1	580.862	0.747405	0.1823	4.09987	4.13379e-05	0.000131832	CCNL2	Cyclin_N/Cyclin_C/	1.0397e-07	-0.219659	0.358	0.416	0.00171915	CCNL2	Cyclin_N/Cyclin_C/
1126	Nvec-vc1.1-XM-001626868.3	726.894	1.95728	0.170938	11.4502	2.34587e-30	3.12801e-29			4.27179e-07	0.866517	0.045	0.025	0.0070634
1127	Nvec-vc1.1-XM-048724695.1	91.0979	-1.47827	0.393018	-3.76133	0.000169016	0.000492654	PEX5	TPR_16/	1.88132e-09	-0.65152	0.049	0.081	3.11076e-05	PEX5	TPR_16/
1128	Nvec-vc1.1-XM-032364984.2	2835.27	1.2064	0.141189	8.54455	1.29043e-17	1.10707e-16	OAZ1	ODC_AZ/	2.10253e-137	-0.671185	0.618	0.82	3.47653e-133	OAZ1	ODC_AZ/
1129	Nvec-vc1.1-XM-032365013.2	167.88	-0.888888	0.309258	-2.87426	0.00404979	0.00914281	SNRPA	RRM_1/RRM_1/	3.23637e-129	-1.04329	0.295	0.537	5.35134e-125	SNRPA	RRM_1/RRM_1/
1130	Nvec-vc1.1-XM-032364893.2	978.673	-1.48161	0.186738	-7.93417	2.11915e-15	1.63198e-14	PDLIM5	PDZ/LIM/Tropomyosin/	3.58815e-25	-0.647362	0.173	0.265	5.933e-21	PDLIM5	PDZ/LIM/Tropomyosin/
1131	Nvec-vc1.1-XM-001639851.3	113.205	-2.61624	0.408432	-6.40557	1.49813e-10	8.43704e-10	C1orf74	DUF4504/	2.39998e-07	-0.963249	0.021	0.042	0.00396837	C1orf74	DUF4504/
1132	Nvec-vc1.1-XM-001639778.3	573.07	1.7528	0.181484	9.65815	4.53972e-22	4.66564e-21	SORD	ADH_N/ADH_zinc_N/	5.14492e-12	0.909077	0.034	0.015	8.50712e-08	SORD	ADH_N/ADH_zinc_N/
1133	Nvec-vc1.1-XM-001639779.3	612.965	-0.764897	0.187822	-4.07246	4.65192e-05	0.000147174	KIAA2013	DUF2152/	7.55821e-10	-0.520151	0.093	0.136	1.24975e-05	KIAA2013	DUF2152/
1134	Nvec-vc1.1-XM-032364970.2	87.5577	-2.37101	0.420846	-5.6339	1.76176e-08	8.34745e-08	VPS18	Pep3_Vps18/Clathrin/	2.03676e-17	-1.56907	0.017	0.05	3.36778e-13	VPS18	Pep3_Vps18/Clathrin/
1135	Nvec-vc1.1-XM-001639785.3	2409.6	3.04468	0.417332	7.29557	2.97397e-13	2.01023e-12	SVEP1	Pentaxin/	1.67717e-282	7.48746	0.18	0.004	2.7732e-278	SVEP1	Pentaxin/	SVEP1
1136	Nvec-vc1.1-XM-032365096.2	683.273	-1.17405	0.181675	-6.46236	1.03083e-10	5.88492e-10	RFX6	RFX_DNA_binding/	1.22789e-20	-1.54762	0.021	0.062	2.03031e-16	RFX6	RFX_DNA_binding/
1137	Nvec-vc1.1-XM-001639869.3	7918.75	2.23341	0.128073	17.4385	4.20667e-68	1.12624e-66		Aerolysin/	4.72922e-76	3.30794	0.091	0.016	7.81977e-72		Aerolysin/
1138	Nvec-vc1.1-XM-032365048.2	297.971	-1.00045	0.229188	-4.36518	1.27016e-05	4.33392e-05	WDR70	WD40/WD40/WD40/	4.84719e-12	-0.80078	0.084	0.128	8.01483e-08	WDR70	WD40/WD40/WD40/
1139	Nvec-vc1.1-XM-001639797.3	1151.01	0.854042	0.153155	5.57632	2.45656e-08	1.15023e-07	YIPF3		8.76088e-30	-0.914686	0.136	0.221	1.44861e-25	YIPF3
1140	Nvec-vc1.1-XM-048724504.1	2262.99	0.960821	0.167119	5.74934	8.95946e-09	4.35629e-08	MALRD1	fn2/MAM/MAM/MAM/MAM/MAM/MAM/MAM/MAM/MAM/MAM/MAM/MAM/MAM/MAM/MAM/MAM/MAM/MAM/MAM/MAM/MAM/MAM/MAM/MAM/Trefoil/Trefoil/MAM/MAM/MAM/MAM/Ldl_recept_a/MAM/Ldl_recept_a/MAM/Ldl_recept_a/MAM/Ldl_recept_a/MAM/MAM/MAM/Ldl_recept_a/MAM/Ldl_recept_a/MAM/MAM/Ldl_recept_a/MAM/Ldl_recept_a/MAM/Ldl_recept_a/MAM/MAM/Ldl_recept_a/MAM/MAM/MAM/MAM/Ldl_recept_a/Ldl_recept_a/	5.20144e-13	2.06337	0.024	0.007	8.60059e-09	MALRD1	fn2/MAM/MAM/MAM/MAM/MAM/MAM/MAM/MAM/MAM/MAM/MAM/MAM/MAM/MAM/MAM/MAM/MAM/MAM/MAM/MAM/MAM/MAM/MAM/MAM/Trefoil/Trefoil/MAM/MAM/MAM/MAM/Ldl_recept_a/MAM/Ldl_recept_a/MAM/Ldl_recept_a/MAM/Ldl_recept_a/MAM/MAM/MAM/Ldl_recept_a/MAM/Ldl_recept_a/MAM/MAM/Ldl_recept_a/MAM/Ldl_recept_a/MAM/Ldl_recept_a/MAM/MAM/Ldl_recept_a/MAM/MAM/MAM/MAM/Ldl_recept_a/Ldl_recept_a/
1141	Nvec-vc1.1-XM-032365042.2	55.0984	-1.24641	0.480198	-2.59561	0.0094423	0.0197024		7tm_7/	2.69715e-07	-1.30341	0.011	0.026	0.00445974		7tm_7/
1142	Nvec-vc1.1-XM-048724505.1	4.22976	4.75238	2.06453	2.30192	0.0213399	0.0409052			7.38394e-10	2.25118	0.013	0.002	1.22093e-05
1143	Nvec-vc1.1-XM-001639804.3	662.406	1.16713	0.211684	5.51354	3.51688e-08	1.62181e-07	SRXN1	ParBc/	2.89667e-28	3.72213	0.024	0.002	4.78965e-24	SRXN1	ParBc/	SRXN1
1144	Nvec-vc1.1-XM-032365079.2	862.202	-2.82118	0.538433	-5.23961	1.60919e-07	6.90444e-07			1.04707e-15	3.80512	0.013	0.001	1.73134e-11
1145	Nvec-vc1.1-XM-001639806.3	872.519	2.09797	0.173968	12.0595	1.72745e-33	2.47538e-32	FER	FCH/SH2/Pkinase_Tyr/	1.30112e-23	1.21222	0.092	0.041	2.15141e-19	FER	FCH/SH2/Pkinase_Tyr/	FER
1146	Nvec-vc1.1-XM-032364946.2	826.486	-0.630576	0.165936	-3.80011	0.000144631	0.00042616	COMP	LRR_8/LRR_8/LRR_8/LRR_5/LRR_8/LRR_8/LRR_8/cEGF/EGF_CA/TSP_3/TSP_3/TSP_3/TSP_3/TSP_3/TSP_3/TSP_C/Laminin_G_3/	8.47536e-07	-0.890761	0.018	0.036	0.014014	COMP	LRR_8/LRR_8/LRR_8/LRR_5/LRR_8/LRR_8/LRR_8/cEGF/EGF_CA/TSP_3/TSP_3/TSP_3/TSP_3/TSP_3/TSP_3/TSP_C/Laminin_G_3/
1147	Nvec-vc1.1-XM-001639881.3	148.793	-1.07952	0.300144	-3.59666	0.000322331	0.000892051	GLCE	C5-epim_C/	7.60982e-08	-0.776885	0.037	0.064	0.00125828	GLCE	C5-epim_C/
1148	Nvec-vc1.1-XM-001639883.3	206.62	1.29799	0.30851	4.2073	2.58443e-05	8.4698e-05	MITD1	MIT/MIT_C/	1.29625e-30	1.16866	0.116	0.057	2.14335e-26	MITD1	MIT/MIT_C/	MITD1
1149	Nvec-vc1.1-XM-048725023.1	9.94006	2.64039	1.11596	2.36603	0.0179799	0.0350507	VIT	VWA/	1.128e-07	1.97121	0.014	0.004	0.00186515	VIT	VWA/	VIT
1150	Nvec-vc1.1-XM-001639886.3	429.972	-0.477458	0.213142	-2.24009	0.025085	0.0472411	SLC25A11	Mito_carr/Mito_carr/Mito_carr/	2.09812e-107	-1.70035	0.092	0.269	3.46924e-103	SLC25A11	Mito_carr/Mito_carr/Mito_carr/
1151	Nvec-vc1.1-XM-032364876.2	337.137	-1.51065	0.22298	-6.77481	1.24566e-11	7.64538e-11	SYT14	C2/C2/	8.23049e-21	-1.35208	0.029	0.074	1.36091e-16	SYT14	C2/C2/
1152	Nvec-vc1.1-XM-048724740.1	246.372	-1.206	0.278539	-4.32974	1.49282e-05	5.0503e-05	SEC62	Sec62/	1.20384e-29	-0.591966	0.228	0.336	1.99056e-25	SEC62	Sec62/
1153	Nvec-vc1.1-XM-001639892.3	2234.4	1.97302	0.152521	12.936	2.81859e-38	4.51635e-37			3.63041e-08	0.688238	0.08	0.05	0.000600288
1154	Nvec-vc1.1-XM-032364921.2	299.464	1.53945	0.227813	6.75749	1.40401e-11	8.58952e-11	AGTRAP	AGTRAP/	2.15933e-43	1.0208	0.21	0.118	3.57045e-39	AGTRAP	AGTRAP/	AGTRAP
1155	Nvec-vc1.1-XM-032364881.2	992.653	2.67386	0.175732	15.2155	2.78919e-52	5.88903e-51	MOB3B	Mob1_phocein/	4.42528e-103	1.59505	0.249	0.099	7.3172e-99	MOB3B	Mob1_phocein/	MOB3B
1156	Nvec-vc1.1-XM-048725825.1	43.0111	-1.55969	0.537252	-2.90309	0.00369504	0.00842206	CWF19L1	CwfJ_C_1/CwfJ_C_2/	8.29543e-12	-0.646595	0.057	0.097	1.37165e-07	CWF19L1	CwfJ_C_1/CwfJ_C_2/
1157	Nvec-vc1.1-XM-001639829.3	12519.7	1.42619	0.139559	10.2192	1.62605e-24	1.82248e-23	RPS11	Ribosomal_S17_N/Ribosomal_S17/	2.86358e-67	0.260679	0.996	0.996	4.73493e-63	RPS11	Ribosomal_S17_N/Ribosomal_S17/
1158	Nvec-vc1.1-XM-032364895.2	1197.57	-0.822128	0.172324	-4.77082	1.83481e-06	6.95373e-06	CRACR2A	EF-hand_7/EF-hand_7/Ras/	2.91814e-28	-1.10538	0.064	0.135	4.82515e-24	CRACR2A	EF-hand_7/EF-hand_7/Ras/
1159	Nvec-vc1.1-XM-048725133.1	41.1699	3.46255	0.564348	6.13548	8.49025e-10	4.48706e-09	PTPRF	Y_phosphatase/	7.27147e-08	-0.699462	0.043	0.072	0.00120234	PTPRF	Y_phosphatase/
1160	Nvec-vc1.1-XM-001639910.3	97.0709	-0.807981	0.356482	-2.26654	0.0234182	0.0444599	TMEM222	DUF778/DUF778/	3.5366e-08	-1.76027	0.005	0.017	0.000584776	TMEM222	DUF778/DUF778/
1161	Nvec-vc1.1-XM-032365001.2	92.4272	-3.14445	0.455268	-6.90681	4.95659e-12	3.10806e-11	LEKR1		2.89147e-16	-0.945897	0.051	0.098	4.78104e-12	LEKR1
1162	Nvec-vc1.1-XM-048724569.1	528.602	0.791267	0.191851	4.12438	3.71729e-05	0.000119396	SLC39A14	Zip/	2.51974e-11	-0.657642	0.09	0.134	4.16639e-07	SLC39A14	Zip/
1163	Nvec-vc1.1-XM-001639914.3	13.7146	-2.74211	1.1054	-2.48064	0.0131146	0.0264849	H6PD	G6PD_N/G6PD_C/Glucosamine_iso/	5.45164e-08	-0.956605	0.023	0.045	0.000901429	H6PD	G6PD_N/G6PD_C/Glucosamine_iso/
1164	Nvec-vc1.1-XM-048724577.1	1007.74	2.04181	0.169336	12.0578	1.76473e-33	2.52457e-32	M6PR	Man-6-P_recep/	7.72822e-27	0.414295	0.38	0.334	1.27786e-22	M6PR	Man-6-P_recep/
1165	Nvec-vc1.1-XM-032363555.2	53.032	-1.46801	0.502696	-2.92027	0.00349726	0.00800867			2.71372e-20	-0.561297	0.177	0.259	4.48713e-16
1166	Nvec-vc1.1-XM-032363596.2	486.821	-0.807867	0.193273	-4.17992	2.91615e-05	9.50042e-05	MAGOHB	Mago_nashi/	3.3408e-242	-0.748067	0.824	0.93	5.52401e-238	MAGOHB	Mago_nashi/
1167	Nvec-vc1.1-XM-048725256.1	504.381	2.4751	0.201865	12.2612	1.4637e-34	2.14789e-33	TTC3	TPR_8/zf-RING_2/	1.85594e-24	0.947424	0.141	0.076	3.0688e-20	TTC3	TPR_8/zf-RING_2/
1168	Nvec-vc1.1-XM-032363561.2	5922.1	1.55488	0.152363	10.2051	1.88205e-24	2.1025e-23			1.44479e-155	1.95792	0.316	0.124	2.38895e-151
1169	Nvec-vc1.1-XM-048725417.1	29498.8	0.856862	0.161968	5.29033	1.22096e-07	5.31647e-07	OIT3		2.08564e-49	-1.28669	0.105	0.221	3.44861e-45	OIT3
1170	Nvec-vc1.1-XM-032363373.2	20990.2	0.306034	0.131633	2.3249	0.0200774	0.0387322	CALM3	EF-hand_7/EF-hand_7/	7.15383e-285	-1.00249	0.897	0.946	1.18289e-280	CALM3	EF-hand_7/EF-hand_7/
1171	Nvec-vc1.1-XM-032363372.2	583.898	1.42411	0.187462	7.59679	3.03559e-14	2.17495e-13			2.98143e-85	4.17998	0.069	0.004	4.9298e-81
1172	Nvec-vc1.1-XM-001638536.3	1794.23	1.35239	0.144437	9.36315	7.73933e-21	7.567e-20	CSNK1A1	Pkinase/	4.4756e-51	-0.453015	0.486	0.641	7.4004e-47	CSNK1A1	Pkinase/
1173	Nvec-vc1.1-XM-048725211.1	76.7822	-1.1937	0.411743	-2.89914	0.00374186	0.00851628	TTC23	TPR_12/	7.68179e-14	-0.781981	0.061	0.106	1.27018e-09	TTC23	TPR_12/
1174	Nvec-vc1.1-XM-048724588.1	831.909	0.934425	0.165716	5.63873	1.71311e-08	8.12146e-08	DYM	Dymeclin/	1.50139e-15	-0.718446	0.096	0.152	2.48254e-11	DYM	Dymeclin/
1175	Nvec-vc1.1-XM-032363464.2	849.629	2.50201	0.177835	14.0693	5.86503e-45	1.08774e-43	SLC6A15	SNF/	4.4375e-23	-1.867	0.02	0.06	7.3374e-19	SLC6A15	SNF/
1176	Nvec-vc1.1-XM-032363425.2	887.698	-0.503956	0.166235	-3.03159	0.00243273	0.00575691	SLC6A15	SNF/	2.21308e-21	4.04237	0.017	0.001	3.65932e-17	SLC6A15	SNF/
1177	Nvec-vc1.1-XM-048724601.1	20.6027	-2.53606	0.859965	-2.94903	0.00318773	0.00737201	DUT	dUTPase/	1.42193e-42	-0.957617	0.14	0.254	2.35116e-38	DUT	dUTPase/
1178	Nvec-vc1.1-XM-001638606.3	218.857	-0.778957	0.269257	-2.89299	0.00381599	0.00866884	BLOC1S6	Snapin_Pallidin/	9.37924e-39	-1.18246	0.077	0.168	1.55086e-34	BLOC1S6	Snapin_Pallidin/
1179	Nvec-vc1.1-XM-001638542.3	475.253	0.852261	0.197307	4.31946	1.56409e-05	5.27886e-05	SLC17A9	MFS_1/	3.41858e-22	-1.00596	0.073	0.135	5.65262e-18	SLC17A9	MFS_1/
1180	Nvec-vc1.1-XM-048725316.1	380.94	4.7803	0.248636	19.2261	2.23934e-82	7.25809e-81	OTOA		2.3719e-74	3.11994	0.081	0.011	3.92193e-70	OTOA		OTOA
1181	Nvec-vc1.1-XM-048725321.1	12009.2	7.78444	0.148687	52.3545	0	0	GBP7	GBP/GBP_C/	1.25421e-227	3.58938	0.208	0.021	2.07384e-223	GBP7	GBP/GBP_C/	GBP7
1182	Nvec-vc1.1-XM-048725318.1	52481.3	6.5271	0.554063	11.7804	4.92329e-32	6.80378e-31	GBP6	GBP/GBP_C/	0	3.89556	0.452	0.044	0	GBP6	GBP/GBP_C/	GBP6
1183	Nvec-vc1.1-XM-048725326.1	113.134	-1.38047	0.340074	-4.05931	4.92177e-05	0.000154994	GRIK2	ANF_receptor/Lig_chan-Glu_bd/Lig_chan/	1.9998e-08	-1.47818	0.003	0.015	0.000330667	GRIK2	ANF_receptor/Lig_chan-Glu_bd/Lig_chan/
1184	Nvec-vc1.1-XM-032363375.2	2103.02	5.55943	0.165299	33.6326	5.59333e-248	6.54381e-246	UNC5C	TSP_1/ZU5/Death/	1.12167759484029e-312	4.30321	0.235	0.013	0	UNC5C	TSP_1/ZU5/Death/	UNC5C
1185	Nvec-vc1.1-XM-048725824.1	824.524	-2.16803	0.208285	-10.4089	2.25742e-25	2.59133e-24	CALML6	EF-hand_7/EF-hand_7/	1.34824e-268	-1.32981	0.374	0.71	2.22931e-264	CALML6	EF-hand_7/EF-hand_7/
1186	Nvec-vc1.1-XM-048725715.1	7868.23	2.95356	0.138928	21.2595	2.69009e-100	1.03958e-98	FBN2		3.05916e-53	3.72577	0.053	0.006	5.05832e-49	FBN2		FBN2
1187	Nvec-vc1.1-XM-001638621.3	68.054	-1.13935	0.468369	-2.43258	0.0149916	0.02988	PFDN1	Prefoldin_2/	4.32877e-125	-1.02826	0.291	0.529	7.15762e-121	PFDN1	Prefoldin_2/
1188	Nvec-vc1.1-XM-048725255.1	12.459	-4.85177	1.64604	-2.94755	0.00320308	0.0074045	FAM185A		5.01446e-08	-0.62047	0.055	0.086	0.000829141	FAM185A
1189	Nvec-vc1.1-XM-001638558.3	164.198	-0.956944	0.299114	-3.19926	0.0013778	0.0034172	TBATA	SPATIAL/	1.23853e-42	-0.919613	0.117	0.228	2.0479e-38	TBATA	SPATIAL/
1190	Nvec-vc1.1-XM-032363357.2	536.756	-1.00579	0.195016	-5.15749	2.50287e-07	1.05118e-06	A1CF	RRM_1/RRM_1/RRM_1/DND1_DSRM/	1.10981e-83	2.20267	0.162	0.052	1.83508e-79	A1CF	RRM_1/RRM_1/RRM_1/DND1_DSRM/
1191	Nvec-vc1.1-XM-032363356.2	268.803	-0.88959	0.239944	-3.7075	0.000209317	0.000601708	EFCAB6	EF-hand_8/EF-hand_11/EF-hand_8/EF-hand_7/	1.96387e-06	-0.567919	0.058	0.086	0.0324727	EFCAB6	EF-hand_8/EF-hand_11/EF-hand_8/EF-hand_7/
1192	Nvec-vc1.1-XM-032363386.2	253.989	-0.970452	0.245338	-3.95557	7.63516e-05	0.000234351		Ank_2/Ank_2/Ank_2/Ank_2/Ank/Ank_2/Ank_5/Ank_2/Ank_2/	1.21177e-13	-2.95791	0.002	0.019	2.00367e-09		Ank_2/Ank_2/Ank_2/Ank_2/Ank/Ank_2/Ank_5/Ank_2/Ank_2/
1193	Nvec-vc1.1-XM-032363422.2	451.543	-1.34174	0.203575	-6.59091	4.37133e-11	2.5756e-10	DPYS	Amidohydro_1/	4.44774e-120	-1.14553	0.216	0.445	7.35434e-116	DPYS	Amidohydro_1/
1194	Nvec-vc1.1-XM-001638627.3	825.672	0.476773	0.170405	2.79788	0.00514386	0.0113841	ADORA2A	7tm_1/	8.80984e-08	-1.1912	0.013	0.031	0.00145671	ADORA2A	7tm_1/
1195	Nvec-vc1.1-XM-032363349.2	155.42	-2.24005	0.335164	-6.68346	2.33358e-11	1.40649e-10	MICU1	EF-hand_5/EF-hand_8/	2.47463e-30	-1.01695	0.085	0.166	4.09179e-26	MICU1	EF-hand_5/EF-hand_8/
1196	Nvec-vc1.1-XM-032363350.2	314.844	-0.586319	0.222921	-2.63016	0.00853435	0.0180014	DLX2	Homeodomain/	1.62021e-15	-0.478612	0.173	0.243	2.67902e-11	DLX2	Homeodomain/
1197	Nvec-vc1.1-XM-032363327.2	676.151	-0.517552	0.173323	-2.98606	0.00282597	0.00660967	B4GALNT3	CHGN/	5.93795e-07	1.4941	0.019	0.008	0.00981841	B4GALNT3	CHGN/
1198	Nvec-vc1.1-XM-001638573.3	113.027	-1.7473	0.36942	-4.72983	2.24708e-06	8.43567e-06	WDR61	WD40/WD40/WD40/WD40/WD40/	4.76117e-16	-0.521179	0.146	0.213	7.87259e-12	WDR61	WD40/WD40/WD40/WD40/WD40/
1199	Nvec-vc1.1-XM-048724697.1	499.272	3.34684	0.208194	16.0756	3.78421e-58	8.66463e-57		RUN/	3.1399e-47	3.1478	0.05	0.006	5.19182e-43		RUN/
1200	Nvec-vc1.1-XM-048724698.1	491.866	0.772234	0.190053	4.06326	4.83915e-05	0.000152674	PLCH2	EF-hand_like/PI-PLC-X/PI-PLC-Y/C2/	1.05197e-07	1.67522	0.018	0.006	0.00173943	PLCH2	EF-hand_like/PI-PLC-X/PI-PLC-Y/C2/
1201	Nvec-vc1.1-XM-048725593.1	188.421	-2.83879	0.325964	-8.70889	3.06862e-18	2.7144e-17	MYBL1	Myb_DNA-binding/Myb_DNA-bind_6/Cmyb_C/	3.07063e-11	-0.556335	0.097	0.145	5.07728e-07	MYBL1	Myb_DNA-binding/Myb_DNA-bind_6/Cmyb_C/
1202	Nvec-vc1.1-XM-032363430.2	1138.77	2.93593	0.1864	15.7507	6.7967e-56	1.50381e-54		EamA/	3.09547e-45	1.45856	0.131	0.052	5.11836e-41		EamA/
1203	Nvec-vc1.1-XM-048725598.1	37.8769	-1.51998	0.590723	-2.57308	0.0100799	0.0208899	TMEM101	TMEM101/	2.76291e-43	-1.03965	0.109	0.218	4.56847e-39	TMEM101	TMEM101/
1204	Nvec-vc1.1-XM-001638646.3	132.92	-1.12986	0.32438	-3.48315	0.000495548	0.00133061	GRIK2	ANF_receptor/Lig_chan-Glu_bd/Lig_chan/	1.61096e-19	-1.73309	0.013	0.047	2.66372e-15	GRIK2	ANF_receptor/Lig_chan-Glu_bd/Lig_chan/
1205	Nvec-vc1.1-XM-001638647.3	104.106	-1.78052	0.381049	-4.67267	2.97304e-06	1.1011e-05			1.00271e-42	-1.62473	0.045	0.125	1.65799e-38
1206	Nvec-vc1.1-XM-048725366.1	127.779	-0.981969	0.327651	-2.99699	0.00272657	0.0063982	TLL1	CUB/	4.88581e-08	-1.4237	0.016	0.033	0.000807868	TLL1	CUB/
1207	Nvec-vc1.1-XM-048725389.1	565.142	2.78054	0.187843	14.8025	1.41236e-49	2.84152e-48	CGAS	Mab-21/	7.28714e-151	2.31903	0.219	0.048	1.20493e-146	CGAS	Mab-21/	CGAS
1208	Nvec-vc1.1-XM-048725386.1	386.043	2.70466	0.211793	12.7703	2.40109e-37	3.75234e-36	CGAS	Mab-21/	3.08884e-150	2.32328	0.214	0.045	5.1074e-146	CGAS	Mab-21/	CGAS
1209	Nvec-NVE125	31.2501	9.19664	1.55347	5.92005	3.21845e-09	1.62118e-08			3.60892e-54	2.84275	0.067	0.011	5.96735e-50
1210	Nvec-NVE124	1307.02	8.43984	0.321975	26.2127	1.90429e-151	1.19147e-149			2.09203e-28	3.10098	0.03	0.004	3.45917e-24
1211	Nvec-NVE123	676.208	7.78826	0.360279	21.6173	1.23466e-103	4.96218e-102			3.7861e-199	3.04628	0.231	0.04	6.26031e-195
1212	Nvec-vc1.1-XM-001642012.3	2400.34	6.25435	0.174516	35.8383	2.79923e-281	3.85594e-279	ADAR	z-alpha/dsrm/A_deamin/	1.68842e-58	1.91445	0.117	0.034	2.79181e-54	ADAR	z-alpha/dsrm/A_deamin/	ADAR
1213	Nvec-vc1.1-XM-001641894.3	503.274	1.03124	0.186735	5.52248	3.34256e-08	1.54392e-07	SRPRB	SRPRB/	2.62271e-39	-0.981081	0.122	0.227	4.33665e-35	SRPRB	SRPRB/
1214	Nvec-vc1.1-XM-048725266.1	1956.02	1.21946	0.156484	7.79289	6.54932e-15	4.90008e-14			2.72978e-10	1.77981	0.025	0.009	4.51369e-06
1215	Nvec-vc1.1-XM-032367589.2	1700.4	0.599682	0.152269	3.93831	8.20565e-05	0.0002506			3.66659e-14	-0.815225	0.065	0.112	6.0627e-10
1216	Nvec-vc1.1-XM-001641885.3	80.527	-1.34168	0.403144	-3.32804	0.000874601	0.00224952	IMPDH1	IMPDH/CBS/CBS/	6.41686e-24	-1.27087	0.041	0.095	1.06103e-19	IMPDH1	IMPDH/CBS/CBS/
1217	Nvec-vc1.1-XM-001641884.3	44.2177	-2.82111	0.601987	-4.68633	2.78148e-06	1.03194e-05	TEX55	DUF5582/	4.27572e-99	-1.40037	0.124	0.307	7.0699e-95	TEX55	DUF5582/
1218	Nvec-vc1.1-XM-001642002.3	103.184	-1.46229	0.35601	-4.10746	4.00033e-05	0.000127839	ACTL6B	Actin/	6.14987e-27	-0.643149	0.199	0.296	1.01688e-22	ACTL6B	Actin/
1219	Nvec-vc1.1-XM-032367461.2	786.071	8.95532	0.46852	19.1141	1.92848e-81	6.20346e-80	NID1	EGF_3/EGF_CA/EGF_CA/EGF_CA/EGF_CA/EGF_CA/EGF_CA/EGF_CA/EGF_CA/EGF_CA/EGF_CA/EGF_CA/EGF_3/EGF_CA/	3.37413e-300	3.77254	0.258	0.024	5.57913e-296	NID1	EGF_3/EGF_CA/EGF_CA/EGF_CA/EGF_CA/EGF_CA/EGF_CA/EGF_CA/EGF_CA/EGF_CA/EGF_CA/EGF_CA/EGF_3/EGF_CA/	NID1
1220	Nvec-vc1.1-XM-032367460.2	553.167	-1.20024	0.219345	-5.47192	4.45174e-08	2.0299e-07	MYL2	EF-hand_7/	1.10106e-62	-1.61326	0.059	0.173	1.82061e-58	MYL2	EF-hand_7/
1221	Nvec-vc1.1-XM-032367459.2	271.532	0.526296	0.227587	2.3125	0.0207502	0.0398881	FOLR3	Folate_rec/	8.6798e-35	-1.32894	0.054	0.13	1.43521e-30	FOLR3	Folate_rec/
1222	Nvec-vc1.1-XM-032367751.2	75.2737	1.59409	0.3967	4.01838	5.86009e-05	0.000182225			6.08215e-10	2.14662	0.015	0.003	1.00568e-05
1223	Nvec-vc1.1-XM-032367750.2	49.627	-2.01887	0.531275	-3.80004	0.000144671	0.000426203	C17orf49	Myb_DNA-binding/	1.35247e-105	-1.31564	0.167	0.366	2.23631e-101	C17orf49	Myb_DNA-binding/
1224	Nvec-vc1.1-XM-001641876.3	43.7481	-1.26387	0.528144	-2.39305	0.0167089	0.0328769	VEZT	Vezatin/	1.39943e-06	-0.880127	0.023	0.042	0.0231397	VEZT	Vezatin/
1225	Nvec-vc1.1-XM-048724961.1	488.495	-3.77451	0.270399	-13.9591	2.77081e-44	5.06727e-43	ANO7	PDZ/PDZ/PDZ/Anoct_dimer/Anoctamin/	7.6585e-11	-0.607024	0.076	0.119	1.26633e-06	ANO7	PDZ/PDZ/PDZ/Anoct_dimer/Anoctamin/
1226	Nvec-vc1.1-XM-001619739.3	42.7639	-1.68187	0.55691	-3.01999	0.0025278	0.00596125	PAQR9	HlyIII/	6.39749e-07	-0.939386	0.022	0.04	0.0105783	PAQR9	HlyIII/
1227	Nvec-vc1.1-XM-001641865.3	362.84	-0.74831	0.215273	-3.4761	0.000508763	0.00136253	PAQR9	HlyIII/	6.63316e-72	-1.08245	0.161	0.322	1.09679e-67	PAQR9	HlyIII/
1228	Nvec-vc1.1-XM-032367671.2	2863.18	7.9225	0.215841	36.7053	6.00776e-295	9.32895e-293	SCUBE2	EGF_3/EGF_CA/EGF_CA/EGF_CA/EGF_CA/EGF_CA/EGF_CA/EGF_CA/EGF_CA/EGF_CA/EGF_CA/EGF_CA/EGF_CA/EGF_CA/EGF_CA/EGF_CA/EGF_CA/EGF_CA/EGF_CA/EGF_CA/EGF_CA/EGF_CA/EGF_CA/EGF_CA/EGF_CA/EGF_CA/EGF_3/	3.84598e-214	3.81907	0.188	0.017	6.35932e-210	SCUBE2	EGF_3/EGF_CA/EGF_CA/EGF_CA/EGF_CA/EGF_CA/EGF_CA/EGF_CA/EGF_CA/EGF_CA/EGF_CA/EGF_CA/EGF_CA/EGF_CA/EGF_CA/EGF_CA/EGF_CA/EGF_CA/EGF_CA/EGF_CA/EGF_CA/EGF_CA/EGF_CA/EGF_CA/EGF_CA/EGF_CA/EGF_3/	SCUBE2
1229	Nvec-vc1.1-XM-048724594.1	1078.85	7.19935	0.260642	27.6216	6.12465e-168	4.30515e-166	SCUBE2	EGF_3/EGF_CA/EGF_CA/EGF_CA/EGF_CA/EGF_CA/EGF_CA/EGF_CA/EGF_CA/EGF_CA/EGF_CA/EGF_CA/EGF_3/	1.13427e-84	3.29904	0.085	0.009	1.87552e-80	SCUBE2	EGF_3/EGF_CA/EGF_CA/EGF_CA/EGF_CA/EGF_CA/EGF_CA/EGF_CA/EGF_CA/EGF_CA/EGF_CA/EGF_CA/EGF_3/	SCUBE2
1230	Nvec-vc1.1-XM-001641992.3	1076.3	4.99841	0.198639	25.1632	1.01235e-139	5.63257e-138	ADGRE5	EGF_3/EGF_CA/EGF_CA/EGF_CA/EGF_CA/EGF_CA/EGF_CA/EGF_CA/EGF_CA/EGF_CA/EGF_CA/EGF_CA/EGF_3/	2.65628e-52	2.56166	0.069	0.012	4.39216e-48	ADGRE5	EGF_3/EGF_CA/EGF_CA/EGF_CA/EGF_CA/EGF_CA/EGF_CA/EGF_CA/EGF_CA/EGF_CA/EGF_CA/EGF_CA/EGF_3/	ADGRE5
1231	Nvec-vc1.1-XM-001641991.3	153.011	4.78779	0.361525	13.2433	4.93292e-40	8.29323e-39		LPMO_10/	0	6.64379	0.202	0.003	0		LPMO_10/
1232	Nvec-vc1.1-XM-001641858.3	882.418	-1.06999	0.167075	-6.40424	1.5112e-10	8.50503e-10	HEXA	Glycohydro_20b2/Glyco_hydro_20/	1.68982e-16	-0.846706	0.068	0.12	2.79411e-12	HEXA	Glycohydro_20b2/Glyco_hydro_20/
1233	Nvec-vc1.1-XM-001641857.3	7411.32	0.403317	0.131116	3.07603	0.00209774	0.00501843		ATP-grasp_3/	3.38232e-28	-1.76797	0.018	0.065	5.59267e-24		ATP-grasp_3/
1234	Nvec-vc1.1-XM-032367462.2	38014.1	1.04713	0.14075	7.43965	1.00955e-13	7.0241e-13	RPL10A	Ribosomal_L1/	2.96783e-125	0.323241	0.995	0.995	4.9073e-121	RPL10A	Ribosomal_L1/
1235	Nvec-vc1.1-XM-032367445.2	837.106	-0.709543	0.16931	-4.19079	2.77986e-05	9.07198e-05	TLL1	Astacin/TSP_1/	1.14434e-60	5.55004	0.044	0.002	1.89217e-56	TLL1	Astacin/TSP_1/
1236	Nvec-vc1.1-XM-032367742.2	2332.66	-1.89876	0.149349	-12.7136	4.96852e-37	7.71521e-36	LOXHD1	PLAT/PLAT/PLAT/PLAT/PLAT/PLAT/PLAT/PLAT/PLAT/PLAT/PLAT/PLAT/PLAT/PLAT/Arm/Arm/	1.049e-23	-0.645718	0.161	0.248	1.73452e-19	LOXHD1	PLAT/PLAT/PLAT/PLAT/PLAT/PLAT/PLAT/PLAT/PLAT/PLAT/PLAT/PLAT/PLAT/PLAT/Arm/Arm/
1237	Nvec-vc1.1-XM-001641974.3	144.934	-0.888001	0.318056	-2.79196	0.00523893	0.011566	PRMT3	Methyltransf_25/	1.21235e-31	-1.06042	0.067	0.144	2.00462e-27	PRMT3	Methyltransf_25/
1238	Nvec-vc1.1-XM-032367620.2	35.339	1.51306	0.556029	2.7212	0.00650459	0.0140586	FKTN	LicD/	1.74933e-21	-3.06084	0.006	0.033	2.89252e-17	FKTN	LicD/
1239	Nvec-vc1.1-XM-048725516.1	1336.88	0.652644	0.151994	4.29388	1.75575e-05	5.87578e-05			4.88126e-16	-2.62293	0.011	0.036	8.07116e-12
1240	Nvec-vc1.1-XM-032367606.2	546.356	0.473735	0.195418	2.42422	0.0153415	0.0304848	CKMT2	ATP-gua_PtransN/ATP-gua_Ptrans/	1.04376e-108	-1.13425	0.21	0.426	1.72585e-104	CKMT2	ATP-gua_PtransN/ATP-gua_Ptrans/
1241	Nvec-vc1.1-XM-048724537.1	107.709	-2.10191	0.369715	-5.68523	1.30634e-08	6.25556e-08	NEK1	Pkinase/	3.47997e-11	-0.898053	0.038	0.071	5.75414e-07	NEK1	Pkinase/
1242	Nvec-vc1.1-XM-001641968.3	56.2045	-1.12794	0.473269	-2.38329	0.0171585	0.033657	RNF2	zf-C3HC4_2/RAWUL/	1.57737e-78	-0.941679	0.235	0.418	2.60818e-74	RNF2	zf-C3HC4_2/RAWUL/
1243	Nvec-vc1.1-XM-048724840.1	542.624	0.792291	0.186805	4.24128	2.22247e-05	7.32716e-05		Homeodomain/	1.43849e-38	-0.663328	0.318	0.438	2.37854e-34		Homeodomain/
1244	Nvec-vc1.1-XM-048724839.1	48.6278	-1.51829	0.544676	-2.7875	0.00531164	0.0117084	REXO4	RNase_T/	1.66275e-08	-1.08102	0.018	0.039	0.000274935	REXO4	RNase_T/
1245	Nvec-vc1.1-XM-001623507.3	456.075	2.48321	0.220736	11.2497	2.32494e-29	3.02454e-28	GDI1	GDI/	1.32735e-20	1.33339	0.069	0.028	2.19477e-16	GDI1	GDI/	GDI1
1246	Nvec-vc1.1-XM-048724757.1	23216.6	5.30756	0.141099	37.6158	0	0	GFPT1	GATase_6/SIS/SIS/	4.83652e-77	0.919706	0.392	0.22	7.99718e-73	GFPT1	GATase_6/SIS/SIS/
1247	Nvec-vc1.1-XM-032375704.2	147.52	-1.03964	0.316472	-3.28511	0.00101944	0.00259223	KCNG4	Ion_trans_2/	4.08301e-08	1.51373	0.02	0.007	0.000675126	KCNG4	Ion_trans_2/
1248	Nvec-vc1.1-XM-001627792.3	842.162	0.725875	0.172141	4.21674	2.47864e-05	8.145e-05	FOXN4	Forkhead/	2.85807e-15	-0.467286	0.262	0.338	4.72581e-11	FOXN4	Forkhead/
1249	Nvec-vc1.1-XM-032375701.2	1177.26	2.94793	0.164538	17.9164	8.77545e-72	2.46535e-70	EFNB2	Ephrin/	2.80323e-92	1.99647	0.195	0.074	4.63514e-88	EFNB2	Ephrin/	EFNB2
1250	Nvec-vc1.1-XM-001627794.3	294.836	1.82399	0.233505	7.81133	5.65858e-15	4.24853e-14	SORD	ADH_N/ADH_zinc_N/	4.39642e-11	-0.542233	0.122	0.17	7.26947e-07	SORD	ADH_N/ADH_zinc_N/
1251	Nvec-vc1.1-XM-032375700.2	625.507	2.50919	0.18239	13.7573	4.60643e-43	8.22178e-42	ARRDC3	Arrestin_N/Arrestin_C/	2.36032e-17	1.03644	0.084	0.041	3.90279e-13	ARRDC3	Arrestin_N/Arrestin_C/	ARRDC3
1252	Nvec-vc1.1-XM-001634398.3	2202.4	0.77792	0.142326	5.46575	4.60947e-08	2.09791e-07	BCL9		1.69443e-30	-0.587861	0.203	0.311	2.80174e-26	BCL9
1253	Nvec-vc1.1-XM-032383763.2	681.213	2.70869	0.177626	15.2494	1.66178e-52	3.52169e-51	TSPAN5	Tetraspanin/	2.34624e-11	-0.415498	0.168	0.226	3.8795e-07	TSPAN5	Tetraspanin/
1254	Nvec-vc1.1-XM-001634370.3	178.856	-1.52427	0.286462	-5.32102	1.03185e-07	4.5297e-07	SLC25A44	Mito_carr/Mito_carr/Mito_carr/	4.47108e-07	-0.566089	0.066	0.097	0.00739294	SLC25A44	Mito_carr/Mito_carr/Mito_carr/
1255	Nvec-vc1.1-XM-001634425.3	70.8145	-1.1751	0.422853	-2.77898	0.00545293	0.0119997	PPIH	Pro_isomerase/	5.34396e-26	-0.911241	0.083	0.157	8.83624e-22	PPIH	Pro_isomerase/
1256	Nvec-vc1.1-XM-001634373.3	92.5121	-1.63718	0.380723	-4.30018	1.70661e-05	5.72254e-05	SRM	Spermine_synt_N/Spermine_synth/	9.45053e-43	-0.89842	0.158	0.277	1.56264e-38	SRM	Spermine_synt_N/Spermine_synth/
1257	Nvec-vc1.1-XM-032383782.2	984.551	-0.411563	0.184976	-2.22495	0.0260843	0.0488913		WSC/	1.15902e-54	-5.66049	0.006	0.059	1.91645e-50		WSC/
1258	Nvec-vc1.1-XM-048724977.1	64.7155	-1.109	0.440639	-2.51679	0.0118429	0.0241481	ZMYND12	zf-MYND/	5.18283e-43	-0.983353	0.114	0.224	8.56981e-39	ZMYND12	zf-MYND/
1259	Nvec-vc1.1-XM-032383860.2	272.683	1.17218	0.22754	5.15154	2.58359e-07	1.08316e-06	ARMC9		1.23142e-18	-0.809194	0.071	0.128	2.03615e-14	ARMC9
1260	Nvec-vc1.1-XM-001634430.3	194.522	0.615485	0.259088	2.37558	0.0175212	0.0342622	SF3B4	RRM_1/RRM_1/	4.78402e-133	-0.877708	0.382	0.631	7.91038e-129	SF3B4	RRM_1/RRM_1/
1261	Nvec-vc1.1-XM-048725097.1	1101.88	-0.769204	0.161344	-4.76747	1.86552e-06	7.06695e-06	GBE1	CBM_48/Alpha-amylase/Alpha-amylase_C/	1.52492e-06	-0.440166	0.099	0.134	0.0252146	GBE1	CBM_48/Alpha-amylase/Alpha-amylase_C/
1262	Nvec-vc1.1-XM-001631504.3	889.299	0.972709	0.162584	5.98282	2.19312e-09	1.1199e-08			1.82164e-08	0.538887	0.027	0.014	0.000301208
1263	Nvec-NVE428	456.242	-0.510839	0.203347	-2.51216	0.0119996	0.0244327			8.46724e-14	-0.904312	0.039	0.077	1.40006e-09
1264	Nvec-vc1.1-XM-032380334.2	372.651	0.849582	0.208106	4.08245	4.45644e-05	0.00014154	RFX6	RFX_DNA_binding/	7.74113e-07	-1.8614	0.006	0.018	0.0128	RFX6	RFX_DNA_binding/
1265	Nvec-vc1.1-XM-001631499.3	115.051	-0.923853	0.329224	-2.80616	0.00501362	0.0111261	MRPL9	Ribosomal_L9_N/Ribosomal_L9_C/	8.28211e-07	-0.372281	0.153	0.194	0.0136945	MRPL9	Ribosomal_L9_N/Ribosomal_L9_C/
1266	Nvec-vc1.1-XM-032374944.2	5301.83	0.513235	0.130085	3.94539	7.96704e-05	0.000243793	RBM3	RRM_1/	4.06489e-37	0.215921	0.993	0.993	6.7213e-33	RBM3	RRM_1/
1267	Nvec-vc1.1-XM-032374946.2	2664.17	0.67999	0.157162	4.32669	1.51368e-05	5.1168e-05	CIRBP	RRM_1/	2.63172e-34	-0.269244	0.846	0.896	4.35155e-30	CIRBP	RRM_1/
1268	Nvec-vc1.1-XM-048724800.1	3253.5	0.812651	0.138846	5.8529	4.83068e-09	2.40352e-08	RBM3	RRM_1/	9.39246e-34	0.196792	0.994	0.993	1.55304e-29	RBM3	RRM_1/
1269	Nvec-vc1.1-XM-048725091.1	3831.59	-0.899429	0.132345	-6.7961	1.07491e-11	6.62597e-11		SAM_1/	7.23521e-222	-1.16981	0.352	0.67	1.19634e-217		SAM_1/
1270	Nvec-vc1.1-XM-001622084.3	57.5849	3.1743	0.481397	6.59393	4.28329e-11	2.52547e-10	ADORA2B	7tm_1/	9.42519e-19	4.08891	0.015	0.001	1.55846e-14	ADORA2B	7tm_1/	ADORA2B
1271	Nvec-vc1.1-XM-048725047.1	41.4705	1.95482	0.581829	3.35978	0.00078004	0.00202675	HTR6	7tm_1/	1.68562e-23	1.47503	0.067	0.025	2.78717e-19	HTR6	7tm_1/	HTR6
1272	Nvec-vc1.1-XM-001629841.3	25.4907	-2.04718	0.732813	-2.79359	0.00521273	0.0115178	PINX1	G-patch/	4.80949e-23	-0.633218	0.164	0.25	7.95249e-19	PINX1	G-patch/
1273	Nvec-vc1.1-XM-001629864.3	132.978	-1.19764	0.338137	-3.54187	0.000397295	0.00108388	SNRPC	zf-U1/	0	-1.00559	0.613	0.898	0	SNRPC	zf-U1/
1274	Nvec-vc1.1-XM-001629840.3	172.497	-3.39866	0.35924	-9.4607	3.05893e-21	3.03954e-20	PLK1	Pkinase/POLO_box/POLO_box/	4.65827e-29	-0.781719	0.131	0.224	7.70244e-25	PLK1	Pkinase/POLO_box/POLO_box/
1275	Nvec-vc1.1-XM-032378312.2	42.3542	-1.84707	0.550256	-3.35674	0.000788683	0.00204734	VEZF1	zf-C2H2/zf-C2H2/zf-C2H2/zf-C2H2/	1.80077e-22	-1.10628	0.053	0.11	2.97758e-18	VEZF1	zf-C2H2/zf-C2H2/zf-C2H2/zf-C2H2/
1276	Nvec-vc1.1-XM-001629838.3	1847.62	-1.25973	0.152151	-8.27943	1.23768e-16	1.02278e-15	MAT2A	S-AdoMet_synt_N/S-AdoMet_synt_M/S-AdoMet_synt_C/	1.3173e-52	-1.22556	0.087	0.202	2.17816e-48	MAT2A	S-AdoMet_synt_N/S-AdoMet_synt_M/S-AdoMet_synt_C/
1277	Nvec-vc1.1-XM-032378316.2	40.2213	1.49331	0.520983	2.86634	0.00415253	0.00934797			9.08601e-12	3.76698	0.011	0.001	1.50237e-07
1278	Nvec-vc1.1-XM-032378300.2	63.3127	-1.90547	0.461138	-4.1321	3.59459e-05	0.000115738	SZRD1	SUZ/SUZ-C/	5.03468e-26	-0.561599	0.201	0.299	8.32485e-22	SZRD1	SUZ/SUZ-C/
1279	Nvec-NVE3265	58.6656	-2.99198	0.596086	-5.01937	5.18407e-07	2.10031e-06	MZT1	MOZART1/	1.14947e-36	-0.760837	0.185	0.299	1.90066e-32	MZT1	MOZART1/
1280	Nvec-vc1.1-XM-001629827.3	141.539	0.878064	0.294856	2.97794	0.0029019	0.00676823	DHDH	GFO_IDH_MocA/GFO_IDH_MocA_C/	3.61386e-23	-0.723598	0.15	0.23	5.97552e-19	DHDH	GFO_IDH_MocA/GFO_IDH_MocA_C/
1281	Nvec-vc1.1-XM-032378274.2	31.7046	-1.9869	0.643621	-3.08707	0.00202142	0.00485282	NSUN6	PUA/Methyltr_RsmB-F/	5.01162e-19	-1.63195	0.017	0.053	8.28671e-15	NSUN6	PUA/Methyltr_RsmB-F/
1282	Nvec-vc1.1-XM-001629850.3	209.852	-1.29988	0.26778	-4.85426	1.20834e-06	4.6919e-06		DUF543/	1.35327e-46	-0.547433	0.355	0.505	2.23763e-42		DUF543/
1283	Nvec-vc1.1-XM-032372560.2	112.604	-0.973743	0.342688	-2.84149	0.00449032	0.0100379	DNAJC11	DnaJ/DUF3395/	6.99623e-16	-0.871119	0.062	0.111	1.15683e-11	DNAJC11	DnaJ/DUF3395/
1284	Nvec-vc1.1-XM-001625130.3	77.2014	-1.11683	0.399056	-2.79867	0.00513135	0.0113652	PHAX	RNA_GG_bind/	3.05149e-24	-0.908147	0.091	0.162	5.04563e-20	PHAX	RNA_GG_bind/
1285	Nvec-vc1.1-XM-048724437.1	57.576	-1.38034	0.465042	-2.96819	0.00299556	0.00697006	ZCCHC7	zf-CCHC/zf-CCHC/zf-CCHC/	1.3954e-11	-0.466276	0.126	0.178	2.3073e-07	ZCCHC7	zf-CCHC/zf-CCHC/zf-CCHC/
1286	Nvec-vc1.1-XM-001629514.3	2005.82	0.697065	0.141074	4.94112	7.76757e-07	3.08338e-06			2.29869e-122	1.03381	0.538	0.341	3.80089e-118
1287	Nvec-vc1.1-XM-001629513.3	1838.58	3.04029	0.151329	20.0906	8.91369e-90	3.13927e-88			0	2.04527	0.781	0.359	0
1288	Nvec-vc1.1-XM-001629512.3	580.044	-1.14181	0.183675	-6.21646	5.08489e-10	2.74597e-09	SHOC2	LRR_8/LRR_8/LRR_8/	6.29233e-08	-0.561911	0.069	0.103	0.00104044	SHOC2	LRR_8/LRR_8/LRR_8/
1289	Nvec-vc1.1-XM-001629544.3	48.4245	1.37808	0.524283	2.62849	0.00857637	0.0180833	GAL3ST1	Gal-3-0_sulfotr/	3.19244e-20	-5.19418	0	0.018	5.2787e-16	GAL3ST1	Gal-3-0_sulfotr/
1290	Nvec-vc1.1-XM-032377882.2	137.749	-1.10914	0.314444	-3.52729	0.000419836	0.00114155	ANP32A		2.25986e-31	-1.03183	0.078	0.16	3.73669e-27	ANP32A
1291	Nvec-vc1.1-XM-032377856.2	1753.81	0.508826	0.14357	3.54411	0.000393943	0.00107525	PPP1R2	IPP-2/	2.13713e-62	-1.11163	0.125	0.266	3.53374e-58	PPP1R2	IPP-2/
1292	Nvec-vc1.1-XM-032377851.2	294.618	-2.5192	0.255402	-9.86366	5.98276e-23	6.38298e-22	NUP62	Nsp1_C/	8.74287e-16	-0.733712	0.092	0.148	1.44563e-11	NUP62	Nsp1_C/
1293	Nvec-vc1.1-XM-032377853.2	32.3797	-2.58314	0.676983	-3.81566	0.000135822	0.000401588	DNAAF3	DUF4470/DUF4471/	7.69272e-08	-0.573879	0.06	0.092	0.00127199	DNAAF3	DUF4470/DUF4471/
1294	Nvec-vc1.1-XM-048725447.1	268.143	0.983989	0.227865	4.31829	1.57241e-05	5.30377e-05	SAP30BP	HCNGP/	1.88912e-10	0.135839	0.445	0.449	3.12366e-06	SAP30BP	HCNGP/
1295	Nvec-vc1.1-XM-001629536.3	297.638	-1.10736	0.227534	-4.86678	1.13432e-06	4.41854e-06	KCNA2	BTB_2/Ion_trans/	1.6135e-09	-0.740641	0.035	0.063	2.66792e-05	KCNA2	BTB_2/Ion_trans/
1296	Nvec-vc1.1-XM-001629504.3	21.9216	-2.95865	0.861672	-3.43361	0.000595598	0.00157703	BMT2	Bmt2/	1.06983e-19	-0.817499	0.085	0.149	1.76896e-15	BMT2	Bmt2/
1297	Nvec-vc1.1-XM-001629534.3	20923.1	1.03362	0.137904	7.49526	6.61657e-14	4.66052e-13	RPS24	Ribosomal_S24e/	5.06924e-77	0.26518	0.996	0.996	8.38199e-73	RPS24	Ribosomal_S24e/
1298	Nvec-vc1.1-XM-001629533.3	515.276	2.54831	0.21156	12.0453	2.05251e-33	2.93134e-32	ANKRD50	DUF4559/Ank_2/Ank_2/Ank_2/	2.00672e-59	3.14945	0.062	0.007	3.31811e-55	ANKRD50	DUF4559/Ank_2/Ank_2/Ank_2/	ANKRD50
1299	Nvec-vc1.1-XM-032377857.2	96.2573	-1.66154	0.385521	-4.30987	1.6335e-05	5.49141e-05	GSTK1	DSBA/	1.34988e-13	-0.70148	0.079	0.128	2.23202e-09	GSTK1	DSBA/
1300	Nvec-vc1.1-XM-001629499.3	22.9303	-1.69415	0.740604	-2.28752	0.0221654	0.0423356	XXYLT1	Glyco_transf_8/	2.32918e-15	-1.14562	0.033	0.071	3.85131e-11	XXYLT1	Glyco_transf_8/
1301	Nvec-vc1.1-XM-032377879.2	1387.03	2.8199	0.152599	18.4792	3.03673e-76	9.14823e-75	MIB2	MIB_HERC2/ZZ/MIB_HERC2/SH3_15/SH3_15/zf-C3HC4_3/zf-C3HC4_3/	3.31021e-13	0.61433	0.142	0.101	5.47343e-09	MIB2	MIB_HERC2/ZZ/MIB_HERC2/SH3_15/SH3_15/zf-C3HC4_3/zf-C3HC4_3/
1302	Nvec-vc1.1-XM-032377870.2	169.83	-1.3386	0.296346	-4.51702	6.27156e-06	2.23037e-05	MPDZ	PDZ/	4.82007e-51	-1.89943	0.036	0.122	7.96999e-47	MPDZ	PDZ/
1303	Nvec-vc1.1-XM-001629525.3	37.2488	-1.59181	0.577746	-2.7552	0.00586554	0.0128054	CDA	dCMP_cyt_deam_1/	3.07997e-143	-1.80827	0.116	0.334	5.09273e-139	CDA	dCMP_cyt_deam_1/
1304	Nvec-vc1.1-XM-001629490.3	96901.6	9.3509	0.168448	55.5122	0	0			0	4.46261	0.601	0.055	0
1305	Nvec-vc1.1-XM-001629485.3	1132.12	0.42421	0.16303	2.60203	0.00926745	0.0193906	CDC42	Ras/	3.50347e-34	-0.300072	0.809	0.858	5.79299e-30	CDC42	Ras/
1306	Nvec-vc1.1-XM-001629522.3	27.2209	-1.50013	0.665142	-2.25536	0.0241108	0.0455924	NIP7	UPF0113_N/UPF0113/	1.1668e-55	-0.500477	0.394	0.56	1.92931e-51	NIP7	UPF0113_N/UPF0113/
1307	Nvec-vc1.1-XM-001629521.3	30.018	-2.03753	0.659681	-3.08866	0.00201063	0.00482965		UBX/	1.47677e-06	-0.991464	0.017	0.034	0.0244185		UBX/
1308	Nvec-vc1.1-XM-001623098.3	99.7569	2.0561	0.345188	5.95645	2.57769e-09	1.30962e-08	PRDM15	zf-C2H2/zf-C2H2/zf-C2H2/zf-C2H2/zf-C2H2/zf-C2H2/zf-C2H2/	1.44252e-12	-1.96967	0.006	0.026	2.3852e-08	PRDM15	zf-C2H2/zf-C2H2/zf-C2H2/zf-C2H2/zf-C2H2/zf-C2H2/zf-C2H2/
1309	Nvec-vc1.1-XM-001629517.3	2941.18	3.04617	0.146532	20.7884	5.51478e-96	2.04334e-94	KDM8	Cupin_8/	8.68866e-30	0.920109	0.177	0.106	1.43667e-25	KDM8	Cupin_8/
1310	Nvec-vc1.1-XM-032373726.2	43.444	-1.47311	0.55025	-2.67716	0.00742487	0.0158616	ANKRD49	Ank_2/	3.54999e-47	-1.29886	0.074	0.176	5.86992e-43	ANKRD49	Ank_2/
1311	Nvec-vc1.1-XM-032373722.2	214.348	-1.07139	0.262101	-4.08769	4.35695e-05	0.000138561	JMJD7	Cupin_8/	1.03877e-07	-0.759087	0.03	0.053	0.00171761	JMJD7	Cupin_8/
1312	Nvec-vc1.1-XM-032373727.2	806.807	2.10803	0.169832	12.4124	2.23811e-35	3.35638e-34	TPRG1L	hSac2/	5.92375e-33	-0.619039	0.251	0.366	9.79493e-29	TPRG1L	hSac2/
1313	Nvec-vc1.1-XM-048725400.1	78.6853	1.43903	0.399944	3.59809	0.000320565	0.000888027	MFSD4B		2.03777e-18	3.11444	0.017	0.002	3.36945e-14	MFSD4B		MFSD4B
1314	Nvec-vc1.1-XM-048725395.1	91.7528	-1.59403	0.393491	-4.05101	5.09979e-05	0.00016004			4.0949e-08	-0.839075	0.033	0.059	0.000677091
1315	Nvec-vc1.1-XM-048724927.1	5724.15	4.15194	0.135671	30.6029	1.11897e-205	9.95479e-204		fn3/	7.08669e-60	2.05971	0.105	0.027	1.17178e-55		fn3/
1316	Nvec-vc1.1-XM-001623521.3	759.449	2.51475	0.173807	14.4687	1.91055e-47	3.70842e-46	MESD	Mesd/	7.86797e-19	1.14405	0.081	0.038	1.30097e-14	MESD	Mesd/	MESD
1317	Nvec-vc1.1-XM-048725801.1	3210.04	3.42294	0.13637	25.1003	4.93276e-139	2.72675e-137	EPG5		1.99229e-10	0.882819	0.071	0.04	3.29426e-06	EPG5
1318	Nvec-NVE12631	21.0548	-1.98707	0.782603	-2.53906	0.0111151	0.0228167			7.20661e-13	-1.22368	0.017	0.043	1.19161e-08
1319	Nvec-vc1.1-XM-032372203.2	163.971	-0.822621	0.286026	-2.87604	0.00402699	0.00909664	RGS17	RGS/	1.056e-13	-1.29639	0.03	0.06	1.7461e-09	RGS17	RGS/
1320	Nvec-vc1.1-XM-001624843.3	94.5489	-1.45017	0.368924	-3.93082	8.46564e-05	0.000257803	TCEA2	Med26/TFIIS_M/TFIIS_C/	7.33233e-58	-1.0556	0.136	0.274	1.2124e-53	TCEA2	Med26/TFIIS_M/TFIIS_C/
1321	Nvec-vc1.1-XM-032376191.2	103.242	3.81252	0.384011	9.92814	3.1405e-23	3.38227e-22		Peptidase_A17/	9.35054e-33	1.79538	0.064	0.017	1.54611e-28		Peptidase_A17/
1322	Nvec-vc1.1-XM-032372212.2	56.2953	-2.4882	0.517767	-4.80565	1.54253e-06	5.90365e-06	PXMP2	Mpv17_PMP22/	2.81642e-22	-1.34668	0.03	0.077	4.65695e-18	PXMP2	Mpv17_PMP22/
1323	Nvec-vc1.1-XM-032372196.2	36.2176	-4.31513	0.890553	-4.84545	1.26328e-06	4.89243e-06		ShK/ShK/ShK/ShK/	1.75264e-15	-1.2949	0.024	0.059	2.89799e-11		ShK/ShK/ShK/ShK/
1324	Nvec-vc1.1-XM-048726227.1	148.122	4.38951	0.347085	12.6468	1.16567e-36	1.79539e-35		Laminin_G_3/	1.0622e-166	6.60071	0.103	0.001	1.75635e-162		Laminin_G_3/
1325	Nvec-vc1.1-XM-048726226.1	1976.54	4.72296	0.170793	27.6531	2.56124e-168	1.81529e-166		Laminin_G_3/	0	6.88463	0.273	0.006	0		Laminin_G_3/
1326	Nvec-vc1.1-XM-048726224.1	35.7422	-1.97818	0.607389	-3.25686	0.0011265	0.00284011	TADA2A	Myb_DNA-binding/	4.86134e-09	-0.88126	0.033	0.06	8.03822e-05	TADA2A	Myb_DNA-binding/
1327	Nvec-vc1.1-XM-048726223.1	356.428	-0.628764	0.228915	-2.74671	0.00601959	0.0131232	LRRC74A	LRR_6/LRR_6/LRR_6/LRR_6/LRR_6/LRR_6/	6.7015e-10	-0.695362	0.053	0.088	1.10809e-05	LRRC74A	LRR_6/LRR_6/LRR_6/LRR_6/LRR_6/LRR_6/
1328	Nvec-vc1.1-XM-032370654.2	412.801	1.26624	0.1973	6.41785	1.3821e-10	7.79904e-10	CHCHD2		5.60244e-139	-0.759139	0.488	0.732	9.26364e-135	CHCHD2
1329	Nvec-vc1.1-XM-032370655.2	87.1214	-1.68596	0.407467	-4.13767	3.5085e-05	0.000113223	PPM1G	PP2C/PP2C/	2.36604e-27	-0.664531	0.175	0.271	3.91225e-23	PPM1G	PP2C/PP2C/
1330	Nvec-vc1.1-XM-001629701.3	15074.6	0.803484	0.144682	5.55344	2.80108e-08	1.30227e-07	FLOT2	Band_7/Flot/	1.15986e-59	-0.763332	0.275	0.436	1.91783e-55	FLOT2	Band_7/Flot/
1331	Nvec-vc1.1-XM-001629700.3	223.3	-0.919681	0.2555	-3.59953	0.000318792	0.000883831	TMEM120A	TMPIT/	8.6482e-27	-1.31413	0.037	0.095	1.42998e-22	TMEM120A	TMPIT/
1332	Nvec-vc1.1-XM-048726694.1	1159.64	-1.0624	0.165995	-6.40017	1.55204e-10	8.72337e-10	HADHA	ECH_1/3HCDH_N/3HCDH/3HCDH/	2.50389e-15	-0.497445	0.193	0.264	4.14019e-11	HADHA	ECH_1/3HCDH_N/3HCDH/3HCDH/
1333	Nvec-vc1.1-XM-001629718.3	65.3091	-1.69203	0.460157	-3.67707	0.000235926	0.000671308	C8orf74	CLAMP/	6.06483e-29	-0.804419	0.116	0.204	1.00282e-24	C8orf74	CLAMP/
1334	Nvec-vc1.1-XM-048726434.1	501.999	-0.668851	0.190561	-3.5099	0.000448283	0.00121291	CAD	CPSase_sm_chain/GATase/CPSase_L_D2/CPSase_L_D3/CPSase_L_D2/MGS/Amidohydro_1/OTCace_N/OTCace/	7.19457e-14	-0.770534	0.077	0.126	1.18962e-09	CAD	CPSase_sm_chain/GATase/CPSase_L_D2/CPSase_L_D3/CPSase_L_D2/MGS/Amidohydro_1/OTCace_N/OTCace/
1335	Nvec-vc1.1-XM-048727232.1	230.437	0.811686	0.264661	3.06689	0.00216298	0.00516365	PELO	eRF1_1/eRF1_2/eRF1_3/	3.24175e-09	-0.36429	0.125	0.168	5.36024e-05	PELO	eRF1_1/eRF1_2/eRF1_3/
1336	Nvec-vc1.1-XM-001629694.3	12934.9	2.08471	0.124829	16.7005	1.29872e-62	3.18271e-61	XBP1	bZIP_1/	2.97377e-09	0.327893	0.324	0.28	4.91713e-05	XBP1	bZIP_1/
1337	Nvec-vc1.1-XM-001629710.3	134.018	-0.856037	0.30823	-2.77726	0.00548188	0.0120541	MIF	MIF/	2.07942e-28	-0.895573	0.087	0.166	3.43832e-24	MIF	MIF/
1338	Nvec-vc1.1-XM-001629685.3	20925.6	0.488898	0.135007	3.62128	0.00029315	0.000817785	ALDOC	Glycolytic/	8.38739e-22	-1.14274	0.221	0.261	1.38686e-17	ALDOC	Glycolytic/
1339	Nvec-vc1.1-XM-032378126.2	311.695	-3.07903	0.26908	-11.4428	2.55485e-30	3.40136e-29	CSRP1	LIM/LIM/	3.2292e-252	-1.09175	0.531	0.8	5.33947e-248	CSRP1	LIM/LIM/
1340	Nvec-vc1.1-XM-001622420.3	68.8194	-3.097	0.521741	-5.9359	2.92233e-09	1.47507e-08	MRGBP	Eaf7/	5.19105e-18	-0.67601	0.118	0.184	8.58341e-14	MRGBP	Eaf7/
1341	Nvec-vc1.1-XM-032380915.2	98.8219	-2.49264	0.406742	-6.1283	8.88257e-10	4.69005e-09	EFCAB5		5.37588e-11	-0.812422	0.034	0.065	8.88902e-07	EFCAB5
1342	Nvec-vc1.1-XM-032380916.2	145.816	-1.42573	0.334996	-4.25594	2.08171e-05	6.89102e-05			4.25834e-22	-0.812856	0.091	0.16	7.04117e-18
1343	Nvec-vc1.1-XM-048726076.1	4633.22	0.488579	0.129922	3.76054	0.000169544	0.000494026	PRODH2	Pro_dh/	6.37682e-17	-0.423985	0.246	0.328	1.05441e-12	PRODH2	Pro_dh/
1344	Nvec-vc1.1-XM-032380956.2	214.816	-0.924201	0.263816	-3.50321	0.000459695	0.00124222	SRSF6	RRM_1/RRM_1/	3.47778e-91	-0.980864	0.242	0.441	5.75051e-87	SRSF6	RRM_1/RRM_1/
1345	Nvec-vc1.1-XM-001631898.3	333.619	-3.06111	0.275486	-11.1117	1.10091e-28	1.40229e-27	CCDC42	DUF4200/	8.20488e-24	-0.641349	0.159	0.246	1.35668e-19	CCDC42	DUF4200/
1346	Nvec-vc1.1-XM-001631897.3	464.137	-0.484288	0.212469	-2.27933	0.0226473	0.0431594	KAT8	Tudor-knot/zf-MYST/MOZ_SAS/	5.00292e-42	-0.747281	0.191	0.317	8.27232e-38	KAT8	Tudor-knot/zf-MYST/MOZ_SAS/
1347	Nvec-vc1.1-XM-032380879.2	428.934	-0.479563	0.198324	-2.41808	0.0156025	0.0309388	TUFM	GTP_EFTU/GTP_EFTU_D2/GTP_EFTU_D3/	1.05838e-140	-1.27836	0.21	0.456	1.75004e-136	TUFM	GTP_EFTU/GTP_EFTU_D2/GTP_EFTU_D3/
1348	Nvec-vc1.1-XM-048727120.1	180.578	-0.747193	0.27485	-2.71855	0.00655697	0.0141539	THOC5	FmiP_Thoc5/	1.36375e-16	-0.684923	0.076	0.129	2.25495e-12	THOC5	FmiP_Thoc5/
1349	Nvec-vc1.1-XM-001631892.3	655.274	-0.870621	0.197264	-4.41349	1.01719e-05	3.50719e-05	MSI1	RRM_1/RRM_1/	1.7091e-35	-1.14657	0.076	0.163	2.82599e-31	MSI1	RRM_1/RRM_1/
1350	Nvec-vc1.1-XM-048726421.1	488.637	2.69449	0.1954	13.7896	2.94485e-43	5.28371e-42	CNGA3	Ion_trans/cNMP_binding/	6.11595e-10	-1.78693	0.009	0.027	1.01127e-05	CNGA3	Ion_trans/cNMP_binding/
1351	Nvec-vc1.1-XM-048726419.1	283.334	-1.13875	0.233174	-4.88369	1.04119e-06	4.07531e-06	ANKFY1	BTB/Ank/Ank_2/Ank/Ank_2/Ank_2/FYVE/	4.78819e-07	-1.05793	0.014	0.03	0.00791728	ANKFY1	BTB/Ank/Ank_2/Ank/Ank_2/Ank_2/FYVE/
1352	Nvec-vc1.1-XM-032380927.2	276.223	2.41769	0.269044	8.98621	2.55904e-19	2.37302e-18		KH_1/	6.5721e-59	1.70213	0.137	0.046	1.0867e-54		KH_1/
1353	Nvec-vc1.1-XM-001631927.3	42.4606	-1.87646	0.561595	-3.3413	0.000833871	0.00215449	HGH1	DUF383/DUF384/	8.26225e-22	-0.593591	0.151	0.232	1.36616e-17	HGH1	DUF383/DUF384/
1354	Nvec-vc1.1-XM-001631925.3	3752.15	0.680753	0.175971	3.86855	0.000109486	0.00032844	RPS21	Ribosomal_S21e/	4.8448e-17	0.179663	0.986	0.984	8.01088e-13	RPS21	Ribosomal_S21e/
1355	Nvec-vc1.1-XM-048726299.1	1798.46	2.17778	0.162047	13.4392	3.56285e-41	6.1534e-40	SLC22A5	Sugar_tr/	1.35046e-37	3.12062	0.041	0.005	2.23298e-33	SLC22A5	Sugar_tr/	SLC22A5
1356	Nvec-vc1.1-XM-032380896.2	1543.21	2.31198	0.147673	15.6561	3.01861e-55	6.61037e-54	HCRTR2	7tm_1/	2.57629e-170	5.0651	0.123	0.005	4.25989e-166	HCRTR2	7tm_1/	HCRTR2
1357	Nvec-vc1.1-XM-048726593.1	1146.19	0.744228	0.153158	4.8592	1.17861e-06	4.58271e-06	USP32	EF-hand_5/EF-hand_7/DUSP/UCH/	1.58801e-13	0.749409	0.108	0.07	2.62578e-09	USP32	EF-hand_5/EF-hand_7/DUSP/UCH/
1358	Nvec-v1g208496	660.429	2.94324	0.183146	16.0705	4.11078e-58	9.39977e-57	RNF182	zf-RING_UBOX/	3.77904e-22	1.31258	0.077	0.034	6.24863e-18	RNF182	zf-RING_UBOX/	RNF182
1359	Nvec-vc1.1-XM-032375124.1	3561.4	7.07793	0.175245	40.3888	0	0			4.94065645841247e-324	4.00426	0.256	0.018	8.16937545398501e-320
1360	Nvec-vc1.1-XM-001627312.3	5009.22	-1.81296	0.151874	-11.9372	7.56906e-33	1.06849e-31		ATP-grasp_3/	2.54002e-69	-0.655184	0.469	0.637	4.19993e-65		ATP-grasp_3/
1361	Nvec-vc1.1-XM-032375099.2	47.4628	-1.48627	0.514761	-2.88729	0.00388577	0.00880977	DPH1	Diphthamide_syn/	2.13232e-07	-1.02133	0.018	0.037	0.00352579	DPH1	Diphthamide_syn/
1362	Nvec-vc1.1-XM-001627329.3	52.78	-2.23269	0.518483	-4.3062	1.66081e-05	5.57881e-05	DLGAP5	GKAP/	2.55402e-11	-0.628743	0.097	0.144	4.22307e-07	DLGAP5	GKAP/
1363	Nvec-vc1.1-XM-032370481.2	5510.89	0.641521	0.130147	4.92922	8.25572e-07	3.26199e-06			1.13359e-27	-0.470058	0.353	0.465	1.8744e-23
1364	Nvec-vc1.1-XM-032370494.2	1585.37	0.463419	0.16753	2.76618	0.00567171	0.0124315			5.84023e-11	-0.515042	0.158	0.207	9.65683e-07
1365	Nvec-vc1.1-XM-001623381.3	273.441	-1.94771	0.251317	-7.75004	9.18636e-15	6.79862e-14	CDIPT	CDP-OH_P_transf/	1.66051e-25	-0.73523	0.124	0.208	2.74565e-21	CDIPT	CDP-OH_P_transf/
1366	Nvec-vc1.1-XM-001623370.3	167.563	-1.00882	0.313408	-3.21886	0.001287	0.00321204	PCYT2	CTP_transf_like/CTP_transf_like/	5.79394e-67	-0.845277	0.274	0.441	9.58029e-63	PCYT2	CTP_transf_like/CTP_transf_like/
1367	Nvec-vc1.1-XM-032370484.2	202.511	-1.0189	0.279984	-3.63912	0.000273571	0.000767679	POLDIP2	YccV-like/DUF525/	4.94948e-27	-0.792689	0.122	0.208	8.18397e-23	POLDIP2	YccV-like/DUF525/
1368	Nvec-vc1.1-XM-032370497.2	59.4698	-1.77525	0.466442	-3.80594	0.000141268	0.000416969	GOLGA3		2.23521e-12	2.36902	0.013	0.002	3.69592e-08	GOLGA3
1369	Nvec-vc1.1-XM-048725928.1	55.3598	-1.99159	0.506291	-3.9337	8.36496e-05	0.000255101	GPN3	ATP_bind_1/PCMT/SOCS_box/	4.13631e-07	-0.487467	0.09	0.125	0.0068394	GPN3	ATP_bind_1/PCMT/SOCS_box/
1370	Nvec-vc1.1-XM-048725927.1	112.698	-1.42694	0.369182	-3.86515	0.00011102	0.000332749	THOC1	efThoc1/	4.31428e-26	-0.849852	0.11	0.189	7.13366e-22	THOC1	efThoc1/
1371	Nvec-vc1.1-XM-048726369.1	44.514	-1.70617	0.535894	-3.18377	0.00145368	0.0035882	AGPAT5	Acyltransferase/Acyltransf_C/	4.27564e-13	-1.1059	0.029	0.062	7.06977e-09	AGPAT5	Acyltransferase/Acyltransf_C/
1372	Nvec-vc1.1-XM-048726367.1	14089.6	3.37189	0.141142	23.8901	3.87941e-126	1.87717e-124	MVP	Vault_2/Vault/Vault/Vault/Vault_2/Vault/Vault_4/Vault_3/MVP_shoulder/	1.53821e-89	1.4683	0.249	0.106	2.54342e-85	MVP	Vault_2/Vault/Vault/Vault/Vault_2/Vault/Vault_4/Vault_3/MVP_shoulder/	MVP
1373	Nvec-vc1.1-XM-001628151.3	397.278	2.39639	0.216055	11.0915	1.37891e-28	1.75377e-27	NPFFR2	7tm_1/	3.35853e-25	3.8523	0.022	0.002	5.55333e-21	NPFFR2	7tm_1/	NPFFR2
1374	Nvec-vc1.1-XM-048727187.1	1565.43	-2.23929	0.15971	-14.021	1.1603e-44	2.1426e-43	MYO18A	PDZ/Myosin_head/IQ/Myosin_tail_1/	4.43454e-08	-0.511231	0.091	0.13	0.000733252	MYO18A	PDZ/Myosin_head/IQ/Myosin_tail_1/
1375	Nvec-vc1.1-XM-032376248.2	18.1381	-2.36843	0.874991	-2.7068	0.00679348	0.0146127	IQANK1	Ank_2/	3.14787e-13	-1.32578	0.018	0.046	5.20501e-09	IQANK1	Ank_2/
1376	Nvec-vc1.1-XM-048727192.1	122.579	-3.28068	0.401645	-8.16812	3.13234e-16	2.53753e-15	RPA1	Rep-A_N/tRNA_anti-codon/REPA_OB_2/Rep_fac-A_C/	1.65647e-16	-0.639681	0.112	0.175	2.73897e-12	RPA1	Rep-A_N/tRNA_anti-codon/REPA_OB_2/Rep_fac-A_C/
1377	Nvec-vc1.1-XM-001628128.3	343.283	1.03683	0.213278	4.8614	1.16556e-06	4.53506e-06	MVK	GHMP_kinases_N/GHMP_kinases_C/	1.22135e-47	0.569443	0.478	0.392	2.0195e-43	MVK	GHMP_kinases_N/GHMP_kinases_C/
1378	Nvec-vc1.1-XM-048727023.1	62.3282	-1.09301	0.475929	-2.29658	0.0216425	0.041448	NRBP1		2.25007e-11	-0.679784	0.057	0.095	3.72049e-07	NRBP1
1379	Nvec-vc1.1-XM-001628143.3	3764.03	-0.342425	0.1543	-2.21921	0.0264724	0.0495264	EPB41L3	FERM_N/FERM_M/FERM_C/FA/	1.43418e-15	-0.319376	0.266	0.344	2.37142e-11	EPB41L3	FERM_N/FERM_M/FERM_C/FA/
1380	Nvec-vc1.1-XM-032376231.2	118.945	-1.06205	0.347247	-3.05848	0.00222464	0.00529972	C19orf53	DUF2462/	3.90375e-94	-1.2349	0.152	0.339	6.45485e-90	C19orf53	DUF2462/
1381	Nvec-vc1.1-XM-001628120.3	63.4789	-1.24094	0.436558	-2.84256	0.00447528	0.0100055	ISG20L2	RNase_T/	1.24418e-15	-0.647902	0.095	0.152	2.05725e-11	ISG20L2	RNase_T/
1382	Nvec-vc1.1-XM-032376232.2	76.1421	-2.15076	0.448684	-4.79348	1.63911e-06	6.25644e-06	MRPL44	Ribonucleas_3_3/	4.80487e-36	-1.09361	0.08	0.169	7.94485e-32	MRPL44	Ribonucleas_3_3/
1383	Nvec-vc1.1-XM-001633386.3	11262.1	1.01537	0.127201	7.98239	1.4353e-15	1.11845e-14	RPL6	Ribosomal_L6e_N/Ribosomal_L6e/	6.60116e-134	0.357908	0.997	0.996	1.0915e-129	RPL6	Ribosomal_L6e_N/Ribosomal_L6e/
1384	Nvec-vc1.1-XM-001633385.3	11789.6	0.925668	0.124368	7.443	9.84233e-14	6.85631e-13	YWHAE	14-3-3/	6.4269e-162	-0.449462	0.979	0.98	1.06269e-157	YWHAE	14-3-3/
1385	Nvec-vc1.1-XM-048726183.1	110.79	1.44863	0.340326	4.2566	2.07555e-05	6.87331e-05	TDRKH	KH_1/KH_1/KH_1/	5.47182e-08	1.03424	0.037	0.018	0.000904765	TDRKH	KH_1/KH_1/KH_1/	TDRKH
1386	Nvec-vc1.1-XM-032382591.2	98.4898	-0.995171	0.369293	-2.6948	0.00704315	0.0151098	ROGDI	Rogdi_lz/	2.81588e-28	-1.01851	0.076	0.151	4.65606e-24	ROGDI	Rogdi_lz/
1387	Nvec-vc1.1-XM-032382583.2	1043.16	2.26112	0.176727	12.7944	1.76157e-37	2.76557e-36	CC2D1A	C2/	5.91862e-15	0.67762	0.142	0.097	9.78643e-11	CC2D1A	C2/
1388	Nvec-vc1.1-XM-001633334.3	837.262	1.54586	0.178189	8.67541	4.12077e-18	3.61515e-17			5.289e-18	-0.604229	0.269	0.337	8.74535e-14
1389	Nvec-vc1.1-XM-001633330.3	103.836	-0.89448	0.34733	-2.5753	0.0100152	0.0207685	DENR	SUI1/	1.44962e-10	-0.817361	0.045	0.079	2.39695e-06	DENR	SUI1/
1390	Nvec-vc1.1-XM-001633368.3	73.853	-1.58434	0.41674	-3.80174	0.000143685	0.000423518	TRIM45	zf-B_box/Filamin/NHL/NHL/NHL/	4.83841e-40	1.9376	0.08	0.024	8.00031e-36	TRIM45	zf-B_box/Filamin/NHL/NHL/NHL/
1391	Nvec-vc1.1-XM-001633366.3	4482.36	3.50811	0.140943	24.8902	9.49952e-137	5.10256e-135	SERINC1	Serinc/	5.64868e-69	2.09203	0.121	0.031	9.34009e-65	SERINC1	Serinc/	SERINC1
1392	Nvec-vc1.1-XM-032382634.2	361.522	0.953816	0.212548	4.48753	7.20544e-06	2.54227e-05	GRM8	ANF_receptor/NCD3G/7tm_3/	2.22143e-105	-1.13129	0.231	0.441	3.67313e-101	GRM8	ANF_receptor/NCD3G/7tm_3/
1393	Nvec-vc1.1-XM-048725884.1	730.677	-1.12432	0.237179	-4.7404	2.13293e-06	8.03543e-06	TPR	TPR_MLP1_2/	1.1465e-82	-0.649894	0.495	0.679	1.89574e-78	TPR	TPR_MLP1_2/
1394	Nvec-vc1.1-XM-048725886.1	386.21	-1.54149	0.215974	-7.1374	9.51108e-13	6.20308e-12	SVOP	Sugar_tr/MFS_1/	4.76818e-07	-0.858767	0.028	0.049	0.00788418	SVOP	Sugar_tr/MFS_1/
1395	Nvec-vc1.1-XM-032382620.2	74.8415	-1.48375	0.42185	-3.51725	0.000436043	0.00118204	SMARCB1	SNF5/SNF5/	3.90569e-22	-0.689329	0.138	0.217	6.45806e-18	SMARCB1	SNF5/SNF5/
1396	Nvec-vc1.1-XM-048726503.1	28.0627	-3.93795	0.926183	-4.25181	2.1205e-05	7.00855e-05	CENPJ	Tcp10_C/Tcp10_C/Tcp10_C/Tcp10_C/	2.18433e-06	-0.855159	0.024	0.043	0.0361179	CENPJ	Tcp10_C/Tcp10_C/Tcp10_C/Tcp10_C/
1397	Nvec-vc1.1-XM-001633359.3	3651.48	-0.344255	0.13438	-2.5618	0.0104132	0.0215128	FN3KRP	Fructosamin_kin/	1.95988e-88	-0.854374	0.278	0.481	3.24067e-84	FN3KRP	Fructosamin_kin/
1398	Nvec-vc1.1-XM-001633355.3	258.054	-2.02716	0.291391	-6.95682	3.48032e-12	2.19768e-11	INO80B_WBP1	PAPA-1/zf-HIT/	8.16595e-17	-0.53	0.167	0.239	1.35024e-12	INO80B_WBP1	PAPA-1/zf-HIT/
1399	Nvec-vc1.1-XM-032382623.2	61.0786	1.67653	0.464949	3.60585	0.000311138	0.000864576	POLD4	DNA_pol_delta_4/	4.36038e-38	-0.564795	0.356	0.486	7.20989e-34	POLD4	DNA_pol_delta_4/
1400	Nvec-vc1.1-XM-001633308.3	133.204	1.95343	0.314406	6.21306	5.19619e-10	2.80253e-09	AIP	FKBP_C/TPR_2/	2.77094e-19	-1.06495	0.048	0.098	4.58175e-15	AIP	FKBP_C/TPR_2/
1401	Nvec-vc1.1-XM-032382605.2	49.2108	-2.42862	0.580694	-4.18226	2.8862e-05	9.40823e-05	GNL2	NGP1NT/MMR_HSR1/	2.48337e-08	-0.50821	0.109	0.149	0.000410625	GNL2	NGP1NT/MMR_HSR1/
1402	Nvec-vc1.1-XM-032382630.2	82.3346	-1.32918	0.390082	-3.40744	0.000655749	0.00172586	SLC32A1	Aa_trans/	1.32136e-06	-0.587283	0.061	0.089	0.0218487	SLC32A1	Aa_trans/
1403	Nvec-vc1.1-XM-001633302.3	39.655	-2.43723	0.613543	-3.97238	7.11573e-05	0.000219433	SLC32A1	Aa_trans/	2.50948e-12	-1.8509	0.007	0.028	4.14943e-08	SLC32A1	Aa_trans/
1404	Nvec-vc1.1-XM-001633176.3	1686.39	0.808255	0.167698	4.8197	1.43772e-06	5.53102e-06	PRKAR2B	RIIa/cNMP_binding/cNMP_binding/	2.97853e-18	-0.938806	0.195	0.236	4.925e-14	PRKAR2B	RIIa/cNMP_binding/cNMP_binding/
1405	Nvec-vc1.1-XM-048726451.1	1099.8	1.75854	0.156379	11.2454	2.4408e-29	3.16563e-28	RPS6KB1	Pkinase/Pkinase_C/	1.89499e-15	-0.468725	0.194	0.267	3.13336e-11	RPS6KB1	Pkinase/Pkinase_C/
1406	Nvec-vc1.1-XM-001633143.3	105.133	-1.61237	0.359412	-4.48613	7.25301e-06	2.55704e-05	RFC5	AAA/Rep_fac_C/	2.08482e-13	-0.648865	0.111	0.164	3.44725e-09	RFC5	AAA/Rep_fac_C/
1407	Nvec-vc1.1-XM-048726988.1	402.115	-2.34342	0.256074	-9.15135	5.6226e-20	5.34445e-19			2.30536e-15	-1.33493	0.024	0.058	3.81191e-11
1408	Nvec-vc1.1-XM-001633144.3	39.8587	-2.32736	0.600947	-3.87282	0.000107584	0.000323129	EMG1	EMG1/	5.03425e-08	-0.588108	0.073	0.104	0.000832413	EMG1	EMG1/
1409	Nvec-vc1.1-XM-032382427.2	156.049	1.58633	0.281235	5.64059	1.69466e-08	8.0407e-08	MMP14	PG_binding_1/Peptidase_M10/Hemopexin/Hemopexin/Hemopexin/Hemopexin/	1.0022e-36	3.62551	0.033	0.003	1.65715e-32	MMP14	PG_binding_1/Peptidase_M10/Hemopexin/Hemopexin/Hemopexin/Hemopexin/	MMP14
1410	Nvec-vc1.1-XM-001633183.3	136.386	-2.07089	0.387094	-5.34984	8.8032e-08	3.89016e-07	MORN3	MORN/MORN/MORN/MORN/MORN/MORN/	2.3156e-44	-0.697379	0.222	0.357	3.82885e-40	MORN3	MORN/MORN/MORN/MORN/MORN/MORN/
1411	Nvec-vc1.1-XM-001633149.3	462.399	1.05698	0.192393	5.49384	3.93297e-08	1.8054e-07	EIF2S1	S1/EIF_2_alpha/	3.6158e-37	-0.421866	0.394	0.529	5.97872e-33	EIF2S1	S1/EIF_2_alpha/
1412	Nvec-vc1.1-XM-032382352.2	473.124	3.37568	0.213126	15.8389	1.67654e-56	3.7483e-55	GPR157	Dicty_CAR/	1.63724e-246	3.43598	0.229	0.024	2.70718e-242	GPR157	Dicty_CAR/	GPR157
1413	Nvec-vc1.1-XM-032382395.2	351.264	-0.564373	0.236887	-2.38245	0.0171978	0.0337107	TGIF1	Homeobox_KN/	1.01647e-47	-1.12424	0.137	0.254	1.68073e-43	TGIF1	Homeobox_KN/
1414	Nvec-vc1.1-XM-001633156.3	36.1035	-1.6631	0.60555	-2.74644	0.00602466	0.0131309	TBX6	T-box/	3.76862e-36	2.90774	0.041	0.005	6.23142e-32	TBX6	T-box/
1415	Nvec-vc1.1-XM-001633160.3	555.257	-0.651773	0.232313	-2.80558	0.00502258	0.0111431	MAK	Pkinase/	1.33884e-17	-0.631036	0.111	0.176	2.21377e-13	MAK	Pkinase/
1416	Nvec-vc1.1-XM-048727038.1	256.966	-3.05558	0.751123	-4.06801	4.74156e-05	0.000149705	CCDC65	NYD-SP28/NYD-SP28_assoc/	1.16133e-10	-0.303408	0.121	0.163	1.92026e-06	CCDC65	NYD-SP28/NYD-SP28_assoc/
1417	Nvec-vc1.1-XM-032382449.2	1748.44	0.95337	0.160153	5.95288	2.63464e-09	1.33697e-08	GLIPR2	ShK/CAP/	9.71862e-51	-4.11685	0.038	0.116	1.60697e-46	GLIPR2	ShK/CAP/
1418	Nvec-vc1.1-XM-032382414.2	16.5068	-2.20495	0.898381	-2.45436	0.0141136	0.0282818	HAUS7	Plant_NMP1/	3.61533e-37	-1.12653	0.076	0.166	5.97794e-33	HAUS7	Plant_NMP1/
1419	Nvec-NVE15978	96.1102	-0.831819	0.365983	-2.27283	0.0230362	0.0438176			1.26149e-26	-1.52167	0.029	0.081	2.08587e-22
1420	Nvec-vc1.1-XM-032370736.2	206.774	6.00989	0.421633	14.2539	4.2416e-46	8.02334e-45	CASP3	Peptidase_C14/	1.19216e-08	1.49306	0.024	0.009	0.000197123	CASP3	Peptidase_C14/	CASP3
1421	Nvec-vc1.1-XM-032370737.2	651.091	1.29009	0.181463	7.10938	1.16568e-12	7.56208e-12		SOR_SNZ/	6.37068e-58	-0.730418	0.25	0.41	1.05339e-53		SOR_SNZ/
1422	Nvec-vc1.1-XM-032370732.2	21606.7	2.71414	0.132974	20.4111	1.33317e-92	4.83479e-91		Peptidase_S15/PepX_C/	4.09375e-45	0.699969	0.393	0.29	6.76901e-41		Peptidase_S15/PepX_C/
1423	Nvec-vc1.1-XM-032370735.2	1984.4	4.21456	0.15645	26.9386	7.74929e-160	5.17053e-158			1.30618e-163	2.02769	0.285	0.084	2.15977e-159
1424	Nvec-vc1.1-XM-032370742.2	55.5402	-1.92377	0.500202	-3.84598	0.000120071	0.000357742	MRPL18		2.96183e-18	-0.619111	0.141	0.212	4.89739e-14	MRPL18
1425	Nvec-vc1.1-XM-048726138.1	52.345	-2.49545	0.58794	-4.2444	2.19177e-05	7.23154e-05	NLE1	NLE/WD40/WD40/WD40/WD40/WD40/WD40/WD40/	3.30638e-11	-1.08465	0.022	0.049	5.46709e-07	NLE1	NLE/WD40/WD40/WD40/WD40/WD40/WD40/WD40/
1426	Nvec-vc1.1-XM-048726137.1	587.309	0.789761	0.195852	4.03243	5.52023e-05	0.000172221	SLC6A1	SNF/	1.36709e-10	-0.626852	0.089	0.132	2.26048e-06	SLC6A1	SNF/
1427	Nvec-vc1.1-XM-032369280.2	217.051	1.04028	0.245247	4.24176	2.21776e-05	7.31447e-05	SRSF3	RRM_1/	7.69492e-117	-0.668145	0.557	0.764	1.27236e-112	SRSF3	RRM_1/
1428	Nvec-vc1.1-XM-001622226.3	2776.54	0.571874	0.138976	4.11492	3.8731e-05	0.000124051	MDH2	Ldh_1_N/Ldh_1_C/	8.87194e-16	-0.111364	0.733	0.806	1.46698e-11	MDH2	Ldh_1_N/Ldh_1_C/
1429	Nvec-vc1.1-XM-032369657.2	11562.1	-0.351759	0.124808	-2.81839	0.00482647	0.0107317	NLK	Pkinase/	8.09856e-34	-0.557873	0.351	0.47	1.3391e-29	NLK	Pkinase/
1430	Nvec-vc1.1-XM-032369655.2	180.688	1.39185	0.280823	4.95631	7.18439e-07	2.86453e-06	CD53	Tetraspanin/	5.52036e-10	-1.65955	0.006	0.022	9.12791e-06	CD53	Tetraspanin/
1431	Nvec-vc1.1-XM-048726399.1	680.893	-0.612031	0.175995	-3.47754	0.000506039	0.0013559	C8orf44_SGK3	PX/Pkinase/Pkinase_C/	2.03271e-08	-0.378959	0.173	0.222	0.000336109	C8orf44_SGK3	PX/Pkinase/Pkinase_C/
1432	Nvec-vc1.1-XM-032378270.2	93.7066	-0.993132	0.364256	-2.72647	0.00640161	0.0138676	INO80E		1.51006e-75	-1.35705	0.102	0.251	2.49689e-71	INO80E
1433	Nvec-vc1.1-XM-032378236.2	124.408	4.33282	0.37662	11.5045	1.25248e-30	1.67531e-29			3.13091e-24	3.60348	0.022	0.002	5.17696e-20
1434	Nvec-vc1.1-XM-032378235.2	159.415	-2.78556	0.337929	-8.24304	1.67895e-16	1.37744e-15	NOL10	NUC153/	1.84709e-31	-0.979819	0.092	0.177	3.05416e-27	NOL10	NUC153/
1435	Nvec-vc1.1-XM-001629809.3	483.786	-0.464513	0.193373	-2.40216	0.0162985	0.0321508	C6orf62	DUF4566/	9.83681e-43	-0.698268	0.22	0.351	1.62652e-38	C6orf62	DUF4566/
1436	Nvec-vc1.1-XM-032378209.2	4476.35	0.703621	0.134055	5.24875	1.53138e-07	6.59044e-07	PRODH	Pro_dh/	7.3659e-24	-0.619974	0.163	0.251	1.21795e-19	PRODH	Pro_dh/
1437	Nvec-vc1.1-XM-048725863.1	17984.2	1.16386	0.132291	8.79773	1.39606e-18	1.25045e-17	RPS7	Ribosomal_S7e/	1.78957e-25	0.210283	0.951	0.938	2.95905e-21	RPS7	Ribosomal_S7e/
1438	Nvec-vc1.1-XM-032378200.2	727.869	-1.06847	0.175349	-6.09342	1.10525e-09	5.78219e-09	RAB23	Ras/	7.62592e-110	-1.03067	0.269	0.49	1.26095e-105	RAB23	Ras/
1439	Nvec-vc1.1-XM-048726240.1	624.331	2.97951	0.188401	15.8147	2.46368e-56	5.48658e-55	MRPS23	MRP-S23/	4.42079e-31	-0.796862	0.097	0.18	7.30978e-27	MRPS23	MRP-S23/
1440	Nvec-vc1.1-XM-048726238.1	133420	8.35277	0.126905	65.8189	0	0			1.67829e-180	4.76199	0.134	0.006	2.77506e-176
1441	Nvec-vc1.1-XM-032378251.2	774.856	0.590453	0.173391	3.40533	0.000660835	0.00173791			3.12086e-39	-0.598637	0.26	0.39	5.16034e-35
1442	Nvec-vc1.1-XM-001629772.3	27.9054	-3.9347	0.924714	-4.25504	2.09012e-05	6.91753e-05	NFKB2	FAM220/Ank_2/	1.13271e-15	-0.987286	0.045	0.088	1.87294e-11	NFKB2	FAM220/Ank_2/
1443	Nvec-vc1.1-XM-032378269.2	25.4814	-3.81807	0.932031	-4.09651	4.1943e-05	0.000133637	SETD6	SET/	2.85779e-11	-1.62027	0.011	0.032	4.72536e-07	SETD6	SET/
1444	Nvec-vc1.1-XM-001629768.3	165.544	-2.17522	0.310839	-6.99791	2.59817e-12	1.65163e-11	KLHL2	BTB/BACK/Kelch_1/Kelch_1/Kelch_1/Kelch_1/Kelch_1/Kelch_1/	3.72537e-10	-2.39401	0.002	0.013	6.1599e-06	KLHL2	BTB/BACK/Kelch_1/Kelch_1/Kelch_1/Kelch_1/Kelch_1/Kelch_1/
1445	Nvec-vc1.1-XM-001629798.3	69.2411	-1.67525	0.451822	-3.70776	0.000209101	0.000601186	GTF2E1	TFIIE_alpha/TFIIE-A_C/	5.81397e-07	-0.684384	0.043	0.069	0.00961339	GTF2E1	TFIIE_alpha/TFIIE-A_C/
1446	Nvec-vc1.1-XM-001629766.3	3789.9	2.54327	0.155015	16.4066	1.71637e-60	4.06621e-59	LITAF	zf-LITAF-like/	1.1196e-19	0.293663	0.422	0.398	1.85126e-15	LITAF	zf-LITAF-like/
1447	Nvec-vc1.1-XM-001629765.3	788.604	0.434124	0.170801	2.54169	0.0110317	0.02267	IFT20	IFT20/	4.20642e-90	-1.03304	0.2	0.394	6.95531e-86	IFT20	IFT20/
1448	Nvec-vc1.1-XM-032378265.2	735.566	-0.659225	0.179283	-3.67701	0.000235988	0.00067137	BCKDK	BCDHK_Adom3/HATPase_c/	5.99824e-18	-0.586656	0.154	0.227	9.91808e-14	BCKDK	BCDHK_Adom3/HATPase_c/
1449	Nvec-vc1.1-XM-032378258.2	117.679	-2.66388	0.374418	-7.11473	1.12136e-12	7.28841e-12	CCDC62		6.08977e-07	-0.443429	0.109	0.146	0.0100694	CCDC62
1450	Nvec-vc1.1-XM-032378207.2	933.903	-2.17943	0.172499	-12.6345	1.36331e-36	2.09601e-35	RNF41		1.98308e-49	-0.817466	0.19	0.328	3.27902e-45	RNF41
1451	Nvec-vc1.1-XM-001624011.3	1731.58	0.802504	0.144423	5.55661	2.75067e-08	1.27953e-07	ZNRF3	ZNRF_3_ecto/zf-RING_2/	1.3368e-07	-0.390481	0.173	0.207	0.0022104	ZNRF3	ZNRF_3_ecto/zf-RING_2/
1452	Nvec-vc1.1-XM-048725968.1	40.909	-1.50626	0.564124	-2.67009	0.00758307	0.0161524	MYO19	Myosin_head/IQ/	3.0068e-06	-0.74481	0.034	0.056	0.0497175	MYO19	Myosin_head/IQ/
1453	Nvec-vc1.1-XM-001624004.3	161.215	-1.48548	0.300538	-4.94272	7.70399e-07	3.05885e-06	PES1	Pescadillo_N/BRCT_2/	1.50812e-27	-0.728109	0.148	0.24	2.49368e-23	PES1	Pescadillo_N/BRCT_2/
1454	Nvec-vc1.1-XM-048727006.1	214.818	-0.80778	0.275679	-2.93015	0.00338797	0.00778658	BUD23	Methyltransf_11/WBS_methylT/	2.45874e-10	-0.456736	0.147	0.2	4.06553e-06	BUD23	Methyltransf_11/WBS_methylT/
1455	Nvec-vc1.1-XM-032371228.2	971.663	2.04547	0.177581	11.5185	1.06402e-30	1.42882e-29			1.0967e-173	2.72015	0.235	0.059	1.81339e-169
1456	Nvec-vc1.1-XM-048726743.1	113.645	-1.40266	0.345864	-4.05554	5.00195e-05	0.000157171		FolB/HPPK/	2.41356e-107	-1.68762	0.096	0.276	3.99082e-103		FolB/HPPK/
1457	Nvec-vc1.1-XM-032364607.2	98.517	-0.839202	0.358035	-2.34391	0.0190829	0.0370151	STYXL1	Rhodanese/DSPc/	1.20509e-15	-0.900464	0.035	0.072	1.99261e-11	STYXL1	Rhodanese/DSPc/
1458	Nvec-vc1.1-XM-048726105.1	697.991	-1.22329	0.183185	-6.67791	2.42368e-11	1.45822e-10	HPD	Glyoxalase/	7.55718e-52	-2.00167	0.049	0.136	1.24958e-47	HPD	Glyoxalase/
1459	Nvec-vc1.1-XM-001639502.3	129.049	-0.776442	0.314333	-2.47013	0.0135064	0.0271863	CDK2AP1	CDK2AP/	2.95345e-28	-0.507161	0.316	0.427	4.88353e-24	CDK2AP1	CDK2AP/
1460	Nvec-vc1.1-XM-001639417.3	743.108	-1.50219	0.23665	-6.34773	2.18514e-10	1.2134e-09	PRPF19	U-box/Prp19/WD40/WD40/WD40/WD40/WD40/	1.12998e-14	-0.273993	0.347	0.428	1.86842e-10	PRPF19	U-box/Prp19/WD40/WD40/WD40/WD40/WD40/
1461	Nvec-vc1.1-XM-032364528.2	98.949	-0.903568	0.350155	-2.58048	0.00986626	0.020482	MECR	ADH_N/ADH_zinc_N/	5.21009e-23	-1.11475	0.043	0.097	8.61488e-19	MECR	ADH_N/ADH_zinc_N/
1462	Nvec-vc1.1-XM-032364604.2	43.5127	-2.68844	0.611634	-4.39551	1.10513e-05	3.79583e-05	DNASE1	Exo_endo_phos/	2.65838e-35	-1.5138	0.034	0.1	4.39563e-31	DNASE1	Exo_endo_phos/
1463	Nvec-vc1.1-XM-001639509.3	234.322	-1.58948	0.267359	-5.94512	2.76252e-09	1.39647e-08	MED19	Med19/	3.18718e-83	-0.86245	0.293	0.485	5.27001e-79	MED19	Med19/
1464	Nvec-vc1.1-XM-048726512.1	2680.02	4.66395	0.168656	27.6536	2.52815e-168	1.79931e-166	SBNO1	AAA_34/Helicase_C_4/	1.51641e-40	1.38026	0.129	0.055	2.50739e-36	SBNO1	AAA_34/Helicase_C_4/	SBNO1
1465	Nvec-vc1.1-XM-001639511.3	1205.87	0.939848	0.15501	6.06316	1.33476e-09	6.94033e-09	FKBP14	FKBP_C/EF-hand_7/	1.78249e-59	-1.17381	0.164	0.311	2.94734e-55	FKBP14	FKBP_C/EF-hand_7/
1466	Nvec-vc1.1-XM-048725892.1	216.564	-0.729753	0.252821	-2.88644	0.00389625	0.00883118	CABIN1		5.23771e-08	-0.474776	0.1	0.14	0.000866056	CABIN1
1467	Nvec-vc1.1-XM-001639516.3	38111.1	1.05971	0.17469	6.06621	1.30961e-09	6.81996e-09	RPLP2	Ribosomal_60s/	2.77873e-39	0.197133	0.998	0.998	4.59464e-35	RPLP2	Ribosomal_60s/
1468	Nvec-vc1.1-XM-001639517.3	1139.19	-1.04127	0.165601	-6.28784	3.21917e-10	1.76409e-09	SBSPON	TSP1_spondin/	1.41928e-186	4.95242	0.155	0.015	2.34679e-182	SBSPON	TSP1_spondin/
1469	Nvec-vc1.1-XM-048727135.1	2767.12	0.366141	0.140996	2.59682	0.00940902	0.0196458	CCT6A	Cpn60_TCP1/	5.69417e-28	0.465425	0.446	0.37	9.41531e-24	CCT6A	Cpn60_TCP1/
1470	Nvec-vc1.1-XM-001639426.3	344.153	1.32839	0.218145	6.08949	1.1327e-09	5.92212e-09	MLEC	Malectin/	1.86342e-16	-0.299612	0.358	0.445	3.08117e-12	MLEC	Malectin/
1471	Nvec-vc1.1-XM-001639520.3	264.482	-1.1428	0.249471	-4.58091	4.62957e-06	1.67502e-05	IFT52	ABC_transp_aux/	2.71803e-26	-0.841527	0.106	0.187	4.49427e-22	IFT52	ABC_transp_aux/
1472	Nvec-v1g239246	77.9024	-0.915296	0.396068	-2.31096	0.0208352	0.0400232			1.25373e-26	-1.29314	0.039	0.097	2.07305e-22
1473	Nvec-vc1.1-XM-048726048.1	6545.64	1.32956	0.150793	8.81711	1.17453e-18	1.05702e-17	OTOF	C2/C2/FerI/C2/FerB/C2/C2/C2/C2/Ferlin_C/	2.05249e-12	0.676494	0.129	0.085	3.3938e-08	OTOF	C2/C2/FerI/C2/FerB/C2/C2/C2/C2/Ferlin_C/
1474	Nvec-vc1.1-XM-001639531.3	895.923	0.516477	0.166436	3.10316	0.00191466	0.00461803	YPEL1	Yippee-Mis18/	4.4919e-09	-0.557291	0.115	0.158	7.42735e-05	YPEL1	Yippee-Mis18/
1475	Nvec-vc1.1-XM-048726080.1	861.21	1.6907	0.178622	9.46524	2.92881e-21	2.91363e-20	OSER1		7.64881e-22	-0.286899	0.373	0.473	1.26473e-17	OSER1
1476	Nvec-vc1.1-XM-048725880.1	468.732	-1.48676	0.210247	-7.07147	1.53301e-12	9.86636e-12	SRRM2	cwf21/	2.72562e-08	-0.440234	0.137	0.182	0.000450682	SRRM2	cwf21/
1477	Nvec-vc1.1-XM-032364530.2	25.8051	1.50134	0.649285	2.3123	0.0207612	0.0399034			1.99548e-15	2.79613	0.017	0.002	3.29953e-11
1478	Nvec-vc1.1-XM-048726169.1	74.625	-1.47788	0.422416	-3.49863	0.000467661	0.00126106	FTSJ3	FtsJ/DUF3381/Spb1_C/	1.2687e-11	-0.478182	0.139	0.195	2.09779e-07	FTSJ3	FtsJ/DUF3381/Spb1_C/
1479	Nvec-vc1.1-XM-001639446.3	104.455	-1.01904	0.34855	-2.92367	0.00345934	0.00792929	GLOD4	Glyoxalase/	3.05043e-25	-1.44174	0.032	0.084	5.04388e-21	GLOD4	Glyoxalase/
1480	Nvec-vc1.1-XM-001639546.3	97.6139	-2.14476	0.404727	-5.29928	1.16257e-07	5.07615e-07	PPP1R8	FHA/	4.68298e-07	-0.564199	0.04	0.063	0.00774331	PPP1R8	FHA/
1481	Nvec-vc1.1-XM-048727132.1	479.17	-0.679213	0.197586	-3.43755	0.00058701	0.00155598		Band_7/	1.77087e-72	-1.9517	0.043	0.158	2.92813e-68		Band_7/
1482	Nvec-vc1.1-XM-048727133.1	876.572	-0.951932	0.167634	-5.67864	1.35767e-08	6.49226e-08		Band_7/	7.4071e-42	-1.57729	0.044	0.124	1.22476e-37		Band_7/
1483	Nvec-vc1.1-XM-001639547.3	1318.16	1.24586	0.151334	8.23253	1.83298e-16	1.5002e-15	KLF11	zf-C2H2/zf-C2H2/zf-C2H2/	1.45164e-15	-0.524182	0.163	0.232	2.40029e-11	KLF11	zf-C2H2/zf-C2H2/zf-C2H2/
1484	Nvec-vc1.1-XM-001639551.3	95.9975	0.920765	0.351371	2.62049	0.00878027	0.0184768	GLIPR2	CAP/	2.95529e-18	-1.61216	0.024	0.061	4.88657e-14	GLIPR2	CAP/
1485	Nvec-vc1.1-XM-048725953.1	17.7893	-2.36684	0.8876	-2.66656	0.00766319	0.0163129		zf-C2H2/	2.35803e-27	-1.09824	0.067	0.138	3.899e-23		zf-C2H2/
1486	Nvec-vc1.1-XM-001639553.3	1836.57	5.75656	0.47611	12.0908	1.18106e-33	1.70387e-32	MUSK	EGF_CA/ig/I-set/	1.52855e-09	1.88359	0.019	0.005	2.52747e-05	MUSK	EGF_CA/ig/I-set/	MUSK
1487	Nvec-v1g239291	1215.43	0.920138	0.158566	5.80286	6.51918e-09	3.20813e-08	UQCR10	UCR_UQCRX_QCR9/	1.88335e-32	-0.252776	0.792	0.873	3.11413e-28	UQCR10	UCR_UQCRX_QCR9/
1488	Nvec-vc1.1-XM-001639555.3	157.733	0.884074	0.28666	3.08405	0.00204204	0.00489614	TIMM22	Tim17/	1.28063e-12	-0.417748	0.158	0.217	2.11752e-08	TIMM22	Tim17/
1489	Nvec-vc1.1-XM-048725869.1	5057.52	2.72186	0.130204	20.9045	4.87148e-97	1.82477e-95	ABR	RhoGEF/PH_19/C2/RhoGAP/	1.81294e-97	2.56662	0.133	0.027	2.99769e-93	ABR	RhoGEF/PH_19/C2/RhoGAP/	ABR
1490	Nvec-vc1.1-XM-048726563.1	2580.36	0.996266	0.13668	7.28904	3.12179e-13	2.10764e-12	BSDC1	BSD/	1.24022e-39	-0.535067	0.325	0.462	2.05071e-35	BSDC1	BSD/
1491	Nvec-vc1.1-XM-001639557.3	1707.87	-1.49105	0.178511	-8.35269	6.67279e-17	5.56805e-16			8.91331e-09	-0.445719	0.118	0.162	0.000147382
1492	Nvec-vc1.1-XM-001639461.3	109.757	0.944899	0.328168	2.87931	0.00398545	0.00901781	RWDD4	RWD/	3.24033e-08	-0.461985	0.113	0.156	0.000535788	RWDD4	RWD/
1493	Nvec-vc1.1-XM-001639465.3	103.831	-1.22155	0.360411	-3.38933	0.000700641	0.00183272	ZMAT5	zf-U1/zf-CCCH/	1.04073e-61	-0.614464	0.352	0.525	1.72084e-57	ZMAT5	zf-U1/zf-CCCH/
1494	Nvec-vc1.1-XM-001639562.3	1012.65	-1.66023	0.175721	-9.44808	3.45104e-21	3.4212e-20	SRSF4	RRM_1/RRM_1/	1.44377e-32	-0.623246	0.24	0.354	2.38728e-28	SRSF4	RRM_1/RRM_1/
1495	Nvec-vc1.1-XM-001639563.2	942.372	1.71922	0.17053	10.0816	6.664e-24	7.31072e-23	HM13	Peptidase_A22B/	7.63487e-22	-0.543351	0.302	0.391	1.26243e-17	HM13	Peptidase_A22B/
1496	Nvec-vc1.1-XM-001639473.3	361.845	-1.23407	0.219501	-5.62214	1.88609e-08	8.91431e-08	SMIM14	DUF2615/	3.39905e-37	-0.84604	0.178	0.287	5.62034e-33	SMIM14	DUF2615/
1497	Nvec-vc1.1-XM-001639475.3	1074.89	1.52376	0.161479	9.43624	3.86387e-21	3.8238e-20	YDJC	YdjC/	2.47996e-06	-0.637956	0.037	0.059	0.0410062	YDJC	YdjC/
1498	Nvec-vc1.1-XM-001639572.3	85189.6	1.95723	0.13374	14.6346	1.69084e-48	3.35439e-47		ICL/	5.85665e-305	-1.20654	0.499	0.828	9.68397e-301		ICL/
1499	Nvec-vc1.1-XM-001639476.3	1070.21	0.6641	0.160898	4.12747	3.66781e-05	0.000117963		Malate_synthase/	8.19291e-18	-0.741166	0.103	0.166	1.3547e-13		Malate_synthase/
1500	Nvec-vc1.1-XM-001639573.3	196.209	-0.92313	0.264396	-3.49146	0.000480382	0.00129239	GUCD1	Guanylate_cyc_2/	3.80762e-10	-0.625336	0.083	0.126	6.2959e-06	GUCD1	Guanylate_cyc_2/
1501	Nvec-vc1.1-XM-001639477.3	659.266	-0.582144	0.180385	-3.22723	0.00124996	0.00312691	SNRPD3	LSM/	3.65842e-183	-0.669388	0.812	0.927	6.0492e-179	SNRPD3	LSM/
1502	Nvec-vc1.1-XM-001639478.3	1626.19	0.389747	0.144542	2.69642	0.00700889	0.0150457	ATP2A2	Cation_ATPase_N/E1-E2_ATPase/Cation_ATPase/Hydrolase_3/Cation_ATPase_C/	2.36542e-07	-0.151715	0.389	0.443	0.00391123	ATP2A2	Cation_ATPase_N/E1-E2_ATPase/Cation_ATPase/Hydrolase_3/Cation_ATPase_C/
1503	Nvec-vc1.1-XM-001639574.3	434.294	-0.914116	0.200368	-4.56218	5.06263e-06	1.82321e-05		Tropomyosin/	1.25569e-69	-0.586099	0.465	0.642	2.07628e-65		Tropomyosin/
1504	Nvec-vc1.1-XM-001639576.3	8256.39	0.695102	0.149441	4.65136	3.29754e-06	1.21522e-05	RPL23A	Ribosomal_L23eN/Ribosomal_L23/	7.22703e-160	0.358736	0.997	0.997	1.19499e-155	RPL23A	Ribosomal_L23eN/Ribosomal_L23/
1505	Nvec-vc1.1-XM-001639578.3	208.372	-2.53415	0.291097	-8.70551	3.16142e-18	2.79504e-17			1.01897e-12	-0.878189	0.045	0.084	1.68487e-08
1506	Nvec-vc1.1-XM-001639481.3	289.776	-2.68963	0.261921	-10.2689	9.73477e-25	1.09395e-23	HPGDS	GST_N/GST_C_3/	7.62553e-24	-0.996127	0.069	0.135	1.26088e-19	HPGDS	GST_N/GST_C_3/
1507	Nvec-vc1.1-XM-032364504.2	4308.46	0.975768	0.195725	4.98539	6.1836e-07	2.48613e-06	RAB10	Ras/	1.65425e-07	0.294139	0.296	0.257	0.00273531	RAB10	Ras/
1508	Nvec-vc1.1-XM-032364424.2	2344.57	2.203	0.139682	15.7716	4.88183e-56	1.08154e-54	PTK2	FERM_N_2/FERM_M/Pkinase_Tyr/Focal_AT/	5.2908e-08	0.634436	0.088	0.06	0.000874833	PTK2	FERM_N_2/FERM_M/Pkinase_Tyr/Focal_AT/
1509	Nvec-vc1.1-XM-001639581.3	127.739	1.49652	0.33929	4.41074	1.03018e-05	3.54769e-05	RABL3	Ras/	2.97924e-08	-0.578515	0.069	0.104	0.000492617	RABL3	Ras/
1510	Nvec-vc1.1-XM-032364606.2	68.1017	-2.82547	0.490226	-5.7636	8.23394e-09	4.0184e-08	CRCP	RNA_pol_Rpb4/	7.92482e-60	-1.20583	0.107	0.238	1.31037e-55	CRCP	RNA_pol_Rpb4/
1511	Nvec-vc1.1-XM-048727073.1	14565.4	7.36598	0.143633	51.2832	0	0	SUSD2	NIDO/AMOP/VWD/Sushi/	0	6.9055	0.413	0.01	0	SUSD2	NIDO/AMOP/VWD/Sushi/	SUSD2
1512	Nvec-vc1.1-XM-032364448.2	506.752	-1.91641	0.667544	-2.87084	0.00409388	0.00923258			7.67476e-20	-0.811294	0.095	0.16	1.26902e-15
1513	Nvec-vc1.1-XM-048727178.1	2384.66	5.44012	0.157927	34.4471	4.97474e-260	6.02649e-258	SACS	HEPN/	4.09352e-82	3.86078	0.069	0.005	6.76863e-78	SACS	HEPN/	SACS
1514	Nvec-vc1.1-XM-048726173.1	1971.66	4.97291	0.165238	30.0955	5.54972e-199	4.83647e-197	SACS	HEPN/HEPN/	6.40343e-30	3.14285	0.031	0.004	1.05881e-25	SACS	HEPN/HEPN/	SACS
1515	Nvec-vc1.1-XM-048726950.1	10982.8	4.9946	0.136882	36.4885	1.68932e-291	2.55356e-289	SACS	HEPN/	2.07699e-46	2.66761	0.06	0.01	3.4343e-42	SACS	HEPN/	SACS
1516	Nvec-vc1.1-XM-048726181.1	1933.08	4.96701	0.167026	29.738	2.47824e-194	2.08526e-192	SACS	HEPN/HEPN/HEPN/	0	3.11538	0.366	0.057	0	SACS	HEPN/HEPN/HEPN/	SACS
1517	Nvec-vc1.1-XM-032372264.2	1305.44	0.469231	0.159891	2.9347	0.00333872	0.0076827	SOX4	HMG_box/	3.80462e-167	-2.27696	0.125	0.364	6.29094e-163	SOX4	HMG_box/
1518	Nvec-vc1.1-XM-032372262.2	136.148	1.33758	0.300582	4.44996	8.58852e-06	3.00001e-05			3.66095e-18	-0.654125	0.11	0.176	6.05338e-14
1519	Nvec-vc1.1-XM-032372279.2	110.252	-1.44445	0.347456	-4.15721	3.22153e-05	0.000104554	PDCD6		4.36522e-08	-0.618379	0.053	0.084	0.00072179	PDCD6
1520	Nvec-vc1.1-XM-032372280.2	1136.7	-0.951382	0.16245	-5.85647	4.72798e-09	2.35448e-08	HSD17B4	adh_short/MaoC_dehydratas/SCP2/	4.13885e-11	-0.802132	0.051	0.088	6.84359e-07	HSD17B4	adh_short/MaoC_dehydratas/SCP2/
1521	Nvec-vc1.1-XM-001624902.3	704.495	-1.64062	0.201453	-8.14393	3.82644e-16	3.08008e-15	ACOX3	Acyl-CoA_dh_M/Acyl-CoA_dh_1/ACOX/	1.79528e-07	-0.73109	0.042	0.068	0.00296849	ACOX3	Acyl-CoA_dh_M/Acyl-CoA_dh_1/ACOX/
1522	Nvec-vc1.1-XM-032374974.2	214.798	0.825366	0.252783	3.26511	0.0010942	0.00276397	TMEM74	Neurensin/	7.13107e-10	-1.50694	0.012	0.032	1.17912e-05	TMEM74	Neurensin/
1523	Nvec-vc1.1-XM-001627246.3	478.483	-0.472141	0.191692	-2.46302	0.0137773	0.0276696	TLCD1	TRAM_LAG1_CLN8/	4.11604e-14	-0.637244	0.1	0.155	6.80587e-10	TLCD1	TRAM_LAG1_CLN8/
1524	Nvec-vc1.1-XM-001627225.3	259.255	1.28521	0.234169	5.4884	4.05581e-08	1.8568e-07	LHFPL6	L_HMGIC_fpl/	2.18791e-38	1.54175	0.105	0.039	3.61771e-34	LHFPL6	L_HMGIC_fpl/	LHFPL6
1525	Nvec-vc1.1-XM-048727157.1	871.116	-0.707116	0.16561	-4.26976	1.95684e-05	6.50036e-05	SLC22A13	Sugar_tr/	1.00706e-09	-1.43867	0.012	0.031	1.66517e-05	SLC22A13	Sugar_tr/
1526	Nvec-vc1.1-XM-032374982.2	635.993	1.16378	0.183388	6.34601	2.20973e-10	1.22666e-09	LYPLA1	Abhydrolase_2/	8.0966e-15	-0.526449	0.261	0.338	1.33877e-10	LYPLA1	Abhydrolase_2/
1527	Nvec-vc1.1-XM-032374981.2	62.0548	-3.50996	0.572348	-6.13257	8.647e-10	4.56849e-09			2.68225e-10	-1.01724	0.024	0.051	4.4351e-06
1528	Nvec-vc1.1-XM-048726494.1	545.392	-1.34535	0.191395	-7.02921	2.07709e-12	1.32979e-11	ELOC	Skp1_POZ/	1.28914e-49	-0.721122	0.261	0.407	2.1316e-45	ELOC	Skp1_POZ/
1529	Nvec-vc1.1-XM-001627234.3	92.4186	-1.66141	0.378587	-4.38844	1.14166e-05	3.91265e-05			5.28584e-15	-0.886505	0.047	0.09	8.74014e-11
1530	Nvec-vc1.1-XM-048726210.1	2448.97	3.41282	0.142182	24.0031	2.57881e-127	1.26214e-125	ZNFX1	AAA_11/AAA_12/	1.45856e-103	2.88256	0.12	0.018	2.41173e-99	ZNFX1	AAA_11/AAA_12/	ZNFX1
1531	Nvec-vc1.1-XM-048726929.1	100.166	1.20205	0.342963	3.50488	0.000456807	0.0012348	ADGRL3	Gal_Lectin/Gal_Lectin/	9.60615e-19	-4.18383	0.002	0.023	1.58838e-14	ADGRL3	Gal_Lectin/Gal_Lectin/
1532	Nvec-vc1.1-XM-032367767.2	1311.69	1.72887	0.161058	10.7344	7.01579e-27	8.4037e-26	PPP4C	Metallophos/	1.98496e-82	-0.888073	0.262	0.453	3.28213e-78	PPP4C	Metallophos/
1533	Nvec-vc1.1-XM-048726649.1	166.459	-1.05674	0.321086	-3.29115	0.000997798	0.00254151	BRIP1	DEAD_2/Helicase_C_2/	9.55945e-08	-0.629673	0.042	0.069	0.00158065	BRIP1	DEAD_2/Helicase_C_2/
1534	Nvec-vc1.1-XM-032367768.2	63.3917	-3.48204	0.624378	-5.57682	2.4496e-08	1.14729e-07	BPHL	Abhydrolase_1/Abhydrolase_1/	3.36082e-07	-1.03039	0.017	0.035	0.00555711	BPHL	Abhydrolase_1/Abhydrolase_1/
1535	Nvec-vc1.1-XM-032367733.2	19.5979	-1.98469	0.844308	-2.35067	0.0187398	0.0363868	PIGL	PIG-L/	2.06613e-08	-0.524096	0.065	0.098	0.000341635	PIGL	PIG-L/
1536	Nvec-vc1.1-XM-001641942.3	42.3215	-2.25606	0.601593	-3.75014	0.000176738	0.000513588		Laps/	1.35448e-164	-0.858212	0.458	0.724	2.23964e-160		Laps/
1537	Nvec-vc1.1-XM-032367731.2	148.83	-1.32987	0.307567	-4.32384	1.53337e-05	5.18027e-05			2.08583e-79	1.59801	0.253	0.139	3.44892e-75
1538	Nvec-vc1.1-XM-032367625.2	4203.58	1.80222	0.135975	13.254	4.27691e-40	7.20453e-39	MAPRE1	CH/EB1/	3.7296e-24	-0.271175	0.563	0.667	6.16689e-20	MAPRE1	CH/EB1/
1539	Nvec-vc1.1-XM-001642079.3	52.0679	-1.21768	0.489863	-2.48576	0.0129276	0.0261506	PREB	WD40/WD40/	3.18936e-27	-1.30483	0.048	0.11	5.27361e-23	PREB	WD40/WD40/
1540	Nvec-vc1.1-XM-032367564.2	2460.04	-1.10197	0.189218	-5.82381	5.752e-09	2.84617e-08			5.62025e-10	-2.98743	0.016	0.033	9.29308e-06
1541	Nvec-vc1.1-XM-001641933.3	4248.88	1.81758	0.140285	12.9564	2.1615e-38	3.47324e-37	HDAC2	Hist_deacetyl/	1.52048e-53	-1.03069	0.141	0.273	2.51411e-49	HDAC2	Hist_deacetyl/
1542	Nvec-vc1.1-XM-032367682.2	260.067	1.02017	0.2323	4.39161	1.12516e-05	3.85842e-05	MDC1	FHA/RTT107_BRCT_5/	6.75104e-09	1.10468	0.041	0.022	0.000111629	MDC1	FHA/RTT107_BRCT_5/	MDC1
1543	Nvec-vc1.1-XM-032367708.2	69.7347	-2.20227	0.458297	-4.80534	1.5449e-06	5.91141e-06	CDC45	CDC45/	1.57728e-07	-0.61094	0.051	0.081	0.00260804	CDC45	CDC45/
1544	Nvec-vc1.1-XM-001641927.3	186.836	-0.721676	0.280438	-2.57339	0.0100707	0.0208734	RACK1	WD40/WD40/WD40/WD40/WD40/WD40/	2.89074e-27	-0.983319	0.082	0.157	4.77984e-23	RACK1	WD40/WD40/WD40/WD40/WD40/WD40/
1545	Nvec-vc1.1-XM-048725998.1	3881.61	-0.699945	0.182522	-3.83485	0.000125639	0.000373416	MUC4	EGF_CA/EGF_CA/EGF_CA/EGF_CA/EGF_CA/EGF_CA/EGF_CA/EGF_CA/EGF_CA/EGF_CA/EGF_3/NIDO/VWD/EGF_CA/EGF_CA/cEGF/EGF_CA/FXa_inhibition/EGF_CA/SEA/EGF_3/	9.63027e-07	-0.301815	0.076	0.101	0.0159237	MUC4	EGF_CA/EGF_CA/EGF_CA/EGF_CA/EGF_CA/EGF_CA/EGF_CA/EGF_CA/EGF_CA/EGF_CA/EGF_3/NIDO/VWD/EGF_CA/EGF_CA/cEGF/EGF_CA/FXa_inhibition/EGF_CA/SEA/EGF_3/
1546	Nvec-vc1.1-XM-001633949.3	250.638	-1.25301	0.246514	-5.08293	3.7166e-07	1.53267e-06	SLC22A4	Sugar_tr/	9.02144e-11	-1.05286	0.019	0.042	1.4917e-06	SLC22A4	Sugar_tr/
1547	Nvec-vc1.1-XM-048727096.1	214.075	-0.805767	0.253943	-3.17302	0.00150863	0.00370989			2.79795e-12	3.04709	0.013	0.002	4.62642e-08
1548	Nvec-vc1.1-XM-032383274.2	1808.06	1.16772	0.148969	7.83869	4.55265e-15	3.43328e-14	PAFAH1B1	WD40/WD40/WD40/WD40/WD40/WD40/WD40/	3.86301e-50	-0.854646	0.194	0.332	6.38749e-46	PAFAH1B1	WD40/WD40/WD40/WD40/WD40/WD40/WD40/
1549	Nvec-vc1.1-XM-048726570.1	706.61	3.66474	0.190157	19.2721	9.20689e-83	3.0127e-81	CYP27A1	p450/	1.71972e-07	0.34342	0.2	0.172	0.00284356	CYP27A1	p450/
1550	Nvec-vc1.1-XM-032383242.2	873.726	0.536851	0.181422	2.95914	0.00308503	0.00715581	ERP29	ERp29_N/ERp29/	5.57026e-37	-0.799098	0.181	0.292	9.21043e-33	ERP29	ERp29_N/ERp29/
1551	Nvec-vc1.1-XM-001633897.3	267.664	-1.14783	0.236593	-4.85151	1.22527e-06	4.75222e-06	DDO	DAO/	1.38079e-19	-0.808028	0.091	0.155	2.28314e-15	DDO	DAO/
1552	Nvec-vc1.1-XM-048726072.1	1550.27	-0.563921	0.180481	-3.12455	0.0017808	0.00431459	SORL1	Sortilin-Vps10/Sortilin_C/PKD/fn3/fn3/fn3/fn3/	7.7247e-09	-1.21786	0.016	0.036	0.000127728	SORL1	Sortilin-Vps10/Sortilin_C/PKD/fn3/fn3/fn3/fn3/
1553	Nvec-vc1.1-XM-032383280.2	197.842	1.83352	0.272501	6.72847	1.71456e-11	1.04371e-10	SLC48A1	HRG/	1.10017e-31	1.78766	0.07	0.022	1.81913e-27	SLC48A1	HRG/	SLC48A1
1554	Nvec-vc1.1-XM-001633887.3	165.325	3.83367	0.314989	12.1708	4.44717e-34	6.45388e-33			4.80309e-74	7.30946	0.047	0.001	7.94191e-70
1555	Nvec-vc1.1-XM-032383296.2	493.32	0.958319	0.186249	5.14537	2.66989e-07	1.11529e-06	P2RX4	P2X_receptor/	3.57949e-07	-0.570347	0.07	0.102	0.00591869	P2RX4	P2X_receptor/
1556	Nvec-vc1.1-XM-001633882.3	109.14	2.21322	0.359329	6.15933	7.30543e-10	3.88978e-09	FMO2	FMO-like/	6.58704e-16	1.84164	0.033	0.01	1.08917e-11	FMO2	FMO-like/	FMO2
1557	Nvec-vc1.1-XM-032383226.2	177.829	1.13531	0.265548	4.27535	1.90833e-05	6.35528e-05	PPP3CC	Metallophos/	3.24856e-09	0.822663	0.065	0.04	5.37149e-05	PPP3CC	Metallophos/
1558	Nvec-vc1.1-XM-032383262.2	1316.6	-2.12734	0.200934	-10.5873	3.41272e-26	4.03131e-25			1.23349e-14	-1.1085	0.024	0.056	2.03957e-10
1559	Nvec-vc1.1-XM-001627137.3	66.4034	-1.36015	0.457353	-2.97397	0.00293972	0.00684852	EIF2B1	IF-2B/	2.5364e-26	-0.770971	0.121	0.206	4.19394e-22	EIF2B1	IF-2B/
1560	Nvec-vc1.1-XM-032374843.2	387.648	-1.52827	0.21383	-7.14712	8.86169e-13	5.79061e-12	TBX1	T-box/	2.56995e-23	3.42594	0.022	0.002	4.24942e-19	TBX1	T-box/
1561	Nvec-vc1.1-XM-001627136.3	677.414	-0.495526	0.175171	-2.82882	0.00467201	0.010414	TBX1	T-box/	2.33946e-14	4.69659	0.01	0	3.8683e-10	TBX1	T-box/
1562	Nvec-vc1.1-XM-001636536.3	225.842	0.716007	0.299711	2.38899	0.0168947	0.0332004		Stathmin/	6.26369e-27	-0.906453	0.104	0.184	1.0357e-22		Stathmin/
1563	Nvec-vc1.1-XM-001636603.3	639.751	2.50965	0.17917	14.0071	1.4107e-44	2.59377e-43	SUDS3	Sds3/	4.83556e-20	-0.555326	0.161	0.24	7.99561e-16	SUDS3	Sds3/
1564	Nvec-vc1.1-XM-032386379.2	866.368	0.879267	0.166065	5.29473	1.1919e-07	5.19891e-07	PHKG1	Pkinase/	5.44994e-14	-0.315282	0.123	0.168	9.01148e-10	PHKG1	Pkinase/
1565	Nvec-vc1.1-XM-032386377.2	366.077	0.842507	0.211549	3.98256	6.8177e-05	0.000210623	HPS4	Intu_longin_1/	1.39394e-08	1.13772	0.036	0.017	0.000230488	HPS4	Intu_longin_1/
1566	Nvec-vc1.1-XM-032386366.2	2536.17	0.479731	0.142778	3.35998	0.000779481	0.00202592	SGSM2	RUN/PH_RBD/RabGAP-TBC/	2.5787e-129	-0.993225	0.371	0.604	4.26388e-125	SGSM2	RUN/PH_RBD/RabGAP-TBC/
1567	Nvec-vc1.1-XM-001636541.3	1420.95	1.20163	0.167964	7.15408	8.42354e-13	5.51485e-12	RAB35	Ras/	1.17996e-49	0.579715	0.509	0.408	1.95107e-45	RAB35	Ras/
1568	Nvec-vc1.1-XM-048725839.1	74.0158	-1.95843	0.472401	-4.14569	3.38791e-05	0.000109579	TYW1	Flavodoxin_1/Radical_SAM/Wyosine_form/	7.20425e-10	-0.498198	0.108	0.154	1.19122e-05	TYW1	Flavodoxin_1/Radical_SAM/Wyosine_form/
1569	Nvec-vc1.1-XM-032386484.2	43.2545	-2.50786	0.606605	-4.13426	3.56105e-05	0.000114767			6.19786e-07	-0.978786	0.02	0.039	0.0102482
1570	Nvec-v1g240931	446.083	-1.87776	0.229728	-8.17388	2.98636e-16	2.42098e-15	MZT2A	MOZART2/	2.2684e-70	-0.592426	0.418	0.603	3.75081e-66	MZT2A	MOZART2/
1571	Nvec-vc1.1-XM-048726400.1	1782.19	1.90299	0.151771	12.5386	4.59219e-36	6.96618e-35	MIB1	MIB_HERC2/ZZ/MIB_HERC2/SH3_15/SH3_15/Ank_2/Ank_2/Ank_2/Ank_2/zf-C3HC4_3/zf-C3HC4_3/zf-C3HC4_3/	2.47629e-45	1.15886	0.183	0.093	4.09455e-41	MIB1	MIB_HERC2/ZZ/MIB_HERC2/SH3_15/SH3_15/Ank_2/Ank_2/Ank_2/Ank_2/zf-C3HC4_3/zf-C3HC4_3/zf-C3HC4_3/	MIB1
1572	Nvec-vc1.1-XM-032386416.2	20.7764	-1.94288	0.792942	-2.45022	0.0142769	0.0285855	ANKRD66	Ank_2/	8.7157e-10	-1.44563	0.011	0.03	1.44114e-05	ANKRD66	Ank_2/
1573	Nvec-vc1.1-XM-001636622.3	75.4766	-3.0573	0.488168	-6.2628	3.78128e-10	2.06154e-09	MNT	HLH/	4.32397e-14	-0.647307	0.071	0.118	7.14968e-10	MNT	HLH/
1574	Nvec-vc1.1-XM-032386444.2	516.765	-0.425105	0.189637	-2.24168	0.0249819	0.0470625		DIOX_N/2OG-FeII_Oxy/	1.70243e-12	-0.944678	0.038	0.074	2.81496e-08		DIOX_N/2OG-FeII_Oxy/
1575	Nvec-vc1.1-XM-048726725.1	802.114	1.89486	0.173456	10.9241	8.83678e-28	1.09457e-26	RABEP1	Rabaptin/Rabaptin/Rabaptin/Rab5-bind/FYVE/	1.12867e-16	0.859428	0.108	0.065	1.86626e-12	RABEP1	Rabaptin/Rabaptin/Rabaptin/Rab5-bind/FYVE/
1576	Nvec-vc1.1-XM-001636631.3	9963.78	1.70946	0.126148	13.5512	7.79242e-42	1.35957e-40	CLTC	Clathrin_propel/Clathrin_propel/Clathrin_propel/Clathrin_propel/Clathrin-link/Clathrin_H_link/Clathrin/Clathrin/Clathrin/Clathrin/Clathrin/Clathrin/Clathrin/	6.2722e-42	0.738895	0.337	0.227	1.03711e-37	CLTC	Clathrin_propel/Clathrin_propel/Clathrin_propel/Clathrin_propel/Clathrin-link/Clathrin_H_link/Clathrin/Clathrin/Clathrin/Clathrin/Clathrin/Clathrin/Clathrin/
1577	Nvec-vc1.1-XM-032386425.2	62.9086	-1.2154	0.436704	-2.78312	0.00538388	0.0118554			1.28369e-12	-0.6934	0.079	0.126	2.12258e-08
1578	Nvec-vc1.1-XM-001636635.3	107.908	-3.12433	1.00682	-3.10316	0.00191469	0.00461803	CYB5D2	Cyt-b5/	1.74084e-20	-0.654602	0.14	0.217	2.87848e-16	CYB5D2	Cyt-b5/
1579	Nvec-vc1.1-XM-001636575.3	204.792	0.794517	0.270858	2.93333	0.00335344	0.00771241	COPS5	JAB/CSN5_C/	9.84876e-07	-0.367787	0.139	0.18	0.0162849	COPS5	JAB/CSN5_C/
1580	Nvec-vc1.1-XM-032386405.1	73.7666	-1.37796	0.411074	-3.3521	0.000802019	0.00207943	MRPL15	Ribosomal_L27A/	1.22064e-62	-0.945833	0.17	0.323	2.01833e-58	MRPL15	Ribosomal_L27A/
1581	Nvec-vc1.1-XM-048726311.1	43.5177	-2.79389	0.608128	-4.59424	4.34333e-06	1.57495e-05	ALOX5	Lipoxygenase/	3.33524e-12	-1.44334	0.016	0.041	5.51482e-08	ALOX5	Lipoxygenase/
1582	Nvec-vc1.1-XM-048726879.1	760.113	-2.31202	0.188505	-12.2651	1.39515e-34	2.04906e-33	ALOX5	Lipoxygenase/	5.07617e-51	-1.20617	0.097	0.213	8.39345e-47	ALOX5	Lipoxygenase/
1583	Nvec-vc1.1-XM-032386412.2	1226.52	1.31657	0.186954	7.04223	1.89187e-12	1.21303e-11			4.65397e-109	2.51538	0.164	0.04	7.69534e-105
1584	Nvec-vc1.1-XM-001636585.3	1108.79	3.25513	0.162529	20.028	3.13917e-89	1.09653e-87	GGT1	G_glu_transpept/	3.83675e-73	2.32506	0.11	0.023	6.34406e-69	GGT1	G_glu_transpept/	GGT1
1585	Nvec-vc1.1-XM-001636648.3	151.69	1.36007	0.290472	4.6823	2.83674e-06	1.05153e-05	GGT1	G_glu_transpept/	1.13176e-07	-1.64965	0.012	0.021	0.00187136	GGT1	G_glu_transpept/
1586	Nvec-vc1.1-XM-032386420.2	46.0374	-1.31476	0.516904	-2.54353	0.0109738	0.0225617	LRRC43		5.59004e-08	-0.590612	0.046	0.074	0.000924314	LRRC43
1587	Nvec-vc1.1-XM-001636595.3	1342.51	-1.20089	0.170213	-7.0552	1.72348e-12	1.10756e-11	DYNLL2	Dynein_light/	0	-1.38759	0.582	0.867	0	DYNLL2	Dynein_light/
1588	Nvec-vc1.1-XM-001636660.3	47.8932	-1.24275	0.497154	-2.49973	0.0124287	0.0252402	COQ5	Ubie_methyltran/	9.68052e-26	-1.37189	0.035	0.09	1.60067e-21	COQ5	Ubie_methyltran/
1589	Nvec-vc1.1-XM-001636661.3	3662.78	0.99005	0.136826	7.23582	4.62734e-13	3.07906e-12	PPP1CA	STPPase_N/Metallophos/	1.54225e-84	-0.69582	0.426	0.62	2.55012e-80	PPP1CA	STPPase_N/Metallophos/
1590	Nvec-vc1.1-XM-032386404.2	91.651	1.69968	0.358062	4.74688	2.06581e-06	7.78944e-06	PRKRIP1	DUF1168/	6.16377e-21	0.354419	0.284	0.26	1.01918e-16	PRKRIP1	DUF1168/
1591	Nvec-vc1.1-XM-001629376.3	449.217	0.556623	0.204133	2.72677	0.00639584	0.0138586	CABLES1	Cyclin_N/	8.81377e-08	-0.37363	0.148	0.193	0.00145736	CABLES1	Cyclin_N/
1592	Nvec-vc1.1-XM-001629396.3	3675.67	0.89113	0.148545	5.99906	1.98459e-09	1.01737e-08	COX5B	COX5B/	5.18011e-206	-0.722865	0.711	0.903	8.56531e-202	COX5B	COX5B/
1593	Nvec-vc1.1-XM-032377701.2	134.444	-1.58808	0.344954	-4.60374	4.14977e-06	1.50877e-05	ATAD2B	AAA/AAA_lid_3/Bromodomain/	2.30059e-08	-0.602365	0.067	0.102	0.000380403	ATAD2B	AAA/AAA_lid_3/Bromodomain/
1594	Nvec-vc1.1-XM-032377676.2	2753.24	2.86322	0.162914	17.575	3.82875e-69	1.04138e-67	SLC39A8	Zip/	2.3643e-25	3.10598	0.024	0.002	3.90937e-21	SLC39A8	Zip/	SLC39A8
1595	Nvec-vc1.1-XM-001629393.3	28.1903	-3.03589	0.800856	-3.79081	0.000150158	0.000440998	TMEM244	SYS1/	5.84975e-13	-0.883676	0.05	0.09	9.67256e-09	TMEM244	SYS1/
1596	Nvec-vc1.1-XM-001629392.3	118.646	-1.41581	0.346184	-4.08977	4.31804e-05	0.000137451	CCDC25	NFACT-R_1/	3.00154e-39	-1.1136	0.09	0.185	4.96304e-35	CCDC25	NFACT-R_1/
1597	Nvec-vc1.1-XM-032377679.2	2656.49	0.586949	0.137307	4.27473	1.91369e-05	6.37062e-05	CIPC	CiPC/	1.22077e-18	-0.628965	0.13	0.201	2.01855e-14	CIPC	CiPC/
1598	Nvec-vc1.1-XM-001629389.3	403.187	-1.02644	0.214553	-4.78411	1.71746e-06	6.53507e-06		PEP_mutase/	3.92075e-106	-1.74039	0.111	0.29	6.48295e-102		PEP_mutase/
1599	Nvec-vc1.1-XM-001629367.3	361.908	-0.871894	0.210254	-4.14685	3.37077e-05	0.000109046	STX1B	Syntaxin/SNARE/	9.93224e-30	-0.693088	0.162	0.262	1.6423e-25	STX1B	Syntaxin/SNARE/
1600	Nvec-vc1.1-XM-001629388.3	1311.36	0.931764	0.159876	5.82804	5.60812e-09	2.7782e-08	RAN	Ras/	8.23803e-94	-0.714457	0.487	0.675	1.36216e-89	RAN	Ras/
1601	Nvec-vc1.1-XM-001629366.3	15.3571	-2.70112	1.00342	-2.69192	0.00710417	0.015235	SAMD15	SAM_1/	3.49886e-42	-0.831508	0.135	0.249	5.78537e-38	SAMD15	SAM_1/
1602	Nvec-vc1.1-XM-032377687.2	1709.65	5.65303	0.18318	30.8605	4.05285e-209	3.68228e-207	TRAFD1		3.40975e-32	1.51422	0.089	0.034	5.63802e-28	TRAFD1		TRAFD1
1603	Nvec-vc1.1-XM-001629360.3	41.8488	-3.1669	0.650347	-4.86955	1.11852e-06	4.35898e-06	DDX52	DEAD/Helicase_C/	1.74362e-07	-0.552726	0.051	0.078	0.00288307	DDX52	DEAD/Helicase_C/
1604	Nvec-vc1.1-XM-001629357.3	528.823	1.009	0.189434	5.32638	1.0019e-07	4.40478e-07	RNF185	zf-C3HC4_3/	4.00691e-31	-0.80331	0.114	0.205	6.62542e-27	RNF185	zf-C3HC4_3/
1605	Nvec-vc1.1-XM-048726773.1	1052.77	-0.752908	0.178051	-4.22861	2.35136e-05	7.74014e-05	ELOB	ubiquitin/	0	-1.1309	0.656	0.918	0	ELOB	ubiquitin/
1606	Nvec-vc1.1-XM-048726976.1	386.713	0.794779	0.223348	3.55848	0.000373002	0.00102218	MEP1B	Astacin/TSP_1/MAM/MAM/	3.71451e-12	-2.18659	0.007	0.027	6.14194e-08	MEP1B	Astacin/TSP_1/MAM/MAM/
1607	Nvec-vc1.1-XM-032380288.2	3019.23	0.725411	0.171696	4.22498	2.38959e-05	7.85841e-05	NOS1	PDZ/NO_synthase/Flavodoxin_1/FAD_binding_1/NAD_binding_1/	1.36218e-10	-0.206512	0.04	0.061	2.25237e-06	NOS1	PDZ/NO_synthase/Flavodoxin_1/FAD_binding_1/NAD_binding_1/
1608	Nvec-vc1.1-XM-032380307.2	1992.36	2.28017	0.141986	16.0591	4.93478e-58	1.12688e-56	ARPC3	P21-Arc/	1.00811e-51	0.45906	0.603	0.551	1.6669e-47	ARPC3	P21-Arc/
1609	Nvec-vc1.1-XM-001631417.3	61.4727	1.3115	0.457353	2.86758	0.00413627	0.00931342	HCRTR2	7tm_1/	7.64716e-11	-2.33993	0.003	0.017	1.26446e-06	HCRTR2	7tm_1/
1610	Nvec-vc1.1-XM-001631414.3	329.738	1.52874	0.225253	6.78679	1.14657e-11	7.06002e-11	MUL1	GIDE/zf-C3HC4_3/	2.13143e-06	-0.261385	0.114	0.143	0.0352432	MUL1	GIDE/zf-C3HC4_3/
1611	Nvec-vc1.1-XM-001631446.3	739.554	0.892156	0.180636	4.93897	7.85357e-07	3.11535e-06	SPNS1	MFS_1/	8.16115e-09	-0.539659	0.085	0.124	0.000134945	SPNS1	MFS_1/
1612	Nvec-vc1.1-XM-001631445.3	58.4267	-1.17322	0.463626	-2.53054	0.0113886	0.0233165	PSPH	HAD/	1.76959e-18	-1.65818	0.016	0.05	2.92601e-14	PSPH	HAD/
1613	Nvec-vc1.1-XM-032380281.2	512.172	1.04833	0.187065	5.60408	2.09359e-08	9.87045e-08	TEP1	DUF4062/	2.42815e-31	1.94507	0.06	0.016	4.01495e-27	TEP1	DUF4062/	TEP1
1614	Nvec-vc1.1-XM-032380299.2	3576.78	1.93463	0.137488	14.0713	5.69912e-45	1.05812e-43	YES1	SH3_1/SH2/Pkinase_Tyr/	4.67576e-21	0.83832	0.149	0.091	7.73138e-17	YES1	SH3_1/SH2/Pkinase_Tyr/
1615	Nvec-vc1.1-XM-032380328.2	1624.84	2.85257	0.152859	18.6614	1.02048e-77	3.14069e-76	YES1	SH3_1/SH2/Pkinase_Tyr/	7.28907e-100	1.86652	0.202	0.068	1.20525e-95	YES1	SH3_1/SH2/Pkinase_Tyr/	YES1
1616	Nvec-vc1.1-XM-001631443.3	2250.05	1.59734	0.151072	10.5733	3.96106e-26	4.66613e-25	EIF3H	JAB/	1.08021e-46	-0.369394	0.536	0.683	1.78613e-42	EIF3H	JAB/
1617	Nvec-vc1.1-XM-001631441.3	1273.62	4.09761	0.169592	24.1616	5.64082e-129	2.81728e-127			5.05737e-174	4.0609	0.153	0.013	8.36236e-170
1618	Nvec-vc1.1-XM-032380321.2	403.642	2.05474	0.203797	10.0823	6.61474e-24	7.26134e-23		PDGF/	3.6119e-07	0.757346	0.051	0.034	0.00597228		PDGF/
1619	Nvec-vc1.1-XM-048725941.1	202.596	1.00232	0.265124	3.78056	0.000156476	0.000458137	C11orf54	DUF1907/	4.65103e-07	-0.566847	0.057	0.086	0.00769048	C11orf54	DUF1907/
1620	Nvec-vc1.1-XM-048726263.1	1802.92	-0.655334	0.160673	-4.07867	4.52931e-05	0.000143561	PXDN	LRR_8/I-set/I-set/I-set/I-set/An_peroxidase/	7.9807e-74	5.97504	0.048	0.001	1.31961e-69	PXDN	LRR_8/I-set/I-set/I-set/I-set/An_peroxidase/
1621	Nvec-vc1.1-XM-001631435.3	279.54	1.21328	0.239235	5.0715	3.94693e-07	1.62178e-06			1.62749e-66	5.22992	0.048	0.002	2.69106e-62
1622	Nvec-vc1.1-XM-032380303.2	4005.21	4.94452	0.140913	35.0892	9.84168e-270	1.22705e-267	L1CAM	fn3/	0	6.06873	0.272	0.006	0	L1CAM	fn3/	L1CAM
1623	Nvec-vc1.1-XM-001631431.3	701.513	2.28035	0.184975	12.3279	6.40907e-35	9.49465e-34	RNFT2	zf-C3HC4_2/	8.06203e-19	0.909885	0.116	0.068	1.33306e-14	RNFT2	zf-C3HC4_2/
1624	Nvec-vc1.1-XM-048726685.1	31.6473	-2.51048	0.689436	-3.64135	0.00027121	0.000761679	RFC2	AAA/Rep_fac_C/	3.37993e-14	-0.838588	0.053	0.097	5.58871e-10	RFC2	AAA/Rep_fac_C/
1625	Nvec-vc1.1-XM-032380114.2	615.839	-0.93445	0.183614	-5.08921	3.59549e-07	1.48632e-06	GABRG3	Neur_chan_LBD/	3.75702e-68	-1.2986	0.106	0.247	6.21224e-64	GABRG3	Neur_chan_LBD/
1626	Nvec-vc1.1-XM-001631310.3	118.984	1.72375	0.331719	5.19641	2.03175e-07	8.62434e-07	RAB8B	Ras/	1.27065e-24	2.58706	0.033	0.006	2.10101e-20	RAB8B	Ras/	RAB8B
1627	Nvec-vc1.1-XM-001631279.3	68.3697	-2.79745	0.502342	-5.56881	2.56483e-08	1.19797e-07	UNC93A	UNC-93/MFS_1/	2.24467e-10	-3.2883	0.001	0.012	3.71156e-06	UNC93A	UNC-93/MFS_1/
1628	Nvec-vc1.1-XM-032380150.2	80.543	-2.01218	0.415214	-4.84612	1.25899e-06	4.87969e-06	TGS1	Methyltransf_15/	5.94953e-07	-0.278906	0.165	0.207	0.00983755	TGS1	Methyltransf_15/
1629	Nvec-vc1.1-XM-001631283.3	50.9736	-1.88677	0.507406	-3.71846	0.000200442	0.000578141	KIF22	Kinesin/HHH_3/	2.19409e-39	-1.10293	0.09	0.187	3.62792e-35	KIF22	Kinesin/HHH_3/
1630	Nvec-vc1.1-XM-001631326.3	7.23489	-4.03809	1.78262	-2.26526	0.0234968	0.0445856	ATOH7	HLH/	4.38872e-38	-1.38227	0.064	0.147	7.25675e-34	ATOH7	HLH/
1631	Nvec-vc1.1-XM-001631294.3	4746.78	1.24614	0.130415	9.55517	1.23383e-21	1.24704e-20	CORO1C	DUF1899/eIF2A/WD40_4/	4.33535e-47	0.545764	0.514	0.419	7.1685e-43	CORO1C	DUF1899/eIF2A/WD40_4/
1632	Nvec-vc1.1-XM-032380139.2	650.649	-2.70958	0.255385	-10.6098	2.68351e-26	3.17431e-25			2.1092e-11	-0.966962	0.036	0.069	3.48756e-07
1633	Nvec-vc1.1-XM-001631329.3	1500.18	-2.02118	0.194104	-10.4129	2.16591e-25	2.48963e-24		TIR_2/	2.16778e-185	-1.54964	0.197	0.478	3.58442e-181		TIR_2/
1634	Nvec-vc1.1-XM-048726908.1	450.13	-1.11623	0.215621	-5.17681	2.25711e-07	9.55007e-07	SVOP	Sugar_tr/	5.49408e-22	-2.16626	0.01	0.043	9.08447e-18	SVOP	Sugar_tr/
1635	Nvec-vc1.1-XM-032380117.2	218.715	-1.10806	0.25757	-4.30199	1.69275e-05	5.67828e-05	TRPC4	Ank_2/Ank_2/Ion_trans/	6.06046e-09	-0.784089	0.041	0.07	0.00010021	TRPC4	Ank_2/Ank_2/Ion_trans/
1636	Nvec-vc1.1-XM-001631333.3	370.925	-0.726542	0.215972	-3.36405	0.000768067	0.00199868	NDUFS8	Fer4_7/	1.70279e-201	-1.03671	0.393	0.692	2.81556e-197	NDUFS8	Fer4_7/
1637	Nvec-vc1.1-XM-001625649.3	2884.31	1.72488	0.142086	12.1397	6.50979e-34	9.43118e-33	UBE2L3	UQ_con/	3.65296e-81	-0.345384	0.948	0.973	6.04017e-77	UBE2L3	UQ_con/
1638	Nvec-vc1.1-XM-048727223.1	73.0847	-1.97527	0.436904	-4.52105	6.15323e-06	2.18965e-05	ANKRA2	Ank/Ank_5/	6.15117e-29	-1.35277	0.043	0.107	1.0171e-24	ANKRA2	Ank/Ank_5/
1639	Nvec-vc1.1-XM-048727222.1	92.7737	-2.65809	0.428022	-6.21017	5.29276e-10	2.85102e-09	TCTN2	DUF1619/	1.8975e-07	-0.863876	0.03	0.052	0.00313752	TCTN2	DUF1619/
1640	Nvec-vc1.1-XM-001622409.3	1835.7	1.21599	0.14516	8.37687	5.43522e-17	4.55093e-16			6.31128e-17	-0.467256	0.212	0.291	1.04357e-12
1641	Nvec-vc1.1-XM-001622411.3	427.102	-0.704359	0.240739	-2.92583	0.00343544	0.00788296	BOLA2	BolA/	3.4962e-76	-1.27591	0.124	0.28	5.78097e-72	BOLA2	BolA/
1642	Nvec-vc1.1-XM-048726818.1	5798.67	2.69487	0.140064	19.2403	1.70191e-82	5.54776e-81	KCTD7	BTB_2/	1.0978e-29	0.749595	0.187	0.155	1.81522e-25	KCTD7	BTB_2/
1643	Nvec-vc1.1-XM-048726676.1	2749.55	3.37029	0.13856	24.3237	1.10123e-130	5.56511e-129	TRAPPC11	Foie-gras_1/Gryzun-like/	7.22554e-34	1.19658	0.135	0.064	1.19474e-29	TRAPPC11	Foie-gras_1/Gryzun-like/	TRAPPC11
1644	Nvec-vc1.1-XM-001623462.3	486.222	-0.476593	0.194236	-2.45369	0.01414	0.0283247		DUF885/	3.38334e-15	3.74099	0.013	0.001	5.59435e-11		DUF885/
1645	Nvec-vc1.1-XM-048726519.1	58.2663	-1.72039	0.470462	-3.6568	0.000255379	0.000720893	ASPHD2	Asp_Arg_Hydrox/	9.87786e-43	-0.861792	0.148	0.267	1.6333e-38	ASPHD2	Asp_Arg_Hydrox/
1646	Nvec-vc1.1-XM-001627863.3	516.789	1.17559	0.192161	6.11774	9.49116e-10	4.99749e-09	CCDC92	CCDC92/	1.35783e-33	-0.797605	0.126	0.225	2.24518e-29	CCDC92	CCDC92/
1647	Nvec-vc1.1-XM-032375814.2	172.192	-0.74564	0.297592	-2.50558	0.012225	0.0248531			4.45069e-50	-1.14747	0.086	0.197	7.35922e-46
1648	Nvec-vc1.1-XM-001627880.3	25331.5	1.04066	0.133499	7.79527	6.42725e-15	4.81297e-14	RPS12	Ribosomal_L7Ae/	1.49437e-22	0.190559	0.996	0.996	2.47095e-18	RPS12	Ribosomal_L7Ae/
1649	Nvec-vc1.1-XM-048726790.1	229.468	-3.66138	1.06185	-3.44813	0.000564486	0.00150093	TCHP	TPH/	2.33028e-17	-1.0521	0.042	0.087	3.85311e-13	TCHP	TPH/
1650	Nvec-vc1.1-XM-048726597.1	3123.44	2.1262	0.145823	14.5807	3.72593e-48	7.32366e-47	NLRC4	HEPN_DZIP3/NACHT/LRR_6/LRR_6/LRR_6/LRR_6/	2.0142e-43	1.0177	0.223	0.121	3.33048e-39	NLRC4	HEPN_DZIP3/NACHT/LRR_6/LRR_6/LRR_6/LRR_6/	NLRC4
1651	Nvec-vc1.1-XM-048726624.1	1636.4	2.69896	0.157338	17.1539	5.87318e-66	1.52694e-64	DZIP3	HEPN_DZIP3/	1.62389e-07	1.23849	0.028	0.012	0.00268511	DZIP3	HEPN_DZIP3/	DZIP3
1652	Nvec-vc1.1-XM-048726622.1	99.1307	1.30824	0.338698	3.86257	0.000112202	0.000336054	CTSK	Inhibitor_I29/Peptidase_C1/Inhibitor_I29/Peptidase_C1/	2.00166e-30	1.12955	0.135	0.067	3.30975e-26	CTSK	Inhibitor_I29/Peptidase_C1/Inhibitor_I29/Peptidase_C1/	CTSK
1653	Nvec-vc1.1-XM-048726615.1	7500.53	2.27924	0.127509	17.8751	1.8441e-71	5.13013e-70	DZIP3	HEPN_DZIP3/NACHT/LRR_6/LRR_6/LRR_6/LRR_6/	0	1.60242	0.727	0.416	0	DZIP3	HEPN_DZIP3/NACHT/LRR_6/LRR_6/LRR_6/LRR_6/	DZIP3
1654	Nvec-vc1.1-XM-001636179.3	2390.07	2.53118	0.151036	16.7588	4.88229e-63	1.21037e-61	VPS28	VPS28/	2.09018e-32	-0.698473	0.178	0.285	3.45612e-28	VPS28	VPS28/
1655	Nvec-vc1.1-XM-048726141.1	8488.13	4.71777	0.161225	29.262	3.16022e-188	2.54621e-186	NF2	FERM_N/FERM_M/FERM_C/ERM/	1.22894e-138	1.3167	0.435	0.212	2.03206e-134	NF2	FERM_N/FERM_M/FERM_C/ERM/	NF2
1656	Nvec-vc1.1-XM-048726145.1	403780	9.19355	0.154878	59.36	0	0			0	3.7682	0.951	0.397	0
1657	Nvec-vc1.1-XM-048726143.1	63095	6.35912	0.128333	49.5517	0	0		zf-RING_2/	0	3.41321	0.744	0.144	0		zf-RING_2/
1658	Nvec-vc1.1-XM-048726140.1	232.276	7.17098	0.496208	14.4516	2.45102e-47	4.75208e-46	ING4	YqaJ/	9.72069e-26	2.19161	0.043	0.01	1.60732e-21	ING4	YqaJ/	ING4
1659	Nvec-vc1.1-XM-032385951.2	3465.77	7.58506	0.191984	39.5088	0	0	NYNRIN	Integrase_H2C2/rve/	5.03008e-294	2.03087	0.501	0.163	8.31723e-290	NYNRIN	Integrase_H2C2/rve/	NYNRIN
1660	Nvec-vc1.1-XM-048726885.1	103.08	-2.12489	0.377675	-5.62624	1.84176e-08	8.71202e-08	PRDM5	zf-C2H2_6/zf-C2H2_6/zf-C2H2/	1.27694e-06	-0.470518	0.016	0.024	0.0211142	PRDM5	zf-C2H2_6/zf-C2H2_6/zf-C2H2/
1661	Nvec-vc1.1-XM-032385986.2	83.1139	3.37608	0.422585	7.9891	1.35925e-15	1.06209e-14	RAB3D	Ras/	2.02892e-10	0.638994	0.11	0.076	3.35482e-06	RAB3D	Ras/
1662	Nvec-vc1.1-XM-032385969.2	124.286	-1.48117	0.333879	-4.43626	9.15347e-06	3.18433e-05	HSD17B14	adh_short_C2/	5.30924e-12	-1.00155	0.033	0.066	8.77884e-08	HSD17B14	adh_short_C2/
1663	Nvec-vc1.1-XM-048726467.1	49.1148	-1.29297	0.510394	-2.53328	0.0112999	0.0231571	SDS	PALP/	4.8403e-19	-1.81531	0.012	0.045	8.00343e-15	SDS	PALP/
1664	Nvec-vc1.1-XM-048726465.1	248.888	-1.2432	0.264524	-4.69974	2.60487e-06	9.70419e-06	PHF12	PHD/PHF12_MRG_bd/PHD/FHA/	1.49039e-06	-0.330889	0.083	0.11	0.0246436	PHF12	PHD/PHF12_MRG_bd/PHD/FHA/
1665	Nvec-vc1.1-XM-048726506.1	296.456	-1.22004	0.232332	-5.25126	1.5106e-07	6.50594e-07	KHDRBS2	Qua1/KH_1/	1.18652e-20	-0.455177	0.288	0.381	1.9619e-16	KHDRBS2	Qua1/KH_1/
1666	Nvec-vc1.1-XM-048726961.1	54.9489	-1.18413	0.470085	-2.51897	0.0117697	0.0240219			4.13856e-07	-2.3143	0.003	0.013	0.00684311
1667	Nvec-vc1.1-XM-001636187.3	69.73	1.57059	0.412732	3.80536	0.000141597	0.000417723	SBDS	SBDS/SBDS_C/	3.74095e-31	-0.689419	0.155	0.255	6.18566e-27	SBDS	SBDS/SBDS_C/
1668	Nvec-vc1.1-XM-001636142.3	224.173	-1.15923	0.2533	-4.57652	4.72781e-06	1.70839e-05	CASTOR1	Castor1_N/ACT_7/ACT_7/	1.60145e-13	-0.867076	0.053	0.096	2.648e-09	CASTOR1	Castor1_N/ACT_7/ACT_7/
1669	Nvec-vc1.1-XM-048726636.1	1992.92	1.78676	0.148111	12.0637	1.64315e-33	2.35656e-32	NLRP9	HEPN_DZIP3/NACHT/LRR_6/LRR_6/LRR_6/LRR_6/	2.61197e-12	1.00182	0.064	0.034	4.3189e-08	NLRP9	HEPN_DZIP3/NACHT/LRR_6/LRR_6/LRR_6/LRR_6/	NLRP9
1670	Nvec-vc1.1-XM-032385967.2	1718.28	-1.21182	0.152515	-7.94562	1.9322e-15	1.49069e-14	PPM1E	PP2C/	9.33267e-07	-0.416856	0.106	0.143	0.0154316	PPM1E	PP2C/
1671	Nvec-vc1.1-XM-032369370.2	426.319	1.50039	0.198563	7.55626	4.14838e-14	2.95244e-13	CYP3A4	p450/	7.58843e-07	1.01852	0.035	0.019	0.0125475	CYP3A4	p450/	CYP3A4
1672	Nvec-vc1.1-XM-048726081.1	618.741	0.69304	0.181954	3.80888	0.000139599	0.000412328	ANPEP	Peptidase_M1_N/Peptidase_M1/ERAP1_C/	1.20475e-08	-2.00669	0.007	0.021	0.000199206	ANPEP	Peptidase_M1_N/Peptidase_M1/ERAP1_C/
1673	Nvec-vc1.1-XM-001634109.3	4310.1	2.41402	0.133143	18.1309	1.81638e-73	5.24969e-72	HCRTR2	7tm_1/	2.44749e-07	0.707399	0.069	0.043	0.00404693	HCRTR2	7tm_1/
1674	Nvec-vc1.1-XM-032383556.2	101.102	-4.23601	0.528962	-8.00816	1.16436e-15	9.12312e-15	RPA2	RPA_C/	1.97532e-38	-1.05328	0.11	0.209	3.26619e-34	RPA2	RPA_C/
1675	Nvec-vc1.1-XM-048726403.1	6944.14	2.89438	0.127725	22.6611	1.08476e-113	4.70274e-112	SDCBP	PDZ/PDZ/	1.7761e-88	1.0566	0.413	0.265	2.93678e-84	SDCBP	PDZ/PDZ/	SDCBP
1676	Nvec-vc1.1-XM-032383554.2	96.6652	0.856689	0.360246	2.37807	0.0174036	0.0340555	CA1	Carb_anhydrase/	7.59661e-30	3.1635	0.032	0.004	1.2561e-25	CA1	Carb_anhydrase/
1677	Nvec-vc1.1-XM-048726003.1	415.207	-2.79807	0.247646	-11.2987	1.33226e-29	1.74645e-28	SLC13A2	Na_sulph_symp/	1.8994e-10	0.754307	0.053	0.041	3.14066e-06	SLC13A2	Na_sulph_symp/
1678	Nvec-vc1.1-XM-001634104.3	26.3839	-2.20709	0.738727	-2.98769	0.00281092	0.00657808	IBA57	GCV_T/	9.0638e-14	-1.0045	0.032	0.067	1.4987e-09	IBA57	GCV_T/
1679	Nvec-vc1.1-XM-032383540.2	785.26	0.953823	0.222988	4.27747	1.89028e-05	6.29892e-05	RIDA	Ribonuc_L-PSP/	4.30809e-18	-0.422026	0.223	0.305	7.12342e-14	RIDA	Ribonuc_L-PSP/
1680	Nvec-vc1.1-XM-048726500.1	144.138	-0.903034	0.298709	-3.02312	0.00250179	0.00590808			2.38468e-35	-1.19407	0.063	0.145	3.94306e-31
1681	Nvec-vc1.1-XM-032383567.2	535.493	1.89426	0.184025	10.2935	7.53899e-25	8.4999e-24	THBS1	Sushi/TSP_3/TSP_3/TSP_3/TSP_3/TSP_3/TSP_3/TSP_3/TSP_C/MAM/Laminin_G_3/	4.08253e-137	3.83495	0.118	0.009	6.75047e-133	THBS1	Sushi/TSP_3/TSP_3/TSP_3/TSP_3/TSP_3/TSP_3/TSP_3/TSP_C/MAM/Laminin_G_3/	THBS1
1682	Nvec-vc1.1-XM-048726540.1	40.2792	-2.95675	0.644892	-4.58488	4.54244e-06	1.64419e-05	RRM2	Ribonuc_red_sm/	2.30553e-23	-0.407389	0.246	0.343	3.81219e-19	RRM2	Ribonuc_red_sm/
1683	Nvec-vc1.1-XM-048726541.1	132.517	-1.13212	0.378181	-2.99359	0.00275713	0.00646371	RRM2	Ribonuc_red_sm/	5.5329e-34	-0.627824	0.201	0.315	9.14866e-30	RRM2	Ribonuc_red_sm/
1684	Nvec-vc1.1-XM-032383565.2	561.634	2.60073	0.191064	13.6118	3.40546e-42	5.99059e-41	VMP1	SAP/	1.4003e-08	-0.276936	0.24	0.295	0.00023154	VMP1	SAP/
1685	Nvec-vc1.1-XM-001631715.2	36.1402	-3.44285	0.758077	-4.54155	5.58419e-06	1.99798e-05	ARMC1		6.0844e-53	-1.32779	0.109	0.228	1.00606e-48	ARMC1
1686	Nvec-vc1.1-XM-001631682.3	39.1698	-4.45683	0.875932	-5.08811	3.61653e-07	1.49393e-06	MTFR1	Mito_fiss_reg/	5.72126e-50	-1.09817	0.125	0.247	9.4601e-46	MTFR1	Mito_fiss_reg/
1687	Nvec-vc1.1-XM-048726365.1	187.621	1.80844	0.268861	6.72631	1.74015e-11	1.05816e-10	RAB10	Ras/	2.73092e-45	3.89626	0.039	0.003	4.51557e-41	RAB10	Ras/	RAB10
1688	Nvec-vc1.1-XM-048726983.1	950.7	-2.71989	0.238479	-11.4052	3.93954e-30	5.22043e-29	DEK	DEK_C/	4.69429e-27	-0.48369	0.358	0.467	7.76201e-23	DEK	DEK_C/
1689	Nvec-vc1.1-XM-048726448.1	207.168	-0.799888	0.264199	-3.02759	0.0024651	0.00582546			6.5466e-10	-1.88837	0.005	0.021	1.08248e-05
1690	Nvec-vc1.1-XM-032380631.2	4111.35	0.845214	0.137351	6.15368	7.57058e-10	4.02468e-09		CD20/	1.25109e-298	-1.23744	0.48	0.795	2.06868e-294		CD20/
1691	Nvec-vc1.1-XM-032380609.2	158.971	2.09537	0.295706	7.08597	1.38071e-12	8.91307e-12			1.26541e-14	-0.959092	0.059	0.1	2.09236e-10
1692	Nvec-vc1.1-XM-048726723.1	69.6083	-1.08772	0.428245	-2.53996	0.0110866	0.0227718	FKRP	LicD/	1.25722e-29	-1.5729	0.028	0.084	2.07881e-25	FKRP	LicD/
1693	Nvec-vc1.1-XM-001631699.3	346.538	2.47927	0.21521	11.5202	1.04356e-30	1.40244e-29	RILPL1	Jnk-SapK_ap_N/RILP/	2.04469e-203	3.76268	0.178	0.015	3.38089e-199	RILPL1	Jnk-SapK_ap_N/RILP/	RILPL1
1694	Nvec-vc1.1-XM-032380628.2	61.7554	-4.52434	0.710381	-6.36889	1.90402e-10	1.06353e-09	SLC46A1	MFS_1/	5.846e-35	-2.03571	0.018	0.072	9.66636e-31	SLC46A1	MFS_1/
1695	Nvec-vc1.1-XM-001631702.3	93.2059	-1.44443	0.38042	-3.79693	0.0001465	0.000431219	MED31	Med31/	9.17422e-26	-0.887416	0.096	0.172	1.51696e-21	MED31	Med31/
1696	Nvec-vc1.1-XM-048726322.1	389.368	-0.882004	0.209828	-4.20347	2.62854e-05	8.60943e-05	EIF4H	RRM_1/	1.0198e-30	-0.523109	0.307	0.423	1.68625e-26	EIF4H	RRM_1/
1697	Nvec-v1g187198	171.159	1.80392	0.280503	6.43102	1.26755e-10	7.16901e-10	TMEM167A	DUF1242/	3.87868e-83	-1.63918	0.092	0.239	6.4134e-79	TMEM167A	DUF1242/
1698	Nvec-vc1.1-XM-001631673.3	379.899	-0.857827	0.218803	-3.92054	8.83498e-05	0.000268524	LHX1	LIM/LIM/Homeodomain/	5.12579e-22	-1.5523	0.034	0.082	8.47549e-18	LHX1	LIM/LIM/Homeodomain/
1699	Nvec-vc1.1-XM-032380612.2	52.0309	-2.3408	0.535898	-4.368	1.2539e-05	4.281e-05			2.4276e-22	-0.731472	0.104	0.178	4.01404e-18
1700	Nvec-vc1.1-XM-032380616.2	315.596	-0.635723	0.220419	-2.88415	0.0039247	0.00888977	PPT1	Palm_thioest/	1.02941e-27	-1.01843	0.074	0.148	1.70214e-23	PPT1	Palm_thioest/
1701	Nvec-vc1.1-XM-032380613.2	74.5172	-2.30979	0.44638	-5.17448	2.28541e-07	9.66025e-07	NCBP3	NCBP3/	2.57145e-28	-0.809999	0.121	0.209	4.25189e-24	NCBP3	NCBP3/
1702	Nvec-vc1.1-XM-032375407.2	8023.17	-0.39221	0.12925	-3.03451	0.00240924	0.00570607	MYC	Myc_N/HLH/	3.82737e-11	-0.291073	0.312	0.381	6.32856e-07	MYC	Myc_N/HLH/
1703	Nvec-vc1.1-XM-032375421.2	182.498	2.17244	0.272973	7.95843	1.7424e-15	1.34974e-14	AKAP1	KH_1/TUDOR/	2.78642e-07	-0.566064	0.058	0.088	0.00460734	AKAP1	KH_1/TUDOR/
1704	Nvec-vc1.1-XM-001624063.3	780.034	1.12076	0.176719	6.34208	2.26683e-10	1.25672e-09	UBE2W	UQ_con/	8.60908e-35	-0.773975	0.198	0.307	1.42351e-30	UBE2W	UQ_con/
1705	Nvec-v1g175004	39.8428	-2.48623	0.626567	-3.96802	7.24725e-05	0.000223086	FHIT	HIT/	9.18158e-52	-1.04101	0.122	0.248	1.51817e-47	FHIT	HIT/
1706	Nvec-NVE18567	39.8645	1.74277	0.522833	3.33333	0.000858146	0.00220986			1.41155e-11	-0.865933	0.039	0.073	2.334e-07
1707	Nvec-vc1.1-XM-001625158.3	47.6673	-1.47873	0.550467	-2.68632	0.00722429	0.015477	CCDC86	Cgr1/	9.7871e-96	-1.14847	0.18	0.375	1.6183e-91	CCDC86	Cgr1/
1708	Nvec-vc1.1-XM-032372575.2	38.0501	-1.63482	0.568149	-2.87745	0.004009	0.0090639		MADF_DNA_bdg/	2.60973e-10	-0.804713	0.04	0.072	4.31519e-06		MADF_DNA_bdg/
1709	Nvec-vc1.1-XM-001625155.3	139.726	-1.88713	0.32787	-5.75572	8.62726e-09	4.20195e-08		TIR_2/TIR_2/BTK/	1.72421e-17	-1.14986	0.028	0.066	2.85099e-13		TIR_2/TIR_2/BTK/
1710	Nvec-vc1.1-XM-048727207.1	6491.27	-0.798431	0.132215	-6.03891	1.5516e-09	8.01904e-09		Na_Ca_ex/Na_Ca_ex/	1.35454e-60	-0.744947	0.362	0.515	2.23973e-56		Na_Ca_ex/Na_Ca_ex/
1711	Nvec-vc1.1-XM-048727199.1	574.294	-1.41644	0.209192	-6.77102	1.27877e-11	7.84299e-11	RNF40	zf-C3HC4_3/	1.13267e-09	-0.447312	0.139	0.189	1.87286e-05	RNF40	zf-C3HC4_3/
1712	Nvec-vc1.1-XM-001624451.3	934.066	0.469892	0.180978	2.5964	0.00942073	0.0196622			4.97739e-38	-1.0326	0.091	0.186	8.23011e-34
1713	Nvec-vc1.1-XM-048727740.1	772.176	0.580684	0.166502	3.48755	0.000487467	0.00131084	NAGA	Melibiase_2/Melibiase_C/	5.66518e-07	-0.319851	0.187	0.233	0.00936737	NAGA	Melibiase_2/Melibiase_C/
1714	Nvec-vc1.1-XM-048727899.1	34.8582	-2.50491	0.69887	-3.58423	0.00033808	0.000932012			1.18897e-19	-0.659107	0.149	0.224	1.96596e-15
1715	Nvec-vc1.1-XM-032370839.2	153.06	3.23859	0.324222	9.9888	1.70642e-23	1.84711e-22	SYT11	C2/C2/	3.54049e-63	5.05414	0.044	0.001	5.8542e-59	SYT11	C2/C2/	SYT11
1716	Nvec-vc1.1-XM-048727871.1	140.244	0.771486	0.293582	2.62783	0.00859307	0.0181163	SYT6	C2/C2/	8.67532e-48	-3.04037	0.014	0.077	1.43446e-43	SYT6	C2/C2/
1717	Nvec-vc1.1-XM-048727881.1	962.616	-0.641004	0.192262	-3.33401	0.000856033	0.00220508	ALDH7A1	Aldedh/	5.16737e-69	-0.883629	0.234	0.404	8.54425e-65	ALDH7A1	Aldedh/
1718	Nvec-vc1.1-XM-048727796.1	198.236	-1.22703	0.274058	-4.47725	7.56107e-06	2.65851e-05	MTX1	Tom37/GST_C_6/	3.12473e-40	-1.1886	0.073	0.165	5.16675e-36	MTX1	Tom37/GST_C_6/
1719	Nvec-vc1.1-XM-048727794.1	17.9947	-2.38281	0.888769	-2.68102	0.00733975	0.0157027	CDK7	Pkinase/	1.74747e-07	-0.870841	0.027	0.049	0.00288944	CDK7	Pkinase/
1720	Nvec-vc1.1-XM-048727470.1	2100.26	3.3294	0.145228	22.9252	2.60278e-116	1.13995e-114	LRRK1	Ank_2/LRR_8/Roc/COR/Pkinase/WD40_2/	3.00308e-27	1.33883	0.091	0.038	4.96559e-23	LRRK1	Ank_2/LRR_8/Roc/COR/Pkinase/WD40_2/	LRRK1
1721	Nvec-vc1.1-XM-048727477.1	167.006	1.41173	0.288207	4.89834	9.66519e-07	3.79607e-06	SMC5	SMC_N/	2.29588e-06	0.668066	0.06	0.04	0.0379624	SMC5	SMC_N/
1722	Nvec-vc1.1-XM-001624023.3	544.119	-1.31367	0.203669	-6.45005	1.11816e-10	6.36431e-10	SLCO4C1	OATP/Kazal_2/	2.61087e-17	-1.31394	0.024	0.062	4.31708e-13	SLCO4C1	OATP/Kazal_2/
1723	Nvec-vc1.1-XM-048728149.1	141.317	2.05028	0.298118	6.8774	6.09544e-12	3.79848e-11	SYT7	C2/C2/	1.41309e-57	1.35023	0.195	0.105	2.33654e-53	SYT7	C2/C2/	SYT7
1724	Nvec-vc1.1-XM-001624548.3	49.2014	-1.69765	0.579458	-2.92972	0.00339267	0.00779425	NR2C2AP		6.23007e-32	-1.03279	0.085	0.169	1.03014e-27	NR2C2AP
1725	Nvec-vc1.1-XM-001624568.3	16.3449	-5.25332	1.60289	-3.27741	0.00104764	0.002655	LSM6	LSM/	9.69903e-125	-0.987821	0.289	0.531	1.60374e-120	LSM6	LSM/
1726	Nvec-vc1.1-XM-032371885.2	55.3702	-1.16716	0.470936	-2.47839	0.0131975	0.0266379	AK6	AAA_18/	1.3718e-17	-0.784463	0.085	0.144	2.26828e-13	AK6	AAA_18/
1727	Nvec-vc1.1-XM-032371886.2	2773.13	2.11144	0.154228	13.6903	1.15954e-42	2.05884e-41	GATAD2B	P66_CC/	3.67011e-14	0.616064	0.172	0.121	6.06852e-10	GATAD2B	P66_CC/
1728	Nvec-vc1.1-XM-001624561.3	319.883	-0.685643	0.235569	-2.91058	0.00360757	0.00823579	NDUFA6	Complex1_LYR/	1.1799e-287	-1.58191	0.249	0.611	1.95096e-283	NDUFA6	Complex1_LYR/
1729	Nvec-vc1.1-XM-032381408.2	268.003	1.00877	0.227536	4.43346	9.27329e-06	3.2221e-05	COL12A1	VWA/	2.31692e-17	3.4391	0.016	0.001	3.83102e-13	COL12A1	VWA/	COL12A1
1730	Nvec-vc1.1-XM-048728295.1	98.3067	-1.3817	0.375385	-3.68074	0.000232554	0.000662262	NOL6	Nrap/Nrap_D2/Nrap_D3/Nrap_D4/Nrap_D5/Nrap_D6/	1.04264e-08	-0.426859	0.092	0.13	0.000172401	NOL6	Nrap/Nrap_D2/Nrap_D3/Nrap_D4/Nrap_D5/Nrap_D6/
1731	Nvec-vc1.1-XM-001632345.3	6199.71	-0.4997	0.140446	-3.55795	0.000373757	0.00102408	DMGDH	DAO/FAO_M/GCV_T/GCV_T_C/	1.96059e-06	-0.542479	0.046	0.07	0.0324183	DMGDH	DAO/FAO_M/GCV_T/GCV_T_C/
1732	Nvec-vc1.1-XM-001622998.3	271.429	-1.57824	0.254399	-6.20379	5.51185e-10	2.96342e-09			3.92872e-115	-1.02347	0.338	0.564	6.49613e-111
1733	Nvec-vc1.1-XM-032362309.2	66.9643	-1.11494	0.436178	-2.55615	0.0105837	0.0218491	TXN	PUB/UBA/UBX/Thioredoxin/	1.78204e-14	-0.706506	0.074	0.125	2.94661e-10	TXN	PUB/UBA/UBX/Thioredoxin/
1734	Nvec-vc1.1-XM-048728299.1	584.399	-1.1692	0.184881	-6.32406	2.54779e-10	1.40929e-09		Sulfotransfer_4/	1.81567e-40	-1.35856	0.054	0.138	3.00221e-36		Sulfotransfer_4/
1735	Nvec-vc1.1-XM-032362308.2	662.821	-0.676333	0.184334	-3.66907	0.000243438	0.000690495	ROBO2	Collagen/Collagen/Ig_3/Ig_3/ig/Lectin_C/	2.9103e-29	-1.64281	0.026	0.08	4.81219e-25	ROBO2	Collagen/Collagen/Ig_3/Ig_3/ig/Lectin_C/
1736	Nvec-vc1.1-XM-001637750.3	28.0997	-2.68426	0.736222	-3.64599	0.000266363	0.000749424			3.29231e-17	-0.659839	0.08	0.135	5.44384e-13
1737	Nvec-vc1.1-XM-048728286.1	192.846	-1.84439	0.288468	-6.39375	1.61869e-10	9.08307e-10	MYO3B	Myosin_head/IQ/SH2/	2.11883e-10	-1.26749	0.018	0.042	3.50349e-06	MYO3B	Myosin_head/IQ/SH2/
1738	Nvec-v1g240324	88.3628	-0.914739	0.378475	-2.41691	0.015653	0.031028			3.58226e-15	2.10258	0.013	0.001	5.92326e-11
1739	Nvec-vc1.1-XM-032362227.2	3447.62	-1.30471	0.135798	-9.6077	7.4191e-22	7.57023e-21			6.69137867694422e-312	-1.15059	0.469	0.81	1.10642e-307
1740	Nvec-vc1.1-XM-048728264.1	1174.85	3.67294	0.194625	18.8719	1.94254e-79	6.11059e-78			2.50982e-58	3.62783	0.055	0.005	4.15e-54
1741	Nvec-vc1.1-XM-001637764.3	547.566	-2.02359	0.219328	-9.22634	2.80045e-20	2.67681e-19	PTPRR	Y_phosphatase/	8.14065e-29	-1.10201	0.064	0.137	1.34606e-24	PTPRR	Y_phosphatase/
1742	Nvec-vc1.1-XM-001637768.3	956.475	3.3824	0.176538	19.1596	8.05235e-82	2.60497e-80	SHB	SH2/	1.28726e-10	1.15116	0.042	0.02	2.12848e-06	SHB	SH2/	SHB
1743	Nvec-vc1.1-XM-001637769.3	248.388	1.53891	0.250024	6.15505	7.5056e-10	3.99215e-09	MYORG	Glyco_hydro_31/	2.22077e-10	0.947897	0.057	0.031	3.67205e-06	MYORG	Glyco_hydro_31/
1744	Nvec-vc1.1-XM-001637706.3	14211.9	2.62814	0.128563	20.4424	7.02246e-93	2.55758e-91	MAPK6	Pkinase/	1.05075e-74	1.07176	0.347	0.214	1.73741e-70	MAPK6	Pkinase/	MAPK6
1745	Nvec-vc1.1-XM-001637772.3	149.252	-0.856615	0.332949	-2.57281	0.0100877	0.0209036	MRPL54	Ribosomal_L37/	1.67233e-157	-1.35379	0.196	0.457	2.76519e-153	MRPL54	Ribosomal_L37/
1746	Nvec-vc1.1-XM-032362330.2	162.897	2.35956	0.285589	8.26207	1.43172e-16	1.17856e-15	POLR2M	GCOM2/	4.71557e-08	-0.299202	0.114	0.15	0.000779719	POLR2M	GCOM2/
1747	Nvec-vc1.1-XM-032362329.2	33.1977	-2.95784	0.703347	-4.20538	2.60647e-05	8.54041e-05	XPA	XPA_N/XPA_C/	6.71502e-20	-1.32959	0.026	0.067	1.11033e-15	XPA	XPA_N/XPA_C/
1748	Nvec-vc1.1-XM-032368623.2	106.531	-2.58719	0.481022	-5.37853	7.50948e-08	3.34558e-07	CCDC124	Ccdc124/	9.30677e-38	-1.34116	0.047	0.124	1.53887e-33	CCDC124	Ccdc124/
1749	Nvec-vc1.1-XM-001637715.3	541.157	-1.1296	0.198311	-5.6961	1.2258e-08	5.88309e-08	RBM8A	RRM_1/	3.25951e-249	-1.01868	0.513	0.805	5.38959e-245	RBM8A	RRM_1/
1750	Nvec-vc1.1-XM-001637780.3	21789.1	1.20347	0.143655	8.3775	5.40634e-17	4.52897e-16	RPS15	Ribosomal_S19/	2.78919e-127	0.310157	0.995	0.996	4.61193e-123	RPS15	Ribosomal_S19/
1751	Nvec-vc1.1-XM-048727815.1	376.825	1.39528	0.226158	6.16948	6.85159e-10	3.65383e-09	PROKR2	7tm_1/	6.57728e-16	-4.76284	0	0.015	1.08755e-11	PROKR2	7tm_1/
1752	Nvec-vc1.1-XM-048728048.1	206.48	-0.913852	0.261203	-3.49863	0.00046765	0.00126106	SUB1	PC4/	2.01046e-18	-0.54527	0.171	0.248	3.3243e-14	SUB1	PC4/
1753	Nvec-vc1.1-XM-001637788.3	184.1	-2.89405	0.317152	-9.12513	7.16484e-20	6.78396e-19	CKS1B	CKS/	5.05261e-78	-1.11557	0.329	0.496	8.35449e-74	CKS1B	CKS/
1754	Nvec-vc1.1-XM-001637723.3	158.247	-3.40432	0.376907	-9.03228	1.68139e-19	1.56768e-18	RDH8	adh_short/	2.15624e-07	-0.920079	0.026	0.047	0.00356535	RDH8	adh_short/
1755	Nvec-vc1.1-XM-001623716.3	56481.8	0.92299	0.128632	7.1754	7.2096e-13	4.7419e-12	H3_3B	Histone/	2.26745e-119	-0.315702	0.993	0.995	3.74922e-115	H3_3B	Histone/
1756	Nvec-vc1.1-XM-032370871.2	99.7165	5.40449	0.499575	10.8182	2.82347e-27	3.43502e-26			3.51263e-69	5.45148	0.046	0.001	5.80814e-65
1757	Nvec-vc1.1-XM-032370872.2	659.971	0.520183	0.173719	2.99439	0.0027499	0.0064503			3.29592e-51	4.72213	0.038	0.002	5.44981e-47
1758	Nvec-vc1.1-XM-032370876.1	41.3341	-1.89451	0.560398	-3.38066	0.00072313	0.00188923	PYM1	Mago-bind/	4.63411e-23	-0.858778	0.085	0.155	7.6625e-19	PYM1	Mago-bind/
1759	Nvec-vc1.1-XM-048727678.1	689.691	0.85377	0.188443	4.53066	5.88007e-06	2.09769e-05	PXDN	LRR_8/LRR_1/LRR_8/LRR_8/Ig_3/I-set/	5.75522e-27	5.52948	0.016	0	9.51625e-23	PXDN	LRR_8/LRR_1/LRR_8/LRR_8/Ig_3/I-set/
1760	Nvec-vc1.1-XM-032370886.2	56.907	-1.22183	0.511167	-2.39028	0.0168357	0.0330965		zf-MYND/	7.40034e-07	-0.535739	0.071	0.102	0.0122365		zf-MYND/
1761	Nvec-vc1.1-XM-048728253.1	40.4582	-2.8134	0.629522	-4.46911	7.85457e-06	2.75547e-05	CNTLN		1.04795e-15	-0.975248	0.038	0.078	1.73279e-11	CNTLN
1762	Nvec-vc1.1-XM-001629659.3	82.7272	-1.51291	0.409682	-3.69289	0.000221716	0.000634467	HTATIP2	NAD_binding_10/	3.0823e-07	-0.91826	0.02	0.039	0.00509658	HTATIP2	NAD_binding_10/
1763	Nvec-vc1.1-XM-001629638.3	3053.49	0.786712	0.135445	5.80833	6.30972e-09	3.10684e-08	RSL24D1	Ribosomal_L24e/	2.18698e-14	-0.191553	0.709	0.777	3.61617e-10	RSL24D1	Ribosomal_L24e/
1764	Nvec-vc1.1-XM-048728249.1	5.33979	4.00025	1.73626	2.30394	0.0212259	0.0407234	ARRDC3	Arrestin_N/Arrestin_C/	5.26274e-07	1.35431	0.019	0.007	0.00870194	ARRDC3	Arrestin_N/Arrestin_C/	ARRDC3
1765	Nvec-vc1.1-XM-048728250.1	116.823	3.93194	0.410363	9.58161	9.55396e-22	9.71954e-21			1.06764e-59	3.05828	0.065	0.008	1.76534e-55
1766	Nvec-vc1.1-XM-032378031.2	1094.14	3.44489	0.174913	19.6949	2.38329e-86	8.09324e-85			4.9034e-29	0.759416	0.238	0.157	8.10777e-25
1767	Nvec-vc1.1-XM-032378024.2	41.2532	-1.81792	0.580671	-3.13073	0.00174374	0.00423447	PARP16	ARTD15_N/PARP/	1.93813e-29	-1.22317	0.053	0.121	3.20469e-25	PARP16	ARTD15_N/PARP/
1768	Nvec-vc1.1-XM-001629642.3	176.006	2.68069	0.282289	9.49624	2.17605e-21	2.17363e-20	HTR1F	7tm_1/	4.50569e-16	4.41906	0.012	0.001	7.45015e-12	HTR1F	7tm_1/	HTR1F
1769	Nvec-vc1.1-XM-001629664.3	29.4709	-1.68241	0.655433	-2.56686	0.0102624	0.0212269	SPAG8		6.14577e-27	-0.755858	0.13	0.218	1.0162e-22	SPAG8
1770	Nvec-vc1.1-XM-048727776.1	54.6427	-2.2914	0.509476	-4.49757	6.87346e-06	2.43227e-05	SLCO4A1	OATP/Kazal_2/	3.75807e-29	-1.37918	0.037	0.098	6.21396e-25	SLCO4A1	OATP/Kazal_2/
1771	Nvec-vc1.1-XM-032378043.2	1040.72	-0.742707	0.168988	-4.39501	1.10766e-05	3.80318e-05	MST1R	WIF/Pkinase_Tyr/Pkinase_Tyr/	1.9598e-16	-0.708973	0.107	0.167	3.24053e-12	MST1R	WIF/Pkinase_Tyr/Pkinase_Tyr/
1772	Nvec-vc1.1-XM-032378073.2	63.4883	-1.17536	0.449893	-2.61253	0.00898759	0.0188712	AAGAB	Adaptin_binding/	1.02695e-42	-1.02929	0.11	0.219	1.69805e-38	AAGAB	Adaptin_binding/
1773	Nvec-vc1.1-XM-032378070.2	60.7388	-1.09515	0.461468	-2.37318	0.0176355	0.034466	IQCH	IQ/	1.8003e-21	-1.27033	0.036	0.085	2.9768e-17	IQCH	IQ/
1774	Nvec-vc1.1-XM-048727324.1	47.0378	-1.30885	0.508244	-2.57525	0.0100169	0.0207695	CEP120	C2/DUF3668/	1.42337e-10	-0.816478	0.046	0.081	2.35354e-06	CEP120	C2/DUF3668/
1775	Nvec-vc1.1-XM-032378075.2	5850.18	3.87067	0.131165	29.5099	2.14754e-191	1.76356e-189			3.08695e-32	0.983958	0.197	0.111	5.10428e-28
1776	Nvec-vc1.1-XM-048727638.1	176.168	7.14047	1.06722	6.69072	2.22083e-11	1.34137e-10			2.33699e-117	3.41296	0.11	0.01	3.86421e-113
1777	Nvec-vc1.1-XM-048727635.1	1422.61	4.76545	0.178684	26.6697	1.05736e-156	6.81541e-155	MALT1	Ig_3/Ig_2/Peptidase_C14/	3.15436e-48	2.85141	0.056	0.008	5.21574e-44	MALT1	Ig_3/Ig_2/Peptidase_C14/	MALT1
1778	Nvec-vc1.1-XM-048727937.1	547.02	5.00572	0.235617	21.2452	3.65246e-100	1.4083e-98	MALT1	Ig_3/Peptidase_C14/	1.35408e-107	3.04896	0.119	0.017	2.23898e-103	MALT1	Ig_3/Peptidase_C14/	MALT1
1779	Nvec-vc1.1-XM-048727640.1	3992.17	5.0563	0.147128	34.3668	7.91196e-259	9.51719e-257	MALT1	Ig_3/Ig_2/Peptidase_C14/MALT1_Ig/	1.18873e-215	3.45611	0.195	0.018	1.96557e-211	MALT1	Ig_3/Ig_2/Peptidase_C14/MALT1_Ig/	MALT1
1780	Nvec-vc1.1-XM-032377792.2	6242.57	3.769	0.136552	27.6013	1.07331e-167	7.45254e-166	MEF2C	SRF-TF/HJURP_C/	2.03948e-20	0.819561	0.158	0.104	3.37228e-16	MEF2C	SRF-TF/HJURP_C/
1781	Nvec-vc1.1-XM-048727979.1	110.544	-1.10823	0.36279	-3.05474	0.00225256	0.00536399			4.88407e-86	-1.36508	0.115	0.28	8.07582e-82
1782	Nvec-vc1.1-XM-032377826.2	55.9395	-1.50827	0.478819	-3.14998	0.0016328	0.00398428			3.24655e-10	-0.65472	0.068	0.108	5.36817e-06
1783	Nvec-NVE3972	1126.14	2.39774	0.170778	14.0401	8.86072e-45	1.63976e-43			2.11049e-08	0.376665	0.245	0.199	0.00034897
1784	Nvec-vc1.1-XM-032377803.2	398.669	2.01857	0.216897	9.30656	1.32035e-20	1.27706e-19	USP3	zf-UBP/UCH/	8.11625e-11	-1.10008	0.02	0.046	1.34202e-06	USP3	zf-UBP/UCH/
1785	Nvec-NVE3975	595.395	0.88457	0.180908	4.8896	1.01041e-06	3.96208e-06			1.26237e-43	-0.603595	0.275	0.415	2.08733e-39
1786	Nvec-vc1.1-XM-001629480.3	6245.7	1.14117	0.142068	8.03255	9.54663e-16	7.52844e-15	ARNT	HLH/PAS/PAS_11/	1.49277e-10	-0.344719	0.226	0.288	2.4683e-06	ARNT	HLH/PAS/PAS_11/
1787	Nvec-vc1.1-XM-032380423.2	1213.43	3.39702	0.189721	17.9054	1.07051e-71	2.99761e-70	OSTF1	SH3_1/Ank_2/	1.79288e-12	0.489386	0.198	0.153	2.96452e-08	OSTF1	SH3_1/Ank_2/
1788	Nvec-vc1.1-XM-032380448.2	71.0863	-2.30426	0.460092	-5.00827	5.49228e-07	2.21992e-06	EMC2		1.43827e-15	-0.60311	0.116	0.178	2.37818e-11	EMC2
1789	Nvec-vc1.1-XM-048727269.1	147.98	2.86585	0.31642	9.05709	1.33974e-19	1.25392e-18	MRPS30	PDCD9/	4.53932e-11	0.902141	0.069	0.039	7.50577e-07	MRPS30	PDCD9/
1790	Nvec-vc1.1-XM-001631583.3	71.9877	-1.54252	0.42917	-3.5942	0.000325386	0.000899394	MRPL37	PDCD9/	2.55204e-35	-0.749428	0.184	0.296	4.21979e-31	MRPL37	PDCD9/
1791	Nvec-vc1.1-XM-048728102.1	44.9685	-2.89099	0.623615	-4.63586	3.5546e-06	1.30544e-05	CACTIN	Cactin_mid/CactinC_cactus/	7.48465e-11	-0.49261	0.106	0.154	1.23759e-06	CACTIN	Cactin_mid/CactinC_cactus/
1792	Nvec-vc1.1-XM-001631546.3	1023.28	0.479039	0.175868	2.72386	0.00645246	0.0139671	ODF3	SHIPPO-rpt/SHIPPO-rpt/SHIPPO-rpt/SHIPPO-rpt/	4.51299e-65	-0.65754	0.377	0.556	7.46223e-61	ODF3	SHIPPO-rpt/SHIPPO-rpt/SHIPPO-rpt/SHIPPO-rpt/
1793	Nvec-vc1.1-XM-001631578.3	780.901	1.87228	0.167403	11.1843	4.86904e-29	6.27683e-28		Sulfotransfer_4/	7.89337e-41	-2.76485	0.057	0.115	1.30517e-36		Sulfotransfer_4/
1794	Nvec-vc1.1-XM-048728028.1	8706.49	5.00476	0.155104	32.2672	2.02178e-228	2.11865e-226	FOXB1	Forkhead/	8.03984e-126	0.529898	0.309	0.126	1.32939e-121	FOXB1	Forkhead/
1795	Nvec-vc1.1-XM-032380426.2	11375.6	3.06549	0.153436	19.979	8.39547e-89	2.92063e-87	BCL2L1	Bcl-2/	1.05327e-45	2.53993	0.073	0.019	1.74158e-41	BCL2L1	Bcl-2/	BCL2L1
1796	Nvec-vc1.1-XM-001631543.3	6438.79	3.86972	0.138323	27.976	3.18596e-172	2.30591e-170	CREB3L3	bZIP_1/	2.35839e-07	-0.163881	0.272	0.32	0.0038996	CREB3L3	bZIP_1/
1797	Nvec-vc1.1-XM-048728216.1	558.904	-0.454822	0.191052	-2.38062	0.0172836	0.0338556	THBS3	COMP/EGF_CA/EGF_CA/TSP_3/TSP_3/TSP_3/TSP_3/TSP_3/TSP_3/TSP_C/	5.21764e-32	3.37917	0.028	0.002	8.62737e-28	THBS3	COMP/EGF_CA/EGF_CA/TSP_3/TSP_3/TSP_3/TSP_3/TSP_3/TSP_3/TSP_C/
1798	Nvec-vc1.1-XM-048727517.1	869.089	4.51596	0.185891	24.2936	2.29109e-130	1.1544e-128	ULK3	Pkinase/MIT/MIT/	8.48533e-44	1.9518	0.086	0.024	1.40305e-39	ULK3	Pkinase/MIT/MIT/	ULK3
1799	Nvec-vc1.1-XM-032382667.2	14705.1	4.90072	0.126843	38.6362	0	0	SLC24A2	Na_Ca_ex/Na_Ca_ex/	2.56095e-231	1.89321	0.457	0.172	4.23452e-227	SLC24A2	Na_Ca_ex/Na_Ca_ex/	SLC24A2
1800	Nvec-vc1.1-XM-001624096.3	869.517	-1.56597	0.172484	-9.07898	1.09602e-19	1.02976e-18	TMEM163	Cation_efflux/	2.42538e-82	-1.82264	0.058	0.193	4.01036e-78	TMEM163	Cation_efflux/
1801	Nvec-vc1.1-XM-048728156.1	8141.38	0.601738	0.134122	4.4865	7.2404e-06	2.55312e-05	ACSBG1	AMP-binding/	3.05324e-10	-0.557486	0.108	0.154	5.04853e-06	ACSBG1	AMP-binding/
1802	Nvec-vc1.1-XM-001624105.3	11663.5	1.7	0.134562	12.6336	1.379e-36	2.11823e-35	REEP5	TB2_DP1_HVA22/	3.18064e-98	-1.38237	0.176	0.358	5.25918e-94	REEP5	TB2_DP1_HVA22/
1803	Nvec-vc1.1-XM-048727774.1	1642.24	2.49185	0.169661	14.6872	7.78791e-49	1.55222e-47	RNF115	zinc_ribbon_9/zf-RING_2/	5.5316e-32	1.07912	0.144	0.077	9.1465e-28	RNF115	zinc_ribbon_9/zf-RING_2/	RNF115
1804	Nvec-vc1.1-XM-048728203.1	3969.08	2.4428	0.143096	17.071	2.4386e-65	6.26372e-64	UNC13B	C2/C1_1/C2/DUF1041/Membr_traf_MHD/C2/	1.95739e-50	1.27503	0.16	0.08	3.23655e-46	UNC13B	C2/C1_1/C2/DUF1041/Membr_traf_MHD/C2/	UNC13B
1805	Nvec-vc1.1-XM-001622282.3	530.283	0.614847	0.186481	3.2971	0.000976877	0.00249157	DDA1	DDA1/	7.12109e-14	-0.136862	0.422	0.494	1.17747e-09	DDA1	DDA1/
1806	Nvec-NVE20852	3029.07	1.73056	0.162565	10.6453	1.83389e-26	2.17533e-25		CITED/	4.72022e-106	1.32382	0.393	0.285	7.80489e-102		CITED/
1807	Nvec-vc1.1-XM-048727720.1	5788	7.92491	0.181447	43.6761	0	0			0	7.59987	0.31	0.004	0
1808	Nvec-vc1.1-XM-048727719.1	5681.87	2.64171	0.137302	19.2402	1.70527e-82	5.54815e-81	CPAMD8	MG2/MG3/MG4/A2M_BRD/A2M/TED_complement/A2M_recep/	4.95603e-54	4.02452	0.049	0.004	8.1948e-50	CPAMD8	MG2/MG3/MG4/A2M_BRD/A2M/TED_complement/A2M_recep/	CPAMD8
1809	Nvec-vc1.1-XM-032372924.2	654.647	1.67106	0.176314	9.47773	2.59879e-21	2.58984e-20	SLC25A46	Mito_carr/Mito_carr/	5.83934e-09	-0.577915	0.047	0.075	9.65535e-05	SLC25A46	Mito_carr/Mito_carr/
1810	Nvec-vc1.1-XM-001625447.3	347.974	3.79921	0.240082	15.8246	2.10464e-56	4.69313e-55		DUF4419/	1.12368e-63	4.08178	0.051	0.003	1.858e-59		DUF4419/
1811	Nvec-vc1.1-XM-048727411.1	2711.83	5.08504	0.159137	31.9538	4.78876e-224	4.78344e-222		RdRP/	1.66491e-81	3.23411	0.085	0.01	2.75294e-77		RdRP/
1812	Nvec-vc1.1-XM-048727426.1	618.825	0.713416	0.181802	3.92415	8.70383e-05	0.000264726	HAX1		1.00964e-19	-0.682182	0.116	0.186	1.66943e-15	HAX1
1813	Nvec-vc1.1-XM-001624453.3	9678.53	3.42975	0.133164	25.7558	2.77684e-146	1.68196e-144	UBC	ubiquitin/ubiquitin/ubiquitin/ubiquitin/ubiquitin/ubiquitin/ubiquitin/	1.2758e-10	0.168249	0.947	0.933	2.10953e-06	UBC	ubiquitin/ubiquitin/ubiquitin/ubiquitin/ubiquitin/ubiquitin/ubiquitin/
1814	Nvec-vc1.1-XM-032371785.2	804.355	0.59989	0.164922	3.63742	0.000275388	0.00077227	ENSA	Endosulfine/	6.35615e-226	-0.853255	0.609	0.855	1.05099e-221	ENSA	Endosulfine/
1815	Nvec-vc1.1-XM-048727385.1	2132.15	0.884118	0.139616	6.33252	2.41184e-10	1.33538e-09	TARS1	TGS/tRNA_SAD/tRNA-synt_2b/HGTP_anticodon/	4.11695e-17	-0.549423	0.171	0.245	6.80738e-13	TARS1	TGS/tRNA_SAD/tRNA-synt_2b/HGTP_anticodon/
1816	Nvec-vc1.1-XM-048727388.1	837.746	1.46252	0.196519	7.44211	9.90913e-14	6.90003e-13			1.33412e-35	3.15257	0.038	0.005	2.20597e-31
1817	Nvec-NVE17192	84.5499	-1.06087	0.450892	-2.35283	0.0186309	0.036196			8.8125e-20	-2.35475	0.006	0.033	1.45715e-15
1818	Nvec-vc1.1-XM-032370336.2	7919.3	4.35024	0.142716	30.4819	4.5305e-204	4.00961e-202			2.64404e-146	3.31996	0.145	0.017	4.37191e-142
1819	Nvec-vc1.1-XM-001623242.3	96.7242	1.25587	0.393016	3.19546	0.00139607	0.00345849	FKRP	LicD/	2.93023e-19	2.88563	0.022	0.003	4.84514e-15	FKRP	LicD/	FKRP
1820	Nvec-vc1.1-XM-032370340.2	26.1809	-2.09019	0.712329	-2.93431	0.00334294	0.00769138			3.50123e-09	-3.55975	0.001	0.01	5.78929e-05
1821	Nvec-vc1.1-XM-048727363.1	247.168	3.94384	0.269342	14.6425	1.50394e-48	2.98707e-47	PRKRA	dsrm/dsrm/	2.64299e-215	3.27669	0.206	0.022	4.37019e-211	PRKRA	dsrm/dsrm/	PRKRA
1822	Nvec-vc1.1-XM-001626451.3	267.256	1.9253	0.242904	7.92617	2.26002e-15	1.73733e-14	HVCN1	Ion_trans/	7.29896e-102	2.42451	0.155	0.037	1.20688e-97	HVCN1	Ion_trans/	HVCN1
1823	Nvec-vc1.1-XM-001626453.3	121.89	1.0231	0.31483	3.24967	0.00115537	0.00290947	GPR89B	GPHR_N/ABA_GPCR/	2.63164e-14	-0.836045	0.059	0.105	4.35141e-10	GPR89B	GPHR_N/ABA_GPCR/
1824	Nvec-vc1.1-XM-001626437.3	38.3411	-4.09344	0.806	-5.07871	3.80012e-07	1.56522e-06	CCNB2	Cyclin_N/Cyclin_C/	3.71837e-45	-0.932611	0.182	0.307	6.14832e-41	CCNB2	Cyclin_N/Cyclin_C/
1825	Nvec-vc1.1-XM-032374074.2	338.916	0.497101	0.21686	2.29226	0.0218904	0.0418711	TTLL13P	TTL/	5.62034e-08	-0.605971	0.066	0.1	0.000929323	TTLL13P	TTL/
1826	Nvec-vc1.1-XM-032374073.2	1247.06	0.660006	0.152713	4.32186	1.54717e-05	5.22379e-05	UBE2Q1	UQ_con/	2.64891e-11	-0.562205	0.095	0.142	4.37997e-07	UBE2Q1	UQ_con/
1827	Nvec-vc1.1-XM-001626654.3	269.109	2.67198	0.23777	11.2377	2.66353e-29	3.44667e-28	TBC1D7	RabGAP-TBC/	2.00008e-08	-0.483125	0.112	0.154	0.000330714	TBC1D7	RabGAP-TBC/
1828	Nvec-vc1.1-XM-001626655.3	287.29	4.97005	0.285429	17.4126	6.62183e-68	1.7673e-66			2.06772e-122	4.32075	0.112	0.01	3.41897e-118
1829	Nvec-vc1.1-XM-001626656.3	1294.53	0.581349	0.156503	3.71461	0.000203521	0.000586216	RPL36	Ribosomal_L36e/	6.41718e-70	0.258343	0.994	0.995	1.06108e-65	RPL36	Ribosomal_L36e/
1830	Nvec-vc1.1-XM-032374310.2	44.4509	-3.14433	0.643172	-4.88879	1.01459e-06	3.97664e-06	MBD2	MBD/MBDa/MBD_C/	6.4132e-52	-0.802677	0.233	0.376	1.06042e-47	MBD2	MBD/MBDa/MBD_C/
1831	Nvec-vc1.1-XM-001626657.3	2388.63	1.02575	0.144529	7.09723	1.27283e-12	8.22597e-12	NCLN	Peptidase_M28/	6.84072e-13	-0.437985	0.174	0.238	1.13111e-08	NCLN	Peptidase_M28/
1832	Nvec-vc1.1-XM-048728066.1	144.496	3.96326	0.344434	11.5066	1.2224e-30	1.63763e-29		DED/TPR_12/	7.85498e-44	3.17722	0.045	0.005	1.29882e-39		DED/TPR_12/
1833	Nvec-vc1.1-XM-001626660.3	691.039	2.96932	0.179857	16.5093	3.14592e-61	7.57904e-60	HERC1	RCC1/RCC1/RCC1/RCC1/RCC1/	1.24602e-16	1.29491	0.059	0.025	2.06029e-12	HERC1	RCC1/RCC1/RCC1/RCC1/RCC1/	HERC1
1834	Nvec-vc1.1-XM-001626679.3	721.942	0.639623	0.185071	3.4561	0.000548061	0.00145999	PPIB	Pro_isomerase/	3.07459e-72	-0.987042	0.18	0.348	5.08383e-68	PPIB	Pro_isomerase/
1835	Nvec-vc1.1-XM-001626664.3	319.414	1.05637	0.2195	4.81262	1.48962e-06	5.7178e-06	PPIB	Pro_isomerase/	5.16435e-34	-6.02223	0.004	0.039	8.53926e-30	PPIB	Pro_isomerase/
1836	Nvec-vc1.1-XM-001626665.3	72.8986	1.40282	0.436247	3.21565	0.00130151	0.00324259	ADORA3	7tm_1/	2.71562e-10	1.71765	0.02	0.005	4.49027e-06	ADORA3	7tm_1/	ADORA3
1837	Nvec-vc1.1-XM-001626666.3	311.341	1.12354	0.21755	5.1645	2.41084e-07	1.01603e-06	CFAP97	KIAA1430/	4.0213e-08	-0.473034	0.097	0.136	0.000664922	CFAP97	KIAA1430/
1838	Nvec-vc1.1-XM-032370310.2	895.295	-0.361139	0.162688	-2.21982	0.0264309	0.0494542	CALU	EF-hand_7/EF-hand_7/EF-hand_7/	9.56946e-86	-1.05838	0.254	0.444	1.58231e-81	CALU	EF-hand_7/EF-hand_7/EF-hand_7/
1839	Nvec-vc1.1-XM-001623211.2	4274.46	1.82937	0.196477	9.31086	1.26804e-20	1.22716e-19	SH3GL3	BAR/SH3_9/	1.30538e-07	-0.30131	0.18	0.227	0.00215844	SH3GL3	BAR/SH3_9/
1840	Nvec-vc1.1-XM-001623217.3	133.601	-0.74161	0.305683	-2.42608	0.0152631	0.0303467	ARL15	Arf/	6.42952e-13	-0.448095	0.198	0.264	1.06312e-08	ARL15	Arf/
1841	Nvec-vc1.1-XM-001639673.3	410.613	-1.39384	0.222822	-6.2554	3.96507e-10	2.15819e-09	LIMS1	LIM/LIM/LIM/LIM/	2.58743e-08	-0.615204	0.051	0.08	0.000427831	LIMS1	LIM/LIM/LIM/LIM/
1842	Nvec-vc1.1-XM-001639764.3	204.32	0.626585	0.263586	2.37716	0.0174466	0.0341279	ACER2	Ceramidase/	1.64683e-23	-2.42959	0.009	0.042	2.72303e-19	ACER2	Ceramidase/
1843	Nvec-vc1.1-XM-032364694.2	939.654	3.52191	0.174945	20.1315	3.91012e-90	1.37993e-88	DCP2	DCP2/NUDIX/	1.39155e-07	0.773298	0.06	0.035	0.00230092	DCP2	DCP2/NUDIX/
1844	Nvec-vc1.1-XM-001639669.3	66.5323	3.07218	0.436028	7.04583	1.84354e-12	1.18293e-11		HSP20/	3.75837e-08	0.479781	0.061	0.037	0.000621447		HSP20/
1845	Nvec-vc1.1-XM-001639761.3	1272.25	0.790812	0.165715	4.77211	1.8231e-06	6.91546e-06	PCSK1	S8_pro-domain/Peptidase_S8/P_proprotein/	2.78538e-21	-2.92975	0.004	0.031	4.60563e-17	PCSK1	S8_pro-domain/Peptidase_S8/P_proprotein/
1846	Nvec-vc1.1-XM-048727613.1	454.725	-0.744306	0.200184	-3.71811	0.000200716	0.000578779	COPS2	PCI/	8.26521e-10	-0.608006	0.077	0.117	1.36665e-05	COPS2	PCI/
1847	Nvec-vc1.1-XM-001639666.3	5321	-0.508725	0.138651	-3.66912	0.000243391	0.000690477	ALDH2	Aldedh/	3.6374e-66	-1.71458	0.051	0.164	6.01444e-62	ALDH2	Aldedh/
1848	Nvec-vc1.1-XM-048727775.1	1262.36	2.3205	0.155916	14.8831	4.24593e-50	8.59298e-49	SNX27	PDZ/PX/RA/	5.86498e-23	0.803642	0.145	0.092	9.69774e-19	SNX27	PDZ/PX/RA/
1849	Nvec-vc1.1-XM-001639756.3	19201.1	0.461616	0.141333	3.26617	0.00109013	0.00275489	BHMT	S-methyl_trans/	2.8713e-180	-0.90187	0.607	0.821	4.74769e-176	BHMT	S-methyl_trans/
1850	Nvec-v1g179472	1218.42	0.615066	0.16486	3.73084	0.000190846	0.000552141	SERF2	4F5/	1.00826e-74	-0.772051	0.514	0.685	1.66715e-70	SERF2	4F5/
1851	Nvec-vc1.1-XM-001639753.3	65.5697	-1.04795	0.433523	-2.41728	0.0156372	0.0310003	MRPL24	KOW/ribosomal_L24/	1.6661e-29	-0.741736	0.154	0.251	2.75489e-25	MRPL24	KOW/ribosomal_L24/
1852	Nvec-vc1.1-XM-001638130.3	99.0779	-1.0786	0.354933	-3.03887	0.00237464	0.00563116	CCDC87	MAP65_ASE1/	1.14644e-06	-1.04677	0.012	0.027	0.0189564	CCDC87	MAP65_ASE1/
1853	Nvec-vc1.1-XM-032362653.2	1737.68	1.81618	0.145989	12.4405	1.57502e-35	2.37658e-34	SHC1	PID/SH2/	1.36407e-35	1.13929	0.15	0.072	2.25549e-31	SHC1	PID/SH2/	SHC1
1854	Nvec-vc1.1-XM-032362667.1	258.282	-0.73994	0.235781	-3.13824	0.00169963	0.00413494	HRH2	7tm_1/	6.1298e-08	-2.06084	0.004	0.016	0.00101356	HRH2	7tm_1/
1855	Nvec-vc1.1-XM-048727781.1	3545.65	4.01186	0.140677	28.5183	6.93974e-179	5.26834e-177	DENND3	uDENN/DENN/dDENN/	2.72416e-58	2.58766	0.077	0.014	4.5044e-54	DENND3	uDENN/DENN/dDENN/	DENND3
1856	Nvec-vc1.1-XM-032362713.2	851.236	-0.48669	0.166225	-2.9279	0.00341257	0.00783363	ISL1	LIM/LIM/Homeodomain/	1.20155e-74	-0.951891	0.265	0.439	1.98676e-70	ISL1	LIM/LIM/Homeodomain/
1857	Nvec-vc1.1-XM-048728274.1	78.8488	-3.76011	0.536567	-7.00772	2.42235e-12	1.54389e-11		Nuf2/DHR10/	7.67957e-48	-1.12235	0.11	0.224	1.26982e-43		Nuf2/DHR10/
1858	Nvec-vc1.1-XM-048727975.1	45.7209	-2.6276	0.580302	-4.52799	5.95488e-06	2.12305e-05	CHAF1A	CAF-1_p150/CAF1A/	3.20899e-07	-0.399328	0.128	0.169	0.00530607	CHAF1A	CAF-1_p150/CAF1A/
1859	Nvec-vc1.1-XM-001629243.3	9274.72	-0.788058	0.126456	-6.23189	4.60844e-10	2.49498e-09		Tropomyosin/	1.03406e-291	-1.02542	0.669	0.881	1.70982e-287		Tropomyosin/
1860	Nvec-vc1.1-XM-001629238.3	1004.52	-1.88776	0.167282	-11.2849	1.55772e-29	2.03888e-28	LMNB1	Filament/LTD/	1.00427e-131	-1.02857	0.32	0.564	1.66055e-127	LMNB1	Filament/LTD/
1861	Nvec-vc1.1-XM-001629234.3	11658.7	0.719171	0.147617	4.87187	1.10545e-06	4.31198e-06	RPS6	Ribosomal_S6e/	1.27627e-76	0.278174	0.993	0.991	2.11031e-72	RPS6	Ribosomal_S6e/
1862	Nvec-vc1.1-XM-032377555.2	50.5448	-3.01673	0.58684	-5.14064	2.73808e-07	1.1421e-06	TUBGCP4	GCP_N_terminal/GCP_C_terminal/	4.57819e-10	-0.988351	0.027	0.055	7.57004e-06	TUBGCP4	GCP_N_terminal/GCP_C_terminal/
1863	Nvec-vc1.1-XM-048728240.1	20.8915	-1.85645	0.782773	-2.37163	0.0177098	0.0345833	ZNRD1	TFIIS_C/	6.90073e-73	-1.14078	0.147	0.306	1.14104e-68	ZNRD1	TFIIS_C/
1864	Nvec-vc1.1-XM-032377522.2	210.276	1.03024	0.248558	4.14485	3.4003e-05	0.000109959	NPNT		1.03615e-08	2.24839	0.011	0.002	0.000171327	NPNT		NPNT
1865	Nvec-vc1.1-XM-048727453.1	948.509	3.15642	0.17166	18.3876	1.65137e-75	4.88856e-74			1.58846e-59	5.06053	0.041	0.001	2.62652e-55
1866	Nvec-vc1.1-XM-001629252.3	544.543	0.78063	0.195671	3.9895	6.62128e-05	0.00020474	SPG21		1.15408e-33	1.16448	0.132	0.065	1.90827e-29	SPG21
1867	Nvec-vc1.1-XM-048728041.1	611.476	0.620158	0.178486	3.47454	0.000511721	0.00136959		CD225/	6.64723e-57	-1.05366	0.137	0.274	1.09912e-52		CD225/
1868	Nvec-vc1.1-XM-032373959.2	1090.59	-0.692076	0.156389	-4.42533	9.6293e-06	3.33559e-05	BSG	ig/	1.81538e-29	-0.568305	0.248	0.359	3.00173e-25	BSG	ig/
1869	Nvec-vc1.1-XM-032373960.2	9850.69	-0.681182	0.129769	-5.24917	1.52783e-07	6.57684e-07	NPTN	I-set/	1.00715e-22	-1.09249	0.048	0.105	1.66532e-18	NPTN	I-set/
1870	Nvec-vc1.1-XM-001626352.3	712.944	0.413794	0.16958	2.44012	0.0146825	0.0293256	COPE	Coatomer_E/	5.90355e-17	-0.278398	0.557	0.641	9.76152e-13	COPE	Coatomer_E/
1871	Nvec-vc1.1-XM-032373975.2	728.773	1.9884	0.185386	10.7257	7.70685e-27	9.225e-26	ACAD10	APH/	1.14935e-19	2.27075	0.032	0.007	1.90045e-15	ACAD10	APH/	ACAD10
1872	Nvec-vc1.1-XM-001626362.3	3213.59	1.3335	0.136867	9.74308	1.97486e-22	2.06442e-21	MCL1	Bcl-2/	4.64256e-11	0.273927	0.447	0.414	7.67647e-07	MCL1	Bcl-2/
1873	Nvec-vc1.1-XM-001626361.3	1434.54	2.43422	0.161072	15.1126	1.33719e-51	2.79908e-50	SLC39A1	Zip/	2.99226e-06	-0.402482	0.09	0.122	0.049477	SLC39A1	Zip/
1874	Nvec-vc1.1-XM-048727634.1	3988.77	5.7813	0.149723	38.6135	0	0	FAM172A		4.91422e-165	1.74951	0.345	0.125	8.12567e-161	FAM172A		FAM172A
1875	Nvec-vc1.1-XM-032373982.2	1517.94	6.02866	0.186405	32.3418	1.80933e-229	1.91958e-227			1.99398e-14	2.36402	0.02	0.004	3.29704e-10
1876	Nvec-vc1.1-XM-001626359.3	9084.97	3.2791	0.142617	22.9924	5.55863e-117	2.45341e-115	TSPAN3	Tetraspanin/	9.73027e-195	1.62764	0.435	0.183	1.6089e-190	TSPAN3	Tetraspanin/	TSPAN3
1877	Nvec-v1g246632	105.242	-1.01434	0.380008	-2.66926	0.00760188	0.0161885			1.83317e-09	-0.979136	0.022	0.046	3.03115e-05
1878	Nvec-vc1.1-XM-001626345.3	21458.4	1.24266	0.135079	9.19957	3.59397e-20	3.43336e-19	RPS17	Ribosomal_S17e/	3.30947e-69	0.244777	0.996	0.995	5.47221e-65	RPS17	Ribosomal_S17e/
1879	Nvec-vc1.1-XM-001626358.3	164.117	1.04072	0.291373	3.57177	0.000354583	0.000974989	TRIM71	zf-C3HC4/zf-B_box/Filamin/NHL/NHL/NHL/DUF5128/	4.38796e-13	-2.19418	0.007	0.026	7.25549e-09	TRIM71	zf-C3HC4/zf-B_box/Filamin/NHL/NHL/NHL/DUF5128/
1880	Nvec-vc1.1-XM-001626357.3	4318.54	2.67779	0.151482	17.6773	6.27213e-70	1.7169e-68	HMCN1	TSP_1/TSP_1/TSP_1/	8.30332e-58	4.90046	0.047	0.003	1.37295e-53	HMCN1	TSP_1/TSP_1/TSP_1/	HMCN1
1881	Nvec-vc1.1-XM-048727770.1	269.996	-0.616073	0.237242	-2.59681	0.00940943	0.0196458	CCDC171		7.58105e-07	-0.558505	0.045	0.069	0.0125353	CCDC171
1882	Nvec-vc1.1-XM-032371416.2	607.223	3.23721	0.203345	15.9198	4.62056e-57	1.04397e-55		Death/Death/TPR_12/	1.00127e-26	1.63871	0.064	0.02	1.65559e-22		Death/Death/TPR_12/
1883	Nvec-vc1.1-XM-001637613.3	41.298	-3.13538	0.696091	-4.50427	6.66003e-06	2.36003e-05	RIIAD1		1.06727e-105	-1.09683	0.202	0.415	1.76473e-101	RIIAD1
1884	Nvec-vc1.1-XM-048727450.1	885.46	2.50752	0.168905	14.8457	7.41666e-50	1.49392e-48		LicD/	6.60631e-07	-0.727824	0.033	0.056	0.0109235		LicD/
1885	Nvec-vc1.1-XM-032362055.2	165051	1.08839	0.133426	8.15729	3.4262e-16	2.76704e-15	EEF2	GTP_EFTU/GTP_EFTU_D2/EFG_III/EFG_IV/EFG_C/	2.79157e-36	0.313521	0.753	0.723	4.61587e-32	EEF2	GTP_EFTU/GTP_EFTU_D2/EFG_III/EFG_IV/EFG_C/
1886	Nvec-vc1.1-XM-032362058.2	34.0331	-1.78393	0.653412	-2.73018	0.00632994	0.0137297	TPGS2		1.38558e-08	-0.777339	0.038	0.067	0.000229105	TPGS2
1887	Nvec-vc1.1-XM-032362134.2	6739.16	-0.974339	0.139594	-6.9798	2.956e-12	1.87422e-11		PAD_porph/	5.77345e-10	-1.02369	0.025	0.052	9.5464e-06		PAD_porph/
1888	Nvec-vc1.1-XM-032362062.2	19525.5	-0.293045	0.130868	-2.23924	0.0251403	0.0473206		PAD_porph/	3.71082e-57	-1.11063	0.12	0.252	6.13585e-53		PAD_porph/
1889	Nvec-vc1.1-XM-048728232.1	1804.98	3.17805	0.147776	21.5058	1.37369e-102	5.41892e-101	ZFYVE16	FYVE/DUF3480/	3.12731e-41	2.11163	0.071	0.018	5.17101e-37	ZFYVE16	FYVE/DUF3480/	ZFYVE16
1890	Nvec-vc1.1-XM-001637631.3	58.4483	-2.08612	0.499422	-4.17708	2.95273e-05	9.61409e-05	ZCCHC9	zf-CCHC/zf-CCHC/zf-CCHC/	2.45668e-57	-0.649519	0.33	0.494	4.06211e-53	ZCCHC9	zf-CCHC/zf-CCHC/zf-CCHC/
1891	Nvec-vc1.1-XM-032362091.2	154.096	-3.48611	0.409615	-8.51071	1.72875e-17	1.4757e-16	PMF1	Nnf1/	1.05192e-27	-0.924404	0.105	0.185	1.73935e-23	PMF1	Nnf1/
1892	Nvec-vc1.1-XM-001637636.3	880.839	-0.568604	0.17316	-3.28369	0.00102458	0.00260274	GOLPH3	GPP34/	3.46102e-106	-0.802007	0.402	0.621	5.72279e-102	GOLPH3	GPP34/
1893	Nvec-vc1.1-XM-001637638.3	14256.3	1.10342	0.150007	7.35583	1.89742e-13	1.29951e-12	RPL17_C18orf32	Ribosomal_L22/	4.17119e-91	0.286892	0.996	0.995	6.89707e-87	RPL17_C18orf32	Ribosomal_L22/
1894	Nvec-vc1.1-XM-001637565.3	372.566	-3.12572	0.284759	-10.9767	4.94449e-28	6.16474e-27		NPL/	3.34052e-83	-0.769034	0.289	0.488	5.52355e-79		NPL/
1895	Nvec-vc1.1-XM-001637566.3	1239.23	-0.798492	0.157667	-5.06444	4.09604e-07	1.67941e-06	MAP2K1	Pkinase/	7.94648e-10	-0.995286	0.027	0.054	1.31395e-05	MAP2K1	Pkinase/
1896	Nvec-vc1.1-XM-032362142.2	244.622	-2.55282	0.272212	-9.37806	6.71978e-21	6.59279e-20	CASC4		1.06583e-52	-0.764389	0.269	0.416	1.76236e-48	CASC4
1897	Nvec-vc1.1-XM-001637574.3	674.954	3.4809	0.187899	18.5254	1.28807e-76	3.92885e-75	UBB	ubiquitin/ubiquitin/	1.66711e-23	-1.34562	0.073	0.065	2.75656e-19	UBB	ubiquitin/ubiquitin/
1898	Nvec-vc1.1-XM-001637576.3	559.505	-2.45519	0.251727	-9.7534	1.78383e-22	1.86931e-21	MYO7A	Myosin_head/IQ/	1.32113e-12	-1.24531	0.022	0.051	2.18448e-08	MYO7A	Myosin_head/IQ/
1899	Nvec-vc1.1-XM-001637649.3	27.5184	-1.75801	0.676701	-2.59792	0.00937911	0.0195921	CLN3	CLN3/CLN3/	5.02504e-50	-1.29492	0.073	0.178	8.3089e-46	CLN3	CLN3/CLN3/
1900	Nvec-vc1.1-XM-001637651.3	293.369	-1.82116	0.246949	-7.37465	1.64777e-13	1.13171e-12	EIF3J	eIF3_subunit/	9.97895e-139	-1.10271	0.278	0.529	1.65002e-134	EIF3J	eIF3_subunit/
1901	Nvec-vc1.1-XM-001637580.3	410.511	-0.845944	0.202233	-4.18301	2.87669e-05	9.37903e-05	MOCS2	MoaE/	2.07161e-27	-1.31967	0.042	0.102	3.42541e-23	MOCS2	MoaE/
1902	Nvec-vc1.1-XM-001637653.3	115.381	2.9093	0.341696	8.51429	1.67613e-17	1.43221e-16	PTGER4	7tm_1/	1.09467e-48	4.2715	0.039	0.002	1.81004e-44	PTGER4	7tm_1/	PTGER4
1903	Nvec-vc1.1-XM-032362102.2	1006.45	1.43887	0.166918	8.6202	6.68401e-18	5.79247e-17	GRAMD1A	GRAM/	2.36488e-122	2.63107	0.159	0.029	3.91033e-118	GRAMD1A	GRAM/	GRAMD1A
1904	Nvec-vc1.1-XM-032362092.2	172.34	-0.890104	0.294536	-3.02206	0.00251061	0.0059248	SLC8A1	Na_Ca_ex/Calx-beta/Calx-beta/Na_Ca_ex/	9.3883e-08	-1.44247	0.008	0.022	0.00155236	SLC8A1	Na_Ca_ex/Calx-beta/Calx-beta/Na_Ca_ex/
1905	Nvec-vc1.1-XM-001637656.3	744.686	-0.537467	0.172496	-3.11583	0.00183431	0.00443543		DUF885/	8.09777e-07	-0.641824	0.032	0.053	0.0133897		DUF885/
1906	Nvec-NVE12161	1407.16	-0.546701	0.190103	-2.87581	0.00402991	0.00910153		UCR_6-4kD/	1.80904e-183	-0.817183	0.533	0.794	2.99125e-179		UCR_6-4kD/
1907	Nvec-vc1.1-XM-001637658.3	39.4439	-1.81805	0.610511	-2.97792	0.00290209	0.00676823	RPP14	RNase_P_Rpp14/	4.32149e-92	-1.34931	0.121	0.296	7.14559e-88	RPP14	RNase_P_Rpp14/
1908	Nvec-vc1.1-XM-048728259.1	440.936	0.721815	0.198873	3.62953	0.000283942	0.000794433	STOML2	Band_7/Band_7_C/	3.19583e-10	-0.46527	0.144	0.196	5.28431e-06	STOML2	Band_7/Band_7_C/
1909	Nvec-vc1.1-XM-048728011.1	65.4077	-1.15907	0.444026	-2.61036	0.00904474	0.0189772	GPR161	7tm_1/	1.05595e-07	-1.15902	0.012	0.028	0.00174602	GPR161	7tm_1/
1910	Nvec-vc1.1-XM-048727352.1	109.021	-2.2981	0.373982	-6.14494	7.9995e-10	4.23951e-09	AGGF1	OCRE/FHA/G-patch/	2.36193e-11	-0.709586	0.072	0.113	3.90546e-07	AGGF1	OCRE/FHA/G-patch/
1911	Nvec-vc1.1-XM-001637591.3	127871	4.03967	0.146101	27.6498	2.8029e-168	1.97836e-166	LARP6	La/SUZ-C/	1.94175e-72	1.58361	0.327	0.228	3.21068e-68	LARP6	La/SUZ-C/	LARP6
1912	Nvec-vc1.1-XM-032362135.2	2942.04	2.05459	0.137172	14.9782	1.02015e-50	2.09689e-49	ARID3A	ARID/	1.83844e-14	-0.737366	0.08	0.131	3.03987e-10	ARID3A	ARID/
1913	Nvec-vc1.1-XM-032383741.2	10006.6	3.70601	0.126897	29.2049	1.68217e-187	1.34267e-185	CRB1		1.27221e-297	4.27016	0.233	0.016	2.1036e-293	CRB1		CRB1
1914	Nvec-vc1.1-XM-001634286.3	26311.4	4.7894	0.136698	35.0364	6.2808e-269	7.77408e-267	ADGRV1	Vitellogenin_N/	0	5.24726	0.356	0.015	0	ADGRV1	Vitellogenin_N/	ADGRV1
1915	Nvec-vc1.1-XM-032383709.2	288.603	-0.684344	0.227744	-3.00488	0.00265689	0.00624671	PRDM6	zf-C2H2/zf-C2H2/	2.04894e-13	-0.792764	0.062	0.107	3.38792e-09	PRDM6	zf-C2H2/zf-C2H2/
1916	Nvec-vc1.1-XM-001634289.3	2504.06	0.777632	0.14196	5.47782	4.30593e-08	1.96762e-07	CAMK4	Pkinase/	1.03981e-25	-0.550575	0.23	0.331	1.71932e-21	CAMK4	Pkinase/
1917	Nvec-vc1.1-XM-032383717.2	68806.2	4.44567	0.123281	36.0612	9.20927e-285	1.30003e-282		bZIP_2/	1.39112e-54	0.465655	0.643	0.508	2.30022e-50		bZIP_2/
1918	Nvec-vc1.1-XM-032383750.2	36.773	-1.27301	0.571516	-2.22742	0.025919	0.0486179	DTWD2	DTW/	4.65324e-12	-0.840436	0.043	0.08	7.69413e-08	DTWD2	DTW/
1919	Nvec-vc1.1-XM-001634335.3	81.5917	-1.02406	0.404558	-2.5313	0.011364	0.0232688			2.87934e-18	-0.914843	0.059	0.112	4.761e-14
1920	Nvec-vc1.1-XM-032383755.2	8061.17	0.882033	0.130916	6.73741	1.61239e-11	9.83613e-11	FST	Kazal_1/Kazal_2/Kazal_2/	2.02783e-159	4.85699	0.153	0.025	3.35301e-155	FST	Kazal_1/Kazal_2/Kazal_2/
1921	Nvec-vc1.1-XM-032383753.2	5614.91	0.773752	0.148843	5.19846	2.00952e-07	8.5342e-07	TMEFF2	Kazal_1/Kazal_1/Kazal_1/Kazal_1/Kazal_2/Kazal_2/Kazal_2/Kazal_2/	6.736e-63	4.4266	0.049	0.003	1.1138e-58	TMEFF2	Kazal_1/Kazal_1/Kazal_1/Kazal_1/Kazal_2/Kazal_2/Kazal_2/Kazal_2/
1922	Nvec-vc1.1-XM-048727755.1	217.653	-1.16909	0.256442	-4.55887	5.14285e-06	1.84898e-05	ADAT2	dCMP_cyt_deam_1/	5.0407e-29	-1.44032	0.042	0.102	8.33479e-25	ADAT2	dCMP_cyt_deam_1/
1923	Nvec-vc1.1-XM-048728252.1	287.8	0.516654	0.222877	2.31811	0.0204432	0.0393322	IHH	Hint/	1.44198e-18	-1.60479	0.018	0.053	2.38432e-14	IHH	Hint/
1924	Nvec-vc1.1-XM-032376356.2	152.868	-0.95625	0.294634	-3.24555	0.00117223	0.00294931	GAL3ST1	Gal-3-0_sulfotr/	1.20016e-18	-2.68423	0.007	0.032	1.98446e-14	GAL3ST1	Gal-3-0_sulfotr/
1925	Nvec-vc1.1-XM-032376310.2	135.502	-1.88357	0.358879	-5.2485	1.53342e-07	6.59755e-07	CFAP53	TPH/	5.29082e-39	-0.67827	0.195	0.317	8.74838e-35	CFAP53	TPH/
1926	Nvec-vc1.1-XM-048727285.1	65.2537	-1.83355	0.448503	-4.08814	4.34842e-05	0.000138341	ANAPC11	zf-ANAPC11/	3.36203e-27	-1.36814	0.039	0.097	5.55911e-23	ANAPC11	zf-ANAPC11/
1927	Nvec-vc1.1-XM-032376354.2	193.305	1.19929	0.27058	4.4323	9.32325e-06	3.2368e-05	RASA1	SH2/SH3_1/SH2/PH/C2/RasGAP/RasGAP/	2.9436e-09	0.772044	0.07	0.041	4.86725e-05	RASA1	SH2/SH3_1/SH2/PH/C2/RasGAP/RasGAP/
1928	Nvec-vc1.1-XM-048727579.1	515.207	6.54648	0.30008	21.8157	1.64466e-105	6.72066e-104	PTPN9	CRAL_TRIO/	4.70184e-14	2.44202	0.02	0.004	7.77449e-10	PTPN9	CRAL_TRIO/	PTPN9
1929	Nvec-vc1.1-XM-032370815.2	124.763	-1.21157	0.335932	-3.6066	0.000310234	0.000862345	SRSF6	RRM_1/RRM_1/	2.67017e-33	-0.726522	0.176	0.284	4.41513e-29	SRSF6	RRM_1/RRM_1/
1930	Nvec-vc1.1-XM-048727546.1	424.148	0.835522	0.205267	4.07041	4.69304e-05	0.000148283	KSR2	Pkinase_Tyr/	2.54633e-12	-2.32894	0.003	0.019	4.21036e-08	KSR2	Pkinase_Tyr/
1931	Nvec-vc1.1-XM-001624345.3	57.1275	-1.13384	0.458794	-2.47134	0.0134607	0.0271038		Aldose_epim/	3.2746e-13	-0.998553	0.032	0.066	5.41455e-09		Aldose_epim/
1932	Nvec-vc1.1-XM-048727287.1	124.576	2.63256	0.323776	8.1308	4.26466e-16	3.42315e-15	PTX4	PAN_1/EGF/Calx-beta/Calx-beta/Pentaxin/	6.38083e-08	1.77341	0.011	0.002	0.00105507	PTX4	PAN_1/EGF/Calx-beta/Calx-beta/Pentaxin/	PTX4
1933	Nvec-vc1.1-XM-032371649.2	2706.54	0.35054	0.136381	2.5703	0.010161	0.0210324	PCSK5	S8_pro-domain/Peptidase_S8/P_proprotein/GF_recep_IV/GF_recep_IV/	9.59849e-60	2.40809	0.092	0.021	1.58711e-55	PCSK5	S8_pro-domain/Peptidase_S8/P_proprotein/GF_recep_IV/GF_recep_IV/
1934	Nvec-vc1.1-XM-001620304.3	18.8443	-2.65482	0.897372	-2.95844	0.00309196	0.00717092	CCDC115		1.04772e-14	-0.604067	0.115	0.174	1.7324e-10	CCDC115
1935	Nvec-vc1.1-XM-032383515.2	87.2515	-1.29486	0.394546	-3.2819	0.00103109	0.00261734	HNRNPA3	RRM_1/RRM_1/	1.30237e-09	-0.307465	0.234	0.293	2.15346e-05	HNRNPA3	RRM_1/RRM_1/
1936	Nvec-vc1.1-XM-001634160.3	283.507	-2.03174	0.253652	-8.00994	1.1476e-15	9.00421e-15	RAX	Homeodomain/OAR/	2.109e-99	-1.29538	0.158	0.352	3.48723e-95	RAX	Homeodomain/OAR/
1937	Nvec-vc1.1-XM-001634116.3	402.055	0.846288	0.233353	3.62665	0.000287127	0.000802687	ARX	Homeodomain/OAR/	5.60368e-25	-0.467282	0.286	0.391	9.26568e-21	ARX	Homeodomain/OAR/
1938	Nvec-vc1.1-XM-048727860.1	285.097	1.06468	0.233511	4.55945	5.12872e-06	1.84506e-05	AC243734.1	Neur_chan_LBD/Neur_chan_memb/	1.44552e-27	-0.514472	0.267	0.376	2.39017e-23	AC243734.1	Neur_chan_LBD/Neur_chan_memb/
1939	Nvec-vc1.1-XM-048727438.1	394.666	3.70757	0.220251	16.8334	1.38887e-63	3.46833e-62			2.58527e-107	5.3162	0.073	0.002	4.27474e-103
1940	Nvec-vc1.1-XM-001634113.3	130.583	1.29786	0.331725	3.91244	9.13673e-05	0.000277201		Exo_endo_phos/	2.46571e-13	-0.666144	0.09	0.141	4.07705e-09		Exo_endo_phos/
1941	Nvec-vc1.1-XM-032383500.2	2210.32	2.81799	0.153546	18.3527	3.13852e-75	9.22705e-74			6.05562e-17	2.72634	0.022	0.004	1.0013e-12
1942	Nvec-vc1.1-XM-001634111.3	39.4289	-3.63516	0.735758	-4.9407	7.78426e-07	3.08929e-06	FOXD3	Forkhead/	3.35388e-27	-1.16701	0.074	0.144	5.54564e-23	FOXD3	Forkhead/
1943	Nvec-vc1.1-XM-001634155.3	863.33	-0.556854	0.181125	-3.07442	0.00210912	0.00504493	IDH2	Iso_dh/	5.34526e-38	-0.336832	0.751	0.821	8.83839e-34	IDH2	Iso_dh/
1944	Nvec-vc1.1-XM-032374122.2	293.934	-1.24044	0.286757	-4.32576	1.52004e-05	5.13729e-05	SCNN1A	ASC/	2.43829e-16	-0.784697	0.072	0.126	4.03172e-12	SCNN1A	ASC/
1945	Nvec-vc1.1-XM-048728039.1	6.23134	3.35127	1.40914	2.37824	0.0173954	0.0340435			5.62076e-19	4.92541	0.013	0	9.29392e-15
1946	Nvec-vc1.1-XM-001624875.3	4723.9	1.07031	0.162521	6.58565	4.52904e-11	2.6621e-10	GAS2	CH/GAS2/	3.37078e-07	-0.710033	0.036	0.06	0.00557359	GAS2	CH/GAS2/
1947	Nvec-vc1.1-XM-048727695.1	2301	-0.897104	0.154444	-5.80859	6.30014e-09	3.10302e-08	THSD4	ADAM_spacer1/TSP1_ADAMTS/TSP1_ADAMTS/TSP1_ADAMTS/TSP1_ADAMTS/TSP1_ADAMTS/TSP1_ADAMTS/PLAC/	7.6162e-08	-0.867589	0.03	0.054	0.00125934	THSD4	ADAM_spacer1/TSP1_ADAMTS/TSP1_ADAMTS/TSP1_ADAMTS/TSP1_ADAMTS/TSP1_ADAMTS/TSP1_ADAMTS/PLAC/
1948	Nvec-vc1.1-XM-001628411.3	52.4555	-2.07687	0.513627	-4.04353	5.26527e-05	0.00016493			1.48903e-136	-0.934657	0.424	0.659	2.46211e-132
1949	Nvec-vc1.1-XM-001628396.3	74.3965	-2.47974	0.451145	-5.49656	3.87277e-08	1.77968e-07	PGPEP1	Peptidase_C15/	6.94937e-23	-1.07581	0.053	0.112	1.14908e-18	PGPEP1	Peptidase_C15/
1950	Nvec-vc1.1-XM-032376583.2	1835.45	3.48428	0.16296	21.3812	1.99835e-101	7.81095e-100	RIT2	Ras/	4.5501e-20	-0.261937	0.326	0.417	7.5236e-16	RIT2	Ras/
1951	Nvec-vc1.1-XM-048727822.1	340.505	-1.96269	0.227382	-8.63167	6.04601e-18	5.25022e-17	PRDM12	SET/zf-C2H2/zf-C2H2/	7.25216e-09	-1.15657	0.017	0.039	0.000119915	PRDM12	SET/zf-C2H2/zf-C2H2/
1952	Nvec-vc1.1-XM-032379504.2	221.033	-4.0896	0.354923	-11.5225	1.01609e-30	1.36661e-29	PRDM6	SET/DUF4573/zf-C2H2/zf-C2H2/zf-C2H2/	4.10309e-13	-0.935346	0.023	0.051	6.78445e-09	PRDM6	SET/DUF4573/zf-C2H2/zf-C2H2/zf-C2H2/
1953	Nvec-vc1.1-XM-032379506.2	368.145	-5.22363	0.37209	-14.0386	9.04735e-45	1.67249e-43	PRDM6	zf-C2H2/zf-C2H2/zf-C2H2/	5.74664e-42	-1.21166	0.076	0.172	9.50208e-38	PRDM6	zf-C2H2/zf-C2H2/zf-C2H2/
1954	Nvec-vc1.1-XM-001630790.3	94.0359	-1.20508	0.378956	-3.17999	0.0014728	0.00363053	PPIE	RRM_1/Pro_isomerase/	1.21916e-62	-0.835309	0.207	0.367	2.01588e-58	PPIE	RRM_1/Pro_isomerase/
1955	Nvec-vc1.1-XM-001630809.3	49.0504	-2.32181	0.551723	-4.20828	2.57323e-05	8.43472e-05	MFSD6	MFS_1_like/	8.49125e-11	-1.43892	0.013	0.035	1.40403e-06	MFSD6	MFS_1_like/
1956	Nvec-vc1.1-XM-001628635.3	376.315	3.35001	0.224103	14.9486	1.59132e-50	3.25916e-49	PAX3	PAX/Homeodomain/	2.16211e-27	5.35194	0.019	0.001	3.57505e-23	PAX3	PAX/Homeodomain/	PAX3
1957	Nvec-vc1.1-XM-048727857.1	1973.94	1.01755	0.144923	7.02129	2.19824e-12	1.40629e-11	CSK	SH3_1/SH2/Pkinase_Tyr/	7.99719e-14	0.336335	0.342	0.301	1.32233e-09	CSK	SH3_1/SH2/Pkinase_Tyr/
1958	Nvec-vc1.1-XM-032376857.2	2421.3	0.978876	0.148432	6.59478	4.25875e-11	2.51274e-10	PSMA1	Proteasome_A_N/Proteasome/	2.61583e-13	-0.172595	0.548	0.625	4.32528e-09	PSMA1	Proteasome_A_N/Proteasome/
1959	Nvec-vc1.1-XM-048727374.1	2046.65	2.15509	0.165636	13.011	1.05984e-38	1.72083e-37	MYO1E	Myosin_head/Myosin_TH1/SH3_9/	8.33427e-11	0.96075	0.067	0.037	1.37807e-06	MYO1E	Myosin_head/Myosin_TH1/SH3_9/
1960	Nvec-vc1.1-XM-001622991.3	116.101	-2.43466	0.372753	-6.53157	6.50822e-11	3.78634e-10	SLC50A1	MtN3_slv/MtN3_slv/	5.76985e-30	-1.03375	0.073	0.15	9.54045e-26	SLC50A1	MtN3_slv/MtN3_slv/
1961	Nvec-vc1.1-XM-032372068.2	1039.83	-0.46906	0.172367	-2.72128	0.00650294	0.0140568	SEMA3E	Sema/PSI/I-set/SEA/	1.77295e-08	0.592994	0.099	0.073	0.000293158	SEMA3E	Sema/PSI/I-set/SEA/
1962	Nvec-vc1.1-XM-001624731.3	83.121	-0.912458	0.402887	-2.2648	0.023525	0.044623	COMMD10	COMM_domain/	2.54529e-43	-0.996199	0.124	0.236	4.20864e-39	COMMD10	COMM_domain/
1963	Nvec-vc1.1-XM-048727646.1	1673.81	-0.345301	0.144517	-2.38934	0.0168786	0.0331765	SNX2	PX/Vps5/	1.35532e-33	-0.475324	0.325	0.451	2.24102e-29	SNX2	PX/Vps5/
1964	Nvec-vc1.1-XM-032381137.2	441.777	3.64768	0.213483	17.0865	1.87121e-65	4.82812e-64	PXK	WH2/	4.30594e-28	1.25102	0.101	0.043	7.11988e-24	PXK	WH2/	PXK
1965	Nvec-vc1.1-XM-032381139.2	319.231	-0.556453	0.220577	-2.52272	0.0116453	0.0237848	ACP7	Pur_ac_phosph_N/Metallophos/Metallophos_C/	9.42346e-13	-0.61783	0.093	0.144	1.55817e-08	ACP7	Pur_ac_phosph_N/Metallophos/Metallophos_C/
1966	Nvec-vc1.1-XM-048729240.1	215.555	1.13974	0.251468	4.53237	5.83264e-06	2.08208e-05	LMNTD1	LTD/	1.80946e-07	-0.262602	0.124	0.159	0.00299194	LMNTD1	LTD/
1967	Nvec-vc1.1-XM-001631839.3	114.993	2.54934	0.348494	7.31533	2.56759e-13	1.74381e-12	PRADC1	PA/	1.89796e-23	1.24	0.088	0.038	3.13827e-19	PRADC1	PA/	PRADC1
1968	Nvec-vc1.1-XM-001631842.3	45.5136	-1.93593	0.552852	-3.50171	0.000462278	0.00124821	FAM124A	FAM124/	4.27057e-65	-2.32943	0.024	0.116	7.06138e-61	FAM124A	FAM124/
1969	Nvec-vc1.1-XM-032380803.2	403.528	0.599839	0.231572	2.5903	0.00958937	0.0199727			2.08044e-17	-3.99922	0.001	0.017	3.44001e-13
1970	Nvec-vc1.1-XM-032380820.2	638.106	3.71193	0.195219	19.0142	1.30213e-80	4.17292e-79	TDRKH	KH_1/KH_1/	1.78852e-22	3.26813	0.024	0.003	2.95732e-18	TDRKH	KH_1/KH_1/	TDRKH
1971	Nvec-vc1.1-XM-032380824.2	1069.4	2.01444	0.156485	12.8731	6.37742e-38	1.01427e-36	RTKN	Anillin/PH/	2.28943e-13	0.705694	0.128	0.082	3.78556e-09	RTKN	Anillin/PH/
1972	Nvec-vc1.1-XM-048728652.1	84.9345	-1.08494	0.379036	-2.86236	0.00420502	0.009457	LIN9	DIRP/	4.20738e-19	-0.747553	0.098	0.164	6.9569e-15	LIN9	DIRP/
1973	Nvec-vc1.1-XM-048728768.1	134.864	-1.58702	0.326567	-4.8597	1.17566e-06	4.57228e-06	RUVBL2	TIP49/TIP49_C/	5.01218e-16	-0.453179	0.213	0.289	8.28764e-12	RUVBL2	TIP49/TIP49_C/
1974	Nvec-vc1.1-XM-048728758.1	59.4773	-1.44433	0.478265	-3.01994	0.00252821	0.0059614	UBXN11	SEP/UBX/	1.69706e-09	-0.78619	0.037	0.066	2.80608e-05	UBXN11	SEP/UBX/
1975	Nvec-vc1.1-XM-032380836.2	58.7137	-1.36029	0.456228	-2.9816	0.0028675	0.00669638	RFESD	Rieske/	1.36529e-15	-0.921075	0.055	0.101	2.2575e-11	RFESD	Rieske/
1976	Nvec-vc1.1-XM-001631860.3	8778.02	-0.573013	0.128063	-4.47447	7.66024e-06	2.69172e-05	CD63	Tetraspanin/	3.61144e-157	-1.10826	0.419	0.66	5.97151e-153	CD63	Tetraspanin/
1977	Nvec-vc1.1-XM-048729219.1	65.9543	1.39342	0.413166	3.37255	0.00074476	0.00194217	HTRA2	Trypsin_2/PDZ_2/	2.58375e-15	-0.58996	0.086	0.137	4.27223e-11	HTRA2	Trypsin_2/PDZ_2/
1978	Nvec-vc1.1-XM-001630955.3	613.719	0.850291	0.191914	4.43058	9.398e-06	3.2601e-05	DENND10	SPA/	9.86051e-07	0.278312	0.217	0.195	0.0163043	DENND10	SPA/
1979	Nvec-vc1.1-XM-048728579.1	635.527	0.841267	0.191078	4.40275	1.06888e-05	3.67725e-05	HMCN1	TSP_1/TSP_1/TSP_1/TSP_1/TSP_1/TSP_1/	3.00289e-17	-0.461969	0.162	0.234	4.96528e-13	HMCN1	TSP_1/TSP_1/TSP_1/TSP_1/TSP_1/TSP_1/
1980	Nvec-vc1.1-XM-048728583.1	17930.3	2.0757	0.123912	16.7515	5.52299e-63	1.36524e-61	PROM1	Prominin/	2.9674e-18	0.607206	0.228	0.165	4.9066e-14	PROM1	Prominin/
1981	Nvec-v1g244133	3895.42	6.70294	0.181993	36.8308	5.93884e-297	9.39271e-295			4.02871e-79	2.82967	0.121	0.029	6.66147e-75
1982	Nvec-NVE1397	596.395	5.62631	0.237694	23.6704	7.27254e-124	3.4221e-122			4.80853e-48	1.87263	0.104	0.035	7.9509e-44
1983	Nvec-vc1.1-XM-048728591.1	1056.06	4.18155	0.185856	22.4988	4.26312e-112	1.8114e-110		VPS9/	1.89942e-31	1.08766	0.148	0.077	3.14069e-27		VPS9/
1984	Nvec-vc1.1-XM-032379723.2	186.728	2.25641	0.274738	8.21297	2.15782e-16	1.75764e-15	ALX4	Homeodomain/OAR/	4.15693e-31	4.31969	0.025	0.001	6.87348e-27	ALX4	Homeodomain/OAR/	ALX4
1985	Nvec-vc1.1-XM-032379748.2	12.7084	-3.24705	1.20914	-2.68543	0.00724356	0.0155144		rRNA_processing/	1.68664e-51	-0.92062	0.148	0.28	2.78887e-47		rRNA_processing/
1986	Nvec-vc1.1-XM-048728881.1	307.886	0.566831	0.223736	2.53348	0.0112935	0.0231467		SEA/	4.61681e-18	-0.895492	0.07	0.125	7.6339e-14		SEA/
1987	Nvec-vc1.1-XM-048729038.1	135.535	-1.47667	0.317039	-4.65769	3.19771e-06	1.18072e-05	FAR1	NAD_binding_4/Sterile/	5.68011e-17	-1.18774	0.03	0.07	9.39205e-13	FAR1	NAD_binding_4/Sterile/
1988	Nvec-vc1.1-XM-032379717.2	60.2855	-3.02206	0.54653	-5.52954	3.21066e-08	1.4846e-07		DUF4207/	2.61917e-07	-0.562	0.065	0.096	0.0043308		DUF4207/
1989	Nvec-vc1.1-XM-032371705.2	287.39	2.69772	0.239509	11.2635	1.98604e-29	2.5876e-28	TRIM33	zf-B_box/zf-B_box/	5.74685e-25	1.94314	0.048	0.013	9.50242e-21	TRIM33	zf-B_box/zf-B_box/	TRIM33
1990	Nvec-vc1.1-XM-048728876.1	217.765	-0.990882	0.263775	-3.75654	0.00017228	0.000501571	API5	API5/	3.52709e-46	-0.668363	0.284	0.426	5.83204e-42	API5	API5/
1991	Nvec-vc1.1-XM-001624386.3	92.0929	-0.882433	0.392458	-2.24848	0.0245458	0.0463432		CMD/	2.98808e-12	-0.504408	0.09	0.134	4.9408e-08		CMD/
1992	Nvec-vc1.1-XM-001624387.3	749.112	0.666122	0.169922	3.92016	8.84894e-05	0.000268805	RERG	Ras/	1.06093e-51	4.15602	0.043	0.003	1.75426e-47	RERG	Ras/
1993	Nvec-vc1.1-XM-048728878.1	38.6894	-1.61256	0.570262	-2.82775	0.00468759	0.0104447	AUP1	CUE/	3.93128e-17	-0.775678	0.079	0.136	6.50038e-13	AUP1	CUE/
1994	Nvec-vc1.1-XM-032373907.2	96.7701	-1.05667	0.359499	-2.93929	0.00328966	0.00758104	IDH3B	Iso_dh/	2.02843e-33	-0.761553	0.144	0.246	3.35401e-29	IDH3B	Iso_dh/
1995	Nvec-vc1.1-XM-001626311.3	121.831	-1.21374	0.348911	-3.47866	0.000503932	0.00135149	TSFM	EF_TS/	8.04761e-41	-1.0467	0.101	0.204	1.33067e-36	TSFM	EF_TS/
1996	Nvec-vc1.1-XM-048728464.1	879.19	-0.895855	0.169616	-5.28166	1.28018e-07	5.56545e-07	KIF3B	Kinesin/Kinesin/	1.51781e-06	2.01852	0.013	0.004	0.0250969	KIF3B	Kinesin/Kinesin/
1997	Nvec-vc1.1-XM-001626290.3	268.356	0.631165	0.233886	2.6986	0.00696317	0.0149495	CHMP3	Snf7/	5.95512e-20	-0.51621	0.178	0.259	9.8468e-16	CHMP3	Snf7/
1998	Nvec-vc1.1-XM-001626309.3	2802.17	-0.353537	0.146438	-2.41424	0.015768	0.0312126	GOT1	Aminotran_1_2/	2.36086e-77	-1.40491	0.091	0.238	3.90369e-73	GOT1	Aminotran_1_2/
1999	Nvec-vc1.1-XM-001626288.3	122.324	3.45362	0.352028	9.81065	1.0131e-22	1.07216e-21	YOD1	OTU/	1.03311e-08	0.802387	0.066	0.039	0.000170824	YOD1	OTU/
[truncated: 2,596 more rows]
