# Supplementary material for: Functional characterization of specialized immune cells in a cnidarian reveals an ancestral antiviral program
Source: Nat Commun. 2026 Apr 24;17:5699. doi: 10.1038/s41467-026-72325-8 (PMC13319465; doi:10.1038/s41467-026-72325-8)
Supplement: Supplementary file 3 — Supplementary Data S1-S25 [file 41467_2026_72325_MOESM3_ESM.zip › Supplementary Data/Supplementary Data S24.xlsx]

## Sheet: Supplementary Data S24
	p_val	avg_log2FC	pct.1	pct.2	p_val_adj	protein	domain
Nvec_vc1.1_XM_001637235.3	2.21511e-162	4.78425	0.528	0.066	3.66268e-158	IFI44	Septin/
Nvec_NVE23746	7.20849e-147	4.67125	0.426	0.043	1.19192e-142
Nvec_vc1.1_XM_001624274.3	1.01866e-144	5.28764	0.44	0.048	1.68435e-140
Nvec_vc1.1_XM_001637508.3	4.27724e-140	4.79712	0.504	0.07	7.07242e-136	IRF2	IRF/
Nvec_NVE25580	1.10379e-138	4.80852	0.419	0.045	1.82512e-134
Nvec_vc1.1_XM_032376004.2	2.87162e-132	3.60833	0.669	0.146	4.74823e-128
Nvec_vc1.1_XM_048731786.1	3.19478e-125	3.64588	0.468	0.064	5.28256e-121	IFIH1	CARD_2/DEAD/RIG-I_C/Helicase_C/RIG-I_C-RD/
Nvec_vc1.1_XM_048725318.1	3.69417e-125	4.25856	0.342	0.031	6.10831e-121	GBP6	GBP/GBP_C/
Nvec_vc1.1_XM_048731783.1	1.20507e-119	3.53212	0.408	0.049	1.99258e-115	IFIH1	CARD_2/DEAD/RIG-I_C/Helicase_C/RIG-I_C-RD/
Nvec_vc1.1_XM_001629490.3	3.34136e-118	4.54299	0.366	0.039	5.52494e-114
Nvec_vc1.1_XM_032385537.2	1.5954e-116	6.69018	0.377	0.044	2.63799e-112	GBP3	GBP/Peptidase_S74/
Nvec_NVE6614	3.73983e-102	3.94017	0.317	0.033	6.18381e-98
Nvec_vc1.1_XM_001635365.3	1.10033e-101	3.24912	0.585	0.133	1.8194e-97	OAS1	NTP_transf_2/OAS1_C/
Nvec_vc1.1_XM_048729416.1	1.10749e-95	4.20795	0.264	0.024	1.83123e-91	MAB21L1	Mab-21/
Nvec_NVE25581	1.49714e-79	4.49975	0.669	0.284	2.47553e-75
Nvec_vc1.1_XM_032364224.2	4.74893e-70	3.84353	0.313	0.05	7.85236e-66	IFIH1	CARD_2/DEAD/RIG-I_C/Helicase_C/RIG-I_C-RD/
Nvec_vc1.1_XM_048731785.1	1.90317e-62	3.13834	0.352	0.072	3.14689e-58		CARD_2/
Nvec_vc1.1_XM_032384221.2	4.46271e-61	3.24998	0.275	0.044	7.37908e-57	ETV6	Ets/
Nvec_NVE6615	2.21606e-60	2.52524	0.655	0.286	3.66426e-56
Nvec_v1g213132	8.51092e-60	2.8602	0.405	0.095	1.40728e-55		Tae4/
Nvec_vc1.1_XM_032366972.2	3.48593e-49	2.7649	0.303	0.065	5.76399e-45	TRAF3	zf-C3HC4_2/zf-TRAF/
Nvec_vc1.1_XM_032362939.2	5.27513e-33	2.5377	0.444	0.183	8.72243e-29		DUF19/
Nvec_vc1.1_XM_001628271.3	3.05503e-32	2.53993	0.306	0.092	5.05149e-28		Tae4/
Nvec_vc1.1_XM_048728792.1	1.99524e-29	1.8309	0.419	0.165	3.29913e-25
Nvec_vc1.1_XM_001639307.3	3.50494e-23	1.67609	0.352	0.142	5.79542e-19	MAFG	bZIP_Maf/
Nvec_vc1.1_XM_032372612.2	1.06237e-21	1.91773	0.359	0.156	1.75663e-17	NFKB1	Ank_2/Ank_2/
Nvec_NVE814	2.7685e-21	2.5905	0.38	0.182	4.57772e-17
Nvec_vc1.1_XM_001632108.3	6.81473e-20	2.1618	0.37	0.173	1.12682e-15
Nvec_vc1.1_XM_048734719.1	1.17951e-15	1.38591	0.437	0.243	1.95033e-11	TNIP1	CC2-LZ/
Nvec_vc1.1_XM_032376926.2	0.000505177	0.825471	0.574	0.522	1	MAFA	bZIP_Maf/
Nvec_vc1.1_XM_001633845.3	0.00353684	1.2848	0.496	0.471	1	CASP3	CARD/Peptidase_C14/
