# Supplementary material for: Functional characterization of specialized immune cells in a cnidarian reveals an ancestral antiviral program
Source: Nat Commun. 2026 Apr 24;17:5699. doi: 10.1038/s41467-026-72325-8 (PMC13319465; doi:10.1038/s41467-026-72325-8)
Supplement: Supplementary file 3 — Supplementary Data S1-S25 [file 41467_2026_72325_MOESM3_ESM.zip › Supplementary Data/Supplementary Data S25.xlsx]

## Sheet: Supplementary Data S25
	DToL_gene_model	NVE_gene_model	nv2_gene_model	gene_name	protein_homolog	pfam_domain
1	Nvec_NVE10034	NVE10034	NV2.23483	NV2.23483
2	Nvec_NVE10079	NVE10079	NA	NA
3	Nvec_NVE10188	NVE10188	NA	NA
4	Nvec_NVE10222	NVE10222	NV2.22893	ADAL-like-1	ADAL	A_deaminase/
5	Nvec_NVE10223	NVE10223	NV2.22893	ADAL-like-1	ADAL	A_deaminase/
6	Nvec_NVE10246	NVE10246	NA	NA
7	Nvec_NVE10291	NVE10291	NV2.22771	NDUA1-like-1		MWFE/
8	Nvec_NVE10326	NVE10326	NV2.22150	NV2.22150
9	Nvec_NVE10366	NVE10366	NV2.22094	NV2.22094
10	Nvec_NVE10373	NVE10373	NV2.22086	NV2.22086
11	Nvec_NVE10379	NVE10379	NV2.22082	NV2.22082
12	Nvec_NVE10399	NVE10399	NV2.22060	NV2.22060
13	Nvec_NVE10420	NVE10420	NA	NA
14	Nvec_NVE10443	NVE10443	NV2.23555	NV2.23555
15	Nvec_NVE10462	NVE10462	NV2.15275	NV2.15275
16	Nvec_NVE10467	NVE10467	NV2.15279	NV2.15279
17	Nvec_NVE10576	NVE10576	NV2.11162	P5CR-like-1		Coiled-coil_56/
18	Nvec_NVE10609	NVE10609	NA	NA
19	Nvec_NVE10628	NVE10628	NV2.4160	FoxC
20	Nvec_NVE10633	NVE10633	NV2.4156	NV2.4156
21	Nvec_NVE10634	NVE10634	NV2.4155	NV2.4155
22	Nvec_NVE10719	NVE10719	NV2.8789	NV2.8789
23	Nvec_NVE10724	NVE10724	NV2.8799	NV2.8799
24	Nvec_NVE10736	NVE10736	NA	NA
25	Nvec_NVE10739	NVE10739	NV2.12936	NV2.12936
26	Nvec_NVE10740	NVE10740	NV2.12938	NV2.12938
27	Nvec_NVE1076	NVE1076	NV2.533	RTJK-like-94
28	Nvec_NVE10769	NVE10769	NA	NA
29	Nvec_NVE10774	NVE10774	NA	NA
30	Nvec_NVE10834	NVE10834	NV2.4620	NV2.4620
31	Nvec_NVE10943	NVE10943	NV2.5926	KLHL6-like-1	KLHL6	BTB/
32	Nvec_NVE10948	NVE10948	NV2.5919;NV2.5920	NV2.5919;NV2.5920
33	Nvec_NVE1099	NVE1099	NA	NA
34	Nvec_NVE10994	NVE10994	NV2.6683;NV2.6686	FBX10-like-1;SC5D-like-6
35	Nvec_NVE11012	NVE11013	NA	NA
36	Nvec_NVE11067	NVE11067	NV2.2142	NV2.2142
37	Nvec_NVE1107	NVE1107	NV2.491	NV2.491
38	Nvec_NVE11081	NVE11081	NV2.2156;NV2.2157;NV2.2158	NV2.2156;NV2.2157;NV2.2158
39	Nvec_NVE11103	NVE11103	NV2.22987	NV2.22987
40	Nvec_NVE11202	NVE11202	NV2.21835	NV2.21835
41	Nvec_NVE11226	NVE11226	NV2.11185	NV2.11185		PID_2/
42	Nvec_NVE11329	NVE11329	NV2.11310	NV2.11310
43	Nvec_NVE11336	NVE11336	NA	NA
44	Nvec_NVE11348	NVE11348	NA	NA
45	Nvec_NVE1143	NVE1143	NA	NA
46	Nvec_NVE11446	NVE11446	NV2.8480	TCNA-like-11
47	Nvec_NVE1145	NVE1145	NA	NA	ADRB2	7tm_1/
48	Nvec_NVE11496	NVE11496	NV2.2333	NV2.2333
49	Nvec_NVE11610	NVE11610	NV2.5520	NV2.5520		PKI/
50	Nvec_NVE11643	NVE11643	NA	NA
51	Nvec_NVE11739	NVE11739	NA	NA		Exo_endo_phos_2/
52	Nvec_NVE11782	NVE11782	NA	NA
53	Nvec_NVE11800	NVE11800	NA	NA
54	Nvec_NVE11881	NVE11881	NA	NA
55	Nvec_NVE11901	NVE11901;NVE16031	NA;NV2.1544	NA;CP3AO-like-1	CYP3A7	p450/p450/
56	Nvec_NVE11975	NVE11975	NV2.20316	NV2.20316
57	Nvec_NVE12022	NVE12022	NA	NA
58	Nvec_NVE12029	NVE12029	NV2.5902	G2E3-like-14
59	Nvec_NVE12031	NVE12031	NA	NA
60	Nvec_NVE12033	NVE12033	NV2.5902	G2E3-like-14	G2E3
61	Nvec_NVE12040	NVE12040	NV2.5898	NV2.5898
62	Nvec_NVE12059	NVE12059	NV2.5618	NV2.5618
63	Nvec_NVE12068	NVE12068	NV2.5600	RTBS-like-95
64	Nvec_NVE12069	NVE12069	NV2.5600	RTBS-like-95
65	Nvec_NVE12107	NVE12107	NV2.23394	NV2.23394
66	Nvec_NVE12148	NVE12148	NV2.23336	NV2.23336		Phospho_p8/
67	Nvec_NVE12161	NVE12161	NV2.23324	NV2.23324		UCR_6-4kD/
68	Nvec_NVE12180	NVE12180	NV2.23300	LEVS-like-1
69	Nvec_NVE12202	NVE12202	NV2.13288	MAP1A-like-2
70	Nvec_NVE12252	NVE12252	NV2.20723;NV2.20724	LRP1B-like-4;NV2.20724
71	Nvec_NVE12265	NVE12265	NA	NA
72	Nvec_NVE12267	NVE12267	NA	NA
73	Nvec_NVE12288	NVE12288	NV2.11558;NV2.19826	NV2.11558;NV2.19826
74	Nvec_NVE123	NVE123	NV2.14724	CRAM-like-2
75	Nvec_NVE12308	NVE12308	NV2.15363	ZSWM7-like-1
76	Nvec_NVE12369	NVE12369	NV2.24559	NV2.24559
77	Nvec_NVE124	NVE122	NA	NA
78	Nvec_NVE12432	NVE12432	NV2.20137	NV2.20137
79	Nvec_NVE12472	NVE12472	NV2.6004	TMM60-like-1	TMEM60
80	Nvec_NVE1249	NVE1249	NV2.14374	NV2.14374
81	Nvec_NVE125	NVE125	NV2.14724	CRAM-like-2
82	Nvec_NVE1250	NVE1250	NV2.14375	NV2.14375
83	Nvec_NVE12528	NVE12528	NV2.5671	NV2.5671
84	Nvec_NVE12529	NVE12529	NV2.5673	NV2.5673
85	Nvec_NVE12530	NVE12530	NA	NA
86	Nvec_NVE12531	NVE12531	NA	NA
87	Nvec_NVE12532	NVE12532	NV2.5679	NV2.5679
88	Nvec_NVE1258	NVE1258	NV2.14383	NV2.14383		Insulin/
89	Nvec_NVE1259	NVE1259	NV2.14384	NV2.14384		Insulin/
90	Nvec_NVE12606	NVE12606	NV2.15281	NV2.15281
91	Nvec_NVE1261	NVE1261	NV2.14388	NV2.14388
92	Nvec_NVE12631	NVE12631	NV2.15326	NV2.15326
93	Nvec_NVE12640	NVE12640	NA	NA
94	Nvec_NVE12643	NVE12643	NA	NA
95	Nvec_NVE12735	NVE12735	NA	NA
96	Nvec_NVE12791	NVE12791	NA	NA
97	Nvec_NVE12825	NVE12825	NV2.12068;NV2.12069	NV2.12068;NV2.12069
98	Nvec_NVE12877	NVE12877	NA	NA
99	Nvec_NVE12886	NVE12886	NA	NA
100	Nvec_NVE12939	NVE12939	NV2.12194	HYDMA-like-1		Macin/
101	Nvec_NVE12953	NVE12953	NV2.12216	CTDS2-like-1
102	Nvec_NVE12961	NVE12961	NV2.12226	NV2.12226		DAN/
103	Nvec_NVE12973	NVE12973	NV2.12243	NV2.12243		DUF4562/
104	Nvec_NVE13055	NVE13055	NV2.1322	NV2.1322
105	Nvec_NVE13058	NVE13058	NA	NA
106	Nvec_NVE13060	NVE13060	NV2.1316	NV2.1316
107	Nvec_NVE13061	NVE13061	NV2.1315	NV2.1315
108	Nvec_NVE1310	NVE1310	NA	NA
109	Nvec_NVE13103	NVE13103	NA	NA
110	Nvec_NVE13146	NVE13146	NV2.1207	NV2.1207
111	Nvec_NVE13147	NVE13147	NV2.1205	NV2.1205
112	Nvec_NVE13148	NVE13148	NV2.1203	NV2.1203
113	Nvec_NVE13149	NVE13149	NV2.1202	NV2.1202
114	Nvec_NVE13160	NVE13160	NV2.1189	ADF9-like-1	CFL1	Cofilin_ADF/
115	Nvec_NVE13164	NVE13164	NV2.1185	NV2.1185
116	Nvec_NVE13189	NVE13189	NV2.1150	NV2.1150
117	Nvec_NVE1325	NVE1325	NV2.14460	NV2.14460
118	Nvec_NVE13257	NVE13257	NV2.1062	NV2.1062
119	Nvec_NVE13322	NVE13322	NV2.7603	NV2.7603
120	Nvec_NVE13323	NVE13323	NV2.7602	NV2.7602
121	Nvec_NVE13432	NVE13432	NV2.18630	NV2.18630		DUF4535/
122	Nvec_NVE1348	NVE7135	NV2.12766	NV2.12766
123	Nvec_NVE13521	NVE13521	NA	NA		PID/
124	Nvec_NVE13525	NVE13525	NV2.22467	OVOL1-like-1		PID_2/
125	Nvec_NVE13556	NVE13556	NV2.22428	NV2.22428
126	Nvec_NVE13565	NVE13565	NV2.25800	NV2.25800
127	Nvec_NVE13584	NVE13584	NA	NA		BEN/
128	Nvec_NVE13632	NVE13632	NV2.8159	NV2.8159
129	Nvec_NVE13633	NVE13633	NV2.8154;NV2.8155	NV2.8154;NV2.8155
130	Nvec_NVE13659	NVE13659	NA	NA
131	Nvec_NVE13685	NVE13685	NV2.5358	NV2.5358
132	Nvec_NVE13691	NVE13691	NV2.5366	RBFA-like-1	RBFA	RBFA/
133	Nvec_NVE13734	NVE13734	NV2.10723	NV2.10723
134	Nvec_NVE13759	NVE26129	NA	NA
135	Nvec_NVE13778	NVE13778	NA	NA
136	Nvec_NVE13779	NVE13779	NA	NA
137	Nvec_NVE13780	NVE13780	NV2.4840	NV2.4840
138	Nvec_NVE13788	NVE13788	NA	NA
139	Nvec_NVE13795	NVE13795	NV2.8608	NV2.8608
140	Nvec_NVE13808	NVE13808	NV2.8629	NV2.8629
141	Nvec_NVE13882	NVE13882	NV2.349	NV2.349
142	Nvec_NVE13899	NVE13899	NA	NA
143	Nvec_NVE13928	NVE13928	NV2.401	NV2.401
144	Nvec_NVE1395	NVE23746	NV2.17434	NV2.17434
145	Nvec_NVE13960	NVE13960	NV2.434	NV2.434
146	Nvec_NVE1397	NVE1397	NA	NA
147	Nvec_NVE14008	NVE14008	NV2.15357	NV2.15357
148	Nvec_NVE14085	NVE14085	NV2.17479	NV2.17479
149	Nvec_NVE14133	NVE14133	NV2.8069	CBX8-like-2
150	Nvec_NVE14199	NVE14199	NV2.13199	NV2.13199		CECR6_TMEM121/
151	Nvec_NVE14269	NVE14269	NV2.13107	NV2.13107
152	Nvec_NVE14336	NVE14336	NV2.6392	FREM2-like-7	KPTN
153	Nvec_NVE14377	NVE14377	NV2.9384;NV2.9385;NV2.9386	FBXL2-like-3;NV2.9385;YRD6-like-15	FBXL17	LRR_6/
154	Nvec_NVE14421	NVE14421	NV2.22014	NV2.22014	CDKN1B	CDI/
155	Nvec_NVE14612	NVE14612	NV2.7952	GPV-like-1
156	Nvec_NVE14685	NVE14685	NV2.24344	NV2.24344
157	Nvec_NVE14719	NVE14719	NV2.9333	NP-like-1
158	Nvec_NVE14743	NVE14743	NV2.19588	NV2.19588
159	Nvec_NVE14765	NVE14765	NV2.23844	NV2.23844
160	Nvec_NVE14802	NVE14802	NV2.10279	NV2.10279
161	Nvec_NVE14803	NVE14803	NV2.10281	NV2.10281
162	Nvec_NVE14804	NVE14804	NV2.10282	NV2.10282
163	Nvec_NVE1482	NVE1482	NV2.25589	NV2.25589		F-box-like/
164	Nvec_NVE14822	NVE14822	NA	NA
165	Nvec_NVE14852	NVE14852	NV2.12344	MYO10-like-2
166	Nvec_NVE14898	NVE14898	NA	NA	TACR3	7tm_1/
167	Nvec_NVE14948	NVE14948	NV2.11599	NV2.11599
168	Nvec_NVE14949	NVE14949	NV2.11600	NV2.11600
169	Nvec_NVE14950	NVE14950	NV2.11601	NV2.11601
170	Nvec_NVE14977	NVE14977	NV2.13735	NV2.13735
171	Nvec_NVE15137	NVE15137	NV2.24578	OTU12-like-1
172	Nvec_NVE15253	NVE15253	NV2.24663	NV2.24663
173	Nvec_NVE15291	NVE15291	NV2.4762	NV2.4762
174	Nvec_NVE15301	NVE20420	NV2.25859	ART3-like-9
175	Nvec_NVE15383	NVE15383	NA	NA
176	Nvec_NVE15402	NVE15402	NV2.21203	NV2.21203		UPAR_LY6/
177	Nvec_NVE15515	NVE15515	NV2.16023	NV2.16023
178	Nvec_NVE15524	NVE15524	NV2.16010	YRD6-like-115		RVT_1/
179	Nvec_NVE15531	NVE15531	NV2.16004	COX6C-like-1		COX6C/
180	Nvec_NVE15532	NVE15532	NV2.16004	COX6C-like-1	COX6C	COX6C/
181	Nvec_NVE15561	NVE15561	NV2.9663	NV2.9663
182	Nvec_NVE15615	NVE15615	NV2.17800	ATP5I-like-1	ATP5ME	ATP-synt_E/
183	Nvec_NVE15635	NVE15635	NV2.24281	NV2.24281		WAP/
184	Nvec_NVE15656	NVE15656	NV2.9641	NV2.9641
185	Nvec_NVE1566	NVE1566	NA	NA
186	Nvec_NVE15707	NVE15707	NV2.3055	NV2.3055
187	Nvec_NVE15756	NVE15756	NV2.13028	NV2.13028
188	Nvec_NVE15794	NVE15794	NV2.3756	PPE24-like-2
189	Nvec_NVE15819	NVE15819	NV2.3788;NV2.3789	NV2.3788;OPSD-like-14	ADRA1D	7tm_1/
190	Nvec_NVE15827	NVE15827	NA	NA
191	Nvec_NVE15837	NVE15837	NA	NA
192	Nvec_NVE15899	NVE15899;NVE20542	NV2.8524	NV2.8524
193	Nvec_NVE15978	NVE15978	NV2.16812	NV2.16812
194	Nvec_NVE15989	NVE15989	NV2.5539;NV2.5540	CARTF-like-1;NV2.5540
195	Nvec_NVE16004	NVE16004	NV2.21006	NV2.21006
196	Nvec_NVE16061	NVE16061	NV2.34	NV2.34
197	Nvec_NVE16072	NVE16072	NA	NA
198	Nvec_NVE16126	NVE16126	NV2.117	NV2.117
199	Nvec_NVE16165	NVE16165	NA	NA
200	Nvec_NVE16183	NVE16183	NV2.14896	NV2.14896
201	Nvec_NVE16186	NVE16186	NV2.14890	NV2.14890
202	Nvec_NVE16188	NVE16188	NV2.14881	PIF1-like-5
203	Nvec_NVE16189	NVE16189	NV2.14881	PIF1-like-5		PIF1/
204	Nvec_NVE16190	NVE16190	NV2.14881	PIF1-like-5
205	Nvec_NVE16322	NVE16322	NA	NA
206	Nvec_NVE16333	NVE16333	NV2.17909	DYHC-like-15
207	Nvec_NVE1635	NVE1635	NA	NA
208	Nvec_NVE16365	NVE16365	NV2.17951	FBP1-like-20	MATN4	VWA/
209	Nvec_NVE16371	NVE16371	NA	NA
210	Nvec_NVE16374	NVE16374	NV2.17962	NV2.17962
211	Nvec_NVE164	NVE164	NV2.9985;NV2.9986	NV2.9985;NV2.9986
212	Nvec_NVE16439	NVE16439	NV2.18034;NV2.18035	NV2.18034;NV2.18035
213	Nvec_NVE16530	NVE16530	NV2.4094	NV2.4094
214	Nvec_NVE1657	NVE1657	NV2.9113	NV2.9113
215	Nvec_NVE16577	NVE16577	NA	NA
216	Nvec_NVE16581	NVE16581	NA	NA		Promethin/
217	Nvec_NVE16585	NVE16585	NA	NA
218	Nvec_NVE16618	NVE16618	NV2.25435	NV2.25435
219	Nvec_NVE16683	NVE19698	NV2.18811	NV2.18811
220	Nvec_NVE167	NVE167	NV2.1890;NV2.9980	NV2.1890;POL3-like-62
221	Nvec_NVE16702	NVE16702	NV2.21502	NV2.21502
222	Nvec_NVE1673	NVE1673	NA	NA
223	Nvec_NVE16763	NVE16763	NV2.2046	FBP3-like-12
224	Nvec_NVE1680	NVE1680	NA	NA		MOZART2/
225	Nvec_NVE16804	NVE16804	NA	NA
226	Nvec_NVE16823	NVE16823	NV2.15601	NV2.15601
227	Nvec_NVE16860	NVE16860	NV2.12909;NV2.12910;NV2.12911	NV2.12909;NV2.12910;NV2.12911		DAN/
228	Nvec_NVE16861	NVE16861	NV2.12908	BURS-like-2
229	Nvec_NVE16919	NVE16919	NA	NA
230	Nvec_NVE16965	NVE19577	NA	NA
231	Nvec_NVE17009	NVE17009	NV2.25254	MTR1L-like-14
232	Nvec_NVE17096	NVE17096	NA	NA
233	Nvec_NVE1711	NVE1711	NV2.8915	NV2.8915
234	Nvec_NVE17130	NVE17130	NV2.19430	NV2.19430
235	Nvec_NVE17143	NVE17143	NV2.19447	NV2.19447
236	Nvec_NVE17192	NVE17192	NA	NA
237	Nvec_NVE17203	NVE17203	NV2.18034;NV2.18035	NV2.18034;NV2.18035
238	Nvec_NVE17213	NVE17213	NV2.23627;NV2.23628	NV2.23627;NV2.23628
239	Nvec_NVE17214	NVE17214	NV2.23629	NV2.23629
240	Nvec_NVE17251	NVE17251	NV2.19136	NV2.19136
241	Nvec_NVE1727	NVE1727	NV2.8893	NV2.8893
242	Nvec_NVE1728	NVE1728	NA	NA
243	Nvec_NVE17316	NVE17316	NV2.1463	NV2.1463
244	Nvec_NVE17328	NVE17328	NV2.1448	FLRNa
245	Nvec_NVE17338	NVE17338	NV2.1434	NV2.1434		RVT_1/
246	Nvec_NVE17384	NVE17384	NV2.1380	NV2.1380
247	Nvec_NVE17415	NVE17415	NV2.6685	NV2.6685
248	Nvec_NVE17480	NVE17480	NA	NA
249	Nvec_NVE17500	NVE17500	NV2.2175;NV2.2176	NV2.2175;NV2.2176
250	Nvec_NVE17617	NVE17617	NV2.12487	Ptf
251	Nvec_NVE17641	NVE17641	NA	NA
252	Nvec_NVE17684	NVE17684	NV2.12563	PLCB3-like-1
253	Nvec_NVE17753	NVE17753	NV2.14259	NV2.14259		RIIa/
254	Nvec_NVE17843	NVE17843	NV2.9831	NV2.9831
255	Nvec_NVE1785	NVE1785	NA	NA
256	Nvec_NVE17854	NVE17854	NV2.9847	NV2.9847
257	Nvec_NVE180	NVE180	NV2.9960	NV2.9960
258	Nvec_NVE18013	NVE18013	NA	NA
259	Nvec_NVE18036	NVE18036	NV2.10772	YRD6-like-114
260	Nvec_NVE18063	NVE18063	NV2.10800	NV2.10800		Cys_knot/
261	Nvec_NVE181	NVE181	NV2.9958	NV2.9958
262	Nvec_NVE18112	NVE18112	NV2.10856	NV2.10856
263	Nvec_NVE18114	NVE18114	NA	NA	COX7A2
264	Nvec_NVE18128	NVE18128	NV2.13735	NV2.13735
265	Nvec_NVE182	NVE182	NV2.9957	NV2.9957
266	Nvec_NVE18280	NVE18280	NV2.24839	NV2.24839
267	Nvec_NVE183	NVE183	NV2.9948	NV2.9948
268	Nvec_NVE18354	NVE18354	NV2.22004	ENTP7-like-1
269	Nvec_NVE18382	NVE18382	NV2.24723	NV2.24723
270	Nvec_NVE18417	NVE18417	NV2.24397	NV2.24397
271	Nvec_NVE1847	NVE1847	NV2.8598	NV2.8598
272	Nvec_NVE18491	NVE18491	NV2.25294	NV2.25294
273	Nvec_NVE18512	NVE18512	NV2.25322	NV2.25322		PH/
274	Nvec_NVE18567	NVE18567	NV2.15373;NV2.15375	NV2.15373;NV2.15375
275	Nvec_NVE18568	NVE18568	NA	NA
276	Nvec_NVE18586	NVE18586	NV2.20693	MRP4-like-54
277	Nvec_NVE18637	NVE25036	NV2.13027	NV2.13027
278	Nvec_NVE18642	NVE18642	NA	NA
279	Nvec_NVE18692	NVE18692	NV2.25038	RTBS-like-80
280	Nvec_NVE18707	NVE18707	NA	NA
281	Nvec_NVE18732	NVE18732	NA	NA
282	Nvec_NVE18737	NVE18737	NA	NA
283	Nvec_NVE18747	NVE18747	NV2.24967	NV2.24967
284	Nvec_NVE18750	NVE18750	NV2.24964	NV2.24964
285	Nvec_NVE18753	NVE18753	NV2.24961	NV2.24961
286	Nvec_NVE18754	NVE18754	NA	NA	CDC26	ANAPC_CDC26/
287	Nvec_NVE18759	NVE18759	NV2.24953	NV2.24953
288	Nvec_NVE18783	NVE18783	NA	NA
289	Nvec_NVE18815	NVE18815	NV2.19688	NV2.19688
290	Nvec_NVE18866	NVE18866	NV2.4516	GPX1-like-3	GPX1	GSHPx/
291	Nvec_NVE18938	NVE18938	NA	NA
292	Nvec_NVE18960	NVE18960	NA	NA
293	Nvec_NVE18962	NVE18962	NV2.11813	GRM8-like-1
294	Nvec_NVE18973	NVE18973	NA	NA
295	Nvec_NVE1903	NVE1903	NA	NA
296	Nvec_NVE19038	NVE19038	NV2.11722	NV2.11722
297	Nvec_NVE19044	NVE19044	NV2.11714	NV2.11714
298	Nvec_NVE19049	NVE19049	NV2.11706	NV2.11706
299	Nvec_NVE19061	NVE19061	NV2.11694	NV2.11694
300	Nvec_NVE19135	NVE14950	NV2.11601	NV2.11601
301	Nvec_NVE19151	NVE19151	NV2.19122	NV2.19122
302	Nvec_NVE19226	NVE19226	NA	NA
303	Nvec_NVE19260	NVE19260	NV2.4751	NV2.4751
304	Nvec_NVE19274	NVE19274	NV2.3382	NV2.3382
305	Nvec_NVE19279	NVE20420	NV2.25859	ART3-like-9
306	Nvec_NVE19332	NVE19332	NA	NA
307	Nvec_NVE19537	NVE19537	NV2.20903	NV2.20903
308	Nvec_NVE19538	NVE19538	NV2.20902	NV2.20902
309	Nvec_NVE19548	NVE19548	NV2.20888	NV2.20888
310	Nvec_NVE19563	NVE19563;NVE20579	NA	NA
311	Nvec_NVE19564	NVE19564	NV2.20874	FOLH1-like-1
312	Nvec_NVE19576	NVE19576	NV2.20862	DDX49-like-1
313	Nvec_NVE19657	NVE19657	NV2.19324;NV2.19326	NV2.19324;NV2.19326
314	Nvec_NVE1970	NVE1970	NV2.13373	NV2.13373
315	Nvec_NVE19724	NVE19724	NV2.10871	THOC1-like-2		Death/
316	Nvec_NVE19743	NVE19743	NV2.10891	NV2.10891		HLH/
317	Nvec_NVE198	NVE198	NA	NA
318	Nvec_NVE19871	NVE19871	NV2.14240	CNTP4-like-4
319	Nvec_NVE20147	NVE20147	NV2.17666	LBX2-like-4
320	Nvec_NVE20161	NVE20161	NV2.17682	NV2.17682		ATP_synth_reg/
321	Nvec_NVE20240	NVE20240	NV2.5652	NV2.5652
322	Nvec_NVE20280	NVE20280	NA	NA
323	Nvec_NVE20281	NVE20281	NV2.24676	NV2.24676
324	Nvec_NVE20285	NVE20285	NV2.24678;NV2.24679	PGBD4-like-9;NV2.24679
325	Nvec_NVE20288	NVE20288	NA	NA
326	Nvec_NVE20290	NVE20290	NV2.24691	NV2.24691
327	Nvec_NVE20304	NVE20304	NA	NA
328	Nvec_NVE20383	NVE20383	NV2.24758	NV2.24758
329	Nvec_NVE20420	NVE20420	NV2.25859	ART3-like-9
330	Nvec_NVE20421	NVE20421	NV2.8219;NV2.8223;NV2.8231;NV2.8232	ART3-like-5;NV2.8223;NV2.8231;NV2.8232
331	Nvec_NVE20443	NVE20443	NA	NA
332	Nvec_NVE2050	NVE2050	NV2.18424	NV2.18424
333	Nvec_NVE20524	NVE20524	NV2.1957	NV2.1957
334	Nvec_NVE20529	NVE20529	NV2.1959	NV2.1959
335	Nvec_NVE20542	NVE15899;NVE20542	NV2.8524	NV2.8524
336	Nvec_NVE20592	NVE20592	NV2.11492	NV2.11492
337	Nvec_NVE20644	NVE20644	NV2.11425	NV2.11425		COX7a/
338	Nvec_NVE20675	NVE20675	NA	NA
339	Nvec_NVE20774	NVE20774	NV2.14954	NV2.14954
340	Nvec_NVE20821	NVE20821	NV2.10432	NV2.10432
341	Nvec_NVE2083	NVE2083	NV2.18460;NV2.18461	NV2.18460;NV2.18461
342	Nvec_NVE2084	NVE2084	NV2.18462	NV2.18462
343	Nvec_NVE20852	NVE20852	NV2.23824	NV2.23824		CITED/
344	Nvec_NVE2086	NVE2086	NV2.18464	NV2.18464
345	Nvec_NVE20882	NVE8058	NV2.6385	FRAS1-like-11		Calx-beta/Calx-beta/
346	Nvec_NVE20907	NVE20907	NV2.18754	NV2.18754		Synaphin/
347	Nvec_NVE20918	NVE20918	NA	NA
348	Nvec_NVE21038	NVE21038	NV2.18926	NV2.18926
349	Nvec_NVE21066	NVE21066	NV2.1625	NV2.1625
350	Nvec_NVE21148	NVE21148	NV2.23233	NV2.23233
351	Nvec_NVE21171	NVE21171	NV2.4122	NV2.4122
352	Nvec_NVE21177	NVE21177	NV2.4127	ATP5E-like-1	ATP5F1E	ATP-synt_Eps/
353	Nvec_NVE21221	NVE21221	NA	NA	ARF1	Arf/
354	Nvec_NVE2126	NVE2126	NV2.18511;NV2.18512	FBCD1-like-15;NV2.18512
355	Nvec_NVE21261	NVE21261	NA	NA
356	Nvec_NVE21333	NVE21333	NV2.8449	MYLK-like-11		KDZ/
357	Nvec_NVE21386	NVE21386	NV2.15516	RIR2-like-1
358	Nvec_NVE21419	NVE21419	NV2.15550;NV2.15552	NV2.15550;YRD6-like-50		HTH_Tnp_4/DDE_Tnp_4/
359	Nvec_NVE21502	NVE21502	NV2.13307	NV2.13307
360	Nvec_NVE21518	NVE21518	NV2.8750	NV2.8750
361	Nvec_NVE21607	NVE21607	NV2.9265	NV2.9265
362	Nvec_NVE21624	NVE5695	NV2.22922	NV2.22922
363	Nvec_NVE21642	NVE21642	NA	NA
364	Nvec_NVE21712	NVE23328	NV2.16826	NV2.16826
365	Nvec_NVE21804	NVE21804	NV2.8832	NV2.8832
366	Nvec_NVE21859	NVE21859	NA	NA
367	Nvec_NVE21866	NVE21866	NA	NA
368	Nvec_NVE21868	NVE21868	NA	NA
369	Nvec_NVE21932	NVE25036	NV2.13027	NV2.13027
370	Nvec_NVE21963	NVE849	NV2.8197	NV2.8197
371	Nvec_NVE21970	NVE21970	NV2.3193	Phoenixin	SMIM20	DUF4538/
372	Nvec_NVE22001	NVE22001	NV2.3159	NV2.3159
373	Nvec_NVE22057	NVE22057	NV2.3085	NV2.3085
374	Nvec_NVE22113	NVE22113	NV2.9445	SCND3-like-2
375	Nvec_NVE22114	NVE22114	NA	NA
376	Nvec_NVE22128	NVE22130	NV2.9478;NV2.9479	NV2.9478;NV2.9479
377	Nvec_NVE22131	NVE22131	NV2.9480	NV2.9480
378	Nvec_NVE22133	NVE7175	NV2.9488;NV2.9489	NV2.9488;YM012-like-1
379	Nvec_NVE22144	NVE22144	NV2.9505	GBG2-like-1	GNG2	G-gamma/
380	Nvec_NVE22149	NVE22149	NA	NA
381	Nvec_NVE2216	NVE2216	NA	NA
382	Nvec_NVE2217	NVE2217	NV2.23595	NV2.23595
383	Nvec_NVE22238	NVE22238	NA	NA
384	Nvec_NVE22246	NVE22246	NV2.4292	COP3-like-2
385	Nvec_NVE22261	NVE22261	NA	NA
386	Nvec_NVE22267	NVE22267	NA	NA	CNR2	7tm_1/
387	Nvec_NVE22280	NVE22280	NV2.4323	NV2.4323
388	Nvec_NVE22301	NVE22301	NV2.4354	NV2.4354
389	Nvec_NVE22329	NVE22329	NV2.17385	NV2.17385
390	Nvec_NVE22436	NVE22436	NA	NA
391	Nvec_NVE22585	NVE22585	NV2.19206	XERD-like-5
392	Nvec_NVE22586	NVE22586	NV2.19207	ERF1-like-1
393	Nvec_NVE2264	NVE2264	NV2.6662	NV2.6662
394	Nvec_NVE22666	NVE22666	NA	NA
395	Nvec_NVE22677	NVE22677	NA	NA
396	Nvec_NVE22684	NVE22684	NV2.14123	NV2.14123
397	Nvec_NVE22690	NVE22690	NA	NA
398	Nvec_NVE2274	NVE2274	NV2.10216	VNN1-like-2
399	Nvec_NVE22980	NVE22980	NV2.16916	NV2.16916
400	Nvec_NVE23024	NVE23024	NV2.16970	NV2.16970
401	Nvec_NVE23082	NVE23082	NV2.5112	NV2.5112
402	Nvec_NVE23154	NVE23154	NV2.20216	NV2.20216
403	Nvec_NVE23155	NVE23155	NV2.20217	NV2.20217
404	Nvec_NVE23161	NVE23161	NV2.20225	NV2.20225
405	Nvec_NVE23328	NVE23328	NV2.16826	NV2.16826
406	Nvec_NVE23346	NVE23346	NV2.10535	NV2.10535
407	Nvec_NVE2341	NVE2341	NA	NA
408	Nvec_NVE23461	NVE23461	NV2.8281	NV2.8281
409	Nvec_NVE23463	NVE20382;NVE23463;NVE5378	NA;NV2.6638	NA;HH-like-2		RVT_1/
410	Nvec_NVE23532	NVE23532	NA	NA
411	Nvec_NVE23564	NVE23564	NV2.13664	ENT1-like-3
412	Nvec_NVE23565	NVE23565	NA	NA
413	Nvec_NVE23567	NVE23567	NV2.13660	NV2.13660
414	Nvec_NVE23569	NVE23569	NV2.13659	PEX10-like-1
415	Nvec_NVE23592	NVE23592	NV2.13624;NV2.13625	NV2.13624;NV2.13625
416	Nvec_NVE23599	NVE23599	NV2.13617	NV2.13617
417	Nvec_NVE23703	NVE23703	NA	NA
418	Nvec_NVE23746	NVE23746	NV2.17434	NV2.17434
419	Nvec_NVE23836	NVE23836	NA	NA
420	Nvec_NVE23841	NVE23841	NV2.13560	Sox3	SOX14	HMG_box/
421	Nvec_NVE23842	NVE23842	NV2.13561	NV2.13561
422	Nvec_NVE23859	NVE23859	NV2.13581	NV2.13581
423	Nvec_NVE23861	NVE23861	NV2.13586	NV2.13586
424	Nvec_NVE23893	NVE23893	NV2.9560	NV2.9560
425	Nvec_NVE23895	NVE23895	NV2.9558	NV2.9558
426	Nvec_NVE23944	NVE23944	NA	NA
427	Nvec_NVE23986	NVE23986	NA	NA
428	Nvec_NVE24090	NVE24090	NV2.7208	NV2.7208
429	Nvec_NVE24097	NVE24097	NA	NA
430	Nvec_NVE24146	NVE24146	NA	NA
431	Nvec_NVE24147	NVE24147	NV2.2648	RTBS-like-14
432	Nvec_NVE24148	NVE24148	NA	NA
433	Nvec_NVE24173	NVE24173	NV2.2681	NV2.2681
434	Nvec_NVE24207	NVE24207	NA	NA
435	Nvec_NVE24276	NVE24276	NV2.10362	NV2.10362
436	Nvec_NVE24277	NVE24277	NV2.10360	NV2.10360
437	Nvec_NVE24296	NVE24296	NV2.10327	NV2.10327
438	Nvec_NVE24305	NVE24305	NV2.10313	LRWa-2
439	Nvec_NVE24307	NVE24307	NV2.10311	LRWa-1
440	Nvec_NVE24308	NVE24308	NV2.10309	NV2.10309
441	Nvec_NVE24315	NVE24315	NV2.10300	NV2.10300
442	Nvec_NVE2432	NVE2432	NV2.10182	NV2.10182
443	Nvec_NVE24371	NVE24371	NA	NA
444	Nvec_NVE24475	NVE24475	NV2.2057	NV2.2057
445	Nvec_NVE24486	NVE24486	NV2.2046	FBP3-like-12	NRXN3	SAM_2/EGF/
446	Nvec_NVE24496	NVE24496	NV2.2035;NV2.2036	P52K-like-17;NV2.2036
447	Nvec_NVE24513	NVE24513	NV2.2010	NV2.2010
448	Nvec_NVE2453	NVE2453	NV2.10203	NV2.10203
449	Nvec_NVE24602	NVE24602	NV2.2383	NV2.2383
450	Nvec_NVE24603	NVE24603	NV2.2381	NV2.2381
451	Nvec_NVE2461	NVE2461	NA	NA
452	Nvec_NVE24623	NVE24623	NV2.4446	NV2.4446
453	Nvec_NVE24689	NVE24689	NV2.3961	NV2.3961
454	Nvec_NVE2471	NVE2471	NV2.240	CEBPG-like-2
455	Nvec_NVE24721	NVE24721	NV2.3917	NV2.3917
456	Nvec_NVE24808	NVE24808	NV2.14035	NV2.14035
457	Nvec_NVE24883	NVE24883	NV2.18681	NV2.18681
458	Nvec_NVE24893	NVE24893	NA	NA
459	Nvec_NVE24953	NVE24955	NV2.21032	GPT11-like-1
460	Nvec_NVE24955	NVE24955	NV2.21032	GPT11-like-1
461	Nvec_NVE24980	NVE24980	NV2.21055	NV2.21055
462	Nvec_NVE25036	NVE25036	NV2.13027	NV2.13027
463	Nvec_NVE25069	NVE25397	NV2.22820	NV2.22820
464	Nvec_NVE25185	NVE25185	NV2.1052	NV2.1052
465	Nvec_NVE25315	NVE25315	NV2.882	Glutathione	DEPTOR	DEP/GSHPx/
466	Nvec_NVE25375	NVE25375	NV2.5747	NV2.5747	GNG7	G-gamma/
467	Nvec_NVE25390	NVE25390	NV2.22832	NV2.22832
468	Nvec_NVE25397	NVE25397	NV2.22820	NV2.22820
469	Nvec_NVE25571	NVE25571	NV2.22547	FRIS-like-23	FTH1
470	Nvec_NVE25579	NVE25580	NV2.22556	NV2.22556
471	Nvec_NVE25580	NVE25580	NV2.22556	NV2.22556
472	Nvec_NVE25581	NVE25581	NV2.22553	NV2.22553
473	Nvec_NVE25590	NVE25590	NV2.22567	NV2.22567
474	Nvec_NVE2560	NVE2560	NV2.24458	NV2.24458
475	Nvec_NVE2577	NVE13759	NV2.2343	ART2-like-10
476	Nvec_NVE25881	NVE25881	NA	NA
477	Nvec_NVE25909	NVE22140	NV2.9498	NV2.9498
478	Nvec_NVE25937	NVE25937	NV2.10042	NV2.10042
479	Nvec_NVE25997	NVE25997	NA	NA
480	Nvec_NVE26001	NVE26001	NV2.15461	NV2.15461
481	Nvec_NVE26002	NVE26002	NV2.15460	NV2.15460
482	Nvec_NVE26060	NVE26060	NV2.14003	NV2.14003
483	Nvec_NVE26091	NVE26091	NV2.13957	NV2.13957
484	Nvec_NVE26129	NVE26129	NA	NA
485	Nvec_NVE26159	NVE26159	NA	NA
486	Nvec_NVE26196	NVE26196	NV2.23896	NV2.23896
487	Nvec_NVE2625	NVE2625	NV2.20775	NV2.20775
488	Nvec_NVE2626	NVE2626	NV2.20775	NV2.20775		DUF4611/
489	Nvec_NVE265	NVE265	NA	NA
490	Nvec_NVE2716	NVE2716	NV2.7862	NV2.7862
491	Nvec_NVE2718	NVE2718	NV2.7861	NV2.7861
492	Nvec_NVE2725	NVE2725	NV2.7846	DCTN5-like-2	DCTN5
493	Nvec_NVE2794	NVE2794	NV2.7532	NV2.7532
494	Nvec_NVE2830	NVE14321	NA	NA
495	Nvec_NVE2831	NVE2831	NV2.3700	NV2.3700
496	Nvec_NVE2852	NVE2852	NV2.3686	NV2.3686
497	Nvec_NVE2873	NVE2873	NA	NA
498	Nvec_NVE2879	NVE2879	NV2.24723	NV2.24723
499	Nvec_NVE2895	NVE2895	NV2.16651	NV2.16651
500	Nvec_NVE2907	NVE2907	NV2.16638	NV2.16638
501	Nvec_NVE2927	NVE2927	NV2.16615	NV2.16615
502	Nvec_NVE2986	NVE2985	NA	NA
503	Nvec_NVE3036	NVE3036	NV2.16495	RECQ1-like-4
504	Nvec_NVE3051	NVE3051	NV2.16480	NV2.16480
505	Nvec_NVE3176	NVE3176	NV2.2470	RTXE-like-16
506	Nvec_NVE3179	NVE3179	NV2.2470;NV2.2471	RTXE-like-16;RTJK-like-100
507	Nvec_NVE318	NVE318	NV2.6990	NV2.6990
508	Nvec_NVE3181	NVE3181	NV2.2473	NV2.2473
509	Nvec_NVE3196	NVE3196	NA	NA
510	Nvec_NVE3265	NVE3265	NV2.15114	THIM-like-1	MZT1	MOZART1/
511	Nvec_NVE3356	NVE3356	NV2.16732	NV2.16732
512	Nvec_NVE3395	NVE3395	NV2.19154	RTBS-like-55
513	Nvec_NVE3396	NVE3396	NA	NA
514	Nvec_NVE3397	NVE3397	NV2.19154	RTBS-like-55
515	Nvec_NVE3412	NVE3412	NV2.19175	NV2.19175
516	Nvec_NVE3414	NVE3414	NV2.9905	NV2.9905
517	Nvec_NVE3435	NVE3435	NV2.3335	NV2.3335
518	Nvec_NVE3490	NVE25036	NV2.13027	NV2.13027
519	Nvec_NVE3503	NVE3503	NV2.24034	ZN726-like-2
520	Nvec_NVE3587	NVE3587	NV2.10645	CNBD2-like-7
521	Nvec_NVE3808	NVE3808	NV2.5155	NV2.5155
522	Nvec_NVE3818	NVE3818	NV2.5163	NV2.5163
523	Nvec_NVE3857	NVE3857	NV2.5216	NV2.5216
524	Nvec_NVE3865	NVE3865	NA	NA
525	Nvec_NVE3866	NVE3866	NV2.5225	NV2.5225
526	Nvec_NVE3898	NVE3898	NV2.5262	NV2.5262
527	Nvec_NVE3920	NVE3920	NA	NA
528	Nvec_NVE3938	NVE3938	NV2.15491	SELH-like-1	SELENOH
529	Nvec_NVE3970	NVE3970	NV2.23942	NV2.23942
530	Nvec_NVE3972	NVE3972	NV2.23940	NV2.23940
531	Nvec_NVE3975	NVE3975	NV2.23937	NV2.23937
532	Nvec_NVE4021	NVE4021	NV2.11038	NV2.11038
533	Nvec_NVE4096	NVE4096	NV2.15951	NV2.15951
534	Nvec_NVE4126	NVE4126	NV2.15983	NV2.15983
535	Nvec_NVE4167	NVE4167	NV2.24755	NV2.24755
536	Nvec_NVE423	NVE423	NA	NA
537	Nvec_NVE428	NVE428	NV2.15024	NV2.15024
538	Nvec_NVE4291	NVE4291	NV2.23507	NV2.23507
539	Nvec_NVE4373	NVE4373	NV2.2435	NV2.2435
540	Nvec_NVE4416	NVE4416	NV2.6072	NV2.6072
541	Nvec_NVE4426	NVE25739	NV2.6086	NV2.6086
542	Nvec_NVE4452	NVE4452	NV2.9157	NV2.9157	TFF1	Trefoil/
543	Nvec_NVE4470	NVE4470	NV2.18338	NV2.18338
544	Nvec_NVE4530	NVE4530	NV2.18407	NV2.18407
545	Nvec_NVE4602	NVE4602	NV2.4019	NV2.4019
546	Nvec_NVE4603	NVE4603	NV2.4020	NV2.4020
547	Nvec_NVE4605	NVE4605	NV2.4022	NV2.4022
548	Nvec_NVE4619	NVE6736	NV2.5564	ESPNL-like-2
549	Nvec_NVE4644	NVE4644	NV2.25088	NV2.25088
550	Nvec_NVE467	NVE467	NV2.1701	NV2.1701
551	Nvec_NVE4710	NVE4710	NA	NA
552	Nvec_NVE4767	NVE4767	NV2.12867	NV2.12867
553	Nvec_NVE4782	NVE4782	NV2.12847	LRE peptide
554	Nvec_NVE4788	NVE4788	NV2.12840	NV2.12840
555	Nvec_NVE4789	NVE4789	NV2.12839	POL3-like-24
556	Nvec_NVE4790	NVE4790	NV2.12839	POL3-like-24
557	Nvec_NVE4792	NVE4792	NV2.12839	POL3-like-24
558	Nvec_NVE4840	NVE4840	NA	NA
559	Nvec_NVE4844	NVE4844	NV2.7382	NV2.7382
560	Nvec_NVE4893	NVE4893	NV2.24405	RTXE-like-37
561	Nvec_NVE4959	NVE4959	NV2.18300;NV2.18301	NV2.18300;NV2.18301
562	Nvec_NVE4969	NVE4969	NA	NA
563	Nvec_NVE4974	NVE4974	NV2.18322	TM53B-like-1	SMIM8	DUF4500/
564	Nvec_NVE4998	NVE4998	NV2.13148	SON-like-3
565	Nvec_NVE5001	NVE3940	NA	NA
566	Nvec_NVE5020	NVE5020	NV2.7732	NV2.7732
567	Nvec_NVE5061	NVE5061	NV2.9571;NV2.9572	NV2.9571;NV2.9572
568	Nvec_NVE515	NVE515	NV2.15851	NV2.15851
569	Nvec_NVE5267	NVE5267	NV2.6343	NV2.6343
570	Nvec_NVE5332	NVE5332	NV2.22915	NV2.22915
571	Nvec_NVE5339	NVE3761	NA	NA
572	Nvec_NVE5387	NVE5387	NV2.2868	NV2.2868
573	Nvec_NVE5394	NVE5394	NV2.2876	NV2.2876		potato_inhibit/
574	Nvec_NVE5413	NVE5413	NV2.2898	NV2.2898
575	Nvec_NVE5428	NVE5428	NV2.2914	NV2.2914
576	Nvec_NVE5437	NVE3654	NA	NA
577	Nvec_NVE5454	NVE5454	NV2.2945	NV2.2945
578	Nvec_NVE5477	NVE5477	NA	NA
579	Nvec_NVE5484	NVE5484	NV2.2981	NV2.2981		Tom5/
580	Nvec_NVE5509	NVE5509	NV2.3010	NV2.3010
581	Nvec_NVE5544	NVE5544	NA	NA
582	Nvec_NVE5597	NVE5597	NV2.20940	SPTSA-like-1	SPTSSA	SPT_ssu-like/
583	Nvec_NVE5684	NVE24985	NA	NA
584	Nvec_NVE5783	NVE5783	NV2.19649	MEIS1-like-1
585	Nvec_NVE5801	NVE5801	NV2.19614	NV2.19614
586	Nvec_NVE5851	NVE5851	NA	NA
587	Nvec_NVE5879	NVE5879	NV2.8231;NV2.8232;NV2.8233;NV2.8234;NV2.8235	NV2.8231;NV2.8232;NV2.8233;NV2.8234;NV2.8235
588	Nvec_NVE5894	NVE5894	NV2.21617	CSN9-like-1	COPS9	MYEOV2/
589	Nvec_NVE6003	NVE6003	NV2.6601	MKS3-like-2
590	Nvec_NVE6046	NVE6046	NV2.2070	NV2.2070
591	Nvec_NVE6050	NVE6050	NA	NA
592	Nvec_NVE6121	NVE6121	NV2.745	NV2.745	TMA7	TMA7/
593	Nvec_NVE6132	NVE6132	NV2.736	SDK1-like-29
594	Nvec_NVE6134	NVE6134	NV2.734	NV2.734
595	Nvec_NVE6147	NVE6147	NA	NA
596	Nvec_NVE6151	NVE6151	NA	NA
597	Nvec_NVE6152	NVE6152	NV2.710	NV2.710
598	Nvec_NVE6208	NVE6208	NV2.652	NV2.652
599	Nvec_NVE6233	NVE6233	NV2.1890	NV2.1890
600	Nvec_NVE6406	NVE6406	NV2.17064	NV2.17064
601	Nvec_NVE6437	NVE6437	NV2.1052	NV2.1052
602	Nvec_NVE6552	NVE6552	NV2.24593	NV2.24593
603	Nvec_NVE6614	NVE6614	NV2.4262	NV2.4262
604	Nvec_NVE6615	NVE6615	NV2.4262	NV2.4262
605	Nvec_NVE6617	NVE6617	NV2.4264	NV2.4264
606	Nvec_NVE6637	NVE6637	NV2.5027	NV2.5027
607	Nvec_NVE6697	NVE6697	NV2.17765	GPTC4-like-1
608	Nvec_NVE6736	NVE6736	NV2.5564	ESPNL-like-2
609	Nvec_NVE6749	NVE6749	NV2.4180	NV2.4180
610	Nvec_NVE6752	NVE6752	NV2.4183	NV2.4183
611	Nvec_NVE6785	NVE6785	NV2.15673	IAA1-like-1
612	Nvec_NVE6867	NVE6867	NV2.20025	NV2.20025
613	Nvec_NVE6907	NVE6907	NA	NA
614	Nvec_NVE6992	NVE6992	NA	NA
615	Nvec_NVE6999	NVE6999	NA	NA	OVCH1	Trypsin/
616	Nvec_NVE7039	NVE7039	NV2.24723	NV2.24723
617	Nvec_NVE7135	NVE7135	NV2.12766	NV2.12766
618	Nvec_NVE7140	NVE7140	NV2.12761	AAMP-like-1		DUF4748/
619	Nvec_NVE7175	NVE7175	NV2.9488;NV2.9489	NV2.9488;YM012-like-1
620	Nvec_NVE7212	NVE7212	NV2.19972	SMDC1-like-1	SAYSD1	SAYSvFN/
621	Nvec_NVE7242	NVE16175	NV2.15300	NV2.15300
622	Nvec_NVE7246	NVE7246	NA	NA
623	Nvec_NVE7307	NVE7307	NV2.4803	KPSH1-like-1
624	Nvec_NVE7353	NVE7353	NV2.20617	NV2.20617
625	Nvec_NVE7367	NVE7367	NV2.20627	NV2.20627
626	Nvec_NVE7368	NVE7368	NV2.20628	NV2.20628
627	Nvec_NVE7516	NVE7516	NV2.8392	NV2.8392
628	Nvec_NVE758	NVE758	NV2.19306	NV2.19306
629	Nvec_NVE7624	NVE7624	NV2.6831	EMRE-like-1	SMDT1	DDDD/
630	Nvec_NVE7673	NVE7673	NV2.25845	NV2.25845
631	Nvec_NVE7697	NVE7697	NV2.3217	PITX-like-1	ESX1	Homeodomain/
632	Nvec_NVE775	NVE775	NA	NA
633	Nvec_NVE7808	NVE7808	NV2.4816	NV2.4816
634	Nvec_NVE7809	NVE7809	NV2.4823	NV2.4823
635	Nvec_NVE7893	NVE7893	NV2.21325	NV2.21325
636	Nvec_NVE792	NVE792	NA	NA
637	Nvec_NVE7958	NVE7958	NV2.21246	ARLY-like-1
638	Nvec_NVE7980	NVE7980	NA	NA
639	Nvec_NVE7990	NVE7990	NA	NA
640	Nvec_NVE7991	NVE7991	NV2.3236	NV2.3236
641	Nvec_NVE8023	NVE8023	NV2.3269	NV2.3269
642	Nvec_NVE8034	NVE8034	NV2.3282	MBLC1-like-1
643	Nvec_NVE8059	NVE8059	NV2.3308	NV2.3308
644	Nvec_NVE8063	NVE8063	NV2.3315	NV2.3315
645	Nvec_NVE809	NVE809	NV2.4725	T229B-like-4
646	Nvec_NVE8092	NVE8092	NV2.3346	NV2.3346
647	Nvec_NVE8099	NVE8099	NV2.3356	NV2.3356
648	Nvec_NVE8100	NVE8100	NV2.3356	NV2.3356
649	Nvec_NVE8115	NVE8115	NV2.3374	NV2.3374
650	Nvec_NVE8121	NVE8121	NV2.3380	NV2.3380
651	Nvec_NVE8123	NVE19274	NV2.3382	NV2.3382
652	Nvec_NVE814	NVE814	NV2.4721	NV2.4721
653	Nvec_NVE815	NVE815	NV2.4720	TMM42-like-1	TMEM42
654	Nvec_NVE8182	NVE8182	NA	NA
655	Nvec_NVE8198	NVE8198	NV2.3473	NV2.3473
656	Nvec_NVE82	NVE82	NV2.14774	NV2.14774
657	Nvec_NVE8231	NVE8231	NV2.3508	NV2.3508
658	Nvec_NVE8245	NVE8245	NA	NA
659	Nvec_NVE827	NVE827	NA	NA
660	Nvec_NVE8289	NVE8289	NV2.14557	NV2.14557
661	Nvec_NVE8318	NVE8318	NV2.14585	NV2.14585
662	Nvec_NVE832	NVE832	NV2.4703	NV2.4703
663	Nvec_NVE8330	NVE8330	NA	NA
664	Nvec_NVE8342	NVE8342	NV2.14615	NV2.14615
665	Nvec_NVE8358	NVE8358	NA	NA
666	Nvec_NVE8379	NVE8379	NV2.14664	NV2.14664
667	Nvec_NVE8380	NVE8380	NV2.14665	NV2.14665
668	Nvec_NVE84	NVE84	NV2.14770	NV2.14770
669	Nvec_NVE8409	NVE8409	NV2.8196	THA10-like-4
670	Nvec_NVE8481	NVE8481	NV2.15072	NV2.15072
671	Nvec_NVE8482	NVE8481	NV2.15072	NV2.15072
672	Nvec_NVE8488	NVE24980	NV2.21055	NV2.21055
673	Nvec_NVE8512	NVE8512	NA	NA
674	Nvec_NVE8521	NVE8521	NV2.13771	NV2.13771
675	Nvec_NVE8579	NVE8579	NV2.5447	NV2.5447
676	Nvec_NVE8668	NVE8668	NV2.10108;NV2.10109	NV2.10108;TCPB-like-2
677	Nvec_NVE8722	NVE8722	NA	NA
678	Nvec_NVE8746	NVE8746	NV2.1609	NV2.1609
679	Nvec_NVE8786	NVE8786	NV2.4415	GARE2-like-4	GAREM2	SAM_2/
680	Nvec_NVE8793	NVE8793	NV2.4423	NV2.4423
681	Nvec_NVE883	NVE883	NV2.9714	NV2.9714
682	Nvec_NVE8953	NVE8953	NV2.23046	YMD2-like-2		zf-GRF/
683	Nvec_NVE8960	NVE8960	NV2.167	NV2.167
684	Nvec_NVE905	NVE905	NV2.9751	PA2-like-25
685	Nvec_NVE909	NVE164	NV2.9985;NV2.9986	NV2.9985;NV2.9986
686	Nvec_NVE9094	NVE9094	NA	NA	N4BP2	DUF1771/Smr/
687	Nvec_NVE910	NVE910	NV2.9754	NV2.9754
688	Nvec_NVE9245	NVE9245	NV2.3571	NV2.3571
689	Nvec_NVE9438	NVE9438	NV2.6181	NV2.6181
690	Nvec_NVE946	NVE946	NV2.19872	POL3-like-12
691	Nvec_NVE9471	NVE9471	NV2.6227	NV2.6227
692	Nvec_NVE9555	NVE9555	NV2.25371	NV2.25371
693	Nvec_NVE970	NVE970	NV2.19838	NV2.19838
694	Nvec_NVE9713	NVE9713	NV2.6745;NV2.6746	RTJK-like-139;NV2.6746
695	Nvec_NVE9770	NVE9770	NV2.23720	GR101-like-1
696	Nvec_NVE9790	NVE9790	NV2.25071	NV2.25071
697	Nvec_NVE9810	NVE9810	NV2.25041;NV2.25043	RTJK-like-15;NV2.25043
698	Nvec_NVE9811	NVE9811	NA	NA
699	Nvec_NVE9884	NVE9884	NV2.2230	ELF1-like-1
700	Nvec_NVE9886	NVE9886	NV2.2236	NV2.2236
701	Nvec_NVE9956	NVE9956	NV2.10660	FYRVa
702	Nvec_NVE9992	NVE9992	NV2.10701	OAR-like-1
703	Nvec_v1g100241	NVE6556	NA	NA
704	Nvec_v1g103718	NVE22232	NV2.4273;NV2.4274	NV2.4273;BAT1-like-13	SLC7A9	AA_permease_2/
705	Nvec_v1g103779	NVE22235	NV2.4276	NOP10-like-1	NOP10	Nop10p/
706	Nvec_v1g103920	NVE18039	NA	NA
707	Nvec_v1g104662	NVE21103	NA	NA
708	Nvec_v1g105214	NVE4517	NV2.18389	MYLK-like-4
709	Nvec_v1g105805	NVE23802	NA	NA
710	Nvec_v1g106162	NVE24038	NA	NA
711	Nvec_v1g106420	NVE11799	NA	NA	TACR1	7tm_1/
712	Nvec_v1g107040	NVE24610	NV2.2373	ATOX1-like-1	ATOX1	HMA/
713	Nvec_v1g108338	NVE25151	NV2.10014	NV2.10014
714	Nvec_v1g109628	NVE23409	NA	NA
715	Nvec_v1g110118	NVE8773	NV2.4395	DLRB2-like-1	DYNLRB1	Robl_LC7/
716	Nvec_v1g111089	NVE10918	NV2.19803	MARCO-like-1
717	Nvec_v1g111525	NVE928	NV2.19890;NV2.19891	NV2.19890;GLRA2-like-1	PRMT2	SH3_2/Methyltransf_25/
718	Nvec_v1g111827	NVE1068	NV2.21495	AGRL3-like-8	ADGRL3	Gal_Lectin/
719	Nvec_v1g111867	NVE1082	NV2.527	DYL5B-like-3	TCTEX1D1	Tctex-1/
720	Nvec_v1g112848	NVE1663	NV2.9120	NUPR1-like-1	NUPR1	Phospho_p8/
721	Nvec_v1g113108	NVE1813	NV2.3583	NA245-like-1		Toxin_4/
722	Nvec_v1g113133	NVE17746	Wnt4	Wnt4	WNT7B	wnt/
723	Nvec_v1g114551	NVE2607	NV2.20749	NV2.20749		AhpC-TSA_2/
724	Nvec_v1g114571	NVE2627	NV2.20776	CN119-like-1	C14orf119	DUF4508/
725	Nvec_v1g114897	NVE19300	NA	NA	BANF1	BAF/
726	Nvec_v1g116201	NVE25387	NV2.22835	PHOX3-like-1
727	Nvec_v1g116478	NVE3615	NV2.12658	DLRB2-like-10	DYNLRB2	Robl_LC7/
728	Nvec_v1g117625	NVE4497	NV2.18374	PCF5A-like-1	PCGF5	zf-C3HC4_2/
729	Nvec_v1g117959	NVE4751;NVE4755;NVE4758	NV2.12878	NLRC3-like-10	NLRC5	LRR_6/
730	Nvec_v1g118229	NVE4901	NV2.24420	HAAF-like-5		DERM/
731	Nvec_v1g119905	NVE5032	NV2.24094	5HT1B-like-11	HTR1F	7tm_1/
732	Nvec_v1g120285	NVE6052	NV2.2076	RT21-like-1	MRPS21	Ribosomal_S21/
733	Nvec_v1g122288	NVE16207;NVE19188;NVE7408;NVE7411;NVE7414	NV2.10553;NV2.19067;NA;NV2.10583	NLRC3-like-6;NLRC3-like-26;NA;NV2.10583	DZIP3	HEPN_DZIP3/NACHT/LRR_6/LRR_6/LRR_6/LRR_6/
734	Nvec_v1g123146	NVE7820	NV2.18987	CSRP3-like-7	CSRP3	LIM/
735	Nvec_v1g123661	NVE1406	NV2.17446	YV023-like-2
736	Nvec_v1g124108	NVE18036	NV2.10772	YRD6-like-114
737	Nvec_v1g124459	NVE3617	NV2.12659	YLPM1-like-1
738	Nvec_v1g124484	NVE23050	NV2.16999;NV2.17000;NV2.17001;NV2.17002	NV2.16999;MLP-like-1;NV2.17001;QRIC2-like-2
739	Nvec_v1g124988	NVE16283	NV2.17845	VPS51-like-1
740	Nvec_v1g125030	NVE7529	NA	NA
741	Nvec_v1g125527	NVE22211	NV2.14161	HECD1-like-2
742	Nvec_v1g125757	NVE9640	NV2.20	RAD17-like-1	RAD17	Rad17/
743	Nvec_v1g125911	NVE9703	NV2.23064	NAS14-like-2	TLL2	Astacin/ShK/
744	Nvec_v1g127060	NVE10143	NV2.6429	ASAP1-like-1	ASAP1	ArfGap/
745	Nvec_v1g127328	NVE10257	NV2.25713	5HT4R-like-14	ADRA1B	7tm_1/
746	Nvec_v1g127536	NVE10289	NV2.22768	TSTD3-like-12	TSTD1	Rhodanese/
747	Nvec_v1g127715	NVE10483	NV2.6313	TIM23-like-1	GTF2H5	Tfb5/
748	Nvec_v1g128929	NVE5732	NA	NA	TCTEX1D1	Tctex-1/
749	Nvec_v1g129606	NVE11607	NV2.5523	KCNKA-like-1	KCNK9	Ion_trans_2/Ion_trans_2/
750	Nvec_v1g130292	NVE11524	NV2.9191	MFGM-like-134	MFGE8	F5_F8_type_C/
751	Nvec_v1g130614	NVE9142	NA	NA
752	Nvec_v1g131067	NVE12456	NV2.20156	MTR1A-like-1	MRPL30	Ribosomal_L30/
753	Nvec_v1g132004	NVE13309	NV2.7626	BRI3-like-1	BRI3	DUF2367/
754	Nvec_v1g132958	NVE591	NA	NA		Carcinustatin/Carcinustatin/Carcinustatin/Carcinustatin/Carcinustatin/Carcinustatin/Carcinustatin/Carcinustatin/Carcinustatin/Carcinustatin/Carcinustatin/Carcinustatin/Carcinustatin/Carcinustatin/Carcinustatin/Carcinustatin/Carcinustatin/Carcinustatin/Carcinustatin/Carcinustatin/Carcinustatin/Carcinustatin/Carcinustatin/Carcinustatin/Carcinustatin/Carcinustatin/
755	Nvec_v1g133994	NVE14112	NA	NA	CDC20	WD40/
756	Nvec_v1g13456	NVE9171	NV2.7261	FBXL2-like-7
757	Nvec_v1g135236	NVE21850	NV2.13849;NV2.13850	NV2.13849;CASP3-like-1
758	Nvec_v1g135598	NVE15102	NV2.20444	NV2.20444		DDE_Tnp_IS1595/
759	Nvec_v1g138458	NVE17463	NV2.17576	NV2.17576
760	Nvec_v1g139255	NVE12811;NVE18209	NA	NA	VWDE	EGF/
761	Nvec_v1g139319	NVE20835	NA	NA
762	Nvec_v1g139480	NVE18426	NV2.9434	NV2.9434
763	Nvec_v1g139887	NVE18817	NV2.19686	CALM-like-5	CALM3	EF-hand_7/EF-hand_7/
764	Nvec_v1g143195	NVE23392	NV2.8165	VKT52-like-1	WFIKKN2	Kunitz_BPTI/
765	Nvec_v1g145624	NVE16214	NV2.24834	TF26-like-31
766	Nvec_v1g151421	NVE22102	NV2.25307;NV2.25309;NV2.25310	BAG6A-like-7;TOIP2-like-1;BAG6-like-1
767	Nvec_v1g152496	NVE13286	NV2.14532	NV2.14532	UMOD
768	Nvec_v1g154278	NVE14045	NV2.2457	YTX2-like-21		Exo_endo_phos/
769	Nvec_v1g15493	NVE19070	NV2.11687	HRH2-like-28	ADRA1B	7tm_1/
770	Nvec_v1g160811	NVE5400	NV2.2881	TYB12-like-1	TMSB4X	Thymosin/
771	Nvec_v1g162063	NVE11349	NV2.11330	DLRB2-like-2	DYNLRB2	Robl_LC7/
772	Nvec_v1g163784	NVE17404	NV2.1350	BTB6B-like-1	BTBD6	BTB/BACK/PHR/
773	Nvec_v1g165533	NVE21301	NV2.12041	NV2.12041	NDUFB3	NDUF_B12/
774	Nvec_v1g167199	NVE24602	NV2.2383	NV2.2383
775	Nvec_v1g167588	NVE25137	NV2.19564	MED9-like-1	MED9	Med9/
776	Nvec_v1g169659	NVE3143	NV2.22692	SERP2-like-1	SERP2	RAMP4/
777	Nvec_v1g171933	NVE7747	NV2.21452	RPAB5-like-1	POLR2L	RNA_pol_N/
778	Nvec_v1g173444	NVE10973	NV2.6533	F241B-like-1	FAM241B	DUF4605/
779	Nvec_v1g174742	NVE14032	NV2.20173	CHCH7-like-14	CHCHD7	MTCP1/
780	Nvec_v1g175004	NVE14831	NA	NA	FHIT	HIT/
781	Nvec_v1g176307	NVE21823	NV2.8263	NUPR1-like-2	NUPR1	Phospho_p8/
782	Nvec_v1g178417	NVE15218	NA	NA
783	Nvec_v1g179472	NVE2219	NV2.23597	NV2.23597	SERF2	4F5/
784	Nvec_v1g180397	NVE6951	NA	NA	CYCS	Cytochrom_C/
785	Nvec_v1g183927	NVE19603	NV2.20826	DLRB2-like-7	DYNLRB2	Robl_LC7/
786	Nvec_v1g184439	NVE20514	NV2.1940	DLRB1-like-1	DYNLRB2	Robl_LC7/
787	Nvec_v1g184753	NVE21290	NV2.12028	SC61G-like-1	SEC61G	SecE/
788	Nvec_v1g185619	NVE23015	NV2.16958	DLRB2-like-6	DYNLRB2	Robl_LC7/
789	Nvec_v1g187198	NVE26018	NV2.15438;NV2.15439	KISHA-like-1;NV2.15439	TMEM167A	DUF1242/
790	Nvec_v1g187390	NVE469	NV2.1698	BRK1A-like-1	BRK1
791	Nvec_v1g187754	NVE1045	NV2.19370	T229B-like-1	TMEM229B
792	Nvec_v1g188609	NVE2616	NV2.20758	NV2.20758
793	Nvec_v1g19278	NVE3002	NV2.16532	Klf10-11-like	KLF13	zf-C2H2/zf-C2H2/zf-C2H2/
794	Nvec_v1g195148	NVE19300	NA	NA	BANF1	BAF/
795	Nvec_v1g196131	NVE51	NV2.14816	S6A15-like-5	SLC6A17	SNF/
796	Nvec_v1g196591	NVE9251	NA	NA		CD225/
797	Nvec_v1g196687	NVE25727	NV2.21263	L3BPA-like-1
798	Nvec_v1g196840	NVE12963	NV2.12231	RTXE-like-14
799	Nvec_v1g196975	NVE18013	NA	NA
800	Nvec_v1g196983	NVE17836	NV2.9821	NV2.9821
801	Nvec_v1g197133	NVE16478	NV2.4047	PRMC-like-6		MTS/
802	Nvec_v1g197214	NVE18902	NA	NA	OPN4	7tm_1/
803	Nvec_v1g197633	NVE21019	NV2.18900	SIFAR-like-4	TAAR8	7tm_1/
804	Nvec_v1g197770	NVE22405	NA	NA		Sulfotransfer_4/
805	Nvec_v1g197843	NVE22475	NA	NA	CCKBR	7tm_1/
806	Nvec_v1g197858	NVE22490	NA	NA
807	Nvec_v1g198332	NVE25289	NV2.916	POL5-like-28
808	Nvec_v1g198344	NVE25300	NV2.903;NV2.904	CAHD1-like-6;CAHD1-like-14
809	Nvec_v1g198549	NVE376	NV2.6925	NV2.6925
810	Nvec_v1g198603	NVE1211	NV2.14325;NV2.14326	NV2.14325;NV2.14326
811	Nvec_v1g198747	NVE1346	NV2.14483;NV2.14484	NV2.14483;FUCL4-like-1
812	Nvec_v1g198929	NVE2184	NV2.18588	ACH10-like-11	CHRNB3	Neur_chan_memb/
813	Nvec_v1g199157	NVE3035	NV2.16495	RECQ1-like-4
814	Nvec_v1g199164	NVE3040	NV2.16492	NV2.16492	HTR4	7tm_1/
815	Nvec_v1g199202	NVE3072	NV2.16451	HRH2-like-24	CXCR2	7tm_1/
816	Nvec_v1g199239	NVE15120	NV2.2619	NV2.2619
817	Nvec_v1g199301	NVE3838	NV2.5187	COP3-like-9
818	Nvec_v1g199473	NVE240	NV2.16318	NV2.16318
819	Nvec_v1g199617	NVE13465;NVE13466;NVE17304;NVE5447;NVE5448	NA;NV2.6571;NV2.2935;NV2.2936	NA;FKRP-like-7;FKRP-like-11;OPRM-like-1	FKRP	LicD/
820	Nvec_v1g199886	NVE6841	NV2.19997	KHK-like-1	KHK	PfkB/
821	Nvec_v1g199928	NVE6880	NV2.20039	RT05-like-1	MRPS5	Ribosomal_S5/Ribosomal_S5_C/
822	Nvec_v1g199932	NVE6882	NV2.20041	RM33-like-1	MRPL33	Ribosomal_L33/
823	Nvec_v1g199979	NVE6924	NA	NA
824	Nvec_v1g200157	NVE15300	NV2.3751	NV2.3751
825	Nvec_v1g200166	NVE8265	NV2.14535	NPTXR-like-1	SVEP1	Pentaxin/
826	Nvec_v1g200208	NVE10798	NA	NA	HTR1B	7tm_1/
827	Nvec_v1g200393	NVE8887	NV2.4914	KLH18-like-4		Kelch_1/
828	Nvec_v1g200487	NVE9392	NV2.6133	CAMP1-like-1
829	Nvec_v1g200488	NVE9392	NV2.6133	CAMP1-like-1	CAMSAP1	CAMSAP_CH/
830	Nvec_v1g200528	NVE9428	NV2.6173	XLRS1-like-2	EDIL3	F5_F8_type_C/
831	Nvec_v1g200708	NVE9936	NA	NA
832	Nvec_v1g200720	NVE9946	NV2.2319	NV2.2319
833	Nvec_v1g201445	NVE10839	NA	NA		PNMA/zf-CCHC/
834	Nvec_v1g201448	NVE12135	NV2.23350	GKAP1-like-2
835	Nvec_v1g201567	NVE217	NV2.16286	FLRNa-R.230	NMUR2	7tm_1/
836	Nvec_v1g201641	NVE12570	NV2.5712	RITA1-like-4	RITA1	RITA/RITA/
837	Nvec_v1g201822	NVE13182	NV2.1159	RAB32-like-2	FKRP	LicD/
838	Nvec_v1g201852	NVE13503	NV2.22491	NV2.22491
839	Nvec_v1g202127	NVE18323	NV2.21966	SAT2-like-14	SAT1
840	Nvec_v1g204395	NVE19217	NV2.19034	NV2.19034	SHISA4
841	Nvec_v1g204906	NVE20091	NV2.17599	PP12C-like-11	ANKRD40	Ank_4/
842	Nvec_v1g205553	NVE21160	NV2.23215	DAPK2-like-4
843	Nvec_v1g206164	NVE21972	NV2.3190	BTG1-like-2	BTG1	BTG/
844	Nvec_v1g206420	NVE13560	NA	NA	TRPM6	Alpha_kinase/
845	Nvec_v1g206505	NVE22608	NV2.5315	PIF1-like-4
846	Nvec_v1g206531	NVE24065	NA	NA
847	Nvec_v1g206649	NVE22859	NA	NA	B4GALNT4	PA14/
848	Nvec_v1g206660	NVE17788	NA	NA
849	Nvec_v1g206957	NVE11808	NV2.24088	NPFF2-like-4	NPFFR1	7tm_1/
850	Nvec_v1g206959	NVE11799	NA	NA	GALR2	7tm_1/
851	Nvec_v1g207256	NVE23705	NA	NA
852	Nvec_v1g207342	NVE23843	NV2.13562	RASEF-like-1	MCC	EF-hand_7/
853	Nvec_v1g207428	NVE24174	NV2.2682	NV2.2682
854	Nvec_v1g207738	NVE4157	NV2.24765	CSK2B-like-1	CSNK2B	CK_II_beta/
855	Nvec_v1g208008	NVE24896	NV2.18703	DSX-like-1
856	Nvec_v1g208216	NVE11606	NV2.19315	TCPD-like-1		DDE_Tnp_1_7/
857	Nvec_v1g208278	NVE17933	NV2.24183	NV2.24183
858	Nvec_v1g208496	NVE25650	NV2.17114	TRI32-like-1	RNF182	zf-RING_UBOX/
859	Nvec_v1g208559	NVE9142	NA	NA
860	Nvec_v1g208652	NVE25861	NV2.6781	PVDG-like-4
861	Nvec_v1g208994	NVE26220	NV2.23934	LINES-like-9	LINS1	LINES_N/
862	Nvec_v1g209069	NVE1548	NA	NA
863	Nvec_v1g209071	NVE22595	NA	NA		DDE_Tnp_4/
864	Nvec_v1g209220	NVE471	NA	NA	SSTR3	7tm_1/
865	Nvec_v1g209413	NVE907	NV2.9753	NV2.9753
866	Nvec_v1g209434	NVE943	NV2.19875	CHSTE-like-5	CHST14	Sulfotransfer_2/
867	Nvec_v1g209782	NVE1484	NV2.25592	TLR2-like-8	OPRM1	7tm_1/
868	Nvec_v1g210131	NVE14078	NV2.17472	NV2.17472		LicD/
869	Nvec_v1g210143	NVE1860	NV2.5966	YMH6-like-1		DUF4807/
870	Nvec_v1g210181	NVE1913	NV2.7690	NTAN1-like-1	NTAN1	N_Asn_amidohyd/
871	Nvec_v1g210333	NVE8269	NV2.14537	WRN-like-6	WRN
872	Nvec_v1g210540	NVE2444	NV2.10193	AshD	ASCL1	HLH/
873	Nvec_v1g210791	NVE2717	NV2.7863	NV2.7863
874	Nvec_v1g210914	NVE2853	NV2.3684;NV2.3685	NV2.3684;MFGM-like-63	GP2	F5_F8_type_C/
875	Nvec_v1g210915	NVE19258	NV2.1113;NV2.1114;NV2.1115;NV2.1116	FA8-like-33;FA5-like-34;NRP2-like-23;HMCN1-like-16	CNTNAP1	F5_F8_type_C/
876	Nvec_v1g211222	NVE3398	NV2.19158	NV2.19158
877	Nvec_v1g211447	NVE10644	NV2.4146	RTJK-like-85
878	Nvec_v1g211730	NVE16332	NV2.17909	DYHC-like-15
879	Nvec_v1g211915	NVE4358	NV2.25864	MEP1B-like-2	MEP1B	Astacin/Lectin_C/
880	Nvec_v1g212191	NVE19694	NA	NA	HRH4	7tm_1/
881	Nvec_v1g212407	NVE5071	NA	NA
882	Nvec_v1g212460	NVE16023	NA	NA
883	Nvec_v1g212694	NVE5594	NA	NA	GNG8	G-gamma/
884	Nvec_v1g212821	NVE5721	NA	NA
885	Nvec_v1g212920	NVE9753	NV2.23736	FA8-like-8	F5	F5_F8_type_C/
886	Nvec_v1g212942	NVE17159	NV2.6630	KDM1B-like-1
887	Nvec_v1g213083	NVE6041	NA	NA
888	Nvec_v1g213132	NVE6086	NV2.2124	NV2.2124		Tae4/
889	Nvec_v1g213744	NVE7127	NA	NA	ASB16	Ank_2/SOCS_box/
890	Nvec_v1g213867	NVE7254	NV2.18811	NV2.18811
891	Nvec_v1g214206	NVE7742	NV2.21456	NUD18-like-1	NUDT18	NUDIX/
892	Nvec_v1g214208	NVE8949	NA	NA	SSTR5	7tm_1/
893	Nvec_v1g214210	NVE7744	NA	NA	GLIPR2	CAP/
894	Nvec_v1g214280	NVE18471	NV2.25269	Y8969-like-1
895	Nvec_v1g214459	NVE6162	NV2.697	LRRC1-like-2
896	Nvec_v1g214461	NVE8461	NA	NA		ShK/ShK/
897	Nvec_v1g214494	NVE8483	NV2.15075	TAA7H-like-1
898	Nvec_v1g214579	NVE8587	NV2.21416	ZN726-like-1
899	Nvec_v1g215185	NVE24142	NA	NA
900	Nvec_v1g215196	NVE10807	NV2.4657	NV2.4657
901	Nvec_v1g215341	NVE21384	NA	NA
902	Nvec_v1g215349	NVE3519	NA	NA
903	Nvec_v1g215441	NVE9800	NV2.25059	LICD-like-5		LicD/
904	Nvec_v1g215465	NVE9826	NV2.11117	NV2.11117	CNR1
905	Nvec_v1g215821	NVE20385	NV2.23435	PDE8B-like-1	G2E3
906	Nvec_v1g216088	NVE20935	NV2.18788	LRC28-like-2		Peptidase_C48/
907	Nvec_v1g216186	NVE10969	NA	NA		7tm_1/
908	Nvec_v1g216294	NVE12183;NVE16738	NV2.23292;NV2.23293;NV2.23294;NV2.23295;NV2.22985;NV2.22986	GR101-like-7.1;LGR4-like-1;CUBN-like-16;FA8-like-32;THIB-like-1;NV2.22986	MRC1	Lectin_C/
909	Nvec_v1g216424	NVE11377;NVE11379;NVE11383	NV2.15766;NA;NV2.15753	YQY2-like-9;NA;NV2.15753		Acetyltransf_7/Acetyltransf_18/
910	Nvec_v1g216474	NVE22831	NA	NA	NPY2R	7tm_1/
911	Nvec_v1g216943	NVE12038	NV2.5900	NV2.5900
912	Nvec_v1g217544	NVE13254	NV2.2185	NV2.2185	SENP1	Peptidase_C48/
913	Nvec_v1g217749	NVE13635	NV2.8150	PIF1-like-9
914	Nvec_v1g217824	NVE22739	NV2.14191;NV2.14192	NV2.14191;SYT1-like-4
915	Nvec_v1g218063	NVE16250	NA	NA		Methyltransf_31/
916	Nvec_v1g218116	NVE14331;NVE14333;NVE19246	NV2.6386;NV2.6388;NV2.6389;NV2.6390;NV2.6391;NV2.6392;NV2.6385	AGRV1-like-4;NV2.6388;NV2.6389;NV2.6390;FRAS1-like-14;FREM2-like-7;FRAS1-like-11	FRAS1	Calx-beta/Calx-beta/Calx-beta/Calx-beta/Calx-beta/Calx-beta/
917	Nvec_v1g218449	NVE14800	NV2.10277	TM258-like-1	TMEM258	Ost5/
918	Nvec_v1g219290	NVE16242	NA	NA	NPY2R	7tm_1/
919	Nvec_v1g219422	NVE7529	NA	NA
920	Nvec_v1g219625	NVE17233	NV2.10396	ADA1A-like-17	MTNR1A	7tm_1/
921	Nvec_v1g219629	NVE17235	NV2.10394	NV2.10394
922	Nvec_v1g219869	NVE10676	NV2.9308	NV2.9308
923	Nvec_v1g219898	NVE17945	NV2.22882	SWET1-like-2		YqaJ/
924	Nvec_v1g220112	NVE18426	NV2.9434	NV2.9434
925	Nvec_v1g220144	NVE18561	NV2.24913	PPA2-like-8	ACP7	Metallophos_C/
926	Nvec_v1g220216	NVE18647	NV2.19180	NV2.19180
927	Nvec_v1g220271	NVE18816	NV2.19687	CALM-like-14	CALM3	EF-hand_7/EF-hand_7/
928	Nvec_v1g220577	NVE12183	NV2.23292;NV2.23293;NV2.23294;NV2.23295	GR101-like-7.1;LGR4-like-1;CUBN-like-16;FA8-like-32	MRC1	Lectin_C/
929	Nvec_v1g220833	NVE25958	NV2.10078	OX2R-like-12	QRFPR	7tm_1/7tm_1/
930	Nvec_v1g221127	NVE17945	NV2.22882	SWET1-like-2		YqaJ/
931	Nvec_v1g221316	NVE19330	NV2.18221	OPSP-like-11
932	Nvec_v1g221816	NVE670;NVE6781	NV2.15682;NV2.15688	Y683-like-2;Y689-like-1	FKRP	LicD/
933	Nvec_v1g222811	NVE7881	NA	NA
934	Nvec_v1g223120	NVE12032	NA	NA
935	Nvec_v1g223961	NVE15300	NV2.3751	NV2.3751
936	Nvec_v1g224472	NVE18580	NV2.19067	NLRC3-like-26
937	Nvec_v1g225176	NVE23379	NV2.22245	TTC28-like-5	TTC28	CHAT/
938	Nvec_v1g225207	NVE23511	NV2.2084	B3GT6-like-7	B3GALT6
939	Nvec_v1g227748	NVE14617	NV2.7938;NV2.7942;NV2.7943	LOG7-like-1;RTBS-like-62;RTXE-like-15		Lysine_decarbox/
940	Nvec_v1g229213	NVE21253	NV2.11974;NV2.11975	RS29-like-4;RS29-like-1
941	Nvec_v1g230123	NVE23542	NV2.13695	HINT2-like-1	HINT3	DcpS_C/
942	Nvec_v1g230236	NVE24664	NA	NA	H3C13	Histone/
943	Nvec_v1g232030	NVE4711	NV2.25172	NV2.25172
944	Nvec_v1g232050	NVE18502	NV2.25304;NV2.25306;NV2.25307;NV2.25309;NV2.25310	BAG6A-like-1;TOIP2-like-9;BAG6A-like-7;TOIP2-like-1;BAG6-like-1	UBL4A	ubiquitin/Tugs/
945	Nvec_v1g232474	NVE18723	NV2.25002	NV2.25002		E1_DerP2_DerF2/
946	Nvec_v1g232650	NVE22171	NV2.9539;NV2.9540	FMRF-like-2;NV2.9540	NDUFB2	NADH_B2/
947	Nvec_v1g232862	NVE25464	NV2.7475	NV2.7475		Pkr1/
948	Nvec_v1g233231	NVE5156	NV2.19724	NV2.19724
949	Nvec_v1g233379	NVE8524	NV2.13766	NV2.13766
950	Nvec_v1g233380	NVE8525	NV2.13766	NV2.13766
951	Nvec_v1g233471	NVE10464	NV2.15276	NV2.15276
952	Nvec_v1g233523	NVE11386	NV2.15747	Shk-like2
953	Nvec_v1g23357	NVE19409	NV2.18125	DRD1L-like-11	HRH2	7tm_1/
954	Nvec_v1g236414	NVE24009	NA	NA	COX6B1	COX6B/
955	Nvec_v1g236781	NVE19419	NV2.18118	SI12B-like-1	SMIM12	UPF0767/
956	Nvec_v1g236890	NVE22029	NV2.3118	BBIP1-like-1	BBIP1	BBIP10/
957	Nvec_v1g236959	NVE24135	NV2.2635	QCR8-like-1	UQCRQ	UcrQ/
958	Nvec_v1g237368	NVE8638	NV2.7752	MEIG1-like-1	MEIG1	Meiosis_expr/
959	Nvec_v1g237606	NVE17279;NVE25599	NV2.17791;NA	BODG-like-11;NA	BBOX1	TauD/
960	Nvec_v1g237704	NVE27	NA	NA
961	Nvec_v1g237777	NVE149	NV2.9999	NV2.9999
962	Nvec_v1g237880	NVE8064	NV2.3318	NV2.3318
963	Nvec_v1g238004	NVE12837	NA	NA
964	Nvec_v1g238107	NVE12995	NV2.12275	NV2.12275
965	Nvec_v1g238212	NVE16400	NV2.17986	PNC2A-like-2	PNRC1	PNRC/
966	Nvec_v1g238274	NVE16503	NV2.4071	NV2.4071
967	Nvec_v1g238275	NVE16504	NV2.4072	NV2.4072
968	Nvec_v1g238276	NVE16505	NV2.4073	NV2.4073
969	Nvec_v1g238285	NVE16518	NV2.4082	SIM13-like-2		DUF4750/
970	Nvec_v1g238315	NVE18910	NV2.11883	NV2.11883
971	Nvec_v1g238326	NVE18930	NV2.11860	RL32-like-2	MRPL32	Ribosomal_L32p/
972	Nvec_v1g238399	NVE19052	NV2.11703	NV2.11703
973	Nvec_v1g238666	NVE22479	NV2.20470	NV2.20470
974	Nvec_v1g238779	NVE24003	NV2.7117	NV2.7117
975	Nvec_v1g238875	NVE25262	NV2.951	NV2.951
976	Nvec_v1g238961	NVE334	NV2.6966	TLR1-like-4	LPAR2	7tm_1/
977	Nvec_v1g238965	NVE842	NV2.12397	YR848-like-1		zf-RING_2/
978	Nvec_v1g238986	NVE396	NV2.6898	NV2.6898
979	Nvec_v1g239119	NVE2082	NA	NA
980	Nvec_v1g239120	NVE2085	NV2.18463	NV2.18463
981	Nvec_v1g239246	NVE2950	NV2.16594	NV2.16594
982	Nvec_v1g239271	NVE2985	NA	NA
983	Nvec_v1g239291	NVE3014	NV2.16518	QCR9-like-1	UQCR10	UCR_UQCRX_QCR9/
984	Nvec_v1g239340	NVE3095	NV2.16430	NV2.16430
985	Nvec_v1g239379	NVE3840	NV2.5189	EVA1C-like-6	ADGRL1	Gal_Lectin/
986	Nvec_v1g239380	NVE3841	NV2.5190	NV2.5190
987	Nvec_v1g239381	NVE3842	NV2.5192	NV2.5192
988	Nvec_v1g239401	NVE3880	NV2.5238	Ptx1
989	Nvec_v1g239468	NVE4688	NV2.25140	NAT8-like-2		Acetyltransf_1/
990	Nvec_v1g239539	NVE5440	NA	NA
991	Nvec_v1g239768	NVE7533	NV2.8416	NV2.8416
992	Nvec_v1g239769	NVE7534	NV2.8418	NV2.8418
993	Nvec_v1g239771	NVE7536	NV2.8423	NV2.8423		DUF3598/
994	Nvec_v1g239996	NVE9529	NV2.18236;NV2.18237	NV2.18236;NV2.18237
995	Nvec_v1g240015	NVE9918	NV2.2290	NV2.2290
996	Nvec_v1g240024	NVE9957	NV2.10662	NV2.10662
997	Nvec_v1g240324	NVE11760	NV2.24146	NV2.24146
998	Nvec_v1g240389	NVE12132	NV2.23356	NV2.23356
999	Nvec_v1g240440	NVE12521	NV2.5665	NV2.5665
1000	Nvec_v1g240457	NVE13054	NV2.1323	NV2.1323
1001	Nvec_v1g240669	NVE13966	NV2.448	NV2.448
1002	Nvec_v1g240809	NVE14617	NV2.7938;NV2.7942;NV2.7943	LOG7-like-1;RTBS-like-62;RTXE-like-15		Lysine_decarbox/
1003	Nvec_v1g240931	NVE15442	NV2.16114	MZT2-like-1	MZT2A	MOZART2/
1004	Nvec_v1g241232	NVE17084	NV2.19306	NV2.19306
1005	Nvec_v1g241236	NVE17091	NV2.19387	NV2.19387
1006	Nvec_v1g241276	NVE17329	NV2.1445;NV2.1446	MFSD3-like-1;NV2.1446
1007	Nvec_v1g241330	NVE17419	NV2.6692	NV2.6692
1008	Nvec_v1g241354	NVE17597	NV2.12466	FBX48-like-1	FBXO48	F-box-like/
1009	Nvec_v1g241372	NVE17635	NV2.12509	PCS2-like-1	GBP1	GBP/
1010	Nvec_v1g241404	NVE17691	NA	NA
1011	Nvec_v1g241424	NVE17825	NV2.9798	NV2.9798
1012	Nvec_v1g241566	NVE8936	NV2.5885	NV2.5885
1013	Nvec_v1g241660	NVE18688	NV2.156	NV2.156
1014	Nvec_v1g241736	NVE19218	NV2.19033	NV2.19033
1015	Nvec_v1g241767	NVE19367	NA	NA		Jun/
1016	Nvec_v1g242004	NVE20110	NV2.17623	E41L3-like-7
1017	Nvec_v1g242079	NVE20328	NA	NA
1018	Nvec_v1g242148	NVE20527	NV2.1958	NV2.1958
1019	Nvec_v1g242419	NVE21522	NV2.8747	NV2.8747
1020	Nvec_v1g242448	NVE11135;NVE11467;NVE21566;NVE5581;NVE7149	NA;NV2.6632;NV2.8695	NA;ASM-like-1;TTC28-like-9	TTC28	TPR_12/TPR_12/TPR_12/TPR_12/TPR_12/TPR_8/TPR_12/TPR_12/CHAT/
1021	Nvec_v1g242538	NVE21882	NV2.13886	NV2.13886
1022	Nvec_v1g242630	NVE22058	NV2.3084	NV2.3084
1023	Nvec_v1g242639	NVE22130	NV2.9478;NV2.9479	NV2.9478;NV2.9479
1024	Nvec_v1g242643	NVE22140	NV2.9498	NV2.9498
1025	Nvec_v1g242656	NVE22229	NV2.4272	PGBD4-like-1
1026	Nvec_v1g242661	NVE22242	NV2.4286	NV2.4286	GAREM2	SAM_1/
1027	Nvec_v1g242705	NVE22302	NV2.4355	GBS76-like-1	PPP1R3B	CBM_21/
1028	Nvec_v1g242952	NVE23355	NV2.10522	Y683-like-3	FKRP	LicD/
1029	Nvec_v1g242958	NVE23414	NV2.8330	NV2.8330
1030	Nvec_v1g243093	NVE23821	NV2.13540	NV2.13540
1031	Nvec_v1g243099	NVE23835	NV2.13555	NV2.13555
1032	Nvec_v1g243102	NVE23840	NV2.13558	NV2.13558
1033	Nvec_v1g243210	NVE24376	NV2.6505	NV2.6505
1034	Nvec_v1g243406	NVE24985	NA	NA
1035	Nvec_v1g243504	NVE25379	NV2.5753	B3GT6-like-13	B3GALT6	Galactosyl_T/
1036	Nvec_v1g243520	NVE25450	NV2.7500	NV2.7500
1037	Nvec_v1g243582	NVE25574	NV2.22550	NV2.22550
1038	Nvec_v1g243589	NVE25589	NV2.22567	NV2.22567
1039	Nvec_v1g243618	NVE25675	NV2.17141	UB2G1-like-1
1040	Nvec_v1g243668	NVE25793	NV2.17384	NV2.17384
1041	Nvec_v1g244073	NVE1049	NV2.19378	NV2.19378
1042	Nvec_v1g244133	NVE1396	NV2.17435	NV2.17435
1043	Nvec_v1g244190	NVE19506	NV2.8964	NV2.8964
1044	Nvec_v1g244269	NVE1782	NV2.3610	NV2.3610
1045	Nvec_v1g244381	NVE2035	NV2.18237	NV2.18237
1046	Nvec_v1g244626	NVE2789	NA	NA
1047	Nvec_v1g244653	NVE2856	NA	NA
1048	Nvec_v1g244688	NVE3146	NV2.22695	MSHD-like-1		Acetyltransf_1/
1049	Nvec_v1g244717	NVE3254	NV2.15130	NV2.15130
1050	Nvec_v1g244904	NVE3661	NV2.12706	NV2.12706		DAN/
1051	Nvec_v1g244929	NVE3724	NV2.15218	XFIN-like-1		zf-C2H2/zf-C2H2/
1052	Nvec_v1g244931	NVE3729	NA	NA	HTR2A	7tm_1/
1053	Nvec_v1g245146	NVE4435	NV2.6096	P20L1-like-1	PHF20L1	PHD/
1054	Nvec_v1g245327	NVE5074	NA	NA
1055	Nvec_v1g245407	NVE4945	NV2.18284	KCNA1-like-28	KCNA3	BTB_2/Ion_trans/
1056	Nvec_v1g245486	NVE21624	NV2.4970	NV2.4970
1057	Nvec_v1g245614	NVE6068	NV2.2096	TRIM2-like-1	TRIM2	DUF5128/
1058	Nvec_v1g245758	NVE6565;NVE6566	NV2.24605;NV2.24606	DRAM2-like-9;DRAM2-like-1		Frag1/
1059	Nvec_v1g245805	NVE6694	NV2.17759	RL392-like-1	RPL39	Ribosomal_L39/
1060	Nvec_v1g245818	NVE6747	NV2.4177	NV2.4177
1061	Nvec_v1g245832	NVE670;NVE6781	NV2.15682;NV2.15688	Y683-like-2;Y689-like-1	FKRP	LicD/
1062	Nvec_v1g245843	NVE6962	NV2.24902	UBL5-like-1	UBL5	ubiquitin/
1063	Nvec_v1g245929	NVE7220	NV2.19980	SELW-like-1	SELENOW	Rdx/
1064	Nvec_v1g246106	NVE7859	NV2.17841	NV2.17841
1065	Nvec_v1g246107	NVE7860	NV2.17840	NV2.17840
1066	Nvec_v1g246108	NVE7861	NV2.17838	NV2.17838
1067	Nvec_v1g246185	NVE8513	NV2.13789	NV2.13789		Synaphin/
1068	Nvec_v1g246292	NVE8801	NV2.4434	NV2.4434
1069	Nvec_v1g246405	NVE10925	NA	NA
1070	Nvec_v1g246608	NVE9836	NV2.11106	NV2.11106
1071	Nvec_v1g246632	NVE10010	NV2.23453	NV2.23453
1072	Nvec_v1g246674	NVE17771	NV2.18649	NV2.18649
1073	Nvec_v1g246929	NVE11070	NV2.2145	NV2.2145		DUF1772/
1074	Nvec_v1g247004	NVE8062	NV2.3314	PRGa-R.210	NPY5R
1075	Nvec_v1g247228	NVE12208	NV2.13278	NV2.13278
1076	Nvec_v1g247378	NVE12734	NV2.20661	NV2.20661
1077	Nvec_v1g247445	NVE13314	NA	NA
1078	Nvec_v1g247508	NVE13465;NVE13466;NVE17304;NVE5447;NVE5448	NA;NV2.6571;NV2.2935;NV2.2936	NA;FKRP-like-7;FKRP-like-11;OPRM-like-1	FKRP	LicD/
1079	Nvec_v1g247514	NVE13654	NV2.9336	NV2.9336		CITED/
1080	Nvec_v1g247700	NVE14497	NV2.9187	TRIAB-like-1		UPF0203/
1081	Nvec_v1g247739	NVE14738	NV2.19582	THA10-like-3
1082	Nvec_v1g247745	NVE14747	NV2.19593;NV2.19594	G6PC2-like-1;LYRM7-like-1	LYRM7	Complex1_LYR/
1083	Nvec_v1g248032	NVE16257	NV2.21390	ATP5J-like-1	ATP5PF	ATP-synt_F6/
1084	Nvec_v1g248299	NVE18832	NV2.23003	NV2.23003
1085	Nvec_v1g248385	NVE19890	NV2.279	TIDC1-like-1	TIMMDC1	Tim17/
1086	Nvec_v1g248480	NVE20733	NV2.9556	NV2.9556
1087	Nvec_v1g248664	NVE17084	NV2.19306	NV2.19306
1088	Nvec_v1g248833	NVE20110	NV2.17623	E41L3-like-7
1089	Nvec_v1g24957	NVE14263	NV2.13113;NV2.13114	PEG3-like-1;NV2.13114
1090	Nvec_v1g25900	NVE24317	NV2.10297	AA2AR-like-10	ADORA2A	7tm_1/
1091	Nvec_v1g26272	NVE1406	NV2.17446	YV023-like-2
1092	Nvec_v1g39701	NVE6709	NA	NA
1093	Nvec_v1g42499	NVE6575	NA	NA		RVT_1/
1094	Nvec_v1g42531	NVE2045	NA	NA
1095	Nvec_v1g43778	NVE19806	NA	NA	TACR2	7tm_1/
1096	Nvec_v1g47487	NVE12513;NVE15303;NVE18792;NVE21695;NVE3553	NV2.5653;NV2.5654;NV2.5650;NV2.5651;NV2.16802;NV2.25600	TTC28-like-19;OTU10-like-2;NV2.5650;NV2.5651;NV2.16802;ACSF2-like-13	TTC28	CHAT/
1097	Nvec_v1g47938	NVE7320	NV2.4813;NV2.4838;NV2.4839	AT2C1-like-1;RTBS-like-106;RTBS-like-39
1098	Nvec_v1g48302	NVE7320	NV2.4813;NV2.4838;NV2.4839	AT2C1-like-1;RTBS-like-106;RTBS-like-39
1099	Nvec_v1g52422	NVE8770	NV2.4393	B3GT1-like-4	B3GALT1	Galactosyl_T/
1100	Nvec_v1g53126	NVE25259	NA	NA	FCN2	Fibrinogen_C/
1101	Nvec_v1g53427	NVE1006	NA	NA
1102	Nvec_v1g54040	NVE9580	NA	NA
1103	Nvec_v1g5609	NVE20631	NA	NA
1104	Nvec_v1g57260	NVE9540	NA	NA
1105	Nvec_v1g58327	NVE4997	NV2.19483	ELA1-like-1
1106	Nvec_v1g60863	NVE12991	NV2.12261;NV2.12263	Obscurin-likei2;UNC89-like-1	TTN	I-set/I-set/I-set/I-set/I-set/
1107	Nvec_v1g61545	NVE19989	NV2.5765	MLCK2	MYLK	Pkinase/
1108	Nvec_v1g6164	NVE21671	NV2.18957	NPTX1-like-1	NPTX2	Pentaxin/
1109	Nvec_v1g61775	NVE12991	NV2.12261;NV2.12263	Obscurin-likei2;UNC89-like-1	MYPN	I-set/I-set/I-set/
1110	Nvec_v1g62515	NVE15181;NVE21524;NVE24038;NVE2939;NVE2940	NV2.8547;NA	MTH2-like-3;NA	CELSR2	7tm_2/
1111	Nvec_v1g64073	NVE13876	NV2.342	MSRA-like-1
1112	Nvec_v1g6436	NVE5955	NV2.13357	NV2.13357
1113	Nvec_v1g64719	NVE10684	NV2.9307;NV2.9308	TRI45-like-25;NV2.9308
1114	Nvec_v1g66101	NVE18326	NV2.21973	TAA7E-like-1	CHRM3	7tm_1/
1115	Nvec_v1g67532	NVE19116;NVE24375	NA	NA
1116	Nvec_v1g70150	NVE4702	NV2.25162	AJM1-like-1
1117	Nvec_v1g70845	NVE9285	NA	NA
1118	Nvec_v1g70969	NVE19705	NV2.22840	LAMA-like-1
1119	Nvec_v1g71242	NVE17782	NA	NA
1120	Nvec_v1g79705	NVE8237	NV2.3515	KISHB-like-1	TMEM167B	DUF1242/
1121	Nvec_v1g80630	NVE12991	NV2.12261;NV2.12263	Obscurin-likei2;UNC89-like-1	CNTN4	I-set/I-set/I-set/
1122	Nvec_v1g80818	NVE12991	NV2.12261;NV2.12263	Obscurin-likei2;UNC89-like-1	DAPK1	Pkinase/
1123	Nvec_v1g81339	NVE25992	NV2.15469	CDIPT-like-1
1124	Nvec_v1g81388	NVE16413	NV2.18003	GPX2-like-1	GPX2
1125	Nvec_v1g81508	NVE16353	NV2.17936	GPX3-like-9	GPX3
1126	Nvec_v1g81877	NVE19199	NA	NA
1127	Nvec_v1g83142	NVE22511	NV2.20421	SDHF1-like-1	SDHAF1	Complex1_LYR/
1128	Nvec_v1g83261	NVE22407	NV2.20546	HSBP1-like-2		HSBP1/
1129	Nvec_v1g83325	NVE6709	NA	NA
1130	Nvec_v1g83594	NVE15181;NVE21524;NVE24038;NVE2939;NVE2940	NV2.8547;NA	MTH2-like-3;NA	CELSR2	Somatomedin_B/7tm_2/
1131	Nvec_v1g83684	NVE5786	NA	NA
1132	Nvec_v1g83858	NVE24664	NA	NA	H3C13	Histone/
1133	Nvec_v1g84571	NVE12618	NA	NA
1134	Nvec_v1g84966	NVE17348	NV2.1422	TROP-like-8
1135	Nvec_v1g85018	NVE19695	NV2.24484	FBCD1-like-13	FCN1	Fibrinogen_C/
1136	Nvec_v1g87719	NVE449	NA	NA	TACR2	7tm_1/
1137	Nvec_v1g87960	NVE25785	NA	NA	HRH2	7tm_1/7tm_1/
1138	Nvec_v1g88707	NVE7468	NV2.14524	GP2-like-43	UMOD
1139	Nvec_v1g8887	NVE16276	NV2.1069	RHCL2-like-1	RHBG	Ammonium_transp/
1140	Nvec_v1g89427	NVE8913	NA	NA	AEBP1	F5_F8_type_C/
1141	Nvec_v1g89657	NVE9467	NV2.6222	ZN706-like-1	ZNF706	4F5/zf-met/
1142	Nvec_v1g89753	NVE21103	NA	NA
1143	Nvec_v1g90177	NVE9928	NV2.2299	NV2.2299		AT_hook/AT_hook/AT_hook/AT_hook/
1144	Nvec_v1g91303	NVE15844	NV2.3815	QRFPR-like-36	GPR135	7tm_1/
1145	Nvec_v1g91975	NVE12170	NV2.23312	CO061-like-1	C15orf61	DUF4528/
1146	Nvec_v1g93841	NVE14546	NV2.8032	CALL3-like-4	CETN3	EF-hand_7/EF-hand_7/
1147	Nvec_v1g93844	NVE14603	NV2.7960	RXRGA-like-1	RXRA	zf-C4/Hormone_recep/
1148	Nvec_v1g95774	NVE17836	NV2.9821	NV2.9821
1149	Nvec_v1g95802	NVE9534	NV2.25392	OIT3-like-14	UMOD
1150	Nvec_v1g96909	NVE17683	NV2.12562	CUTA-like-4	CUTA	CutA1/
1151	Nvec_v1g96996	NVE17655	NV2.12531	NV2.12531
1152	Nvec_v1g97011	NVE17815	NV2.9781	UBCD1-like-1	UBE2D3	UQ_con/
1153	Nvec_v1g97421	NVE18076	NV2.10815	NPFF2-like-102	NPFFR1	7tm_1/
1154	Nvec_v1g97868	NVE330	NA	NA
1155	Nvec_v1g98013	NVE18532	NV2.25339	GGP4-like-2		GATase/
1156	Nvec_v1g98082	NVE18013	NA	NA
1157	Nvec_v1g98567	NVE19188;NVE7408;NVE7410;NVE7411;NVE7414	NV2.19067;NA;NV2.10583	NLRC3-like-26;NA;NV2.10583		NACHT/LRR_6/LRR_6/
1158	Nvec_v1g98925	NVE17560	NA	NA
1159	Nvec_v1g99666	NVE18116	NV2.10861	Nem24	ASCL1	HLH/
1160	Nvec_v1g99940	NVE9243	NV2.3569	CDN2D-like-1	ANKRD42	Ank_2/
1161	Nvec_vc1.1_XM_001617511.3	NVE19441	NA	NA	H2BC3	Histone/
1162	Nvec_vc1.1_XM_001617611.3	NVE19441	NA	NA	H2BC3	Histone/
1163	Nvec_vc1.1_XM_001617885.3	NVE13342;NVE13343;NVE502	NV2.22731;NV2.22732;NA	NPY2R-like-2;NV2.22732;NA	BRS3	7tm_1/
1164	Nvec_vc1.1_XM_001618116.3	NVE19441	NA	NA	H2BC3	Histone/
1165	Nvec_vc1.1_XM_001618208.3	NVE22353;NVE24360;NVE24648	NV2.8112;NV2.8109;NV2.4468	H4-like-9;H4-like-20;H4-like-23	H4C1	CENP-T_C/
1166	Nvec_vc1.1_XM_001618209.2	NVE2039;NVE24358;NVE24648	NV2.8112;NV2.4468	H4-like-9;H4-like-23	H4C1	CENP-T_C/
1167	Nvec_vc1.1_XM_001618277.3	NVE965	NV2.19845	MR1BB-like-9	OPN4	7tm_1/
1168	Nvec_vc1.1_XM_001618359.3	NVE23382;NVE24041;NVE24043;NVE24044;NVE24048	NA;NV2.7148;NV2.7150;NV2.7151	NA;H2B3-like-2;H3-like-21;H10-like-1	H2BC14	Histone/
1169	Nvec_vc1.1_XM_001618486.3	NVE15181;NVE21524;NVE24038;NVE2939;NVE2940	NV2.8547;NA	MTH2-like-3;NA	CELSR2	Somatomedin_B/7tm_2/
1170	Nvec_vc1.1_XM_001618929.3	NVE15283	NV2.9638	ZN160-like-1	ZNF665	zf-C2H2/zf-C2H2/zf-C2H2/zf-C2H2/zf-C2H2_11/zf-C2H2/zf-C2H2/zf-C2H2_11/zf-C2H2/zf-C2H2/zf-C2H2/zf-C2H2/zf-C2H2/zf-C2H2/zf-C2H2/zf-C2H2/
1171	Nvec_vc1.1_XM_001618979.3	NVE19440;NVE20560;NVE24648	NV2.8109;NV2.4468	H4-like-20;H4-like-23	H4C1	CENP-T_C/
1172	Nvec_vc1.1_XM_001618981.3	NVE19441	NA	NA	H2BC3	Histone/
1173	Nvec_vc1.1_XM_001618992.3	NVE19441	NA	NA	H2BC3	Histone/
1174	Nvec_vc1.1_XM_001618994.3	NVE24858	NV2.8110	H2A1-like-1	H2AC21	Histone/Histone_H2A_C/
1175	Nvec_vc1.1_XM_001619074.3	NVE18582	NV2.19924	NISCH-like-8	NISCH	PX/LRR_9/
1176	Nvec_vc1.1_XM_001619503.3	NVE6410	NV2.17067	5HT1A-like-12	NPY2R	7tm_1/
1177	Nvec_vc1.1_XM_001619645.3	NVE15096;NVE1978;NVE1979	NA;NV2.13384	NA;NV2.13384		PAN_1/
1178	Nvec_vc1.1_XM_001619665.3	NVE14995;NVE18284	NV2.21893	H2A-like-2	H2AC21	Histone/Histone_H2A_C/
1179	Nvec_vc1.1_XM_001619680.3	NVE24858	NV2.8110	H2A1-like-1	H2AC21	Histone/Histone_H2A_C/
1180	Nvec_vc1.1_XM_001619682.3	NVE14833;NVE19441;NVE22352;NVE23904	NA;NV2.8108	NA;H2B-like-1	H2BC3	Histone/
1181	Nvec_vc1.1_XM_001619739.3	NVE14524	NV2.14803	PAQR9-like-2	PAQR9	HlyIII/
1182	Nvec_vc1.1_XM_001619797.3	NVE14143;NVE22571	NA;NV2.20338	NA;DAA11-like-1	FCER2	Lectin_C/
1183	Nvec_vc1.1_XM_001619811.3	NVE21655	NA	NA
1184	Nvec_vc1.1_XM_001619813.3	NVE14110;NVE21024	NV2.18909;NV2.18910;NV2.18907	NV2.18909;PTGES-like-1;PTGES-like-4	PTGES	MAPEG/
1185	Nvec_vc1.1_XM_001619814.3	NVE14103;NVE24858	NA;NV2.8110	NA;H2A1-like-1	H2AC21	Histone/Histone_H2A_C/
1186	Nvec_vc1.1_XM_001619828.3	NVE14064	NV2.24475;NV2.24476	NV2.24475;FXRD1-like-1	FOXRED1	DAO/
1187	Nvec_vc1.1_XM_001619925.3	NVE25596	NA	NA	OPN1LW	7tm_1/
1188	Nvec_vc1.1_XM_001619969.3	NVE11700;NVE13219	NV2.2525;NV2.2478	NV2.2525;NV2.2478		BRE1/
1189	Nvec_vc1.1_XM_001620253.3	NVE10727;NVE13216	NV2.17311	NV2.17311		TIR_2/
1190	Nvec_vc1.1_XM_001620304.3	NVE10473;NVE21461	NV2.23119	CC115-like-1	CCDC115
1191	Nvec_vc1.1_XM_001620415.3	NVE24858	NV2.8110	H2A1-like-1	H2AC21	Histone/Histone_H2A_C/
1192	Nvec_vc1.1_XM_001620416.3	NVE19441	NA	NA	H2BC3	Histone/
1193	Nvec_vc1.1_XM_001620571.3	NVE8649	NV2.9606	NV2.9606		WH1/
1194	Nvec_vc1.1_XM_001620607.3	NVE7132	NV2.12776	NV2.12776		AATase/
1195	Nvec_vc1.1_XM_001620627.3	NVE23319;NVE7971	NV2.16837	MET7B-like-1	METTL7B	Methyltransf_11/
1196	Nvec_vc1.1_XM_001620632.3	NVE4707	NV2.25169	SSR4-like-4	ADORA2A	7tm_1/
1197	Nvec_vc1.1_XM_001620722.3	NVE22253;NVE7332	NV2.4303;NV2.4305	NV2.4303;LYRM4-like-1		TRAM_LAG1_CLN8/
1198	Nvec_vc1.1_XM_001620767.3	NVE11858;NVE7157	NV2.3642	TM165-like-1	TMEM165	UPF0016/UPF0016/
1199	Nvec_vc1.1_XM_001620810.3	NVE1005;NVE6821;NVE7401	NV2.10530;NV2.10574	TTC28-like-32;TTC28-like-8	DZIP3	HEPN_DZIP3/ANAPC5/TPR_12/TPR_12/TPR_12/TPR_2/TPR_12/TPR_12/TPR_12/TPR_12/
1200	Nvec_vc1.1_XM_001620925.3	NVE22481;NVE5978	NV2.20462;NV2.20465	PAPOA-like-3;PAPO3-like-1	PAPOLA	PAP_central/PAP_RNA-bind/PAP_RNA-bind/
1201	Nvec_vc1.1_XM_001621161.3	NVE14601;NVE17136;NVE4467	NV2.7969;NV2.19437;NV2.19442	NV2.7969;CDLS-like-3;NV2.19442		CDPS/
1202	Nvec_vc1.1_XM_001621204.3	NVE5514	NV2.3016	NV2.3016	CDYL	Chromo/
1203	Nvec_vc1.1_XM_001621395.3	NVE12537	NV2.5688	FBCD1-like-17	HGFAC	EGF/
1204	Nvec_vc1.1_XM_001621430.3	NVE1707;NVE2694	NV2.7885;NV2.7888	MP2K6-like-1;NV2.7888	MAP2K6	Pkinase/
1205	Nvec_vc1.1_XM_001621453.3	NVE1515	NV2.15395	CP17A-like-3	CYP2E1	p450/
1206	Nvec_vc1.1_XM_001621470.3	NVE1122	NA	NA	CTHRC1	Collagen/
1207	Nvec_vc1.1_XM_001621485.3	NVE1000	NV2.1840	MGLL-like-1	MGLL	Hydrolase_4/
1208	Nvec_vc1.1_XM_001621486.3	NVE1001	NV2.1839	HEXO1-like-1	HEXB	Glycohydro_20b2/Glyco_hydro_20/
1209	Nvec_vc1.1_XM_001621543.3	NVE503	NV2.13814	CA131-like-17		DUF4602/
1210	Nvec_vc1.1_XM_001621588.3	NVE25975	NA	NA	SLC32A1	Aa_trans/
1211	Nvec_vc1.1_XM_001621645.3	NVE25500;NVE8744	NV2.1605;NV2.1607	FBP1-like-27;FBP1-like-19		Avidin/Avidin/
1212	Nvec_vc1.1_XM_001621656.3	NVE25405	NA	NA	FGF17	FGF/
1213	Nvec_vc1.1_XM_001621715.3	NVE24781	NV2.20711;NV2.20712	NV2.20711;CINP-like-1	CINP
1214	Nvec_vc1.1_XM_001621716.3	NVE24783	NV2.20709	DUS3-like-1	DUSP3	DSPc/
1215	Nvec_vc1.1_XM_001621781.3	NVE24430;NVE24431;NVE24432	NA;NV2.22338;NV2.22339	NA;FZD8-like-26;FRIZ2-like-1	FZD8	Fz/Fz/
1216	Nvec_vc1.1_XM_001621797.3	NVE24244;NVE8620	NV2.7770	SIR7-like-1	SIRT7	SIR2/SIR2/
1217	Nvec_vc1.1_XM_001621809.3	NVE23889;NVE854	NV2.9563	PP2AB-like-1	PPP2CB	Metallophos/
1218	Nvec_vc1.1_XM_001621819.3	NVE23767	NV2.4523	NV2.4523		F-box-like/
1219	Nvec_vc1.1_XM_001621824.3	NVE23769	NV2.4521	SIFAR-like-17	PRLHR	7tm_1/
1220	Nvec_vc1.1_XM_001621847.3	NVE16094;NVE23621	NV2.72;NV2.74	DYL5B-like-5;VIT-like-1	TCTEX1D1	Tctex-1/
1221	Nvec_vc1.1_XM_001621892.3	NVE14316;NVE23252	NV2.9279	PLCD-like-1	AGPAT4	Acyltransferase/Acyltransf_C/
1222	Nvec_vc1.1_XM_001621902.3	NVE23125	NV2.4113	GSTT1-like-1	GSTT1	GST_N_3/GST_C/
1223	Nvec_vc1.1_XM_001621919.3	NVE23081	NV2.5111	CSRN3-like-1	CSRNP3	CSRNP_N/CSRNP_N/
1224	Nvec_vc1.1_XM_001621928.3	NVE22957	NV2.21592	SET2-like-1	ASH1L	SET/
1225	Nvec_vc1.1_XM_001621929.3	NVE22955	NV2.21595	ACSL4-like-1	ACSL4	AMP-binding/AMP-binding_C/
1226	Nvec_vc1.1_XM_001621930.3	NVE22956	NV2.21593	RAB6A-like-1	RAB6A	Ras/
1227	Nvec_vc1.1_XM_001621947.3	NVE22918	NV2.24530	KAD5-like-1	AK5
1228	Nvec_vc1.1_XM_001621986.3	NVE22661	NV2.9079	WDTC1-like-1	WDTC1	WD40/WD40/WD40/
1229	Nvec_vc1.1_XM_001621991.3	NVE22651	NV2.3046	PUR6-like-1	PAICS	SAICAR_synt/AIRC/
1230	Nvec_vc1.1_XM_001622003.3	NVE13269	NV2.25244	TAA7C-like-1	ADORA2A	7tm_1/
1231	Nvec_vc1.1_XM_001622045.3	NVE22194	NV2.5060;NV2.5061	FUCL-like-14;CDK10-like-1	CDK10	Pkinase/
1232	Nvec_vc1.1_XM_001622084.3	NVE8240	NV2.3518	AA3R-like-8	ADORA2B	7tm_1/
1233	Nvec_vc1.1_XM_001622101.3	NVE21833	NV2.11504	BAT36-like-1	KLHL24	BTB/
1234	Nvec_vc1.1_XM_001622159.3	NVE21666	NV2.24224	ZDHC4-like-1	ZDHHC4	DHHC/
1235	Nvec_vc1.1_XM_001622175.3	NVE21578	NV2.6672	RL19-like-1	RPL19	Ribosomal_L19e/
1236	Nvec_vc1.1_XM_001622207.3	NVE21354	NA	NA	H2AC21	Histone/Histone_H2A_C/
1237	Nvec_vc1.1_XM_001622225.3	NVE21214	NV2.16774	SRSF3-like-1	SRSF3	RRM_1/
1238	Nvec_vc1.1_XM_001622226.3	NVE10585;NVE10586;NVE21216	NV2.11172;NV2.16766	CACB2-like-1;MDHM-like-1	MDH2	Ldh_1_N/Ldh_1_C/
1239	Nvec_vc1.1_XM_001622230.3	NVE14195	NV2.13204	GAL2B-like-8	SSTR5	7tm_1/
1240	Nvec_vc1.1_XM_001622235.3	NVE21203	NV2.10401	CCND2-like-1	CCND2	Cyclin_N/Cyclin_C/
1241	Nvec_vc1.1_XM_001622244.3	NVE21200	NV2.8552	NAS13-like-5	BMP1	Astacin/Kringle/
1242	Nvec_vc1.1_XM_001622251.3	NVE21172	NV2.4123	MGDP1-like-1	MDP1	Acid_PPase/
1243	Nvec_vc1.1_XM_001622253.3	NVE21178	NV2.4129	GRIK2-like-6	GRIK2	ANF_receptor/Lig_chan-Glu_bd/Lig_chan/
1244	Nvec_vc1.1_XM_001622270.3	NVE20871	NV2.6329	FEM1B-like-1	FEM1B	Ank_3/Ank_2/Ank_2/Ank/
1245	Nvec_vc1.1_XM_001622271.3	NVE20872	NV2.6330	IRF1-2c	IRF2	IRF/
1246	Nvec_vc1.1_XM_001622273.3	NVE20865	NV2.6324	HYEP-like-1	EPHX1	EHN/
1247	Nvec_vc1.1_XM_001622279.3	NVE20855	NV2.23830	DRC8-like-1	ELOVL5	ELO/
1248	Nvec_vc1.1_XM_001622281.3	NVE18537	NA	NA	FUT5	Glyco_tran_10_N/Glyco_transf_10/
1249	Nvec_vc1.1_XM_001622282.3	NVE20853	NV2.23829	DDA1-like-1	DDA1	DDA1/
1250	Nvec_vc1.1_XM_001622287.3	NVE20844	NV2.12403	NV2.12403
1251	Nvec_vc1.1_XM_001622293.3	NVE20829	NV2.22647	HNMTB-like-1
1252	Nvec_vc1.1_XM_001622296.3	NVE20826	NV2.22651	KCNA2-like-6	KCNA4	BTB_2/Ion_trans/
1253	Nvec_vc1.1_XM_001622312.3	NVE20734	NV2.9557	NV2.9557		ShK/ShK/
1254	Nvec_vc1.1_XM_001622319.3	NVE20720	NV2.19456	GALT2-like-3	GALNT2	Glycos_transf_2/Ricin_B_lectin/
1255	Nvec_vc1.1_XM_001622344.3	NVE20564	NV2.9323	GDAP2-like-1	GDAP2	Macro/CRAL_TRIO_2/
1256	Nvec_vc1.1_XM_001622350.3	NVE1550	NV2.8989	TLR1-like-25	PROKR2	7tm_1/
1257	Nvec_vc1.1_XM_001622352.3	NVE13572;NVE20548	NV2.22413;NV2.6409	CP3AG-like-1;CP341-like-1	CYP3A4	p450/
1258	Nvec_vc1.1_XM_001622371.3	NVE20418	NV2.12889	Y1669-like-1	KCNAB1	Aldo_ket_red/
1259	Nvec_vc1.1_XM_001622372.3	NVE20408;NVE20410	NV2.12883	EZH1-like-1	EZH2	preSET_CXC/SET/
1260	Nvec_vc1.1_XM_001622373.3	NVE20412;NVE2172;NVE4209	NV2.12885;NV2.18578;NV2.12640	HSP7C-like-2;GRP75-like-1;HSP7C-like-1	HSPA8	HSP70/
1261	Nvec_vc1.1_XM_001622375.3	NVE20417;NVE25237	NV2.12888	EFHB-like-1	EFHB	EF-hand_7/
1262	Nvec_vc1.1_XM_001622377.3	NVE11541;NVE20398	NV2.1746;NV2.1747	NV2.1746;AUHM-like-1	DIRAS2	Ras/
1263	Nvec_vc1.1_XM_001622379.3	NVE20402	NV2.1739	KLH12-like-11		Pex26/
1264	Nvec_vc1.1_XM_001622381.3	NVE20399	NV2.1743	ACHB3-like-1	CHRNB3	Neur_chan_LBD/Neur_chan_memb/
1265	Nvec_vc1.1_XM_001622386.3	NVE12277;NVE20391	NV2.9771	CNOT6-like-1	CNOT6L	LRR_8/Exo_endo_phos/
1266	Nvec_vc1.1_XM_001622409.3	NVE20259	NA	NA
1267	Nvec_vc1.1_XM_001622410.3	NVE20260	NV2.15732	NV2.15732
1268	Nvec_vc1.1_XM_001622411.3	NVE20261	NV2.15731	BOLA2-like-1	BOLA2	BolA/
1269	Nvec_vc1.1_XM_001622412.3	NVE20264;NVE25833	NV2.15719;NV2.15724;NV2.15726	GDPD1-like-7;GDPD1-like-4;GDPD1-like-1	GDPD1	GDPD/
1270	Nvec_vc1.1_XM_001622418.3	NVE20247;NVE21799;NVE3347	NV2.17208;NV2.16265;NV2.16721	OCTL-like-6;ORCT-like-18;ORCT-like-22	SLC22A5	Sugar_tr/
1271	Nvec_vc1.1_XM_001622420.3	NVE20248	NV2.17207	MRGBP-like-1	MRGBP	Eaf7/
1272	Nvec_vc1.1_XM_001622433.3	NVE20228	NV2.9146	PFD3-like-1	VBP1	Prefoldin/
1273	Nvec_vc1.1_XM_001622437.3	NVE15133;NVE20217;NVE20371;NVE6655	NV2.24580;NV2.24574;NA	NV2.24580;CNTRL-like-6;NA		TUDOR_5/
1274	Nvec_vc1.1_XM_001622443.3	NVE20205	NV2.19654	NV2.19654
1275	Nvec_vc1.1_XM_001622447.3	NVE20074	NV2.25540	NELFB-like-1	NELFB	COBRA1/
1276	Nvec_vc1.1_XM_001622450.2	NVE20073	NV2.25541	UXT-like-1	UXT	Prefoldin/
1277	Nvec_vc1.1_XM_001622452.3	NVE20076	NV2.25537	CDA1-like-2		Polysacc_deac_1/
1278	Nvec_vc1.1_XM_001622456.3	NVE20066	NV2.23793	NPR22-like-10	GALR1	7tm_1/
1279	Nvec_vc1.1_XM_001622471.3	NVE20034	NV2.4490	UB2V2-like-1	UBE2V2	UQ_con/
1280	Nvec_vc1.1_XM_001622472.3	NVE20036	NV2.4487	GA45G-like-1	GADD45G
1281	Nvec_vc1.1_XM_001622486.3	NVE20015	NA	NA	ASH1L	SET/
1282	Nvec_vc1.1_XM_001622494.3	NVE3695	NV2.15166;NV2.15167	KDM8-like-35;ZN345-like-3	KDM8	Cupin_8/
1283	Nvec_vc1.1_XM_001622499.3	NVE20000	NV2.4042	GMDS-like-1	GMDS	GDP_Man_Dehyd/
1284	Nvec_vc1.1_XM_001622532.2	NVE19863	NV2.14234	IF5A-like-1	EIF5A	eIF-5a/
1285	Nvec_vc1.1_XM_001622535.3	NVE19861	NV2.14232	PXYP1-like-1	PXYLP1	His_Phos_2/His_Phos_2/
1286	Nvec_vc1.1_XM_001622536.3	NVE19862	NV2.14233	LZIC-like-1	LZIC	ICAT/
1287	Nvec_vc1.1_XM_001622537.3	NVE19866	NV2.14236	P4HA2-like-1	P4HA1	P4Ha_N/2OG-FeII_Oxy_3/
1288	Nvec_vc1.1_XM_001622544.3	NVE19847	NV2.6679	NV2.6679
1289	Nvec_vc1.1_XM_001622549.3	NVE19694	NA	NA	LPAR3	7tm_1/7tm_1/
1290	Nvec_vc1.1_XM_001622555.3	NVE19691	NV2.24487	PFD6-like-1	PFDN6	Prefoldin_2/
1291	Nvec_vc1.1_XM_001622556.3	NVE19693	NV2.24485	CTRB-like-8	CTRB2	Trypsin/
1292	Nvec_vc1.1_XM_001622557.3	NVE19695	NV2.24484	FBCD1-like-13	FIBCD1	PAN_1/Fibrinogen_C/
1293	Nvec_vc1.1_XM_001622563.3	NVE19682	NV2.22813	GP161-like-1	GPR161	7tm_1/
1294	Nvec_vc1.1_XM_001622576.3	NVE19672	NV2.16759	NDK6-like-1	NME6	NDK/
1295	Nvec_vc1.1_XM_001622588.3	NVE19634	NA	NA		WS_DGAT_C/
1296	Nvec_vc1.1_XM_001622593.3	NVE19635	NV2.10591;NV2.10592	CABC2-like-5;UTP20-like-1	NPFFR1	7tm_1/
1297	Nvec_vc1.1_XM_001622599.3	NVE19502	NV2.6402	MIP-like-1	AQP4	MIP/
1298	Nvec_vc1.1_XM_001622605.3	NVE19481	NV2.24637	CC105-like-1	CCDC105	Tektin/
1299	Nvec_vc1.1_XM_001622611.3	NVE19480	NV2.24636	ZN363-like-3	RCHY1	zf-CHY/zf-RING_2/zinc_ribbon_6/
1300	Nvec_vc1.1_XM_001622613.3	NVE19484	NV2.24641	NV2.24641
1301	Nvec_vc1.1_XM_001622614.3	NVE25701	NA	NA	NPFFR2	7tm_1/
1302	Nvec_vc1.1_XM_001622630.3	NVE19324	NV2.6477	NV2.6477
1303	Nvec_vc1.1_XM_001622637.3	NVE16293;NVE19322	NV2.17861;NV2.6479	STL1-like-1;STL2-like-2		STELLO/
1304	Nvec_vc1.1_XM_001622638.3	NVE19322	NV2.6479	STL2-like-2	HACD2	PTPLA/
1305	Nvec_vc1.1_XM_001622639.3	NVE19323	NV2.6478	NV2.6478		CD20/
1306	Nvec_vc1.1_XM_001622646.3	NVE19312	NV2.5947	RS8-like-1	RPS8	Ribosomal_S8e/
1307	Nvec_vc1.1_XM_001622688.3	NVE18868	NV2.4514	COP3-like-1		Phospholip_A2_3/
1308	Nvec_vc1.1_XM_001622690.3	NVE18876	NV2.4506;NV2.4507	COP2-like-1;DEN11-like-1		Phospholip_A2_3/
1309	Nvec_vc1.1_XM_001622695.3	NVE18873	NV2.4508	SCLY-like-1	SCLY	Aminotran_5/
1310	Nvec_vc1.1_XM_001622701.3	NVE18853;NVE5640	NV2.9310	TPPC3-like-2	TRAPPC3	TRAPP/
1311	Nvec_vc1.1_XM_001622708.3	NVE18852;NVE5639	NV2.9312	TAF12-like-1	TAF12	TFIID_20kDa/
1312	Nvec_vc1.1_XM_001622711.3	NVE18854;NVE18856	NV2.9311;NV2.16572	TPPC3-like-1;NAS15-like-2	BAG4	BAG/
1313	Nvec_vc1.1_XM_001622754.3	NVE18630	NV2.8490	RHBG-like-6	RHCG	Ammonium_transp/
1314	Nvec_vc1.1_XM_001622759.3	NVE16281;NVE18612	NV2.22794;NV2.22798	NIT2B-like-1;NIT2B-like-2	NIT2	CN_hydrolase/
1315	Nvec_vc1.1_XM_001622802.3	NVE18557	NV2.24910	TTK-like-1	TTK	Pkinase/
1316	Nvec_vc1.1_XM_001622809.3	NVE18558;NVE18559;NVE18560	NV2.24911;NA	GPSM2-like-4;NA	GPSM2	TPR_7/TPR_12/TPR_7/TPR_12/TPR_7/GoLoco/GoLoco/GoLoco/
1317	Nvec_vc1.1_XM_001622811.3	NVE15678;NVE18561;NVE2074	NV2.24052;NV2.24913;NV2.18452	PPA2-like-2;PPA2-like-8;PPA2-like-5	ACP7	Pur_ac_phosph_N/Metallophos/Metallophos_C/
1318	Nvec_vc1.1_XM_001622813.3	NVE18449	NV2.19599	DAA10-like-1	WDR92	WD40/
1319	Nvec_vc1.1_XM_001622815.3	NVE14740	NV2.19584	AA2BR-like-15	MC3R	7tm_1/7tm_1/
1320	Nvec_vc1.1_XM_001622816.3	NVE18455	NV2.19606	RTN1A-like-1	RTN4	Reticulon/
1321	Nvec_vc1.1_XM_001622817.3	NVE18457;NVE18458;NVE18459	NV2.19608	SIDT1-like-1	SIDT1	SID-1_RNA_chan/SID-1_RNA_chan/
1322	Nvec_vc1.1_XM_001622820.3	NVE18451	NV2.19602	GAPR1-like-23	GLIPR2	CAP/
1323	Nvec_vc1.1_XM_001622821.3	NVE18452	NV2.19603	T2EB-like-1	GTF2E2	TFIIE_beta/TFA2_Winged_2/
1324	Nvec_vc1.1_XM_001622824.3	NVE18456	NV2.19607	NPC2-like-1	NPC2	E1_DerP2_DerF2/
1325	Nvec_vc1.1_XM_001622833.3	NVE18841;NVE19441;NVE2038;NVE4058;NVE5172;NVE9689	NA;NV2.8108	NA;H2B-like-1	H2BC3	Histone/
1326	Nvec_vc1.1_XM_001622843.3	NVE18385;NVE23069	NV2.24726	CLC-like-1	CLTA	Clathrin_lg_ch/
1327	Nvec_vc1.1_XM_001622844.3	NVE18388	NV2.24730	RT02-like-1	MRPS2	Ribosomal_S2/Ribosomal_S2/
1328	Nvec_vc1.1_XM_001622850.3	NVE18384	NV2.24725	TIM14-like-1	DNAJC19
1329	Nvec_vc1.1_XM_001622852.3	NVE18386	NV2.24727	BOKB-like-1	BOK	Bcl-2/
1330	Nvec_vc1.1_XM_001622859.3	NVE18376;NVE22176;NVE22177	NV2.9543;NV2.9542;NV2.9544	CSGA-like-3;VKTB-like-1;CSGA-like-2	RDH5	adh_short/
1331	Nvec_vc1.1_XM_001622865.3	NVE18374	NV2.9546	HIF1N-like-1	HIF1AN	Cupin_8/
1332	Nvec_vc1.1_XM_001622866.3	NVE18355	NV2.1680	PSMD6-like-1	PSMD6	RPN7/PCI/
1333	Nvec_vc1.1_XM_001622867.3	NVE18356	NV2.1679	FGFR1-like-3	TEK	IgGFc_binding/Ig_3/SEA/fn3/Pkinase_Tyr/
1334	Nvec_vc1.1_XM_001622870.3	NVE18365	NV2.1667	B4GN4-like-9	B4GALNT4	CHGN/
1335	Nvec_vc1.1_XM_001622872.3	NVE6575	NA	NA		RVT_1/DUF1891/
1336	Nvec_vc1.1_XM_001622878.3	NVE18366	NV2.1663	KLHL2-like-2	KLHL20	BTB/BACK/Kelch_1/Kelch_1/Kelch_1/
1337	Nvec_vc1.1_XM_001622886.3	NVE18234	NV2.22240	RAP2B-like-2	RAP2B	Ras/
1338	Nvec_vc1.1_XM_001622887.3	NVE18235;NVE18237	NV2.22242	TSN7-like-1	CD151	Tetraspanin/
1339	Nvec_vc1.1_XM_001622889.3	NVE18223	NV2.22223;NV2.22225	RERG-like-1;SELTB-like-1	RERG	Ras/
1340	Nvec_vc1.1_XM_001622891.3	NVE11017;NVE18226	NV2.22228;NV2.22229;NV2.22230	NV2.22228;NV2.22229;B3GT6-like-14	HTR3B
1341	Nvec_vc1.1_XM_001622895.3	NVE17761;NVE18233	NV2.22238;NV2.22239	RAP2C-like-4;RAP2C-like-1	AS3MT	Methyltransf_11/
1342	Nvec_vc1.1_XM_001622915.3	NVE18184	NV2.8805	FZD4	FZD4	Fz/Frizzled/
1343	Nvec_vc1.1_XM_001622925.3	NVE18172;NVE20839;NVE23215;NVE9179	NV2.24776;NV2.20291;NV2.20292	CP17A-like-42;CP17A-like-39;CP17A-like-5	CYP2D6	p450/
1344	Nvec_vc1.1_XM_001622926.3	NVE18173;NVE20840	NV2.24775;NV2.24776	PTPA-like-1;CP17A-like-42	PTPA	PTPA/
1345	Nvec_vc1.1_XM_001622927.3	NVE18167	NV2.24782	NDOR1-like-1	NDOR1	Flavodoxin_1/FAD_binding_1/NAD_binding_1/
1346	Nvec_vc1.1_XM_001622929.3	NVE18174	NV2.24774	PRS23-like-1	PRSS23	Trypsin/
1347	Nvec_vc1.1_XM_001622934.3	NVE18163	NV2.18669	CD63-like-11	CD63	Tetraspanin/
1348	Nvec_vc1.1_XM_001622941.3	NVE18150	NV2.5046	NV2.5046		EGF/
1349	Nvec_vc1.1_XM_001622951.3	NVE18139	NV2.9240	GPR45-like-1	GPR45	7tm_1/
1350	Nvec_vc1.1_XM_001622960.3	NVE18005	NV2.24930	F166B-like-2	FAM166B	DUF2475/DUF2475/
1351	Nvec_vc1.1_XM_001622969.3	NVE17983;NVE3557	NV2.4693	PCH2-like-1	TRIP13	AAA/
1352	Nvec_vc1.1_XM_001622991.3	NVE17943	NV2.22881	SWET1-like-3	SLC50A1	MtN3_slv/MtN3_slv/
1353	Nvec_vc1.1_XM_001622992.3	NVE1021	NV2.9584	NV2.9584		HTH_Tnp_4/DDE_Tnp_4/
1354	Nvec_vc1.1_XM_001622998.3	NVE17936	NV2.24189	NV2.24189
1355	Nvec_vc1.1_XM_001622999.3	NVE2721	NV2.7857	KCNK9-like-1	KCNK3	Ion_trans_2/Ion_trans_2/
1356	Nvec_vc1.1_XM_001623004.3	NVE17939	NV2.24192	LSD2-like-4	PLIN2	Perilipin/
1357	Nvec_vc1.1_XM_001623009.3	NVE17919	NV2.7307	AR1AB-like-1	ARPC1A	WD40/WD40/
1358	Nvec_vc1.1_XM_001623010.3	NVE17920;NVE2620;NVE6927	NV2.7309;NV2.20771;NV2.20101	4CLL7-like-3;4CLL7-like-1;4CL1-like-2	ACSF2	AMP-binding/AMP-binding_C/
1359	Nvec_vc1.1_XM_001623015.3	NVE17918	NV2.7306	CRYM-like-1	CRYM	OCD_Mu_crystall/
1360	Nvec_vc1.1_XM_001623034.3	NVE17787;NVE17789	NV2.7425;NV2.7420;NV2.7421	VGLU1-like-4;VGLU2-like-1;NV2.7421	SLC17A6	MFS_1/
1361	Nvec_vc1.1_XM_001623035.3	NVE10044;NVE14182;NVE17790;NVE17792;NVE6265	NV2.7806;NV2.13221;NV2.7419;NV2.7416;NV2.23144	NV2.7806;ANPRA-like-5;GC76C-like-1;ANPRA-like-1;ANPRB-like-1	NPR1	ANF_receptor/Pkinase_Tyr/Guanylate_cyc/
1362	Nvec_vc1.1_XM_001623040.3	NVE17781	NV2.8257	GPN2-like-1	GPN2	ATP_bind_1/
1363	Nvec_vc1.1_XM_001623042.3	NVE17780	NV2.8255	Y5279-like-1	CNNM2	DUF21/
1364	Nvec_vc1.1_XM_001623050.3	NVE17746	Wnt4	Wnt4	WNT4	wnt/
1365	Nvec_vc1.1_XM_001623052.3	NVE17748	NV2.14252	CA050-like-1	C1orf50	DUF2452/
1366	Nvec_vc1.1_XM_001623054.3	NVE17750	NV2.14256	CA158-like-1	C1orf158
1367	Nvec_vc1.1_XM_001623055.3	NVE17752	NV2.14258;NV2.14259	RL4A-like-1;NV2.14259	RPL4	Ribosomal_L4/Ribos_L4_asso_C/
1368	Nvec_vc1.1_XM_001623057.3	NVE17757;NVE21504	NV2.14263	NV2.14263
1369	Nvec_vc1.1_XM_001623060.3	NVE17749	NV2.14255	ELP5-like-1	ELP5	Elong_Iki1/
1370	Nvec_vc1.1_XM_001623061.3	NVE17751	NV2.14257	NUDT8-like-1	NUDT8	NUDIX/
1371	Nvec_vc1.1_XM_001623084.3	NVE17554	NV2.10728	Six4-5	SIX4	SIX1_SD/Homeodomain/
1372	Nvec_vc1.1_XM_001623098.3	NVE17532;NVE3695	NV2.15249;NV2.15166;NV2.15167	ZN345-like-2;KDM8-like-35;ZN345-like-3	PRDM15	zf-C2H2/zf-C2H2/zf-C2H2/zf-C2H2/zf-C2H2/zf-C2H2/zf-C2H2/
1373	Nvec_vc1.1_XM_001623106.3	NVE17521;NVE22787	NV2.6490	RDHE2-like-4	SDR16C5	adh_short/
1374	Nvec_vc1.1_XM_001623107.3	NVE17522	NV2.6489	GDF5l	GDF5	TGFb_propeptide/TGF_beta/
1375	Nvec_vc1.1_XM_001623108.3	NVE17523	NV2.6486	GDC-like-3	SLC25A16	Mito_carr/Mito_carr/Mito_carr/
1376	Nvec_vc1.1_XM_001623121.3	NVE17476	NV2.13049	NV2.13049
1377	Nvec_vc1.1_XM_001623126.3	NVE17473	NV2.13055	INT12-like-1	INTS12	PHD/
1378	Nvec_vc1.1_XM_001623127.3	NVE15698;NVE17475	NV2.13053	FOXO-like-3	FOXO6	Forkhead/
1379	Nvec_vc1.1_XM_001623129.3	NVE17454	NV2.17586	TM127-like-1	TMEM127
1380	Nvec_vc1.1_XM_001623131.3	NVE17460	NV2.17580	TAF11-like-1	TAF11	TAFII28/
1381	Nvec_vc1.1_XM_001623132.3	NVE17462	NV2.17578	PSMD4-like-1	PSMD4	VWA_2/UIM/UIM/UIM/
1382	Nvec_vc1.1_XM_001623139.3	NVE17453	NV2.17587	YKT6-like-1	YKT6	Longin/Synaptobrevin/
1383	Nvec_vc1.1_XM_001623140.3	NVE17455	NV2.17585	UNG-like-1	UNG	UDG/
1384	Nvec_vc1.1_XM_001623142.3	NVE17459	NV2.17581	SAAL1-like-1	SAAL1
1385	Nvec_vc1.1_XM_001623143.3	NVE17461	NV2.17579	POB1-like-1	KLHL3	BTB/BACK/
1386	Nvec_vc1.1_XM_001623178.3	NVE17293	NV2.17779	ELMD3-like-1	ELMOD3	ELMO_CED12/
1387	Nvec_vc1.1_XM_001623180.3	NVE12410;NVE17266	NA	NA	H2AC21	Histone/Histone_H2A_C/
1388	Nvec_vc1.1_XM_001623182.3	NVE12409;NVE17265	NA	NA	H2BC18	Histone/
1389	Nvec_vc1.1_XM_001623187.3	NVE17253	NV2.19134	NV2.19134	HASPIN	Haspin_kinase/
1390	Nvec_vc1.1_XM_001623195.3	NVE17234	NV2.10393	ARP6-like-1	ACTR6	Actin/
1391	Nvec_vc1.1_XM_001623206.3	NVE17239	NV2.10390	ISP2-like-3	CLEC19A	CAP/Lectin_C/SEA/
1392	Nvec_vc1.1_XM_001623211.2	NVE17212	NV2.23625	SH3G3-like-2	SH3GL3	BAR/SH3_9/
1393	Nvec_vc1.1_XM_001623212.2	NVE17215	NV2.23630	NDUS4-like-1	NDUFS4	ETC_C1_NDUFA4/
1394	Nvec_vc1.1_XM_001623217.3	NVE17211	NV2.23624	ARL15-like-1	ARL15	Arf/
1395	Nvec_vc1.1_XM_001623230.3	NVE17182	NV2.23745	AP4A-like-1	NUDT2	NUDIX/
1396	Nvec_vc1.1_XM_001623239.3	NVE17186	NV2.23750	UB2R2-like-1	UBE2R2	UQ_con/
1397	Nvec_vc1.1_XM_001623241.3	NVE17189	NV2.23752	RPRD2-like-1	RPRD2	CID/
1398	Nvec_vc1.1_XM_001623242.3	NVE17190	NV2.23754	NV2.23754	FKRP	LicD/
1399	Nvec_vc1.1_XM_001623270.3	NVE17027	NV2.20985	TSSP-like-9	PRSS16	Peptidase_S28/
1400	Nvec_vc1.1_XM_001623280.3	NVE16772;NVE17005	NV2.25260	TGT-like-1	QTRT1	TGT/
1401	Nvec_vc1.1_XM_001623314.3	NVE16946;NVE19497;NVE25912;NVE5455	NV2.7783;NV2.6398;NV2.2946	ACSF2-like-18;ACSF2-like-14;ACSF2-like-36	ACSF2	AMP-binding/AMP-binding_C/
1402	Nvec_vc1.1_XM_001623315.3	NVE16947	NV2.7785	NTH-like-1	NTHL1	HhH-GPD/HHH/
1403	Nvec_vc1.1_XM_001623326.3	NVE16945	NV2.7782	CANT1-like-1	CANT1	Apyrase/
1404	Nvec_vc1.1_XM_001623327.3	NVE16948	NV2.7786	TENAC-like-1
1405	Nvec_vc1.1_XM_001623328.3	NVE16913;NVE18193	NA	NA	METTL21A	Methyltransf_16/
1406	Nvec_vc1.1_XM_001623329.3	NVE4503	NV2.18380	GALT1-like-17		Glyco_transf_92/
1407	Nvec_vc1.1_XM_001623332.3	NVE16916	NA	NA	ADRB2	7tm_1/
1408	Nvec_vc1.1_XM_001623339.3	NVE16914	NA	NA	RCHY1	zf-CHY/zf-RING_2/
1409	Nvec_vc1.1_XM_001623341.3	NVE16918	NV2.18274	ADRB2-like-1	ASB3	Ank_2/Ank_4/
1410	Nvec_vc1.1_XM_001623347.3	NVE16896	NV2.1826	CSR2B-like-1
1411	Nvec_vc1.1_XM_001623351.3	NVE16887	NV2.1836	GZF1-like-1		zf-C2H2/zf-C2H2/zf-C2H2/zf-C2H2/zf-C2H2/zf-C2H2/
1412	Nvec_vc1.1_XM_001623352.3	NVE16888	NV2.1834	RCL1-like-2	RCL1	RTC/RTC_insert/
1413	Nvec_vc1.1_XM_001623353.3	NVE16890;NVE26222	NV2.1832	UHRF1-like-1	UHRF1	SAD_SRA/
1414	Nvec_vc1.1_XM_001623354.3	NVE16891	NV2.1831	SRSF7-like-1	SRSF7	RRM_1/zf-CCHC/
1415	Nvec_vc1.1_XM_001623357.3	NVE16895	NV2.1827;NV2.1828	NV2.1827;T38B2-like-1
1416	Nvec_vc1.1_XM_001623360.3	NVE16899	NV2.1823	TTC28-like-33		TPR_7/TPR_12/TPR_8/
1417	Nvec_vc1.1_XM_001623361.3	NVE15334;NVE16901	NV2.1768;NV2.1821	KCNAL-like-9;KCND2-like-5	KCND2	BTB_2/Ion_trans/
1418	Nvec_vc1.1_XM_001623370.3	NVE16749	NV2.17084	PCY2-like-2	PCYT2	CTP_transf_like/CTP_transf_like/
1419	Nvec_vc1.1_XM_001623372.3	NVE16751	NV2.17082	RAB24-like-3	RAB24	Ras/
1420	Nvec_vc1.1_XM_001623376.3	NVE3362	NA	NA	HRH2	7tm_1/
1421	Nvec_vc1.1_XM_001623381.3	NVE16747;NVE16748	NV2.17085;NV2.17087	PCY2-like-1;NV2.17087	CDIPT	CDP-OH_P_transf/
1422	Nvec_vc1.1_XM_001623382.3	NVE16757	NV2.17078	FKB1B-like-1	FKBP1B	FKBP_C/
1423	Nvec_vc1.1_XM_001623449.3	NVE14113;NVE16249;NVE16250	NA	NA		Methyltransf_31/
1424	Nvec_vc1.1_XM_001623453.3	NVE10191;NVE16259	NV2.21393	BORE1-like-1		Nbl1_Borealin_N/Borealin/
1425	Nvec_vc1.1_XM_001623457.3	NVE10192;NVE16258	NV2.21391	TM147-like-1	TMEM147	DUF2053/
1426	Nvec_vc1.1_XM_001623462.3	NVE12159;NVE1520;NVE16243;NVE23853;NVE2900	NV2.23327;NV2.9018;NV2.15709;NV2.15710;NV2.15712;NV2.13574;NV2.16647;NV2.16648	NV2.23327;NV2.9018;NV2.15709;NV2.15710;NV2.15712;NV2.13574;NV2.16647;ADB4C-like-13		DUF885/
1427	Nvec_vc1.1_XM_001623467.3	NVE16225	NV2.5463	ZHANG-like-1	CREBZF	bZIP_2/
1428	Nvec_vc1.1_XM_001623468.3	NVE16227	NV2.5465	T53I2-like-1	TP53INP2	DOR/
1429	Nvec_vc1.1_XM_001623474.3	NVE16228	NV2.5467	YSMU-like-1		BtpA/
1430	Nvec_vc1.1_XM_001623475.3	NVE16229	NV2.5468	NECA1-like-1	NECAB1	ABM/
1431	Nvec_vc1.1_XM_001623477.3	NVE16231	NV2.5478	OSGEP-like-1	OSGEP	TsaD/
1432	Nvec_vc1.1_XM_001623495.3	NVE16210	NV2.10550	4EBP1-like-1	EIF4EBP2	eIF_4EBP/
1433	Nvec_vc1.1_XM_001623507.3	NVE16136;NVE16182	NV2.126;NV2.14897	GDIA-like-1;GDIA-like-2	GDI1	GDI/
1434	Nvec_vc1.1_XM_001623521.3	NVE16176	NV2.15301	MESD-like-1	MESD	Mesd/
1435	Nvec_vc1.1_XM_001623523.3	NVE16150	NV2.17273	EPT1-like-1	SELENOI	CDP-OH_P_transf/
1436	Nvec_vc1.1_XM_001623526.3	NVE16153	NV2.17277	ao60	CCDC74B	CCDC92/CCDC74_C/
1437	Nvec_vc1.1_XM_001623532.3	NVE16161	NV2.17283	OGFD2-like-1	OGFOD2
1438	Nvec_vc1.1_XM_001623557.3	NVE16028	NV2.1548	PR38A-like-1	PRPF38A	PRP38/
1439	Nvec_vc1.1_XM_001623562.3	NVE16013	NA	NA	PLSCR1	Scramblase/
1440	Nvec_vc1.1_XM_001623577.3	NVE16000	NV2.21015;NV2.21016	NV2.21015;RN217-like-6	RNF217	IBR/IBR/
1441	Nvec_vc1.1_XM_001623578.3	NVE16001	NV2.21014	KCNKC-like-1	KCNK12	Ion_trans_2/Ion_trans_2/
1442	Nvec_vc1.1_XM_001623587.3	NVE15986	NV2.5550	Noc	ZNF503
1443	Nvec_vc1.1_XM_001623589.3	NVE1593	NV2.22963	PPIE-like-1	PPIF	Pro_isomerase/
1444	Nvec_vc1.1_XM_001623597.3	NVE15962;NVE15967	NV2.16784	TMED-like-1	TMED2	EMP24_GP25L/
1445	Nvec_vc1.1_XM_001623600.3	NVE15970	NV2.16803	NV2.16803
1446	Nvec_vc1.1_XM_001623602.3	NVE15976	NV2.16810	NV2.16810
1447	Nvec_vc1.1_XM_001623609.3	NVE15968	NV2.16790	TTD14-like-1		AAA_28/
1448	Nvec_vc1.1_XM_001623615.3	NVE10346	NV2.22119;NV2.22120	NV2.22119;TSSK2-like-1
1449	Nvec_vc1.1_XM_001623622.3	NVE15942	NV2.19683	YIPF4-like-1	YIPF4	Yip1/
1450	Nvec_vc1.1_XM_001623641.3	NVE15932	NV2.19470	GEMI6-like-1	GEMIN6	Gemin6/
1451	Nvec_vc1.1_XM_001623646.3	NVE15926	NV2.19478	PCS2-like-2		Phytochelatin/
1452	Nvec_vc1.1_XM_001623648.3	NVE15929;NVE20076	NV2.19474;NV2.25537	CDA1-like-1;CDA1-like-2		Polysacc_deac_1/
1453	Nvec_vc1.1_XM_001623649.3	NVE15935	NV2.19467	LBR-like-1	LBR	DUF1325/ERG4_ERG24/
1454	Nvec_vc1.1_XM_001623655.3	NVE15890	NV2.8512	ZC4H2-like-1	ZC4H2	zf-C4H2/zf-C4H2/
1455	Nvec_vc1.1_XM_001623656.3	NVE15892	NV2.8514	KN14E-like-1	KIFC3	Kinesin/
1456	Nvec_vc1.1_XM_001623662.3	NVE15752	NV2.23137;NV2.23138	FA81A-like-1;LONM-like-1	FAM81A
1457	Nvec_vc1.1_XM_001623674.3	NVE15722	NV2.24295	AL7A1-like-1	NUDT15	NUDIX/
1458	Nvec_vc1.1_XM_001623685.3	NVE15735	NV2.24312	RGM	RGMB	RGM_N/RGM_C/
1459	Nvec_vc1.1_XM_001623696.3	NVE15712	NV2.3049	LRC51-like-1	LRTOMT	LRR_9/
1460	Nvec_vc1.1_XM_001623703.3	NVE15713	NV2.3048	NIPA2-like-1	NIPA2	Mg_trans_NIPA/
1461	Nvec_vc1.1_XM_001623710.2	NVE15677	NV2.24053	COX5A-like-1	COX5A	COX5A/
1462	Nvec_vc1.1_XM_001623712.3	NVE15683	NV2.24048	NV2.24048		Sulfotransfer_3/
1463	Nvec_vc1.1_XM_001623716.3	NVE15668	NV2.24061	NV2.24061	H3_3B	Histone/
1464	Nvec_vc1.1_XM_001623724.3	NVE15687	NV2.24044	NV2.24044
1465	Nvec_vc1.1_XM_001623728.3	NVE15648;NVE18806	NV2.9656	AOAH-like-1	AOAH	Lipase_GDSL/
1466	Nvec_vc1.1_XM_001623731.3	NVE15652	NV2.9648	MFSD6-like-16	MFSD6	MFS_1_like/
1467	Nvec_vc1.1_XM_001623732.3	NVE15649	NV2.9653;NV2.9655	NV2.9653;GAPR1-like-83	GLIPR2	CAP/
1468	Nvec_vc1.1_XM_001623734.3	NVE15654	NV2.9646	SIR1-like-1	SIRT1	SIR2/
1469	Nvec_vc1.1_XM_001623751.3	NVE12177;NVE15643	NV2.23304;NV2.24290	HINT2-like-4;HINT1-like-1	HINT1	HIT/
1470	Nvec_vc1.1_XM_001623752.3	NVE15603	NV2.17813	HRH2-like-1	HRH2	7tm_1/
1471	Nvec_vc1.1_XM_001623753.3	NVE15608	NV2.17808	KLKB1-like-10	KLKB1	ShK/ShK/Trypsin/
1472	Nvec_vc1.1_XM_001623754.3	NVE15610	NV2.17806	VGLU2-like-17	SLC17A6	MFS_1/
1473	Nvec_vc1.1_XM_001623755.3	NVE15614	NV2.17801	AMPL-like-1	LAP3	Peptidase_M17_N/Peptidase_M17/
1474	Nvec_vc1.1_XM_001623756.3	NVE15616	NV2.17799	PAI2B-like-1	PAIP2	PAM2/
1475	Nvec_vc1.1_XM_001623759.3	NVE15620	NV2.17795	RPIA-like-1	HRH2	7tm_1/
1476	Nvec_vc1.1_XM_001623762.3	NVE15609	NV2.17807	VGLU3-like-6	SLC17A8	MFS_1/
1477	Nvec_vc1.1_XM_001623763.3	NVE15611	NV2.17805	MAEA-like-1	MAEA	CLTH/
1478	Nvec_vc1.1_XM_001623766.3	NVE12535	NV2.5684;NV2.5685	NV2.5684;MTR1B-like-4	GPR26	7tm_1/
1479	Nvec_vc1.1_XM_001623768.3	NVE15621	NV2.17793	PPT2A-like-1	PPT2	Palm_thioest/
1480	Nvec_vc1.1_XM_001623772.3	NVE15590	NV2.9429	RISC-like-2	SCPEP1	Peptidase_S10/
1481	Nvec_vc1.1_XM_001623796.3	NVE15550	NV2.9678	SY65-like-1	SYT1	C2/C2/
1482	Nvec_vc1.1_XM_001623797.3	NVE15551	NV2.9676	SYT6-like-2	SYT6	C2/C2/
1483	Nvec_vc1.1_XM_001623799.3	NVE15557;NVE15558	NV2.9667	RM23-like-1	AC004556.3	Ribosomal_L23/
1484	Nvec_vc1.1_XM_001623803.3	NVE15401	NV2.21202	NV2.21202		GPP34/
1485	Nvec_vc1.1_XM_001623816.3	NVE15381	NV2.5935	RPC10-like-1	POLR3K	RNA_POL_M_15KD/TFIIS_C/
1486	Nvec_vc1.1_XM_001623817.3	NVE15382;NVE7912	NV2.5936;NV2.21346	GRM7-like-1;GRM3-like-6	GRM2	ANF_receptor/7tm_3/
1487	Nvec_vc1.1_XM_001623818.3	NVE879	NV2.9711	KCNAS-like-7	KCNA4	BTB_2/Ion_trans/
1488	Nvec_vc1.1_XM_001623819.3	NVE15385	NV2.5941	G2E3-like-1	G2E3	zf-HC5HC2H/
1489	Nvec_vc1.1_XM_001623828.3	NVE11584;NVE15384;NVE16942;NVE21809;NVE25071	NV2.7828;NV2.5939;NV2.19491	AGRE2-like-1;FBN1-like-12;FBN1-like-17	ACAN	Kazal_2/Lectin_C/EGF_CA/EGF_3/EGF_CA/EGF_CA/
1490	Nvec_vc1.1_XM_001623829.3	NVE15386	NV2.5942;NV2.5943	HPCD-like-1;NV2.5943	ECHS1	ECH_1/
1491	Nvec_vc1.1_XM_001623842.3	NVE15346	NA	NA	SMYD4	SET/zf-MYND/
1492	Nvec_vc1.1_XM_001623854.3	NVE10064;NVE15337	NV2.1769	PTTG-like-2.1
1493	Nvec_vc1.1_XM_001623856.3	NVE15323	NV2.1758	MPCP-like-1	SLC25A3	Mito_carr/Mito_carr/Mito_carr/
1494	Nvec_vc1.1_XM_001623858.3	NVE15339	NV2.1771	VIAAT-like-10	SLC32A1	Aa_trans/
1495	Nvec_vc1.1_XM_001623874.3	NVE15295	NV2.4758	ECI2-like-2	ECI2	ACBP/ECH_1/
1496	Nvec_vc1.1_XM_001623880.3	NVE15294	NV2.4759	NEUL2-like-1	NEURL2	Neuralized/SOCS_box/
1497	Nvec_vc1.1_XM_001623881.3	NVE15296	NV2.4757	ECI2-like-1	CDYL2	Chromo/ECH_1/
1498	Nvec_vc1.1_XM_001623891.3	NVE15244;NVE15247	NV2.24654;NV2.24658	CD27-like-7;CFDP2-like-4
1499	Nvec_vc1.1_XM_001623893.3	NVE15250;NVE15251	NV2.24661	MCFS-like-1	SLC25A2	Mito_carr/Mito_carr/
1500	Nvec_vc1.1_XM_001623914.3	NVE9514	NV2.18250	ZDH16-like-4	ZDHHC24	DHHC/
1501	Nvec_vc1.1_XM_001623930.3	NVE15120	NV2.2619	NV2.2619
1502	Nvec_vc1.1_XM_001623940.3	NVE15107	NV2.9418	ADA1B-like-8	ADRA1B	7tm_1/
1503	Nvec_vc1.1_XM_001623946.3	NVE15108	NV2.9419	ADA1B-like-12	PROP1	Homeodomain/
1504	Nvec_vc1.1_XM_001623953.3	NVE15086	NV2.8683;NV2.8685;NV2.8686;NV2.8687;NV2.8688	RMI1-like-1;NV2.8685;RMI1-like-12;FAM3B-like-4;RMI1-like-11	DNAJB5	DnaJ/DnaJ_C/
1505	Nvec_vc1.1_XM_001623954.3	NVE15088	NV2.8691;NV2.8692	NV2.8691;CLIC3-like-1	CLIC2	GST_C/
1506	Nvec_vc1.1_XM_001623976.3	NVE15077	NV2.8178	ATGA1-like-1	ATG101	ATG101/
1507	Nvec_vc1.1_XM_001623988.3	NVE15056	NV2.21172	NAA50-like-1	NAA50	Acetyltransf_1/
1508	Nvec_vc1.1_XM_001623998.3	NVE15027	NV2.16667	VP37B-like-1	VPS37B	Mod_r/
1509	Nvec_vc1.1_XM_001624004.3	NVE15038;NVE15040	NV2.16680	PESC-like-1	PES1	Pescadillo_N/BRCT_2/
1510	Nvec_vc1.1_XM_001624005.3	NVE15042;NVE5314	NV2.16682	GOSR1-like-1	GOSR1	V-SNARE_C/
1511	Nvec_vc1.1_XM_001624006.3	NVE15017	NV2.16655	CBPD-like-14	CPD	Peptidase_M14/CarboxypepD_reg/
1512	Nvec_vc1.1_XM_001624011.3	NVE15043	NV2.16683	RNF43	ZNRF3	ZNRF_3_ecto/zf-RING_2/
1513	Nvec_vc1.1_XM_001624012.3	NVE15003;NVE24666	NV2.24215	SCAM2-like-1	SCAMP2	SCAMP/
1514	Nvec_vc1.1_XM_001624013.3	NVE13818;NVE15005	NV2.13028;NV2.24213;NV2.24217	NV2.13028;AMRP-like-1;AMRP-like-2	LRPAP1	Alpha-2-MRAP_N/Alpha-2-MRAP_C/Alpha-2-MRAP_C/
1515	Nvec_vc1.1_XM_001624018.3	NVE15009	NA	NA		Amino_oxidase/DUF3431/
1516	Nvec_vc1.1_XM_001624023.3	NVE13819;NVE15004	NV2.24216	SO4A1-like-14	SLCO4C1	OATP/Kazal_2/
1517	Nvec_vc1.1_XM_001624024.3	NVE15007	NV2.24219	UTP15-like-1	UTP15	WD40/WD40/WD40/WD40/UTP15_C/
1518	Nvec_vc1.1_XM_001624030.3	NVE14966	NV2.13725	IVD-like-1	IVD	Acyl-CoA_dh_N/Acyl-CoA_dh_M/Acyl-CoA_dh_1/
1519	Nvec_vc1.1_XM_001624032.3	NVE14980;NVE3549	NV2.13739	GID8-like-1	MRPL13	Ribosomal_L13/
1520	Nvec_vc1.1_XM_001624041.3	NVE14978	NV2.13737	PHF13-like-1	PHF13	PHD_2/
1521	Nvec_vc1.1_XM_001624043.3	NVE14981;NVE23266	NV2.13740	GID8-like-4	GID8	LisH/CLTH/
1522	Nvec_vc1.1_XM_001624046.3	NVE14987	NV2.13744	FoxO1-like	FOXO3	Forkhead/
1523	Nvec_vc1.1_XM_001624047.3	NVE14988	NV2.13745	VMPA-like-1	TLL1	Astacin/ShK/ShK/
1524	Nvec_vc1.1_XM_001624050.3	NVE14956;NVE18609	NV2.22791	GPT-like-1	DPAGT1	Glycos_transf_4/
1525	Nvec_vc1.1_XM_001624063.3	NVE14817	NV2.15393	UBE2W-like-1	UBE2W	UQ_con/
1526	Nvec_vc1.1_XM_001624066.3	NVE14825	NV2.15387	MOS-like-2	MOS	Pkinase/
1527	Nvec_vc1.1_XM_001624067.3	NVE14826	NV2.15386	PARI-like-1	PARPBP
1528	Nvec_vc1.1_XM_001624068.3	NVE14827	NV2.15385	S35B3-like-1	SLC35B3	UAA/
1529	Nvec_vc1.1_XM_001624069.3	NVE14829	NV2.15383	FMO5-like-9	FMO5	FMO-like/
1530	Nvec_vc1.1_XM_001624070.3	NVE14830	NV2.15382	AFG1L-like-1	AFG1L	AFG1_ATPase/
1531	Nvec_vc1.1_XM_001624077.3	NVE14823;NVE14824	NV2.15388	NV2.15388		zf-CCCH_4/
1532	Nvec_vc1.1_XM_001624078.3	NVE14828	NV2.15384	SHPK-like-1	AC027796.3	FGGY_N/
1533	Nvec_vc1.1_XM_001624091.3	NVE11006;NVE14795	NV2.10272;NV2.10273	NV2.10272;DZIP3-like-2		Tropomyosin/
1534	Nvec_vc1.1_XM_001624096.3	NVE14759	NV2.23850	TM163-like-5	TMEM163	Cation_efflux/
1535	Nvec_vc1.1_XM_001624105.3	NVE14762	NV2.23847	REEP5-like-4	REEP5	TB2_DP1_HVA22/
1536	Nvec_vc1.1_XM_001624106.3	NVE14764	NV2.23845	PRCC-like-1	PRCC	PRCC/
1537	Nvec_vc1.1_XM_001624108.3	NVE14729	NV2.19570	MED17-like-1	MED17	Med17/
1538	Nvec_vc1.1_XM_001624115.3	NVE14740	NV2.19584	AA2BR-like-15	GPR12	7tm_1/
1539	Nvec_vc1.1_XM_001624117.3	NVE14745	NV2.19590;NV2.19591	NV2.19590;GFRP-like-1	GCHFR	GFRP/
1540	Nvec_vc1.1_XM_001624118.3	NVE14747	NV2.19593;NV2.19594	G6PC2-like-1;LYRM7-like-1	G6PC2	PAP2/
1541	Nvec_vc1.1_XM_001624126.3	NVE14731;NVE25848	NV2.19573	RBM25-like-1	RBM25	RRM_1/PWI/
1542	Nvec_vc1.1_XM_001624127.3	NVE14732	NV2.19575	MED29-like-2		Med29/
1543	Nvec_vc1.1_XM_001624129.3	NVE14744	NV2.19589	RMD2-like-1	RMDN3
1544	Nvec_vc1.1_XM_001624130.3	NVE14746	NV2.19592	DJC17-like-1	DNAJC17	DnaJ/RRM_1/
1545	Nvec_vc1.1_XM_001624131.3	NVE14750	NV2.19596	TSNAX-like-1	TSNAX	Translin/
1546	Nvec_vc1.1_XM_001624151.3	NVE14699	NV2.22849;NV2.22850	NV2.22849;DYHC-like-2
1547	Nvec_vc1.1_XM_001624185.3	NVE14644;NVE14645	NV2.23442;NV2.21413	EPM2A-like-1;RET-like-1	EPM2A	CBM_20/DSPc/
1548	Nvec_vc1.1_XM_001624190.3	NVE14647	NV2.23438	PIAS1-like-1	PIAS2	PINIT/zf-MIZ/
1549	Nvec_vc1.1_XM_001624193.2	NVE22267	NA	NA	HRH2	7tm_1/
1550	Nvec_vc1.1_XM_001624213.3	NVE14505;NVE5313	NV2.9176	IKBP1-like-1	IRAK1BP1	SIMPL/
1551	Nvec_vc1.1_XM_001624216.3	NVE14511	NV2.9171	S35F1-like-1	SLC35F1	SLC35F/
1552	Nvec_vc1.1_XM_001624217.3	NVE14512	NV2.9169	NV2.9169
1553	Nvec_vc1.1_XM_001624218.3	NVE14515	NV2.9165	MFGM-like-21	MFGE8	F5_F8_type_C/
1554	Nvec_vc1.1_XM_001624219.3	NVE828	NA	NA
1555	Nvec_vc1.1_XM_001624221.3	NVE14496	NV2.9188	MSTO1-like-1	MSTO1	Misat_Tub_SegII/Tubulin_3/
1556	Nvec_vc1.1_XM_001624222.3	NVE14498	NV2.9186	LICH-like-4	LIPA	Abhydro_lipase/
1557	Nvec_vc1.1_XM_001624224.3	NVE14504	NV2.9177	PEX16-like-1	PEX16	Pex16/
1558	Nvec_vc1.1_XM_001624225.3	NVE14506;NVE14508	NV2.9175	JAGN1-like-1	JAGN1	Jagunal/
1559	Nvec_vc1.1_XM_001624233.3	NVE14482	NV2.13491	FICD-like-1	FICD	TPR_14/Fic/
1560	Nvec_vc1.1_XM_001624235.3	NVE14488	NV2.24932	SCMC2-like-1	SLC25A25	EF-hand_7/EF-hand_7/Mito_carr/Mito_carr/Mito_carr/
1561	Nvec_vc1.1_XM_001624237.3	NVE14473;NVE6729	NV2.13484	PKHM3-like-1	PLEKHM3	RUN/zf-RING_9/
1562	Nvec_vc1.1_XM_001624244.3	NVE14447;NVE5254	NA;NV2.10486;NV2.10489;NV2.10490;NV2.10491;NV2.10492;NV2.10494;NV2.10495	NA;NV2.10486;NV2.10489;NV2.10490;NV2.10491;NV2.10492;NV2.10494;NV2.10495	KCTD21	BTB_2/
1563	Nvec_vc1.1_XM_001624245.3	NVE14452	NV2.10499	TRI59-like-2	AC079594.2	zf-RING_UBOX/
1564	Nvec_vc1.1_XM_001624248.3	NVE14458	NV2.10505	FBXW7-like-4	FBXW7	F-box-like/WD40/WD40/WD40/WD40/WD40/WD40/
1565	Nvec_vc1.1_XM_001624261.3	NVE14417	NV2.22019	EBPL-like-1	EBPL	EBP/
1566	Nvec_vc1.1_XM_001624265.3	NVE14420;NVE25523	NV2.22013	PARL-like-1	PARL	Rhomboid/
1567	Nvec_vc1.1_XM_001624272.3	NVE14413	NV2.22024	NV2.22024
1568	Nvec_vc1.1_XM_001624273.3	NVE14414	NV2.22022	LRC58-like-1	LRRC58	LRR_8/LRR_8/
1569	Nvec_vc1.1_XM_001624274.3	NVE14422	NV2.22011	RBP2A-like-5
1570	Nvec_vc1.1_XM_001624279.3	NVE14401	NV2.6054	ORC5-like-1	ORC5	AAA_16/ORC5_C/
1571	Nvec_vc1.1_XM_001624280.3	NVE14402;NVE20781;NVE20782	NV2.6054;NV2.6055;NV2.14961	ORC5-like-1;CP46A-like-1;CP46A-like-6	CYP46A1	p450/
1572	Nvec_vc1.1_XM_001624281.3	NVE14404	NV2.6057	STML1-like-1	STOML1	Band_7/SCP2/
1573	Nvec_vc1.1_XM_001624283.3	NVE14390	NV2.6039	NLGNX-like-11	NLGN4X	COesterase/
1574	Nvec_vc1.1_XM_001624290.3	NVE14400	NV2.6053	CP46A-like-11	CYP46A1	p450/
1575	Nvec_vc1.1_XM_001624294.3	NVE14371;NVE14372	NV2.9403;NV2.9404;NV2.9405	LCA5-like-1;NV2.9404;PCNT-like-1	LCA5	Lebercilin/
1576	Nvec_vc1.1_XM_001624299.3	NVE14373	NV2.9402	MSHR-like-1	CNR1	7tm_1/
1577	Nvec_vc1.1_XM_001624300.3	NVE14374	NV2.9398	NV2.9398	GET1	CHD5/
1578	Nvec_vc1.1_XM_001624307.3	NVE14362	NV2.19701	FRIS-like-6	FTH1	Ferritin/
1579	Nvec_vc1.1_XM_001624311.3	NVE14352	NV2.19714	FACE2-like-1	RCE1	CPBP/
1580	Nvec_vc1.1_XM_001624327.3	NVE14339	NV2.6394	ECHD3-like-1	ECHDC3	ECH_1/
1581	Nvec_vc1.1_XM_001624345.3	NVE14157	NV2.23130	AAPC-like-1		Aldose_epim/
1582	Nvec_vc1.1_XM_001624369.3	NVE14117	NV2.21373	ACSF2-like-17	ACSF2	AMP-binding/AMP-binding_C/
1583	Nvec_vc1.1_XM_001624370.3	NVE14118	NV2.21372	AT1B1-like-1	ATP1B1	Na_K-ATPase/
1584	Nvec_vc1.1_XM_001624373.3	NVE14121	NV2.21371	NV2.21371		zf-MYND/
1585	Nvec_vc1.1_XM_001624384.3	NVE14075	NV2.17470	TL5A-like-1	FGL2	TSP_1/Fibrinogen_C/
1586	Nvec_vc1.1_XM_001624386.3	NVE14084	NV2.17477	NV2.17477		CMD/
1587	Nvec_vc1.1_XM_001624387.3	NVE14086	NV2.17480	RERG-like-30	RERG	Ras/
1588	Nvec_vc1.1_XM_001624388.3	NVE14090	NV2.17485	SPCS-like-1	SEPSECS	SepSecS/
1589	Nvec_vc1.1_XM_001624394.3	NVE14074	NV2.17469	GOG7B-like-1	GOLGA7B	Erf4/
1590	Nvec_vc1.1_XM_001624398.3	NVE14083	NV2.17476	ARL3-like-1	ARL3	Arf/
1591	Nvec_vc1.1_XM_001624401.3	NVE14089	NV2.17484	PWP2A-like-1	PWWP2A	PWWP/
1592	Nvec_vc1.1_XM_001624421.3	NVE14035	NV2.20176	NAA40-like-1	NAA40	Acetyltransf_1/
1593	Nvec_vc1.1_XM_001624427.2	NVE14027	NA	NA	HCRTR2	7tm_1/
1594	Nvec_vc1.1_XM_001624429.3	NVE14031	NV2.20167	VMA5A-like-9	VWA5A	VIT/VWA_3/
1595	Nvec_vc1.1_XM_001624431.3	NVE14033	NV2.20174	SNAB-like-1	NAPB	SNAP/
1596	Nvec_vc1.1_XM_001624432.3	NVE14036;NVE22347	NV2.20178	PURA2-like-1	ADSS2	Adenylsucc_synt/
1597	Nvec_vc1.1_XM_001624440.3	NVE705	NV2.15823	HEBP2-like-2		SOUL/
1598	Nvec_vc1.1_XM_001624450.3	NVE14016;NVE4076	NV2.15337	NSRP1-like-1	NSRP1	DUF2040/
1599	Nvec_vc1.1_XM_001624451.3	NVE14017	NV2.15339	NV2.15339
1600	Nvec_vc1.1_XM_001624453.3	NVE13658;NVE13992	NV2.9345;NV2.23778	UBC-like-1;UBC-like-2	UBC	ubiquitin/ubiquitin/ubiquitin/ubiquitin/ubiquitin/ubiquitin/ubiquitin/
1601	Nvec_vc1.1_XM_001624458.3	NVE1857	NV2.5962	SVEP1-like-46	NPTX1	PAN_1/EGF_3/Laminin_G_3/
1602	Nvec_vc1.1_XM_001624460.3	NVE13993	NV2.23780	HACD3-like-1	HACD3	CS/PTPLA/
1603	Nvec_vc1.1_XM_001624464.3	NVE13995	NV2.23785	Mex3b	MEX3B	KH_1/KH_1/zf-C3HC4_3/
1604	Nvec_vc1.1_XM_001624472.3	NVE13826;NVE13846;NVE16207;NVE7408;NVE7414	NV2.10135;NV2.5969;NV2.10553;NA;NV2.10583	DZIP3-like-3;DZIP3-like-18;NLRC3-like-6;NA;NV2.10583	DZIP3	HEPN_DZIP3/NACHT/
1605	Nvec_vc1.1_XM_001624473.3	NVE12966;NVE13827	NV2.12232;NV2.10136	DAN4-like-1;BTN1-like-20	CLN3	CLN3/
1606	Nvec_vc1.1_XM_001624474.3	NVE13828	NV2.10136;NV2.10137	BTN1-like-20;FSTL4-like-1	FSTL5	Kazal_2/
1607	Nvec_vc1.1_XM_001624477.3	NVE13832	NA	NA	TACR3	7tm_1/
1608	Nvec_vc1.1_XM_001624480.3	NVE13794	NV2.8607	SYYC-like-1	YARS1	tRNA-synt_1b/tRNA_bind/
1609	Nvec_vc1.1_XM_001624482.3	NVE13799	NV2.8618	COCA1-like-18	COL12A1	VWA/
1610	Nvec_vc1.1_XM_001624509.3	NVE13787	NV2.4849	SP16H-like-1	SUPT16H	FACT-Spt16_Nlob/Peptidase_M24/SPT16/Rtt106/
1611	Nvec_vc1.1_XM_001624511.3	NVE13769	NV2.4828	ANR60-like-1	ANKRD60	Ank_2/DUF4207/
1612	Nvec_vc1.1_XM_001624515.3	NVE13783	NV2.4845	CH082-like-1	C8orf82	DUF4505/
1613	Nvec_vc1.1_XM_001624543.3	NVE13749;NVE17508	NV2.19129	NDRG3-like-4	NDRG3	Ndr/
1614	Nvec_vc1.1_XM_001624546.3	NVE13746;NVE19150	NV2.19123	FGD2-like-1	FGD2	RhoGEF/PH/
1615	Nvec_vc1.1_XM_001624548.3	NVE13709	NV2.24251	NR2CA-like-1	NR2C2AP
1616	Nvec_vc1.1_XM_001624555.3	NVE13718	NV2.481	R113A-like-1	RNF113A	zf-CCCH/zf-C3HC4_3/
1617	Nvec_vc1.1_XM_001624560.3	NVE13723	NV2.24239	PAX3B-like-1	PAX3	PAX/Homeodomain/
1618	Nvec_vc1.1_XM_001624561.3	NVE13724	NV2.24238	NDUA6-like-1	NDUFA6	Complex1_LYR/
1619	Nvec_vc1.1_XM_001624564.3	NVE5032	NV2.24094	5HT1B-like-11	HTR1D	7tm_1/
1620	Nvec_vc1.1_XM_001624567.3	NVE13708	NV2.24252	SIR6-like-1	SIRT6	SIR2/SIR2/
1621	Nvec_vc1.1_XM_001624568.3	NVE13711	NV2.24248	LSM6-like-1	LSM6	LSM/
1622	Nvec_vc1.1_XM_001624576.3	NVE13726	NV2.24233	DBR1-like-1	DBR1	DBR1/
1623	Nvec_vc1.1_XM_001624579.3	NVE13682	NV2.5355	PFD4-like-1	PFDN4	Prefoldin_2/
1624	Nvec_vc1.1_XM_001624581.3	NVE12994;NVE13687;NVE21170;NVE7299	NV2.12274;NV2.5360;NV2.4121;NV2.4790	DHX8-like-1;DHX33-like-1;DHX16-like-1;PRP16-like-1	DHX33	DEAD/Helicase_C/HA2/OB_NTP_bind/
1625	Nvec_vc1.1_XM_001624583.3	NVE13690	NV2.5364	WWOX-like-4	WWOX	WW/WW/adh_short/
1626	Nvec_vc1.1_XM_001624584.3	NVE13696	NV2.5371	MOT10-like-10	SLC16A10	MFS_1/
1627	Nvec_vc1.1_XM_001624585.3	NVE13697	NV2.5372	CBX3-like-1	CDYL2	Chromo/
1628	Nvec_vc1.1_XM_001624589.3	NVE13686	NV2.5359	COQ9-like-1	COQ9	COQ9/
1629	Nvec_vc1.1_XM_001624590.3	NVE13688	NV2.5362	GNAO-like-1	GNAO1	G-alpha/
1630	Nvec_vc1.1_XM_001624592.3	NVE6930	NV2.20105	MC4R-like-1	ADRA1B	7tm_1/
1631	Nvec_vc1.1_XM_001624594.3	NVE13694;NVE5925	NV2.5369	NFS1-like-1	NFS1	Aminotran_5/
1632	Nvec_vc1.1_XM_001624597.3	NVE13658	NV2.9345	UBC-like-1	UBC	ubiquitin/ubiquitin/ubiquitin/ubiquitin/ubiquitin/ubiquitin/
1633	Nvec_vc1.1_XM_001624599.3	NVE13667;NVE22775	NV2.9355;NA	RL24-like-1;NA	RPL24	Ribosomal_L24e/
1634	Nvec_vc1.1_XM_001624600.3	NVE12291	NA	NA	RPL24	Ribosomal_L24e/
1635	Nvec_vc1.1_XM_001624603.3	NVE12291	NA	NA	RPL24	Ribosomal_L24e/
1636	Nvec_vc1.1_XM_001624609.3	NVE1080	NV2.528	HDAC3-like-1	HDAC8	Hist_deacetyl/
1637	Nvec_vc1.1_XM_001624612.3	NVE13665	NV2.9350	CP1A1-like-11	CYP1B1	p450/
1638	Nvec_vc1.1_XM_001624618.3	NVE12292;NVE12809;NVE13668;NVE13670;NVE13671;NVE14341;NVE17963;NVE22776;NVE25847	NV2.9371;NV2.9363	TRI26-like-2;TRI45-like-13	TRIM45	zf-RING_UBOX/zf-B_box/zf-B_box/TLD/
1639	Nvec_vc1.1_XM_001624633.3	NVE13638;NVE23716	NV2.8140;NV2.9757;NV2.9758	NV2.8140;NV2.9757;NV2.9758
1640	Nvec_vc1.1_XM_001624653.3	NVE13447	NV2.6548	RL11-like-1	RPL11	Ribosomal_L5/Ribosomal_L5_C/
1641	Nvec_vc1.1_XM_001624655.3	NVE13463	NV2.6568	KCNA2-like-5	KCNA1	BTB_2/Ion_trans/
1642	Nvec_vc1.1_XM_001624665.3	NVE13455;NVE19963	NV2.6554;NV2.5801	GTR8-like-3;GTR8-like-2	SLC2A8	Sugar_tr/
1643	Nvec_vc1.1_XM_001624680.3	NVE13410;NVE24081	NA;NV2.7200	NA;TMC7-like-2	TMC7	TMC/
1644	Nvec_vc1.1_XM_001624682.3	NVE13414;NVE13415	NV2.18658	RECQ1-like-1	RECQL	DEAD/Helicase_C/RecQ_Zn_bind/
1645	Nvec_vc1.1_XM_001624684.3	NVE13419	NV2.18651	HPSE-like-4	HPSE	Glyco_hydro_79n/
1646	Nvec_vc1.1_XM_001624686.3	NVE13422	NV2.18645	FXL20-like-4	FBXL4	LRR_6/LRR_6/LRR_6/
1647	Nvec_vc1.1_XM_001624688.3	NVE13427	NV2.18635	CALUB-like-1	CALU	EF-hand_5/EF-hand_5/EF-hand_5/
1648	Nvec_vc1.1_XM_001624689.3	NVE13431	NV2.18631	FOXJ3-like-6	FOXJ3	Forkhead/
1649	Nvec_vc1.1_XM_001624696.3	NVE13417	NV2.18655;NV2.18656	NV2.18655;BIRC5-like-1	BIRC5	BIR/
1650	Nvec_vc1.1_XM_001624698.3	NVE13423	NV2.18644	ALLC-like-1	ALLC	Allantoicase/Allantoicase/
1651	Nvec_vc1.1_XM_001624700.3	NVE13425	NV2.18639	WTR25-like-2		EamA/EamA/
1652	Nvec_vc1.1_XM_001624701.3	NVE13426	NV2.18636;NV2.18637	NV2.18636;FNBP4-like-1	FNBP4	WW/WW/
1653	Nvec_vc1.1_XM_001624702.3	NVE13428	NV2.18634	1A1L1-like-1	ACCSL	Aminotran_1_2/
1654	Nvec_vc1.1_XM_001624703.3	NVE13429	NV2.18633	RT07-like-1	MRPS7	Ribosomal_S7/
1655	Nvec_vc1.1_XM_001624704.3	NVE13430	NV2.18632	TM7S3-like-1	TM7SF3	DUF4203/
1656	Nvec_vc1.1_XM_001624706.3	NVE13425	NV2.18639	WTR25-like-2		EamA/EamA/
1657	Nvec_vc1.1_XM_001624707.3	NVE13436	NV2.18624	VPS9A-like-1	RIN3	VPS9/
1658	Nvec_vc1.1_XM_001624710.3	NVE13386	NV2.21731	NV2.21731
1659	Nvec_vc1.1_XM_001624711.3	NVE13388	NV2.21733	EFHC2-like-1	EFHC2	DUF1126/DUF1126/DUF1126/
1660	Nvec_vc1.1_XM_001624716.3	NVE13400	NV2.21749	SoxB2(Sox1)	SOX14	HMG_box/SOXp/
1661	Nvec_vc1.1_XM_001624724.3	NVE13390	NV2.21736	TBCEL-like-1	TBCEL	LRR_9/
1662	Nvec_vc1.1_XM_001624731.3	NVE13367	NV2.22857	COMDA-like-1	COMMD10	COMM_domain/
1663	Nvec_vc1.1_XM_001624752.2	NVE13346	NV2.22728	TCTP-like-1		TCTP/
1664	Nvec_vc1.1_XM_001624755.3	NVE13351	NV2.22723	FUD1B-like-1	FUNDC1	FUN14/
1665	Nvec_vc1.1_XM_001624759.3	NVE13341	NV2.22733	ARSB-like-18	ARSB	Sulfatase/
1666	Nvec_vc1.1_XM_001624760.3	NVE13342;NVE13343;NVE502	NV2.22731;NV2.22732;NA	NPY2R-like-2;NV2.22732;NA	BRS3	7tm_1/
1667	Nvec_vc1.1_XM_001624764.3	NVE1128;NVE13350	NV2.22724	IFT81-like-1	IFT81	IFT81_CH/
1668	Nvec_vc1.1_XM_001624768.3	NVE13424	NV2.18639	WTR25-like-2	ANKRD33B	Ank_2/
1669	Nvec_vc1.1_XM_001624769.3	NVE13308	NV2.7627;NV2.7628	NV2.7627;NV2.7628
1670	Nvec_vc1.1_XM_001624780.3	NVE13304	NV2.7633	CWC2-like-6	RBM22	Torus/RRM_1/
1671	Nvec_vc1.1_XM_001624786.3	NVE13313	NV2.7615;NV2.7616	UBP36-like-2;UBP36-like-22	USP36	UCH/
1672	Nvec_vc1.1_XM_001624795.3	NVE13281;NVE25741	NV2.25229	NV2.25229	CASP2	CARD/Death/
1673	Nvec_vc1.1_XM_001624798.3	NVE13269	NV2.25244	TAA7C-like-1	HRH2	7tm_1/
1674	Nvec_vc1.1_XM_001624802.3	NVE13280	NV2.25230;NV2.25231	PIGC-like-1;CELR2-like-11	PIGC	GPI2/
1675	Nvec_vc1.1_XM_001624803.3	NVE13282;NVE1573;NVE16776;NVE2805	NV2.25228;NV2.7803;NA;NV2.24955	NV2.25228;RTJK-like-99;NA;FOLC-like-1
1676	Nvec_vc1.1_XM_001624805.3	NVE13227	NV2.2215	FGF16-like-2	FGF9	FGF/
1677	Nvec_vc1.1_XM_001624807.3	NVE13235	NV2.2203	RT25-like-1	MRPS25	L51_S25_CI-B8/
1678	Nvec_vc1.1_XM_001624808.3	NVE13237	NV2.2201	GEMI2-like-1	GEMIN2	SIP1/
1679	Nvec_vc1.1_XM_001624824.3	NVE13236	NV2.2202	ARM10-like-1	ARMCX1	Arm_2/
1680	Nvec_vc1.1_XM_001624834.3	NVE13201	NV2.17293	RIPA-like-1	RPAIN	RPA_interact_N/RPA_interact_M/RPA_interact_C/
1681	Nvec_vc1.1_XM_001624843.3	NVE13217;NVE9209	NV2.17313	TCEA2-like-1	TCEA2	Med26/TFIIS_M/TFIIS_C/
1682	Nvec_vc1.1_XM_001624849.3	NVE13214;NVE21928	NV2.17306	MOT10-like-31	SLC16A10	MFS_1/
1683	Nvec_vc1.1_XM_001624859.3	NVE12804	NV2.9378	APC4-like-1	ANAPC4	ANAPC4_WD40/ANAPC4/
1684	Nvec_vc1.1_XM_001624860.3	NVE12805	NV2.9377	DHSO-like-1	SORD	ADH_N/ADH_zinc_N/
1685	Nvec_vc1.1_XM_001624875.3	NVE12790	NV2.23006	GA2PE-like-1	GAS2	CH/GAS2/
1686	Nvec_vc1.1_XM_001624888.3	NVE12753	NV2.16391	SLX1-like-1	SLX1B	GIY-YIG/
1687	Nvec_vc1.1_XM_001624902.3	NVE12750	NV2.16387	ACOX3-like-1	ACOX3	Acyl-CoA_dh_M/Acyl-CoA_dh_1/ACOX/
1688	Nvec_vc1.1_XM_001624904.3	NVE12759	NV2.16398	PSB2-like-1	PSMB2	Proteasome/
1689	Nvec_vc1.1_XM_001624919.3	NVE12729;NVE7665	NV2.20655	LGMN-like-1	LGMN	Peptidase_C13/
1690	Nvec_vc1.1_XM_001624928.3	NVE12726;NVE15100	NV2.20652	GYAR-like-1	GRHPR	2-Hacid_dh/2-Hacid_dh_C/
1691	Nvec_vc1.1_XM_001624932.3	NVE12732	NV2.20659	NV2.20659
1692	Nvec_vc1.1_XM_001624935.3	NVE12704;NVE19469	NV2.5500	UCP4-like-1	SLC25A27	Mito_carr/Mito_carr/Mito_carr/
1693	Nvec_vc1.1_XM_001624941.3	NVE12702	NV2.5495	PRD14-like-2	PRDM14	zf-C2H2/zf-C2H2/zf-C2H2/
1694	Nvec_vc1.1_XM_001624947.3	NVE12670	NV2.13816	MGAT3-like-4	MGAT3	Glyco_transf_17/
1695	Nvec_vc1.1_XM_001624948.3	NVE879	NV2.9711	KCNAS-like-7	KCNA3	BTB_2/Ion_trans/
1696	Nvec_vc1.1_XM_001624950.3	NVE12674	NV2.13824	NV2.13824
1697	Nvec_vc1.1_XM_001624952.3	NVE12677;NVE25173	NV2.13828	PG12A-like-1	PLA2G12A	PLA2G12/
1698	Nvec_vc1.1_XM_001624955.3	NVE20745	NV2.13453	MR1BB-like-1		7tm_1/
1699	Nvec_vc1.1_XM_001624957.3	NVE12686	NV2.13841	SBP2L-like-1	SECISBP2	Ribosomal_L7Ae/
1700	Nvec_vc1.1_XM_001624964.3	NVE12665	NV2.13811	RASK-like-1	KRAS	Ras/
1701	Nvec_vc1.1_XM_001624967.3	NVE12669	NV2.13815	CCNC-like-1	CCNC	Cyclin_N/Cyclin_C_2/
1702	Nvec_vc1.1_XM_001624969.3	NVE12673	NV2.13821	NV2.13821
1703	Nvec_vc1.1_XM_001624970.3	NVE12676	NV2.13826	UBC12-like-5	UBE2M	UQ_con/
1704	Nvec_vc1.1_XM_001624974.3	NVE12685	NV2.13840	S2544-like-2	SLC25A44	Mito_carr/Mito_carr/Mito_carr/
1705	Nvec_vc1.1_XM_001624975.3	NVE12687;NVE15392	NA;NV2.13842;NV2.13843	NA;NV2.13842;KIF23-like-1	SERINC1	Serinc/
1706	Nvec_vc1.1_XM_001624980.3	NVE10734;NVE12650	NV2.12925	PDIA4-like-1	PDIA4	Thioredoxin/Thioredoxin/Thioredoxin_6/Thioredoxin/
1707	Nvec_vc1.1_XM_001624984.3	NVE12654	NV2.12920	IVD-like-2	ACADL	Acyl-CoA_dh_N/Acyl-CoA_dh_M/Acyl-CoA_dh_1/
1708	Nvec_vc1.1_XM_001624988.3	NVE12649	NV2.12926	HPRT-like-1	HPRT1	Pribosyltran/
1709	Nvec_vc1.1_XM_001624990.3	NVE12652	NV2.12922;NV2.12923	CNBD2-like-17;GPR18-like-8	CNBD2	cNMP_binding/
1710	Nvec_vc1.1_XM_001624997.3	NVE12626	NV2.15317	NV2.15317	FBXO11	F-box-like/
1711	Nvec_vc1.1_XM_001624999.3	NVE12628	NA	NA	ASIC3	ASC/
1712	Nvec_vc1.1_XM_001625018.3	NVE12596	NV2.4110	RRAAH-like-1		RraA-like/
1713	Nvec_vc1.1_XM_001625034.3	NVE12292;NVE12582;NVE13668;NVE13670;NVE22776	NV2.9371;NV2.9307;NV2.9308;NV2.9363	TRI26-like-2;TRI45-like-25;NV2.9308;TRI45-like-13	TRIM45	zf-RING_UBOX/zf-B_box/zf-B_box/TLD/
1714	Nvec_vc1.1_XM_001625044.3	NVE12428	NV2.20135	ARL2-like-1	ARL2	Arf/
1715	Nvec_vc1.1_XM_001625048.3	NVE12441;NVE12444	NV2.20146	DEGS1-like-1	DEGS1	Lipid_DES/FA_desaturase/
1716	Nvec_vc1.1_XM_001625050.3	NVE12450	NV2.20150	PAQR5-like-1	PAQR5	HlyIII/
1717	Nvec_vc1.1_XM_001625055.3	NVE12457	NV2.20157	GMFB-like-1	GMFB	Cofilin_ADF/
1718	Nvec_vc1.1_XM_001625058.3	NVE12429	NV2.20136	TTC28-like-17	TTC28	TPR_MalT/TPR_12/TPR_12/TPR_12/TPR_6/CHAT/CHAT/
1719	Nvec_vc1.1_XM_001625062.3	NVE12438;NVE12440;NVE12443	NA;NV2.20145	NA;GLRX5-like-1	GLRX5	Glutaredoxin/
1720	Nvec_vc1.1_XM_001625063.3	NVE12445	NV2.20147	ISCA2-like-1	ISCA2	Fe-S_biosyn/
1721	Nvec_vc1.1_XM_001625068.3	NVE12455	NV2.20155	SDE2-like-1	SDE2	Sde2_N_Ubi/Telomere_Sde2_2/
1722	Nvec_vc1.1_XM_001625069.3	NVE17233	NV2.10396	ADA1A-like-17	GPR50	7tm_1/
1723	Nvec_vc1.1_XM_001625070.3	NVE12458	NV2.20158	CNIH1-like-1	CNIH1	Cornichon/
1724	Nvec_vc1.1_XM_001625076.3	NVE12396	NV2.5446	PRPK-like-1	TP53RK	Kdo/
1725	Nvec_vc1.1_XM_001625080.3	NVE12412	NV2.5431	PIGM-like-1	PIGM	Mannosyl_trans/
1726	Nvec_vc1.1_XM_001625085.3	NVE12389	NV2.5457	APT-like-1	APRT	Pribosyltran/
1727	Nvec_vc1.1_XM_001625097.3	NVE14683	NV2.24348	MMP9-like-3	MMP9	fn2/fn2/
1728	Nvec_vc1.1_XM_001625101.3	NVE334	NV2.6966	TLR1-like-4	MTNR1A	7tm_1/
1729	Nvec_vc1.1_XM_001625106.3	NVE12377	NV2.24540	ANC2-like-1	ANAPC2	Cullin/ANAPC2/
1730	Nvec_vc1.1_XM_001625109.3	NVE12346	NV2.12726	Six3-6	SIX3	SIX1_SD/Homeodomain/
1731	Nvec_vc1.1_XM_001625111.3	NVE12349	NV2.12730	KCP-like-1	KCP	VWC/VWD/C8/TIL/
1732	Nvec_vc1.1_XM_001625112.3	NVE12351;NVE7097	NV2.12732	ZNHI3-like-1	ZNHIT3	zf-HIT/
1733	Nvec_vc1.1_XM_001625118.3	NVE12335;NVE3663	NV2.12709	HSF2-like-1	HSF2	HSF_DNA-bind/
1734	Nvec_vc1.1_XM_001625120.3	NVE12338	NV2.12712	LMLN-like-1	LMLN	Peptidase_M8/
1735	Nvec_vc1.1_XM_001625123.3	NVE12341	NV2.12719	WAC-like-1	WAC	WW/
1736	Nvec_vc1.1_XM_001625124.3	NVE12342	NV2.12721	RB11A-like-1	RAB11A	Ras/
1737	Nvec_vc1.1_XM_001625128.3	NVE12355	NV2.12736	LRC45-like-1	GGACT	GGACT/
1738	Nvec_vc1.1_XM_001625130.3	NVE12322	NV2.15153	PHAX-like-1	PHAX	RNA_GG_bind/
1739	Nvec_vc1.1_XM_001625155.3	NVE12301	NV2.15353	NV2.15353		TIR_2/TIR_2/BTK/
1740	Nvec_vc1.1_XM_001625158.3	NVE12312	NV2.15370	CCD86-like-8	CCDC86	Cgr1/
1741	Nvec_vc1.1_XM_001625174.3	NVE12245	NV2.20718	LRC73-like-1	LRRC73	LRR_6/LRR_6/LRR_6/
1742	Nvec_vc1.1_XM_001625189.3	NVE12246	NV2.20719;NV2.20720	NV2.20719;SYWC-like-1	WARS1	tRNA-synt_1b/
1743	Nvec_vc1.1_XM_001625201.3	NVE12233	NV2.24263	RBM48-like-1	RBM48	RRM_1/
1744	Nvec_vc1.1_XM_001625213.3	NVE12199	NV2.13293	FBLN3-like-2	TLL1	CUB/EGF_CA/EGF_CA/FXa_inhibition/Cadherin/Cadherin/
1745	Nvec_vc1.1_XM_001625215.3	NVE10061	NV2.7788	GPR54-like-2	HCRTR2	7tm_1/
1746	Nvec_vc1.1_XM_001625216.3	NVE12203	NV2.13287	MINY1-like-1	MINDY2	MINDY_DUB/
1747	Nvec_vc1.1_XM_001625217.3	NVE965	NV2.19845	MR1BB-like-9	HRH2	7tm_1/
1748	Nvec_vc1.1_XM_001625218.3	NVE12207	NV2.13279;NV2.13280	NV2.13279;NV2.13280	GIGYF1	GYF/
1749	Nvec_vc1.1_XM_001625221.3	NVE12210;NVE25749	NV2.13275	RB11A-like-7	RAB11A	Ras/
1750	Nvec_vc1.1_XM_001625224.3	NVE12200	NV2.13292	AA2BR-like-12	HRH2	7tm_1/
1751	Nvec_vc1.1_XM_001625226.3	NVE12204	NV2.13286	S15A4-like-1	SLC15A4	PTR2/
1752	Nvec_vc1.1_XM_001625229.3	NVE12206	NV2.13282	DJC16-like-1	DNAJC16	DnaJ/Thioredoxin/
1753	Nvec_vc1.1_XM_001625243.3	NVE12063	NV2.5613;NV2.5614	NV2.5613;KCNK9-like-8	KCNK9	Ion_trans_2/Ion_trans_2/
1754	Nvec_vc1.1_XM_001625244.3	NVE12065	NV2.5610	FUCL1-like-2		F5_F8_type_C/PAN_1/
1755	Nvec_vc1.1_XM_001625253.3	NVE12025	NA	NA
1756	Nvec_vc1.1_XM_001625254.3	NVE12027	NV2.5905	UBF1B-like-1	UBTF	HMG_box/HMG_box/
1757	Nvec_vc1.1_XM_001625257.3	NVE12044	NV2.5894	MFSD6-like-32	MFSD6	MFS_1_like/
1758	Nvec_vc1.1_XM_001625258.3	NVE12045	NV2.5893	NV2.5893
1759	Nvec_vc1.1_XM_001625272.3	NVE12041	NV2.5897	FBXL7-like-19	FBXL4	F-box-like/LRR_6/LRR_6/LRR_6/LRR_6/
1760	Nvec_vc1.1_XM_001625273.3	NVE12043	NV2.5895	SETD4-like-1	SETD4	SET/
1761	Nvec_vc1.1_XM_001625275.3	NVE12049	NV2.5890	ACAP2-like-1	ACAP2	PH/
1762	Nvec_vc1.1_XM_001625276.3	NVE12050	NV2.5888	CB050-like-1	C2orf50	LLC1/
1763	Nvec_vc1.1_XM_001625295.3	NVE11959	NV2.20301	RCC1-like-1	RCC1	RCC1/RCC1/RCC1/RCC1/RCC1/RCC1/RCC1/
1764	Nvec_vc1.1_XM_001625296.3	NVE11963	NV2.20305	PRP31-like-1	AC012314.13	Nop/Prp31_C/
1765	Nvec_vc1.1_XM_001625302.3	NVE11974	NV2.20315	RS30-like-1	FAU	ubiquitin/Ribosomal_S30/
1766	Nvec_vc1.1_XM_001625303.3	NVE11977	NV2.20318	SCP2-like-1	SCP2	Thiolase_N/Thiolase_C/
1767	Nvec_vc1.1_XM_001625306.3	NVE11987	NV2.20328	TM11D-like-4	TMPRSS11D	Trypsin/
1768	Nvec_vc1.1_XM_001625312.3	NVE11961	NV2.20303	BABA2-like-1	BABAM2	BRE/
1769	Nvec_vc1.1_XM_001625313.3	NVE11962	NV2.20304	SMD2-like-1	SNRPD2	LSM/
1770	Nvec_vc1.1_XM_001625314.3	NVE11968;NVE1385;NVE16364;NVE16379	NV2.20309;NV2.17424;NV2.17950;NV2.17968	AMT1-like-1;AMT1-like-3;AMT1-like-2;AMT1-like-11		Ammonium_transp/
1771	Nvec_vc1.1_XM_001625318.3	NVE11973	NV2.20314	UBIM-like-1	MRPL49	Img2/
1772	Nvec_vc1.1_XM_001625319.3	NVE11976	NV2.20317	BSCL2-like-1	BSCL2	Seipin/
1773	Nvec_vc1.1_XM_001625326.3	NVE9729	NV2.6707	MR1BB-like-8	MTNR1A	7tm_1/
1774	Nvec_vc1.1_XM_001625346.3	NVE11918;NVE11919;NVE20412;NVE2172;NVE4209	NV2.24797;NV2.12885;NV2.18578;NV2.12640	BIP-like-1;HSP7C-like-2;GRP75-like-1;HSP7C-like-1	HSPA5	HSP70/
1775	Nvec_vc1.1_XM_001625347.3	NVE11922	NV2.24800	WDS-like-2	WDR5	WD40/WD40/WD40/WD40/WD40/WD40/WD40/
1776	Nvec_vc1.1_XM_001625348.3	NVE1501	NA	NA	TAAR5	7tm_1/
1777	Nvec_vc1.1_XM_001625349.3	NVE11926	NV2.24805	CUTA-like-1	CUTA	CutA1/
1778	Nvec_vc1.1_XM_001625350.2	NVE11928	NV2.24807	BCL10-like-1	BCL10	CARD/
1779	Nvec_vc1.1_XM_001625353.3	NVE11914	NV2.24785;NV2.24786	NV2.24785;OPSX-like-1	RRH	7tm_1/
1780	Nvec_vc1.1_XM_001625359.3	NVE11925	NV2.24804	CIP1-like-1	CCNB1IP1	zf-RING_5/
1781	Nvec_vc1.1_XM_001625360.3	NVE11927	NV2.24806	NELFE-like-1	NELFE	RRM_1/
1782	Nvec_vc1.1_XM_001625365.3	NVE11893;NVE11902;NVE16032	NV2.1543;NV2.1523	IMP2L-like-1;IMP2L-like-8	IMMP2L	Peptidase_S24/
1783	Nvec_vc1.1_XM_001625374.3	NVE20927	NV2.18782	OPN4B-like-7	GPR50	7tm_1/
1784	Nvec_vc1.1_XM_001625375.3	NVE11873;NVE6095	NV2.3659;NV2.3660	ASML-like-8;NV2.3660	ASMTL	Maf/
1785	Nvec_vc1.1_XM_001625377.3	NVE11876;NVE1558;NVE1559;NVE23858;NVE3788	NV2.3664;NV2.8976;NV2.8974;NV2.13578;NV2.5133	NECB-like-2;kex2-likeendoprotease;NECA-like-2;NECB-like-1;NEC1-like-1	PCSK1	S8_pro-domain/Peptidase_S8/P_proprotein/
1786	Nvec_vc1.1_XM_001625378.3	NVE11878	NV2.3666	RPA49-like-1	POLR1E	RNA_pol_I_A49/
1787	Nvec_vc1.1_XM_001625380.3	NVE11613	NV2.5517	MGT4B-like-2	MGAT4A	Glyco_transf_54/
1788	Nvec_vc1.1_XM_001625381.3	NVE11856	NV2.3639	PTPC1-like-1	PTPDC1	DSPc/
1789	Nvec_vc1.1_XM_001625389.3	NVE11866	NV2.3651	CAV1-like-1	CAV1	Caveolin/
1790	Nvec_vc1.1_XM_001625394.3	NVE11872	NV2.3657	PLRG1-like-1	PLRG1	WD40/WD40/WD40/WD40/WD40/
1791	Nvec_vc1.1_XM_001625395.3	NVE11874	NV2.3661	B3GL1-like-1	B3GNT2	Galactosyl_T/
1792	Nvec_vc1.1_XM_001625397.3	NVE11879	NV2.3667	NV2.3667
1793	Nvec_vc1.1_XM_001625399.3	NVE11883	NV2.3671	TIMP3-like-1	TIMP3	TIMP/
1794	Nvec_vc1.1_XM_001625401.3	NVE11885	NV2.3677	CG057-like-1	C7orf57	DUF5524/
1795	Nvec_vc1.1_XM_001625402.3	NVE11826	NV2.12407	TBG1-like-1	TUBG1	Tubulin/Tubulin_C/
1796	Nvec_vc1.1_XM_001625403.3	NVE11827	NV2.12408	TXTP-like-1	SLC25A1	Mito_carr/Mito_carr/Mito_carr/
1797	Nvec_vc1.1_XM_001625413.3	NVE11840	NV2.12421	GOSR2-like-1	GOSR2	V-SNARE_C/
1798	Nvec_vc1.1_XM_001625414.3	NVE11842	NV2.12423	MD2L1-like-2	MAD2L1	HORMA/
1799	Nvec_vc1.1_XM_001625423.3	NVE11841	NV2.12422	LITAF-like-1	LITAF	zf-LITAF-like/
1800	Nvec_vc1.1_XM_001625430.3	NVE11677	NV2.23808	TTC24-like-1	TTC24	TPR_8/TPR_8/TPR_12/
1801	Nvec_vc1.1_XM_001625432.3	NVE11679	NV2.23806	SERC2-like-1	SERINC3	Serinc/
1802	Nvec_vc1.1_XM_001625437.3	NVE11686	NV2.23801	NV2.23801		MADF_DNA_bdg/
1803	Nvec_vc1.1_XM_001625444.3	NVE11676	NV2.23809	SSRB-like-1	SSR2	TRAP_beta/
1804	Nvec_vc1.1_XM_001625447.3	NVE25146	NV2.4498	YL662-like-2		DUF4419/
1805	Nvec_vc1.1_XM_001625454.3	NVE11627	NA	NA	CTHRC1	Collagen/
1806	Nvec_vc1.1_XM_001625457.2	NVE17554	NV2.10728	Six4-5	SIX4	SIX1_SD/Homeodomain/
1807	Nvec_vc1.1_XM_001625458.3	NVE11638	NV2.13241	MLRP1-like-17		DUF229/
1808	Nvec_vc1.1_XM_001625461.3	NVE53	NV2.14814	NV2.14814		LPMO_10/
1809	Nvec_vc1.1_XM_001625468.3	NVE11629	NV2.13232	LIN41-like-46	NRP1	F5_F8_type_C/EGF_CA/EGF_CA/EGF_CA/
1810	Nvec_vc1.1_XM_001625470.3	NVE11631	NV2.13234	LGRC-like-1	AASDH	AMP-binding/PP-binding/
1811	Nvec_vc1.1_XM_001625472.3	NVE11644	NV2.13248	NV2.13248		LPMO_10/
1812	Nvec_vc1.1_XM_001625476.3	NVE11653	NV2.13258	PXL2B-like-1	PRXL2B	AhpC-TSA_2/
1813	Nvec_vc1.1_XM_001625489.3	NVE11598	NV2.5531	EXT3-like-1	EXTL3	Exostosin/Glyco_transf_64/
1814	Nvec_vc1.1_XM_001625497.3	NVE11611	NV2.5519	ATIF1-like-5	ATP5IF1	IATP/
1815	Nvec_vc1.1_XM_001625499.3	NVE11569	NV2.7813	B3GT2-like-1	B3GALT2	Galactosyl_T/
1816	Nvec_vc1.1_XM_001625501.3	NVE11577	NV2.7820	THA1-like-1		Beta_elim_lyase/
1817	Nvec_vc1.1_XM_001625502.3	NVE11579;NVE11580	NV2.7822;NV2.7823	ARHL1-like-1;ADPRH-like-1	ADPRH	ADP_ribosyl_GH/
1818	Nvec_vc1.1_XM_001625504.3	NVE11581	NV2.7825	RTJK-like-75	FCN3	PAN_1/
1819	Nvec_vc1.1_XM_001625509.3	NVE11590;NVE1718	NV2.7833;NV2.8908	CTRA-like-2;Nv7	CTRB1	Trypsin/
1820	Nvec_vc1.1_XM_001625517.3	NVE11576	NV2.7819	RMD1-like-1	RMDN1
1821	Nvec_vc1.1_XM_001625518.3	NVE11578;NVE7184;NVE7186	NV2.7821	RS9-like-1	RPS9	Ribosomal_S4/S4/
1822	Nvec_vc1.1_XM_001625522.3	NVE11584;NVE15384;NVE16942;NVE21809;NVE25071	NV2.7828;NV2.5939;NV2.19491	AGRE2-like-1;FBN1-like-12;FBN1-like-17	BCAN	Kazal_2/Lectin_C/EGF_CA/EGF_CA/EGF_CA/EGF_CA/Gly_rich/
1823	Nvec_vc1.1_XM_001625524.3	NVE11586	NV2.7830	MFGM-like-54		PAN_1/
1824	Nvec_vc1.1_XM_001625530.3	NVE11533	NV2.1754	NV2.1754
1825	Nvec_vc1.1_XM_001625531.3	NVE11534;NVE24357	NV2.1754	NV2.1754
1826	Nvec_vc1.1_XM_001625532.3	NVE11537	NV2.1749;NV2.1750	NV2.1749;NV2.1750		Tim17/
1827	Nvec_vc1.1_XM_001625540.3	NVE11535;NVE11536	NV2.1753;NV2.1751	PLPP1-like-1;PLPP1-like-6	PLPP1	PAP2/
1828	Nvec_vc1.1_XM_001625541.3	NVE11535;NVE11536	NV2.1753;NV2.1751	PLPP1-like-1;PLPP1-like-6	PLPP1	PAP2/
1829	Nvec_vc1.1_XM_001625543.3	NVE11539	NV2.1748	LKHA4-like-1	LTA4H	Peptidase_M1_N/Peptidase_M1/Leuk-A4-hydro_C/
1830	Nvec_vc1.1_XM_001625550.3	NVE11509	NV2.9212	NV2.9212
1831	Nvec_vc1.1_XM_001625551.3	NVE11517	NV2.9200	PPBT-like-7	ALPL	Alk_phosphatase/
1832	Nvec_vc1.1_XM_001625556.3	NVE11359	NV2.11343	AA2BR-like-2	ADORA2A	7tm_1/
1833	Nvec_vc1.1_XM_001625557.3	NVE11507	NV2.9214	C8AP2-like-2	CASP8AP2
1834	Nvec_vc1.1_XM_001625577.3	NVE11490	NV2.8673	TIM13-like-1	TIMM13	zf-Tim10_DDP/
1835	Nvec_vc1.1_XM_001625585.3	NVE11451	NV2.8471	K895L-like-1	KIAA0895L	DUF1704/
1836	Nvec_vc1.1_XM_001625587.3	NVE11455	NV2.8466	NV2.8466
1837	Nvec_vc1.1_XM_001625588.3	NVE11457	NV2.8464	Runx	RUNX1	Runt/
1838	Nvec_vc1.1_XM_001625589.3	NVE11460	NV2.8461	NV2.8461	ITLN1	PAN_1/Fibrinogen_C/
1839	Nvec_vc1.1_XM_001625590.3	NVE11463	NV2.8458	AAKB2-like-1	PRKAB2	AMPK1_CBM/AMPKBI/
1840	Nvec_vc1.1_XM_001625595.3	NVE11445	NV2.8481	TLC4B-like-4	TLCD4	TRAM_LAG1_CLN8/
1841	Nvec_vc1.1_XM_001625597.3	NVE11447	NV2.8478	RS4-like-1	RPS4X	RS4NT/S4/Ribosomal_S4e/KOW/40S_S4_C/
1842	Nvec_vc1.1_XM_001625598.3	NVE11449	NV2.8473	UTP11-like-1	UTP11	Utp11/
1843	Nvec_vc1.1_XM_001625599.3	NVE11452	NV2.8469	RIOX2-like-1	RIOX2	Cupin_4/
1844	Nvec_vc1.1_XM_001625607.3	NVE11459	NV2.8462	NV2.8462		PAN_1/Fibrinogen_C/
1845	Nvec_vc1.1_XM_001625609.3	NVE11461;NVE11462;NVE21581	NV2.8460;NV2.8459;NV2.6668	CP3A4-like-1;CP3A4-like-2;CP3AO-like-4	CYP3A4	p450/
1846	Nvec_vc1.1_XM_001625611.3	NVE11465	NV2.8456	ODPA-like-1	PDHA1	E1_dh/
1847	Nvec_vc1.1_XM_001625612.3	NVE11469	NV2.8454	GRM8-like-4	GRM8	ANF_receptor/NCD3G/7tm_3/
1848	Nvec_vc1.1_XM_001625630.3	NVE11430	NV2.19896	CALM-like-3	CALM3	EF-hand_7/EF-hand_7/
1849	Nvec_vc1.1_XM_001625637.3	NVE11410	NV2.19916	STYXA-like-1	STYX	DSPc/
1850	Nvec_vc1.1_XM_001625638.3	NVE11412	NV2.19914	CNOT9-like-1	CNOT9	Rcd1/
1851	Nvec_vc1.1_XM_001625639.3	NVE11419	NV2.19908	NV2.19908
1852	Nvec_vc1.1_XM_001625643.3	NVE11428	NV2.19898	DDX47-like-1	DDX47	DEAD/Helicase_C/
1853	Nvec_vc1.1_XM_001625649.3	NVE11387	NV2.15743;NV2.15745	CLIP1-like-1;UB2L3-like-1	UBE2L3	UQ_con/
1854	Nvec_vc1.1_XM_001625670.3	NVE11206;NVE3123	NV2.21833;NV2.22675	GLYG-like-1;EAA4-like-2	SLC1A1	SDF/
1855	Nvec_vc1.1_XM_001625671.3	NVE11208;NVE22954	NV2.21831	ETFB-like-1	ETFB	ETF/
1856	Nvec_vc1.1_XM_001625674.3	NVE11184	NV2.21853	VATA2-like-1	ATP6V1A	ATP-synt_ab_N/ATP-synt_ab_Xtn/ATP-synt_ab/
1857	Nvec_vc1.1_XM_001625675.3	NVE11188	NV2.21850	TSSK1-like-4	TSSK1B	Pkinase/
1858	Nvec_vc1.1_XM_001625682.3	NVE11200	NV2.21837;NV2.21838	ARSB-like-23;NV2.21838	ARSJ	Sulfatase/
1859	Nvec_vc1.1_XM_001625683.3	NVE11203	NV2.21834	ERIP6-like-1	ERICH6	FAM194/
1860	Nvec_vc1.1_XM_001625684.3	NVE11205	NA	NA
1861	Nvec_vc1.1_XM_001625689.3	NVE11155	NV2.291	RSPH1-like-9	RSPH1	MORN/MORN/MORN/MORN/MORN/MORN/MORN/
1862	Nvec_vc1.1_XM_001625690.3	NVE11156	NV2.292	COA7-like-1		Sel1/Sel1/Sel1/Sel1/Sel1/
1863	Nvec_vc1.1_XM_001625692.3	NVE11161	NA	NA	ANKRD63	Ank_2/
1864	Nvec_vc1.1_XM_001625696.3	NVE11166	NV2.306	NV2.306
1865	Nvec_vc1.1_XM_001625699.3	NVE11149	NV2.282	NV2.282
1866	Nvec_vc1.1_XM_001625700.3	NVE11153	NV2.289	P3A2-like-1	NRF1	Nrf1_DNA-bind/Nrf1_activ_bdg/
1867	Nvec_vc1.1_XM_001625703.3	NVE11159	NV2.296	RD23A-like-1	RAD23A	ubiquitin/UBA/XPC-binding/UBA/
1868	Nvec_vc1.1_XM_001625705.3	NVE11162	NV2.299	DYL5A-like-7	TCTEX1D1	Tctex-1/
1869	Nvec_vc1.1_XM_001625714.3	NVE11117	NV2.22268	2AAA-like-1	PPP2R1B	HEAT/HEAT/HEAT/HEAT_2/
1870	Nvec_vc1.1_XM_001625718.3	NVE11121;NVE3980	NV2.22259	COPD-like-1	ARCN1	Clat_adaptor_s/Adap_comp_sub/
1871	Nvec_vc1.1_XM_001625730.3	NVE11115	NV2.22270	DCC-like-2	DCC	Ig_2/
1872	Nvec_vc1.1_XM_001625731.3	NVE11116	NV2.22269	FBX36-like-10	FBXO36	F-box-like/
1873	Nvec_vc1.1_XM_001625741.3	NVE12183	NV2.23292;NV2.23293;NV2.23294;NV2.23295	GR101-like-7.1;LGR4-like-1;CUBN-like-16;FA8-like-32	MALRD1	MAM/Ldl_recept_a/Ldl_recept_a/
1874	Nvec_vc1.1_XM_001625750.3	NVE11062	NV2.2139	CDC20-like-2	CDC20	ANAPC4_WD40/WD40/WD40/WD40/
1875	Nvec_vc1.1_XM_001625752.3	NVE11065	NV2.2140	ABITM-like-1	TMEM249	DUF4579/
1876	Nvec_vc1.1_XM_001625753.3	NVE11069;NVE19464	NV2.2144	ZWILC-like-1	ZWILCH	Zwilch/
1877	Nvec_vc1.1_XM_001625754.3	NVE11074	NV2.2150	GSC2-like-1	GSC2	Homeodomain/
1878	Nvec_vc1.1_XM_001625757.3	NVE11082	NV2.2159	NV2.2159		CECR6_TMEM121/
1879	Nvec_vc1.1_XM_001625762.3	NVE11061;NVE12460	NV2.2138	GPX7-like-1	GPX7	GSHPx/
1880	Nvec_vc1.1_XM_001625763.3	NVE11063	NA	NA	TRAPPC5	TRAPP/
1881	Nvec_vc1.1_XM_001625765.3	NVE11068	NV2.2143	NV2.2143		CECR6_TMEM121/
1882	Nvec_vc1.1_XM_001625768.3	NVE11073	NV2.2148	CEH62-like-4		Homeodomain/
1883	Nvec_vc1.1_XM_001625777.3	NVE11028	NV2.19931	FA5-like-11	MFGE8	EGF/F5_F8_type_C/
1884	Nvec_vc1.1_XM_001625798.3	NVE11001;NVE3997	NV2.10266	GSKIP-like-1	GSKIP	DUF727/
1885	Nvec_vc1.1_XM_001625808.3	NVE10964	NV2.6542;NV2.6543	NV2.6542;NV2.6543	CLK2	Pkinase/
1886	Nvec_vc1.1_XM_001625810.3	NVE10967;NVE19447	NV2.6539	NADE-like-1	NADSYN1	CN_hydrolase/NAD_synthase/
1887	Nvec_vc1.1_XM_001625811.3	NVE10975	NV2.6531	EXT1B-like-1	EXT1	Exostosin/Glyco_transf_64/
1888	Nvec_vc1.1_XM_001625812.3	NVE10981	NV2.6524	CLVS2-like-1	CLVS2	CRAL_TRIO/
1889	Nvec_vc1.1_XM_001625813.3	NVE10985	NV2.6521	UQCC2-like-1	UQCC2
1890	Nvec_vc1.1_XM_001625816.3	NVE10966	NV2.6540	COASY-like-1	COASY	CoaE/
1891	Nvec_vc1.1_XM_001625817.3	NVE10968	NV2.6537	SCRY2-like-1	HPGDS	GST_N/GST_C_3/
1892	Nvec_vc1.1_XM_001625820.3	NVE10955;NVE10972	NV2.6534	PTH2-like-1	PTRH2	PTH2/
1893	Nvec_vc1.1_XM_001625822.3	NVE10976	NV2.6530	ASPH-like-1	ASPH	TPR_16/TPR_16/Asp_Arg_Hydrox/
1894	Nvec_vc1.1_XM_001625824.3	NVE10307;NVE10983;NVE10984	NV2.6522	MTMR9-like-1	MTMR9	Myotub-related/
1895	Nvec_vc1.1_XM_001625853.3	NVE10910;NVE10913;NVE10914;NVE10915	NV2.19810;NV2.19805	CO3A1-like-1;OTO1A-like-1		Collagen/Collagen/
1896	Nvec_vc1.1_XM_001625856.3	NVE10919	NV2.19798	NV2.19798		Collagen/
1897	Nvec_vc1.1_XM_001625857.3	NVE23985	NA	NA	KLHL12	BTB/BACK/Kelch_1/Kelch_1/Kelch_1/Kelch_1/
1898	Nvec_vc1.1_XM_001625858.3	NVE10923	NV2.19792	KNL1-like-123		Spc7/
1899	Nvec_vc1.1_XM_001625866.3	NVE10927	NV2.19786	AGUA-like-4		PAD_porph/
1900	Nvec_vc1.1_XM_001625868.3	NVE10928	NV2.19785	PACS1-like-1	PACS2	Pacs-1/
1901	Nvec_vc1.1_XM_001625869.3	NVE10929;NVE7783	NV2.19784	RM38-like-1	MRPL38	PBP/
1902	Nvec_vc1.1_XM_001625888.3	NVE10746	NV2.12945	ADF2-like-1	CFL1	Cofilin_ADF/
1903	Nvec_vc1.1_XM_001625898.3	NVE10743	NV2.12942	MoxD	MEOX1	Homeodomain/
1904	Nvec_vc1.1_XM_001625899.3	NVE10744	NV2.12943	MoxB	MEOX2	Homeodomain/
1905	Nvec_vc1.1_XM_001625903.3	NVE10695	NV2.8759	AKIRB-like-1	AKIRIN2
1906	Nvec_vc1.1_XM_001625909.3	NVE10706	NV2.8776	SO4A1-like-12	SLCO4A1	OATP/Kazal_2/
1907	Nvec_vc1.1_XM_001625915.3	NVE10716	NV2.8786	CF298-like-1	CFAP298	CFAP298/
1908	Nvec_vc1.1_XM_001625916.3	NVE10720	NV2.8790	ARL6-like-1	ARL6	Arf/
1909	Nvec_vc1.1_XM_001625918.3	NVE10723;NVE18188;NVE3166	NV2.8796	CLPF-like-1	FBXO21	YccV-like/
1910	Nvec_vc1.1_XM_001625922.3	NVE10703;NVE764	NV2.8772;NV2.8770	TSP1-like-12;TSP1-like-2	THBS1	TSP_1/TSP_1/TSP_1/TLD/TLD/
1911	Nvec_vc1.1_XM_001625923.3	NVE10708	NV2.8778	MPC2-like-1	MPC2	MPC/
1912	Nvec_vc1.1_XM_001625926.3	NVE10715	NV2.8785	LIS12-like-1	AAMP	ANAPC4_WD40/
1913	Nvec_vc1.1_XM_001625947.2	NVE10619	NV2.4171	VA0D1-like-1	ATP6V0D1	vATP-synt_AC39/
1914	Nvec_vc1.1_XM_001625948.3	NVE10620	NV2.4170	PSF2-like-1	GINS2	Sld5/
1915	Nvec_vc1.1_XM_001625950.3	NVE10629	NV2.4159;NV2.30002	NV2.4159;FXC1B-like-1	FOXC1	Forkhead/
1916	Nvec_vc1.1_XM_001625951.3	NVE10631	NA	NA	CFL2	Cofilin_ADF/
1917	Nvec_vc1.1_XM_001625953.3	NVE10640	NV2.4150	PPA5-like-9	ACP5	Metallophos/
1918	Nvec_vc1.1_XM_001625954.3	NVE10642	NV2.4148	PSB5-like-1	PSMB5	Proteasome/
1919	Nvec_vc1.1_XM_001625955.3	NVE10643	NV2.4147	RM03-like-1	MRPL3	Ribosomal_L3/
1920	Nvec_vc1.1_XM_001625957.2	NVE10645	NV2.4143	LDHD-like-2
1921	Nvec_vc1.1_XM_001625958.3	NVE10647;NVE10648	NV2.4141;NV2.4139	P4HTM-like-26;P4HTM-like-6	P4HTM	2OG-FeII_Oxy_3/
1922	Nvec_vc1.1_XM_001625964.3	NVE10654	NV2.4132	ADB4C-like-1	ADRA1D	7tm_1/
1923	Nvec_vc1.1_XM_001625968.3	NVE10624	NV2.4167	CDA7L-like-1	CDCA7L	zf-4CXXC_R1/
1924	Nvec_vc1.1_XM_001625969.3	NVE10623;NVE10624	NV2.4166;NV2.4167	RMP-like-1;CDA7L-like-1	URI1	Prefoldin/
1925	Nvec_vc1.1_XM_001625970.3	NVE10626	NV2.4162	cyclin	CCNE1	Cyclin_N/Cyclin_C/
1926	Nvec_vc1.1_XM_001625971.3	NVE10630	NV2.4158	NV2.4158	DEAF1	zf-MYND/
1927	Nvec_vc1.1_XM_001625972.3	NVE10636	NV2.4153	NV2.4153
1928	Nvec_vc1.1_XM_001625975.3	NVE10646	NV2.4142	LDHD-like-1	LDHD	FAD_binding_4/FAD-oxidase_C/
1929	Nvec_vc1.1_XM_001625977.1	NVE10651	NA	NA	PRSS23	Trypsin/
1930	Nvec_vc1.1_XM_001625995.3	NVE10552	NV2.11120	SNX4-like-1	SNX4	PX/
1931	Nvec_vc1.1_XM_001625997.3	NVE10559	NV2.11138;NV2.11139	NKx2.2C;TF29-like-1	NKX2_2	Homeodomain/
1932	Nvec_vc1.1_XM_001625998.3	NVE10560	NV2.11140	NKx2.2A	NKX2_4	Homeodomain/
1933	Nvec_vc1.1_XM_001626003.3	NVE10571	NV2.11155	MFSD6-like-1	MFSD6	MFS_1_like/
1934	Nvec_vc1.1_XM_001626010.3	NVE10553	NV2.11122	RS13-like-1	RPS13	Ribosomal_S13_N/Ribosomal_S15/
1935	Nvec_vc1.1_XM_001626014.3	NVE10562	NV2.11142;NV2.11144	RSU1-like-1;TTC13-like-1	RSU1	LRR_4/LRR_8/
1936	Nvec_vc1.1_XM_001626016.3	NVE10565	NV2.25960	PAG15-like-2	PLA2G15	LCAT/LCAT/
1937	Nvec_vc1.1_XM_001626019.3	NVE10570	NV2.11154	PSMD3-like-1	PSMD3	PCI/Rpn3_C/
1938	Nvec_vc1.1_XM_001626023.3	NVE10577	NV2.11163	P5CR2-like-1	PYCR2	F420_oxidored/P5CR_dimer/
1939	Nvec_vc1.1_XM_001626025.3	NVE10580	NV2.11165	UB2E1-like-1	UBE2E1	UQ_con/
1940	Nvec_vc1.1_XM_001626026.3	NVE10581	NV2.11167	UB2E3-like-1	UBE2E3	UQ_con/
1941	Nvec_vc1.1_XM_001626038.3	NVE10522	NV2.1139	STIL-like-1	STIL	STIL_N/
1942	Nvec_vc1.1_XM_001626039.3	NVE10524	NV2.1137	TM183-like-1	TMEM183A
1943	Nvec_vc1.1_XM_001626042.3	NVE10529;NVE22818;NVE22819	NV2.1130	LIN41-like-36	TRIM71	zf-C3HC4/zf-B_box/Filamin/
1944	Nvec_vc1.1_XM_001626043.3	NVE10531	NV2.1125	COLT-like-1	SLC25A20	Mito_carr/Mito_carr/Mito_carr/
1945	Nvec_vc1.1_XM_001626050.3	NVE10484	NV2.6313	TIM23-like-1	TIMM23	Tim17/
1946	Nvec_vc1.1_XM_001626052.3	NVE10489	NV2.6305	UQCC1-like-1	UQCC1	Ubiq_cyt_C_chap/
1947	Nvec_vc1.1_XM_001626057.3	NVE10502	NV2.6292	CD047-like-1	C4orf47	DUF4586/
1948	Nvec_vc1.1_XM_001626059.3	NVE10507	NV2.6287	FXL15-like-3	FBXL15	F-box/
1949	Nvec_vc1.1_XM_001626062.3	NVE10481	NV2.6315	MFRP-like-1	CUBN	ApeC/CUB/
1950	Nvec_vc1.1_XM_001626066.3	NVE10490	NV2.6304	ODP2-like-1	DLAT	Biotin_lipoyl/E3_binding/2-oxoacid_dh/
1951	Nvec_vc1.1_XM_001626072.3	NVE10503	NV2.6291	TXD15-like-1	TXNDC15	Thioredoxin/
1952	Nvec_vc1.1_XM_001626073.3	NVE10510	NV2.6284	UBP54-like-1	USP54	UCH/
1953	Nvec_vc1.1_XM_001626082.3	NVE10465	NV2.15277	NV2.15277
1954	Nvec_vc1.1_XM_001626091.3	NVE10457	NV2.15269	CB068-like-1	C2orf68	UPF0561/
1955	Nvec_vc1.1_XM_001626100.3	NVE10280	NV2.22760	PPR35-like-2		PPP1R35_C/
1956	Nvec_vc1.1_XM_001626101.3	NVE10282;NVE21664	NA	NA	CRYAA2	HSP20/HSP20/
1957	Nvec_vc1.1_XM_001626102.3	NVE10284;NVE21664	NA	NA	CRYAA2	HSP20/HSP20/
1958	Nvec_vc1.1_XM_001626104.3	NVE10296	NV2.22775	CF300-like-1	CFAP300	DUF4498/
1959	Nvec_vc1.1_XM_001626112.3	NVE10278	NV2.22753;NV2.22754	NV2.22753;MYSP-like-18
1960	Nvec_vc1.1_XM_001626126.3	NVE10290	NV2.22769;NV2.22770	TSTD3-like-2;TSTD3-like-1	TSTD1	Rhodanese/
1961	Nvec_vc1.1_XM_001626140.3	NVE10254	NV2.25710	MORN1-like-1	MORN1	MORN/MORN/MORN/MORN/MORN/MORN/MORN/
1962	Nvec_vc1.1_XM_001626142.3	NVE10257	NV2.25713	5HT4R-like-14	HTR4	7tm_1/
1963	Nvec_vc1.1_XM_001626145.3	NVE10233	NV2.25683	XPP3-like-1	XPNPEP3	AMP_N/Peptidase_M24/
1964	Nvec_vc1.1_XM_001626148.3	NVE10239	NV2.25693	TLL1-like-7	TLL1	CUB/CUB/Laminin_G_2/
1965	Nvec_vc1.1_XM_001626150.3	NVE10243	NV2.25699;NV2.25700	NV2.25699;PSB7-like-1	PSMB7	Proteasome/Pr_beta_C/
1966	Nvec_vc1.1_XM_001626156.3	NVE10253	NV2.25709	P4HTM-like-15	P4HTM	2OG-FeII_Oxy_3/
1967	Nvec_vc1.1_XM_001626165.3	NVE10195;NVE10196	NV2.17570;NV2.17562	B4GN4-like-1;B4GN4-like-27	B4GALNT4	PA14/CHGN/
1968	Nvec_vc1.1_XM_001626166.3	NVE10198	NV2.17560	ABHEA-like-4	ABHD14A
1969	Nvec_vc1.1_XM_001626167.3	NVE10202	NV2.17554;NV2.17555	PLPP4-like-1;F136A-like-1	FAM136A	DUF842/
1970	Nvec_vc1.1_XM_001626168.3	NVE10202;NVE11535	NV2.17554;NV2.17555;NV2.1753	PLPP4-like-1;F136A-like-1;PLPP1-like-1	PLPP4	PAP2/
1971	Nvec_vc1.1_XM_001626178.3	NVE10220	NV2.17534	2ABA-like-1	PPP2R2B
1972	Nvec_vc1.1_XM_001626182.3	NVE10199	NV2.17559	NUP50-like-1	NUP50	NUP50/Ran_BP1/
1973	Nvec_vc1.1_XM_001626187.3	NVE10207;NVE6704;NVE6705	NV2.17549;NV2.17775;NV2.17776	STS-like-6;STS-like-11;STS-like-1	STS	Sulfatase/Sulfatase_C/
1974	Nvec_vc1.1_XM_001626190.3	NVE10214	NV2.17542	NV2.17542		Cupin_5/
1975	Nvec_vc1.1_XM_001626203.3	NVE10174	NV2.3795	EXOS8-like-1	EXOSC8	RNase_PH/RNase_PH_C/
1976	Nvec_vc1.1_XM_001626211.3	NVE10187	NV2.21400	NV2.21400	BCORL1	Ank_2/PUFD/
1977	Nvec_vc1.1_XM_001626220.3	NVE10185	NV2.21402	PLPL4-like-1	PNPLA4	Patatin/
1978	Nvec_vc1.1_XM_001626221.3	NVE10186;NVE23074	NV2.21401	RENR-like-1	ATP6AP2	Renin_r/
1979	Nvec_vc1.1_XM_001626222.3	NVE10190	NV2.21394	OCTB1-like-1	ADRA1D	7tm_1/
1980	Nvec_vc1.1_XM_001626231.3	NVE10149	NV2.6421	NV2.6421		CD20/
1981	Nvec_vc1.1_XM_001626241.3	NVE10147	NV2.6422	FHL2-like-2	FHL2	LIM/LIM/LIM/
1982	Nvec_vc1.1_XM_001626244.3	NVE10151	NV2.6419	RLA0-like-1	RPLP0	Ribosomal_L10/RL10P_insert/Ribosomal_60s/
1983	Nvec_vc1.1_XM_001626270.3	NVE10121	NV2.2404	CHIC2-like-1	CHIC2	Erf4/
1984	Nvec_vc1.1_XM_001626271.3	NVE10122;NVE22066;NVE24700	NV2.2402;NV2.3074;NV2.3945	AMT3-like-2;AMT3-like-8;AMT3-like-7		Ammonium_transp/
1985	Nvec_vc1.1_XM_001626284.3	NVE10071	NV2.17520	NV2.17520		SAA/
1986	Nvec_vc1.1_XM_001626287.3	NVE10075;NVE16356;NVE24548	NV2.17515;NV2.17940;NV2.1961	KARG-like-5;KARG-like-2;KCRF-like-1	CKB	ATP-gua_PtransN/ATP-gua_Ptrans/ATP-gua_PtransN/ATP-gua_Ptrans/ATP-gua_PtransN/ATP-gua_Ptrans/
1987	Nvec_vc1.1_XM_001626288.3	NVE10078	NV2.17511	OTU1-like-1	YOD1	OTU/
1988	Nvec_vc1.1_XM_001626290.3	NVE10083	NV2.17508	CHMP3-like-1	CHMP3	Snf7/
1989	Nvec_vc1.1_XM_001626296.3	NVE10092	NV2.17499	SFXN2-like-1	SFXN2	SFXNs/
1990	Nvec_vc1.1_XM_001626300.3	NVE10101	NV2.17492	EIF3M-like-1	EIF3M	PCI/eIF3m_C_helix/
1991	Nvec_vc1.1_XM_001626301.3	NVE10102	NV2.17491	TM117-like-1	TMEM117	TMEM117/
1992	Nvec_vc1.1_XM_001626309.3	NVE10082	NV2.17509	AATC-like-1	GOT1	Aminotran_1_2/
1993	Nvec_vc1.1_XM_001626311.3	NVE10087	NV2.17506;NV2.17507	EFTS-like-1;FLA10-like-1	TSFM	EF_TS/
1994	Nvec_vc1.1_XM_001626321.3	NVE10050;NVE18674	NV2.7801	GGH-like-6	GGH	Peptidase_C26/
1995	Nvec_vc1.1_XM_001626325.3	NVE10044;NVE14182;NVE17790;NVE17792;NVE6265	NV2.7806;NV2.13221;NV2.7419;NV2.7416;NV2.23144	NV2.7806;ANPRA-like-5;GC76C-like-1;ANPRA-like-1;ANPRB-like-1	NPR1	ANF_receptor/Pkinase_Tyr/Guanylate_cyc/
1996	Nvec_vc1.1_XM_001626327.3	NVE10047	NV2.7805	NV2.7805		TspO_MBR/
1997	Nvec_vc1.1_XM_001626333.3	NVE10055	NV2.7794;NV2.7795	LMTK1-like-1;MET18-like-1	METTL18	Methyltransf_16/
1998	Nvec_vc1.1_XM_001626336.3	NVE10059	NV2.7790	DUS1L-like-1	DUS1L	Dus/
1999	Nvec_vc1.1_XM_001626338.3	NVE10061	NV2.7788	GPR54-like-2	NPFFR1	7tm_1/
[truncated: 17,860 more rows]
