# Supplementary material for: Functional characterization of specialized immune cells in a cnidarian reveals an ancestral antiviral program
Source: Nat Commun. 2026 Apr 24;17:5699. doi: 10.1038/s41467-026-72325-8 (PMC13319465; doi:10.1038/s41467-026-72325-8)
Supplement: Supplementary file 3 — Supplementary Data S1-S25 [file 41467_2026_72325_MOESM3_ESM.zip › Supplementary Data/Supplementary Data S3.xlsx]

## Sheet: Supplementary Data S3
ID	Description	setSize	enrichmentScore	NES	pvalue	p.adjust	qvalue	rank	leading_edge	core_enrichment
GO:0060294	cilium movement involved in cell motility	34	-0.79054	-2.70151	1e-10	9.06e-08	7.88421e-08	2289	tags=74%	list=12%	signal=65%	Nvec_vc1.1_XM_048727938.1/Nvec_vc1.1_XM_032379768.2/Nvec_vc1.1_XM_048732418.1/Nvec_vc1.1_XM_048729395.1/Nvec_vc1.1_XM_001629370.2/Nvec_vc1.1_XM_032365785.2/Nvec_vc1.1_XM_032383637.2/Nvec_vc1.1_XM_032377763.1/Nvec_vc1.1_XM_048721752.1/Nvec_vc1.1_XM_048731842.1/Nvec_vc1.1_XM_048725397.1/Nvec_vc1.1_XM_001639363.3/Nvec_vc1.1_XM_001631305.3/Nvec_vc1.1_XM_001632694.3/Nvec_vc1.1_XM_048733388.1/Nvec_vc1.…
GO:0016485	protein processing	47	0.751155	1.84447	1.95721e-07	4.43309e-05	3.85777e-05	2040	tags=43%	list=11%	signal=38%	Nvec_vc1.1_XM_001633735.3/Nvec_vc1.1_XM_001638971.3/Nvec_vc1.1_XM_048733437.1/Nvec_vc1.1_XM_032363262.2/Nvec_vc1.1_XM_001638898.3/Nvec_vc1.1_XM_048729051.1/Nvec_vc1.1_XM_048729050.1/Nvec_vc1.1_XM_048729052.1/Nvec_vc1.1_XM_048732086.1/Nvec_vc1.1_XM_032371254.2/Nvec_vc1.1_XM_048731716.1/Nvec_vc1.1_XM_048725654.1/Nvec_vc1.1_XM_001637223.3/Nvec_vc1.1_XM_001641325.3/Nvec_vc1.1_XM_001633749.3/Nvec_vc1.…
GO:0004252	serine-type endopeptidase activity	140	0.626941	1.61958	1.78279e-07	4.43309e-05	3.85777e-05	3157	tags=41%	list=16%	signal=34%	Nvec_vc1.1_XM_048731468.1/Nvec_vc1.1_XM_048731389.1/Nvec_vc1.1_XM_001627145.3/Nvec_vc1.1_XM_048723195.1/Nvec_vc1.1_XM_032379521.2/Nvec_vc1.1_XM_048729136.1/Nvec_vc1.1_XM_032369995.2/Nvec_vc1.1_XM_032386292.2/Nvec_vc1.1_XM_032379687.2/Nvec_vc1.1_XM_048724378.1/Nvec_vc1.1_XM_032379868.2/Nvec_vc1.1_XM_001633796.3/Nvec_vc1.1_XM_032385005.2/Nvec_vc1.1_XM_032384852.2/Nvec_vc1.1_XM_048732815.1/Nvec_vc1.…
GO:0008233	peptidase activity	399	0.540146	1.42181	1.19086e-07	4.43309e-05	3.85777e-05	4469	tags=40%	list=23%	signal=32%	Nvec_vc1.1_XM_048726623.1/Nvec_vc1.1_XM_048733437.1/Nvec_vc1.1_XM_048729051.1/Nvec_vc1.1_XM_048729050.1/Nvec_vc1.1_XM_048731468.1/Nvec_vc1.1_XM_048726969.1/Nvec_vc1.1_XM_032377762.2/Nvec_vc1.1_XM_048731389.1/Nvec_vc1.1_XM_048729052.1/Nvec_vc1.1_XM_048720817.1/Nvec_vc1.1_XM_048720932.1/Nvec_vc1.1_XM_048723195.1/Nvec_vc1.1_XM_032364236.2/Nvec_vc1.1_XM_032362886.2/Nvec_vc1.1_XM_048729136.1/Nvec_vc1.…
GO:0003341	cilium movement	23	-0.78071	-2.56521	3.3452e-07	6.0615e-05	5.27485e-05	2872	tags=87%	list=15%	signal=74%	Nvec_vc1.1_XM_048731636.1/Nvec_vc1.1_XM_048726249.1/Nvec_vc1.1_XM_048725245.1/Nvec_vc1.1_XM_032365785.2/Nvec_vc1.1_XM_032366474.2/Nvec_vc1.1_XM_048724083.1/Nvec_vc1.1_XM_048732750.1/Nvec_vc1.1_XM_001639363.3/Nvec_vc1.1_XM_001639094.3/Nvec_vc1.1_XM_048728759.1/Nvec_vc1.1_XM_001638624.3/Nvec_vc1.1_XM_048732456.1/Nvec_vc1.1_XM_001634241.3/Nvec_vc1.1_XM_001627853.3/Nvec_vc1.1_XM_001632088.3/Nvec_vc1.…
GO:0030414	peptidase inhibitor activity	45	0.757122	1.85007	5.68488e-07	8.58416e-05	7.47013e-05	2906	tags=69%	list=15%	signal=59%	Nvec_vc1.1_XM_001637728.3/Nvec_vc1.1_XM_048724297.1/Nvec_vc1.1_XM_048724413.1/Nvec_vc1.1_XM_032378857.2/Nvec_vc1.1_XM_048724688.1/Nvec_vc1.1_XM_032384852.2/Nvec_vc1.1_XM_048728346.1/Nvec_vc1.1_XM_048727719.1/Nvec_vc1.1_XM_048728060.1/Nvec_vc1.1_XM_048725349.1/Nvec_vc1.1_XM_048723576.1/Nvec_vc1.1_XM_032377551.2/Nvec_vc1.1_XM_048732468.1/Nvec_vc1.1_XM_001641286.3/Nvec_vc1.1_XM_032374052.2/Nvec_vc1.…
GO:0060271	cilium assembly	94	-0.461526	-1.91485	1.95858e-06	0.000253496	0.000220597	4553	tags=61%	list=24%	signal=46%	Nvec_vc1.1_XM_048726503.1/Nvec_vc1.1_XM_032386000.2/Nvec_vc1.1_XM_001639418.3/Nvec_vc1.1_XM_048733338.1/Nvec_vc1.1_XM_001625916.3/Nvec_vc1.1_XM_032377744.2/Nvec_vc1.1_XM_032386330.2/Nvec_vc1.1_XM_032376061.1/Nvec_vc1.1_XM_032373982.2/Nvec_vc1.1_XM_032376420.2/Nvec_vc1.1_XM_001629986.3/Nvec_vc1.1_XM_032376425.2/Nvec_vc1.1_XM_032383860.2/Nvec_vc1.1_XM_048733377.1/Nvec_vc1.1_XM_048719670.1/Nvec_vc1.…
GO:0008569	minus-end-directed microtubule motor activity	29	-0.685252	-2.31014	7.15308e-06	0.000810087	0.000704955	2720	tags=62%	list=14%	signal=53%	Nvec_vc1.1_XM_048727938.1/Nvec_vc1.1_XM_032379768.2/Nvec_vc1.1_XM_048732418.1/Nvec_vc1.1_XM_048724323.1/Nvec_vc1.1_XM_032383637.2/Nvec_vc1.1_XM_032377763.1/Nvec_vc1.1_XM_048721752.1/Nvec_vc1.1_XM_048731842.1/Nvec_vc1.1_XM_048733388.1/Nvec_vc1.1_XM_048732144.1/Nvec_vc1.1_XM_001627653.3/Nvec_vc1.1_XM_048733038.1/Nvec_vc1.1_XM_048726516.1/Nvec_vc1.1_XM_048720051.1/Nvec_vc1.1_XM_032365282.2/Nvec_vc1.…
GO:0051959	dynein light intermediate chain binding	32	-0.65952	-2.25696	8.26296e-06	0.000831805	0.000723855	2720	tags=56%	list=14%	signal=48%	Nvec_vc1.1_XM_048727938.1/Nvec_vc1.1_XM_032379768.2/Nvec_vc1.1_XM_048732418.1/Nvec_vc1.1_XM_048724323.1/Nvec_vc1.1_XM_032383637.2/Nvec_vc1.1_XM_032377763.1/Nvec_vc1.1_XM_048721752.1/Nvec_vc1.1_XM_048731842.1/Nvec_vc1.1_XM_048733388.1/Nvec_vc1.1_XM_048732144.1/Nvec_vc1.1_XM_001627653.3/Nvec_vc1.1_XM_048733038.1/Nvec_vc1.1_XM_048726516.1/Nvec_vc1.1_XM_048720051.1/Nvec_vc1.1_XM_032365282.2/Nvec_vc1.…
GO:0036158	outer dynein arm assembly	25	-0.70058	-2.33679	1.44046e-05	0.00106492	0.00092672	2872	tags=76%	list=15%	signal=65%	Nvec_vc1.1_XM_048730020.1/Nvec_vc1.1_XM_048728171.1/Nvec_vc1.1_XM_048731636.1/Nvec_vc1.1_XM_048726249.1/Nvec_vc1.1_XM_032381068.2/Nvec_vc1.1_XM_048728924.1/Nvec_vc1.1_XM_032383637.2/Nvec_vc1.1_XM_048721752.1/Nvec_vc1.1_XM_032383054.2/Nvec_vc1.1_XM_001638799.3/Nvec_vc1.1_XM_048732144.1/Nvec_vc1.1_XM_001627653.3/Nvec_vc1.1_XM_001627853.3/Nvec_vc1.1_XM_001632088.3/Nvec_vc1.1_XM_048726516.1/Nvec_vc1.…
GO:0007288	sperm axoneme assembly	11	-0.86436	-2.19071	1.51277e-05	0.00106492	0.00092672	2212	tags=91%	list=12%	signal=80%	Nvec_vc1.1_XM_032372239.2/Nvec_vc1.1_XM_048729382.1/Nvec_vc1.1_XM_048723322.1/Nvec_vc1.1_XM_048724791.1/Nvec_vc1.1_XM_032382648.2/Nvec_vc1.1_XM_032364247.2/Nvec_vc1.1_XM_048728759.1/Nvec_vc1.1_XM_048721415.1/Nvec_vc1.1_XM_001634241.3/Nvec_vc1.1_XM_048732742.1
GO:0035821	modulation of process of another organism	119	0.604708	1.55205	1.52804e-05	0.00106492	0.00092672	3547	tags=49%	list=18%	signal=40%	Nvec_vc1.1_XM_048722078.1/Nvec_vc1.1_XM_001640510.3/Nvec_vc1.1_XM_048729051.1/Nvec_vc1.1_XM_048730097.1/Nvec_vc1.1_XM_048729050.1/Nvec_vc1.1_XM_032370778.2/Nvec_vc1.1_XM_048722875.1/Nvec_vc1.1_XM_048729052.1/Nvec_vc1.1_XM_001627145.3/Nvec_vc1.1_XM_048720932.1/Nvec_vc1.1_XM_032379521.2/Nvec_vc1.1_XM_048732632.1/Nvec_vc1.1_XM_032377472.2/Nvec_vc1.1_XM_048729116.1/Nvec_vc1.1_XM_048731055.1/Nvec_vc1.…
GO:0090729	toxin activity	119	0.604708	1.55205	1.52804e-05	0.00106492	0.00092672	3547	tags=49%	list=18%	signal=40%	Nvec_vc1.1_XM_048722078.1/Nvec_vc1.1_XM_001640510.3/Nvec_vc1.1_XM_048729051.1/Nvec_vc1.1_XM_048730097.1/Nvec_vc1.1_XM_048729050.1/Nvec_vc1.1_XM_032370778.2/Nvec_vc1.1_XM_048722875.1/Nvec_vc1.1_XM_048729052.1/Nvec_vc1.1_XM_001627145.3/Nvec_vc1.1_XM_048720932.1/Nvec_vc1.1_XM_032379521.2/Nvec_vc1.1_XM_048732632.1/Nvec_vc1.1_XM_032377472.2/Nvec_vc1.1_XM_048729116.1/Nvec_vc1.1_XM_048731055.1/Nvec_vc1.…
GO:0006518	peptide metabolic process	13	0.883283	1.81467	2.06473e-05	0.00133617	0.00116277	52	tags=31%	list=0%	signal=31%	Nvec_vc1.1_XM_001633735.3/Nvec_vc1.1_XM_001638971.3/Nvec_vc1.1_XM_032363262.2/Nvec_vc1.1_XM_001638898.3
GO:0009953	dorsal/ventral pattern formation	11	0.885145	1.76334	3.7528e-05	0.00226669	0.00197252	739	tags=55%	list=4%	signal=52%	Nvec_vc1.1_XM_048729051.1/Nvec_vc1.1_XM_048729050.1/Nvec_vc1.1_XM_048729052.1/Nvec_vc1.1_XM_001628994.2/Nvec_vc1.1_XM_048731716.1/Nvec_vc1.1_XM_001641325.3
GO:0005201	extracellular matrix structural constituent	34	0.744659	1.77497	4.68689e-05	0.00265395	0.00230953	2527	tags=50%	list=13%	signal=43%	Nvec_vc1.1_XM_032369411.2/Nvec_vc1.1_XM_048731237.1/Nvec_vc1.1_XM_048724297.1/Nvec_vc1.1_XM_048731958.1/Nvec_vc1.1_XM_048724413.1/Nvec_vc1.1_XM_032383644.2/Nvec_vc1.1_XM_032362600.2/Nvec_vc1.1_XM_048731381.1/Nvec_vc1.1_XM_048725908.1/Nvec_vc1.1_XM_048723605.1/Nvec_vc1.1_XM_048726696.1/Nvec_vc1.1_XM_032365730.2/Nvec_vc1.1_XM_048731952.1/Nvec_vc1.1_XM_048731231.1/Nvec_vc1.1_XM_048723222.1/Nvec_vc1.…
GO:0030246	carbohydrate binding	127	0.584023	1.50171	5.7139e-05	0.00304518	0.00264998	4742	tags=50%	list=25%	signal=38%	Nvec_vc1.1_XM_032382970.2/Nvec_vc1.1_XM_048721133.1/Nvec_vc1.1_XM_001641063.3/Nvec_vc1.1_XM_032368038.2/Nvec_vc1.1_XM_032364277.2/Nvec_v1g216294/Nvec_vc1.1_XM_048730601.1/Nvec_vc1.1_XM_032363259.2/Nvec_vc1.1_XM_048722874.1/Nvec_vc1.1_XM_032379858.2/Nvec_vc1.1_XM_032364189.2/Nvec_vc1.1_XM_032370149.2/Nvec_vc1.1_XM_032362000.2/Nvec_vc1.1_XM_001633175.3/Nvec_vc1.1_XM_001639370.3/Nvec_vc1.1_XM_048721…
GO:0042073	intraciliary transport	18	-0.728651	-2.17207	9.19563e-05	0.00384412	0.00334524	4575	tags=83%	list=24%	signal=64%	Nvec_vc1.1_XM_001640856.3/Nvec_vc1.1_XM_001624294.3/Nvec_vc1.1_XM_032384786.2/Nvec_vc1.1_XM_001635480.3/Nvec_vc1.1_XM_001629002.3/Nvec_vc1.1_XM_001639520.3/Nvec_vc1.1_XM_001633160.3/Nvec_vc1.1_XM_048727154.1/Nvec_vc1.1_XM_048721939.1/Nvec_vc1.1_XM_048724812.1/Nvec_vc1.1_XM_001624764.3/Nvec_vc1.1_XM_048723163.1/Nvec_vc1.1_XM_048719854.1/Nvec_vc1.1_XM_032366960.2/Nvec_vc1.1_XM_001635831.3
GO:0008417	fucosyltransferase activity	18	-0.726355	-2.16523	9.28712e-05	0.00384412	0.00334524	4028	tags=83%	list=21%	signal=66%	Nvec_vc1.1_XM_032384293.2/Nvec_vc1.1_XM_032384981.2/Nvec_vc1.1_XM_032367556.2/Nvec_vc1.1_XM_001622281.3/Nvec_vc1.1_XM_001634708.3/Nvec_vc1.1_XM_032387100.2/Nvec_vc1.1_XM_032381516.2/Nvec_vc1.1_XM_032381979.2/Nvec_vc1.1_XM_001632492.3/Nvec_vc1.1_XM_001634811.3/Nvec_vc1.1_XM_032376887.2/Nvec_vc1.1_XM_048720464.1/Nvec_vc1.1_XM_032381978.2/Nvec_vc1.1_XM_001635403.3/Nvec_vc1.1_XM_001635417.3
GO:0036065	fucosylation	18	-0.726355	-2.16523	9.28712e-05	0.00384412	0.00334524	4028	tags=83%	list=21%	signal=66%	Nvec_vc1.1_XM_032384293.2/Nvec_vc1.1_XM_032384981.2/Nvec_vc1.1_XM_032367556.2/Nvec_vc1.1_XM_001622281.3/Nvec_vc1.1_XM_001634708.3/Nvec_vc1.1_XM_032387100.2/Nvec_vc1.1_XM_032381516.2/Nvec_vc1.1_XM_032381979.2/Nvec_vc1.1_XM_001632492.3/Nvec_vc1.1_XM_001634811.3/Nvec_vc1.1_XM_032376887.2/Nvec_vc1.1_XM_048720464.1/Nvec_vc1.1_XM_032381978.2/Nvec_vc1.1_XM_001635403.3/Nvec_vc1.1_XM_001635417.3
GO:0046920	alpha-(1->3)-fucosyltransferase activity	18	-0.726355	-2.16523	9.28712e-05	0.00384412	0.00334524	4028	tags=83%	list=21%	signal=66%	Nvec_vc1.1_XM_032384293.2/Nvec_vc1.1_XM_032384981.2/Nvec_vc1.1_XM_032367556.2/Nvec_vc1.1_XM_001622281.3/Nvec_vc1.1_XM_001634708.3/Nvec_vc1.1_XM_032387100.2/Nvec_vc1.1_XM_032381516.2/Nvec_vc1.1_XM_032381979.2/Nvec_vc1.1_XM_001632492.3/Nvec_vc1.1_XM_001634811.3/Nvec_vc1.1_XM_032376887.2/Nvec_vc1.1_XM_048720464.1/Nvec_vc1.1_XM_032381978.2/Nvec_vc1.1_XM_001635403.3/Nvec_vc1.1_XM_001635417.3
GO:0005975	carbohydrate metabolic process	136	0.582602	1.50152	9.3345e-05	0.00384412	0.00334524	2021	tags=22%	list=11%	signal=20%	Nvec_vc1.1_XM_032376739.2/Nvec_vc1.1_XM_001639882.3/Nvec_vc1.1_XM_032363259.2/Nvec_vc1.1_XM_001636034.3/Nvec_vc1.1_XM_001628574.3/Nvec_vc1.1_XM_032373335.2/Nvec_vc1.1_XM_032381575.2/Nvec_vc1.1_XM_001630101.3/Nvec_vc1.1_XM_048728975.1/Nvec_vc1.1_XM_032364762.2/Nvec_vc1.1_XM_032382045.2/Nvec_vc1.1_XM_032379771.2/Nvec_vc1.1_XM_001639625.3/Nvec_vc1.1_XM_032362000.2/Nvec_vc1.1_XM_001633175.3/Nvec_vc1.…
GO:2001235	positive regulation of apoptotic signaling pathway	13	0.862647	1.77228	0.000110495	0.00435256	0.00378769	1176	tags=46%	list=6%	signal=43%	Nvec_vc1.1_XM_048726623.1/Nvec_vc1.1_XM_048726969.1/Nvec_vc1.1_XM_048726622.1/Nvec_vc1.1_XM_001638478.3/Nvec_vc1.1_XM_001637966.3/Nvec_vc1.1_XM_048720927.1
GO:0004563	beta-N-acetylhexosaminidase activity	10	0.891457	1.72399	0.00012555	0.00454994	0.00395946	902	tags=40%	list=5%	signal=38%	Nvec_vc1.1_XM_032363259.2/Nvec_vc1.1_XM_048728975.1/Nvec_vc1.1_XM_032362000.2/Nvec_vc1.1_XM_032384312.2
GO:0102148	N-acetyl-beta-D-galactosaminidase activity	10	0.891457	1.72399	0.00012555	0.00454994	0.00395946	902	tags=40%	list=5%	signal=38%	Nvec_vc1.1_XM_032363259.2/Nvec_vc1.1_XM_048728975.1/Nvec_vc1.1_XM_032362000.2/Nvec_vc1.1_XM_032384312.2
GO:0030020	extracellular matrix structural constituent conferring tensile strength	29	0.734827	1.7305	0.000137212	0.00463167	0.00403058	3041	tags=69%	list=16%	signal=58%	Nvec_vc1.1_XM_048720968.1/Nvec_vc1.1_XM_032373435.2/Nvec_vc1.1_XM_048731237.1/Nvec_vc1.1_XM_048724297.1/Nvec_vc1.1_XM_048724413.1/Nvec_vc1.1_XM_048734254.1/Nvec_vc1.1_XM_032383644.2/Nvec_vc1.1_XM_001640910.3/Nvec_vc1.1_XM_048731381.1/Nvec_vc1.1_XM_048720966.1/Nvec_vc1.1_XM_048723605.1/Nvec_vc1.1_XM_001639293.3/Nvec_vc1.1_XM_048731952.1/Nvec_vc1.1_XM_048731231.1/Nvec_vc1.1_XM_048720926.1/Nvec_vc1.…
GO:0004180	carboxypeptidase activity	34	0.725875	1.7302	0.00013803	0.00463167	0.00403058	2543	tags=59%	list=13%	signal=51%	Nvec_vc1.1_XM_001638898.3/Nvec_vc1.1_XM_032375562.2/Nvec_vc1.1_XM_048721059.1/Nvec_vc1.1_XM_048732815.1/Nvec_vc1.1_XM_048723173.1/Nvec_vc1.1_XM_001638875.3/Nvec_vc1.1_XM_001638349.3/Nvec_vc1.1_XM_048725709.1/Nvec_vc1.1_XM_048722767.1/Nvec_vc1.1_XM_001627023.3/Nvec_vc1.1_XM_048722860.1/Nvec_vc1.1_XM_048731970.1/Nvec_vc1.1_XM_032384859.2/Nvec_vc1.1_XM_032377867.2/Nvec_vc1.1_XM_048729665.1/Nvec_vc1.…
GO:0045504	dynein heavy chain binding	12	-0.803532	-2.12125	0.000167062	0.00540565	0.00470411	3512	tags=83%	list=18%	signal=68%	Nvec_vc1.1_XM_001638951.3/Nvec_vc1.1_XM_032384786.2/Nvec_vc1.1_XM_048725245.1/Nvec_vc1.1_XM_048728924.1/Nvec_vc1.1_XM_032366960.2/Nvec_vc1.1_XM_048725397.1/Nvec_vc1.1_XM_001638799.3/Nvec_vc1.1_XM_048734756.1/Nvec_vc1.1_XM_001632088.3/Nvec_vc1.1_XM_032376308.1
GO:0008236	serine-type peptidase activity	99	0.601048	1.53878	0.00020559	0.00642293	0.00558937	3506	tags=38%	list=18%	signal=32%	Nvec_vc1.1_XM_048731468.1/Nvec_vc1.1_XM_048731389.1/Nvec_vc1.1_XM_048723195.1/Nvec_vc1.1_XM_032369995.2/Nvec_vc1.1_XM_048724378.1/Nvec_vc1.1_XM_032385005.2/Nvec_vc1.1_XM_048732815.1/Nvec_vc1.1_XM_032379681.2/Nvec_vc1.1_XM_032370149.2/Nvec_vc1.1_XM_048731712.1/Nvec_vc1.1_XM_048731806.1/Nvec_vc1.1_XM_001634452.3/Nvec_vc1.1_XM_001630864.3/Nvec_vc1.1_XM_001639216.3/Nvec_vc1.1_XM_032384270.2/Nvec_vc1.…
GO:0004197	cysteine-type endopeptidase activity	38	0.698011	1.68196	0.00021413	0.00646672	0.00562748	1620	tags=26%	list=8%	signal=24%	Nvec_vc1.1_XM_048726623.1/Nvec_vc1.1_XM_048726969.1/Nvec_vc1.1_XM_048726622.1/Nvec_vc1.1_XM_001638478.3/Nvec_vc1.1_XM_001626638.3/Nvec_vc1.1_XM_001637966.3/Nvec_vc1.1_XM_048720927.1/Nvec_vc1.1_XM_032376869.2/Nvec_vc1.1_XM_001630135.3/Nvec_vc1.1_XM_048727068.1
GO:0003712	transcription coregulator activity	50	-0.499052	-1.88215	0.000228024	0.0066642	0.00579933	7530	tags=70%	list=39%	signal=43%	Nvec_vc1.1_XM_032380406.2/Nvec_vc1.1_XM_001638188.3/Nvec_vc1.1_XM_001639509.3/Nvec_vc1.1_XM_048720033.1/Nvec_vc1.1_XM_032361862.2/Nvec_vc1.1_XM_032374704.2/Nvec_vc1.1_XM_001639983.3/Nvec_vc1.1_XM_032363729.2/Nvec_vc1.1_XM_001631897.3/Nvec_vc1.1_XM_048728474.1/Nvec_vc1.1_XM_032367683.2/Nvec_vc1.1_XM_001634794.3/Nvec_vc1.1_XM_048722635.1/Nvec_vc1.1_XM_032383254.2/Nvec_vc1.1_XM_032381914.2/Nvec_vc1.…
GO:0045505	dynein intermediate chain binding	62	-0.443547	-1.74983	0.000250764	0.00709976	0.00617836	3016	tags=52%	list=16%	signal=44%	Nvec_vc1.1_XM_032374672.2/Nvec_vc1.1_XM_048731636.1/Nvec_vc1.1_XM_048727938.1/Nvec_v1g116478/Nvec_vc1.1_XM_032379768.2/Nvec_vc1.1_XM_032386361.2/Nvec_vc1.1_XM_048732418.1/Nvec_vc1.1_XM_048724323.1/Nvec_v1g128929/Nvec_vc1.1_XM_001621847.3/Nvec_vc1.1_XM_032383637.2/Nvec_vc1.1_XM_032377763.1/Nvec_vc1.1_XM_048721752.1/Nvec_vc1.1_XM_048731842.1/Nvec_v1g185619/Nvec_vc1.1_XM_001629932.3/Nvec_vc1.1_XM_03…
GO:0008656	cysteine-type endopeptidase activator activity involved in apoptotic process	10	0.879117	1.70013	0.000295162	0.00810353	0.00705187	1176	tags=60%	list=6%	signal=56%	Nvec_vc1.1_XM_048726623.1/Nvec_vc1.1_XM_048726969.1/Nvec_vc1.1_XM_048726622.1/Nvec_vc1.1_XM_001638478.3/Nvec_vc1.1_XM_001637966.3/Nvec_vc1.1_XM_048720927.1
GO:0003993	acid phosphatase activity	20	0.780168	1.7443	0.000349873	0.00932308	0.00811315	929	tags=30%	list=5%	signal=29%	Nvec_vc1.1_XM_048730436.1/Nvec_v1g220144/Nvec_vc1.1_XM_032370869.2/Nvec_vc1.1_XM_001625953.3/Nvec_vc1.1_XM_048720851.1/Nvec_vc1.1_XM_032377970.2
GO:1905515	non-motile cilium assembly	18	-0.685583	-2.04369	0.000412307	0.0106729	0.00928775	3486	tags=61%	list=18%	signal=50%	Nvec_vc1.1_XM_048722301.1/Nvec_vc1.1_XM_001632889.3/Nvec_vc1.1_XM_001635480.3/Nvec_vc1.1_XM_032376105.2/Nvec_vc1.1_XM_048734350.1/Nvec_vc1.1_XM_032370853.2/Nvec_vc1.1_XM_001636688.3/Nvec_vc1.1_XM_032365905.2/Nvec_vc1.1_XM_048734699.1/Nvec_vc1.1_XM_048721939.1/Nvec_vc1.1_XM_048725441.1
GO:0045665	negative regulation of neuron differentiation	11	-0.793811	-2.0119	0.0004375	0.0107128	0.00932255	2628	tags=82%	list=14%	signal=71%	Nvec_vc1.1_XM_032375349.2/Nvec_vc1.1_XM_001635277.3/Nvec_vc1.1_XM_048724796.1/Nvec_vc1.1_XM_001635315.3/Nvec_vc1.1_XM_032384889.2/Nvec_vc1.1_XM_001635276.3/Nvec_vc1.1_XM_001635275.3/Nvec_vc1.1_XM_001637044.3/Nvec_vc1.1_XM_032384063.2
GO:0071820	N-box binding	11	-0.793811	-2.0119	0.0004375	0.0107128	0.00932255	2628	tags=82%	list=14%	signal=71%	Nvec_vc1.1_XM_032375349.2/Nvec_vc1.1_XM_001635277.3/Nvec_vc1.1_XM_048724796.1/Nvec_vc1.1_XM_001635315.3/Nvec_vc1.1_XM_032384889.2/Nvec_vc1.1_XM_001635276.3/Nvec_vc1.1_XM_001635275.3/Nvec_vc1.1_XM_001637044.3/Nvec_vc1.1_XM_032384063.2
GO:0008237	metallopeptidase activity	250	0.513918	1.34118	0.000609066	0.0145214	0.0126369	3459	tags=35%	list=18%	signal=29%	Nvec_vc1.1_XM_048733437.1/Nvec_vc1.1_XM_048729051.1/Nvec_vc1.1_XM_048729050.1/Nvec_vc1.1_XM_048729052.1/Nvec_vc1.1_XM_048720817.1/Nvec_vc1.1_XM_048720932.1/Nvec_vc1.1_XM_032364236.2/Nvec_vc1.1_XM_032375562.2/Nvec_vc1.1_XM_001639862.3/Nvec_vc1.1_XM_048732086.1/Nvec_vc1.1_XM_032383746.2/Nvec_vc1.1_XM_048732632.1/Nvec_vc1.1_XM_032377472.2/Nvec_vc1.1_XM_001633796.3/Nvec_vc1.1_XM_032371254.2/Nvec_vc1.…
GO:0051603	proteolysis involved in protein catabolic process	42	0.672706	1.63818	0.000632113	0.0146845	0.0127788	1620	tags=21%	list=8%	signal=20%	Nvec_vc1.1_XM_048726623.1/Nvec_vc1.1_XM_048726969.1/Nvec_vc1.1_XM_048726622.1/Nvec_vc1.1_XM_001638478.3/Nvec_vc1.1_XM_001626638.3/Nvec_vc1.1_XM_001637966.3/Nvec_vc1.1_XM_048720927.1/Nvec_vc1.1_XM_001630135.3/Nvec_vc1.1_XM_048727068.1
GO:0004181	metallocarboxypeptidase activity	19	0.771308	1.70821	0.000654862	0.0147632	0.0128473	2485	tags=53%	list=13%	signal=46%	Nvec_vc1.1_XM_001633735.3/Nvec_vc1.1_XM_001638971.3/Nvec_vc1.1_XM_032363262.2/Nvec_vc1.1_XM_001638898.3/Nvec_vc1.1_XM_001638875.3/Nvec_vc1.1_XM_048725709.1/Nvec_vc1.1_XM_032384859.2/Nvec_vc1.1_XM_048729665.1/Nvec_vc1.1_XM_048734252.1/Nvec_vc1.1_XM_032363826.2
GO:0001764	neuron migration	17	0.774126	1.66707	0.000678503	0.0147632	0.0128473	2332	tags=59%	list=12%	signal=52%	Nvec_vc1.1_XM_032370610.2/Nvec_vc1.1_XM_032370694.2/Nvec_vc1.1_XM_048722658.1/Nvec_vc1.1_XM_032369713.2/Nvec_vc1.1_XM_048734430.1/Nvec_vc1.1_XM_048734317.1/Nvec_vc1.1_XM_048734572.1/Nvec_vc1.1_XM_048733047.1/Nvec_vc1.1_XM_048734591.1/Nvec_vc1.1_XM_032367059.2
GO:0007218	neuropeptide signaling pathway	123	0.556463	1.42921	0.000684387	0.0147632	0.0128473	4367	tags=42%	list=23%	signal=33%	Nvec_vc1.1_XM_032367476.2/Nvec_vc1.1_XM_001631145.3/Nvec_vc1.1_XM_001635061.3/Nvec_vc1.1_XM_032387106.2/Nvec_vc1.1_XM_032375141.2/Nvec_vc1.1_XM_001631146.3/Nvec_vc1.1_XM_032382624.2/Nvec_vc1.1_XM_032382909.2/Nvec_vc1.1_XM_032374052.2/Nvec_vc1.1_XM_001633669.3/Nvec_vc1.1_XM_001636060.3/Nvec_v1g219290/Nvec_vc1.1_XM_032372738.2/Nvec_vc1.1_XM_048724973.1/Nvec_vc1.1_XM_032382422.2/Nvec_vc1.1_XM_032387…
GO:0006956	complement activation	15	0.808798	1.72674	0.000725251	0.0152809	0.0132977	1527	tags=60%	list=8%	signal=55%	Nvec_vc1.1_XM_001633400.3/Nvec_vc1.1_XM_001629305.3/Nvec_vc1.1_XM_032369995.2/Nvec_vc1.1_XM_032385005.2/Nvec_vc1.1_XM_032383647.2/Nvec_vc1.1_XM_032370149.2/Nvec_vc1.1_XM_032370385.2/Nvec_vc1.1_XM_048724752.1/Nvec_vc1.1_XM_032369325.2
GO:0050767	regulation of neurogenesis	13	-0.769513	-2.0781	0.000880796	0.0175527	0.0152748	2628	tags=77%	list=14%	signal=66%	Nvec_vc1.1_XM_032375349.2/Nvec_vc1.1_XM_001635277.3/Nvec_vc1.1_XM_032383905.2/Nvec_vc1.1_XM_048724796.1/Nvec_vc1.1_XM_001635315.3/Nvec_vc1.1_XM_032384889.2/Nvec_vc1.1_XM_001635276.3/Nvec_vc1.1_XM_001635275.3/Nvec_vc1.1_XM_001637044.3/Nvec_vc1.1_XM_032384063.2
GO:0007157	heterophilic cell-cell adhesion via plasma membrane cell adhesion molecules	33	0.694294	1.65323	0.000891198	0.0175527	0.0152748	3477	tags=48%	list=18%	signal=40%	Nvec_vc1.1_XM_048733974.1/Nvec_vc1.1_XM_001633489.3/Nvec_vc1.1_XM_032376952.2/Nvec_vc1.1_XM_048724993.1/Nvec_vc1.1_XM_048733975.1/Nvec_vc1.1_XM_032376953.2/Nvec_vc1.1_XM_048734429.1/Nvec_vc1.1_XM_048733987.1/Nvec_vc1.1_XM_048725546.1/Nvec_vc1.1_XM_048733966.1/Nvec_vc1.1_XM_032377436.2/Nvec_vc1.1_XM_032380031.2/Nvec_vc1.1_XM_048729070.1/Nvec_vc1.1_XM_048721807.1/Nvec_vc1.1_XM_048721139.1/Nvec_vc1.…
GO:0004553	hydrolase activity	hydrolyzing O-glycosyl compounds	58	0.628419	1.56421	0.000872917	0.0175527	0.0152748	2707	tags=38%	list=14%	signal=33%	Nvec_vc1.1_XM_032376739.2/Nvec_vc1.1_XM_032363259.2/Nvec_vc1.1_XM_001628574.3/Nvec_vc1.1_XM_032381575.2/Nvec_vc1.1_XM_048728975.1/Nvec_vc1.1_XM_032382045.2/Nvec_vc1.1_XM_032379771.2/Nvec_vc1.1_XM_001639625.3/Nvec_vc1.1_XM_032362000.2/Nvec_vc1.1_XM_001641756.3/Nvec_vc1.1_XM_048724444.1/Nvec_vc1.1_XM_032384312.2/Nvec_vc1.1_XM_032379959.2/Nvec_vc1.1_XM_032373652.2/Nvec_vc1.1_XM_048725502.1/Nvec_vc1.…
GO:0004867	serine-type endopeptidase inhibitor activity	28	0.710081	1.67043	0.00105267	0.0202919	0.0176585	3214	tags=57%	list=17%	signal=48%	Nvec_vc1.1_XM_048724413.1/Nvec_vc1.1_XM_032378857.2/Nvec_vc1.1_XM_048724688.1/Nvec_vc1.1_XM_048728346.1/Nvec_vc1.1_XM_048727719.1/Nvec_vc1.1_XM_048728060.1/Nvec_vc1.1_XM_048725349.1/Nvec_vc1.1_XM_032377551.2/Nvec_vc1.1_XM_048732468.1/Nvec_vc1.1_XM_048728033.1/Nvec_vc1.1_XM_048728064.1/Nvec_vc1.1_XM_048724543.1/Nvec_vc1.1_XM_032370866.2/Nvec_vc1.1_XM_001633935.3/Nvec_v1g143195/Nvec_vc1.1_XM_032379…
GO:0008146	sulfotransferase activity	46	0.645726	1.58271	0.0012678	0.0239297	0.0208242	2407	tags=35%	list=13%	signal=30%	Nvec_vc1.1_XM_032362652.2/Nvec_vc1.1_XM_001635842.3/Nvec_vc1.1_XM_048724883.1/Nvec_vc1.1_XM_001641726.3/Nvec_vc1.1_XM_032381948.2/Nvec_vc1.1_XM_001623712.3/Nvec_vc1.1_XM_032369522.2/Nvec_vc1.1_XM_032371333.2/Nvec_vc1.1_XM_032363572.2/Nvec_vc1.1_XM_048721898.1/Nvec_vc1.1_XM_048731065.1/Nvec_v1g209434/Nvec_vc1.1_XM_032375340.2/Nvec_v1g238399/Nvec_vc1.1_XM_001640216.3/Nvec_vc1.1_XM_048734383.1
GO:0007605	sensory perception of sound	19	-0.646987	-1.92564	0.0014084	0.026041	0.0226615	3171	tags=58%	list=17%	signal=48%	Nvec_vc1.1_XM_001629117.3/Nvec_vc1.1_XM_032367742.2/Nvec_vc1.1_XM_032367408.2/Nvec_vc1.1_XM_048724845.1/Nvec_vc1.1_XM_048725783.1/Nvec_vc1.1_XM_048728288.1/Nvec_vc1.1_XM_032385037.2/Nvec_vc1.1_XM_048732152.1/Nvec_vc1.1_XM_032386061.2/Nvec_vc1.1_XM_001637576.3/Nvec_vc1.1_XM_048728286.1
GO:0004550	nucleoside diphosphate kinase activity	11	-0.753201	-1.90898	0.00184631	0.0334552	0.0291134	2575	tags=64%	list=13%	signal=55%	Nvec_vc1.1_XM_048726093.1/Nvec_vc1.1_XM_032383615.2/Nvec_vc1.1_XM_048730862.1/Nvec_vc1.1_XM_048721292.1/Nvec_vc1.1_XM_001628559.3/Nvec_vc1.1_XM_001631214.3/Nvec_vc1.1_XM_048731802.1
GO:0008484	sulfuric ester hydrolase activity	10	0.83625	1.61723	0.00197428	0.0350725	0.0305208	1755	tags=50%	list=9%	signal=45%	Nvec_vc1.1_XM_048728873.1/Nvec_vc1.1_XM_048732869.1/Nvec_vc1.1_XM_001639634.3/Nvec_vc1.1_XM_048734763.1/Nvec_vc1.1_XM_048726722.1
GO:0030030	cell projection organization	33	-0.53916	-1.82246	0.0020298	0.0353654	0.0307758	3991	tags=52%	list=21%	signal=41%	Nvec_vc1.1_XM_032376420.2/Nvec_vc1.1_XM_001629986.3/Nvec_vc1.1_XM_032377853.2/Nvec_vc1.1_XM_032383860.2/Nvec_vc1.1_XM_001636498.3/Nvec_vc1.1_XM_032366483.2/Nvec_vc1.1_XM_001636889.3/Nvec_vc1.1_XM_048728154.1/Nvec_vc1.1_XM_032379768.2/Nvec_vc1.1_XM_032364321.2/Nvec_vc1.1_XM_001624764.3/Nvec_vc1.1_XM_048719854.1/Nvec_vc1.1_XM_048723796.1/Nvec_vc1.1_XM_001635831.3/Nvec_vc1.1_XM_048729382.1/Nvec_vc1.…
GO:0015631	tubulin binding	23	-0.586022	-1.92552	0.00224306	0.0379992	0.0330677	5000	tags=65%	list=26%	signal=48%	Nvec_vc1.1_XM_048724085.1/Nvec_vc1.1_XM_048726503.1/Nvec_vc1.1_XM_032361871.2/Nvec_vc1.1_XM_001622433.3/Nvec_vc1.1_XM_048723293.1/Nvec_vc1.1_XM_001636536.3/Nvec_vc1.1_XM_048729821.1/Nvec_vc1.1_XM_001634073.3/Nvec_vc1.1_XM_032374074.2/Nvec_vc1.1_XM_001624764.3/Nvec_vc1.1_XM_048720576.1/Nvec_vc1.1_XM_032376717.2/Nvec_vc1.1_XM_032378652.2/Nvec_vc1.1_XM_032376933.1/Nvec_vc1.1_XM_032362462.2
GO:0008380	RNA splicing	78	-0.37063	-1.48741	0.00226485	0.0379992	0.0330677	8288	tags=81%	list=43%	signal=46%	Nvec_vc1.1_XM_048728864.1/Nvec_vc1.1_XM_001628852.3/Nvec_vc1.1_XM_001631965.3/Nvec_vc1.1_XM_032369301.2/Nvec_vc1.1_XM_032387048.2/Nvec_vc1.1_XM_001640851.3/Nvec_vc1.1_XM_001630351.3/Nvec_vc1.1_XM_032361960.2/Nvec_vc1.1_XM_032380740.2/Nvec_vc1.1_XM_001639477.3/Nvec_vc1.1_XM_032362055.2/Nvec_vc1.1_XM_032363596.2/Nvec_vc1.1_XM_001627672.3/Nvec_vc1.1_XM_048729671.1/Nvec_vc1.1_XM_001637715.3/Nvec_vc1.…
GO:0030198	extracellular matrix organization	101	0.556842	1.42672	0.0023779	0.0391705	0.034087	2142	tags=35%	list=11%	signal=31%	Nvec_vc1.1_XM_048720968.1/Nvec_vc1.1_XM_032373435.2/Nvec_vc1.1_XM_048731237.1/Nvec_vc1.1_XM_048724297.1/Nvec_vc1.1_XM_032364236.2/Nvec_vc1.1_XM_048724413.1/Nvec_vc1.1_XM_048734254.1/Nvec_vc1.1_XM_032383644.2/Nvec_vc1.1_XM_032383746.2/Nvec_vc1.1_XM_048732632.1/Nvec_vc1.1_XM_048730352.1/Nvec_vc1.1_XM_001640910.3/Nvec_vc1.1_XM_032365879.2/Nvec_vc1.1_XM_048731381.1/Nvec_vc1.1_XM_048734149.1/Nvec_vc1.…
GO:0008422	beta-glucosidase activity	12	0.801592	1.62037	0.00274779	0.0444553	0.038686	1957	tags=67%	list=10%	signal=60%	Nvec_vc1.1_XM_032382045.2/Nvec_vc1.1_XM_001639625.3/Nvec_vc1.1_XM_032372472.2/Nvec_vc1.1_XM_032372474.2/Nvec_vc1.1_XM_032372473.2/Nvec_vc1.1_XM_032382123.2/Nvec_vc1.1_XM_001632935.3/Nvec_vc1.1_XM_001637852.3
GO:0022857	transmembrane transporter activity	317	0.480689	1.26079	0.00312634	0.0496924	0.0432434	3735	tags=32%	list=19%	signal=26%	Nvec_vc1.1_XM_032366751.2/Nvec_vc1.1_XM_001623754.3/Nvec_vc1.1_XM_048729457.1/Nvec_vc1.1_XM_001628709.3/Nvec_vc1.1_XM_048727400.1/Nvec_vc1.1_XM_032381760.2/Nvec_vc1.1_XM_001623731.3/Nvec_vc1.1_XM_048726235.1/Nvec_vc1.1_XM_032370220.2/Nvec_vc1.1_XM_001632219.3/Nvec_vc1.1_XM_001637932.3/Nvec_vc1.1_XM_032377752.2/Nvec_vc1.1_XM_048733907.1/Nvec_vc1.1_XM_001640533.3/Nvec_vc1.1_XM_032382349.2/Nvec_vc1.…
