# Supplementary material for: Functional characterization of specialized immune cells in a cnidarian reveals an ancestral antiviral program
Source: Nat Commun. 2026 Apr 24;17:5699. doi: 10.1038/s41467-026-72325-8 (PMC13319465; doi:10.1038/s41467-026-72325-8)
Supplement: Supplementary file 3 — Supplementary Data S1-S25 [file 41467_2026_72325_MOESM3_ESM.zip › Supplementary Data/Supplementary Data S4.xlsx]

## Sheet: Supplementary Data S4
	baseMean	log2FoldChange	lfcSE	stat	pvalue	padj	protein	domain
Nvec-vc1.1-XM-001626535.3	54.0535	0.0762393	0.277986	0.274256	0.783888	0.883088	RXYLT1
Nvec-vc1.1-XM-001626549.3	139.558	-0.206654	0.193314	-1.06901	0.285067	0.484655	MED8	Med8/
Nvec-vc1.1-XM-032374171.2	124.552	-0.159336	0.199158	-0.800047	0.423684	0.62079	UTP23	Fcf1/
Nvec-vc1.1-XM-001626548.3	2983.54	-0.0993395	0.106322	-0.934325	0.350136	0.553274	SSR4	TRAP-delta/
Nvec-vc1.1-XM-032374170.2	33.2294	-0.224692	0.367824	-0.61087	0.541286	0.717773	PM20D1	Peptidase_M20/M20_dimer/
Nvec-vc1.1-XM-048724591.1	182.082	0.454797	0.187097	2.43081	0.0150651	0.0572732	GRIPAP1
Nvec-vc1.1-XM-001626546.3	1478.99	0.701432	0.119373	5.87596	4.20397e-09	1.41999e-07	MOV10	AAA_11/AAA_11/AAA_12/
Nvec-vc1.1-XM-032374190.2	80.5297	-0.426393	0.245295	-1.73829	0.0821601	0.206022	SLC38A9	Aa_trans/
Nvec-vc1.1-XM-032374192.2	204.235	-0.184323	0.182391	-1.01059	0.312211	0.514261	YIPF1	Yip1/
Nvec-vc1.1-XM-001626530.3	306.817	-0.41147	0.150582	-2.73253	0.00628499	0.0292479	FARSA	PheRS_DBD1/PheRS_DBD3/tRNA-synt_2d/
Nvec-vc1.1-XM-032374174.2	182.705	0.0881344	0.180866	0.487291	0.626052	0.780855	RNF170	zf-C3HC4/DUF1232/
Nvec-vc1.1-XM-032374172.2	332.529	0.511458	0.142629	3.58595	0.000335859	0.0028018	MUSK	CUB/Ig_3/Ig_3/Ig_3/Pkinase_Tyr/
Nvec-v1g125757	128.155	-0.508828	0.196383	-2.591	0.00956967	0.0402971	RAD17	Rad17/
Nvec-vc1.1-XM-032374182.2	1527.77	-0.578559	0.112508	-5.14238	2.71279e-07	5.9351e-06	FRRS1	Reeler/DOMON/DOMON/
Nvec-vc1.1-XM-032374183.2	11.3657	-1.09074	0.610037	-1.78799	0.0737777	0.190479
Nvec-vc1.1-XM-001626528.3	96.2321	-0.379535	0.219624	-1.72811	0.0839678	0.209195	PSMG3	PAC3/
Nvec-vc1.1-XM-032374187.2	463.162	-0.0910893	0.155601	-0.585404	0.558276	0.730932
Nvec-vc1.1-XM-032374184.2	32.4348	-0.517193	0.354564	-1.45867	0.144655	0.305933	FRRS1	Reeler/DOMON/DOMON/Cytochrom_B561/
Nvec-vc1.1-XM-032374180.2	57.1025	-0.172719	0.269439	-0.641032	0.521502	0.702975		PP2C_2/
Nvec-vc1.1-XM-032374179.2	413.922	-0.502997	0.140202	-3.58766	0.000333654	0.00278603
Nvec-vc1.1-XM-048725220.1	329.607	0.125536	0.170476	0.736384	0.461497	0.653562	PPWD1	WD40/Pro_isomerase/
Nvec-vc1.1-XM-048725245.1	833.513	-0.163135	0.149027	-1.09467	0.273663	0.472046	WDR78	WD40/
Nvec-NVE16061	15.0249	0.118505	0.518606	0.228507	0.819252	0.903909
Nvec-vc1.1-XM-032386191.2	2818.38	0.358679	0.105902	3.38688	0.000706915	0.00515533	HUWE1	DUF908/DUF913/UBA/WWE/UBM/UBM/UBM/HECT/
Nvec-vc1.1-XM-032386195.2	205.125	1.78741	0.196472	9.09753	9.24101e-20	1.9164e-17
Nvec-vc1.1-XM-001636328.3	39.4639	0.447768	0.34514	1.29735	0.19451	0.37516	LCA5	Lebercilin/
Nvec-vc1.1-XM-048727259.1	230.419	-0.148314	0.159926	-0.927394	0.353722	0.55667	OTUD5	OTU/
Nvec-vc1.1-XM-048727258.1	28.9804	-0.809946	0.444281	-1.82305	0.068296	0.180246
Nvec-vc1.1-XM-048728918.1	603.694	0.249878	0.124588	2.00564	0.0448947	0.13189	USP24	UCH/DUF3517/
Nvec-vc1.1-XM-048728963.1	26.9343	1.1792	0.480086	2.45622	0.0140407	0.0542468	ADORA2A	7tm_1/
Nvec-vc1.1-XM-032386215.2	257.73	-0.420098	0.16321	-2.57397	0.0100538	0.0417968	PAQR6	HlyIII/
Nvec-vc1.1-XM-048728955.1	267.92	-0.424747	0.150524	-2.8218	0.00477557	0.0236673	MRPS9	Ribosomal_S9/
Nvec-vc1.1-XM-048728924.1	97.8261	-0.367021	0.220672	-1.6632	0.0962734	0.230008
Nvec-vc1.1-XM-001636334.3	172.987	-0.334416	0.203472	-1.64355	0.100269	0.236179	ATPAF1	ATP11/
Nvec-vc1.1-XM-001636372.3	99.9083	-0.501149	0.241936	-2.07141	0.0383202	0.117181		Peptidase_S49/
Nvec-vc1.1-XM-032386135.2	430.265	-0.200333	0.128452	-1.55959	0.118856	0.266692	TOPORS	zf-C3HC4/
Nvec-vc1.1-XM-048729864.1	216.381	0.021372	0.172791	0.123687	0.901563	0.951722	MFSD14A	MFS_1/
Nvec-vc1.1-XM-032386169.2	73.7856	0.118874	0.243555	0.488081	0.625492	0.780421
Nvec-vc1.1-XM-048728415.1	351.445	0.185786	0.15685	1.18449	0.23622	0.428866	ANKRD13C	Ank_2/GPCR_chapero_1/
Nvec-vc1.1-XM-048728255.1	664.469	0.941259	0.129888	7.2467	4.27063e-13	3.47407e-11
Nvec-vc1.1-XM-032386204.2	20.6501	-0.355262	0.444409	-0.799404	0.424056	0.621125	BMT2
Nvec-vc1.1-XM-001636339.3	229.647	0.145802	0.175499	0.830784	0.406096	0.604892	TMEM168
Nvec-vc1.1-XM-048725946.1	613.567	0.250161	0.143819	1.73942	0.0819614	0.205763	WDR49	WD40/WD40/WD40/WD40/
Nvec-vc1.1-XM-048728405.1	8.47894	1.54883	0.716185	2.16262	0.0305706	0.0982154
Nvec-vc1.1-XM-032381166.2	9.21391	1.33426	0.711987	1.87399	0.0609314	0.165987
Nvec-vc1.1-XM-032386211.2	18.673	0.99626	0.464738	2.1437	0.0320569	0.101945	FCGBP	Vitellogenin_N/DUF1943/VWD/
Nvec-vc1.1-XM-048728718.1	238.462	0.164161	0.186148	0.881885	0.377839	0.580004	ADGRL3	Laminin_G_3/GAIN/GPS/7tm_2/
Nvec-vc1.1-XM-032386160.2	8.713	0.406201	0.682548	0.595124	0.55176	0.725822	ADGRL2	fn3/fn3/EGF_3/GAIN/GPS/7tm_2/
Nvec-vc1.1-XM-001636383.3	158.44	-0.483576	0.183594	-2.63395	0.00843987	0.036708	DIMT1	RrnaAD/
Nvec-vc1.1-XM-001636346.3	6.59121	0.407983	0.749717	0.544183	0.586316	0.752832	SETD9
Nvec-vc1.1-XM-032386172.2	56.7546	-0.637526	0.304901	-2.09093	0.0365347	0.113036	METTL4	MT-A70/MT-A70/
Nvec-vc1.1-XM-048727015.1	944.613	0.793875	0.126349	6.28318	3.31722e-10	1.47561e-08	DOCK7	DUF3398/DOCK-C2/DHR-2/
Nvec-vc1.1-XM-048732530.1	141.344	0.14857	0.197868	0.750854	0.452741	0.645695	ADAMTS9	Pep_M12B_propep/Reprolysin/TSP_1/ADAM_spacer1/TSP1_ADAMTS/TSP1_ADAMTS/TSP1_ADAMTS/TSP1_ADAMTS/TSP1_ADAMTS/TSP1_ADAMTS/TSP1_ADAMTS/TSP1_ADAMTS/TSP1_ADAMTS/TSP1_ADAMTS/TSP1_ADAMTS/TSP1_ADAMTS/TSP1_ADAMTS/TSP1_ADAMTS/TSP1_ADAMTS/TSP1_ADAMTS/TSP1_ADAMTS/TSP1_ADAMTS/TSP1_ADAMTS/TSP1_ADAMTS/TSP1_ADAMTS/TSP1_ADAMTS/TSP1_ADAMTS/TSP1_ADAMTS/TSP1_ADAMTS/TSP1_ADAMTS/TSP1_ADAMTS/TSP1_ADAMTS/TSP1_ADAMTS/TSP1_…
Nvec-vc1.1-XM-032386176.2	12.9289	-0.0139998	0.545325	-0.0256724	0.979519	0.990552	CENPF
Nvec-vc1.1-XM-048732565.1	213.033	-0.290167	0.169824	-1.70864	0.0875177	0.215091	CBLL1	zf_Hakai/
Nvec-vc1.1-XM-001636391.3	110.198	-0.00592065	0.218344	-0.0271162	0.978367	0.98994		WD40/WD40/
Nvec-vc1.1-XM-001636349.3	95.1933	0.369982	0.245127	1.50935	0.13121	0.285579
Nvec-vc1.1-XM-001636392.3	249.166	-0.835326	0.237126	-3.5227	0.000427167	0.00342199
Nvec-vc1.1-XM-001636352.3	469.998	1.328	0.135708	9.7857	1.29697e-22	3.89725e-20	ELK1	Ets/
Nvec-vc1.1-XM-001636353.3	9.39863	-1.11779	0.705169	-1.58513	0.112936	0.257055
Nvec-vc1.1-XM-032386130.2	288.652	-0.157801	0.165575	-0.953045	0.340567	0.543284	LRGUK	LRR_4/LRR_8/LRR_9/Guanylate_kin/
Nvec-vc1.1-XM-032386132.2	339.322	0.106782	0.145607	0.733357	0.463341	0.655039	TMEM209	CytochromB561_N/
Nvec-vc1.1-XM-032386153.2	17.085	1.23061	0.514659	2.39111	0.0167975	0.0622203
Nvec-NVE16126	26.7	1.35771	0.447272	3.03554	0.00240108	0.0138154
Nvec-vc1.1-XM-032386154.2	11.703	-0.94979	0.585368	-1.62255	0.104685	0.243736
Nvec-vc1.1-XM-032386151.2	36.3501	-0.28345	0.358292	-0.791116	0.428876	0.624925	LMLN	Peptidase_M8/
Nvec-vc1.1-XM-032386102.2	497.011	0.311439	0.154481	2.01604	0.0437961	0.129333	GREM1	DAN/
Nvec-vc1.1-XM-001636399.3	1111.42	0.746746	0.113979	6.55163	5.69115e-11	3.05827e-09	TBK1	Pkinase/TBK1_ULD/Helicase_C/
Nvec-vc1.1-XM-001636360.3	125.873	0.0705008	0.201016	0.350722	0.725797	0.84707	DHRS11	adh_short/
Nvec-vc1.1-XM-032386096.2	600.927	-0.00890723	0.125676	-0.0708744	0.943498	0.973242	XPOT	Xpo1/
Nvec-vc1.1-XM-001636361.3	2753.4	0.041142	0.0963495	0.427008	0.669374	0.811788	GDI1	GDI/
Nvec-vc1.1-XM-001636362.3	9.48439	-2.07795	0.716349	-2.90075	0.00372274	0.0194997	DHH	HH_signal/Hint/
Nvec-vc1.1-XM-032386105.2	113.205	0.257512	0.206983	1.24412	0.213455	0.399759		Lipase_3/
Nvec-vc1.1-XM-001636403.3	124.527	-0.157566	0.222647	-0.707693	0.479136	0.668759	TLCD4	TRAM_LAG1_CLN8/
Nvec-vc1.1-XM-001636404.3	3472.28	-0.22541	0.102262	-2.20425	0.0275069	0.0907284	RPL18A	Ribosomal_L18A/
Nvec-vc1.1-XM-001636405.3	729.824	-0.0964006	0.11642	-0.828044	0.407646	0.605974	SYNPR	MARVEL/
Nvec-vc1.1-XM-032386146.2	343.19	-0.266112	0.167541	-1.58834	0.11221	0.255804	TTLL3	TTL/
Nvec-vc1.1-XM-032386164.2	69.2893	0.453904	0.255494	1.77657	0.0756388	0.194195	CPNE8	C2/C2/Copine/
Nvec-vc1.1-XM-048727100.1	68.3407	-0.0747958	0.254794	-0.293554	0.769099	0.87536	CERK	DAGK_cat/
Nvec-vc1.1-XM-048727919.1	7.64403	0.196371	0.761303	0.257941	0.796453	0.890836		RVT_1/RT_RNaseH_2/Integrase_H2C2/
Nvec-vc1.1-XM-001635275.3	504.178	0.606344	0.139531	4.34558	1.38907e-05	0.000187295	HES1	HLH/
Nvec-vc1.1-XM-001635315.3	88.0268	-1.18283	0.293981	-4.02347	5.73466e-05	0.000638708	HES1	HLH/
Nvec-vc1.1-XM-001635276.3	443.33	-0.773928	0.194314	-3.98288	6.80844e-05	0.000740927	HES1	HLH/
Nvec-vc1.1-XM-001635316.3	23.7564	-0.576645	0.405093	-1.42349	0.154594	0.320148	HES7	HLH/
Nvec-vc1.1-XM-001635277.3	61.5285	-1.1872	0.304243	-3.90215	9.53436e-05	0.000973536	HES1	HLH/Hairy_orange/
Nvec-vc1.1-XM-032384889.2	550.112	-0.428903	0.138515	-3.09645	0.00195855	0.0117036	HES1	HLH/Hairy_orange/
Nvec-vc1.1-XM-048731989.1	554.617	0.82023	0.137944	5.94609	2.74627e-09	9.76716e-08	COG5	COG5/
Nvec-vc1.1-XM-048732006.1	57.2524	1.07251	0.289759	3.70141	0.000214407	0.00193796	KCNK3	Ion_trans_2/Ion_trans_2/
Nvec-vc1.1-XM-048732026.1	185.599	0.403511	0.171972	2.34637	0.0189571	0.0683289	BDH2	adh_short_C2/
Nvec-vc1.1-XM-032384859.2	5.87258	0.848737	0.878508	0.966112	0.333988	0.53753	CPA2	Propep_M14/Peptidase_M14/
Nvec-v1g241660	34.8479	2.13586	0.446018	4.78874	1.67832e-06	2.93835e-05
Nvec-vc1.1-XM-001635319.3	452.866	0.247767	0.14369	1.72432	0.0846507	0.21016
Nvec-vc1.1-XM-048729440.1	773.562	0.508171	0.125053	4.06364	4.83134e-05	0.000555755	IGFN1	CHB_HEX_C_1/fn3/
Nvec-vc1.1-XM-032372288.2	37.708	-0.462529	0.346553	-1.33466	0.181989	0.358065	SLC25A26	Mito_carr/Mito_carr/Mito_carr/
Nvec-vc1.1-XM-032372291.2	20.5509	0.440928	0.466421	0.945345	0.344483	0.547394	PAK6	PBD/
Nvec-NVE8960	11.4441	-0.740508	0.610233	-1.21348	0.224945	0.414373
Nvec-vc1.1-XM-032374638.2	192.363	0.197046	0.171821	1.14681	0.25146	0.446922	SLC35A2	Nuc_sug_transp/
Nvec-vc1.1-XM-032374636.2	6.04292	0.277611	0.784658	0.353799	0.723489	0.845823	INHBB	TGFb_propeptide/TGF_beta/
Nvec-vc1.1-XM-001626923.3	187.285	0.160114	0.173276	0.924044	0.355463	0.558395	HNRNPUL1	SPRY/AAA_33/
Nvec-vc1.1-XM-001626922.3	17.8016	0.275943	0.483582	0.570622	0.568256	0.738938	IPP	BACK/Kelch_1/Kelch_1/Kelch_1/Kelch_1/Kelch_1/
Nvec-vc1.1-XM-048728406.1	18.3287	-0.679056	0.519425	-1.30732	0.191103	0.370627	HSDL2	SCP2/
Nvec-vc1.1-XM-032378813.2	198.086	-0.417866	0.176157	-2.37212	0.0176861	0.0648282	PBK	Pkinase/
Nvec-vc1.1-XM-032378753.2	244.226	0.190735	0.154941	1.23102	0.218316	0.405764	SYDE2	PDZ/C2/RhoGAP/
Nvec-vc1.1-XM-001630284.3	935.504	-0.272621	0.125963	-2.16429	0.030442	0.0979305	CDC14A	DSPn/DSPc/
Nvec-vc1.1-XM-048727408.1	50.2263	1.1467	0.367276	3.12218	0.00179516	0.0109452
Nvec-vc1.1-XM-032378750.2	15.0691	-0.0850079	0.579367	-0.146725	0.883349	0.942153	QRSL1	Amidase/
Nvec-vc1.1-XM-032378751.1	21.6195	-0.13716	0.440558	-0.311333	0.755547	0.865734	QRSL1	Amidase/
Nvec-vc1.1-XM-032378793.2	8.3646	0.759491	0.682308	1.11312	0.265657	0.463012		Usp/
Nvec-vc1.1-XM-001630250.3	55.6148	0.315289	0.288371	1.09334	0.274243	0.472551	KCNC1	BTB_2/Ion_trans/
Nvec-vc1.1-XM-001630249.3	73.9035	-1.2834	0.257566	-4.98279	6.2674e-07	1.24873e-05
Nvec-vc1.1-XM-001630248.3	16.3304	0.887849	0.548456	1.61882	0.105487	0.244944	NPFFR2	7tm_1/
Nvec-vc1.1-XM-048729618.1	19.9657	1.15019	0.453622	2.53557	0.0112265	0.0457259
Nvec-vc1.1-XM-032378816.2	1281.36	0.12511	0.10492	1.19244	0.233091	0.424966	AP3D1	Adaptin_N/AP3D1/
Nvec-vc1.1-XM-001630246.3	2936.89	-0.351671	0.115325	-3.04938	0.00229312	0.0132929	RPL37	Ribosomal_L37e/
Nvec-vc1.1-XM-001630280.3	255.906	0.566677	0.186894	3.03208	0.00242877	0.0139311	FBXO4	F-box-like/Arf/
Nvec-vc1.1-XM-032378827.1	126.496	-0.602629	0.226743	-2.65776	0.00786619	0.0347709	ECH1	ECH_1/
Nvec-vc1.1-XM-001630279.3	25.2137	0.263621	0.412118	0.639672	0.522386	0.703458		Lipase_GDSL_2/
Nvec-vc1.1-XM-001630244.3	282.74	-0.269269	0.164918	-1.63274	0.102523	0.240222	SPATA6	SPATA6/
Nvec-vc1.1-XM-001630276.3	14.2273	0.866311	0.605179	1.43149	0.152289	0.317157	ANKRD63	Ank_2/
Nvec-vc1.1-XM-032378781.2	124.761	-0.768186	0.240577	-3.19309	0.00140758	0.00902664	PLCH2	EF-hand_like/PI-PLC-X/PI-PLC-Y/C2/
Nvec-vc1.1-XM-001630275.3	802.444	-0.102184	0.128742	-0.793707	0.427366	0.623701	PRKAR2A	RIIa/cNMP_binding/cNMP_binding/
Nvec-vc1.1-XM-001630241.3	618.905	0.603924	0.16078	3.75622	0.000172498	0.00162708	TXNRD3	Glutaredoxin/Pyr_redox_2/Pyr_redox_dim/
Nvec-vc1.1-XM-032378780.2	270.252	0.0446155	0.175968	0.253543	0.799849	0.893	C12orf56	DUF4551/
Nvec-vc1.1-XM-001630274.3	240.518	-0.598964	0.174017	-3.44199	0.000577454	0.00438208	PGM1	PGM_PMM_I/PGM_PMM_II/PGM_PMM_III/PGM_PMM_IV/
Nvec-vc1.1-XM-032378765.2	423.885	-0.12918	0.134746	-0.95869	0.337715	0.541119	SUMF2	DinB_2/FGE-sulfatase/FGE-sulfatase/
Nvec-vc1.1-XM-001630237.3	160.243	0.149298	0.181842	0.82103	0.411629	0.609925	SNIP1	FHA/
Nvec-vc1.1-XM-032378759.2	34.4407	-0.092885	0.351303	-0.264402	0.79147	0.887691	AMZ2	Peptidase_M54/
Nvec-vc1.1-XM-032378755.2	49.4345	-0.372057	0.303685	-1.22514	0.220521	0.408569	CASR	ANF_receptor/NCD3G/7tm_3/
Nvec-vc1.1-XM-048731940.1	107.195	-0.2633	0.207783	-1.26719	0.205087	0.388637	ALKBH7	2OG-FeII_Oxy_2/
Nvec-vc1.1-XM-048731938.1	25.8981	-0.662766	0.403437	-1.6428	0.100425	0.236442		DUF702/
Nvec-vc1.1-XM-048730768.1	20.6091	1.06728	0.464684	2.29679	0.0216305	0.0756502	SVEP1	Pentaxin/
Nvec-vc1.1-XM-032378836.2	492.237	0.204036	0.123496	1.65216	0.098501	0.233435	TBC1D22B	RabGAP-TBC/
Nvec-vc1.1-XM-001630231.3	595.996	0.553638	0.125217	4.42144	9.80446e-06	0.000139344	LRRK2	Pkinase/ApoL/
Nvec-vc1.1-XM-048724736.1	692.347	0.746827	0.142275	5.24919	1.52771e-07	3.51144e-06	AASS	AlaDh_PNT_N/Sacchrp_dh_NADP/Sacchrp_dh_C/
Nvec-vc1.1-XM-048724756.1	6.5631	-3.59836	1.06437	-3.38073	0.000722934	0.0052473	MSX2	Homeodomain/
Nvec-vc1.1-XM-032378831.2	148.97	-0.066109	0.186065	-0.3553	0.722365	0.84541	KIN	Kin17_mid/KN17_SH3/
Nvec-vc1.1-XM-032378806.2	45.035	0.915874	0.313341	2.92293	0.00346752	0.0184384
Nvec-vc1.1-XM-001630260.3	159.408	0.0803744	0.192599	0.417316	0.676448	0.816432	FAM72B	FAM72/
Nvec-NVE2471	14.9529	0.343623	0.509946	0.673842	0.500412	0.685975
Nvec-vc1.1-XM-048728399.1	72.7495	-0.286786	0.245172	-1.16973	0.242108	0.435365	CEBPG	bZIP_2/
Nvec-vc1.1-XM-001630259.3	84.4561	-1.04603	0.329163	-3.17786	0.00148364	0.00939173	H4C1	CENP-T_C/
Nvec-vc1.1-XM-032378772.2	433.254	0.462032	0.139427	3.31378	0.00092044	0.00638068	SRPK1	Pkinase/Pkinase/
Nvec-vc1.1-XM-032378771.2	147.471	1.51843	0.219749	6.90984	4.85203e-12	3.26216e-10	PXDNL	Ig_3/Ig_3/Ig_2/COLFI/
Nvec-vc1.1-XM-032374634.2	158.646	-0.644697	0.183875	-3.50617	0.000454605	0.0035833	POGLUT1	Glyco_transf_90/
Nvec-vc1.1-XM-032374631.2	658.082	0.434783	0.130231	3.33855	0.000842169	0.0059359	SLC30A1	Cation_efflux/
Nvec-vc1.1-XM-032374642.2	364.131	0.117817	0.152808	0.771012	0.4407	0.634866	SLC35A3	Nuc_sug_transp/
Nvec-vc1.1-XM-048724812.1	263.666	-0.456709	0.151097	-3.02263	0.00250591	0.0142841	IFT74
Nvec-vc1.1-XM-032374621.2	19.6912	-0.7927	0.480031	-1.65135	0.098667	0.233628		7tm_1/
Nvec-vc1.1-XM-048724876.1	102.299	-0.203587	0.246202	-0.826908	0.408289	0.606503	NPFFR2	7tm_1/
Nvec-vc1.1-XM-001626943.3	1463.75	-0.187057	0.110578	-1.69163	0.0907173	0.220357	HEATR1	U3snoRNP10/BP28CT/
Nvec-vc1.1-XM-048724864.1	188.075	0.29928	0.181352	1.65027	0.0988875	0.233993	ELAVL4	RRM_1/RRM_1/RRM_1/
Nvec-vc1.1-XM-032374644.2	46.21	-0.790198	0.315123	-2.50759	0.0121558	0.048663	MTAP	PNP_UDP_1/
Nvec-vc1.1-XM-032374620.2	56.0131	-0.175655	0.29314	-0.599219	0.549027	0.723713	SGSH	Sulfatase/DUF4976/
Nvec-vc1.1-XM-048724902.1	158.569	-0.146751	0.183119	-0.801396	0.422903	0.620139	TCTEX1D1	Tctex-1/
Nvec-vc1.1-XM-048728430.1	784.596	0.323129	0.134169	2.40837	0.016024	0.0600764	DNM1L	Dynamin_N/Dynamin_M/GED/
Nvec-vc1.1-XM-048730659.1	203.479	0.231007	0.164192	1.40693	0.159447	0.326795	PDCL	Phosducin/
Nvec-vc1.1-XM-048728380.1	340.922	0.09675	0.141199	0.685203	0.493216	0.680164	IQSEC1	Sec7/IQ_SEC7_PH/
Nvec-vc1.1-XM-032374608.2	101.323	-0.0481454	0.222302	-0.216577	0.828538	0.909226	CCDC77
Nvec-vc1.1-XM-048726662.1	1296.25	0.0467479	0.108308	0.431621	0.666017	0.809424	KDM5A	JmjN/ARID/PHD/JmjC/zf-C5HC2/PLU-1/PHD/
Nvec-vc1.1-XM-032374617.2	334.56	-0.302289	0.146317	-2.06599	0.0388294	0.118264	CHCHD3
Nvec-vc1.1-XM-048728437.1	8.14951	-0.1663	0.681034	-0.244188	0.807085	0.896802	HFM1	DEAD/Helicase_C/Sec63/
Nvec-vc1.1-XM-048728439.1	258.14	0.0891309	0.155883	0.571781	0.56747	0.738243	TBC1D30	RabGAP-TBC/DUF4682/
Nvec-vc1.1-XM-032374627.2	311.513	-0.0732811	0.161029	-0.455081	0.649051	0.796778	SFMBT2	MBT/MBT/MBT/MBT/SLED/SAM_1/
Nvec-vc1.1-XM-032374628.2	44.457	-0.772993	0.326654	-2.3664	0.0179622	0.0655453
Nvec-vc1.1-XM-032369602.2	144.759	-0.455974	0.197096	-2.31346	0.0206974	0.0731336	GTF3C6	TFIIIC_sub6/
Nvec-vc1.1-XM-048728442.1	340.972	0.260723	0.153858	1.69458	0.0901558	0.219704	TMEM43	TMEM43/
Nvec-vc1.1-XM-048728441.1	156.638	-0.309964	0.197474	-1.56964	0.116498	0.262682	RPAP3	TPR_11/TPR_8/RPAP3_C/
Nvec-vc1.1-XM-032369599.2	98.4615	-0.332808	0.218542	-1.52286	0.127794	0.280424
Nvec-v1g248385	77.263	-0.299251	0.260499	-1.14876	0.250656	0.445894	TIMMDC1	Tim17/
Nvec-vc1.1-XM-048728443.1	7.8533	-0.419291	0.712408	-0.588554	0.55616	0.729442
Nvec-vc1.1-XM-032369593.2	19.606	-0.412022	0.477974	-0.862018	0.388678	0.589806
Nvec-vc1.1-XM-048724100.1	210.412	-0.510417	0.175649	-2.90589	0.00366212	0.0192369	G6PD	G6PD_N/G6PD_C/
Nvec-vc1.1-XM-001625699.3	178.149	0.461466	0.183107	2.5202	0.0117289	0.0473663
Nvec-vc1.1-XM-048724144.1	110.464	-0.542397	0.213199	-2.54409	0.0109562	0.0447783		MRP-L20/
Nvec-vc1.1-XM-032373222.2	2714.81	0.115747	0.0987849	1.17171	0.241313	0.434774	AHCYL2	AdoHcyase/AdoHcyase_NAD/
Nvec-vc1.1-XM-001625700.3	535.741	-0.16526	0.151301	-1.09226	0.274718	0.472873	NRF1	Nrf1_DNA-bind/Nrf1_activ_bdg/
Nvec-vc1.1-XM-048724123.1	153.6	-0.61363	0.196328	-3.12553	0.00177484	0.0108479	LRRC41	LRR_6/
Nvec-vc1.1-XM-001625690.3	72.0859	-0.468361	0.243825	-1.92089	0.0547452	0.153121		Sel1/Sel1/Sel1/Sel1/Sel1/
Nvec-vc1.1-XM-032373209.2	174.483	0.0126865	0.184302	0.0688355	0.945121	0.973859	ANKRD29	Ank_4/Ank_2/Ank_2/SOCS_box/
Nvec-vc1.1-XM-032373207.2	60.8586	-0.521466	0.288296	-1.80878	0.0704845	0.184533	PLK1	Pkinase/POLO_box/POLO_box/
Nvec-vc1.1-XM-001625703.3	1361.1	0.0833715	0.112272	0.742582	0.457735	0.650334	RAD23A	ubiquitin/UBA/XPC-binding/UBA/
Nvec-v1g128929	16.8597	-0.393956	0.514224	-0.766117	0.443607	0.637499	TCTEX1D1	Tctex-1/
Nvec-vc1.1-XM-032373234.2	31.4111	0.076422	0.365362	0.209168	0.834317	0.912777	TCTEX1D1	Tctex-1/
Nvec-vc1.1-XM-048730930.1	463.853	-0.0203781	0.158713	-0.128396	0.897836	0.949489	GRM4	ANF_receptor/ANF_receptor/
Nvec-vc1.1-XM-001625696.3	259.891	0.365525	0.15846	2.30673	0.0210696	0.0740935
Nvec-vc1.1-XM-048730844.1	21.5243	-0.423541	0.460721	-0.9193	0.357939	0.56049	SLC22A13	Sugar_tr/
Nvec-vc1.1-XM-032373215.2	37.5627	-0.422105	0.333568	-1.26542	0.20572	0.389384	SLC22A13	Sugar_tr/
Nvec-vc1.1-XM-032373212.2	278.091	-0.709477	0.206362	-3.43802	0.000585992	0.00442696	SLC22A13	Sugar_tr/
Nvec-vc1.1-XM-048726835.1	18.4455	-0.121917	0.500562	-0.24356	0.807571	0.897071	WDHD1	HMG_box/
Nvec-vc1.1-XM-032387246.2	65.4332	0.200115	0.278344	0.718949	0.472172	0.663701	HRH2	7tm_1/
Nvec-vc1.1-XM-032387199.2	32.2427	0.546114	0.430884	1.26743	0.205002	0.388575	ITLN1	Fibrinogen_C/
Nvec-vc1.1-XM-032387196.2	43.1241	0.646613	0.351966	1.83715	0.0661884	0.176263	TRIM45	zf-RING_UBOX/zf-B_box/Filamin/
Nvec-vc1.1-XM-048728346.1	210.39	0.144556	0.221954	0.651288	0.514861	0.698199	EPPIN_WFDC6	CUB/Kunitz_BPTI/
Nvec-vc1.1-XM-048728336.1	302.538	-0.136934	0.148657	-0.921137	0.356979	0.559776	RNF123	SPRY/zf-C3HC4_3/
Nvec-vc1.1-XM-048728344.1	6.08565	-0.0580348	0.839001	-0.0691713	0.944853	0.973822
Nvec-vc1.1-XM-001637078.3	294.83	0.243965	0.146339	1.66712	0.0954909	0.228842	STIMATE	STIMATE/
Nvec-vc1.1-XM-001637079.3	44.4792	-0.526409	0.315799	-1.66691	0.0955314	0.228902
Nvec-vc1.1-XM-032387194.2	360.919	0.124019	0.137973	0.898863	0.368725	0.571125	DMD	WW/EF-hand_2/EF-hand_3/ZZ/
Nvec-vc1.1-XM-032387198.2	135.887	0.47337	0.193213	2.44999	0.014286	0.054964	NIPAL2	Mg_trans_NIPA/
Nvec-vc1.1-XM-048725929.1	10.4421	-0.199945	0.721889	-0.276975	0.7818	0.882153	PNLIPRP2	Lipase/PLAT/
Nvec-vc1.1-XM-001637142.3	8.75974	-2.18719	0.814306	-2.68595	0.00723229	0.0326151	RSPH1	MORN/MORN/MORN/MORN/MORN/MORN/MORN/
Nvec-vc1.1-XM-032387152.2	177.075	-0.398059	0.181421	-2.19411	0.0282272	0.0925858	UBE2U	UQ_con/
Nvec-vc1.1-XM-048728383.1	139.169	-0.120125	0.194993	-0.61605	0.537862	0.715271	SLC35D1	TPT/
Nvec-vc1.1-XM-032387146.2	180.362	0.43164	0.17306	2.49417	0.0126253	0.0500122
Nvec-vc1.1-XM-048729716.1	299.703	0.159624	0.16626	0.960085	0.337012	0.540762	ACTG1	PH/Actin/
Nvec-vc1.1-XM-032387142.2	66.7208	0.302443	0.279944	1.08037	0.279978	0.479121	SMIM7
Nvec-v1g64073	389.569	0.277451	0.135754	2.04377	0.0409759	0.123179
Nvec-vc1.1-XM-001637146.3	225.836	-0.244374	0.17112	-1.42809	0.153267	0.318473	EIF2B2	IF-2B/
Nvec-vc1.1-XM-048729730.1	110.287	0.319275	0.224265	1.42365	0.154547	0.320101	DCAF15	DCAF15_WD40/
Nvec-vc1.1-XM-001637090.3	24.0447	-1.2554	0.453234	-2.76988	0.00560769	0.026855	ROR1	I-set/Fz/Fz/
Nvec-vc1.1-XM-048729746.1	345.946	-0.0872604	0.139374	-0.626089	0.531257	0.710562	FZR1	WD40/WD40/WD40/
Nvec-vc1.1-XM-001637091.3	290.713	-0.0278176	0.149864	-0.185619	0.852743	0.922813	EIF2D	Pre-PUA/SUI1/
Nvec-vc1.1-XM-001637148.3	330.909	-0.615275	0.143954	-4.27411	1.91906e-05	0.000246995	NDUFB7	NDUF_B7/
Nvec-vc1.1-XM-001637149.3	138.729	-0.447122	0.208724	-2.14217	0.03218	0.10227	KRAS	Ras/
Nvec-vc1.1-XM-032387123.2	335.643	0.486966	0.154129	3.15947	0.00158057	0.00986494	HELZ2	AAA_11/AAA_11/AAA_12/RNB/AAA_11/AAA_12/
Nvec-vc1.1-XM-032387138.2	45.3455	0.200771	0.344127	0.58342	0.55961	0.731443
Nvec-vc1.1-XM-001637151.3	142.033	-0.224053	0.190081	-1.17872	0.238509	0.431585	LSM4	LSM/
Nvec-vc1.1-XM-001637093.3	192.239	-0.312565	0.173901	-1.79737	0.0722762	0.18802	OGFOD1	2OG-FeII_Oxy_4/Ofd1_CTDD/
Nvec-vc1.1-XM-032387125.2	2343.09	0.211627	0.123136	1.71864	0.0856792	0.211962	PTPRD	I-set/Ig_3/Ig_3/fn3/fn3/fn3/Y_phosphatase/Y_phosphatase/
Nvec-vc1.1-XM-032387133.2	359.834	0.0646899	0.158504	0.408129	0.683179	0.820952	TTN	ig/fn3/
Nvec-vc1.1-XM-032387132.2	88.861	-0.187633	0.223144	-0.840861	0.400426	0.600333	TOE1	CAF1/CAF1/
Nvec-vc1.1-XM-048729806.1	708.537	-0.157926	0.19187	-0.823088	0.410458	0.60868		Collagen/Collagen/
Nvec-vc1.1-XM-032387244.2	397.467	-0.11728	0.13934	-0.841682	0.399966	0.599968	ZC3HC1	zf-C3HC/Rsm1/
Nvec-vc1.1-XM-001637098.3	723.314	0.129729	0.132693	0.977662	0.328242	0.531394	SLC41A1	MgtE/MgtE/
Nvec-vc1.1-XM-032387253.2	346.874	-0.125433	0.150852	-0.831495	0.405694	0.604477	TTC4	Wheel/
Nvec-vc1.1-XM-001637099.3	108.291	0.0610192	0.2087	0.292378	0.769998	0.876087	GABRR1	Neur_chan_LBD/Neur_chan_memb/
Nvec-vc1.1-XM-001637155.3	591.123	-0.0927873	0.119981	-0.773351	0.439315	0.634164	DMAP1	SANT_DAMP1_like/DMAP1/
Nvec-vc1.1-XM-048722144.1	215.054	0.145788	0.169675	0.859218	0.390221	0.591233	ALG2	Glyco_transf_4/Glycos_transf_1/
Nvec-vc1.1-XM-001637156.3	78.0827	-0.104902	0.235166	-0.446077	0.655542	0.801698	PIF1	PIF1/
Nvec-vc1.1-XM-001637157.3	1250.63	-0.0888231	0.120863	-0.73491	0.462394	0.654398	SNRPA1	LRR_9/
Nvec-vc1.1-XM-032387266.2	236.187	0.391574	0.210117	1.8636	0.0623777	0.168616	ERI3	RNase_T/
Nvec-vc1.1-XM-032387263.2	1185.9	-0.0395331	0.110182	-0.358798	0.719746	0.843847	GIPC1	PDZ/
Nvec-vc1.1-XM-001637159.3	169.258	-0.290455	0.19576	-1.48373	0.137881	0.295899	IMP3	Ribosomal_S4/S4/
Nvec-vc1.1-XM-048727243.1	116.902	-0.727593	0.200835	-3.62283	0.000291393	0.00250758	DPH5	TP_methylase/
Nvec-vc1.1-XM-032387239.2	38.8545	-0.818406	0.347994	-2.35178	0.0186838	0.0675091		Ldh_2/
Nvec-vc1.1-XM-032387234.2	25.7994	0.763548	0.407821	1.87226	0.0611703	0.166335	GSE1
Nvec-vc1.1-XM-048727242.1	693.101	0.436688	0.14076	3.10236	0.00191983	0.0115425	SLC30A7	Cation_efflux/
Nvec-vc1.1-XM-048727239.1	579.073	0.0947803	0.128067	0.740084	0.459249	0.65182	SUOX	Cyt-b5/Oxidored_molyb/Mo-co_dimer/
Nvec-vc1.1-XM-001637106.3	325.827	0.00763329	0.143351	0.053249	0.957533	0.97901
Nvec-vc1.1-XM-048726572.1	1044.04	0.395037	0.114815	3.44063	0.000580352	0.00439563	SVIL	Gelsolin/VHP/
Nvec-vc1.1-XM-032387218.2	440.97	0.399901	0.132445	3.01938	0.00253289	0.0144049	E4F1	zf-C2H2_6/zf-C2H2_6/zf-met/zf-C2H2/zf-C2H2/
Nvec-vc1.1-XM-032387219.2	279.056	2.18061	0.176659	12.3436	5.2717e-35	4.08529e-32	HRH2	7tm_1/
Nvec-vc1.1-XM-001637163.3	11.6412	-1.94574	0.674331	-2.88545	0.0039086	0.0202215
Nvec-vc1.1-XM-048731150.1	427.121	0.105641	0.150626	0.701342	0.48309	0.671915	CCDC17
Nvec-vc1.1-XM-001637109.3	19.5821	0.0760919	0.454596	0.167384	0.867068	0.931839	RSPH1	MORN/MORN/MORN/MORN/MORN/MORN/MORN/
Nvec-vc1.1-XM-048731186.1	52.8567	1.09746	0.303734	3.61323	0.00030241	0.00259178	ITLN2	Ig_2/Fibrinogen_C/
Nvec-NVE13928	61.057	-0.272891	0.262465	-1.03972	0.298469	0.499223
Nvec-vc1.1-XM-032387258.2	475.212	-0.512165	0.135819	-3.77094	0.000162637	0.00154494	CARM1	PrmA/
Nvec-vc1.1-XM-001637168.3	4940.34	-0.357129	0.0989919	-3.60766	0.000308971	0.00263497	BTF3L4	NAC/
Nvec-vc1.1-XM-032387255.2	306.542	0.106775	0.164606	0.64867	0.516552	0.699376	MYSM1	Myb_DNA-binding/SWIRM/JAB/
Nvec-vc1.1-XM-001637113.3	60.5083	0.0878322	0.264279	0.332346	0.739628	0.856334	HSPG2	F5_F8_type_C/Ig_3/I-set/Ig_3/
Nvec-vc1.1-XM-001637169.3	602.055	-0.175035	0.127321	-1.37476	0.169206	0.340633	AP1M1	Clat_adaptor_s/Adap_comp_sub/
Nvec-vc1.1-XM-001637114.3	90.4712	0.197611	0.244963	0.806695	0.419842	0.617682
Nvec-vc1.1-XM-001637170.3	83.6661	-1.03171	0.265772	-3.88195	0.000103624	0.00104863	AKR1A1	Aldo_ket_red/
Nvec-vc1.1-XM-032387240.2	290.149	-0.146351	0.161589	-0.905701	0.365094	0.56729	SASS6	SAS-6_N/Sas6_CC/
Nvec-vc1.1-XM-001637171.3	224.292	0.408692	0.17251	2.3691	0.0178314	0.065262	SLC35E1	TPT/
Nvec-vc1.1-XM-032387164.2	149.13	-0.25596	0.190552	-1.34325	0.17919	0.354671	CBWD2	cobW/CobW_C/
Nvec-vc1.1-XM-001637172.3	18.7951	-0.140301	0.471328	-0.297672	0.765953	0.873511	HPGDS	GST_N/GST_C_3/
Nvec-vc1.1-XM-032387167.2	283.103	-0.320021	0.198111	-1.61536	0.106233	0.246228	FOXD2	Forkhead/
Nvec-vc1.1-XM-048724319.1	29.5495	-0.491801	0.372443	-1.32047	0.186677	0.364153	FOXD3	Forkhead/
Nvec-vc1.1-XM-032387231.2	93.3245	-0.319365	0.226053	-1.41278	0.157719	0.324338	NPRL2	NPR2/NPR2/
Nvec-vc1.1-XM-048728412.1	168.552	-0.0540211	0.178719	-0.302268	0.762448	0.87093	MOV10L1	S1-like/S1-like/AAA_11/AAA_11/AAA_12/
Nvec-vc1.1-XM-032387243.2	758.105	0.248691	0.123085	2.02048	0.0433336	0.128457	MKNK2	Pkinase/
Nvec-vc1.1-XM-001637121.3	205.057	0.579005	0.174977	3.30904	0.000936175	0.00646844	CLCC1	MCLC/
Nvec-vc1.1-XM-032387215.2	223.004	-0.28772	0.165453	-1.73898	0.0820376	0.205884	KRI1	Kri1/Kri1_C/
Nvec-vc1.1-XM-048729270.1	58.0257	-0.363774	0.271259	-1.34106	0.179902	0.355506	PIGG	Phosphodiest/
Nvec-vc1.1-XM-032387170.2	651.836	0.0358592	0.122167	0.293526	0.76912	0.87536	PLPP3	PAP2/
Nvec-vc1.1-XM-048729298.1	664.912	-0.0285562	0.141936	-0.20119	0.84055	0.916624	WDR83OS	UPF0139/
Nvec-vc1.1-XM-048729304.1	101.222	-0.480698	0.211757	-2.27005	0.0232047	0.0799371		DUF4787/
Nvec-vc1.1-XM-001637179.3	86.5943	0.941956	0.26236	3.59032	0.000330277	0.00276386		Tctex-1/
Nvec-vc1.1-XM-001637125.3	82.5917	-1.3419	0.286918	-4.67694	2.91184e-06	4.78503e-05	NANOS1	zf-nanos/
Nvec-vc1.1-XM-001637181.3	2812.48	-0.499486	0.131769	-3.79061	0.000150278	0.00145095	SERBP1	HABP4_PAI-RBP1/
Nvec-vc1.1-XM-032387202.2	288.142	-0.0475094	0.200266	-0.237232	0.812477	0.900076	DCAF1
Nvec-v1g240669	22.3252	-0.458902	0.447715	-1.02499	0.305369	0.507307
Nvec-vc1.1-XM-001637127.3	201.354	-0.549057	0.203117	-2.70316	0.00686847	0.0313197	FAM183A	FAM183/
Nvec-vc1.1-XM-048728359.1	414.095	-0.925174	0.178675	-5.17796	2.24325e-07	4.97433e-06	AC243734.1	Neur_chan_LBD/Neur_chan_memb/
Nvec-vc1.1-XM-032387174.2	6.89157	0.722267	0.858363	0.841447	0.400097	0.599968	KCNC1	BTB_2/Ion_trans/
Nvec-vc1.1-XM-001637128.3	66.4968	-0.0603486	0.256585	-0.235199	0.814054	0.900942	SKP2	F-box-like/
Nvec-vc1.1-XM-032387176.2	278.482	-0.0319617	0.159029	-0.20098	0.840714	0.916735	LMBRD2	LMBR1/
Nvec-vc1.1-XM-032387185.2	224.102	-0.563326	0.156488	-3.5998	0.000318462	0.00269485	HCCS	Cyto_heme_lyase/
Nvec-vc1.1-XM-032387184.2	9.99489	0.106982	0.612535	0.174655	0.861351	0.928851
Nvec-vc1.1-XM-001637187.3	78.4285	0.702411	0.243179	2.88845	0.00387143	0.0200644	NALCN	Ion_trans/Ion_trans/Ion_trans/Ion_trans/
Nvec-vc1.1-XM-001637188.3	210.809	0.030795	0.165481	0.186094	0.852371	0.922478	NALCN	Ion_trans/Ion_trans/Ion_trans/Ion_trans/
Nvec-vc1.1-XM-001637130.3	109.435	-0.897484	0.22657	-3.96118	7.45804e-05	0.000797474	MAT1A	S-AdoMet_synt_N/S-AdoMet_synt_M/S-AdoMet_synt_C/
Nvec-vc1.1-XM-032387173.2	924.374	0.378689	0.144688	2.61729	0.00886317	0.0380915	RB1CC1	ATG11/
Nvec-vc1.1-XM-032387183.2	27.2767	0.648444	0.402771	1.60996	0.107407	0.247879	LRRC42
Nvec-vc1.1-XM-001637190.3	161.681	-0.817705	0.184828	-4.42413	9.6831e-06	0.000137753	GLIS3	zf-C2H2/zf-C2H2/zf-C2H2/
Nvec-vc1.1-XM-032387188.2	483.656	0.260049	0.139676	1.8618	0.0626308	0.169207	GPX4	GSHPx/
Nvec-vc1.1-XM-032387187.2	637.898	0.444151	0.126249	3.51807	0.000434704	0.00346352	BCAP31	Bap31/Bap31_Bap29_C/
Nvec-vc1.1-XM-032387175.2	320.126	0.155172	0.155933	0.99512	0.319678	0.522561	STRIP1	N1221/DUF3402/DUF3402/
Nvec-vc1.1-XM-032387186.2	133.364	0.385205	0.238968	1.61195	0.106973	0.24707	SNAI1	zf-C2H2/zf-C2H2/zf-C2H2/zf-C2H2/
Nvec-vc1.1-XM-048725725.1	242.487	-0.375233	0.158208	-2.37177	0.017703	0.0648728	WDR87
Nvec-vc1.1-XM-032387209.2	14.9232	0.336837	0.525662	0.640785	0.521662	0.703062	NPFFR1	7tm_1/
Nvec-vc1.1-XM-001631087.3	172.196	-1.48361	0.196638	-7.54491	4.52612e-14	4.59604e-12
Nvec-vc1.1-XM-048719338.1	181.218	0.285897	0.188633	1.51562	0.129615	0.283028
Nvec-vc1.1-XM-001624555.3	116.121	-0.0658146	0.206257	-0.31909	0.749658	0.862408	RNF113A	zf-CCCH/zf-C3HC4_3/
Nvec-vc1.1-XM-048734655.1	360.897	0.234263	0.137925	1.69848	0.0894167	0.218409	RAD54L2	SNF2_N/Helicase_C/
Nvec-vc1.1-XM-032379813.2	38.0025	1.15542	0.33615	3.43722	0.000587727	0.00443216	GPR161	7tm_1/
Nvec-vc1.1-XM-001631060.3	1499.24	0.170887	0.101426	1.68484	0.0920188	0.22266	RAP1A	Ras/
Nvec-vc1.1-XM-001631085.3	219.349	-0.246883	0.164209	-1.50347	0.132717	0.287922	FBXW7	F-box-like/WD40/WD40/WD40/WD40/WD40/WD40/WD40/
Nvec-vc1.1-XM-032379810.2	1452.87	0.281594	0.126613	2.22406	0.0261445	0.0874259		CMAS/
Nvec-vc1.1-XM-048734768.1	50.4284	0.262237	0.285711	0.917841	0.358702	0.560865		RVT_1/
Nvec-vc1.1-XM-048734699.1	384.445	-0.0146792	0.159845	-0.0918339	0.92683	0.964973	IFT122	WD40/
Nvec-vc1.1-XM-032379809.2	156.695	0.106732	0.182882	0.583611	0.559482	0.73134	RBSN	FYVE/Rbsn/
Nvec-vc1.1-XM-048727910.1	23.1873	-0.94847	0.418673	-2.26542	0.0234869	0.080724
Nvec-vc1.1-XM-048719434.1	69.0541	0.0224242	0.254825	0.0879983	0.929878	0.966984	CELSR2	SRCR/Beta_helix/SRCR/Beta_helix/SRCR/EGF_2/Cadherin/Cadherin/
Nvec-vc1.1-XM-001631052.3	14.4926	-0.430995	0.52427	-0.822085	0.411028	0.609332	HTR7	7tm_1/
Nvec-vc1.1-XM-032379829.2	747.847	0.646266	0.143474	4.50442	6.65556e-06	0.000100406	SORT1	Sortilin-Vps10/Sortilin_C/
Nvec-vc1.1-XM-001631051.3	421.988	-0.20955	0.138698	-1.51084	0.13083	0.28524	TUBGCP6	GCP_N_terminal/GCP_C_terminal/
Nvec-vc1.1-XM-032379872.2	7.11098	0.330973	0.76506	0.432611	0.665297	0.809038	NPFFR2	7tm_1/
Nvec-vc1.1-XM-032379840.2	12.6819	1.62769	0.611703	2.66091	0.00779295	0.0345197	NPFFR2	7tm_1/
Nvec-vc1.1-XM-032379837.2	30.581	-0.312631	0.369812	-0.845378	0.3979	0.598059	SVEP1	Pentaxin/Pentaxin/Pentaxin/
Nvec-vc1.1-XM-032379838.2	145.775	0.0996056	0.213552	0.466424	0.640912	0.792247	WDR18	WD40/WD40/
Nvec-vc1.1-XM-048728353.1	81.5639	-0.330396	0.25861	-1.27759	0.201395	0.383367	ERCC4	ERCC4/
Nvec-vc1.1-XM-032379847.2	148.729	0.545793	0.193362	2.82265	0.00476289	0.0236203
Nvec-vc1.1-XM-001631077.3	579.903	-0.139454	0.124955	-1.11604	0.264407	0.461617	TRPA1	Ion_trans/
Nvec-vc1.1-XM-032379825.2	101.563	0.361572	0.211658	1.70829	0.0875832	0.215176
Nvec-vc1.1-XM-032379820.2	342.628	-0.212815	0.141185	-1.50734	0.131722	0.286481	TRPV4	Ion_trans/
Nvec-vc1.1-XM-048724412.1	25.2373	-1.37768	0.438341	-3.14294	0.00167261	0.010322	SULT1C4	Sulfotransfer_1/
Nvec-vc1.1-XM-001631042.3	33.1735	0.310949	0.348053	0.893395	0.371646	0.573991		RMI2/
Nvec-vc1.1-XM-048728176.1	668.566	-0.0203403	0.131264	-0.154957	0.876855	0.938475	HDAC3	Hist_deacetyl/
Nvec-vc1.1-XM-032379868.2	166.577	-0.815499	0.240291	-3.3938	0.000689308	0.00504693	F9	Trypsin/
Nvec-vc1.1-XM-001631041.3	952.484	-0.0567171	0.116453	-0.48704	0.62623	0.78101	SSBP3	SSDP/
Nvec-vc1.1-XM-048728201.1	46.2945	0.0142038	0.301323	0.0471379	0.962403	0.981503	ATG10	Autophagy_act_C/
Nvec-vc1.1-XM-001631072.3	102.164	-0.225587	0.210714	-1.07058	0.284357	0.483919	AC010323.1	CI-B14_5a/
Nvec-vc1.1-XM-001631038.3	35.0961	-0.328561	0.347905	-0.944401	0.344965	0.54794	REX1BD	DNA_repr_REX1B/
Nvec-vc1.1-XM-032379815.2	94.8291	0.0893299	0.218237	0.409324	0.682302	0.820166	PIGW	GWT1/
Nvec-vc1.1-XM-048728242.1	277.529	0.149592	0.167325	0.894019	0.371312	0.573863	TTC39A	DUF3808/
Nvec-vc1.1-XM-048729113.1	222.384	-0.417675	0.177789	-2.34927	0.0188103	0.0678996	KDM4A	JmjN/JmjC/PHD_2/zf-HC5HC2H_2/Tudor_2/
Nvec-vc1.1-XM-032374848.2	6.55554	-0.542664	0.77496	-0.700248	0.483772	0.672246	PTPRF	fn3/fn3/fn3/fn3/Y_phosphatase/Y_phosphatase/
Nvec-vc1.1-XM-032374828.2	157.16	0.894842	0.197526	4.53026	5.89119e-06	8.98879e-05	PTPRD	F5_F8_type_C/F5_F8_type_C/F5_F8_type_C/fn3/fn3/fn3/fn3/fn3/PTP_tm/Y_phosphatase/Y_phosphatase/
Nvec-vc1.1-XM-032374834.2	794.522	-0.00900071	0.135557	-0.0663978	0.947061	0.974684	MCM2	MCM2_N/MCM_N/MCM_OB/MCM/MCM_lid/
Nvec-vc1.1-XM-048723339.1	118.673	-0.328786	0.205428	-1.60049	0.109489	0.25153	FAM50A	XAP5/
Nvec-vc1.1-XM-001638954.3	10.4718	-1.35136	0.629383	-2.14712	0.0317837	0.101251	TRIM65	zf-C3HC4_3/
Nvec-vc1.1-XM-048723330.1	24.4488	-0.206038	0.418464	-0.492369	0.622459	0.778285	EPHX4	Abhydrolase_6/
Nvec-vc1.1-XM-001639006.3	558.778	0.566674	0.126048	4.4957	6.9343e-06	0.000103761	SMPDL3B	Metallophos/
Nvec-vc1.1-XM-032363889.2	29.9585	-0.0281093	0.417695	-0.0672963	0.946346	0.974473		Ank_2/Ank_2/Ank_2/Ank_2/Ank_4/Ank_5/Ank/Ank_2/Ank_2/Ank_4/Ank_2/Ank_2/
Nvec-vc1.1-XM-001638934.3	14.737	-0.393262	0.519792	-0.756576	0.449304	0.642724	ITLN1	PAN_1/Fibrinogen_C/
Nvec-vc1.1-XM-032363891.2	1453.19	-0.412292	0.124401	-3.31421	0.000919024	0.00638068	NLGN4X	COesterase/
Nvec-vc1.1-XM-032363890.2	105.432	-0.689663	0.266222	-2.59056	0.00958208	0.0403335
Nvec-vc1.1-XM-032363887.2	42.7948	0.610386	0.322542	1.89242	0.058435	0.161063	SDK2	fn3/fn3/Ion_trans_2/
Nvec-vc1.1-XM-048723358.1	243.811	-0.224796	0.159401	-1.41026	0.158464	0.325351	CACNA1C	Ion_trans/Ion_trans/Ion_trans/Ion_trans/GPHH/Ca_chan_IQ/
Nvec-vc1.1-XM-032363885.2	185.56	0.0221948	0.181399	0.122354	0.902619	0.95229	EDEM1	Glyco_hydro_47/
Nvec-vc1.1-XM-001639002.3	132.518	0.0956143	0.196081	0.487628	0.625814	0.78069		Myb_DNA-bind_4/
Nvec-vc1.1-XM-048723371.1	1759.39	-0.148101	0.110352	-1.34208	0.179571	0.354995	DDX4	zf-CCHC/zf-CCHC/zf-CCHC/zf-CCHC/zf-CCHC/zf-CCHC/DEAD/Helicase_C/
Nvec-vc1.1-XM-048723402.1	130.658	1.47302	0.278674	5.28582	1.25141e-07	2.94811e-06	PTPRD	F5_F8_type_C/F5_F8_type_C/F5_F8_type_C/F5_F8_type_C/F5_F8_type_C/fn3/fn3/fn3/fn3/fn3/PTP_tm/Y_phosphatase/Y_phosphatase/
Nvec-vc1.1-XM-048723456.1	58.2156	1.96311	0.310927	6.31375	2.72351e-10	1.26104e-08	PTPRF	F5_F8_type_C/F5_F8_type_C/F5_F8_type_C/F5_F8_type_C/F5_F8_type_C/fn3/fn3/PTP_tm/Y_phosphatase/Y_phosphatase/
Nvec-vc1.1-XM-048723486.1	10.6667	1.14295	0.628055	1.81983	0.0687853	0.181244	PTPRD	F5_F8_type_C/F5_F8_type_C/fn3/fn3/fn3/fn3/fn3/fn3/PTP_tm/Y_phosphatase/Y_phosphatase/
Nvec-vc1.1-XM-048723549.1	6.80643	2.09026	0.926555	2.25595	0.024074	0.0821337	EDIL3	F5_F8_type_C/F5_F8_type_C/F5_F8_type_C/F5_F8_type_C/F5_F8_type_C/fn3/fn3/
Nvec-vc1.1-XM-032363803.2	58.4093	0.351704	0.280686	1.25302	0.210199	0.395305	PTPRQ	fn3/fn3/fn3/fn3/fn3/fn3/fn3/fn3/fn3/fn3/Ion_trans_2/
Nvec-vc1.1-XM-032363812.2	32.8614	0.110923	0.349528	0.317351	0.750977	0.863255
Nvec-vc1.1-XM-048723599.1	98.5103	-0.42178	0.220573	-1.9122	0.0558501	0.15551	MCCC2	Carboxyl_trans/
Nvec-vc1.1-XM-001638923.3	24.4866	0.412701	0.407915	1.01173	0.311666	0.513767	OPRM1	7tm_1/
Nvec-vc1.1-XM-032363799.2	12.7186	-0.374461	0.592612	-0.631882	0.527464	0.707578	SSTR4	7tm_1/
Nvec-vc1.1-XM-048723646.1	563.477	0.355383	0.147756	2.4052	0.0161635	0.0603884	TMEM259	Membralin/
Nvec-vc1.1-XM-001638920.3	175.124	-0.124645	0.175165	-0.71159	0.476719	0.667712	SLC29A4	Nucleoside_tran/
Nvec-vc1.1-XM-048729685.1	327.98	-0.503738	0.148494	-3.39232	0.000693026	0.00506659	OXCT1	CoA_trans/CoA_trans/
Nvec-vc1.1-XM-032363877.2	9.20969	1.9672	0.75917	2.59125	0.00956292	0.0402874	GALR1	7tm_1/
Nvec-vc1.1-XM-048724451.1	19.0199	0.196848	0.447808	0.439581	0.66024	0.805217	PKD1L2	REJ/GPS/PLAT/PKD_channel/
Nvec-vc1.1-XM-001638915.3	229.623	0.171002	0.172143	0.993372	0.320529	0.522929	SLC2A13	Sugar_tr/Sugar_tr/
Nvec-vc1.1-XM-032363819.2	703.531	-0.152523	0.115858	-1.31646	0.188019	0.365954	SLC37A3	MFS_1/
Nvec-vc1.1-XM-032363821.2	24.7335	0.382718	0.4039	0.947556	0.343355	0.546252
Nvec-vc1.1-XM-048728413.1	192.535	0.00462844	0.165659	0.0279396	0.97771	0.989743
Nvec-vc1.1-XM-001638914.3	215.621	0.86481	0.199834	4.32763	1.50719e-05	0.000201014
Nvec-vc1.1-XM-032363815.2	1342.17	0.0935065	0.120073	0.778749	0.436128	0.631606	UPF2	MIF4G/MIF4G/Upf2/
Nvec-vc1.1-XM-032363781.2	353.979	-0.409312	0.14925	-2.74245	0.00609819	0.0285681
Nvec-vc1.1-XM-032363785.2	45.1287	-0.343725	0.301738	-1.13915	0.25464	0.450476	HYI	AP_endonuc_2/
Nvec-vc1.1-XM-001638911.3	775.575	-0.216291	0.131636	-1.64309	0.100363	0.236364	EMC1	PQQ_2/EMC1_C/
Nvec-vc1.1-XM-032363782.2	276.122	-0.450265	0.149873	-3.00431	0.00266185	0.0149535	NDC1	Ndc1_Nup/
Nvec-vc1.1-XM-001638989.3	23.7453	-0.6436	0.407945	-1.57766	0.114643	0.259723	CYP2U1	p450/
Nvec-vc1.1-XM-001638987.3	219.468	0.0866729	0.162492	0.533398	0.593758	0.758239	LRRC7	LRR_8/LRR_8/LRR_8/LRR_8/PDZ/
Nvec-vc1.1-XM-048730830.1	488.311	0.0699353	0.150524	0.464611	0.64221	0.792893	JAG2	EGF/
Nvec-vc1.1-XM-032367980.2	445.107	0.0351289	0.157877	0.222508	0.823918	0.907019	JAG2	EGF/
Nvec-vc1.1-XM-032363874.2	10.4514	-1.16818	0.616599	-1.89455	0.0581521	0.160463	VAX1	Homeodomain/
Nvec-vc1.1-XM-032363859.2	373.779	0.237533	0.140537	1.69019	0.0909923	0.220756	FOXP4	FOXP-CC/Forkhead/
Nvec-vc1.1-XM-032363935.2	363.759	0.601481	0.151186	3.97841	6.9377e-05	0.000750557	OARD1	Macro/
Nvec-vc1.1-XM-032363855.2	562.118	0.269038	0.165253	1.62804	0.103517	0.242088
Nvec-vc1.1-XM-048728457.1	23.5702	1.56914	0.473691	3.31258	0.000924408	0.00640216	EDIL3	VCBS/VCBS/EGF/EGF_CA/VCBS/VCBS/EGF/EGF/VCBS/VCBS/EGF/EGF/EGF/EGF/EGF/EGF/EGF/EGF/EGF/
Nvec-vc1.1-XM-001638981.3	11.6262	-0.172389	0.59364	-0.290393	0.771516	0.877204	MFSD6	MFS_1_like/
Nvec-vc1.1-XM-032363798.2	631.848	0.0934775	0.123688	0.755753	0.449798	0.643117	SNX30	PX/Vps5/
Nvec-vc1.1-XM-001638980.3	42.4444	0.489814	0.317259	1.54389	0.122615	0.272716	ARL16	Arf/
Nvec-vc1.1-XM-001638907.3	18.4474	0.429953	0.512071	0.839636	0.401113	0.600809	CTNS	PQ-loop/PQ-loop/
Nvec-vc1.1-XM-001638979.3	183.026	-0.0613523	0.179864	-0.341104	0.733025	0.851962	MRPL55	Mitoc_L55/
Nvec-vc1.1-XM-001638906.3	427.632	0.0527963	0.346228	0.15249	0.878801	0.93986	TRPA1	Ank_2/Ank/Ank_2/Ank_2/Ion_trans/
Nvec-vc1.1-XM-032363927.2	57.0911	-0.566108	0.299467	-1.89038	0.058707	0.161691	TCTEX1D1	Tctex-1/
Nvec-vc1.1-XM-032363929.2	100.01	-1.54652	0.307119	-5.03556	4.76463e-07	9.75723e-06	TCTEX1D2	Tctex-1/
Nvec-vc1.1-XM-048730557.1	245.81	-0.401699	0.154408	-2.60154	0.00928069	0.0394028	TCTEX1D4	DUF4598/Tctex-1/
Nvec-vc1.1-XM-048724299.1	162.369	0.178273	0.186547	0.955648	0.33925	0.542122	DENND6A	SPA/
Nvec-vc1.1-XM-032363827.2	1219.37	-0.0159786	0.133572	-0.119625	0.90478	0.953166	PTPRD	Ig_3/Ig_3/Ig_3/fn3/fn3/fn3/fn3/fn3/fn3/fn3/fn3/Y_phosphatase/Y_phosphatase/
Nvec-vc1.1-XM-048730260.1	387.201	-0.602077	0.162401	-3.70734	0.000209447	0.001906	PHF24	Zf_RING/EF-hand_5/
Nvec-vc1.1-XM-048731297.1	26.9157	-0.462328	0.398736	-1.15948	0.246259	0.440412	CD151	Tetraspanin/
Nvec-vc1.1-XM-032363837.2	103.069	-0.676163	0.232472	-2.90858	0.00363074	0.0190925	PDIA3	Thioredoxin/
Nvec-vc1.1-XM-048725834.1	5.95521	0.278288	0.876627	0.317453	0.7509	0.863255	ADGRG4	F5_F8_type_C/F5_F8_type_C/fn3/GPS/7tm_2/
Nvec-vc1.1-XM-001638898.3	8.38636	-0.527592	0.712362	-0.740623	0.458922	0.651544	CPD	Peptidase_M14/CarboxypepD_reg/CAP_GLY/
Nvec-vc1.1-XM-001638970.3	54.7584	1.00486	0.282799	3.55326	0.000380493	0.00310917
Nvec-vc1.1-XM-001638897.3	24.0306	0.871146	0.406192	2.14466	0.0319797	0.101766	CHRNA2	Neur_chan_LBD/Neur_chan_memb/
Nvec-vc1.1-XM-048729682.1	8.42019	-1.40102	0.701731	-1.99652	0.045877	0.133973	CPA2	Propep_M14/Peptidase_M14/
Nvec-vc1.1-XM-048729658.1	1284.9	-0.298688	0.110869	-2.69406	0.00705869	0.0320011	GNL3L	GN3L_Grn1/MMR_HSR1/
Nvec-vc1.1-XM-032363843.2	140.329	-0.225982	0.200488	-1.12716	0.259676	0.455881	EXD2	DNA_pol_A_exo1/
Nvec-vc1.1-XM-001638894.3	525.778	0.198428	0.124132	1.59852	0.109927	0.252172	MAPK14	Pkinase/
Nvec-vc1.1-XM-001638965.3	26.3892	0.12396	0.458195	0.270539	0.786745	0.885021	DUS4L	Dus/
Nvec-vc1.1-XM-001638893.3	307.088	-0.426817	0.146561	-2.91221	0.00358877	0.0189327	LSM3	LSM/
Nvec-vc1.1-XM-048729646.1	71.9772	1.93286	0.286229	6.75285	1.44973e-11	8.71261e-10	FER	Pkinase_Tyr/Pkinase_Tyr/
Nvec-vc1.1-XM-048729683.1	48.3018	1.51757	0.377117	4.02414	5.71831e-05	0.000637369
Nvec-vc1.1-XM-048729684.1	48.9741	1.50867	0.345031	4.37258	1.22786e-05	0.000169438	INSR	Pkinase_Tyr/
Nvec-vc1.1-XM-048733319.1	355.905	1.9766	0.448861	4.40358	1.06478e-05	0.000149597	FER	Pkinase_Tyr/Pkinase_Tyr/
Nvec-vc1.1-XM-032363934.2	1316.77	0.334177	0.11852	2.81958	0.00480868	0.0237674	ABCA1	Trefoil/ABC2_membrane_3/ABC_tran/ABC2_membrane_3/ABC_tran/
Nvec-vc1.1-XM-001638963.3	308.62	0.249409	0.142833	1.74616	0.0807831	0.203615	FBXW9	F-box/WD40/WD40/
Nvec-vc1.1-XM-032363913.2	516.459	0.157336	0.126669	1.2421	0.214201	0.400787	SLMAP	FHA/
Nvec-vc1.1-XM-032363918.2	31.2068	-0.645032	0.372364	-1.73226	0.083227	0.207905
Nvec-vc1.1-XM-032363896.2	3171.72	-0.926175	0.14802	-6.2571	3.92201e-10	1.70347e-08	FLNC	CH/CH/Filamin/Filamin/Filamin/Filamin/Filamin/Filamin/Filamin/Filamin/Filamin/Filamin/Filamin/Filamin/Filamin/Filamin/Filamin/Filamin/Filamin/Filamin/Filamin/Filamin/Filamin/Filamin/
Nvec-vc1.1-XM-048726967.1	24.7011	-1.31386	0.415252	-3.16402	0.00155608	0.00975798	CNTN4	Ig_3/Ig_3/Ig_3/Ig_3/I-set/I-set/fn3/fn3/fn3/
Nvec-vc1.1-XM-001638888.3	5.94859	-0.961895	0.835507	-1.15127	0.249621	0.444696
Nvec-vc1.1-XM-001638887.3	94.3938	-0.136449	0.263616	-0.517606	0.604733	0.765582	SMPDL3A	Metallophos/
Nvec-vc1.1-XM-001638957.3	18.6094	-0.482665	0.466882	-1.0338	0.301227	0.502404	FGGY	FGGY_C/
Nvec-vc1.1-XM-032363920.2	10.3023	-4.37939	0.995619	-4.39866	1.08921e-05	0.000152739	BARHL1	Homeodomain/
Nvec-vc1.1-XM-032363916.2	42.2495	-1.16909	0.321258	-3.6391	0.000273592	0.00238084	EGFLAM	Laminin_G_2/Laminin_G_2/Laminin_G_1/
Nvec-vc1.1-XM-032363814.2	555.513	-0.0869039	0.175325	-0.495673	0.620125	0.77667	PTCHD3	Patched/
Nvec-NVE6151	46.6111	-1.07725	0.336422	-3.20209	0.00136436	0.00878779
Nvec-NVE6147	7.61354	-0.496065	0.76211	-0.65091	0.515105	0.698266
Nvec-vc1.1-XM-048729139.1	101.279	-0.338226	0.230039	-1.4703	0.141482	0.301037	EPHX4	Abhydrolase_1/
Nvec-vc1.1-XM-032363922.2	469.248	0.115616	0.13124	0.880952	0.378344	0.580406	KIF2A	Kinesin/
Nvec-vc1.1-XM-032363937.2	93.1582	-0.266961	0.271977	-0.981557	0.326318	0.529542
Nvec-vc1.1-XM-032363779.2	22.4295	0.11591	0.419188	0.27651	0.782156	0.882328	RWDD3	RWD/
Nvec-vc1.1-XM-001638951.3	331.417	-0.261463	0.137377	-1.90325	0.0570082	0.158047	DYNC2LI1
Nvec-vc1.1-XM-032363790.2	212.218	-0.382079	0.188425	-2.02775	0.0425858	0.126673	NIM1K	Pkinase/
Nvec-vc1.1-XM-032363789.2	472.674	0.0226542	0.131963	0.171672	0.863696	0.930085	RAVER1	RRM_1/RRM_1/
Nvec-vc1.1-XM-032363791.2	367.072	-0.0863614	0.153113	-0.564038	0.572728	0.742459	ANKRD63	Ank_2/
Nvec-NVE6134	14.178	0.942789	0.55476	1.69945	0.0892336	0.218143
Nvec-vc1.1-XM-001638883.3	23.1979	0.455048	0.416512	1.09252	0.274605	0.472848	HMCN1	TSP_1/TSP_1/fn3/fn3/fn3/Ion_trans_2/
Nvec-vc1.1-XM-048730998.1	208.075	0.296663	0.204227	1.45261	0.146331	0.308437	HMCN1	Laminin_G_3/Laminin_G_3/PLAT/TSP_1/TSP_1/TSP_1/TSP_1/TSP_1/
Nvec-vc1.1-XM-032363951.2	609.28	-0.337836	0.147724	-2.28693	0.0221997	0.0772191	NFYB	CBFD_NFYB_HMF/
Nvec-v1g232050	53.5841	-0.275863	0.29041	-0.949908	0.342159	0.545115	UBL4A	ubiquitin/Tugs/
Nvec-vc1.1-XM-048731003.1	222.721	-0.0626315	0.160626	-0.389921	0.696595	0.829962	HMCN1	TSP_1/TSP_1/TSP_1/SEA/fn3/fn3/fn3/Ion_trans_2/
Nvec-vc1.1-XM-032363943.2	1165.02	0.628482	0.114492	5.48931	4.03507e-08	1.07437e-06	SRGAP1	FCH/RhoGAP/SH3_1/
Nvec-NVE6121	1588.42	-0.273542	0.132601	-2.0629	0.0391217	0.11894	TMA7	TMA7/
Nvec-vc1.1-XM-001638944.3	1730.58	-0.400465	0.107186	-3.73619	0.000186832	0.00174219	ATP5F1C	ATP-synt/
Nvec-vc1.1-XM-001638943.3	111.615	-0.0187253	0.24189	-0.0774122	0.938296	0.970937	CALHM6	Ca_hom_mod/
Nvec-vc1.1-XM-001638942.3	778.573	-0.166538	0.139861	-1.19073	0.233759	0.42571	EBNA1BP2	Ebp2/
Nvec-vc1.1-XM-032363957.2	325.906	1.72532	0.172368	10.0095	1.38505e-23	4.95892e-21
Nvec-vc1.1-XM-032363955.2	31.964	1.3358	0.419061	3.18761	0.00143455	0.00915577	CHRNA3	Neur_chan_LBD/Neur_chan_memb/
Nvec-vc1.1-XM-032363953.2	125.688	-0.074913	0.210331	-0.356168	0.721715	0.845082	HAL	Par3_HAL_N_term/Lyase_aromatic/
Nvec-vc1.1-XM-032363958.2	16.7719	-0.956589	0.485986	-1.96835	0.0490283	0.140885	PIGF	PIG-F/
Nvec-vc1.1-XM-001638938.3	154.928	-0.121996	0.186937	-0.652603	0.514012	0.697609	UROC1	Urocanase_N/Urocanase/Urocanase_C/
Nvec-vc1.1-XM-001638875.3	31.8962	-0.850236	0.38008	-2.23699	0.0252869	0.0850443	CPA4	Propep_M14/Peptidase_M14/
Nvec-vc1.1-XM-032363793.2	145.516	0.431721	0.18895	2.28485	0.0223219	0.077516	PIM3	Pkinase/
Nvec-vc1.1-XM-032363792.2	1076.31	-0.195484	0.133141	-1.46825	0.142035	0.301802
Nvec-vc1.1-XM-001638936.3	26.73	-0.0309218	0.396159	-0.0780541	0.937785	0.970818
Nvec-vc1.1-XM-048727883.1	449.187	1.41663	0.349639	4.05169	5.08488e-05	0.000578145
Nvec-vc1.1-XM-032365548.2	285.358	0.550296	0.17216	3.19642	0.00139147	0.00894007
Nvec-vc1.1-XM-032365546.2	645.396	0.26816	0.142787	1.87804	0.0603759	0.16493	CFAP54	DUF4486/
Nvec-vc1.1-XM-001640253.3	14.115	-0.359413	0.612854	-0.586457	0.557568	0.73036		DUF885/
Nvec-vc1.1-XM-032365549.2	727.88	-0.125363	0.135212	-0.927162	0.353842	0.556698	ANKRD26	Ank_2/Ank_2/Ank/
Nvec-vc1.1-XM-032365554.2	33.6276	-0.539867	0.364872	-1.47961	0.138978	0.297432
Nvec-vc1.1-XM-048727250.1	60.084	-0.607458	0.281547	-2.15757	0.030961	0.0991236	EEF1AKNMT	Methyltransf_31/Spermine_synth/
Nvec-vc1.1-XM-032365631.2	395.27	0.175846	0.136411	1.28909	0.197365	0.378189	GGT1	G_glu_transpept/
Nvec-vc1.1-XM-048728453.1	446.904	1.0175	0.156798	6.48927	8.62544e-11	4.45618e-09	LHCGR	LRR_8/7tm_1/
Nvec-vc1.1-XM-001640257.3	26.6813	0.75263	0.395879	1.90116	0.0572805	0.158713	TSHR	7tm_1/
Nvec-vc1.1-XM-032365563.2	13.1772	0.200058	0.582054	0.34371	0.731065	0.850925	TSHR	LRR_8/7tm_1/
Nvec-vc1.1-XM-032365561.2	53.1519	0.733525	0.397311	1.84623	0.0648594	0.17354	TSHR	LRR_8/7tm_1/
Nvec-vc1.1-XM-032365556.2	86.7689	1.1515	0.257479	4.47219	7.74217e-06	0.000113882	LRP6	Ldl_recept_b/Ldl_recept_b/Ldl_recept_b/FXa_inhibition/Ldl_recept_b/Ldl_recept_b/Ldl_recept_b/FXa_inhibition/Ldl_recept_b/Sushi/HYR/HYR/Ephrin_rec_like/ShK/
Nvec-vc1.1-XM-032365542.2	770.688	0.801581	0.138779	5.77593	7.65288e-09	2.44427e-07	PTPN12	Y_phosphatase/
Nvec-vc1.1-XM-032365544.2	47.9247	0.225953	0.313545	0.720638	0.471132	0.662555	PHYHD1	PhyH/
Nvec-vc1.1-XM-032365512.2	2247.09	0.103211	0.107981	0.955831	0.339158	0.542122	ARF5	Arf/
Nvec-vc1.1-XM-048726528.1	271.043	0.484303	0.157369	3.0775	0.00208741	0.0123137		Glyco_hydro_9/
Nvec-vc1.1-XM-048726526.1	406.737	0.106395	0.140825	0.755514	0.449941	0.643197	LRRK2	Roc/TIR_2/
Nvec-vc1.1-XM-048728364.1	790.831	0.668072	0.144707	4.61672	3.89847e-06	6.17217e-05	ADGRG4	GPS/7tm_2/
Nvec-vc1.1-XM-032365510.2	30.8103	0.970192	0.402286	2.4117	0.0158784	0.0596411		DUF885/
Nvec-vc1.1-XM-048728367.1	33.7536	-0.363113	0.345691	-1.0504	0.293536	0.493945	CYB5RL	Oxidored-like/FAD_binding_6/NAD_binding_1/
Nvec-vc1.1-XM-032367802.2	247.031	-0.331192	0.223313	-1.48308	0.138052	0.296223	KLF4	zf-C2H2/zf-C2H2/zf-C2H2/
Nvec-vc1.1-XM-001640379.3	30.8804	-1.47527	0.375214	-3.93182	8.43061e-05	0.000885099	CYP27A1	p450/
Nvec-vc1.1-XM-048731567.1	18.4481	-0.750839	0.465412	-1.61328	0.106684	0.246782
Nvec-vc1.1-XM-032365696.2	6.93693	-0.335161	0.749823	-0.446986	0.654885	0.801207	LGALS3BP	SRCR/LRR_8/LRR_8/
Nvec-vc1.1-XM-048721411.1	105.505	0.391072	0.222079	1.76096	0.0782451	0.199243		zf-C2H2/zf-C2H2/zf-C2H2/zf-C2H2/
Nvec-vc1.1-XM-032365616.2	199.385	0.276766	0.167356	1.65376	0.0981765	0.232957	NSMCE3	MAGE/
Nvec-vc1.1-XM-048721574.1	273.772	-0.131549	0.1609	-0.817584	0.413595	0.611659	PXK	PX/Pkinase_Tyr/WH2/
Nvec-vc1.1-XM-048721701.1	42.045	-0.90561	0.329599	-2.74761	0.00600313	0.0282413	ADHFE1	Fe-ADH/
Nvec-vc1.1-XM-001640173.3	96.3454	-0.758568	0.243819	-3.11119	0.00186332	0.0112764	RTCB	RtcB/
Nvec-vc1.1-XM-048732268.1	524.878	0.064706	0.126162	0.512879	0.608036	0.767534	DDX24	DEAD/Helicase_C/
Nvec-vc1.1-XM-032365472.2	2983.85	0.566063	0.105999	5.34029	9.28e-08	2.26223e-06	CELSR2	Cadherin/Cadherin/Cadherin/Cadherin/Cadherin/Cadherin/Cadherin/Cadherin/EGF/Laminin_G_2/Laminin_G_2/EGF/GAIN/GPS/7tm_2/
Nvec-vc1.1-XM-032365475.2	1128.41	0.438985	0.11911	3.68555	0.000228206	0.00204076	PDZRN3	zf-C3HC4_2/PDZ/
Nvec-vc1.1-XM-001640248.3	79.4399	-0.568055	0.273929	-2.07373	0.0381041	0.116714	PNPLA8	Patatin/
Nvec-vc1.1-XM-001640172.3	597.398	0.0878269	0.123485	0.711235	0.476939	0.667787	TMBIM4	Bax1-I/
Nvec-vc1.1-XM-001640246.3	239.656	0.0393338	0.152926	0.257208	0.797018	0.891198	PPP4R2	PPP4R2/
Nvec-vc1.1-XM-032365352.2	1159.2	0.791459	0.120073	6.5915	4.354e-11	2.3921e-09	FGD6	RhoGEF/PH/FYVE/PH/
Nvec-vc1.1-XM-001640171.3	23.2598	-0.963604	0.426109	-2.2614	0.0237343	0.0813083	ASMT	Dimerisation2/Methyltransf_2/
Nvec-vc1.1-XM-048731735.1	75.8213	-0.385735	0.271483	-1.42084	0.155362	0.321106		Methyltransf_11/
Nvec-vc1.1-XM-032365451.2	11.0247	-1.23627	0.598416	-2.0659	0.0388378	0.118264
Nvec-vc1.1-XM-001640168.3	71.9127	-0.309572	0.269258	-1.14972	0.250259	0.445402	EEF1AKMT2	Methyltransf_31/
Nvec-vc1.1-XM-048731779.1	101.052	0.284662	0.233046	1.22149	0.221902	0.410567	COL12A1	VWA/EGF/EGF_CA/EGF_CA/VWA/EGF/EGF_CA/VWA/EGF/EGF/EGF_CA/VWA/EGF/VWA/EGF/VWA/EGF/VWA/EGF/VWA/EGF/VWA/EGF/VWA/EGF/VWA/EGF/VWA/EGF/EGF_CA/VWA/EGF_CA/VWA/hEGF/EGF_CA/VWA/EGF_CA/VWA/VWA/EGF/EGF/VWA/EGF_CA/VWA/EGF/VWA/EGF/VWA/EGF/EGF_CA/VWA/EGF/F5_F8_type_C/EGF_CA/VWA/VWA/VWA/hEGF/EGF/VWA/EGF/VWA/EGF/VWA/EGF_CA/EGF_CA/EGF_CA/VWA/EGF_CA/VWA/VWA/EGF_CA/VWA/VWA/EGF/EGF_CA/VWA/EGF/EGF_CA/VWA/EGF/VWA/VWA/hE…
Nvec-vc1.1-XM-048724184.1	82.5482	-0.797919	0.275644	-2.89475	0.0037946	0.0197357	AEBP1	VWA/VWA/VWA/VWA/VWA/VWA/VWA/EGF/F5_F8_type_C/
Nvec-vc1.1-XM-048731936.1	22.1467	-1.38769	0.434305	-3.19519	0.00139739	0.00896523		VWA/VWA/VWA/VWA/VWA/VWA/F5_F8_type_C/
Nvec-vc1.1-XM-032365331.2	5.84377	-0.338942	0.818381	-0.414162	0.678755	0.817705	HRH2	7tm_1/
Nvec-vc1.1-XM-032365326.2	533.22	0.507795	0.134551	3.77399	0.000160655	0.00153035
Nvec-vc1.1-XM-032365328.2	9.3777	0.417104	0.711558	0.586184	0.557752	0.730505	TRHR	7tm_1/
Nvec-vc1.1-XM-048724241.1	39.5841	-0.0849882	0.341884	-0.248588	0.80368	0.895377	BORCS6	BORCS6/
Nvec-vc1.1-XM-001640238.3	96.1003	-0.980527	0.249175	-3.9351	8.31626e-05	0.000876216	AC138894.1	CLN3/
Nvec-vc1.1-XM-048724249.1	43.1297	-0.513537	0.306194	-1.67716	0.0935108	0.225418	LAGE3	Pcc1/
Nvec-vc1.1-XM-048724248.1	46.2071	-0.254585	0.309589	-0.822334	0.410887	0.609193	LAGE3	Pcc1/
Nvec-vc1.1-XM-001640236.3	147.778	1.56174	0.1973	7.91556	2.46135e-15	3.09751e-13	PLEKHA6	PH/
Nvec-vc1.1-XM-032365374.2	537.151	-0.00781874	0.121766	-0.0642109	0.948802	0.9753	GCDH	Acyl-CoA_dh_N/Acyl-CoA_dh_M/Acyl-CoA_dh_1/
Nvec-vc1.1-XM-048727838.1	924.807	0.227972	0.119498	1.90775	0.0564236	0.15681	CHERP	Surp/CID/G-patch/
Nvec-vc1.1-XM-048728397.1	346.352	-0.24763	0.144366	-1.71529	0.086292	0.212894	KLHDC3	Kelch_5/Kelch_4/Kelch_3/Kelch_4/
Nvec-vc1.1-XM-048728401.1	9.45106	-1.40543	0.670953	-2.09467	0.0362002	0.112331
Nvec-vc1.1-XM-032365481.2	388.702	-0.515728	0.166747	-3.09289	0.0019822	0.0118018	ZSWIM5
Nvec-NVE25315	627.162	0.204721	0.123079	1.66333	0.096247	0.230008	DEPTOR	DEP/GSHPx/
Nvec-vc1.1-XM-001640232.3	2019.91	1.10926	0.13449	8.24794	1.61145e-16	2.49758e-14	PPP3R2	EF-hand_7/EF-hand_7/
Nvec-vc1.1-XM-032365315.2	11.7496	-1.69463	0.664642	-2.54969	0.0107818	0.0441794
Nvec-vc1.1-XM-032365313.2	319.219	0.181305	0.151097	1.19992	0.23017	0.420892	GPR143	Ocular_alb/
Nvec-vc1.1-XM-048724497.1	605.44	0.436476	0.123674	3.52924	0.000416754	0.00334768
Nvec-vc1.1-XM-001640150.3	26.3113	-0.508902	0.413137	-1.2318	0.218025	0.40543	TRMT12	Met_10/
Nvec-vc1.1-XM-032365310.2	217.16	0.0587246	0.16582	0.354147	0.723228	0.845815	LRRC40	LRR_8/LRR_4/LRR_8/LRR_8/LRR_8/
Nvec-vc1.1-XM-032365341.2	368.994	0.183233	0.147036	1.24618	0.212699	0.398801	IPO13	IBN_N/Xpo1/Importin_rep/Importin_rep_3/
Nvec-vc1.1-XM-048729427.1	225.05	-0.046273	0.166692	-0.277595	0.781323	0.8819	ROR1	Ig_3/Fz/Kringle/Pkinase_Tyr/
Nvec-vc1.1-XM-032365343.2	25.3054	-0.266073	0.39839	-0.667871	0.504216	0.689515	C1orf87
Nvec-vc1.1-XM-032365344.2	582.989	-0.168989	0.149961	-1.12689	0.25979	0.455973	ARHGAP45	RhoGAP/
Nvec-vc1.1-XM-001640148.3	90.7101	-0.324974	0.230254	-1.41137	0.158135	0.325011	MIIP	MIIP/
Nvec-vc1.1-XM-032365438.2	273.793	-0.549166	0.152621	-3.59824	0.000320378	0.00270329		TSGA13/
Nvec-vc1.1-XM-048724014.1	520.618	0.0631152	0.162476	0.388458	0.697677	0.830571	MANF	Armet/
Nvec-v1g198344	16.8376	0.411115	0.473616	0.868034	0.385376	0.586731
Nvec-vc1.1-XM-032365340.2	812.805	0.141799	0.122686	1.15579	0.247767	0.442303	CTDSPL2	NIF/
Nvec-vc1.1-XM-001640140.3	66.2774	0.0736013	0.305572	0.240864	0.809661	0.898428	AC099489.1	Vitellogenin_N/DUF1943/DUF1081/VWD/
Nvec-vc1.1-XM-032365296.2	6.92694	-0.835655	0.753989	-1.10831	0.267727	0.465345	CNBD2	cNMP_binding/
Nvec-vc1.1-XM-032365297.2	272.088	-0.167409	0.153342	-1.09173	0.27495	0.473047	PRDM6	SET/
Nvec-vc1.1-XM-001640218.3	98.3554	-0.414129	0.240077	-1.72499	0.0845297	0.210097		Laminin_G_3/
Nvec-vc1.1-XM-032365294.2	410.043	-0.307378	0.152396	-2.01697	0.0436983	0.129148	C3orf20	FAM194/
Nvec-vc1.1-XM-001640217.3	37.0063	-0.725205	0.336	-2.15835	0.0309009	0.0989606	GAL3ST1	Gal-3-0_sulfotr/
Nvec-vc1.1-XM-001640215.3	42.2679	-0.615863	0.343967	-1.79047	0.0733782	0.189847		DUF229/
Nvec-vc1.1-XM-048730108.1	41.5923	1.60791	0.333275	4.82457	1.40304e-06	2.50663e-05	QRFPR	7tm_1/
Nvec-vc1.1-XM-001640135.3	6.56532	-0.028913	0.784796	-0.0368414	0.970611	0.986422	P4HTM	EF-hand_5/EF-hand_5/2OG-FeII_Oxy_3/
Nvec-vc1.1-XM-032365441.2	101.411	-0.0263312	0.251022	-0.104896	0.916458	0.959378	P4HTM	2OG-FeII_Oxy_3/
Nvec-vc1.1-XM-001640213.3	194.176	-0.402049	0.167507	-2.40019	0.0163867	0.0610847	P4HTM	EF-hand_5/EF-hand_5/
Nvec-vc1.1-XM-048731923.1	296.74	-0.0223971	0.163916	-0.136637	0.891318	0.945925	P4HTM	2OG-FeII_Oxy_3/
Nvec-vc1.1-XM-048731926.1	319.993	-0.599655	0.15695	-3.82068	0.000133084	0.00130029	P4HTM	EF-hand_7/2OG-FeII_Oxy_3/
Nvec-vc1.1-XM-001640133.3	14.3251	-0.138712	0.511683	-0.271089	0.786322	0.884635	PHF24	Zf_RING/
Nvec-vc1.1-XM-032365439.2	166.408	-0.310505	0.185602	-1.67296	0.0943349	0.226798	HAUS3	HAUS-augmin3/
Nvec-vc1.1-XM-032365442.2	1192.7	-0.791936	0.126253	-6.27262	3.55019e-10	1.56976e-08	PRDX4	AhpC-TSA/1-cysPrx_C/
Nvec-vc1.1-XM-032365445.2	95.8201	-0.0396375	0.231769	-0.171022	0.864207	0.930363	NICN1
Nvec-vc1.1-XM-001640209.3	16.9656	-0.364103	0.506833	-0.718388	0.472518	0.663997	FAM169A
Nvec-vc1.1-XM-032365367.2	461.793	0.574205	0.167587	3.42631	0.000611845	0.00457068
Nvec-vc1.1-XM-032365365.2	696.572	0.30082	0.124878	2.40891	0.0160004	0.0600227	CDK17	Pkinase/
Nvec-vc1.1-XM-032365362.2	822.965	0.503699	0.122573	4.10937	3.96741e-05	0.000470719	CERK	DAGK_cat/
Nvec-vc1.1-XM-032365364.2	97.1985	-0.268642	0.257831	-1.04193	0.297444	0.498094	CLN3	CLN3/
Nvec-vc1.1-XM-032365366.2	664.185	-0.00110556	0.121002	-0.00913675	0.99271	0.99684	CLN3	CLN3/
Nvec-vc1.1-XM-032365357.2	1190.1	0.152161	0.104532	1.45564	0.145491	0.307172	SMARCA4	QLQ/HSA/BRK/SNF2_N/Helicase_C/SnAC/Bromodomain/
Nvec-vc1.1-XM-001640128.3	20.4695	-0.127433	0.442858	-0.287752	0.773537	0.878078	KLHL38	BTB/BACK/Kelch_1/Kelch_1/Kelch_1/Kelch_1/
Nvec-vc1.1-XM-001640126.3	31.4597	-0.203678	0.403711	-0.504516	0.613899	0.771843	OTOP3	Otopetrin/Otopetrin/
Nvec-v1g238875	45.9558	0.115684	0.296783	0.389793	0.69669	0.830007
Nvec-vc1.1-XM-001640204.3	22.3048	-1.19151	0.430574	-2.76725	0.00565306	0.0270334	CYP1A1	p450/
Nvec-vc1.1-XM-001640124.3	112.359	-0.402627	0.237553	-1.6949	0.0900952	0.219629
Nvec-vc1.1-XM-001640122.3	8603.02	-0.0450863	0.118818	-0.379458	0.704348	0.834405	CALR	Calreticulin/Calreticulin/
Nvec-vc1.1-XM-048725392.1	863.308	0.835057	0.138046	6.04913	1.45632e-09	5.54078e-08	PIK3R1	SH3_9/SAM_2/C1_1/RhoGAP/SH2/PI3K_P85_iSH2/SH2/
Nvec-vc1.1-XM-048733497.1	450.305	-0.0626268	0.128161	-0.488656	0.625086	0.780046		TPR_12/
Nvec-vc1.1-XM-048725404.1	142.204	0.402933	0.251654	1.60114	0.109346	0.251329	DPP7	Peptidase_S28/
Nvec-vc1.1-XM-048725397.1	479.772	-0.161493	0.1462	-1.1046	0.269332	0.467096	WDR63
Nvec-vc1.1-XM-048721268.1	890.43	0.271162	0.121926	2.22399	0.0261494	0.0874259	RBM5	RRM_1/zf-RanBP/RRM_1/OCRE/G-patch/
Nvec-vc1.1-XM-048721182.1	48.539	1.89078	0.317294	5.95907	2.53681e-09	9.1325e-08	XDH	Fer2/Fer2_2/FAD_binding_5/CO_deh_flav_C/Ald_Xan_dh_C/Ald_Xan_dh_C2/
Nvec-vc1.1-XM-048724987.1	6.56344	-2.8936	0.973551	-2.97221	0.00295665	0.01625
Nvec-vc1.1-XM-001640115.3	187.803	-0.271619	0.176041	-1.54293	0.122847	0.272937	GSTP1	GST_N/GST_C_3/
Nvec-vc1.1-XM-032365400.2	151.491	0.31833	0.188954	1.68469	0.0920475	0.222693	UBE3C	HECT/
Nvec-vc1.1-XM-048725012.1	81.3929	-0.415598	0.242315	-1.71511	0.086325	0.212906		RNA_polI_A34/
Nvec-vc1.1-XM-001640200.3	159.168	-0.191761	0.238068	-0.805488	0.420538	0.617795	PTPRD	Ig_3/Y_phosphatase/Y_phosphatase/
Nvec-vc1.1-XM-001640113.3	284.127	-0.581417	0.178617	-3.25511	0.00113347	0.00755168	COL21A1	VWA/
Nvec-vc1.1-XM-048725039.1	24.6249	0.529466	0.430725	1.22924	0.21898	0.406744		TPR_1/TPR_12/
Nvec-vc1.1-XM-048725022.1	31.4865	-0.263713	0.36028	-0.731967	0.464189	0.655923	MFGE8	F5_F8_type_C/F5_F8_type_C/EGF_CA/EGF_CA/EGF_CA/EGF_CA/EGF_CA/
Nvec-vc1.1-XM-001640198.3	146.203	0.137015	0.18928	0.723871	0.469145	0.660328	FGD4	RhoGEF/PH/FYVE/PH/
Nvec-vc1.1-XM-048725077.1	24.4839	1.19404	0.504186	2.36826	0.0178721	0.0653625
Nvec-vc1.1-XM-048727855.1	14.3288	0.694745	0.576119	1.20591	0.227854	0.417981
Nvec-vc1.1-XM-001640109.3	410.439	-0.0602279	0.133176	-0.452244	0.651093	0.798195	ARIH2	IBR/IBR/
Nvec-vc1.1-XM-001640195.3	123.773	-0.310027	0.20052	-1.54611	0.122077	0.271967	DCLRE1C	DRMBL/
Nvec-vc1.1-XM-032365291.2	31.2258	-0.248057	0.369994	-0.670435	0.502581	0.68786	PTCH1	Patched/
Nvec-vc1.1-XM-032365290.2	111.715	-0.606245	0.225009	-2.69431	0.00705341	0.0319946	LRIG3	LRR_8/LRR_8/LRR_8/LRR_8/Ig_3/I-set/I-set/
Nvec-vc1.1-XM-001640191.3	174.488	0.140447	0.197578	0.710843	0.477181	0.667872	GPKOW	G-patch_2/
Nvec-vc1.1-XM-001640190.3	58.1015	0.44521	0.273809	1.62599	0.103952	0.242835	CRYZ	ADH_N/ADH_zinc_N/
Nvec-vc1.1-XM-001640108.3	576.046	-0.318516	0.131318	-2.42554	0.0152858	0.0578879	TIMM17B	Tim17/
Nvec-vc1.1-XM-032365393.2	374.997	-1.03567	0.168018	-6.16406	7.09049e-10	2.88399e-08	ABCC4	ABC_membrane/ABC_tran/ABC_membrane/ABC_tran/
Nvec-vc1.1-XM-048725780.1	10.2779	-0.318662	0.638649	-0.498962	0.617807	0.775101	ABCC4	ABC_membrane/
Nvec-vc1.1-XM-048725767.1	95.4647	-0.29123	0.240471	-1.21108	0.225865	0.415478	NRP2	F5_F8_type_C/F5_F8_type_C/F5_F8_type_C/F5_F8_type_C/F5_F8_type_C/F5_F8_type_C/F5_F8_type_C/F5_F8_type_C/F5_F8_type_C/F5_F8_type_C/F5_F8_type_C/F5_F8_type_C/F5_F8_type_C/F5_F8_type_C/F5_F8_type_C/F5_F8_type_C/F5_F8_type_C/F5_F8_type_C/F5_F8_type_C/F5_F8_type_C/F5_F8_type_C/F5_F8_type_C/F5_F8_type_C/F5_F8_type_C/F5_F8_type_C/F5_F8_type_C/F5_F8_type_C/F5_F8_type_C/F5_F8_type_C/F5_F8_type_C/F5_F8_typ…
Nvec-vc1.1-XM-048725787.1	16.1714	1.22467	0.577457	2.1208	0.0339386	0.106526	RAB29	Ras/
Nvec-vc1.1-XM-048725811.1	46.9014	-0.44461	0.319884	-1.38991	0.164556	0.333783	RAB29	Ras/
Nvec-vc1.1-XM-048725792.1	162.322	0.318978	0.187408	1.70206	0.0887449	0.217056	ATXN7L1	SCA7/
Nvec-vc1.1-XM-001640187.3	6.3478	-0.905468	0.868915	-1.04207	0.29738	0.498094	SENP8	Peptidase_C48/
Nvec-vc1.1-XM-032365386.2	197.456	-0.242425	0.200301	-1.2103	0.226163	0.41589	FBXL13	F-box-like/LRR_6/LRR_6/LRR_6/LRR_6/LRR_6/LRR_6/
Nvec-vc1.1-XM-048730750.1	38.2836	-1.36545	0.365272	-3.73818	0.000185357	0.00173172	SLC7A1	AA_permease_2/AA_permease_C/
Nvec-vc1.1-XM-001640186.3	298.258	0.234031	0.164055	1.42654	0.153713	0.318995	SARAF	SARAF/
Nvec-vc1.1-XM-032365380.2	495.974	-0.0707447	0.136203	-0.519405	0.603479	0.765012	LRP6	Ldl_recept_a/Ldl_recept_a/Ldl_recept_a/Ldl_recept_a/Ldl_recept_a/Ldl_recept_a/Ldl_recept_a/Ldl_recept_a/FXa_inhibition/EGF_CA/Ldl_recept_b/Ldl_recept_b/Ldl_recept_b/Ldl_recept_b/FXa_inhibition/
Nvec-vc1.1-XM-001640081.3	719.034	-0.00852226	0.121533	-0.0701231	0.944096	0.973384	THOP1	Peptidase_M3/
Nvec-vc1.1-XM-048728432.1	12.7638	0.408936	0.725784	0.56344	0.573136	0.742791
Nvec-vc1.1-XM-001640185.3	212.373	-0.175577	0.191829	-0.915279	0.360045	0.562234	ASF1B	ASF1_hist_chap/
Nvec-vc1.1-XM-032365468.2	54.743	1.18228	0.298385	3.96225	7.42454e-05	0.000794469	KCNC1	BTB_2/Ion_trans/
Nvec-vc1.1-XM-032365463.2	42.4375	0.845359	0.324303	2.60669	0.00914209	0.0389041	KCNC1	BTB_2/Ion_trans/
Nvec-vc1.1-XM-048731336.1	73.1151	0.87436	0.300444	2.91022	0.00361169	0.0190195	KCNC1	BTB_2/Ion_trans/
Nvec-vc1.1-XM-032365465.2	6.49203	0.671732	0.800917	0.838703	0.401636	0.600982	KCNC1	BTB_2/Ion_trans/
Nvec-vc1.1-XM-048731350.1	249.823	-0.208837	0.169115	-1.23488	0.216875	0.404235	ARMH1	DUF5578/
Nvec-vc1.1-XM-001640181.3	186.973	0.0150125	0.180665	0.0830959	0.933775	0.968847	AC112128.1	SPICE/
Nvec-vc1.1-XM-001640073.3	303.039	-0.0564719	0.151987	-0.371557	0.710223	0.838351	SRP19	SRP19/
Nvec-vc1.1-XM-048724433.1	152.489	0.321324	0.195921	1.64007	0.100991	0.237451	CEP78	LRR_6/LRR_6/
Nvec-vc1.1-XM-001640072.3	14.4789	0.0489646	0.560373	0.0873785	0.930371	0.967086	KCNC1	BTB_2/Ion_trans/
Nvec-vc1.1-XM-032365302.2	327.147	0.0802964	0.176415	0.455156	0.648997	0.796778	CUL9	IBR/IBR/
Nvec-vc1.1-XM-048723899.1	78.0163	-0.412294	0.237362	-1.73698	0.0823902	0.206522	MATN2	VWA/
Nvec-vc1.1-XM-001640177.3	7.04346	-0.168454	0.75433	-0.223316	0.82329	0.906733	COL12A1	VWA/
Nvec-vc1.1-XM-032365304.2	16.6533	-1.54227	0.553586	-2.78596	0.0053369	0.0258457
Nvec-vc1.1-XM-048723913.1	508.156	0.15944	0.131141	1.21579	0.224064	0.413353	FKTN	LicD/
Nvec-vc1.1-XM-048723910.1	382.985	0.306352	0.139808	2.19123	0.028435	0.0929916	FAF1	UBA_4/UBX/
Nvec-NVE6437	536.839	-0.240552	0.145007	-1.6589	0.0971359	0.23128
Nvec-vc1.1-XM-001628076.3	29.5485	-1.31395	0.433196	-3.03316	0.00242011	0.0138869	KANK3	Ank/Ank_4/
Nvec-vc1.1-XM-032376142.2	190.084	0.772148	0.227696	3.39113	0.000696053	0.0050862	ENPP3	Phosphodiest/Endonuclease_NS/
Nvec-vc1.1-XM-048733594.1	16.8809	1.16997	0.500564	2.3373	0.0194237	0.0695511		TPR_12/TPR_12/TPR_12/
Nvec-NVE13257	23431.1	-0.170605	0.128108	-1.33172	0.182951	0.359114
Nvec-vc1.1-XM-048728809.1	6.6896	-2.28464	0.939085	-2.43284	0.0149811	0.0570166	RHCG	Ammonium_transp/
Nvec-vc1.1-XM-048728360.1	158.126	-0.991705	0.219806	-4.51174	6.42989e-06	9.74009e-05	RHCG	Ammonium_transp/
Nvec-vc1.1-XM-032376203.2	727.584	-0.227721	0.131229	-1.73529	0.0826888	0.207024	CFAP57	WD40/WD40/
Nvec-vc1.1-XM-001628083.3	64.8443	-0.733476	0.255529	-2.87042	0.00409927	0.0209867	RDH13	adh_short/
Nvec-vc1.1-XM-048728369.1	185.454	0.0918998	0.169458	0.542316	0.587601	0.75371
Nvec-vc1.1-XM-032376206.2	13.1495	-0.363027	0.560478	-0.647709	0.517173	0.699597	SOX21	HMG_box/
Nvec-vc1.1-XM-001628087.3	166.715	0.555183	0.185356	2.99523	0.00274241	0.015301	DMRTA1	DM/DMA/
Nvec-vc1.1-XM-032376153.2	70.7819	-0.00786321	0.246168	-0.0319424	0.974518	0.988268	KLHL32	BTB/
Nvec-vc1.1-XM-001628089.3	60.0638	0.528832	0.293135	1.80405	0.0712229	0.185969	RTN1	Reticulon/
Nvec-vc1.1-XM-032376150.2	16.3621	0.712835	0.486249	1.46599	0.142652	0.302724		PAN_1/
Nvec-vc1.1-XM-032376148.2	138.476	0.568062	0.193215	2.94005	0.00328156	0.0176664	C9orf72	C9orf72-like/
Nvec-vc1.1-XM-032376147.2	6.81992	0.371222	0.782589	0.474351	0.63525	0.788549	LHCGR	LRR_8/7tm_1/
Nvec-vc1.1-XM-048725607.1	288.499	0.0066221	0.156875	0.0422126	0.966329	0.9837	RAD54L	SNF2_N/Helicase_C/
Nvec-vc1.1-XM-032376162.2	106.578	-0.535487	0.242129	-2.21158	0.026996	0.089444	RNF17	TUDOR/TUDOR/TUDOR/TUDOR/
Nvec-vc1.1-XM-032376170.2	23.7219	0.0315696	0.403868	0.0781681	0.937694	0.970818	GALR2	7tm_1/
Nvec-vc1.1-XM-048725618.1	106.837	-0.0625364	0.233779	-0.267502	0.789083	0.886364	DNAJB9	DnaJ/RTC/
Nvec-vc1.1-XM-001628109.3	84.5628	-0.388978	0.229799	-1.69268	0.0905156	0.2202	EXOSC3	KH_6/
Nvec-vc1.1-XM-032376175.2	664.608	-0.165807	0.115472	-1.43591	0.151029	0.315292	ZRANB2	zf-RanBP/zf-RanBP/
Nvec-vc1.1-XM-001628095.3	719.869	0.0617655	0.123027	0.502047	0.615635	0.773364	SPTLC1	Aminotran_1_2/
Nvec-vc1.1-XM-048724467.1	360.921	0.267498	0.141991	1.88391	0.0595765	0.163383	UROD	URO-D/
Nvec-vc1.1-XM-048724462.1	29.0478	-0.488835	0.400351	-1.22102	0.222079	0.410791	CLEC4M	Laminin_G_3/Lectin_C/
Nvec-vc1.1-XM-001628112.3	145.904	-0.0220658	0.196821	-0.112111	0.910735	0.956121	HMGCS1	HMG_CoA_synt_N/HMG_CoA_synt_C/
Nvec-vc1.1-XM-032376192.2	244.908	0.078234	0.164113	0.476708	0.63357	0.787231	MIER1	ELM2/
Nvec-vc1.1-XM-048727961.1	1023.53	1.4651	0.114355	12.8119	1.40708e-37	1.47985e-34
Nvec-vc1.1-XM-032376197.2	25.4114	1.26613	0.403716	3.13618	0.00171164	0.0105272	SVEP1	PAN_1/Pentaxin/
Nvec-vc1.1-XM-032376181.2	1610.99	0.685555	0.119686	5.72797	1.01641e-08	3.1049e-07	AC023055.1	DnaJ/Jiv90/
Nvec-vc1.1-XM-001628096.3	801.219	0.13772	0.115192	1.19557	0.231865	0.423257	PRKCSH	PRKCSH-like/PRKCSH_1/
Nvec-vc1.1-XM-048728043.1	2172.55	0.737826	0.126473	5.83385	5.41613e-09	1.78286e-07	PTPRD	F5_F8_type_C/F5_F8_type_C/F5_F8_type_C/F5_F8_type_C/F5_F8_type_C/Ig_3/fn3/fn3/fn3/fn3/fn3/PTP_tm/Y_phosphatase/Y_phosphatase/
Nvec-vc1.1-XM-048728019.1	67.8458	1.97694	0.617059	3.20381	0.00135621	0.00875444	NRP2	F5_F8_type_C/F5_F8_type_C/F5_F8_type_C/F5_F8_type_C/F5_F8_type_C/fn3/F5_F8_type_C/F5_F8_type_C/F5_F8_type_C/F5_F8_type_C/F5_F8_type_C/F5_F8_type_C/fn3/F5_F8_type_C/F5_F8_type_C/F5_F8_type_C/F5_F8_type_C/F5_F8_type_C/F5_F8_type_C/fn3/Ig_3/I-set/I-set/F5_F8_type_C/
Nvec-vc1.1-XM-048728010.1	283.488	2.25126	0.23435	9.60638	7.51467e-22	1.94116e-19	PTPRD	F5_F8_type_C/F5_F8_type_C/F5_F8_type_C/F5_F8_type_C/F5_F8_type_C/fn3/F5_F8_type_C/F5_F8_type_C/F5_F8_type_C/F5_F8_type_C/F5_F8_type_C/F5_F8_type_C/fn3/F5_F8_type_C/F5_F8_type_C/F5_F8_type_C/F5_F8_type_C/F5_F8_type_C/F5_F8_type_C/fn3/I-set/I-set/I-set/Ig_3/Ig_3/Ig_3/Ig_3/Ig_3/I-set/I-set/fn3/fn3/fn3/PTP_tm/Y_phosphatase/Y_phosphatase/
Nvec-vc1.1-XM-048728069.1	265.033	-0.525143	0.160341	-3.27515	0.00105605	0.00713364	ADAMTS6	Pep_M12B_propep/Reprolysin/ADAM_CR_2/TSP_1/TSP1_ADAMTS/TSP1_ADAMTS/PTP_tm/
Nvec-vc1.1-XM-032373652.2	273.017	-0.382764	0.165381	-2.31445	0.0206432	0.0729773		Glyco_hydro_10/
Nvec-vc1.1-XM-032373647.2	13.4304	-0.994862	0.618306	-1.60901	0.107614	0.248238	ADAMTS6	Pep_M12B_propep/Reprolysin/ADAM_CR_2/TSP_1/TSP1_ADAMTS/TSP1_ADAMTS/
Nvec-vc1.1-XM-048728072.1	81.4475	-0.0908909	0.239167	-0.380031	0.703923	0.834238	ADAMTS12	Pep_M12B_propep/Reprolysin/ADAM_CR_2/TSP_1/TSP1_ADAMTS/TSP1_ADAMTS/TSP1_ADAMTS/
Nvec-vc1.1-XM-001626043.3	10.756	-1.04406	0.644991	-1.61873	0.105506	0.24495	SLC25A20	Mito_carr/Mito_carr/Mito_carr/
Nvec-vc1.1-XM-032373640.2	1145.02	0.0185165	0.120175	0.154079	0.877547	0.939026	PBRM1	Bromodomain/Bromodomain/Bromodomain/Bromodomain/Bromodomain/Bromodomain/BAH/BAH/HMG_box/
Nvec-vc1.1-XM-001626042.3	15.2931	-0.203227	0.537132	-0.378356	0.705166	0.83506	TRIM71	zf-C3HC4/zf-B_box/Filamin/
Nvec-vc1.1-XM-032373664.2	30.3574	-0.648864	0.407712	-1.59148	0.111503	0.254458	TRIM45	zf-C3HC4/Filamin/
Nvec-vc1.1-XM-048727779.1	288.442	0.216147	0.163996	1.318	0.187503	0.365377	HOOK3	HOOK_N/HOOK/
Nvec-vc1.1-XM-001626039.3	128.024	0.184082	0.196301	0.937757	0.348369	0.551191	TMEM183A
Nvec-vc1.1-XM-032373657.2	116.307	0.0632393	0.208535	0.303255	0.761695	0.87061
Nvec-vc1.1-XM-001626038.3	347.871	0.078756	0.146204	0.538673	0.590113	0.755484	STIL	STIL_N/
Nvec-vc1.1-XM-048727245.1	221.409	0.0490699	0.172232	0.284907	0.775716	0.87931	ZYG11B
Nvec-vc1.1-XM-001637455.3	209.681	-0.0240838	0.173737	-0.138622	0.889749	0.945282	C19orf44	DUF4614/
Nvec-vc1.1-XM-001637454.3	199.525	-0.662058	0.187984	-3.52188	0.000428502	0.00342895	TCTEX1D1	Tctex-1/
Nvec-vc1.1-XM-032361915.2	183.595	-0.169386	0.191359	-0.885176	0.376062	0.578351	CCDC24	CCDC24/
Nvec-vc1.1-XM-032387450.2	336.884	0.276383	0.146404	1.88781	0.059051	0.162335	STK11	Pkinase/
Nvec-vc1.1-XM-048728020.1	46.4291	-0.275157	0.31155	-0.883188	0.377135	0.579396	INIP	SOSSC/
Nvec-vc1.1-XM-048727475.1	55.519	-0.30113	0.275321	-1.09374	0.274068	0.472417	ACP2	His_Phos_2/
Nvec-vc1.1-XM-048734190.1	8.484	0.0564955	0.67196	0.0840758	0.932996	0.968564
Nvec-vc1.1-XM-048727818.1	6.05365	0.00123958	0.791682	0.00156575	0.998751	0.999373
Nvec-vc1.1-XM-032387455.2	6.93142	1.60121	0.794927	2.01428	0.0439799	0.12972
Nvec-vc1.1-XM-048727882.1	22.9212	1.02999	0.47993	2.14612	0.0318635	0.101461
Nvec-vc1.1-XM-032361818.2	38.8863	-1.02501	0.353757	-2.89751	0.00376141	0.0195907	ABTB1	BTB/BTB/
Nvec-vc1.1-XM-032361823.2	5.9089	-0.419484	0.801646	-0.523278	0.600781	0.763259		SUI1/
Nvec-vc1.1-XM-032361821.2	40.2307	-0.440585	0.323536	-1.36178	0.173267	0.346628	PCGF1	FHA/zf-C3HC4_3/
Nvec-vc1.1-XM-032361820.2	184.249	0.10269	0.181838	0.564736	0.572254	0.742105	POC1B	WD40/WD40/WD40/WD40/WD40/WD40/WD40/
Nvec-vc1.1-XM-032361817.2	324.135	-0.00915248	0.180133	-0.0508097	0.959477	0.980045	TMCO6	Arm/Arm/
Nvec-vc1.1-XM-032361895.2	531.014	0.0211623	0.153654	0.137727	0.890456	0.945624	GTSE1	GTSE1_N/
Nvec-vc1.1-XM-001637445.3	489.782	0.237303	0.148344	1.59968	0.10967	0.251876	DUSP6	Rhodanese/DSPc/
Nvec-vc1.1-XM-048728408.1	1168.17	-0.356693	0.123558	-2.88684	0.00389131	0.0201462	RPL29	Ribosomal_L29e/
Nvec-vc1.1-XM-032361866.2	19.67	-0.143969	0.451035	-0.319197	0.749577	0.862408
Nvec-vc1.1-XM-001637442.3	20.1195	-0.544455	0.441376	-1.23354	0.217374	0.404732	TUBA1C	Tubulin/Tubulin_C/
Nvec-vc1.1-XM-001637441.3	206.639	-0.336744	0.174363	-1.93128	0.0534488	0.15033	NWD2	DUF4062/TPR_10/
Nvec-vc1.1-XM-001637357.3	4863.03	0.197822	0.120672	1.63934	0.101143	0.237744	HSP90B1	HATPase_c/HSP90/
Nvec-vc1.1-XM-032361869.2	335.547	0.180379	0.178248	1.01195	0.31156	0.513765	CRELD2	EGF_CA/EGF_CA/
Nvec-vc1.1-XM-048728530.1	3495.99	0.150864	0.117412	1.28492	0.198822	0.380277	CHL1	Ig_3/Ig_3/Ig_3/I-set/I-set/fn3/fn3/Bravo_FIGEY/
Nvec-vc1.1-XM-048728537.1	165.338	-0.45877	0.176665	-2.59684	0.00940853	0.0398421	SHQ1	SHQ1/
Nvec-vc1.1-XM-032361844.2	4672.43	0.415349	0.141856	2.92796	0.00341198	0.0182154
Nvec-vc1.1-XM-032361845.2	25.34	1.65571	0.448993	3.6876	0.000226375	0.00202993
Nvec-vc1.1-XM-001637438.3	513.353	-0.180594	0.124092	-1.45533	0.145579	0.307312	IMP4	Brix/
Nvec-vc1.1-XM-032361862.2	141.396	0.189072	0.189066	1.00003	0.317296	0.519759	MED20	Med20/
Nvec-vc1.1-XM-048728584.1	6.36164	0.425092	0.794181	0.535258	0.592471	0.757455	TSHR	7tm_1/
Nvec-vc1.1-XM-032361853.2	1801.83	-0.0364809	0.106384	-0.342919	0.73166	0.851415	KMT2E	PHD/SET/
Nvec-vc1.1-XM-001637354.3	16.4246	-0.0370427	0.524658	-0.0706034	0.943713	0.97326	PM20D2	Peptidase_M20/M20_dimer/
Nvec-vc1.1-XM-032361858.2	267.413	0.0709614	0.215722	0.328949	0.742194	0.85818	CADPS2	PH/DUF1041/
Nvec-NVE13164	14.8172	1.48117	0.534756	2.7698	0.00560911	0.026855
Nvec-vc1.1-XM-001637433.3	939.14	-0.699074	0.125959	-5.55	2.85674e-08	7.92139e-07	TKT	Transketolase_N/Transket_pyr/Transketolase_C/
Nvec-vc1.1-XM-032387417.2	733.704	-0.295597	0.159787	-1.84994	0.0643219	0.172446	IQCA1	AAA/
Nvec-NVE13160	1009.77	-0.475517	0.127631	-3.72572	0.000194762	0.00180131	CFL1	Cofilin_ADF/
Nvec-vc1.1-XM-001637352.3	263.196	-0.118746	0.152967	-0.776287	0.43758	0.632465	TARBP1	SpoU_methylase/
Nvec-vc1.1-XM-048724683.1	194.141	0.0507473	0.169833	0.298808	0.765087	0.872725	HERC2	RCC1/RCC1/RCC1/RCC1/RCC1/RCC1/
Nvec-vc1.1-XM-001637351.3	491.996	-0.433227	0.145404	-2.97946	0.00288754	0.0159131	C1orf194	DUF3695/
Nvec-vc1.1-XM-048724639.1	19.6402	-1.18923	0.482211	-2.4662	0.0136555	0.0531774	ABCC4	ABC_membrane/ABC_tran/ABC_membrane/ABC_tran/
Nvec-vc1.1-XM-001637428.3	1043.41	-0.432299	0.123566	-3.49854	0.000467819	0.00367369	ABCC4	ABC_membrane/ABC_tran/ABC_membrane/ABC_tran/
Nvec-vc1.1-XM-032361808.2	1430.14	-0.068228	0.109834	-0.62119	0.534474	0.712851	FAM120A
Nvec-vc1.1-XM-001637426.3	1015.37	0.869956	0.153578	5.6646	1.47369e-08	4.36591e-07	TXN	Thioredoxin/
Nvec-vc1.1-XM-032361923.2	46.2963	-0.564778	0.399875	-1.41239	0.157836	0.324533	TXN	Thioredoxin/
Nvec-NVE13149	318.387	0.912444	0.218078	4.18403	2.86387e-05	0.00035169
Nvec-NVE13146	8.3181	-0.477351	0.718791	-0.664103	0.506624	0.691434
Nvec-vc1.1-XM-032361891.2	361.842	0.940734	0.13905	6.76545	1.32899e-11	8.08667e-10	FEM1C	DED/Nucleic_acid_bd/Ank_2/Ank_2/Ank_2/
Nvec-vc1.1-XM-048726641.1	416.32	-0.267567	0.13534	-1.977	0.0480419	0.138618	POLR2E	RNA_pol_Rpb5_N/RNA_pol_Rpb5_C/
Nvec-vc1.1-XM-032361871.2	272.733	-0.374308	0.164397	-2.27685	0.0227949	0.0788609	TTLL7	TTL/
Nvec-vc1.1-XM-001637421.3	266.714	-1.2685	0.164014	-7.7341	1.04138e-14	1.17949e-12	CYP27C1	p450/
Nvec-vc1.1-XM-032361842.2	147.898	-0.0876049	0.189157	-0.463134	0.643268	0.793503	C3orf38	DUF4518/
Nvec-vc1.1-XM-001637420.3	84.1246	-0.233487	0.253079	-0.922587	0.356223	0.55916		Mei5/
Nvec-vc1.1-XM-001637347.3	212.697	-0.5102	0.161918	-3.15098	0.00162724	0.0100967	CHCHD4	CHCH/
Nvec-vc1.1-XM-001637346.2	623.729	0.325394	0.131128	2.48149	0.0130833	0.0513157	ARL8B	Arf/
Nvec-vc1.1-XM-001637419.3	644.249	0.299372	0.117558	2.54659	0.0108782	0.0445146	BICD1	BicD/
Nvec-vc1.1-XM-001637345.3	1099.74	0.0293475	0.111479	0.263256	0.792353	0.888276	RAB7A	Ras/
Nvec-vc1.1-XM-001637417.3	218.737	-0.708331	0.180642	-3.92118	8.81163e-05	0.000917556	ALDH5A1	Aldedh/
Nvec-vc1.1-XM-032387416.2	11.7064	1.26752	0.622	2.03782	0.0415679	0.124464
Nvec-vc1.1-XM-032361816.2	137.673	0.294307	0.234211	1.25659	0.208902	0.393839
Nvec-vc1.1-XM-001637344.3	1246.25	0.390391	0.122398	3.18951	0.00142513	0.00910746	TWF1	Cofilin_ADF/Cofilin_ADF/
Nvec-vc1.1-XM-001637415.3	716.853	0.267611	0.121695	2.19903	0.0278759	0.0916374	GMPPB	NTP_transferase/Hexapep/
Nvec-vc1.1-XM-048725506.1	37.0529	-0.0531449	0.343281	-0.154814	0.876968	0.938475	FGFR3	SRCR/I-set/Ig_3/Ig_3/Pkinase_Tyr/
Nvec-vc1.1-XM-048719912.1	115.186	-0.505905	0.203759	-2.48285	0.0130334	0.0511472	NDUFA12	NDUFA12/
Nvec-vc1.1-XM-001637411.3	763.69	0.0628035	0.11619	0.540524	0.588836	0.75444	ISY1_RAB43	Isy1/
Nvec-vc1.1-XM-032387410.2	1589.9	0.355102	0.109821	3.23348	0.00122292	0.00802143	DOT1L	DOT1/
Nvec-vc1.1-XM-048731934.1	666.073	0.304852	0.132401	2.30249	0.0213074	0.074751	RNF220	RNF220/zf-C3HC4_2/
Nvec-vc1.1-XM-001637408.3	25.1812	0.855175	0.514318	1.66274	0.0963654	0.230061	CDADC1	dCMP_cyt_deam_1/dCMP_cyt_deam_1/
Nvec-vc1.1-XM-032361897.2	120.701	-0.204686	0.208437	-0.982002	0.326099	0.529325	NAV3	CH/CH/
Nvec-vc1.1-XM-001637340.2	1136.52	-0.659642	0.11776	-5.6016	2.12388e-08	6.06046e-07	HPGDS	GST_N/GST_C_3/
Nvec-vc1.1-XM-032361900.2	10.9316	0.818272	0.642994	1.2726	0.203161	0.385781	NFIA	NfI_DNAbd_pre-N/CTF_NFI/
Nvec-vc1.1-XM-048729342.1	11.5941	0.575549	0.599518	0.96002	0.337045	0.540762	FGB	PAN_1/Fibrinogen_C/
Nvec-vc1.1-XM-032361887.2	51.2968	-1.56364	0.316005	-4.94814	7.4925e-07	1.44859e-05
Nvec-vc1.1-XM-001637406.3	107.053	-1.61308	0.273797	-5.89153	3.82647e-09	1.30721e-07
Nvec-vc1.1-XM-001637404.3	122.42	-0.021501	0.21529	-0.09987	0.920448	0.961591	SLC35B4	UAA/
Nvec-vc1.1-XM-048734252.1	43.2564	-0.562242	0.336139	-1.67264	0.0943972	0.226886	CPA2	Propep_M14/Peptidase_M14/
Nvec-vc1.1-XM-032361863.2	64.0846	-0.537927	0.255798	-2.10293	0.0354715	0.110451	GLIPR2	CAP/
Nvec-vc1.1-XM-001637401.3	11.2156	0.123863	0.59278	0.208953	0.834485	0.91281	GLIPR2	CAP/
Nvec-vc1.1-XM-001637333.3	1366.01	0.102501	0.104931	0.976842	0.328648	0.531701	TMEM59	BSMAP/
Nvec-vc1.1-XM-032387437.2	263.617	0.156107	0.162781	0.958999	0.337559	0.541068
Nvec-vc1.1-XM-048724032.1	9.03804	1.78328	0.698467	2.55314	0.0106757	0.0438584	GABRA5	Neur_chan_LBD/Neur_chan_memb/
Nvec-vc1.1-XM-032387443.2	10.1095	-0.0757011	0.654483	-0.115666	0.907918	0.954665
Nvec-vc1.1-XM-001637331.2	79.2393	-0.0247665	0.2458	-0.100759	0.919742	0.961263	LAMTOR5	LAMTOR5/
Nvec-vc1.1-XM-032387435.2	27.5724	-1.09083	0.388954	-2.80453	0.00503898	0.0246328	KLHL26	BTB/BACK/Kelch_1/Kelch_1/Kelch_1/Kelch_1/
Nvec-vc1.1-XM-048731530.1	1517.44	0.740284	0.124468	5.94757	2.72148e-09	9.70244e-08	PTPRD	Ig_3/Ig_3/I-set/I-set/Ig_3/Ig_3/I-set/I-set/I-set/I-set/Ig_3/I-set/I-set/I-set/I-set/I-set/I-set/I-set/Ig_3/I-set/I-set/Y_phosphatase/Y_phosphatase/
Nvec-vc1.1-XM-032387445.2	54.4232	-0.740562	0.278239	-2.6616	0.00777702	0.034501	CYB561D2	Cytochrom_B561/
Nvec-vc1.1-XM-032387440.2	812.576	-0.418405	0.144871	-2.88812	0.00387551	0.0200785	METAP2	Peptidase_M24/
Nvec-vc1.1-XM-032387438.2	194.92	-0.348833	0.175503	-1.98762	0.0468539	0.135962		BEN/
Nvec-vc1.1-XM-048731124.1	11.6914	1.44097	0.631028	2.28353	0.0223989	0.0777467	RALGPS1	RasGEF/
Nvec-vc1.1-XM-048727272.1	94.4433	0.0479156	0.245067	0.19552	0.844986	0.918989	NSUN5	Methyltr_RsmB-F/
Nvec-vc1.1-XM-001637328.3	51.4206	-0.0805883	0.286052	-0.281726	0.778154	0.880026	MFSD3	MFS_1/
Nvec-vc1.1-XM-001637392.3	111.364	0.0890947	0.204337	0.436019	0.662823	0.80704	ATG4D	Peptidase_C54/
Nvec-vc1.1-XM-032387420.2	48.5863	0.316429	0.291588	1.08519	0.277838	0.476626	COL22A1	VWA/fn2/fn2/F5_F8_type_C/F5_F8_type_C/F5_F8_type_C/F5_F8_type_C/Kunitz_BPTI/F5_F8_type_C/fn2/fn2/fn2/F5_F8_type_C/F5_F8_type_C/F5_F8_type_C/fn2/fn2/fn2/F5_F8_type_C/F5_F8_type_C/F5_F8_type_C/Kunitz_BPTI/F5_F8_type_C/F5_F8_type_C/fn2/fn2/fn2/F5_F8_type_C/fn2/F5_F8_type_C/VWA/
Nvec-vc1.1-XM-001637327.3	17.7708	-0.0945751	0.478972	-0.197454	0.843472	0.918314	JMJD7	Cupin_8/
Nvec-vc1.1-XM-032361890.2	1020.53	0.428057	0.120071	3.56504	0.000363808	0.00300177	CDCP2	CUB/CUB/
Nvec-vc1.1-XM-032361878.2	206.281	0.686088	0.16572	4.14005	3.47231e-05	0.000419412	TCTEX1D1	Tctex-1/
Nvec-vc1.1-XM-032361879.2	100.028	0.100105	0.21827	0.458629	0.646501	0.795327	COMMD2	COMM_domain/
Nvec-vc1.1-XM-001637325.3	135.579	0.121766	0.190684	0.638577	0.523098	0.704031	CDC16	ANAPC3/TPR_8/TPR_8/TPR_11/
Nvec-vc1.1-XM-001637376.3	304.043	0.252164	0.150459	1.67597	0.0937442	0.225759	DAB1	PID/
Nvec-vc1.1-XM-032361847.2	12.4356	0.667053	0.603637	1.10506	0.269134	0.467028	TRPC4	TRP_2/Ion_trans/
Nvec-vc1.1-XM-032361849.2	211.968	1.48539	0.201166	7.38393	1.53684e-13	1.40549e-11	ELK1	Ets/
Nvec-vc1.1-XM-032361875.2	13.2504	-1.85819	0.665845	-2.79073	0.00525901	0.0255726	MFSD4A	MFS_1/
Nvec-vc1.1-XM-032361876.2	6.17696	-0.453131	0.828964	-0.546623	0.584638	0.751809	MFSD4A	MFS_1/
Nvec-vc1.1-XM-048728327.1	33.8471	-0.440623	0.346104	-1.2731	0.202984	0.385694	MFSD4A	MFS_1/
Nvec-vc1.1-XM-032361880.2	134.584	0.272678	0.194489	1.40202	0.160908	0.328706	NISCH	PX/LRR_4/
Nvec-vc1.1-XM-032361892.2	7.72239	0.430399	0.724673	0.593921	0.552565	0.72649	NPR2	NIT/HNOBA/Guanylate_cyc/
Nvec-vc1.1-XM-032361828.2	56.8435	-0.305542	0.289593	-1.05507	0.291391	0.49146	TMEM116	GPR_Gpa2_C/
Nvec-vc1.1-XM-032361827.2	34.1594	0.106477	0.368241	0.28915	0.772466	0.87754
Nvec-vc1.1-XM-032361825.2	21.9507	0.29034	0.420195	0.690964	0.489588	0.677478	HMCN1	HYR/Ig_3/
Nvec-NVE13058	11.6898	-0.0188269	0.61545	-0.0305904	0.975596	0.988888
Nvec-vc1.1-XM-048726763.1	396.518	0.129336	0.13951	0.927068	0.353891	0.556698	CPLANE1	Joubert/
Nvec-NVE13055	6.78886	1.98158	0.818316	2.42153	0.0154551	0.058364
Nvec-v1g240457	431.844	0.138964	0.152549	0.910945	0.362324	0.56447
Nvec-vc1.1-XM-001637365.3	15.7477	1.13395	0.51482	2.20262	0.0276214	0.0909634		E1_DerP2_DerF2/
Nvec-vc1.1-XM-048731700.1	228.168	-0.676572	0.245545	-2.75539	0.00586227	0.0277543	LRP1B	Ldl_recept_a/Ldl_recept_a/Ldl_recept_a/Ldl_recept_a/Ldl_recept_a/Ldl_recept_a/Ldl_recept_a/Ldl_recept_a/FXa_inhibition/EGF_CA/Ldl_recept_b/Ldl_recept_b/Ldl_recept_b/FXa_inhibition/
Nvec-vc1.1-XM-001635949.3	628.994	-0.269474	0.119185	-2.26097	0.0237612	0.0813818	BRIX1	Brix/
Nvec-vc1.1-XM-032385693.2	112.359	-0.758069	0.224885	-3.37091	0.00074919	0.00539945	PLGRKT	DUF2368/
Nvec-vc1.1-XM-032385695.2	532.544	0.145442	0.128689	1.13018	0.2584	0.454887	PAIP1	PAM2/MIF4G/
Nvec-vc1.1-XM-032385718.2	13.0597	-0.0458715	0.554363	-0.0827463	0.934053	0.969067
Nvec-vc1.1-XM-032385720.2	201.173	0.478894	0.194193	2.46608	0.0136601	0.0531813	TM2D1	TM2/
Nvec-vc1.1-XM-048725541.1	32.048	-0.134574	0.355702	-0.378334	0.705182	0.83506	FANCC	Fanconi_C/
Nvec-v1g163784	154.626	0.531813	0.20339	2.61474	0.00892944	0.0382646	BTBD6	BTB/BACK/PHR/
Nvec-vc1.1-XM-032385677.2	11.7063	0.00931303	0.598428	0.0155625	0.987583	0.993916	TACR1	7tm_1/
Nvec-vc1.1-XM-032385672.2	1688.08	0.180224	0.117862	1.5291	0.126238	0.277962	PTBP1	RRM_8/RRM_5/RRM_1/
Nvec-vc1.1-XM-032385671.2	12.9537	-0.260618	0.550427	-0.473483	0.635869	0.788955		DUF229/
Nvec-vc1.1-XM-032385646.2	5376.5	0.237559	0.121772	1.95085	0.0510746	0.145459	DYNC1H1	DHC_N1/DHC_N2/AAA_6/Dynein_AAA_lid/AAA_7/AAA_8/MT/AAA_9/Dynein_heavy/AAA_lid_11/Dynein_C/
Nvec-vc1.1-XM-001635941.3	306.962	-0.293876	0.170379	-1.72483	0.0845573	0.21013	ELOF1	Elf1/
Nvec-vc1.1-XM-032385634.2	968.643	0.231293	0.110838	2.08677	0.036909	0.113954	GAK	Pkinase/PTEN_C2/DnaJ/
Nvec-vc1.1-XM-032385639.2	104.118	-0.236337	0.239269	-0.987748	0.323276	0.526132		Acetyltransf_10/PARP/
Nvec-vc1.1-XM-032385636.2	167.257	-0.867058	0.222148	-3.90307	9.49817e-05	0.000971599	ROR1	Fz/I-set/Kringle/Pkinase_Tyr/
Nvec-vc1.1-XM-048730823.1	64.4223	-0.44146	0.269753	-1.63653	0.101728	0.238853	PIH1D2	PIH1/PIH1_CS/
Nvec-vc1.1-XM-048730821.1	244.379	0.595501	0.17234	3.45538	0.000549512	0.00420056	UBXN6	PUB/UBX/
Nvec-vc1.1-XM-032385629.2	17.0665	-1.24776	0.669294	-1.86429	0.0622812	0.168448		DNA_pol_B_2/
Nvec-vc1.1-XM-048730824.1	63.0768	-1.20007	0.32361	-3.70839	0.000208578	0.00189926	ABCG1	ABC_tran/ABC2_membrane_7/ABC2_membrane/
Nvec-vc1.1-XM-048730827.1	138.981	-0.629477	0.203134	-3.09883	0.00194288	0.0116392	ABCG1	ABC_tran/ABC2_membrane_7/ABC2_membrane/
Nvec-vc1.1-XM-032385632.2	22.1067	0.475267	0.454216	1.04635	0.295402	0.495669
Nvec-vc1.1-XM-032385627.2	438.994	0.214734	0.136712	1.5707	0.116252	0.26233	CENPC	CENP-C_C/
Nvec-vc1.1-XM-001636003.3	82.4084	-0.854368	0.245536	-3.47961	0.000502146	0.00389585
Nvec-NVE17384	16.1397	-0.48965	0.521932	-0.938148	0.348169	0.550933
Nvec-vc1.1-XM-001635935.3	60.7148	0.255865	0.281291	0.90961	0.363028	0.565094
Nvec-vc1.1-XM-032385682.2	580.987	-0.486359	0.141642	-3.43371	0.000595378	0.0044772
Nvec-vc1.1-XM-001636001.3	68.4482	-0.0210509	0.26394	-0.0797565	0.936431	0.970302
Nvec-vc1.1-XM-001635931.3	35.7748	-0.723152	0.34208	-2.11398	0.0345168	0.10811	SLC35E3	TPT/
Nvec-vc1.1-XM-048726083.1	89.8316	0.882325	0.296042	2.98041	0.00287867	0.0159077	WASHC4	WASH-7_N/WASH-7_mid/WASH-7_C/
Nvec-vc1.1-XM-032385660.2	484.978	0.236975	0.167548	1.41437	0.157253	0.323561	CUBN	CUB/CUB/CUB/F5_F8_type_C/CUB/
Nvec-vc1.1-XM-001635929.3	77.2074	0.612461	0.254349	2.40796	0.0160419	0.0600972	HTR7	7tm_1/
Nvec-vc1.1-XM-032385706.2	14.0519	-0.737052	0.579452	-1.27198	0.20338	0.385997	FOXI3	Forkhead/
Nvec-vc1.1-XM-048730853.1	186.905	0.415499	0.216291	1.92102	0.0547292	0.153113	MFGE8	PAN_1/F5_F8_type_C/
Nvec-vc1.1-XM-048730851.1	1292.6	0.518807	0.109335	4.7451	2.08401e-06	3.55973e-05
Nvec-vc1.1-XM-032385647.2	1464.27	0.161524	0.126973	1.27211	0.203333	0.385958	RFX2	RFX_DNA_binding/
Nvec-vc1.1-XM-032385655.2	776.326	0.239255	0.116063	2.06142	0.0392632	0.119296	SEPHS1	AIRS/AIRS_C/
Nvec-vc1.1-XM-048730852.1	163.293	0.141629	0.19285	0.734398	0.462706	0.654582	TRAPPC13	DUF974/
Nvec-vc1.1-XM-048730849.1	71.3881	0.254876	0.24485	1.04095	0.297899	0.498635	TRIM23	zf-RING_UBOX/zf-B_box/Arf/
Nvec-vc1.1-XM-048730854.1	333.784	-0.515324	0.154708	-3.33093	0.000865549	0.00607452	FRRS1	DOMON/
Nvec-vc1.1-XM-001635993.3	213.019	-0.189141	0.175082	-1.0803	0.280008	0.479121	TUBB4B	Tubulin/Tubulin_C/
Nvec-vc1.1-XM-001635992.3	487.743	-0.210702	0.162438	-1.29713	0.194588	0.375226	TRABD2A	TraB/
Nvec-vc1.1-XM-032385668.2	51.8307	-1.98691	0.340597	-5.83359	5.42462e-09	1.78286e-07	ENTPD5	GDA1_CD39/
Nvec-vc1.1-XM-001635990.2	236.421	-0.253002	0.158542	-1.59581	0.110532	0.253028	RPF1	Brix/
Nvec-vc1.1-XM-032385707.2	1205.29	0.090391	0.110971	0.814543	0.415334	0.613255	MTREX	DEAD/Helicase_C/rRNA_proc-arch/DSHCT/
Nvec-vc1.1-XM-048725188.1	286.391	-0.229704	0.146569	-1.56721	0.117065	0.263598	FDX2	Fer2/
Nvec-vc1.1-XM-048725155.1	2029.56	-0.201673	0.106932	-1.886	0.0592953	0.16278	SREK1	RRM_1/RRM_1/
Nvec-vc1.1-XM-048720403.1	9.41506	0.278061	0.661076	0.420618	0.674034	0.81475
Nvec-vc1.1-XM-032385657.2	83.5606	-0.290154	0.239798	-1.20999	0.226282	0.416055	MTG1	MMR_HSR1/
Nvec-vc1.1-XM-001635920.3	2520.86	-0.142159	0.106338	-1.33686	0.181267	0.357232
Nvec-vc1.1-XM-048731897.1	1429.67	0.102925	0.102431	1.00482	0.314981	0.517484	KAT6A	Linker_histone/PHD/SAM_1/
Nvec-vc1.1-XM-048731895.1	1384.63	0.482372	0.105208	4.58495	4.54091e-06	7.08266e-05	TUT4	TUTase/PAP_assoc/TUTase/PAP_assoc/zf-CCHC/
Nvec-vc1.1-XM-048731900.1	671.255	-0.381307	0.150308	-2.53684	0.0111857	0.0455847	ITSN1	EF-hand_4/EF-hand_4/
Nvec-vc1.1-XM-001635984.3	218.723	-0.337298	0.173376	-1.94547	0.0517187	0.146641	NOC4L	CBF/
Nvec-NVE17338	39.9516	0.349471	0.34027	1.02704	0.304401	0.506244		RVT_1/
Nvec-vc1.1-XM-032385697.2	1838.75	-0.181531	0.119853	-1.51461	0.12987	0.28352
Nvec-vc1.1-XM-001635979.3	306.665	-1.00318	0.227597	-4.4077	1.04475e-05	0.000147204
Nvec-vc1.1-XM-001635978.3	114.559	-0.164708	0.214995	-0.7661	0.443617	0.637499	GRM3	ANF_receptor/7tm_3/
Nvec-v1g241280	28.5095	0.64445	0.397893	1.61965	0.105307	0.244641
Nvec-vc1.1-XM-048730810.1	40.8411	0.613527	0.352952	1.73827	0.0821626	0.206022	DNASE1	Exo_endo_phos/
Nvec-vc1.1-XM-048730808.1	7.17828	1.40286	0.783649	1.79016	0.0734283	0.189943	KMO	FAD_binding_3/
Nvec-vc1.1-XM-032385736.2	50.7209	-0.433131	0.282425	-1.53361	0.125125	0.276377	BTBD19	BTB/BACK/
Nvec-vc1.1-XM-032385679.2	361.779	-0.0653663	0.442209	-0.147818	0.882487	0.941916	MFSD3
Nvec-NVE17328	84.8521	-0.518593	0.325109	-1.59514	0.110681	0.253212
Nvec-vc1.1-XM-032385745.2	26.6101	-0.676484	0.467253	-1.44779	0.147676	0.31036	PRDM14	zf-C2H2/zf-C2H2/
Nvec-vc1.1-XM-001635911.3	476.762	0.11726	0.140777	0.832951	0.404872	0.603741	THOC7	THOC7/
Nvec-vc1.1-XM-032385746.2	225.779	-0.0340941	0.162827	-0.209389	0.834145	0.912777	DMTF1	Myb_DNA-binding/Myb_DNA-binding/
Nvec-vc1.1-XM-048730838.1	50.3078	-0.113228	0.290368	-0.389947	0.696576	0.829962
Nvec-vc1.1-XM-001635969.3	640.188	-0.253168	0.126926	-1.99461	0.0460851	0.134448	SUCLG2	ATP-grasp_2/Ligase_CoA/
Nvec-vc1.1-XM-001635909.3	36.1304	0.170269	0.345177	0.493282	0.621813	0.77794	SLC9B2	Na_H_Exchanger/
Nvec-vc1.1-XM-048730842.1	476.13	0.073288	0.134907	0.543247	0.58696	0.753281	SLC35A2	Nuc_sug_transp/
Nvec-vc1.1-XM-048730843.1	115.613	0.511444	0.204613	2.49957	0.0124342	0.0494162	SLC35A3	Nuc_sug_transp/
Nvec-vc1.1-XM-032385663.2	297.462	-0.408923	0.149954	-2.72699	0.00639141	0.0296073	CFAP100	DUF4200/
Nvec-vc1.1-XM-001635967.3	143.086	-0.873701	0.194004	-4.50351	6.6839e-06	0.000100538	AMDHD1	Amidohydro_1/
Nvec-vc1.1-XM-048721105.1	12.088	-0.853067	0.583013	-1.46321	0.143411	0.303738		RVT_1/RT_RNaseH_2/Integrase_H2C2/
Nvec-vc1.1-XM-001635906.3	235.044	-0.00149897	0.168667	-0.00888718	0.992909	0.9969	MORN5	MORN/MORN/MORN/
Nvec-vc1.1-XM-032385728.2	490.111	0.107724	0.129164	0.834005	0.404278	0.603222	NCF2	TPR_2/
Nvec-vc1.1-XM-001635905.3	85.9463	-0.200672	0.253837	-0.790553	0.429205	0.625028	TAF1C
Nvec-vc1.1-XM-001635963.3	1096.76	-0.560944	0.112688	-4.97786	6.42903e-07	1.27748e-05	SNRPF	LSM/
Nvec-vc1.1-XM-032385723.2	296.762	-0.393554	0.149167	-2.63834	0.00833131	0.0364331	EEA1	FYVE/
Nvec-vc1.1-XM-001635904.3	332.009	0.456141	0.145575	3.13336	0.00172814	0.010611	TXNDC12	Thioredoxin_7/
Nvec-vc1.1-XM-032385731.2	498.981	0.0753024	0.136686	0.550915	0.581692	0.749723	PRPF18	PRP4/Prp18/
Nvec-vc1.1-XM-032385726.2	55.2102	0.140094	0.284598	0.492252	0.622541	0.778322		Exo_endo_phos/
Nvec-vc1.1-XM-001635960.3	50.0966	0.238403	0.349252	0.682611	0.494853	0.6814	NR2F1	zf-C4/Hormone_recep/
Nvec-vc1.1-XM-048728396.1	39.3551	0.377725	0.324725	1.16321	0.244743	0.438423	NKAPD1	NKAP/
Nvec-vc1.1-XM-048722628.1	27.6812	-0.412726	0.375905	-1.09795	0.272225	0.470726	PLD3	PLDc_3/
Nvec-vc1.1-XM-048726906.1	8.03375	-0.0679245	0.71174	-0.0954345	0.92397	0.963698
Nvec-vc1.1-XM-048730780.1	46.0833	-0.10268	0.313543	-0.327483	0.743302	0.858922	NAIF1	Myb_DNA-bind_5/
Nvec-vc1.1-XM-048730895.1	6.51716	-0.0797001	0.746174	-0.106812	0.914938	0.958352		DUF5641/
Nvec-vc1.1-XM-048731287.1	6.83555	-0.237276	0.757683	-0.31316	0.754159	0.865121	NKAPD1	NKAP/
Nvec-vc1.1-XM-048724937.1	137.284	0.217196	0.192534	1.12809	0.259283	0.455754	PLD3	PLDc_3/
Nvec-vc1.1-XM-048724929.1	19.3819	-1.23026	0.461353	-2.66664	0.00766145	0.0341263	GLDC	GDC-P/GDC-P/
Nvec-vc1.1-XM-048727481.1	6.74255	1.21542	0.798399	1.52232	0.127929	0.280553	GLDC	GDC-P/GDC-P/
Nvec-vc1.1-XM-048729544.1	10.348	0.700975	0.644903	1.08695	0.277061	0.475698
Nvec-vc1.1-XM-048729539.1	31.7417	-0.256568	0.375456	-0.68335	0.494386	0.681099
Nvec-vc1.1-XM-032372837.2	40.9592	-0.480897	0.363006	-1.32476	0.18525	0.36185	IMMP2L	Peptidase_S24/
Nvec-vc1.1-XM-001625365.3	58.3717	-0.161701	0.309544	-0.522386	0.601402	0.763551	IMMP2L	Peptidase_S24/
Nvec-vc1.1-XM-032370690.2	14.3635	1.60824	0.568769	2.82758	0.00469013	0.0233223	CYP3A4	p450/
Nvec-vc1.1-XM-032370686.2	45.7749	0.0711566	0.299239	0.237792	0.812043	0.900069	LACTBL1	Beta-lactamase/
Nvec-vc1.1-XM-032370679.2	1422.13	0.39784	0.129926	3.06206	0.00219819	0.0128641	MON2	DCB/Sec7_N/DUF1981/Mon2_C/
Nvec-vc1.1-XM-001623557.3	552.277	0.0496443	0.140802	0.352583	0.724401	0.84619	PRPF38A	PRP38/
Nvec-vc1.1-XM-048727260.1	292.774	0.222914	0.15288	1.45809	0.144815	0.306183	NRDC	Peptidase_M16/Peptidase_M16_C/Peptidase_M16_M/Peptidase_M16_C/
Nvec-vc1.1-XM-048725817.1	729.781	0.270858	0.132938	2.03748	0.0416022	0.124464
Nvec-vc1.1-XM-048727527.1	29.446	-0.197618	0.385668	-0.512404	0.608369	0.767751	AQR	Aquarius_N/
Nvec-vc1.1-XM-048730845.1	18.0075	-0.0918883	0.472229	-0.194584	0.845718	0.919197	NRDC	Peptidase_M16_C/
Nvec-vc1.1-XM-048728864.1	2186.34	-0.111857	0.10831	-1.03274	0.301724	0.502922	AQR	Aquarius_N/AAA_11/AAA_12/
Nvec-vc1.1-XM-032374704.2	423.689	0.488971	0.136194	3.59024	0.000330372	0.00276386	KAT5	Tudor-knot/zf-MYST/MOZ_SAS/
Nvec-vc1.1-XM-001626993.3	91.8207	-0.299299	0.24811	-1.20631	0.227697	0.417926	L2HGDH	DAO/
Nvec-vc1.1-XM-032374705.2	1080.61	0.185748	0.125257	1.48294	0.138091	0.296264	RAB3C	Ras/
Nvec-vc1.1-XM-032374702.2	1536.92	0.00995028	0.127776	0.0778726	0.937929	0.970859	SMC2	SMC_N/SMC_hinge/
Nvec-vc1.1-XM-001626995.3	86.8213	-0.0575206	0.225377	-0.255219	0.798554	0.892373	RAB43	Ras/
Nvec-vc1.1-XM-032374703.2	115.789	-0.068383	0.199608	-0.342587	0.731909	0.851504	KLHL20	BTB/BACK/Kelch_1/Kelch_1/Kelch_1/Kelch_1/Kelch_1/
Nvec-vc1.1-XM-032374707.2	721.069	-0.0125152	0.128396	-0.0974738	0.92235	0.96245	NIPBL	Cohesin_HEAT/Nipped-B_C/
Nvec-vc1.1-XM-001626997.3	70.7269	0.67218	0.269588	2.49336	0.012654	0.0500755
Nvec-vc1.1-XM-032374710.2	2281.24	0.687066	0.110395	6.22372	4.85501e-10	2.05417e-08	PRKCD	C1_1/C1_1/Pkinase/Pkinase_C/
Nvec-vc1.1-XM-001626986.3	940.332	-0.183701	0.130222	-1.41067	0.158341	0.325253	LEXM
Nvec-vc1.1-XM-032374713.2	63.1868	-0.894874	0.270377	-3.30973	0.000933852	0.00645542
Nvec-vc1.1-XM-032374690.2	548.044	0.240355	0.127366	1.88712	0.0591437	0.162456
Nvec-vc1.1-XM-048726404.1	80.2	-0.0105927	0.233257	-0.0454121	0.963779	0.982257		Avidin/Avidin/
Nvec-vc1.1-XM-001621645.3	127.83	-0.203003	0.1977	-1.02682	0.304503	0.506284		Avidin/Avidin/
Nvec-vc1.1-XM-001626998.3	57.4198	-0.139645	0.279294	-0.499994	0.61708	0.774771	ISCA1	Fe-S_biosyn/
Nvec-NVE8746	88.5661	0.222149	0.23976	0.926548	0.354161	0.556958
Nvec-vc1.1-XM-032374692.2	14.5435	-0.422229	0.562613	-0.750478	0.452967	0.645892	NXNL2	Thioredoxin_8/
Nvec-vc1.1-XM-048726370.1	121.721	0.0900836	0.198846	0.453032	0.650526	0.797862	COL12A1	fn2/F5_F8_type_C/VWA/VWA/VWA/
Nvec-vc1.1-XM-001627001.3	160.52	-0.183868	0.184049	-0.999018	0.317786	0.520418	R3HDM4	R3H-assoc/
Nvec-vc1.1-XM-048726384.1	532.944	0.108031	0.135146	0.799361	0.424081	0.621125	EPS15L1	EF-hand_4/EF-hand_4/EF-hand_4/
Nvec-vc1.1-XM-032374693.2	81.5152	-0.0601719	0.248357	-0.24228	0.808563	0.897699	PET100	Pet100/
Nvec-vc1.1-XM-032374691.2	138.042	0.111902	0.229345	0.487921	0.625606	0.780496	PLPP1	PAP2/
Nvec-vc1.1-XM-032374688.2	62.6741	-0.224079	0.311824	-0.718607	0.472383	0.66387
Nvec-vc1.1-XM-048727326.1	102.481	-0.00954896	0.207984	-0.045912	0.96338	0.982169
Nvec-vc1.1-XM-048727310.1	21.2513	-0.308162	0.446545	-0.690103	0.49013	0.677888
Nvec-NVE21066	15.141	-0.88191	0.543831	-1.62166	0.104875	0.244058
Nvec-vc1.1-XM-001640760.3	598.001	0.271364	0.130154	2.08494	0.0370746	0.11437	UBE2H	UQ_con/
Nvec-vc1.1-XM-032366225.2	23.8971	0.872399	0.527692	1.65323	0.0982832	0.232993	KLF13	zf-C2H2/zf-C2H2/zf-C2H2/
Nvec-vc1.1-XM-001640841.3	148.38	-1.18015	0.221011	-5.3398	9.30515e-08	2.26461e-06	BHMT2	S-methyl_trans/
Nvec-vc1.1-XM-048730602.1	21.3778	0.167018	0.490028	0.340834	0.733229	0.851962	HMCN1	TSP_1/TSP_1/TSP_1/TSP_1/TSP_1/TSP_1/TSP_1/TSP_1/TSP_1/TSP_1/fn3/fn3/Ion_trans_2/
Nvec-vc1.1-XM-032366070.2	3823.37	0.151197	0.109453	1.38139	0.167159	0.337553	KIAA1324L
Nvec-vc1.1-XM-032366094.2	444.311	0.0270737	0.132605	0.204167	0.838223	0.915387	SLC37A3	MFS_1/
Nvec-vc1.1-XM-032366052.2	925.72	0.629104	0.158338	3.97318	7.09188e-05	0.000765062	DDX58	zf-met/ResIII/
Nvec-v1g197701	6.77434	-0.961387	0.799726	-1.20215	0.229307	0.419784	CDPF1	C6_DPF/
Nvec-vc1.1-XM-001640851.3	330.563	-0.567141	0.156451	-3.62503	0.000288928	0.00249074	LSM8	LSM/
Nvec-vc1.1-XM-001640770.3	175.382	0.606589	0.171873	3.5293	0.000416665	0.00334768	TATDN2	zf-CCHC/TatD_DNase/
Nvec-vc1.1-XM-032366078.2	315.201	-0.0377256	0.154462	-0.244239	0.807046	0.896802	MAPKAP1	CRIM/SIN1_PH/
Nvec-vc1.1-XM-001640853.3	2452.48	0.181122	0.168355	1.07584	0.282	0.481454	JUN	Jun/bZIP_1/
Nvec-vc1.1-XM-048731930.1	245.537	0.762166	0.180351	4.22602	2.37862e-05	0.000299084	MSH5	MutS_III/MutS_IV/MutS_V/
Nvec-vc1.1-XM-032366071.2	796.64	0.723743	0.134957	5.36277	8.19532e-08	2.01449e-06	NLRP12	NACHT/LRR_6/LRR_6/
Nvec-vc1.1-XM-032366075.2	388.124	0.0187497	0.150626	0.124478	0.900937	0.951287	GTF2F1	TFIIF_alpha/
Nvec-vc1.1-XM-001640855.3	442.61	0.0761467	0.158116	0.481588	0.630099	0.784241	ERMP1	Peptidase_M28/
Nvec-vc1.1-XM-001640856.3	129.816	0.161064	0.193889	0.830704	0.406141	0.604898	HSPB11
Nvec-vc1.1-XM-032366080.2	141.944	-0.33092	0.199108	-1.66202	0.0965096	0.230309	ALG12	Glyco_transf_22/
Nvec-vc1.1-XM-032366082.2	25.7759	-0.683273	0.45398	-1.50507	0.132305	0.287366	NPY2R	7tm_1/
Nvec-vc1.1-XM-001622878.3	39.9042	0.403467	0.358312	1.12602	0.260157	0.456412	KLHL20	BTB/BACK/Kelch_1/Kelch_1/Kelch_1/
Nvec-vc1.1-XM-001622870.3	5.91813	0.175778	0.843102	0.208489	0.834847	0.913042	B4GALNT4	CHGN/
Nvec-vc1.1-XM-048720247.1	11.9624	-0.6355	0.603863	-1.05239	0.29262	0.493011	B4GALNT4	CHGN/
Nvec-vc1.1-XM-048720293.1	83.535	-0.0259974	0.24327	-0.106866	0.914895	0.958352	CNTNAP4
Nvec-vc1.1-XM-032369945.2	8.30452	0.0837948	0.705441	0.118784	0.905447	0.953429	PPP1R27	Ank_2/
Nvec-vc1.1-XM-001622867.3	69.7207	-0.855536	0.309831	-2.7613	0.00575717	0.02738	TEK	IgGFc_binding/Ig_3/SEA/fn3/Pkinase_Tyr/
Nvec-vc1.1-XM-001622866.3	1449.22	0.0308314	0.114305	0.269728	0.78737	0.885389	PSMD6	RPN7/PCI/
Nvec-vc1.1-XM-032380372.2	506.777	0.283237	0.155357	1.82314	0.0682828	0.180246		STELLO/
Nvec-vc1.1-XM-032380354.2	252.736	0.0548343	0.157493	0.348169	0.727713	0.848589	EIF4E3	IF4E/
Nvec-vc1.1-XM-032380351.2	213.275	-0.084608	0.169386	-0.499497	0.617429	0.77509	AATF	AATF-Che1/TRAUB/
Nvec-vc1.1-XM-032380348.2	11648.3	0.710147	0.114203	6.21826	5.02698e-10	2.12084e-08	DICER1	DEAD/Helicase_C/RdRP/
Nvec-vc1.1-XM-048729040.1	180.832	0.423169	0.17401	2.43186	0.0150215	0.0571458	ALG10	DIE2_ALG10/
Nvec-vc1.1-XM-032380356.2	76.4733	-0.793653	0.28905	-2.74573	0.0060376	0.0283475
Nvec-vc1.1-XM-048729056.1	124.95	-0.152695	0.210004	-0.727106	0.467161	0.658732	TPRKB	CGI-121/
Nvec-vc1.1-XM-032380342.2	675.588	0.51183	0.125584	4.0756	4.58954e-05	0.000532694	RAPGEF1	RasGEF_N/RasGEF/
Nvec-vc1.1-XM-032380343.2	37.0031	-0.691963	0.342984	-2.01748	0.0436458	0.129076	RAD18	zf-RING_6/SAP/
Nvec-vc1.1-XM-032380346.2	105.741	-0.103696	0.230941	-0.449015	0.653421	0.80008	YAF2	zf-RanBP/YAF2_RYBP/
Nvec-vc1.1-XM-048729009.1	574.749	0.620436	0.139779	4.4387	9.05043e-06	0.000130135	STAB2	EGF_3/Fasciclin/Fasciclin/EGF_3/EGF_3/Fasciclin/Fasciclin/EGF_3/EGF_3/EGF_3/Fasciclin/Fasciclin/EGF_3/EGF_3/Fasciclin/
Nvec-v1g187390	68.8429	0.298904	0.254476	1.17459	0.24016	0.433559	BRK1
Nvec-vc1.1-XM-048726678.1	71.8388	0.70778	0.249919	2.83203	0.00462534	0.0230703
Nvec-vc1.1-XM-001631520.3	27.483	1.49193	0.44115	3.3819	0.000719852	0.00523412	NAPEPLD	Lactamase_B_2/
Nvec-vc1.1-XM-001631519.3	176.234	0.0184788	0.18821	0.0981817	0.921788	0.962173	NAPEPLD	Lactamase_B_2/
Nvec-vc1.1-XM-048728273.1	720.036	-0.277582	0.126018	-2.20271	0.0276153	0.0909634	PSMA5	Proteasome_A_N/Proteasome/
Nvec-vc1.1-XM-001631518.3	2440.15	-0.239906	0.10984	-2.18414	0.0289519	0.0943949	PMPCB	Peptidase_M16/Peptidase_M16_C/
Nvec-vc1.1-XM-001631478.3	4313.49	-0.00964238	0.0964783	-0.0999435	0.920389	0.961591	RHOA	Ras/
Nvec-vc1.1-XM-032380377.2	556.389	-0.509757	0.133321	-3.82354	0.000131551	0.00128787	FAT4	Cadherin/Cadherin/Cadherin/Cadherin/Cadherin/Cadherin/Cadherin/Cadherin/Cadherin/Cadherin/Cadherin/Cadherin/Cadherin/Cadherin/Cadherin/Cadherin/Cadherin/Cadherin/Cadherin/Cadherin/Cadherin/Cadherin/Cadherin/Cadherin/Cadherin/Cadherin/Cadherin/Cadherin/Cadherin/Cadherin/Cadherin/Cadherin/Cadherin/Cadherin/Cadherin/Cadherin/Cadherin/Cadherin/Cadherin/Cadherin/Cadherin/Cadherin/Cadherin/Cadherin/Cad…
Nvec-vc1.1-XM-048730418.1	738.523	-0.0832517	0.129006	-0.64533	0.518713	0.701141	KDM7A	PHD/JmjC/JHD/
Nvec-vc1.1-XM-048730287.1	1393.98	0.288258	0.361517	0.797356	0.425244	0.62221	LAMB1	Laminin_N/Laminin_EGF/Laminin_EGF/Laminin_EGF/Laminin_EGF/Laminin_EGF/Laminin_EGF/Laminin_EGF/Laminin_EGF/Laminin_EGF/Laminin_EGF/Laminin_EGF/Laminin_EGF/Laminin_EGF/
Nvec-vc1.1-XM-032380381.2	137.516	0.728805	0.199695	3.64959	0.000262663	0.00230463	TPRA1	Tmemb_40/
Nvec-vc1.1-XM-048730329.1	128.498	0.922505	0.204862	4.50305	6.69844e-06	0.000100538
Nvec-vc1.1-XM-001631513.3	403.583	0.159622	0.135095	1.18155	0.237385	0.430079	CPNE3	C2/C2/Copine/
Nvec-vc1.1-XM-048732480.1	23.3474	-0.294209	0.415376	-0.708295	0.478762	0.668585
Nvec-vc1.1-XM-001631512.3	119.735	-0.00367096	0.218812	-0.0167768	0.986615	0.993916
Nvec-vc1.1-XM-048732466.1	26.559	-0.240396	0.382611	-0.628303	0.529806	0.709521	MSH3	MutS_I/MutS_II/MutS_III/MutS_IV/MutS_V/
Nvec-vc1.1-XM-048732502.1	10767	-0.212984	0.0899948	-2.36663	0.0179509	0.0655231
Nvec-vc1.1-XM-048732459.1	1205.81	-0.271399	0.11135	-2.43736	0.014795	0.0564941	POLR1A	RNA_pol_Rpb1_1/RNA_pol_Rpb1_2/RNA_pol_Rpb1_3/RNA_pol_Rpb1_4/RNA_pol_Rpb1_5/
Nvec-vc1.1-XM-032380331.2	7.17298	-0.246114	0.711374	-0.34597	0.729365	0.849474		Sulfotransfer_4/
Nvec-vc1.1-XM-001631508.3	2277.14	-0.0111373	0.111036	-0.100304	0.920103	0.961441	YTHDC1	YTH/YTH/
Nvec-vc1.1-XM-032380333.2	59.9226	0.662488	0.276417	2.39669	0.0165437	0.061606	SLC1A6	SDF/
Nvec-vc1.1-XM-032380370.2	1294.01	-0.0853393	0.109209	-0.78143	0.43455	0.629879	SEC13	WD40/WD40/WD40/WD40/WD40/
Nvec-vc1.1-XM-001631507.3	67.4539	0.283679	0.258658	1.09673	0.272759	0.471152	CENPL	CENP-L/
Nvec-vc1.1-XM-032380369.2	140.451	-0.0723048	0.208404	-0.346945	0.728632	0.849199	WHRN	PDZ/PDZ_6/
Nvec-vc1.1-XM-032380406.2	371.054	0.052281	0.143502	0.364323	0.715617	0.841459	MED26	Med26/
Nvec-vc1.1-XM-048723873.1	1213.81	0.0651958	0.11991	0.543707	0.586643	0.75294		DUF4549/
Nvec-vc1.1-XM-048724024.1	172.918	0.0895502	0.173021	0.517567	0.60476	0.765582
Nvec-vc1.1-XM-048728285.1	562.626	0.180316	0.133043	1.35532	0.175316	0.34935	GTF3C1	B-block_TFIIIC/
Nvec-vc1.1-XM-032369438.2	124.001	0.793868	0.217774	3.64538	0.000266998	0.00233449	KLHL12	BTB/BACK/Kelch_1/Kelch_1/Kelch_1/Kelch_1/Kelch_1/Kelch_1/
Nvec-vc1.1-XM-001622379.3	15.4282	-0.256549	0.50332	-0.509714	0.610252	0.769293		Pex26/
Nvec-vc1.1-XM-001622382.3	35.8868	0.471207	0.341612	1.37936	0.167783	0.338509	ASPA	AstE_AspA/
Nvec-vc1.1-XM-032369445.2	7624.11	-0.350225	0.0963039	-3.63666	0.000276192	0.0023992		zf-CCHC/zf-CCHC/zf-CCHC/zf-CCHC/zf-CCHC/zf-CCHC/zf-CCHC/zf-CCHC/zf-CCHC/
Nvec-vc1.1-XM-001622381.3	7.10158	0.109991	0.824795	0.133356	0.893912	0.947654	CHRNB3	Neur_chan_LBD/Neur_chan_memb/
Nvec-vc1.1-XM-048727614.1	7.14819	0.287543	0.742125	0.387459	0.698417	0.830854	CHRFAM7A	Neur_chan_LBD/Neur_chan_memb/
Nvec-vc1.1-XM-001622377.3	64.6253	0.213462	0.272507	0.783327	0.433435	0.628759	DIRAS2	Ras/
Nvec-vc1.1-XM-032373017.2	176.677	-0.537272	0.171081	-3.14045	0.00168689	0.0103967	AUH	ECH_1/
Nvec-vc1.1-XM-001625543.3	155.22	-0.24505	0.189576	-1.29262	0.196142	0.376938	LTA4H	Peptidase_M1_N/Peptidase_M1/Leuk-A4-hydro_C/
Nvec-vc1.1-XM-032373016.2	196.195	0.963109	0.191253	5.03578	4.75908e-07	9.75723e-06		IU_nuc_hydro/
Nvec-vc1.1-XM-001625532.3	281.774	-0.722715	0.149862	-4.82254	1.41738e-06	2.5254e-05		Tim17/
Nvec-vc1.1-XM-001625541.3	46.7798	0.0839755	0.304643	0.275652	0.782815	0.882684	PLPP1	PAP2/
Nvec-vc1.1-XM-001625540.3	7.60233	-0.811194	0.747812	-1.08476	0.278029	0.476663	PLPP1	PAP2/
Nvec-vc1.1-XM-001625530.3	15.0686	0.0620748	0.504921	0.12294	0.902155	0.952041
Nvec-vc1.1-XM-032373019.2	253.293	-0.290291	0.156044	-1.86031	0.0628413	0.169682	SNX6	PX/Vps5/
Nvec-vc1.1-XM-001623856.3	4943.57	-0.318741	0.0976266	-3.2649	0.00109503	0.00734878	SLC25A3	Mito_carr/Mito_carr/Mito_carr/
Nvec-vc1.1-XM-032371052.2	71.2075	0.0832589	0.257813	0.322943	0.746738	0.861203	CYP3A4	p450/
Nvec-vc1.1-XM-048730819.1	124.796	-0.542216	0.208941	-2.59507	0.00945703	0.0399556	PQBP1	WW/
Nvec-vc1.1-XM-032371036.2	7.82855	-0.638356	0.696397	-0.916654	0.359324	0.56148		Innexin/
Nvec-vc1.1-XM-048731842.1	2021.81	0.162574	0.1291	1.25929	0.207927	0.392552	DNAH6	DHC_N2/AAA_6/Dynein_AAA_lid/AAA_7/AAA_lid_1/AAA_8/MT/AAA_9/Dynein_heavy/AAA_lid_11/Dynein_C/
Nvec-vc1.1-XM-032371040.2	79.3594	0.566725	0.250496	2.26241	0.0236723	0.0811527	KCND3	BTB_2/Ion_trans/
Nvec-vc1.1-XM-032371054.2	209.22	-0.221509	0.189127	-1.17122	0.241511	0.434878	KCND3	Shal-type/BTB_2/Ion_trans/DUF3399/
Nvec-vc1.1-XM-001623854.3	231.584	0.499024	0.177781	2.80696	0.00500119	0.0245132
Nvec-vc1.1-XM-048725473.1	364.348	0.568404	0.148137	3.83701	0.00012454	0.00122986	PTPRD	fn3/fn3/Y_phosphatase/Y_phosphatase/
Nvec-vc1.1-XM-001623858.3	89.9738	-0.55457	0.277204	-2.00059	0.0454369	0.132925	SLC32A1	Aa_trans/
Nvec-vc1.1-XM-048728679.1	42.8858	0.84008	0.358085	2.34604	0.0189742	0.0683739
Nvec-vc1.1-XM-048728417.1	145.737	-0.577149	0.219065	-2.6346	0.00842363	0.0366828	XPC	Rad4/BHD_1/BHD_2/BHD_3/
Nvec-vc1.1-XM-001628177.3	139.817	0.369299	0.190147	1.94218	0.0521159	0.147455	CENPK	CENP-K/
Nvec-vc1.1-XM-032376267.2	263.831	-0.241607	0.186395	-1.29621	0.194903	0.375523	HBP1	AXH/HMG_box/
Nvec-vc1.1-XM-032376270.2	175.313	-1.20471	0.519267	-2.32001	0.0203402	0.072192	MFGE8	F5_F8_type_C/
Nvec-vc1.1-XM-048728422.1	1959.54	1.284	0.290759	4.41602	1.00537e-05	0.000142611	TEK	fn3/Pkinase_Tyr/
Nvec-vc1.1-XM-048728423.1	141.91	1.13584	0.218608	5.19578	2.03868e-07	4.57583e-06	C7	F5_F8_type_C/TSP_1/
Nvec-vc1.1-XM-032376284.2	173.037	-0.133085	0.171323	-0.776806	0.437273	0.632329	GRAMD4	PRT_C/GRAM/
Nvec-vc1.1-XM-032376302.2	391.248	-0.0988568	0.144352	-0.684832	0.49345	0.680359	PRKAA2	Pkinase/AdenylateSensor/
Nvec-vc1.1-XM-048725833.1	344.927	-0.086319	0.156492	-0.551586	0.581232	0.749392	FAM32A	DUF1754/
Nvec-vc1.1-XM-032376301.2	241.727	0.197616	0.168908	1.16996	0.242017	0.435265	OSBPL9	PH/Oxysterol_BP/
Nvec-vc1.1-XM-032376292.2	101.678	-0.339371	0.249312	-1.36123	0.173441	0.346835
Nvec-vc1.1-XM-032376288.2	428.171	-0.312814	0.156501	-1.9988	0.0456303	0.133306	MAP3K1	Pkinase/
Nvec-vc1.1-XM-048726814.1	62.608	-0.850007	0.269855	-3.14987	0.00163344	0.0101199		Methyltransf_11/
Nvec-vc1.1-XM-048726793.1	57.796	-0.0891951	0.306705	-0.290817	0.771191	0.876971	PNLIPRP1	Lipase/PLAT/
Nvec-vc1.1-XM-032376296.2	1444.05	-0.286442	0.127776	-2.24175	0.0249776	0.0843898	CHRNA6	Neur_chan_LBD/Neur_chan_memb/
Nvec-vc1.1-XM-001628167.3	15.5744	-0.709305	0.50783	-1.39674	0.162493	0.331011	CNTN2	fn3/fn3/
Nvec-vc1.1-XM-048728386.1	49.7425	-0.927242	0.302648	-3.06377	0.00218568	0.0128062	PTPRQ	fn3/fn3/fn3/fn3/fn3/fn3/fn3/fn3/Ion_trans_2/
Nvec-vc1.1-XM-001628187.3	148.644	-0.158974	0.190256	-0.83558	0.403391	0.602325	CAAP1	CAAP1/
Nvec-vc1.1-XM-032376278.2	68.6296	0.133349	0.264891	0.503412	0.614675	0.772554	OMA1	Peptidase_M48/
Nvec-vc1.1-XM-032376273.2	706.005	-0.220111	0.122835	-1.79192	0.0731458	0.189446	DDX4	RRM_1/zf-CCHC/zf-CCHC/zf-CCHC/zf-CCHC/zf-CCHC/zf-CCHC/zf-CCHC/zf-CCHC/zf-CCHC/zf-CCHC/zf-CCHC/DEAD/Helicase_C/
Nvec-vc1.1-XM-032376261.2	1040.26	-0.563963	0.166798	-3.38112	0.000721914	0.00524393	DPYD	Fer4_20/Pyr_redox_2/DHO_dh/Fer4_21/
Nvec-vc1.1-XM-048730004.1	346.095	-0.0299444	0.164722	-0.181787	0.85575	0.925046	NASP	SHNi-TPR/
Nvec-vc1.1-XM-048730035.1	840.174	0.0228376	0.116874	0.195404	0.845077	0.918989	PRKACA	Pkinase/
Nvec-vc1.1-XM-048725653.1	208.392	0.0787134	0.168114	0.468214	0.639631	0.791682	ZFYVE9	FYVE/DUF3480/
Nvec-vc1.1-XM-048725636.1	199.574	-0.271532	0.176178	-1.54124	0.123259	0.273529	RIC1	RIC1/
Nvec-vc1.1-XM-032376282.2	11.1463	0.499547	0.580341	0.860781	0.389358	0.590474	OPRM1	7tm_1/
Nvec-vc1.1-XM-001628173.3	519.202	0.0765712	0.123885	0.618084	0.53652	0.714002	CMPK1	ADK/
Nvec-vc1.1-XM-048728389.1	747.517	-1.02491	0.124628	-8.22374	1.97246e-16	3.00622e-14	XDH	Fer2/Fer2_2/FAD_binding_5/CO_deh_flav_C/Ald_Xan_dh_C/Ald_Xan_dh_C2/
Nvec-vc1.1-XM-032370470.2	18.3277	-0.763686	0.458273	-1.66644	0.0956256	0.229053	AFMID	Abhydrolase_3/
Nvec-vc1.1-XM-001623361.3	26.2282	1.17287	0.410212	2.85918	0.00424744	0.02161	KCND2	BTB_2/Ion_trans/
Nvec-vc1.1-XM-048728395.1	1164.76	0.465161	0.132656	3.50652	0.000454015	0.00358056	KLHL20	BTB/BACK/Kelch_1/Kelch_1/Kelch_1/Kelch_1/Kelch_1/Kelch_1/
Nvec-vc1.1-XM-001623360.3	15.4096	0.0251495	0.503862	0.0499134	0.960191	0.980638		TPR_7/TPR_12/TPR_8/
Nvec-vc1.1-XM-032370466.2	707.567	0.666572	0.123022	5.41833	6.01568e-08	1.53776e-06	SYK	SH2/SH2/Pkinase_Tyr/
Nvec-vc1.1-XM-032370465.2	289.163	-0.131261	0.148502	-0.883896	0.376752	0.578999	KAT14	Acetyltransf_1/
Nvec-vc1.1-XM-001623347.3	107.724	0.200181	0.206255	0.970551	0.331772	0.535075
Nvec-vc1.1-XM-001623357.3	120.05	-0.0557843	0.203828	-0.273683	0.784329	0.88341
Nvec-vc1.1-XM-001623356.3	125.101	-0.0941636	0.194805	-0.483374	0.62883	0.783192	TMEM38A	TRIC/
Nvec-vc1.1-XM-032370462.2	156.386	-0.255851	0.184194	-1.38903	0.164823	0.334093	GTF3C3	TPR_16/TPR_19/TPR_8/
Nvec-vc1.1-XM-032370467.2	1007.94	-0.0782148	0.112284	-0.69658	0.486066	0.674133	SRSF7	RRM_1/zf-CCHC/
Nvec-vc1.1-XM-001623354.3	1939.7	-0.18239	0.119342	-1.5283	0.126439	0.278363	SRSF7	RRM_1/zf-CCHC/
Nvec-vc1.1-XM-001623353.3	174.96	-0.944379	0.2027	-4.65901	3.17737e-06	5.15964e-05	UHRF1	SAD_SRA/
Nvec-vc1.1-XM-032370461.2	642.149	-0.0673454	0.136638	-0.492876	0.6221	0.77813	POLR2F	RNA_pol_Rpb6/
Nvec-vc1.1-XM-001623352.3	143.638	-0.671117	0.186955	-3.58974	0.000331014	0.00276766	RCL1	RTC/RTC_insert/
Nvec-vc1.1-XM-001623351.3	110.857	-0.299946	0.225142	-1.33225	0.182777	0.359058		zf-C2H2/zf-C2H2/zf-C2H2/zf-C2H2/zf-C2H2/zf-C2H2/
Nvec-vc1.1-XM-048724791.1	1371.99	-0.0958183	0.123697	-0.774623	0.438563	0.633421	SPEF2	CH_2/ADK/
Nvec-vc1.1-XM-001621486.3	545.985	-0.0251685	0.128612	-0.195693	0.844851	0.918989	HEXB	Glycohydro_20b2/Glyco_hydro_20/
Nvec-vc1.1-XM-001621485.3	291.219	0.0987865	0.151982	0.649989	0.5157	0.698607	MGLL	Hydrolase_4/
Nvec-vc1.1-XM-048730685.1	18.96	0.779641	0.487671	1.5987	0.109887	0.252172	PLBD1	Phospholip_B/
Nvec-vc1.1-XM-032384057.2	316.966	-0.0593611	0.150944	-0.393266	0.694123	0.828731
Nvec-vc1.1-XM-032384058.2	337.127	0.258438	0.137918	1.87386	0.0609504	0.165987	CASP3	Peptidase_C14/
Nvec-vc1.1-XM-032371113.2	217.196	-0.223402	0.176636	-1.26476	0.205958	0.389685	MRPS12	Ribosom_S12_S23/
Nvec-vc1.1-XM-048723240.1	198.461	0.096654	0.169723	0.569481	0.56903	0.739553	MKLN1	Muskelin_N/Kelch_3/
Nvec-vc1.1-XM-001634579.3	142.034	0.117385	0.197106	0.595543	0.551481	0.725648	MRPL46	MRP-L46/NUDIX/
Nvec-vc1.1-XM-001634533.3	17.8218	-0.479108	0.472795	-1.01335	0.310892	0.513066	LYPLAL1	Abhydrolase_2/
Nvec-vc1.1-XM-001634580.3	122.519	-0.318566	0.211059	-1.50936	0.131206	0.285579	DCBLD2	F5_F8_type_C/
Nvec-vc1.1-XM-032384091.2	1260.92	0.194455	0.124985	1.55583	0.119748	0.268325	DMRTA1	DM/DMA/
Nvec-vc1.1-XM-032384077.2	987.584	-0.136468	0.136347	-1.00089	0.316878	0.519393	WLS	MIG-14_Wnt-bd/
Nvec-vc1.1-XM-032384011.2	236.439	-0.240642	0.185943	-1.29417	0.195606	0.376493	RNF123	ILEI/SPRY/
Nvec-vc1.1-XM-001634534.3	112.213	-0.118218	0.237858	-0.497013	0.61918	0.77603	CCDC130	DUF572/
Nvec-vc1.1-XM-001634535.3	159.483	-0.770734	0.219595	-3.5098	0.000448437	0.00355179		Tctex-1/
Nvec-vc1.1-XM-032384015.2	6.3586	1.08777	0.814321	1.3358	0.181615	0.357596		Galactosyl_T/
Nvec-vc1.1-XM-032384006.2	1860.26	0.535701	0.103142	5.19381	2.06036e-07	4.61746e-06	MAST2	DUF1908/Pkinase/PDZ_6/
Nvec-vc1.1-XM-032384009.2	215.377	0.122086	0.163816	0.745264	0.456112	0.64912	SSX2IP	ADIP/
Nvec-vc1.1-XM-032383968.2	16.4952	0.526439	0.486929	1.08114	0.279634	0.478704		CENP-P/
Nvec-vc1.1-XM-001634539.3	354.127	-0.80385	0.140457	-5.72309	1.04601e-08	3.1887e-07	HSDL2	adh_short/SCP2/
Nvec-vc1.1-XM-001634542.3	96.0014	-0.433728	0.219719	-1.97401	0.0483805	0.139404	REXO1	EloA-BP1/
Nvec-vc1.1-XM-032384084.2	99.2609	0.31909	0.219714	1.4523	0.146419	0.308467	PIGQ	Gpi1/
Nvec-vc1.1-XM-001634543.3	681.518	-0.156768	0.11727	-1.33681	0.181285	0.357232	CTH	Cys_Met_Meta_PP/
Nvec-vc1.1-XM-032384085.2	380.827	0.142088	0.143197	0.99226	0.321071	0.523642
Nvec-vc1.1-XM-032384087.2	115.42	-0.532345	0.225787	-2.35773	0.0183868	0.0666652	ALG6	Alg6_Alg8/
Nvec-vc1.1-XM-032384083.2	6.61859	0.452159	0.778242	0.581	0.561241	0.732941
Nvec-vc1.1-XM-048728351.1	37.6052	0.32601	0.331828	0.982466	0.325871	0.529126	WSB1	WD40/SOCS_box/
Nvec-vc1.1-XM-048728349.1	135.425	0.00438012	0.187157	0.0234035	0.981328	0.991196	KIF17	Kinesin/DUF4472/
Nvec-vc1.1-XM-001634588.3	47.4883	0.244641	0.294128	0.83175	0.40555	0.604404	FBXL12	F-box-like/LRR_6/LRR_6/LRR_6/LRR_6/
Nvec-vc1.1-XM-032384002.2	694.142	0.497171	0.120275	4.13362	3.57086e-05	0.000429554	RANBP3	Ran_BP1/
Nvec-vc1.1-XM-032384003.2	40.9732	0.387021	0.321669	1.20316	0.228913	0.419531	MAP3K19	Pkinase/
Nvec-vc1.1-XM-001634590.3	21.9967	-0.895869	0.450329	-1.98936	0.046661	0.135671	C3orf84	HDNR/
Nvec-vc1.1-XM-048729181.1	464.167	-0.094263	0.128198	-0.735295	0.46216	0.654286	NEDD1	WD40/WD40/
Nvec-vc1.1-XM-032384063.2	101.587	-0.576819	0.259472	-2.22305	0.0262128	0.0876179	HES2	HLH/
Nvec-vc1.1-XM-032384090.2	104.594	0.0121366	0.214858	0.0564864	0.954954	0.977663	SLC7A9	AA_permease_2/
Nvec-vc1.1-XM-001634549.3	2627.43	0.365918	0.0990511	3.69423	0.000220555	0.00198499	WNK3	Pkinase/OSR1_C/
Nvec-vc1.1-XM-001634550.3	517.96	-0.0498436	0.159962	-0.311596	0.755347	0.86565	HES1	HLH/
Nvec-vc1.1-XM-001634551.3	430.101	-0.42251	0.132606	-3.18621	0.0014415	0.00918817	PFKFB1	6PF2K/His_Phos_1/
Nvec-vc1.1-XM-032383990.2	2125.27	-0.140218	0.119786	-1.17057	0.241773	0.435032	MAGI1	Guanylate_kin/WW/WW/PDZ/PDZ/PDZ/PDZ/
Nvec-vc1.1-XM-001634592.3	110.056	1.50703	0.274291	5.49426	3.9235e-08	1.05036e-06	MC5R	7tm_1/
Nvec-vc1.1-XM-001634553.3	244.951	-0.00572841	0.163986	-0.0349322	0.972134	0.98722	MRPS25	L51_S25_CI-B8/
Nvec-vc1.1-XM-001634554.3	52.474	-0.560918	0.304418	-1.84259	0.0653889	0.174734	POLE4	CBFD_NFYB_HMF/
Nvec-vc1.1-XM-032383977.2	351.15	0.250541	0.152522	1.64265	0.100454	0.236465	MCOLN3	Ion_trans/
Nvec-vc1.1-XM-032383979.2	890.318	0.466316	0.170301	2.73818	0.00617794	0.0288958	TP73	P53/
Nvec-vc1.1-XM-032383978.2	60.3861	0.575671	0.266903	2.15685	0.0310172	0.099282	MCOLN3	PKD_channel/
Nvec-vc1.1-XM-048728739.1	310.072	-0.0988359	0.155542	-0.635431	0.525148	0.705564	ECPAS	Ecm29/
Nvec-vc1.1-XM-048729109.1	257.265	0.311858	0.171142	1.82221	0.0684227	0.180483	PI4KA	PI3Ka/PI3_PI4_kinase/
Nvec-vc1.1-XM-001634559.3	659.407	0.934822	0.120579	7.7528	8.9886e-15	1.03397e-12	SSUH2
Nvec-vc1.1-XM-048724389.1	141.655	0.692076	0.194317	3.56159	0.000368622	0.00303048	MTNR1A	7tm_1/
Nvec-vc1.1-XM-001634596.3	40.1414	-1.01596	0.37235	-2.72851	0.00636204	0.0295224	AK3	ADK/ADK_lid/
Nvec-vc1.1-XM-001634561.3	917.928	-0.251699	0.111113	-2.26525	0.0234973	0.0807407	PUM3	CPL/
Nvec-vc1.1-XM-048732329.1	322.262	0.149296	0.148548	1.00503	0.314881	0.517445	HECTD3	ANAPC10/HECT/
Nvec-vc1.1-XM-001634562.3	42.7081	0.580796	0.327173	1.77519	0.0758659	0.194642		NAD_binding_8/
Nvec-vc1.1-XM-032384079.2	78.2603	-0.189884	0.251516	-0.754955	0.450276	0.643443
Nvec-vc1.1-XM-001634564.3	129.098	0.432803	0.218459	1.98116	0.0475732	0.137456	YIPF5	Yip1/
Nvec-vc1.1-XM-048728335.1	6.87765	-0.227229	0.728192	-0.312045	0.755006	0.865585	ANKRD52	Ank_2/
Nvec-vc1.1-XM-001634565.3	9.45345	-2.97004	0.799973	-3.71268	0.000205074	0.0018719	QRFPR	7tm_1/
Nvec-vc1.1-XM-032384018.2	558.929	-0.378111	0.138559	-2.72889	0.00635479	0.0295167	GGT1	G_glu_transpept/
Nvec-vc1.1-XM-048726052.1	490.907	-0.259559	0.132016	-1.96612	0.0492845	0.141437	WDR36	WD40/Utp21/
Nvec-vc1.1-XM-032384019.2	209.901	-0.378437	0.175172	-2.16037	0.0307442	0.0987086	C9orf116	DUF4490/
Nvec-vc1.1-XM-001634601.3	1410.84	0.154073	0.104951	1.46805	0.14209	0.301852	CAPZA1	F-actin_cap_A/
Nvec-vc1.1-XM-048727261.1	266.681	-0.802396	0.155626	-5.15593	2.52369e-07	5.52959e-06	GSTM3	GST_N/GST_C_3/
Nvec-vc1.1-XM-048728435.1	929.982	-0.358226	0.116557	-3.0734	0.00211638	0.0124546	GSTM3	GST_C_3/
Nvec-vc1.1-XM-001634604.3	220.212	0.145487	0.159738	0.910783	0.36241	0.56447	TBC1D25	RabGAP-TBC/
Nvec-vc1.1-XM-001634567.3	135.245	-0.260458	0.195048	-1.33535	0.181761	0.357835	EFCAB7	EF-hand_7/EF-hand_8/
Nvec-vc1.1-XM-048731793.1	627.247	-0.0979309	0.128668	-0.76111	0.446591	0.640163	AGL	hGDE_N/hDGE_amylase/hGDE_central/GDE_C/
Nvec-vc1.1-XM-032384020.2	14.8888	0.700242	0.51484	1.36012	0.173793	0.347303	NPFFR2	7tm_1/
Nvec-vc1.1-XM-032384029.2	10.7381	0.340623	0.674328	0.505129	0.613469	0.771697	NPFFR1	7tm_1/
Nvec-vc1.1-XM-032384059.2	91.8847	-0.0417299	0.233867	-0.178434	0.858382	0.926599		CECR6_TMEM121/
Nvec-vc1.1-XM-001634572.3	63.8625	0.256992	0.258159	0.995482	0.319502	0.522449	TDG	UDG/
Nvec-vc1.1-XM-001634573.3	20.6326	-0.262832	0.46939	-0.559943	0.575518	0.744699
Nvec-vc1.1-XM-032384049.2	202.218	-0.0877124	0.16556	-0.529793	0.596255	0.759748	DALRD3	DALR_1/
Nvec-vc1.1-XM-032384051.2	103.879	0.130854	0.263233	0.497102	0.619117	0.776018
Nvec-NVE20524	8.53484	0.0554331	0.665902	0.0832452	0.933657	0.968792
Nvec-vc1.1-XM-032383993.2	5.98451	-0.56852	0.817506	-0.695432	0.486784	0.674898	BEND4	BEN/
Nvec-vc1.1-XM-032386577.2	19.2511	0.0800971	0.472734	0.169434	0.865456	0.930916
Nvec-v1g242148	6.13921	0.572104	0.911834	0.627421	0.530383	0.710006
Nvec-vc1.1-XM-001632601.3	176.375	0.0803891	0.172561	0.465858	0.641317	0.792313	FSIP1	FSIP1/
Nvec-v1g207738	101.542	0.214908	0.217876	0.986374	0.32395	0.527053	CSNK2B	CK_II_beta/
Nvec-vc1.1-XM-032381735.2	128.05	0.277486	0.199639	1.38994	0.164547	0.333783
Nvec-vc1.1-XM-001632635.3	817.76	0.237595	0.129769	1.8309	0.0671157	0.178152
Nvec-vc1.1-XM-001632634.3	9.5318	-0.620907	0.698744	-0.888605	0.374216	0.576943		Phospholip_A2_2/
Nvec-vc1.1-XM-001632600.3	2019.3	0.0677884	0.0990284	0.684535	0.493637	0.68049	TNPO1	IBN_N/HEAT_EZ/
Nvec-vc1.1-XM-001632599.3	629.26	-0.00522366	0.125439	-0.0416431	0.966783	0.983908
Nvec-vc1.1-XM-048731444.1	531.157	0.460683	0.123195	3.73947	0.000184409	0.00172505
Nvec-vc1.1-XM-001632626.3	6.79991	0.310526	0.730937	0.424832	0.670959	0.813055	TNN	PAN_1/Fibrinogen_C/
Nvec-vc1.1-XM-048728394.1	11.9108	-0.600711	0.641874	-0.935871	0.34934	0.552088	SLC16A11	MFS_1/MFS_1/
Nvec-vc1.1-XM-048729871.1	43.4886	-0.419006	0.355874	-1.1774	0.239036	0.432232	SLC16A11	MFS_1/MFS_1/
Nvec-vc1.1-XM-048729902.1	403.731	0.364972	0.134973	2.70405	0.00685006	0.0312551	SLC4A11	PTS_EIIA_2/HCO3_cotransp/
Nvec-vc1.1-XM-001632596.3	178.963	0.220838	0.172619	1.27934	0.200777	0.382635	RNF11	zf-RING_2/
Nvec-vc1.1-XM-048729893.1	1067.23	-0.135561	0.116019	-1.16843	0.242632	0.435832	NUP155	Nucleoporin_N/Nucleoporin_C/
Nvec-vc1.1-XM-048729957.1	10.0587	0.229611	0.634075	0.36212	0.717263	0.842452	SENP1	Peptidase_C48/
Nvec-vc1.1-XM-001632595.3	99.321	-0.0418189	0.220576	-0.18959	0.849631	0.921433	BRS3	7tm_1/
Nvec-vc1.1-XM-048729899.1	15.9417	-1.23401	0.557046	-2.21528	0.0267411	0.0888194	CACHD1	VWA_2/
Nvec-vc1.1-XM-032381703.2	485.614	-0.111634	0.13317	-0.838283	0.401872	0.601093	CPT2	Carn_acyltransf/
Nvec-vc1.1-XM-048729920.1	564.49	-0.683943	0.125586	-5.44604	5.15043e-08	1.34221e-06	PDHB	Transket_pyr/Transketolase_C/
Nvec-vc1.1-XM-048729915.1	7.58783	-0.0487428	0.709256	-0.0687239	0.945209	0.973859	SLC32A1	Aa_trans/
Nvec-vc1.1-XM-001632620.3	28.8648	-0.228091	0.382727	-0.595962	0.551201	0.725405	ABHD4	Abhydrolase_1/
Nvec-vc1.1-XM-048723675.1	293.869	0.0906366	0.143051	0.633596	0.526345	0.706463	EIF2B3	NTP_transferase/Hexapep/
Nvec-vc1.1-XM-001632619.3	7982.3	-0.101609	0.098849	-1.02792	0.303987	0.505808	GLUL	Gln-synt_N/Gln-synt_C/
Nvec-vc1.1-XM-032381688.2	115.665	1.68121	0.244799	6.8677	6.52434e-12	4.25063e-10
Nvec-vc1.1-XM-048728356.1	18.8966	0.615623	0.48423	1.27134	0.203607	0.386359	ABRA	Costars/
Nvec-vc1.1-XM-048728342.1	44.0181	-0.281835	0.328089	-0.859021	0.390329	0.591319	RNF14	RWD/IBR/IBR/
Nvec-vc1.1-XM-048728154.1	155.855	0.224797	0.184271	1.21993	0.222492	0.411348	WDPCP	Frtz/Frtz/
Nvec-vc1.1-XM-001632617.3	316.581	-0.353013	0.162558	-2.17161	0.0298848	0.0965813	NCDN	Neurochondrin/
Nvec-NVE24513	140.049	0.103993	0.248896	0.417816	0.676081	0.816086
Nvec-vc1.1-XM-048728347.1	458.784	0.214082	0.176523	1.21277	0.225216	0.414614	TECR	Steroid_dh/
Nvec-vc1.1-XM-032381696.2	20.4978	-0.129193	0.43512	-0.296914	0.766532	0.8739
Nvec-vc1.1-XM-032381755.2	6.59677	-0.045223	0.743806	-0.0607995	0.951519	0.976024	GABBR2	ANF_receptor/7tm_3/
Nvec-vc1.1-XM-048730274.1	22.5606	0.128578	0.450035	0.285707	0.775103	0.878975	RTCA	RTC/RTC_insert/
Nvec-vc1.1-XM-001632614.3	41.8857	-0.31336	0.345357	-0.907351	0.364221	0.566413	TMEM69	DUF3429/
Nvec-vc1.1-XM-001632586.3	411.629	0.407958	0.135599	3.00855	0.00262494	0.0147913	MAPK7	Pkinase/
Nvec-vc1.1-XM-048728426.1	8.76426	0.145726	0.678553	0.21476	0.829954	0.910415	GLRA3	Neur_chan_LBD/Neur_chan_memb/
Nvec-vc1.1-XM-048728425.1	295.601	0.340438	0.14698	2.31622	0.0205463	0.0727475	MED1	Med1/
Nvec-vc1.1-XM-048732578.1	9.4796	-0.392089	0.663108	-0.59129	0.554326	0.727701	PGBD4	DDE_Tnp_1_7/
Nvec-vc1.1-XM-048733037.1	19.0401	-0.563185	0.490553	-1.14806	0.250943	0.446189
Nvec-NVE24496	55.5644	0.190021	0.291723	0.651374	0.514805	0.698199
Nvec-vc1.1-XM-032381678.2	1139.94	0.0780262	0.107664	0.724718	0.468625	0.659848	BRPF1	EPL1/PHD_2/zf-HC5HC2H_2/Bromodomain/PWWP/
Nvec-vc1.1-XM-001632581.3	2222.55	0.305871	0.110469	2.76883	0.00562575	0.0269115	COPG1	Adaptin_N/COP-gamma_platf/Coatomer_g_Cpla/
Nvec-vc1.1-XM-048731917.1	186.776	-0.354828	0.17785	-1.9951	0.0460319	0.134345	APEH	Peptidase_S9/
Nvec-NVE24486	41.5235	2.44817	0.362763	6.74868	1.49201e-11	8.93021e-10	NRXN3	SAM_2/EGF/
Nvec-vc1.1-XM-032381752.2	721.039	-0.207934	0.127565	-1.63002	0.103097	0.241335	UBE2N	UQ_con/
Nvec-vc1.1-XM-048731919.1	179.116	-0.943587	0.211249	-4.46671	7.94319e-06	0.000116374	AMT	GCV_T/GCV_T_C/
Nvec-vc1.1-XM-048731920.1	93.1882	0.171377	0.231488	0.740328	0.459101	0.651736	ING3	ING/
Nvec-vc1.1-XM-001632606.3	721.149	-0.491441	0.115839	-4.24245	2.21095e-05	0.000280155	ATP5F1D	ATP-synt_DE_N/
Nvec-vc1.1-XM-001632605.3	54.8806	0.197318	0.280687	0.702982	0.482067	0.671081	CHST3	Sulfotransfer_1/
Nvec-vc1.1-XM-001632574.3	219.68	0.0727913	0.183347	0.397014	0.691357	0.826731	DEPDC1B	DEP/
Nvec-NVE24475	57.6101	-0.397568	0.275538	-1.44288	0.149055	0.3125
Nvec-vc1.1-XM-032381712.2	205.855	0.0581125	0.203033	0.286222	0.774708	0.878772
Nvec-vc1.1-XM-001632572.3	292.841	-0.367785	0.150682	-2.4408	0.0146549	0.0560901	SCP2	Thiolase_N/Thiolase_C/SCP2/
Nvec-vc1.1-XM-032381719.2	542.019	-0.275952	0.160118	-1.72344	0.0848098	0.210367	ZNF367	zf-C2H2_6/zf-C2H2/
Nvec-vc1.1-XM-048724722.1	751.89	0.234127	0.12697	1.84396	0.0651896	0.174297	FCHO2	FCH/muHD/
Nvec-v1g213083	51.2151	0.89466	0.299014	2.99203	0.00277125	0.015447
Nvec-vc1.1-XM-032376380.2	123.992	-0.3172	0.205591	-1.54287	0.122863	0.272937	BABAM1
Nvec-vc1.1-XM-032376379.2	6639.14	0.742836	0.110927	6.69665	2.13251e-11	1.23618e-09	VCP	CDC48_N/CDC48_2/AAA/AAA_lid_3/AAA/AAA_lid_3/Vps4_C/
Nvec-vc1.1-XM-001628254.3	125.725	0.239397	0.196752	1.21674	0.223702	0.412855	DHCR24	FAD_binding_4/
Nvec-vc1.1-XM-032376390.2	21.5667	-0.0279278	0.427947	-0.0652599	0.947967	0.975188	HRH2	7tm_1/
Nvec-NVE6050	21.4596	-1.20249	0.475155	-2.53074	0.0113823	0.0462965
Nvec-vc1.1-XM-001628257.3	57.5677	-0.253471	0.303171	-0.836067	0.403117	0.6021	CZIB	DUF866/
Nvec-v1g120285	87.5508	-0.207144	0.234931	-0.881725	0.377926	0.580067	MRPS21	Ribosomal_S21/
Nvec-vc1.1-XM-001628234.3	44.3238	0.0707468	0.316748	0.223354	0.82326	0.906733	RD3	RD3/
Nvec-vc1.1-XM-001628235.3	215.728	-0.265834	0.164658	-1.61446	0.106428	0.246545	GLRX2	Glutaredoxin/
Nvec-vc1.1-XM-048730817.1	292.929	0.206773	0.14837	1.39363	0.16343	0.332138	CCDC9	DUF4594/
Nvec-vc1.1-XM-048730815.1	101.013	-0.241068	0.242542	-0.993922	0.320261	0.522869	FANCD2	FancD2/
Nvec-v1g225207	30.0713	-0.596975	0.431268	-1.38423	0.166288	0.336321	B3GALT6
Nvec-vc1.1-XM-032376389.2	358.857	0.14648	0.136222	1.07531	0.282237	0.481525	RP2	TBCC/
Nvec-vc1.1-XM-032376388.2	359.097	-0.0242026	0.140493	-0.172269	0.863226	0.929911	DDX31	DEAD/Helicase_C/DUF4217/
Nvec-vc1.1-XM-032376401.2	493.526	0.157795	0.131361	1.20123	0.22966	0.420334	FBXO7	PI31_Prot_N/F-box-like/
Nvec-vc1.1-XM-032376414.2	1953.64	0.279242	0.109523	2.54963	0.0107838	0.0441794	NSF	CDC48_2/AAA/AAA_lid_3/AAA/
Nvec-vc1.1-XM-032376415.2	577.281	0.600766	0.122072	4.92139	8.59318e-07	1.63682e-05	MTMR14
Nvec-vc1.1-XM-032376420.2	414.344	0.065257	0.141274	0.461919	0.644139	0.793932	CEP41	Rhodanese/
Nvec-vc1.1-XM-001628238.3	39.9729	0.231123	0.336257	0.68734	0.491868	0.679136	MEST	Abhydrolase_6/
Nvec-vc1.1-XM-048725566.1	389.504	0.872975	0.159334	5.47889	4.28001e-08	1.1314e-06
Nvec-v1g245614	235.85	-0.548831	0.161624	-3.39573	0.00068445	0.00501884	TRIM2	DUF5128/
Nvec-vc1.1-XM-001628241.3	45.2225	-0.72649	0.313713	-2.31578	0.0205705	0.0727726	TRIM2	DUF5128/NHL/
Nvec-vc1.1-XM-032376403.2	92.6324	-0.252221	0.23971	-1.05219	0.292712	0.493066	EFCAB12
Nvec-vc1.1-XM-032376404.2	348.055	-0.332116	0.140755	-2.35954	0.0182978	0.0664379	CAMK1D	Pkinase/
Nvec-vc1.1-XM-001628243.3	236.154	-0.60041	0.176048	-3.41049	0.000648457	0.00479552		ESSS/
Nvec-vc1.1-XM-001628267.3	140.485	-0.211323	0.222456	-0.949953	0.342136	0.545115	NAA10	Acetyltransf_1/
Nvec-vc1.1-XM-001628244.3	192.208	0.440368	0.188822	2.33219	0.0196907	0.0703533	SUV39H2	Pre-SET/SET/
Nvec-vc1.1-XM-001628268.3	428.443	0.684356	0.138309	4.94803	7.49679e-07	1.44859e-05	DCP1B	DCP1/mRNA_decap_C/
Nvec-vc1.1-XM-048726123.1	87.1628	0.194467	0.247962	0.784261	0.432887	0.628025	PKD2L2	Ion_trans/
Nvec-vc1.1-XM-048726142.1	8.43441	0.118982	0.689639	0.172528	0.863022	0.929836	HTR2A	7tm_1/
Nvec-vc1.1-XM-048726161.1	443.873	2.34835	0.156022	15.0514	3.38039e-51	7.11042e-48		Tae4/
Nvec-v1g213132	512.285	1.58514	0.162921	9.72952	2.25652e-22	6.26885e-20		Tae4/
Nvec-vc1.1-XM-048726153.1	37.6772	0.31739	0.369857	0.858141	0.390814	0.591646
Nvec-vc1.1-XM-001628271.3	508.636	1.34404	0.162224	8.28507	1.18043e-16	1.849e-14		Tae4/
Nvec-vc1.1-XM-001628273.3	592.472	0.827387	0.164826	5.01975	5.17394e-07	1.05514e-05
Nvec-vc1.1-XM-032369105.2	121.712	1.41874	0.217562	6.52107	6.98075e-11	3.69728e-09	TSHR	LRR_8/7tm_1/
Nvec-vc1.1-XM-048727088.1	104.704	0.067751	0.232327	0.29162	0.770578	0.876578	NCKIPSD	SH3_9/DUF2013/
Nvec-vc1.1-XM-048727059.1	291.361	0.445701	0.147316	3.02546	0.00248251	0.0141841	FBH1	F-box/AAA_19/UvrD_C/
Nvec-vc1.1-XM-048730672.1	60.416	-0.18093	0.276826	-0.653587	0.513378	0.697387	ANKRD16	Ank_2/Ank_4/Ank_2/Ank_2/Ank/
Nvec-vc1.1-XM-032373310.2	285.327	0.334076	0.152553	2.1899	0.0285314	0.0932394	RICTOR	RICTOR_N/RICTOR_M/RasGEF_N_2/RICTOR_V/
Nvec-vc1.1-XM-001625762.3	26.5103	-0.769679	0.387613	-1.98569	0.0470678	0.136369	GPX7	GSHPx/
Nvec-vc1.1-XM-001625750.3	475.037	-0.0966436	0.150662	-0.641459	0.521224	0.702794	CDC20	ANAPC4_WD40/WD40/WD40/WD40/
Nvec-vc1.1-XM-001625763.3	291.317	0.0331931	0.154174	0.215296	0.829537	0.910074	TRAPPC5	TRAPP/
Nvec-vc1.1-XM-001625752.3	24.3686	-0.00981099	0.419195	-0.0234044	0.981328	0.991196	TMEM249	DUF4579/
Nvec-vc1.1-XM-032373308.2	621.539	0.239519	0.124098	1.93008	0.0535968	0.150632	BCL2L1	Bcl-2/
Nvec-NVE11067	118.092	0.50096	0.252737	1.98214	0.0474638	0.137273
Nvec-vc1.1-XM-001625765.3	51.9813	-0.199561	0.29396	-0.678871	0.49722	0.683317		CECR6_TMEM121/
Nvec-vc1.1-XM-001625753.3	83.0047	0.0368081	0.242742	0.151635	0.879475	0.93986	ZWILCH	Zwilch/
Nvec-v1g246929	126.495	-0.48932	0.221127	-2.21284	0.0269083	0.0892138		DUF1772/
Nvec-vc1.1-XM-048725835.1	539.455	0.0306866	0.373502	0.0821592	0.93452	0.969278	HMCN1	VWA_2/
Nvec-vc1.1-XM-032373315.2	398.667	2.54565	0.372861	6.82735	8.64996e-12	5.48974e-10
Nvec-vc1.1-XM-048727718.1	6.61313	-0.645362	0.773354	-0.834498	0.404	0.602929	EN2	Homeodomain/
Nvec-vc1.1-XM-001625768.3	6.2744	-1.47371	0.867657	-1.6985	0.0894143	0.218409		Homeodomain/
Nvec-vc1.1-XM-001625754.3	7.1197	0.424925	0.723694	0.587161	0.557096	0.7301	GSC2	Homeodomain/
Nvec-vc1.1-XM-048728390.1	467.115	-0.562609	0.137686	-4.08617	4.38556e-05	0.000511672	ABCD3	ABC_membrane_2/ABC_tran/
Nvec-vc1.1-XM-048728431.1	944.301	0.185098	0.125387	1.47622	0.139885	0.298676	MPDZ	L27_2/PDZ/PDZ/PDZ/PDZ/PDZ/PDZ/PDZ/PDZ/PDZ/PDZ/PDZ/PDZ/
Nvec-vc1.1-XM-048728326.1	653.742	-1.15422	0.169932	-6.79223	1.10414e-11	6.88869e-10		TIR_2/SAM_1/
Nvec-vc1.1-XM-048731911.1	123.253	-0.210572	0.195655	-1.07625	0.281817	0.481339	UGCG	Glyco_transf_21/
Nvec-vc1.1-XM-048731912.1	115.926	-0.130795	0.201008	-0.650697	0.515242	0.698373	CLPP	CLP_protease/
Nvec-vc1.1-XM-048731913.1	10.6277	-0.930837	0.616172	-1.51068	0.130871	0.28524	SHOC1	DUF5587/
Nvec-vc1.1-XM-048731915.1	5299.21	-0.0301111	0.101916	-0.295451	0.76765	0.874768	CAPSL	EF-hand_7/EF-hand_7/
Nvec-vc1.1-XM-032372412.2	228.876	-0.441028	0.182982	-2.41023	0.0159427	0.059852	CAPSL	EF-hand_7/EF-hand_7/
Nvec-vc1.1-XM-048731914.1	145.663	-0.543419	0.184948	-2.93822	0.00330097	0.017745	ORC1	AAA/AAA_lid_10/Cdc6_C/
Nvec-NVE17500	25.7907	0.125541	0.395693	0.31727	0.751039	0.863255
Nvec-vc1.1-XM-048727761.1	14.5961	0.506612	0.537723	0.942144	0.346119	0.54887
Nvec-vc1.1-XM-048724165.1	39.0191	-0.156944	0.356635	-0.44007	0.659887	0.804985
Nvec-vc1.1-XM-048724147.1	24.0118	-0.674242	0.471891	-1.42881	0.153059	0.318356		RVT_1/
Nvec-v1g217544	12.7223	-0.0859513	0.595341	-0.144373	0.885206	0.943041	SENP1	Peptidase_C48/
Nvec-vc1.1-XM-048720398.1	89.6725	0.233656	0.244214	0.956765	0.338686	0.54175	MCM10	zf-primase/Mcm10/
Nvec-vc1.1-XM-032372176.2	693.032	-0.0213438	0.126313	-0.168976	0.865815	0.931006	KIAA1257	DUF4550/
Nvec-vc1.1-XM-032372165.2	19.7112	0.485016	0.452623	1.07157	0.283915	0.483502
Nvec-vc1.1-XM-048728409.1	197.217	-0.0679491	0.169074	-0.401891	0.687765	0.82431	CXXC1	PHD/zf-CXXC/zf-CpG_bind_C/
Nvec-vc1.1-XM-048728411.1	200.827	-0.0440837	0.187106	-0.235608	0.813737	0.90086	BAP1	Peptidase_C12/UCH_C/
Nvec-vc1.1-XM-048725435.1	351.385	-0.3035	0.140336	-2.16268	0.0305661	0.0982154	NOL9	CLP1_P/
Nvec-vc1.1-XM-001624808.3	15.5169	-0.0153186	0.508197	-0.0301431	0.975953	0.988915	GEMIN2	SIP1/
Nvec-vc1.1-XM-001624824.3	21.8261	-0.472598	0.443954	-1.06452	0.287093	0.486827	ARMCX1	Arm_2/
Nvec-vc1.1-XM-001624807.3	76.9361	-0.690489	0.273325	-2.52626	0.0115285	0.0467104	MRPS25	L51_S25_CI-B8/
Nvec-vc1.1-XM-048731600.1	9.49289	-0.624367	0.637491	-0.979413	0.327376	0.530576	SLC32A1	Aa_trans/
Nvec-vc1.1-XM-032372185.2	88.0925	0.178696	0.260753	0.685308	0.49315	0.680136	SLC32A1	Aa_trans/
Nvec-vc1.1-XM-032372186.2	12.7785	-0.489998	0.576736	-0.849605	0.395545	0.595963
Nvec-vc1.1-XM-001624805.3	14.5177	0.640133	0.52572	1.21763	0.223364	0.412394	FGF9	FGF/
Nvec-vc1.1-XM-048731595.1	71.7399	1.12216	0.293267	3.82642	0.000130018	0.00127626	VWDE	VWD/SEA/
Nvec-vc1.1-XM-001632027.3	813.225	0.245732	0.122794	2.00117	0.0453744	0.132797	QARS1	tRNA_synt_1c_R1/tRNA_synt_1c_R2/tRNA-synt_1c/tRNA-synt_1c_C/
Nvec-vc1.1-XM-032381032.2	827.125	-0.22427	0.141852	-1.58101	0.113875	0.258669	ATP6V1FNB
Nvec-vc1.1-XM-048727185.1	467.616	0.731955	0.145814	5.01977	5.17328e-07	1.05514e-05	HDAC6	zf-UBP/ADP_ribosyl_GH/
Nvec-vc1.1-XM-032362924.2	76.2656	-0.138168	0.258171	-0.535178	0.592527	0.757455	APEX2	Exo_endo_phos/zf-GRF/
Nvec-vc1.1-XM-032362927.2	21.9759	0.158743	0.442523	0.358723	0.719802	0.843847
Nvec-vc1.1-XM-032362886.2	1490.96	2.03337	0.173507	11.7192	1.01596e-31	6.79955e-29	FAT4	HH_signal/VWA/Cadherin/Cadherin/Cadherin/Cadherin/Cadherin/Cadherin/Cadherin/Cadherin/Cadherin/Cadherin/Cadherin/Cadherin/Cadherin/Cadherin/Cadherin/Cadherin/Cadherin/Cadherin/Cadherin/Cadherin/Cadherin/Ig_3/Ig_3/EGF/SH2/
Nvec-vc1.1-XM-032362934.2	1254.99	1.41997	0.177715	7.99013	1.34793e-15	1.80427e-13	ELF1	Ets/
Nvec-vc1.1-XM-048724900.1	368.677	0.0532344	0.1635	0.325593	0.744732	0.859826
Nvec-vc1.1-XM-032362855.2	74.5674	0.648632	0.240775	2.69394	0.00706136	0.0320011
Nvec-NVE9886	46.6972	-0.0250988	0.299256	-0.0838705	0.933159	0.968564
Nvec-vc1.1-XM-032362858.2	136.096	0.367549	0.196938	1.86632	0.061997	0.167956	ERCC6L2	TUDOR/SNF2_N/Helicase_C/VIGSSK/
Nvec-vc1.1-XM-032362860.2	637.699	0.182055	0.119177	1.52761	0.12661	0.278655	PDE4D	PDE4_UCR/PDEase_I/
Nvec-vc1.1-XM-032362966.1	268.294	0.152535	0.154385	0.988021	0.323142	0.525973	GET3	ArsA_ATPase/
Nvec-vc1.1-XM-032362872.2	107.996	0.204401	0.212406	0.96231	0.335894	0.539571	ASNSD1	GATase_7/Asn_synthase/
Nvec-vc1.1-XM-032362875.2	14.4212	-0.2198	0.517899	-0.424407	0.671269	0.813102	PRDM6	SET/zf-C2H2/zf-C2H2/
Nvec-vc1.1-XM-001638150.3	133.601	0.765157	0.198885	3.84724	0.000119457	0.00118684	TESK2	Pkinase_Tyr/
Nvec-vc1.1-XM-001638205.3	510.373	-0.399777	0.143554	-2.78486	0.00535505	0.0258772	SPATA1	SPATA1_C/
Nvec-vc1.1-XM-001638152.3	4235.69	-0.0478754	0.107017	-0.447361	0.654614	0.800957	TXN	Thioredoxin/
Nvec-vc1.1-XM-032363017.2	10.3779	1.425	0.696508	2.04592	0.0407639	0.122767	TAL1	HLH/
Nvec-vc1.1-XM-032362852.2	260.003	-0.236009	0.159238	-1.48211	0.13831	0.296441	CWC27	Pro_isomerase/
Nvec-vc1.1-XM-032362850.2	273.686	-0.0628484	0.148557	-0.423059	0.672252	0.813733	DBT	Biotin_lipoyl/E3_binding/2-oxoacid_dh/
Nvec-vc1.1-XM-032362854.2	300.355	-0.057527	0.163047	-0.352825	0.72422	0.846112	SREK1IP1	zf-CCHC_3/
Nvec-vc1.1-XM-048731950.1	463.942	0.157417	0.145659	1.08072	0.27982	0.478912	HMGXB4	HMG_box/
Nvec-vc1.1-XM-032362826.2	9.5977	1.21824	0.649139	1.8767	0.0605587	0.165369	HRH2	7tm_1/
Nvec-vc1.1-XM-001638157.3	758.626	-0.225758	0.148673	-1.51849	0.128891	0.281936	DYRK2	Pkinase/
Nvec-vc1.1-XM-032362879.2	153.654	0.323852	0.181862	1.78076	0.074952	0.192734	FBXL5	F-box-like/LRR_6/
Nvec-vc1.1-XM-032362947.2	1643.21	0.178511	0.10225	1.74583	0.0808397	0.203641	TMPO	Thymopoietin/LEM/
Nvec-vc1.1-XM-032362945.2	356.871	-0.230319	0.161853	-1.42301	0.154732	0.320252	DNAJC2	DnaJ/RAC_head/Myb_DNA-binding/
Nvec-vc1.1-XM-032362949.2	6.29049	0.268085	0.758374	0.3535	0.723714	0.845881
Nvec-vc1.1-XM-048731949.1	77.7781	-0.369557	0.325115	-1.1367	0.255665	0.451423	SLC5A9	SSF/
Nvec-vc1.1-XM-032362942.2	818.335	0.155507	0.148561	1.04676	0.295212	0.495441	SLC5A9	SSF/
Nvec-vc1.1-XM-048725472.1	54.8466	-0.0631223	0.281216	-0.224462	0.822398	0.906222	HARBI1	DDE_Tnp_4/
Nvec-vc1.1-XM-048725067.1	10.7713	-0.42673	0.62497	-0.6828	0.494733	0.681299		RVT_1/RT_RNaseH_2/
Nvec-vc1.1-XM-048725433.1	10.464	-0.0851607	0.649134	-0.131191	0.895624	0.948502
Nvec-v1g240015	16.5496	-0.208092	0.525006	-0.396361	0.691839	0.827173
Nvec-vc1.1-XM-032362939.2	3461.77	0.677792	0.154098	4.39845	1.09027e-05	0.000152742		DUF19/
Nvec-vc1.1-XM-032362969.2	14.0166	0.423868	0.592092	0.715881	0.474065	0.665281
Nvec-vc1.1-XM-032362878.2	1919.28	-0.415207	0.155464	-2.67076	0.00756801	0.0337919	ALAS2	Preseq_ALAS/Aminotran_1_2/
Nvec-vc1.1-XM-032362911.2	42.1122	-0.254725	0.327458	-0.777885	0.436637	0.631899	MSRB3	SelR/
Nvec-vc1.1-XM-032362906.2	28.4103	-0.380903	0.388087	-0.98149	0.326351	0.529542		DUF1759/
Nvec-v1g90177	35.4239	-0.0228802	0.356246	-0.0642259	0.94879	0.9753		AT_hook/AT_hook/AT_hook/AT_hook/
Nvec-vc1.1-XM-001638224.3	18.0818	1.44529	0.494713	2.92147	0.00348386	0.0185052	TSHR	LRR_8/7tm_1/
Nvec-vc1.1-XM-032362902.2	1027.05	-0.0162762	0.116008	-0.140302	0.888421	0.944834	ALDH1L2	Formyl_trans_N/Formyl_trans_C/PP-binding/Aldedh/
Nvec-vc1.1-XM-032362986.2	8.80876	-1.40794	0.788159	-1.78636	0.0740408	0.190958	NPFFR2	7tm_1/
Nvec-vc1.1-XM-032362965.2	24.9342	0.1419	0.414543	0.342305	0.732121	0.851565	RNF212B	zf-RING_5/
Nvec-vc1.1-XM-001638165.3	42.1679	-0.584213	0.317121	-1.84224	0.0654396	0.174806	PLBD1	Phospholip_B/
Nvec-vc1.1-XM-032362899.2	282.795	-0.182903	0.175758	-1.04065	0.298036	0.498708	DDX20	DEAD/Helicase_C/
Nvec-vc1.1-XM-048732149.1	99.0215	0.382205	0.218301	1.75082	0.0799768	0.202229
Nvec-v1g200708	9.47867	0.00331399	0.677025	0.00489493	0.996094	0.998478
Nvec-vc1.1-XM-048732117.1	212.122	-0.506554	0.189317	-2.67569	0.00745756	0.0334262	KCND3	BTB_2/Ion_trans/
Nvec-vc1.1-XM-001638168.3	54.6366	0.493185	0.283344	1.74059	0.0817561	0.205388	KCND1	BTB_2/Ion_trans/
Nvec-vc1.1-XM-001638169.3	138.955	0.772315	0.199349	3.87419	0.000106981	0.00107889	KCND3	BTB_2/Ion_trans/
Nvec-vc1.1-XM-032362915.2	23.4127	0.348939	0.412349	0.846222	0.397429	0.597619	KCND3	BTB_2/Ion_trans/
Nvec-v1g200716	9.97758	-0.0146584	0.694689	-0.0211006	0.983165	0.991787
Nvec-vc1.1-XM-032362952.2	132.363	-0.224818	0.213761	-1.05173	0.292926	0.493257
Nvec-NVE1348	6.81477	-1.02549	0.759173	-1.3508	0.176761	0.351374
Nvec-vc1.1-XM-048724524.1	6.10209	-0.693141	0.790173	-0.8772	0.380378	0.582291
Nvec-vc1.1-XM-048731255.1	6.72021	-1.39277	0.775012	-1.79709	0.0723208	0.18807	ADORA2A	7tm_1/
Nvec-vc1.1-XM-032362893.2	12.4341	1.03969	0.592147	1.7558	0.0791226	0.200655	ADGRL2	Laminin_G_3/fn3/fn3/fn3/EGF_3/GAIN/GPS/7tm_2/
Nvec-vc1.1-XM-048727821.1	22.9872	0.53442	0.413469	1.29253	0.196174	0.376938
Nvec-vc1.1-XM-001638180.3	783.114	0.199852	0.111898	1.78602	0.0740967	0.191068	ATP6V0B	ATP-synt_C/ATP-synt_C/
Nvec-vc1.1-XM-001638240.3	172.412	-0.28904	0.182366	-1.58495	0.112978	0.257101	LEPROT	Vps55/
Nvec-vc1.1-XM-001629620.3	118.882	0.549559	0.221306	2.48326	0.0130186	0.0511042	MFSD6	MFS_1_like/
Nvec-vc1.1-XM-032377964.2	308.325	-0.160046	0.154248	-1.03758	0.299464	0.500092	MGAT5	Glyco_transf_18/
Nvec-vc1.1-XM-048722817.1	239.578	0.279466	0.161914	1.72602	0.0843438	0.209777	C2orf69	adh_short/adh_short_C2/UPF0565/UPF0565/
Nvec-vc1.1-XM-001629597.3	293.877	-0.0517353	0.162309	-0.318747	0.749919	0.862506	MAN2B1	Glyco_hydro_38N/Alpha-mann_mid/Glyco_hydro_38C/Glyco_hydro38C2/
Nvec-vc1.1-XM-048722308.1	15.6404	0.144624	0.512206	0.282355	0.777671	0.879922		RVT_1/RT_RNaseH_2/Integrase_H2C2/
Nvec-vc1.1-XM-032378020.2	58.3902	0.124935	0.269793	0.463079	0.643308	0.793503		Fuseless/
Nvec-vc1.1-XM-032378021.2	1084	-0.595431	0.121518	-4.89996	9.58574e-07	1.80486e-05	TBXT	T-box/
Nvec-vc1.1-XM-032377996.2	397.006	0.0213701	0.141562	0.15096	0.880008	0.940214	USE1	Use1/
Nvec-vc1.1-XM-032377982.2	2935.1	0.242838	0.104225	2.32993	0.0198098	0.0706588	KMT2C	zf-HC5HC2H/PHD/PHD/PHD/FYRN/FYRC/SET/
Nvec-vc1.1-XM-001629605.3	883.853	0.20464	0.131551	1.5556	0.119804	0.26834	SMAD4	MH1/MH1/zf-HC5HC2H_2/PHD/PHD/
Nvec-vc1.1-XM-032377971.2	90.7515	-0.0360766	0.230794	-0.156315	0.875784	0.937754		Tubulin-binding/
Nvec-vc1.1-XM-048724342.1	164.631	-0.0270483	0.184889	-0.146295	0.883689	0.94238
Nvec-vc1.1-XM-001629606.3	361.614	-0.126792	0.158907	-0.797899	0.424929	0.622005
Nvec-vc1.1-XM-032377992.2	274.433	0.302009	0.15028	2.00965	0.0444684	0.130898	WDSUB1	WD40/WD40/WD40/WD40/WD40/WD40/SAM_1/U-box/
Nvec-vc1.1-XM-001629607.3	381.215	0.429981	0.161865	2.65641	0.00789766	0.0348681	CGAS	Mab-21/
Nvec-vc1.1-XM-032377986.2	9.24024	-1.06753	0.657983	-1.62243	0.104711	0.243757
Nvec-vc1.1-XM-001629629.3	956.199	0.442085	0.111116	3.97858	6.93268e-05	0.000750557	HMOX2	Heme_oxygenase/
Nvec-vc1.1-XM-001629608.2	153.96	-0.363595	0.196252	-1.8527	0.063926	0.171666	AVL9	Avl9/
Nvec-vc1.1-XM-032378002.2	7.42693	0.19585	0.780254	0.251008	0.801808	0.894245
Nvec-vc1.1-XM-032377997.2	479.345	-0.322103	0.13008	-2.4762	0.0132789	0.0519306	ECHDC2	Formyl_trans_N/Formyl_trans_C/ECH_1/
Nvec-vc1.1-XM-001629631.3	84.1577	0.199059	0.234985	0.847113	0.396932	0.597243	MTHFS	5-FTHF_cyc-lig/
Nvec-vc1.1-XM-032378001.2	159.71	0.0171251	0.180211	0.0950282	0.924292	0.963762	SLC50A1	MtN3_slv/MtN3_slv/
Nvec-NVE3587	13.8947	-1.13672	0.5519	-2.05965	0.0394322	0.119667
Nvec-vc1.1-XM-048720860.1	48.561	-0.9517	0.300527	-3.16677	0.0015414	0.00968654	CNBD2	cNMP_binding/
Nvec-vc1.1-XM-032377962.2	4135	-0.559754	0.117834	-4.75035	2.03061e-06	3.48064e-05	PRLHR	7tm_1/
Nvec-vc1.1-XM-001629615.3	362.505	-0.395807	0.14664	-2.69918	0.00695099	0.0316363	PRELID1	PRELI/
Nvec-vc1.1-XM-032377961.2	244.823	-0.759257	0.177683	-4.2731	1.92776e-05	0.000247899	ACSF2	AMP-binding/AMP-binding_C/
Nvec-vc1.1-XM-032378005.2	601.02	0.277143	0.156262	1.77357	0.0761336	0.195057	NPHP3	TPR_12/TPR_12/TPR_12/
Nvec-vc1.1-XM-048723326.1	396.962	0.532773	0.135506	3.93173	8.43381e-05	0.000885099
Nvec-vc1.1-XM-032378016.2	11.0063	1.45223	0.63659	2.28127	0.0225325	0.0780447	ADRA2B	7tm_1/
Nvec-vc1.1-XM-001629618.3	92.0145	0.143423	0.236724	0.605863	0.544606	0.720465		Usp/
Nvec-vc1.1-XM-032377968.2	245.431	0.304131	0.161027	1.8887	0.0589323	0.16216	SNX13	PXA/RGS/PX/Nexin_C/
Nvec-vc1.1-XM-001629636.3	324.663	-0.362888	0.145297	-2.49755	0.0125053	0.0496036	DAZAP2	DAZAP2/
Nvec-NVE9956	56.4131	0.950462	0.280105	3.39324	0.000690723	0.00505477
Nvec-v1g240024	18.3769	-0.0813796	0.489875	-0.166123	0.86806	0.932578
Nvec-vc1.1-XM-001638244.3	13.2965	0.44938	0.54965	0.817575	0.4136	0.611659	CKB	ATP-gua_PtransN/ATP-gua_Ptrans/
Nvec-vc1.1-XM-032362919.2	2362.93	0.250504	0.108197	2.31525	0.0205992	0.0728391	CENPF	CENP-F_C_Rb_bdg/
Nvec-vc1.1-XM-001638181.3	176.15	-0.0171832	0.196021	-0.0876598	0.930147	0.967034	STX17
Nvec-vc1.1-XM-048724116.1	1594.93	0.27806	0.105413	2.63782	0.00834398	0.0364611	NEK10	Pkinase/
Nvec-vc1.1-XM-001638182.3	7248.59	2.29913	0.105586	21.775	4.00227e-105	5.89295e-101		CBM_14/CBM_14/CBM_14/CBM_14/CBM_14/CBM_14/CBM_14/
Nvec-vc1.1-XM-032362841.2	83.7437	0.421691	0.24081	1.75114	0.0799225	0.20219
Nvec-vc1.1-XM-048723575.1	46.9268	-0.427665	0.350645	-1.21965	0.222597	0.411381	P4HA2	P4Ha_N/2OG-FeII_Oxy_3/
Nvec-vc1.1-XM-032362956.2	127.835	-0.183093	0.23169	-0.790252	0.42938	0.625155	GLB1	Glyco_hydro_35/
Nvec-vc1.1-XM-001638250.3	99.8966	-0.0471149	0.219639	-0.21451	0.830149	0.910474		Yae1_N/
Nvec-vc1.1-XM-048724386.1	878.616	0.096057	0.109703	0.875612	0.381241	0.58302	CDK13	Pkinase/
Nvec-vc1.1-XM-048724387.1	506.939	0.110409	0.135504	0.814807	0.415183	0.613216	MLX	HLH/
Nvec-vc1.1-XM-032363015.2	124.161	0.183784	0.207367	0.886271	0.375471	0.577786
Nvec-vc1.1-XM-001638188.3	516.324	-0.193733	0.138191	-1.40193	0.160937	0.328706	SMARCD1	SWIB/
Nvec-vc1.1-XM-032363026.2	847.933	-0.480622	0.163614	-2.93753	0.00330833	0.0177716		Collagen/
Nvec-vc1.1-XM-032363021.2	368.889	0.00836935	0.133499	0.062692	0.950012	0.975509	CCDC93	CCDC93_CC/
Nvec-vc1.1-XM-032363025.2	10.5324	-0.368636	0.662635	-0.556319	0.577993	0.746435	UGT8	UDPGT/
Nvec-vc1.1-XM-032363024.2	100.219	-0.140958	0.219584	-0.641931	0.520918	0.702638	DNAJC1	DnaJ/
Nvec-vc1.1-XM-032362880.1	251.461	0.0611247	0.155617	0.392789	0.694475	0.828912	SPART	Senescence/
Nvec-vc1.1-XM-048723450.1	8.35382	0.804654	0.712267	1.12971	0.258599	0.455075	ABCG4	ABC_tran/ABC2_membrane_7/ABC2_membrane/
Nvec-vc1.1-XM-032362885.2	707.899	-0.216226	0.132156	-1.63614	0.10181	0.238973	PSME3	PA28_alpha/PA28_beta/
Nvec-vc1.1-XM-032362979.2	162.503	-0.468181	0.198477	-2.35887	0.0183309	0.0665115
Nvec-vc1.1-XM-032362976.2	10.2886	-0.0680763	0.631763	-0.107756	0.914189	0.958249	HRH2	7tm_1/
Nvec-vc1.1-XM-032362974.2	54.3795	-0.361377	0.292638	-1.2349	0.216869	0.404235	DRD1	7tm_1/
Nvec-vc1.1-XM-032362977.2	18.3452	-0.442225	0.481388	-0.918646	0.358281	0.560549	TYR	Tyrosinase/
Nvec-vc1.1-XM-001638196.3	25.6768	0.859409	0.43724	1.96553	0.0493525	0.141491
Nvec-vc1.1-XM-048722301.1	239.911	0.169033	0.164177	1.02958	0.303209	0.504742	AC006059.2
Nvec-vc1.1-XM-048724031.1	86.5002	0.217592	0.228688	0.951483	0.341359	0.544076	NEK8	Pkinase/RCC1/RCC1/RCC1/RCC1/
Nvec-vc1.1-XM-048723604.1	16.7175	-0.189159	0.49618	-0.381231	0.703032	0.83392	PLS3	CH/CH/CH/CH/
Nvec-vc1.1-XM-048723601.1	246.31	0.0116222	0.15892	0.0731321	0.941701	0.972393	EXD3	DNA_pol_A_exo1/Mut7-C/
Nvec-vc1.1-XM-032371878.2	165.418	-0.336046	0.187648	-1.79083	0.07332	0.189797
Nvec-vc1.1-XM-048724376.1	2180.03	-0.684725	0.119528	-5.72855	1.01291e-08	3.1049e-07	IGF2BP2	KH_1/KH_1/
Nvec-NVE13734	868.083	-0.572323	0.128005	-4.47109	7.7823e-06	0.000114358
Nvec-vc1.1-XM-048724379.1	218.412	0.179508	0.175446	1.02315	0.306238	0.508291	VPS8	Vps8/
Nvec-vc1.1-XM-048724377.1	9.20602	1.02627	0.676507	1.51701	0.129264	0.282387	VWDE	Trypsin/EGF/EGF/EGF/EGF/
Nvec-vc1.1-XM-001623084.3	252.198	0.677076	0.209643	3.22966	0.00123939	0.00809618	SIX4	SIX1_SD/Homeodomain/
Nvec-vc1.1-XM-032370185.2	64.1734	-0.516484	0.269724	-1.91487	0.0555096	0.154796	EEF1AKMT3	Methyltransf_16/
Nvec-vc1.1-XM-032370183.2	253.854	0.550628	0.157937	3.48638	0.00048961	0.00381026	GALNT1	Glycos_transf_2/Ricin_B_lectin/
Nvec-vc1.1-XM-032370184.2	26.6909	1.20297	0.49183	2.4459	0.0144491	0.05549	LTB4R2	7tm_1/
Nvec-vc1.1-XM-048724381.1	474.323	1.02808	0.131243	7.83343	4.74731e-15	5.7768e-13	DCBLD2	CUB/Ig_3/Ion_trans_2/
Nvec-vc1.1-XM-032370178.2	8.01435	0.569203	0.691319	0.823357	0.410305	0.608515	HMCN1	Laminin_G_3/TSP_1/TSP_1/TSP_1/TSP_1/TSP_1/TSP_1/fn3/fn3/fn3/fn3/fn3/fn3/Ion_trans_2/
Nvec-vc1.1-XM-048724378.1	217.647	0.191259	0.406975	0.469953	0.638388	0.790868	F2	Lustrin_cystein/Ldl_recept_b/Ldl_recept_b/Ldl_recept_b/Sushi/I-set/Trypsin/
Nvec-vc1.1-XM-001635622.3	6.56868	-1.03149	0.867848	-1.18856	0.234614	0.426793		Usp/
Nvec-vc1.1-XM-048724237.1	9.76938	-0.713349	0.642495	-1.11028	0.266879	0.464482		Usp/
Nvec-vc1.1-XM-048724238.1	785.1	-0.544481	0.123373	-4.41329	1.01812e-05	0.000144142		Usp/
Nvec-vc1.1-XM-001635623.3	285.514	-0.182119	0.150992	-1.20615	0.227761	0.417941	FAH	FAA_hydrolase_N/FAA_hydrolase/
Nvec-vc1.1-XM-001635567.3	115.641	-0.247068	0.210056	-1.1762	0.239516	0.432926	LRRC47	LRR_8/LRR_8/
Nvec-vc1.1-XM-001635624.3	995.432	-0.283228	0.118855	-2.38297	0.0171736	0.063394	EIF1	SUI1/
Nvec-vc1.1-XM-032385263.2	851.865	-0.0312819	0.112384	-0.278349	0.780745	0.88154	SLC30A2	Cation_efflux/
Nvec-vc1.1-XM-048724240.1	134.335	-0.00798727	0.186344	-0.042863	0.965811	0.983444	F8A1	SNAP/
Nvec-vc1.1-XM-001635568.3	277.851	-0.387021	0.14963	-2.58651	0.0096953	0.0406954	RETSAT	NAD_binding_8/
Nvec-vc1.1-XM-001635569.3	27.6196	-1.32648	0.4094	-3.24006	0.00119503	0.0078737	SSTR4	7tm_1/
Nvec-vc1.1-XM-001635570.3	708.257	-0.124005	0.118386	-1.04746	0.294887	0.494998	DDX42	DEAD/Helicase_C/
Nvec-vc1.1-XM-032385316.2	423.367	-0.39574	0.158088	-2.5033	0.0123042	0.0490571	SLC11A2	Nramp/
Nvec-vc1.1-XM-001635572.3	369.773	0.300383	0.164386	1.8273	0.0676545	0.179227	PLEKHG1	RhoGEF/
Nvec-vc1.1-XM-001635573.3	454.071	0.15318	0.13574	1.12849	0.259115	0.455602	BAHD1	BAH/
Nvec-vc1.1-XM-032385251.2	76.6353	0.196393	0.242116	0.811151	0.417279	0.615201	ANKLE2	LEM/Ank_2/
Nvec-vc1.1-XM-032385249.2	246.721	-0.28213	0.166271	-1.69681	0.0897334	0.219038	AVIL	Gelsolin/Gelsolin/Gelsolin/Gelsolin/VHP/
Nvec-vc1.1-XM-048724087.1	39.6326	-0.410831	0.352314	-1.16609	0.243577	0.436943	IHH	HH_signal/Hint/
Nvec-vc1.1-XM-032385228.1	9.40459	0.612657	0.643727	0.951734	0.341232	0.543991
Nvec-vc1.1-XM-032385307.2	27.7154	-0.560278	0.401703	-1.39476	0.16309	0.331714		XLF/
Nvec-vc1.1-XM-001635631.3	491.243	-0.248969	0.137938	-1.80492	0.0710865	0.185746	GPR155	Mem_trans/Mem_trans/DEP/
Nvec-vc1.1-XM-001635578.3	175.382	-0.318886	0.174701	-1.82532	0.067952	0.179757	BLOC1S1	GCN5L1/
Nvec-vc1.1-XM-001635632.3	165.966	-0.280199	0.183235	-1.52918	0.126221	0.277962	TMEM198	DUF4203/
Nvec-vc1.1-XM-032385279.2	93.0072	0.303425	0.228186	1.32973	0.183608	0.359789	STARD3	MENTAL/START/
Nvec-NVE18036	18.59	-0.326214	0.470782	-0.69292	0.48836	0.676486
Nvec-vc1.1-XM-032385285.2	152.049	-0.115284	0.20546	-0.561102	0.574728	0.744069
Nvec-vc1.1-XM-032385281.2	554.41	-0.0644756	0.166167	-0.388018	0.698003	0.830765	RECK	Kazal_2/Kazal_2/Kazal_2/
Nvec-vc1.1-XM-001635636.3	115.283	-0.138391	0.211817	-0.653352	0.51353	0.697529	ZSWIM2	SWIM/ZZ/zf-RING_2/
Nvec-vc1.1-XM-032385290.2	36.0456	0.0445126	0.443427	0.100383	0.92004	0.961441		Collagen/Collagen/
Nvec-vc1.1-XM-001635639.3	192.095	-0.604478	0.190652	-3.17059	0.00152129	0.00957654	SLC25A40	Mito_carr/Mito_carr/Mito_carr/
Nvec-vc1.1-XM-001635582.3	73.0694	0.643802	0.254661	2.52807	0.0114692	0.0465468	TMUB2	ubiquitin/
Nvec-vc1.1-XM-032385286.2	36.0169	-0.204841	0.341337	-0.600114	0.548431	0.723277	MFSD6	MFS_1_like/
Nvec-vc1.1-XM-001635583.2	1122.12	-0.176133	0.141659	-1.24335	0.213738	0.400137	PTGES3	CS/
Nvec-vc1.1-XM-001635641.3	234.675	-0.21531	0.155571	-1.384	0.166359	0.336419	YBEY	UPF0054/
Nvec-vc1.1-XM-048724102.1	803.825	-0.372763	0.122701	-3.03798	0.00238172	0.01372		TPR_8/TPR_8/TPR_17/
Nvec-vc1.1-XM-001635642.3	60.8792	-0.764986	0.282564	-2.7073	0.00678324	0.0310658	BTBD3	BTB/
Nvec-vc1.1-XM-032385204.2	418.039	0.513107	0.165884	3.09316	0.00198038	0.0118005	MYO3A	Pkinase/Myosin_head/IQ/IQ/IQ/IQ/IQ/
Nvec-vc1.1-XM-032385246.1	756.66	0.734795	0.142975	5.13931	2.75744e-07	6.02381e-06	C7orf57
Nvec-vc1.1-XM-001635587.3	18.6427	0.422537	0.496509	0.851016	0.39476	0.595416	KDM2A	F-box-like/LRR_6/
Nvec-vc1.1-XM-001635588.3	3272.46	-0.0344415	0.106575	-0.323166	0.74657	0.861143
Nvec-vc1.1-XM-032385306.2	358.941	-0.446787	0.136995	-3.26134	0.00110889	0.00742147	KANSL2	zf-C3Hc3H/zf-C3Hc3H/
Nvec-vc1.1-XM-001635650.3	406.962	-0.0548533	0.135867	-0.403727	0.686413	0.823427	RHEB	Ras/
Nvec-vc1.1-XM-001635589.3	144.422	-0.181604	0.190542	-0.953091	0.340544	0.543284	CNPY2	DUF3456/
Nvec-vc1.1-XM-032385271.2	236.247	-0.352148	0.162021	-2.17348	0.0297445	0.0962757	ANKAR	Ank_2/Arm/Arm/
Nvec-vc1.1-XM-032385230.1	5.93283	-0.196584	0.79864	-0.246148	0.805568	0.896211	NAT16	Acetyltransf_1/
Nvec-vc1.1-XM-048723824.1	47.3005	-0.406214	0.301915	-1.34546	0.178477	0.353696	NAT16	Acetyltransf_10/
Nvec-vc1.1-XM-032385222.2	18.5681	-0.523319	0.522288	-1.00197	0.316356	0.518769	NAT16	Acetyltransf_1/
Nvec-vc1.1-XM-032385226.2	853.548	-0.0352507	0.124274	-0.283653	0.776676	0.879558	SAP18	SAP18/
Nvec-vc1.1-XM-001635656.3	15.0995	-0.120802	0.515019	-0.234558	0.814552	0.901358		Il2rg/
Nvec-vc1.1-XM-001635594.3	764.369	0.329694	0.117813	2.79846	0.00513472	0.0250509	CHMP2A	Snf7/
Nvec-vc1.1-XM-032385202.2	13.6346	-0.108856	0.584177	-0.18634	0.852178	0.922405	SLC5A3	SSF/
Nvec-vc1.1-XM-032385203.2	79.881	0.342394	0.236571	1.44732	0.147808	0.310527	CCDC89
Nvec-vc1.1-XM-001635596.3	1348.38	0.390827	0.110033	3.55189	0.000382475	0.00311653	ARPC2	P34-Arc/
Nvec-v1g97421	11.2013	-0.492324	0.585785	-0.840452	0.400655	0.600491	NPFFR1	7tm_1/
Nvec-vc1.1-XM-048723261.1	904.386	0.51516	0.118303	4.3546	1.33311e-05	0.000181412	AKT3	PH/Pkinase/Pkinase_C/
Nvec-vc1.1-XM-032385196.2	774.356	0.410812	0.116727	3.51942	0.000432498	0.00345716	LRP11	MANEC/
Nvec-vc1.1-XM-032385199.2	64.9042	0.153162	0.254107	0.602745	0.546679	0.72193	FAM187A	Dynein_attach_N/RPAP3_C/
Nvec-vc1.1-XM-001635599.3	187.577	-0.421364	0.171775	-2.453	0.0141668	0.0546334	UPP2	PNP_UDP_1/
Nvec-vc1.1-XM-032385270.2	424.123	-0.117876	0.140727	-0.837623	0.402243	0.601403	LRRFIP2	LRRFIP/
Nvec-vc1.1-XM-001635600.3	35.6127	0.0666296	0.367951	0.181083	0.856303	0.925304	CYB561	Cytochrom_B561/
Nvec-vc1.1-XM-032385254.2	116.451	0.240644	0.217213	1.10787	0.267917	0.46541	AKR1A1	Aldo_ket_red/
Nvec-vc1.1-XM-048724160.1	61.4696	0.346414	0.279699	1.23853	0.215521	0.402452	ZCWPW2	zf-CW/PWWP/ARID/
Nvec-vc1.1-XM-048724161.1	6.51006	-1.04241	0.791566	-1.3169	0.187872	0.365854	ZCWPW2	PWWP/ARID/
Nvec-vc1.1-XM-048724163.1	76.3937	0.0489192	0.24577	0.199045	0.842228	0.917434	VKORC1	VKOR/
Nvec-vc1.1-XM-001635664.3	129.443	-0.875559	0.212045	-4.12912	3.64147e-05	0.00043591	SLC23A1	Xan_ur_permease/
Nvec-vc1.1-XM-001635666.3	335.962	-0.0581975	0.149424	-0.38948	0.696921	0.830149	NUSAP1	NUSAP/NUSAP/
Nvec-vc1.1-XM-001635603.3	105.989	-0.312215	0.217108	-1.43806	0.150416	0.314413	FKRP	LicD/
Nvec-vc1.1-XM-032385241.2	27.7498	-0.801676	0.410064	-1.955	0.050583	0.144394	FAM221A	FAM221/
Nvec-vc1.1-XM-032385310.1	125.497	-0.175786	0.193959	-0.906304	0.364775	0.566854	SLC40A1	FPN1/
Nvec-vc1.1-XM-032385273.2	9.38083	-0.795476	0.689689	-1.15338	0.248753	0.443437	GMPPB	NTP_transferase/
Nvec-vc1.1-XM-032385272.2	14.112	0.335194	0.537064	0.624123	0.532547	0.711437	MARCHF1	RINGv/
Nvec-vc1.1-XM-001635668.3	313.675	-0.211279	0.157662	-1.34008	0.18022	0.355801	ORMDL1	ORMDL/
Nvec-vc1.1-XM-001635669.3	102.014	-0.348597	0.230209	-1.51426	0.129959	0.28361	BBS5	BBL5/
Nvec-vc1.1-XM-048724407.1	327.637	0.121359	0.161616	0.750908	0.452708	0.645695	PDE11A	GAF/GAF/PDEase_I/
Nvec-vc1.1-XM-048724405.1	291.5	0.240156	0.157937	1.52058	0.128365	0.281132	ALS2	RCC1/RCC1_2/RCC1/RCC1/MORN/MORN/MORN/MORN/MORN/MORN/MORN/VPS9/
Nvec-vc1.1-XM-032385220.2	364.806	-0.109856	0.15499	-0.708796	0.478451	0.668584	FUT8
Nvec-vc1.1-XM-001635609.3	6.08125	-0.0176321	0.938107	-0.0187954	0.985004	0.992792	BMI1	zf-C3HC4_2/
Nvec-vc1.1-XM-048723624.1	43.6788	0.0216614	0.379871	0.0570231	0.954527	0.97756	BMI1	zf-C3HC4_2/
Nvec-vc1.1-XM-001635675.3	8.05993	-0.25302	0.70221	-0.36032	0.718608	0.843091	ATXN2L
Nvec-vc1.1-XM-048723625.1	52.065	-0.340282	0.339662	-1.00182	0.316429	0.51883	BMI1	zf-C3HC4_2/
Nvec-vc1.1-XM-048723628.1	629.102	0.105677	0.129361	0.816918	0.413975	0.611985	PPP1R27	Ank_5/Ank_2/
Nvec-vc1.1-XM-001635614.3	1404.8	0.0877196	0.110914	0.790881	0.429013	0.62493	CCDC47	DUF1682/
Nvec-NVE18112	121.071	-1.09995	0.20508	-5.36353	8.16098e-08	2.0094e-06
Nvec-vc1.1-XM-032385181.2	416.332	-0.35463	0.141032	-2.51454	0.0119187	0.0479485	DDX23	DEAD/Helicase_C/
Nvec-NVE18114	216.485	-0.165289	0.170216	-0.971054	0.331521	0.534822	COX7A2
Nvec-vc1.1-XM-001635616.3	342.891	-0.0204569	0.156777	-0.130484	0.896184	0.948777	ESPL1	Peptidase_C50/
Nvec-vc1.1-XM-048723880.1	66.7616	-0.277755	0.26344	-1.05434	0.291728	0.491858	AAAS	WD40/
Nvec-vc1.1-XM-048724397.1	14.1645	0.645845	0.526998	1.22552	0.220381	0.40847
Nvec-NVE19724	599.136	-0.479084	0.137095	-3.49453	0.000474902	0.00372137		Death/
Nvec-vc1.1-XM-048723767.1	287.017	-0.0155195	0.165398	-0.0938313	0.925243	0.96407	KIAA1328	KIAA1328/
Nvec-vc1.1-XM-032384409.2	26.4525	-0.814862	0.439742	-1.85305	0.0638758	0.171625	SLC22A15	Sugar_tr/
Nvec-vc1.1-XM-001634939.3	155.66	0.158857	0.182249	0.87165	0.3834	0.585174	ANKZF1	bVLRF1/VATC/
Nvec-vc1.1-XM-001634942.3	209.699	0.284998	0.166661	1.71004	0.0872581	0.214592	COQ10B	Polyketide_cyc/
Nvec-vc1.1-XM-032384461.2	89.5237	-0.0610103	0.221472	-0.275476	0.78295	0.882684	BBS12	Cpn60_TCP1/Cpn60_TCP1/
Nvec-vc1.1-XM-032384462.2	64.6188	-0.0648312	0.261003	-0.248392	0.803831	0.895377	ORC4	AAA_16/ORC4_C/
Nvec-vc1.1-XM-032384466.2	5634.54	-0.417786	0.101611	-4.1116	3.92924e-05	0.000466942	ATP5MC2	ATP-synt_C/
Nvec-vc1.1-XM-032384465.2	258.003	-0.00605437	0.150305	-0.0402805	0.96787	0.98452	SLC38A6	Aa_trans/
Nvec-vc1.1-XM-001634945.3	1928.77	0.392732	0.11327	3.46723	0.000525859	0.00405167	FZD5	Fz/Frizzled/
Nvec-vc1.1-XM-001634892.3	108.289	-0.893677	0.214028	-4.17552	2.97308e-05	0.000364002	CAP2
Nvec-vc1.1-XM-032384437.2	439.098	0.0133591	0.131419	0.101653	0.919032	0.960794	MCRS1	MCRS_N/FHA/
Nvec-NVE19743	1518.76	-0.540599	0.110745	-4.88145	1.05307e-06	1.95529e-05		HLH/
Nvec-vc1.1-XM-032384381.2	35.4118	-0.391179	0.354694	-1.10286	0.270086	0.468074		Laminin_G_3/
Nvec-vc1.1-XM-001634947.3	17.5318	-0.13636	0.471985	-0.288907	0.772653	0.877572	TAMM41	Tam41_Mmp37/
Nvec-vc1.1-XM-001634894.3	186.187	-0.526562	0.202622	-2.59874	0.00935654	0.0396562	TEX49
Nvec-vc1.1-XM-032384382.2	1018.35	0.192551	0.117758	1.63514	0.10202	0.239308	ERLEC1	PRKCSH/PRKCSH/
Nvec-vc1.1-XM-032384383.2	6.18921	1.3473	0.841158	1.60173	0.109216	0.251109	QRFPR	7tm_1/
Nvec-vc1.1-XM-001634950.3	513.434	0.268883	0.127577	2.10761	0.0350647	0.109593	NUMB	PID/
Nvec-vc1.1-XM-032384445.2	26.3394	-0.346979	0.388363	-0.893441	0.371621	0.573991	ACSF2	AMP-binding/AMP-binding_C/
Nvec-vc1.1-XM-032384420.2	389.285	-0.400816	0.136424	-2.93803	0.00330308	0.0177498	SP9	zf-C2H2/zf-C2H2/zf-C2H2_4/
Nvec-vc1.1-XM-032384450.2	1044.6	-0.351253	0.126993	-2.76593	0.005676	0.0271014	SP5	zf-C2H2/zf-C2H2/zf-C2H2/
Nvec-vc1.1-XM-032384449.2	767.613	-0.450334	0.115353	-3.90397	9.4627e-05	0.000969581	OLA1	MMR_HSR1/YchF-GTPase_C/
Nvec-vc1.1-XM-032384447.2	685.58	-0.169533	0.12422	-1.36478	0.172322	0.345113	SP3	zf-C2H2/zf-C2H2/zf-C2H2/
Nvec-vc1.1-XM-001634899.3	867.138	-0.128542	0.129731	-0.990837	0.321765	0.524427	TTC25	TPR_8/TPR_12/TPR_12/
Nvec-vc1.1-XM-048724202.1	69.2974	0.350534	0.265014	1.3227	0.185935	0.362899	PIF1	PIF1/PIF1/
Nvec-vc1.1-XM-032384430.2	1444.26	0.452037	0.114365	3.95258	7.73146e-05	0.000821342	SIPA1L2	Rap_GAP/PDZ/
Nvec-vc1.1-XM-048721373.1	471.975	0.226791	0.145333	1.56049	0.118644	0.266394	ZNF106	WD40/
Nvec-vc1.1-XM-001634956.3	97.2075	-0.742108	0.224006	-3.3129	0.00092335	0.00639783	GSC	Homeodomain/
Nvec-vc1.1-XM-032384470.2	1209.43	0.12748	0.112362	1.13455	0.256563	0.452629	LARP4	La/
Nvec-vc1.1-XM-048724127.1	16.2206	-0.699024	0.570818	-1.2246	0.220726	0.408853	ACAD11	APH/Acyl-CoA_dh_N/Acyl-CoA_dh_M/Acyl-CoA_dh_1/
Nvec-vc1.1-XM-048724131.1	6.0974	0.648824	0.875866	0.74078	0.458827	0.651472	TUBB4B	Tubulin/Tubulin_C/
Nvec-vc1.1-XM-032384378.2	138.277	-1.09994	0.261255	-4.21022	2.55126e-05	0.000316469	ABCB6	MTABC_N/ABC_membrane/ABC_tran/
Nvec-vc1.1-XM-032384376.2	286.404	-0.589899	0.156408	-3.77155	0.000162239	0.00154216
Nvec-vc1.1-XM-001634959.3	37.4033	-0.766875	0.342567	-2.23862	0.0251809	0.0848699		Ank_4/
Nvec-vc1.1-XM-048724132.1	972.353	0.317659	0.10864	2.92396	0.00345612	0.018391	EPB41L5	FERM_N/FERM_M/FERM_C/FA/
Nvec-vc1.1-XM-048722729.1	293.541	0.0415375	0.155023	0.267945	0.788742	0.886251	EAF1	EAF/
Nvec-vc1.1-XM-048724402.1	28.2105	0.387645	0.389401	0.995492	0.319497	0.522449		DUF1759/RVT_1/Peptidase_A17/Integrase_H2C2/DUF5641/
Nvec-vc1.1-XM-048722705.1	1474.27	-0.190062	0.110809	-1.71522	0.0863046	0.212894	DDX46	DEAD/Helicase_C/
Nvec-vc1.1-XM-048724403.1	373.427	0.651351	0.135135	4.82	1.43561e-06	2.5529e-05	GABBR2	ANF_receptor/7tm_3/
Nvec-vc1.1-XM-048724404.1	302.938	-0.202302	0.155782	-1.29862	0.194075	0.374467	PHYHD1	PhyH/PhyH/
Nvec-vc1.1-XM-001634910.3	160.987	-0.103754	0.190089	-0.545819	0.58519	0.752204	EIF2A
Nvec-vc1.1-XM-001634963.3	357.412	-0.504262	0.147044	-3.42931	0.000605107	0.00453415	ENKUR	Enkurin/
Nvec-vc1.1-XM-048722689.1	3206.89	0.0494696	0.0964438	0.512937	0.607995	0.767534	SF3B1	SF3b1/
Nvec-vc1.1-XM-032384468.2	223.51	0.0115816	0.164768	0.0702904	0.943963	0.973384	RPP25L	Alba/
Nvec-vc1.1-XM-001634913.3	2883.02	-0.473597	0.121056	-3.91222	9.14534e-05	0.00094363	SLC34A2	Na_Pi_cotrans/Na_Pi_cotrans/
Nvec-vc1.1-XM-001634965.3	130.247	-0.142905	0.196322	-0.727908	0.46667	0.658248		zf-C3HC4_3/
Nvec-vc1.1-XM-048724297.1	38.5523	0.918469	0.369528	2.48552	0.0129361	0.0508602	COL1A2	Collagen/Collagen/Collagen/Collagen/Collagen/Collagen/COLFI/
Nvec-vc1.1-XM-048724301.1	2619.41	-0.0636263	0.104378	-0.609576	0.542143	0.718433	BZW1	W2/
Nvec-vc1.1-XM-001634914.3	399.116	0.311195	0.150507	2.06764	0.0386737	0.118017	ACBD5	ACBP/
Nvec-vc1.1-XM-048723175.1	622.922	0.337087	0.124895	2.69897	0.00695541	0.0316378	UBR3	zf-UBR/RhoGAP/UBA_4/PRT6_C/
Nvec-vc1.1-XM-032384374.2	387.237	-0.0334412	0.139306	-0.240056	0.810287	0.898675	AGAP3	Ras/ArfGap/
Nvec-vc1.1-XM-001634917.3	10.2543	-1.49559	0.685566	-2.18154	0.0291438	0.0948317
Nvec-vc1.1-XM-032384411.2	325.819	-0.059023	0.138964	-0.424735	0.67103	0.813055	SLC39A10	Zip/Zip/
Nvec-vc1.1-XM-032384416.2	210.325	-0.0363608	0.163314	-0.222644	0.823813	0.90697	CCNT1	Cyclin_N/
Nvec-vc1.1-XM-048722758.1	163.5	0.334716	0.187097	1.789	0.073615	0.190326	PDE12	Exo_endo_phos/
Nvec-vc1.1-XM-048722748.1	332.294	-0.640716	0.138025	-4.64202	3.45023e-06	5.55205e-05	SHMT2	SHMT/
Nvec-vc1.1-XM-032384401.2	229.212	-0.198677	0.176224	-1.12741	0.259568	0.455854	DLGAP2	GKAP/
Nvec-vc1.1-XM-048724152.1	92.2363	-0.510638	0.220291	-2.31801	0.0204486	0.072527	POFUT2	O-FucT/
Nvec-vc1.1-XM-001634922.3	262.072	-0.0341631	0.154367	-0.221311	0.82485	0.907366	KLHDC3	Kelch_6/Kelch_1/Kelch_1/Kelch_1/Kelch_6/
Nvec-vc1.1-XM-048723266.1	1158.29	0.60327	0.110871	5.44121	5.292e-08	1.37182e-06	ATG9A	APG9/
Nvec-vc1.1-XM-001634923.3	923.479	-0.276529	0.135463	-2.04136	0.0412154	0.123722	RSPH1	MORN/MORN/MORN/MORN/MORN/MORN/MORN/
Nvec-vc1.1-XM-032384369.2	378.274	-0.186021	0.142282	-1.30741	0.191073	0.370618	SNAP23	SNAP-25/
Nvec-vc1.1-XM-048723817.1	63.1063	0.272159	0.31259	0.87066	0.38394	0.585469	ABCG2	ABC_tran/ABC2_membrane_7/ABC2_membrane/
Nvec-vc1.1-XM-032384391.2	2855.02	-0.480256	0.111368	-4.31234	1.61535e-05	0.000212931	RPL27	Ribosomal_L27e/
Nvec-vc1.1-XM-032384387.2	539.019	0.00918886	0.127729	0.0719405	0.942649	0.972764	CEP128
Nvec-vc1.1-XM-032384390.2	373.484	-0.216278	0.14864	-1.45505	0.145655	0.307429	GPR101	7tm_1/
Nvec-vc1.1-XM-032384415.2	416.513	-0.165817	0.154319	-1.07451	0.282595	0.481813	ZC3H15	zf-CCCH/DFRP_C/
Nvec-vc1.1-XM-001634984.3	126.057	0.0894573	0.204412	0.437634	0.661652	0.806268	TYW5	Cupin_8/
Nvec-vc1.1-XM-048724374.1	22.5178	-0.461774	0.441405	-1.04615	0.295493	0.495709	MFSD6	MFS_1_like/
Nvec-vc1.1-XM-001634931.3	92.6593	0.856444	0.23069	3.71254	0.000205192	0.0018719	MFSD6	MFS_1_like/
Nvec-vc1.1-XM-001634986.3	4759.03	0.542705	0.100287	5.4115	6.24984e-08	1.59209e-06	STAT5A	STAT_alpha/STAT_bind/SH2/
Nvec-vc1.1-XM-001634987.3	993.029	-0.162776	0.113549	-1.43353	0.151706	0.316301	PSMB3	Proteasome/
Nvec-vc1.1-XM-032384372.2	124.169	-0.173852	0.195857	-0.887645	0.374732	0.57715	TMEM50B	UPF0220/
Nvec-vc1.1-XM-032384422.2	32.2666	0.415162	0.365766	1.13505	0.256355	0.452424	CPPED1
Nvec-vc1.1-XM-001634989.3	52.5602	0.199579	0.279344	0.714456	0.474946	0.6662	NLE1	F-box-like/WD40/WD40/
Nvec-vc1.1-XM-001634933.3	172.856	0.140402	0.176863	0.793846	0.427285	0.623701	SLC7A6OS	Iwr1/
Nvec-vc1.1-XM-048723816.1	10.951	-1.24659	0.630801	-1.9762	0.0481316	0.138795
Nvec-vc1.1-XM-001634991.3	52.244	-0.798195	0.295149	-2.70438	0.00684325	0.031243		DegT_DnrJ_EryC1/
Nvec-vc1.1-XM-048724246.1	268.215	-0.0932984	0.157894	-0.590893	0.554592	0.727856	PRIM1	DNA_primase_S/
Nvec-vc1.1-XM-048723804.1	1582.14	0.699176	0.134773	5.18781	2.1278e-07	4.73976e-06	SYNE2	CH/CH/Spectrin/Spectrin/Spectrin/Spectrin/Spectrin/Spectrin/Spectrin/Spectrin/Spectrin/Spectrin/Spectrin/
Nvec-vc1.1-XM-032377763.1	8.15252	-0.510588	0.695612	-0.734012	0.462941	0.654725		Integrase_H2C2/rve/
Nvec-vc1.1-XM-032377759.2	20.6497	-0.847349	0.442381	-1.91543	0.0554377	0.154625	DMRTA2	DM/DMA/
Nvec-vc1.1-XM-032377755.2	1608.1	0.470577	0.103297	4.55559	5.22376e-06	8.04547e-05	PSME4	BLM10_mid/DUF3437/
Nvec-vc1.1-XM-032377770.2	8.18908	0.487309	0.741351	0.657326	0.510971	0.695208
Nvec-vc1.1-XM-001629422.3	995.559	-0.315656	0.129913	-2.42975	0.0151093	0.0574115		Ephrin_rec_like/
Nvec-vc1.1-XM-001629423.3	221.19	-0.227779	0.169482	-1.34398	0.178956	0.35436	NT5C3A	UMPH-1/
Nvec-vc1.1-XM-032377745.2	71.5834	-0.589278	0.247853	-2.37753	0.0174292	0.0640615	GTDC1	DUF3524/Glycos_transf_1/
Nvec-vc1.1-XM-048724305.1	1535.47	0.0433277	0.154899	0.279716	0.779696	0.881062	TRRAP	FAT/PI3_PI4_kinase/FATC/
Nvec-vc1.1-XM-032377744.2	279.949	-0.0910978	0.15205	-0.599133	0.549085	0.723724	CEP70
Nvec-vc1.1-XM-001629402.3	724.038	-0.316172	0.124046	-2.54882	0.0108088	0.0442696	ATIC	MGS/AICARFT_IMPCHas/
Nvec-NVE4021	9701.48	-0.392956	0.123179	-3.19013	0.0014221	0.00909207
Nvec-vc1.1-XM-001629426.3	175.438	-0.288114	0.170726	-1.68758	0.0914923	0.221604	NEK2	Pkinase/
Nvec-vc1.1-XM-048721264.1	1651.74	-0.103015	0.112741	-0.913733	0.360857	0.562846	SART1	SART-1/
Nvec-vc1.1-XM-001629406.3	99.2202	-0.290363	0.225419	-1.2881	0.19771	0.378702	SNX10	PX/
Nvec-vc1.1-XM-001629429.3	898.797	0.00236418	0.115639	0.0204444	0.983689	0.992179	CDV3	CDV3/
Nvec-v1g230123	28.0168	0.45743	0.380171	1.20322	0.228891	0.419531	HINT3	DcpS_C/
Nvec-vc1.1-XM-048721266.1	207.001	-0.621367	0.215503	-2.88332	0.00393502	0.0203207	GPD1	NAD_Gly3P_dh_N/NAD_Gly3P_dh_C/
Nvec-vc1.1-XM-001629409.3	90.6555	0.467935	0.249656	1.87432	0.0608859	0.165954	GABRB1	Neur_chan_LBD/Neur_chan_memb/
Nvec-vc1.1-XM-032377772.2	197.677	-0.450724	0.208743	-2.15923	0.0308322	0.0988189	PHGDH	2-Hacid_dh/2-Hacid_dh_C/
Nvec-vc1.1-XM-001629410.3	439.498	-0.0960606	0.142994	-0.67178	0.501724	0.687134	NOM1	MIF4G/MA3/
Nvec-vc1.1-XM-032377762.2	6.93913	-0.240234	0.843768	-0.284716	0.775862	0.87931	BACE2	Asp/
Nvec-vc1.1-XM-048723843.1	9.00799	-0.745431	0.661177	-1.12743	0.259561	0.455854	RAPGEF4	cNMP_binding/DEP/cNMP_binding/RasGEF_N/RasGEF/
Nvec-vc1.1-XM-048723847.1	10.397	0.667367	0.611042	1.09218	0.274755	0.47288		Aerolysin/
Nvec-vc1.1-XM-001629412.3	201.313	-8.30672e-05	0.164795	-0.000504063	0.999598	0.999666	CNPPD1	Cyclin/
Nvec-vc1.1-XM-032377730.2	224.043	1.1037	0.169145	6.52518	6.79177e-11	3.61018e-09	TLR2	I-set/TIR_2/
Nvec-vc1.1-XM-001629436.3	171.327	-0.111965	0.175989	-0.636206	0.524642	0.705142	MOB4	Mob1_phocein/
Nvec-vc1.1-XM-032377736.2	47.1773	-0.493661	0.294539	-1.67605	0.0937293	0.225759	ATPSCKMT
Nvec-vc1.1-XM-001629437.3	26.9202	-0.342472	0.386389	-0.886338	0.375436	0.577786	CHRNA9	Neur_chan_LBD/Neur_chan_memb/
Nvec-vc1.1-XM-032377731.2	25.8392	-0.151351	0.411054	-0.368202	0.712722	0.840068	CHRNA3	Neur_chan_LBD/Neur_chan_memb/
Nvec-vc1.1-XM-048724353.1	7.52293	1.92013	0.833167	2.30462	0.0211879	0.0744559	HMCN2	Ig_3/Ig_3/ig/Ig_3/TIR_2/
Nvec-vc1.1-XM-001629439.3	59.6736	-0.908903	0.29168	-3.1161	0.00183263	0.0111365	ELOVL5	ELO/
Nvec-vc1.1-XM-048724357.1	69.0288	-0.574519	0.251854	-2.28116	0.0225389	0.0780485	CUZD1	Zona_pellucida/
Nvec-vc1.1-XM-032377728.2	9.86948	-1.67284	0.658723	-2.53951	0.0111007	0.0453136	TLR6	I-set/ig/TIR_2/
Nvec-vc1.1-XM-001629441.3	86.0362	0.00396623	0.252483	0.0157089	0.987467	0.993916	COMMD7	COMM_domain/
Nvec-vc1.1-XM-001629415.3	339.053	-0.052448	0.156128	-0.335929	0.736924	0.854503	SRP14	SRP14/
Nvec-vc1.1-XM-032377751.2	56.2373	-0.494996	0.298201	-1.65994	0.096926	0.230984	MFSD6	MFS_1_like/
Nvec-vc1.1-XM-001629416.3	13.3594	-1.22288	0.566123	-2.16009	0.0307657	0.0987561	MFSD6	MFS_1_like/
Nvec-vc1.1-XM-032377753.2	19.1083	-0.216652	0.49282	-0.439617	0.660214	0.805217
Nvec-vc1.1-XM-048722955.1	183.745	-0.506789	0.189154	-2.67924	0.00737901	0.0331245	CTNNAL1	Vinculin/Vinculin/
Nvec-vc1.1-XM-032374023.2	198.186	-0.32391	0.187169	-1.73058	0.0835276	0.208387	FOLH1	PA/Peptidase_M28/TFR_dimer/
Nvec-vc1.1-XM-001626387.2	8371.14	-0.282617	0.0920576	-3.07	0.00214057	0.0125769	ATP5F1B	ATP-synt_ab_N/ATP-synt_ab/
Nvec-vc1.1-XM-032373990.2	182.042	-0.708489	0.17173	-4.1256	3.69768e-05	0.00044192	GALNT11	Glycos_transf_2/Ricin_B_lectin/
Nvec-vc1.1-XM-032373994.2	47.345	-0.485672	0.304123	-1.59696	0.110275	0.252635	MTX2	Tom37/GST_C_6/
Nvec-vc1.1-XM-001626385.3	744.777	-0.286793	0.127896	-2.2424	0.0249359	0.084326	GPD2	DAO/DAO_C/EF-hand_7/
Nvec-vc1.1-XM-032373993.2	85.1475	0.132837	0.229319	0.57927	0.562407	0.73373	TMEM163
Nvec-vc1.1-XM-048723853.1	9.74365	-0.052151	0.617067	-0.0845144	0.932647	0.968564
Nvec-vc1.1-XM-048723848.1	29.5635	0.0272676	0.3684	0.0740163	0.940997	0.972025	EML1	HELP/WD40/WD40/WD40/WD40/
Nvec-vc1.1-XM-032374007.2	450.325	0.337697	0.133661	2.52652	0.0115199	0.0466885	RGS7	DEP/RGS_DHEX/G-gamma/RGS/
Nvec-vc1.1-XM-001626400.2	87.5133	0.178684	0.276846	0.645426	0.518651	0.701122
Nvec-vc1.1-XM-001626399.3	294.577	-0.569557	0.1435	-3.96904	7.21625e-05	0.00077613	NDUFA8	CHCH/
Nvec-vc1.1-XM-032374006.2	400.588	-0.37608	0.142871	-2.6323	0.00848101	0.0368252	MARS1	GST_N_5/tRNA-synt_1g/WHEP-TRS/
Nvec-vc1.1-XM-032374016.2	117.687	-0.612133	0.245243	-2.49603	0.0125594	0.049791	SUOX	Cyt-b5/Oxidored_molyb/Mo-co_dimer/
Nvec-vc1.1-XM-048723613.1	18.0936	-0.442201	0.489609	-0.903171	0.366435	0.568534	NPR1	HNOBA/Guanylate_cyc/
Nvec-vc1.1-XM-048724423.1	19.4175	-0.8353	0.449948	-1.85644	0.0633913	0.170729	NPR3	ANF_receptor/
Nvec-vc1.1-XM-001626383.3	273.617	-0.420797	0.168258	-2.5009	0.0123879	0.0493237	EFCAB1	EF-hand_5/EF-hand_7/
Nvec-vc1.1-XM-032374015.2	933.95	0.0537981	0.112385	0.478694	0.632156	0.786071	NMT2	NMT/NMT_C/
Nvec-vc1.1-XM-048722495.1	322.351	-0.198557	0.166768	-1.19061	0.233805	0.425742
Nvec-vc1.1-XM-001626380.3	29.2372	-0.929648	0.388653	-2.39198	0.016758	0.0620896	NTPCR	NTPase_1/
Nvec-vc1.1-XM-032374012.2	155.164	-0.143817	0.17887	-0.804032	0.421379	0.618705	LRRC57	LRR_1/LRR_8/
Nvec-vc1.1-XM-048722496.1	370.856	0.371731	0.138138	2.69102	0.00712348	0.0322231	VPS39	CNH/Vps39_1/Vps39_2/
Nvec-vc1.1-XM-048724247.1	22.2663	-1.0914	0.440649	-2.47679	0.0132568	0.051858	ACMSD	Amidohydro_2/
Nvec-vc1.1-XM-032373997.2	179.09	0.0697437	0.182198	0.38279	0.701875	0.83342	GPATCH8	G-patch/
Nvec-vc1.1-XM-001626377.3	173.34	-0.272945	0.177506	-1.53767	0.12413	0.275089	FAIM	FAIM1/
Nvec-vc1.1-XM-032374003.2	106.403	-1.44094	0.229821	-6.26986	3.61367e-10	1.59304e-08	SPARC	Kazal_2/SPARC_Ca_bdg/
Nvec-vc1.1-XM-001626376.2	199.414	-0.520169	0.163993	-3.1719	0.00151443	0.00954966	SLC25A27	Mito_carr/Mito_carr/Mito_carr/
Nvec-v1g215465	31.8411	0.0514516	0.400602	0.128436	0.897804	0.949489	CNR1
Nvec-vc1.1-XM-001626390.3	272.886	0.00127387	0.147494	0.00863678	0.993109	0.9969	DHDH	GFO_IDH_MocA/
Nvec-vc1.1-XM-048720475.1	265.891	0.40957	0.152441	2.68675	0.0072151	0.0325575	BIN1	BAR/SH3_9/
Nvec-vc1.1-XM-001625995.3	318.833	-0.0752156	0.141197	-0.532699	0.594242	0.75833	SNX4	PX/
Nvec-vc1.1-XM-001626010.3	5100.8	-0.384099	0.108747	-3.53206	0.000412341	0.0033231	RPS13	Ribosomal_S13_N/Ribosomal_S15/
Nvec-vc1.1-XM-048724424.1	10.7979	-0.468131	0.588935	-0.794876	0.426686	0.623376	WRN	DNA_pol_A_exo1/DNA_pol_A_exo1/
Nvec-vc1.1-XM-032373619.2	10.0658	0.239883	0.729986	0.328613	0.742448	0.858407
Nvec-vc1.1-XM-032373618.2	45.9202	-0.390056	0.390676	-0.998414	0.318079	0.520608	NKX2_2	Homeodomain/
Nvec-vc1.1-XM-001625998.3	5.992	-1.16875	0.836683	-1.39689	0.162447	0.330963	NKX2_4	Homeodomain/
Nvec-vc1.1-XM-001626014.3	243.749	0.0316296	0.154259	0.205043	0.837539	0.915036	RSU1	LRR_4/LRR_8/
Nvec-vc1.1-XM-032373632.2	244.308	-0.0596656	0.153385	-0.388994	0.697281	0.830443	TTC13	TPR_16/TPR_8/
Nvec-vc1.1-XM-001626016.3	15.4356	-0.931956	0.518478	-1.79748	0.0722589	0.188009	PLA2G15	LCAT/LCAT/
Nvec-vc1.1-XM-032373621.2	295.167	0.284095	0.16454	1.7266	0.0842391	0.209623	NBEAL1	DUF4704/DUF4800/PH_BEACH/Beach/WD40/WD40/
Nvec-vc1.1-XM-032373613.2	369.111	0.420141	0.1442	2.9136	0.00357291	0.0188761	SYNJ1	Syja_N/Exo_endo_phos/DUF1866/
Nvec-vc1.1-XM-032373615.2	82.6297	-0.591765	0.243689	-2.42836	0.0151673	0.0575724	TSN	Translin/
Nvec-vc1.1-XM-001626019.3	915.051	0.0167983	0.113371	0.148171	0.882208	0.941795	PSMD3	PCI/Rpn3_C/
Nvec-vc1.1-XM-001626003.3	25.7134	0.325847	0.416389	0.782554	0.433889	0.629169	MFSD6	MFS_1_like/
Nvec-vc1.1-XM-032373614.2	9.97614	0.339051	0.626361	0.541303	0.588299	0.754211	HSPBAP1	Cupin_8/
Nvec-vc1.1-XM-048724126.1	2503.7	-0.435629	0.118294	-3.6826	0.000230863	0.00205764	EEF1B2	EF-1_beta_acid/EF1_GNE/
Nvec-vc1.1-XM-048724040.1	612.448	-0.202757	0.131472	-1.5422	0.123025	0.273133	MCM6	MCM_N/MCM_OB/MCM/MCM_lid/MCM6_C/
Nvec-vc1.1-XM-032373624.2	870.821	-0.139692	0.121995	-1.14506	0.252183	0.447745	NFE2L2	bZIP_Maf/
Nvec-NVE10576	104.627	-0.254763	0.211849	-1.20257	0.229144	0.419756		Coiled-coil_56/
Nvec-vc1.1-XM-001626023.3	209.929	0.74711	0.188039	3.97316	7.09256e-05	0.000765062	PYCR2	F420_oxidored/P5CR_dimer/
Nvec-vc1.1-XM-048724045.1	850.812	-0.160541	0.11212	-1.43186	0.152185	0.31703	NPFFR1	7tm_1/
Nvec-vc1.1-XM-001626025.3	224.393	0.204211	0.168974	1.20854	0.226841	0.416824	UBE2E1	UQ_con/
Nvec-vc1.1-XM-001626026.3	162.14	-0.127355	0.17955	-0.709298	0.47814	0.668515	UBE2E3	UQ_con/
Nvec-vc1.1-XM-048723636.1	1445.86	0.126925	0.108585	1.16891	0.242442	0.435756	CACNB2	Guanylate_kin/
Nvec-vc1.1-XM-001637789.3	905.427	0.0332842	0.117216	0.283956	0.776444	0.879545	PSMD7	JAB/MitMem_reg/
Nvec-vc1.1-XM-048722991.1	476.608	0.314151	0.131833	2.38295	0.0171746	0.063394	SLC4A2	Band_3_cyto/HCO3_cotransp/HCO3_cotransp/
Nvec-vc1.1-XM-001637858.3	116.665	-0.142653	0.230048	-0.620099	0.535193	0.713024	PDE12	Exo_endo_phos/
Nvec-vc1.1-XM-032362369.2	592.014	-0.316248	0.128887	-2.45368	0.0141401	0.0545595	LZTFL1	Leu_zip/
Nvec-vc1.1-XM-048723321.1	283.876	-0.388597	0.15586	-2.49324	0.0126583	0.0500755	SYT1	C2/C2/
Nvec-vc1.1-XM-001637859.3	555.288	0.140393	0.132017	1.06344	0.287581	0.487154	PAK4	PBD/Pkinase/
Nvec-vc1.1-XM-032362389.2	114.349	0.0246502	0.205404	0.120008	0.904477	0.953166	SMIM15	UPF0542/
Nvec-vc1.1-XM-001637860.3	11.9274	0.0413341	0.595824	0.0693729	0.944693	0.973725	CALM3	EF-hand_7/
Nvec-vc1.1-XM-001637863.2	52.2694	-0.452068	0.29668	-1.52376	0.12757	0.280098	INO80C	YL1_C/
Nvec-vc1.1-XM-032362432.2	148.301	0.137047	0.191755	0.7147	0.474795	0.666052	CCDC148
Nvec-vc1.1-XM-001637864.3	84.0933	-0.00362151	0.250621	-0.0144502	0.988471	0.99421	DONSON
Nvec-vc1.1-XM-032362434.2	14.5125	-0.201453	0.54776	-0.367776	0.713041	0.840174	FKRP	LicD/
Nvec-vc1.1-XM-001637865.3	4126.52	0.310364	0.116814	2.65691	0.007886	0.0348336	CTSL	Inhibitor_I29/Peptidase_C1/
Nvec-vc1.1-XM-001637795.3	299.526	-0.306724	0.164119	-1.86891	0.0616347	0.167223	TNS3	Y_phosphatase/PTEN_C2/SH2/PTB/
Nvec-vc1.1-XM-032362435.2	42.0499	-0.217607	0.341499	-0.637212	0.523987	0.704583
Nvec-vc1.1-XM-001637797.3	188.595	-0.333862	0.183078	-1.82361	0.0682108	0.180246	FYN	zf-met/
Nvec-vc1.1-XM-001637798.3	313.698	-0.0822466	0.140169	-0.586768	0.557359	0.730251	POMGNT1	ILEI/GNT-I/
Nvec-vc1.1-XM-032362474.2	85.4218	-0.15275	0.234811	-0.650523	0.515354	0.698419	HNRNPA3	RRM_1/RRM_1/RRM_1/RRM_1/
Nvec-vc1.1-XM-048721983.1	605.548	0.330727	0.129697	2.54999	0.0107725	0.0441577	DDHD1	DDHD/
Nvec-vc1.1-XM-048722002.1	14.5006	-0.319615	0.531801	-0.601004	0.547837	0.722921	FGF14	FGF/
Nvec-vc1.1-XM-048721989.1	385.655	-0.32241	0.153033	-2.10681	0.0351343	0.109717	FLACC1
Nvec-vc1.1-XM-032362403.2	710.059	0.442062	0.156682	2.8214	0.00478146	0.0236839	MGAT5	Glyco_transf_18/
Nvec-vc1.1-XM-001637868.3	228.34	-0.37895	0.17052	-2.22231	0.026262	0.0877427	VPS25	ESCRT-II/
Nvec-vc1.1-XM-032362462.2	214.561	-0.35273	0.167885	-2.10102	0.0356393	0.110848	DLEC1
Nvec-vc1.1-XM-032362464.2	1205.82	0.109961	0.123088	0.893354	0.371668	0.573991	KANSL1	PEHE/
Nvec-vc1.1-XM-032362465.2	725.679	0.0517401	0.138967	0.37232	0.709655	0.838102	EPAS1	PAS/PAS_11/HIF-1a_CTAD/
Nvec-vc1.1-XM-001637805.3	2013.49	0.180802	0.106079	1.70442	0.0883034	0.216264	TMBIM6	Bax1-I/
Nvec-vc1.1-XM-001637872.3	194.082	0.524681	0.202786	2.58736	0.00967133	0.0406395	MGAT5B	Glyco_transf_18/
Nvec-vc1.1-XM-001637806.3	345.539	-0.214854	0.143755	-1.49459	0.135022	0.291505	TTC19	TPR_12/TPR_10/
Nvec-vc1.1-XM-001637873.3	135.361	-0.11785	0.188126	-0.626444	0.531023	0.710393	DIPK2A	PIP49_C/
Nvec-vc1.1-XM-048722294.1	68.2812	-0.327897	0.265004	-1.23733	0.215965	0.403025	GTPBP10	GTP1_OBG/MMR_HSR1/
Nvec-vc1.1-XM-048722289.1	406.208	-0.0748164	0.140126	-0.533923	0.593395	0.758088	DHX35	Helicase_C/HA2/OB_NTP_bind/
Nvec-vc1.1-XM-032362364.2	1233.85	0.459245	0.108186	4.24494	2.18649e-05	0.000277773	PDCD6IP	BRO1/ALIX_LYPXL_bnd/
Nvec-vc1.1-XM-001637875.3	447.973	-0.564099	0.200019	-2.82023	0.00479897	0.0237274
Nvec-vc1.1-XM-001637876.3	558.506	-0.228516	0.134394	-1.70033	0.0890681	0.217775	MIPOL1
Nvec-vc1.1-XM-032362359.2	1009.36	0.439536	0.125053	3.5148	0.000440089	0.00350062	SVIL	Gelsolin/VHP/
Nvec-vc1.1-XM-001637877.3	363.97	-0.0927621	0.154941	-0.598694	0.549377	0.72404	TSPAN31	Tetraspanin/
Nvec-vc1.1-XM-032362349.2	408.11	0.458141	0.142293	3.21969	0.00128328	0.00836061	CAPN7	MIT/Peptidase_C2/
Nvec-vc1.1-XM-032362351.2	818.062	1.43016	0.119138	12.0043	3.37339e-33	2.48349e-30		MFS_1/MFS_1/
Nvec-vc1.1-XM-032362350.2	16.6071	0.949475	0.497773	1.90744	0.0564631	0.156861	CNBD2	cNMP_binding/
Nvec-vc1.1-XM-001637878.3	103.94	-0.140146	0.241016	-0.581483	0.560915	0.732693	FNTB	Prenyltrans/Prenyltrans/Prenyltrans/Prenyltrans/Prenyltrans/
Nvec-vc1.1-XM-032362347.2	234.516	-0.251124	0.182553	-1.37562	0.168938	0.340141	TMEM245
Nvec-vc1.1-XM-048723720.1	255.143	-0.830667	0.177417	-4.68199	2.84101e-06	4.67386e-05
Nvec-vc1.1-XM-048723718.1	275.869	0.531552	0.147689	3.59913	0.000319286	0.00269991	M6PR	ATG27/
Nvec-vc1.1-XM-032362436.2	37.8818	0.239901	0.330442	0.725999	0.46784	0.659373	FMN2	FH2/
Nvec-vc1.1-XM-001637813.3	1285.57	-0.67359	0.15154	-4.44496	8.79065e-06	0.00012727		Usp/
Nvec-vc1.1-XM-048723296.1	265.183	0.553799	0.174289	3.17749	0.00148558	0.00939593	TRIM33	zf-RING_UBOX/zf-B_box/
Nvec-vc1.1-XM-048723293.1	184.735	0.00876183	0.171271	0.0511577	0.9592	0.980033	TTLL1	TTL/
Nvec-vc1.1-XM-001637816.3	189.833	-0.181203	0.182118	-0.994975	0.319748	0.522585	PGAP1	PGAP1/
Nvec-vc1.1-XM-032362448.2	1142.82	0.309791	0.114556	2.70428	0.00684528	0.031243	ADCY5	AC_N/Guanylate_cyc/DUF1053/Guanylate_cyc/
Nvec-vc1.1-XM-032362449.2	66.5805	-0.0184151	0.265382	-0.0693909	0.944678	0.973725
Nvec-vc1.1-XM-001637882.3	3779.96	-0.423786	0.104324	-4.06222	4.86077e-05	0.000558268	NACA	NAC/HYPK_UBA/
Nvec-vc1.1-XM-001637817.3	383.531	0.00456467	0.13609	0.0335416	0.973243	0.987937	DGLUCY	DUF1445/
Nvec-vc1.1-XM-048723525.1	80.1034	-0.0688901	0.282458	-0.243895	0.807312	0.896933	SVEP1	HYR/HYR/Ephrin_rec_like/Ephrin_rec_like/
Nvec-vc1.1-XM-048723524.1	177.527	-0.2938	0.201586	-1.45744	0.144995	0.306519	NFX1	zf-NF-X1/zf-NF-X1/zf-NF-X1/zf-NF-X1/zf-NF-X1/zf-NF-X1/zf-NF-X1/R3H/
Nvec-vc1.1-XM-048721080.1	1928.22	-0.152161	0.139379	-1.0917	0.274964	0.473047	DNAH7	DHC_N2/AAA_6/Dynein_AAA_lid/AAA_7/AAA_lid_1/AAA_8/MT/AAA_9/Dynein_heavy/AAA_lid_11/Dynein_C/
Nvec-vc1.1-XM-048721094.1	37.8559	-0.0594485	0.374637	-0.158683	0.873919	0.936369	PTGS2	An_peroxidase/
Nvec-vc1.1-XM-048721085.1	306.361	0.273191	0.162635	1.67978	0.0930007	0.224372
Nvec-vc1.1-XM-032362375.2	174.71	-0.580879	0.187674	-3.09515	0.00196716	0.0117455	TMEM26	Tmem26/Tmem26/
Nvec-vc1.1-XM-032362379.2	21.9864	0.652034	0.43772	1.48961	0.136326	0.293417	NKX2_2	Homeodomain/
Nvec-vc1.1-XM-001637824.3	74.0861	0.0956465	0.269816	0.354487	0.722974	0.845804	SH3BP5L	SH3BP5/
Nvec-vc1.1-XM-032362377.2	35.5228	0.218012	0.376239	0.57945	0.562285	0.733637
Nvec-vc1.1-XM-032362373.2	165.78	-0.112242	0.181037	-0.619999	0.535259	0.713024	CASR	ANF_receptor/NCD3G/7tm_3/
Nvec-vc1.1-XM-001637826.3	832.241	0.552513	0.11317	4.88216	1.04929e-06	1.95073e-05	FBXL2	F-box-like/LRR_6/LRR_6/
Nvec-vc1.1-XM-001637885.3	17.928	-0.153513	0.523555	-0.293213	0.76936	0.875564	MEP1B	Astacin/
Nvec-vc1.1-XM-048724273.1	2064.33	0.492239	0.140053	3.51466	0.000440312	0.00350062	POMGNT1	GNT-I/
Nvec-vc1.1-XM-048724271.1	354.313	0.298305	0.16249	1.83583	0.0663824	0.176588		HEAT/HEAT/
Nvec-vc1.1-XM-048720419.1	7.34441	-0.124839	0.783726	-0.15929	0.873441	0.936265
Nvec-vc1.1-XM-048724265.1	125.182	0.502578	0.233625	2.15122	0.0314587	0.100433	ARMC4	Arm/
Nvec-vc1.1-XM-048723533.1	1184.94	0.555752	0.143371	3.87633	0.000106044	0.00107091	MGAT5	Glyco_transf_18/
Nvec-vc1.1-XM-032362354.2	854.234	0.587166	0.125302	4.68602	2.78576e-06	4.59322e-05	ANKRD50	DUF4559/NACHT/Ank_2/Ank_2/Ank/Ank_2/
Nvec-vc1.1-XM-048720537.1	41.1477	-0.81295	0.32208	-2.52407	0.0116006	0.0469639	BTBD9	BTB/BACK/TLD/
Nvec-vc1.1-XM-001637833.3	1000.69	-0.61076	0.124878	-4.89085	1.00402e-06	1.88082e-05	SSB	La/RRM_1/RRM_3/
Nvec-vc1.1-XM-032362353.2	82.1602	0.239544	0.24116	0.993303	0.320562	0.522929	ADGRB1	HRM/GAIN/GPS/
Nvec-vc1.1-XM-032362341.2	7.17226	0.309988	0.837091	0.370316	0.711147	0.839152
Nvec-vc1.1-XM-032362343.2	110.044	-0.224511	0.207298	-1.08303	0.278794	0.477599	LRRC46	LRR_9/
Nvec-vc1.1-XM-032362345.2	99.6079	0.873079	0.264686	3.29855	0.000971855	0.00666493	AGRN	Laminin_G_3/ShK/Kazal_2/Laminin_G_3/ShK/
Nvec-vc1.1-XM-032362346.2	13.1842	-0.498387	0.545157	-0.914208	0.360608	0.562544	HLX	Homeodomain/
Nvec-vc1.1-XM-032362421.2	1145.63	0.255239	0.113823	2.24243	0.0249336	0.084326	PARD3	Par3_HAL_N_term/PDZ/PDZ/PDZ/
Nvec-vc1.1-XM-001637837.3	1071.98	-0.322716	0.111977	-2.88198	0.00395188	0.0203809	GARS1	WHEP-TRS/tRNA-synt_2b/HGTP_anticodon/
Nvec-vc1.1-XM-032362411.2	124.404	0.619004	0.231783	2.67062	0.00757119	0.0337919	KCNH8	PAS_9/Ion_trans/cNMP_binding/
Nvec-vc1.1-XM-032362413.2	886.608	-0.02882	0.117356	-0.245577	0.80601	0.896276	DBF4B	zf-DBF/
Nvec-vc1.1-XM-048724005.1	19.0126	-0.267227	0.476515	-0.560793	0.574938	0.744145
Nvec-vc1.1-XM-048724003.1	264.59	0.0366327	0.151132	0.242389	0.808479	0.897673	FBXL7	F-box-like/LRR_6/LRR_6/LRR_6/
Nvec-vc1.1-XM-001637839.3	103.573	-0.28138	0.215095	-1.30817	0.190817	0.370265	TRNT1	PolyA_pol/PolyA_pol_RNAbd/
Nvec-vc1.1-XM-001637840.3	263.543	0.470334	0.150497	3.12521	0.0017768	0.0108555	RALA	Ras/
Nvec-NVE11329	16.983	0.327768	0.476418	0.687983	0.491463	0.678933
Nvec-vc1.1-XM-048723858.1	571.859	-0.0869757	0.129413	-0.67208	0.501533	0.687064	WDR24	eIF2A/WD40/Zn_ribbon_17/
Nvec-vc1.1-XM-032362459.2	334.754	-0.330718	0.14306	-2.31174	0.0207919	0.0733791	MOCS1	Radical_SAM/Fer4_12/Mob_synth_C/MoaC/
Nvec-vc1.1-XM-001637841.3	1299.46	-0.235424	0.117508	-2.00347	0.0451267	0.13236	CRNKL1	HAT/HAT/HAT/
Nvec-vc1.1-XM-048724392.1	38.3607	-0.292615	0.332525	-0.87998	0.37887	0.58085	FBXL4
Nvec-vc1.1-XM-032362483.2	668.439	0.542955	0.117448	4.62293	3.78355e-06	6.01609e-05	GALNT1	Glycos_transf_2/Ricin_B_lectin/
Nvec-vc1.1-XM-001637843.3	614.155	0.546786	0.172435	3.17097	0.00151931	0.00957223	GALNT6	Glycos_transf_2/Ricin_B_lectin/
Nvec-vc1.1-XM-032362486.2	333.419	-0.38566	0.145522	-2.65018	0.00804479	0.0354224	FTCD	FTCD_N/FTCD/FTCD_C/
Nvec-vc1.1-XM-048724390.1	807.587	0.191347	0.149948	1.27609	0.201923	0.384124	ITGB1	PSI_integrin/Integrin_beta/I-EGF_1/Integrin_B_tail/Integrin_b_cyt/
Nvec-vc1.1-XM-001637845.3	87.1035	0.126389	0.240173	0.526244	0.598719	0.762103
Nvec-vc1.1-XM-048723894.1	9.51413	0.69446	0.661856	1.04926	0.294058	0.494474	SLC22A15	Sugar_tr/
Nvec-vc1.1-XM-032362392.2	4408.51	-0.381994	0.124343	-3.07209	0.00212564	0.0125	CNTNAP2	Laminin_G_2/Laminin_G_2/Laminin_G_2/Laminin_G_2/
Nvec-vc1.1-XM-048723891.1	1101.81	0.431118	0.113739	3.79042	0.000150393	0.0014511	PIKFYVE	FYVE/DEP/Cpn60_TCP1/PIP5K/
Nvec-NVE11348	18.7346	-2.86722	0.578715	-4.95445	7.25348e-07	1.4127e-05
Nvec-v1g162063	21.7146	-0.305119	0.437365	-0.69763	0.485409	0.673752	DYNLRB2	Robl_LC7/
Nvec-vc1.1-XM-048723655.1	1214	0.161419	0.121386	1.32981	0.183583	0.359789	MYO1D	Myosin_head/Myosin_TH1/
Nvec-vc1.1-XM-048723832.1	12.9418	-0.867594	0.603198	-1.43832	0.150342	0.314393		RA/RA/PDZ_6/
Nvec-vc1.1-XM-001637913.3	248.908	-0.0391329	0.153859	-0.254342	0.799231	0.892859	CWC25	Cir_N/CWC25/
Nvec-vc1.1-XM-032362457.2	133.097	-0.116329	0.192939	-0.602934	0.546553	0.721873	INVS	Ank_2/Ank_4/Ank_2/Ank_5/Ank_2/Ank_2/IQ/
Nvec-vc1.1-XM-032362424.2	7.96235	1.26321	0.738116	1.7114	0.0870077	0.214124
Nvec-vc1.1-XM-001637915.3	135.963	0.0029266	0.190968	0.015325	0.987773	0.993916	METTL6	Methyltransf_23/
Nvec-vc1.1-XM-001637850.3	1645.03	-0.242118	0.118782	-2.03834	0.0415162	0.124348	SUMO1	Rad60-SLD/
Nvec-vc1.1-XM-032362473.2	331.284	-0.124914	0.15432	-0.80945	0.418256	0.616149	MSL1	PEHE/
Nvec-vc1.1-XM-048723918.1	66.2953	0.837099	0.306954	2.72712	0.00638901	0.0296073	QRFPR	7tm_1/
Nvec-vc1.1-XM-032362439.2	152.706	-1.45115	0.251952	-5.75961	8.43084e-09	2.65247e-07	CUZD1	WAP/WAP/WAP/WAP/I-set/WAP/WAP/I-set/Zona_pellucida/
Nvec-vc1.1-XM-032362382.2	15.8711	0.346606	0.502264	0.690088	0.490139	0.677888	COL6A5	WAP/WAP/WAP/WAP/WAP/VWA/VWA/WAP/WAP/WAP/WAP/VWA/VWA/VWA/VWA/
Nvec-vc1.1-XM-001637852.3	16.5076	-0.897055	0.507406	-1.76792	0.0770735	0.196883	LCT	Glyco_hydro_1/
Nvec-vc1.1-XM-001637917.3	191.158	0.122112	0.179254	0.681221	0.495732	0.682271		IQ/IQ/
Nvec-vc1.1-XM-001637919.3	491.258	-0.357403	0.137406	-2.60108	0.00929309	0.0394441	NIFK	RRM_1/
Nvec-vc1.1-XM-001637853.3	103.155	-0.0786168	0.217082	-0.362152	0.717238	0.842452	MDH1B	Ldh_1_N/Ldh_1_C/
Nvec-vc1.1-XM-001637920.3	7.97848	-1.28829	0.786789	-1.6374	0.101547	0.238581	MOGAT3	DAGAT/
Nvec-vc1.1-XM-001637922.3	87.4623	-0.195593	0.251813	-0.776738	0.437313	0.632329	ATXN7L3	Sgf11/SCA7/
Nvec-vc1.1-XM-001637854.3	85.4887	-0.734614	0.237019	-3.0994	0.00193916	0.0116302	CFAP410	LRR_9/
Nvec-vc1.1-XM-001637923.3	45.1777	-0.644791	0.335683	-1.92083	0.0547529	0.153121	SYT10	C2/C2/
Nvec-vc1.1-XM-048723871.1	161.923	-0.497384	0.178452	-2.78721	0.00531636	0.0257748	ARMC8
Nvec-vc1.1-XM-032362450.2	156	1.22739	0.197911	6.20174	5.58424e-10	2.32924e-08	TLR4	LRR_8/TIR_2/
Nvec-vc1.1-XM-048723791.1	110.644	-0.457704	0.208524	-2.19496	0.0281662	0.0924061	BANP	BEN/
Nvec-vc1.1-XM-032369554.2	279.14	-0.045794	0.147147	-0.311212	0.75564	0.865772	TGFBR1	TGF_beta_GS/Pkinase_Tyr/
Nvec-vc1.1-XM-001622486.3	16.8271	-0.908789	0.526945	-1.72464	0.0845928	0.21016	ASH1L	SET/
Nvec-vc1.1-XM-032369558.2	20.6317	-0.00154337	0.499202	-0.00309167	0.997533	0.999261	HS3ST6	Sulfotransfer_1/
Nvec-vc1.1-XM-048723837.1	46.5016	0.762351	0.306339	2.48859	0.0128252	0.0505999	SDK2	Pentaxin/Laminin_G_3/Fibrinogen_C/Laminin_G_3/TLD/F5_F8_type_C/MAM/Laminin_G_3/Laminin_G_3/fn3/fn3/fn3/fn3/fn3/fn3/fn3/fn3/fn3/Ion_trans_2/
Nvec-vc1.1-XM-032369560.2	221.278	0.673456	0.169246	3.97914	6.91637e-05	0.00074935
Nvec-vc1.1-XM-001634527.3	292.922	0.244532	0.160989	1.51894	0.128778	0.281742	PARN	CAF1/RNA_bind/
Nvec-vc1.1-XM-001634481.3	3426.01	-0.669644	0.114246	-5.8614	4.58981e-09	1.52897e-07	RPL5	Ribosomal_L5e/Ribosomal_L18_c/
Nvec-vc1.1-XM-032383871.2	561.409	-0.470458	0.156768	-3.00098	0.00269109	0.015089	ITGA8	VCBS/Integrin_alpha2/
Nvec-vc1.1-XM-032383879.2	602.941	0.0759039	0.120689	0.628923	0.529399	0.709205	VPS41	Clathrin/
Nvec-vc1.1-XM-001634525.3	53.837	-0.145448	0.291627	-0.498749	0.617957	0.775223	PIGZ	Glyco_transf_22/
Nvec-vc1.1-XM-032383880.2	271.528	-0.314891	0.153651	-2.04939	0.0404236	0.122017	TMX1	Thioredoxin/
Nvec-vc1.1-XM-032383881.2	264.483	-0.617236	0.168345	-3.6665	0.000245897	0.00217192
Nvec-vc1.1-XM-032383950.2	347.507	-0.441492	0.148185	-2.97932	0.00288887	0.0159131	CLASRP	DRY_EERY/
Nvec-vc1.1-XM-001634477.3	195.531	-0.468527	0.180269	-2.59904	0.00934844	0.0396333	INSIG2	INSIG/
Nvec-vc1.1-XM-048723896.1	285.867	-0.0849742	0.155503	-0.546448	0.584758	0.751898	SLC25A12	EF-hand_5/Mito_carr/Mito_carr/Mito_carr/
Nvec-vc1.1-XM-032383949.2	7.57981	-1.44926	0.741806	-1.95369	0.0507379	0.14478		N-glycanase_N/N-glycanase_C/
Nvec-vc1.1-XM-032383954.2	13.2502	-0.453649	0.546559	-0.830008	0.406534	0.605122	PCTP	START/
Nvec-vc1.1-XM-001634474.3	22.3005	-0.601838	0.422897	-1.42313	0.154698	0.32023	SDHAF3	Complex1_LYR_2/
Nvec-vc1.1-XM-048723444.1	1158.27	0.495252	0.139321	3.55475	0.000378345	0.00309742	DGKB	DAG_kinase_N/C1_1/C1_1/DAGK_cat/DAGK_acc/
Nvec-vc1.1-XM-048723835.1	981.404	-0.408332	0.123941	-3.29456	0.000985751	0.00674765	ALOX5	PLAT/Lipoxygenase/
Nvec-vc1.1-XM-032383905.2	190.986	-1.56634	0.497859	-3.14615	0.00165436	0.0102219	HEY2	HLH/
Nvec-vc1.1-XM-001634472.3	10.0687	0.596818	0.659932	0.904363	0.365803	0.567839		GFP/
Nvec-vc1.1-XM-001634519.3	542.042	0.0889494	0.133951	0.664042	0.506663	0.691434	ZNF622	zf-met/zf-C2H2_2/
Nvec-vc1.1-XM-032383903.1	17.0338	0.0890411	0.501863	0.177421	0.859178	0.927186	TACO1	Transcrip_reg/
Nvec-vc1.1-XM-032383902.2	416.643	0.00112507	0.129709	0.00867382	0.993079	0.9969	UBXN4	UBX/
Nvec-vc1.1-XM-001634471.3	244.883	0.00927085	0.154985	0.0598179	0.952301	0.976508	DNAJC9	DnaJ/
Nvec-vc1.1-XM-048723548.1	700.354	0.195191	0.120681	1.61741	0.105789	0.24553	CMTR1	G-patch/FtsJ/
Nvec-vc1.1-XM-001634517.3	291.734	-0.1482	0.153325	-0.966577	0.333755	0.537249	PDP2	PP2C/
Nvec-vc1.1-XM-001634516.3	811.297	0.285576	0.115439	2.47382	0.0133677	0.0522223	MEIOC	MEIOC/
Nvec-vc1.1-XM-048720504.1	2045.19	1.68629	0.142425	11.8398	2.42967e-32	1.70355e-29	COL15A1	fn3/fn3/Collagen/Collagen/Collagen/Endostatin/
Nvec-vc1.1-XM-048720516.1	11.9772	0.547333	0.568498	0.96277	0.335663	0.539533		zf-CCHC/gag-asp_proteas/RVT_1/
Nvec-vc1.1-XM-032383895.2	7.75792	-0.03641	0.739946	-0.0492064	0.960755	0.980846	WRN	Helicase_C/
Nvec-vc1.1-XM-032383919.2	368.699	-0.251679	0.154262	-1.6315	0.102785	0.240719	LCMT2	LCM/Kelch_4/Kelch_4/
Nvec-vc1.1-XM-032383921.2	11.9579	-0.380634	0.583061	-0.652821	0.513872	0.697609
Nvec-NVE20644	303.112	-0.420623	0.151533	-2.77578	0.00550693	0.0264548		COX7a/
Nvec-vc1.1-XM-048723869.1	463.438	-0.0173187	0.135742	-0.127585	0.898477	0.949838	VPS50	Vps54_N/DUF2451/
Nvec-vc1.1-XM-032383963.2	297.435	-0.395375	0.153502	-2.5757	0.0100038	0.0416561	FAM207A	SLX9/
Nvec-vc1.1-XM-032383888.2	470.743	-0.201218	0.137037	-1.46834	0.142011	0.301802	WDR75	WD40/
Nvec-vc1.1-XM-048724225.1	1675.89	0.311848	0.131333	2.37449	0.0175732	0.0645256	TMEM87B	Lung_7-TM_R/
Nvec-vc1.1-XM-048724228.1	253.847	0.338926	0.157667	2.14963	0.0315843	0.100703	DNAJA3	DnaJ/
Nvec-vc1.1-XM-032383868.2	7.14881	0.0598678	0.733016	0.0816732	0.934907	0.969542	SMOC2	Kazal_2/Thyroglobulin_1/SPARC_Ca_bdg/Thyroglobulin_1/SPARC_Ca_bdg/
Nvec-vc1.1-XM-001634460.3	394.323	0.130899	0.14296	0.915633	0.35986	0.562004	TEF	bZIP_2/
Nvec-vc1.1-XM-032383867.2	44.5564	-0.347163	0.307824	-1.1278	0.259405	0.455839	MCM9	MCM_OB/MCM/MCM_lid/
Nvec-vc1.1-XM-032383929.2	214.821	0.761102	0.17924	4.24627	2.17362e-05	0.000276616	CYP20A1	p450/
Nvec-vc1.1-XM-001634508.3	496.157	0.12571	0.143464	0.876248	0.380895	0.582681	RAB18	Ras/
Nvec-vc1.1-XM-001634505.3	353.74	-1.45185	0.375394	-3.86753	0.000109943	0.00110574	FOXA2	Forkhead_N/Forkhead/HNF_C/
Nvec-vc1.1-XM-048724219.1	88.0707	0.124586	0.227088	0.548625	0.583263	0.750893	CROT	Carn_acyltransf/
Nvec-vc1.1-XM-001634504.3	140.763	-0.614733	0.189699	-3.24058	0.00119289	0.0078692	EXOSC4	RNase_PH/RNase_PH_C/
Nvec-vc1.1-XM-032383934.2	271.329	-0.047203	0.164945	-0.286175	0.774744	0.878772	AP4B1	Adaptin_N/B2-adapt-app_C/
Nvec-vc1.1-XM-048724223.1	367.429	0.297743	0.151642	1.96346	0.0495931	0.142036	BECN1	BH3/APG6_N/APG6/
Nvec-vc1.1-XM-048724216.1	50.055	-0.470209	0.289686	-1.62317	0.104553	0.24362	CCDC14	CCDC14/CCDC14/CCDC14/
Nvec-vc1.1-XM-032383933.2	10.0298	-1.1573	0.634555	-1.82379	0.0681832	0.180246	COA1	Coa1/
Nvec-vc1.1-XM-001634452.3	31.597	-0.0371181	0.374072	-0.099227	0.920958	0.961784	FAP	DPPIV_N/Peptidase_S9/
Nvec-vc1.1-XM-001634450.3	181.376	-0.425862	0.227269	-1.87383	0.0609543	0.165987	CBSL	PALP/
Nvec-vc1.1-XM-048724290.1	87.4127	0.168149	0.238122	0.706147	0.480097	0.669471	GYG2	Glyco_transf_8/
Nvec-vc1.1-XM-032383947.2	778.172	-0.0272838	0.125111	-0.218078	0.827369	0.908575	COPZ1	Clat_adaptor_s/
Nvec-vc1.1-XM-048724288.1	690.845	0.224803	0.132327	1.69885	0.0893481	0.21835	KIF1A	Kinesin/FHA/KIF1B/
Nvec-vc1.1-XM-032383946.2	130.683	-1.21715	0.19816	-6.14225	8.13625e-10	3.26425e-08	PECR	adh_short_C2/
Nvec-vc1.1-XM-001634447.3	92.4016	-0.490724	0.238532	-2.05726	0.0396609	0.120133	ORC2	ORC2/
Nvec-vc1.1-XM-048724291.1	955.65	0.0990381	0.116874	0.847392	0.396777	0.597234	PCBP3	KH_1/KH_1/KH_1/
Nvec-vc1.1-XM-032383922.2	216.128	-0.429364	0.183089	-2.34511	0.0190215	0.0684746	DCLK1	DCX/DCX/Pkinase/
Nvec-vc1.1-XM-001634495.3	3341.71	0.53294	0.131184	4.06256	4.85381e-05	0.000557904	NBR1	PB1/ZZ/N_BRCA1_IG/
Nvec-vc1.1-XM-032383957.2	9166.07	-0.202552	0.0978857	-2.06927	0.0385208	0.117697	SPTBN1	CH/CH/Spectrin/Spectrin/Spectrin/Spectrin/Spectrin/Spectrin/Spectrin/Spectrin/Spectrin/Spectrin/Spectrin/Spectrin/Spectrin/Spectrin/Spectrin/Spectrin/Spectrin/PH/
Nvec-vc1.1-XM-032383908.2	1066.09	0.124352	0.126524	0.982831	0.325691	0.528951	ATP6V0A1	V_ATPase_I/
Nvec-vc1.1-XM-001634442.3	657.819	0.0319164	0.127779	0.249779	0.802758	0.894898	DIS3L2	Rrp44_CSD1/OB_Dis3/RNB/Dis3l2_C_term/
Nvec-vc1.1-XM-048723406.1	267.606	-0.084022	0.154261	-0.544674	0.585978	0.752639	PPP1R21	KLRAQ/TTKRSYEDQ/
Nvec-vc1.1-XM-001634441.3	419.077	-0.814661	0.159615	-5.1039	3.32719e-07	7.06921e-06		Usp/
Nvec-vc1.1-XM-001634491.3	162.574	-0.0460615	0.18304	-0.251647	0.801314	0.893897		Usp/
Nvec-vc1.1-XM-048723915.1	59.9444	-0.333483	0.280298	-1.18975	0.234146	0.426248	CRPPA	IspD/
Nvec-vc1.1-XM-032383913.2	95.8564	0.0527588	0.243457	0.216707	0.828437	0.909226
Nvec-vc1.1-XM-048723755.1	529.98	0.237714	0.138143	1.72079	0.0852893	0.211272	STK11IP	LIP1/LRR_8/DEP/
Nvec-vc1.1-XM-001634488.3	776.636	-0.46045	0.122882	-3.74709	0.000178896	0.00167881		Usp/
Nvec-vc1.1-XM-048723341.1	164.942	-0.0657687	0.185651	-0.35426	0.723144	0.845815	MINDY3	DUF4205/
Nvec-vc1.1-XM-001634436.3	130.559	-0.233275	0.195968	-1.19037	0.233899	0.42586	SNAPC1	SNAPc_SNAP43/
Nvec-vc1.1-XM-001634487.3	49.8702	-0.21375	0.295607	-0.72309	0.469625	0.66075	FMC1
Nvec-vc1.1-XM-032383907.2	413.886	-0.173685	0.13054	-1.33051	0.18335	0.359485	ATF2	bZIP_1/
Nvec-vc1.1-XM-001634435.3	359.072	-0.0321727	0.145059	-0.221791	0.824477	0.907254	CDK5RAP3	DUF773/DUF773/
Nvec-vc1.1-XM-048720580.1	32.8291	0.455688	0.402416	1.13238	0.257475	0.453801	ADAMTS14	TSP_1/
Nvec-vc1.1-XM-001622101.3	95.3556	0.0507579	0.234284	0.216651	0.82848	0.909226	KLHL24	BTB/
Nvec-vc1.1-XM-048723562.1	502.946	0.0402577	0.158362	0.254213	0.799331	0.892903	COL6A3	WAP/VWA/VWA/VWA/VWA/VWA/VWA/VWA/VWA/VWA/VWA/VWA/VWA/VWA/VWA/VWA/VWA/VWA/VWA/VWA/
Nvec-vc1.1-XM-032386619.2	1046.04	0.0208616	0.110818	0.188251	0.85068	0.921675	TRA2B	RRM_1/
Nvec-vc1.1-XM-048723571.1	310.397	-0.502767	0.159968	-3.14293	0.00167266	0.010322		Usp/
Nvec-vc1.1-XM-032386689.2	1792.29	-0.0348276	0.134162	-0.259593	0.795178	0.890019	AHR	PAS/PAS_3/
Nvec-vc1.1-XM-001636816.3	45.2638	-0.529752	0.315846	-1.67725	0.0934936	0.225413	TUBA1A	Tubulin/Tubulin_C/
Nvec-vc1.1-XM-001636818.3	58.1086	-0.727427	0.278037	-2.61629	0.008889	0.0381468		Usp/
Nvec-vc1.1-XM-048724076.1	144.729	0.335168	0.185285	1.80893	0.0704612	0.184522	HELQ	DEAD/Helicase_C/
Nvec-vc1.1-XM-048720651.1	103.796	0.69284	0.220977	3.13535	0.00171648	0.0105526	PLCXD2
Nvec-vc1.1-XM-001636763.3	454.134	-0.231677	0.138881	-1.66817	0.0952821	0.228454	PFDN5	Prefoldin/
Nvec-vc1.1-XM-048724002.1	788.845	-0.000185426	0.148745	-0.00124661	0.999005	0.999373	KIF1B	Kinesin/FHA/KIF1B/C2/
Nvec-vc1.1-XM-048723631.1	273.422	0.225171	0.159127	1.41504	0.157055	0.323379
Nvec-vc1.1-XM-048724179.1	839.557	0.321789	0.129428	2.48625	0.0129098	0.0508111	DIP2C	DMAP_binding/AMP-binding/AMP-binding/
Nvec-vc1.1-XM-001636765.3	6.12801	-0.709988	0.805659	-0.881251	0.378182	0.58036	ACYP2	Acylphosphatase/
Nvec-vc1.1-XM-032386728.2	214.316	0.195986	0.179926	1.08926	0.276039	0.474258
Nvec-vc1.1-XM-048724176.1	321.819	-0.00901862	0.155381	-0.0580419	0.953715	0.977202	EIF2AK4	RWD/Pkinase/Pkinase/Pkinase/tRNA-synt_His/HGTP_anticodon2/
Nvec-NVE14898	8.79092	0.0924017	0.717265	0.128825	0.897496	0.949341	TACR3	7tm_1/
Nvec-vc1.1-XM-048724182.1	149.769	1.21221	0.238291	5.08712	3.63543e-07	7.65781e-06
Nvec-vc1.1-XM-001636823.3	6503.06	0.117678	0.115074	1.02263	0.306483	0.508526	PXDN	VCBS/VCBS/VCBS/UnbV_ASPIC/Big_9/An_peroxidase/
Nvec-vc1.1-XM-001636826.3	2391.37	-0.0901234	0.100559	-0.896221	0.370135	0.572663	TOP2B	HATPase_c/DNA_gyraseB/Toprim/TOPRIM_C/DNA_topoisoIV/
Nvec-vc1.1-XM-032386725.2	854.778	-0.0944244	0.122902	-0.76829	0.442315	0.636402	CHPF2	CHGN/
Nvec-vc1.1-XM-048724172.1	2289.42	-0.0423769	0.0971932	-0.436007	0.662832	0.80704	BAZ2B	MBD/DDT/WHIM1/WSD/PHD/PHD/Bromodomain/
Nvec-vc1.1-XM-032386751.2	29.9642	0.10981	0.383955	0.285998	0.77488	0.878857	SYT10	C2/
Nvec-vc1.1-XM-001636769.3	288.412	-0.556183	0.151519	-3.67072	0.000241868	0.00214421	GPD1L	NAD_Gly3P_dh_N/NAD_Gly3P_dh_C/
Nvec-vc1.1-XM-001636770.3	10.6947	1.18782	0.654431	1.81504	0.0695182	0.182718	FAM124A	FAM124/
Nvec-vc1.1-XM-032386634.2	503.299	0.140957	0.140545	1.00293	0.315895	0.518424	MBD5	PWWP/
Nvec-vc1.1-XM-001636772.3	375.889	-0.0742005	0.165211	-0.449125	0.653342	0.80005	C7orf57	DUF5524/
Nvec-vc1.1-XM-001636773.3	194.448	0.0752407	0.17713	0.424776	0.671	0.813055	C7orf57	DUF5524/
Nvec-vc1.1-XM-032386718.2	641.176	0.424726	0.122629	3.46351	0.000533173	0.00409303	SOD2	Sod_Fe_N/Sod_Fe_C/
Nvec-vc1.1-XM-032386719.2	4650.93	0.300513	0.127229	2.36198	0.0181776	0.0661675	FKBP14	FKBP_C/EF-hand_7/
Nvec-vc1.1-XM-032386715.2	483.361	0.00324867	0.127024	0.0255753	0.979596	0.990562	MPND	RAMA/JAB/
Nvec-vc1.1-XM-032386708.2	993.305	0.239043	0.109915	2.1748	0.0296451	0.0960171	NPEPPS	Peptidase_M1_N/Peptidase_M1/ERAP1_C/
Nvec-vc1.1-XM-032386709.2	23.1969	0.904847	0.425151	2.12829	0.0333128	0.105054	DSEL
Nvec-vc1.1-XM-032386711.2	25.6936	0.277918	0.411841	0.674819	0.499791	0.685502	SYTL1	PAW/C2/
Nvec-vc1.1-XM-048724280.1	454.795	1.64266	0.182206	9.01542	1.96115e-19	3.85012e-17	ITGAV	VCBS/Integrin_alpha2/
Nvec-vc1.1-XM-048723276.1	86.6609	-0.472563	0.229166	-2.0621	0.0391984	0.119149	GPR19	7tm_1/
Nvec-vc1.1-XM-001636832.3	3987.5	-0.395619	0.107857	-3.668	0.000244452	0.00216305	RPL23	Ribosomal_L14/
Nvec-vc1.1-XM-032386626.2	935.458	0.0942947	0.13248	0.711766	0.47661	0.667644	DNAJB11	DnaJ/DnaJ_C/
Nvec-vc1.1-XM-032386760.2	1272.22	0.416516	0.115124	3.61796	0.000296931	0.00255225	CLASP1	CLASP_N/CLASP_N/
Nvec-vc1.1-XM-032386767.2	560.502	-0.103202	0.125297	-0.82366	0.410133	0.608395	PTPN4	FERM_N/FERM_M/FERM_C/FA/PDZ/Y_phosphatase/
Nvec-vc1.1-XM-032386768.2	7.63483	-0.0368741	0.729874	-0.0505212	0.959707	0.980211	FBXO36
Nvec-vc1.1-XM-001636837.3	7.4807	1.08822	0.771579	1.41039	0.158426	0.325336
Nvec-vc1.1-XM-001636779.3	9.09287	0.606057	0.682368	0.888167	0.374451	0.577018	TUBA1A	Tubulin/Tubulin_C/
Nvec-vc1.1-XM-001636780.3	554.394	-1.22162	0.177846	-6.86895	6.46747e-12	4.23231e-10	MYL9	EF-hand_6/EF-hand_8/
Nvec-vc1.1-XM-032386734.2	936.378	0.250548	0.131073	1.91151	0.0559387	0.155698	UBE4A	Ufd2P_core/U-box/
Nvec-vc1.1-XM-048724206.1	592.857	0.390305	0.144269	2.7054	0.00682213	0.031176	UBE2F	UQ_con/
Nvec-vc1.1-XM-032386738.2	474.941	0.328182	0.131998	2.48626	0.0129093	0.0508111	STON2	Adap_comp_sub/
Nvec-vc1.1-XM-001636839.3	58.5715	-0.2062	0.27497	-0.749899	0.453316	0.646264	UGT2B7	UDPGT/
Nvec-vc1.1-XM-032386678.2	472.525	-0.324626	0.148653	-2.18379	0.0289779	0.0944379	KIAA1217	AIP3/
Nvec-vc1.1-XM-048723331.1	194.334	-0.270434	0.189877	-1.42426	0.154373	0.319921	HEXIM2	HEXIM/
Nvec-vc1.1-XM-001636840.3	466.192	0.0378198	0.139523	0.271064	0.786342	0.884635	LEO1	Leo1/
Nvec-vc1.1-XM-032386750.2	221.688	-0.159387	0.160422	-0.993546	0.320444	0.522929		PAXIP1_C/
Nvec-vc1.1-XM-001636842.3	2232.65	-0.193277	0.101371	-1.90662	0.0565693	0.157126	MYL9	EF-hand_6/EF-hand_8/
Nvec-vc1.1-XM-032386748.2	392.533	0.1894	0.136243	1.39017	0.164478	0.333716
Nvec-vc1.1-XM-001636845.3	18.9402	0.164116	0.455399	0.360378	0.718564	0.843091	CHST1	Sulfotransfer_1/
Nvec-vc1.1-XM-048720422.1	775.742	-0.598486	0.113061	-5.29349	1.20007e-07	2.8317e-06	SLC5A3	SSF/
Nvec-NVE14949	19.6081	0.209156	0.474439	0.440849	0.659322	0.804634
Nvec-vc1.1-XM-001641113.3	20.0748	-0.387184	0.450096	-0.860226	0.389665	0.590695	DTD1	Tyr_Deacylase/
Nvec-vc1.1-XM-032366530.2	434.771	0.27781	0.152929	1.81659	0.0692802	0.182241
Nvec-vc1.1-XM-048720401.1	112.108	0.0152495	0.20941	0.0728213	0.941948	0.972393	CASD1	Cas1_AcylT/
Nvec-vc1.1-XM-048720402.1	137.842	-0.027866	0.195843	-0.142288	0.886853	0.943635	HERC1	Mcp5_PH/RCC1/RCC1/RCC1/RCC1/RCC1/RCC1/RCC1/FYVE/
Nvec-vc1.1-XM-001640990.3	19.273	0.058248	0.577562	0.100851	0.919668	0.961255	BHLHA15	HLH/
Nvec-vc1.1-XM-048720400.1	754.938	-0.248742	0.114495	-2.17251	0.0298171	0.0964237	NUP160	Nup160/
Nvec-vc1.1-XM-001641111.3	68.4263	-0.0871112	0.257301	-0.338558	0.734943	0.852944	NABP2
Nvec-vc1.1-XM-048720697.1	19.9258	-0.0283415	0.448729	-0.0631596	0.949639	0.975477
Nvec-vc1.1-XM-001640987.3	1764.11	-0.42102	0.102503	-4.10739	4.00163e-05	0.000474015	CS	Citrate_synt/
Nvec-vc1.1-XM-001641109.3	190.692	-0.256624	0.18143	-1.41445	0.157229	0.323561	AC013470.2
Nvec-vc1.1-XM-001640986.3	55.7515	-0.283317	0.282829	-1.00173	0.316476	0.51885	TATDN1	TatD_DNase/
Nvec-vc1.1-XM-032366474.2	722.191	-0.0954323	0.144665	-0.659678	0.509461	0.693856	CFAP70	TPR_16/TPR_8/TPR_8/
Nvec-vc1.1-XM-048720702.1	56.6491	1.02368	0.330779	3.09477	0.00196966	0.0117509	RHOBTB3	Ras/BTB/BTB/
Nvec-vc1.1-XM-048723090.1	282.606	0.741355	0.157737	4.69995	2.60226e-06	4.30514e-05	RHOBTB3	Ras/BTB/BTB/
Nvec-vc1.1-XM-032366334.2	465.315	0.391418	0.150438	2.60185	0.00927219	0.0393894	SLC35B1	UAA/
Nvec-vc1.1-XM-032366332.2	32.3176	0.613233	0.402068	1.5252	0.12721	0.2795	ADORA2A	7tm_1/
Nvec-vc1.1-XM-048720415.1	1149	0.398859	0.124455	3.20485	0.00135133	0.00872676	SRI
Nvec-vc1.1-XM-048720414.1	20.0151	0.589363	0.455237	1.29463	0.195448	0.376377	MTNR1A	7tm_1/
Nvec-vc1.1-XM-048720410.1	414.413	-0.428005	0.140188	-3.05307	0.00226509	0.0131823		Patatin/
Nvec-vc1.1-XM-048720773.1	35.279	0.274244	0.34247	0.800781	0.423258	0.620396	FAT3	Cadherin/Cadherin/Cadherin/Cadherin/Cadherin/Cadherin/Cadherin/Cadherin/Cadherin/Cadherin/Cadherin/Cadherin/Cadherin/Cadherin/Cadherin/Cadherin/Cadherin/Cadherin/Cadherin/Cadherin/Cadherin/Cadherin/Cadherin/Laminin_G_2/Laminin_G_2/EGF/
Nvec-vc1.1-XM-048723812.1	392.104	0.497419	0.148055	3.35968	0.00078032	0.00558824	ANKIB1	Ank_2/IBR/IBR/UIM/UIM/UIM/
Nvec-vc1.1-XM-001641105.3	96.2535	-0.221766	0.215612	-1.02854	0.303696	0.505439	MRPS14	Ribosomal_S14/
Nvec-vc1.1-XM-032366327.2	32.651	-0.309272	0.370583	-0.834557	0.403967	0.602929
Nvec-vc1.1-XM-032366325.2	126.393	-0.942774	0.20986	-4.49239	7.04287e-06	0.000104959	RAP1GDS1
Nvec-vc1.1-XM-048723583.1	466.43	0.05835	0.131156	0.444889	0.6564	0.802228	CUL2	Cullin/Cullin_Nedd8/
Nvec-vc1.1-XM-048723578.1	78.2224	-0.338893	0.254178	-1.33329	0.182437	0.358685	MYLK	Pkinase/
Nvec-vc1.1-XM-048723576.1	8.81071	-0.796144	0.694382	-1.14655	0.251568	0.446995	OIT3	WAP/Ig_3/I-set/WAP/I-set/Zona_pellucida/
Nvec-vc1.1-XM-001640977.3	1959.15	-0.482216	0.106091	-4.5453	5.48582e-06	8.42265e-05	NOP58	NOP5NT/Nop/
Nvec-vc1.1-XM-001641102.3	318.572	0.306627	0.159738	1.91957	0.0549127	0.15351	RETREG1
Nvec-vc1.1-XM-001640975.3	2606.9	-0.542786	0.126855	-4.2788	1.87904e-05	0.000242481	RPL37A	Ribosomal_L37ae/
Nvec-vc1.1-XM-032366456.2	17.7096	0.221744	0.500581	0.442972	0.657786	0.803287	PSMC3IP	TBPIP/LZ3wCH/
Nvec-vc1.1-XM-001640974.3	15.3355	0.887338	0.523744	1.69422	0.0902229	0.219759
Nvec-vc1.1-XM-032366513.2	653.355	0.117502	0.129109	0.910104	0.362768	0.564868	ARHGAP21	PDZ_6/PH_9/RhoGAP/
Nvec-vc1.1-XM-048723942.1	879.438	-0.0993997	0.12112	-0.820674	0.411832	0.610098	CACNA1G	Ion_trans/Ion_trans/SH3_1/
Nvec-vc1.1-XM-048723945.1	1378.17	0.179447	0.115501	1.55364	0.120271	0.268886	FOXN3	Forkhead/
Nvec-vc1.1-XM-001641096.3	340.478	0.0705561	0.142915	0.493692	0.621524	0.77771	ACVR1	TGF_beta_GS/Pkinase/
Nvec-vc1.1-XM-032366395.2	106.31	0.65947	0.215998	3.05313	0.00226466	0.0131823	ENPP5	Phosphodiest/
Nvec-vc1.1-XM-001641095.3	412.962	-0.728079	0.146841	-4.9583	7.11125e-07	1.39052e-05	LASP1	LIM/Nebulin/Nebulin/SH3_9/
Nvec-vc1.1-XM-032366295.2	160.653	-0.531375	0.191762	-2.77101	0.00558824	0.0267755	LASP1	LIM/Nebulin/Nebulin/SH3_1/
Nvec-vc1.1-XM-001641093.3	13.1727	-1.40715	0.648335	-2.17041	0.0299755	0.0967938	LASP1	LIM/Nebulin/SH3_1/
Nvec-vc1.1-XM-032366261.2	317.342	0.060439	0.154613	0.390906	0.695867	0.829649	DYNC1I1	Dynein_IC2/WD40/
Nvec-vc1.1-XM-032366263.2	10.1793	-1.04303	0.665397	-1.56754	0.116989	0.263467	DHRS7	adh_short/
Nvec-vc1.1-XM-048723342.1	173.657	-0.443328	0.18212	-2.43426	0.0149222	0.056875	MOCOS	Aminotran_5/Aminotran_5/MOSC_N/MOSC/
Nvec-vc1.1-XM-032366264.2	319.884	-0.248798	0.148607	-1.6742	0.0940908	0.226371	ZNF830	zf-C2H2_jaz/
Nvec-vc1.1-XM-048723781.1	214.071	-0.0494289	0.159793	-0.309331	0.75707	0.866871	METTL2B	Methyltransf_23/
Nvec-vc1.1-XM-001641087.3	32.7358	-0.502469	0.374888	-1.34032	0.180142	0.355742	RDH5	adh_short/
Nvec-vc1.1-XM-001641086.3	178.221	0.522611	0.213073	2.45273	0.0141776	0.0546469	SNAI1	zf-C2H2/zf-C2H2/zf-C2H2/zf-C2H2/
Nvec-vc1.1-XM-032366482.2	353.995	-0.39138	0.144651	-2.70569	0.00681629	0.031159	PRDM14	SET/zf-C2H2/zf-C2H2/zf-C2H2/zf-C2H2/zf-C2H2/zf-C2H2/
Nvec-vc1.1-XM-001641084.3	80.0731	-0.497392	0.245979	-2.02209	0.0431671	0.12804	PP2D1	PP2C/
Nvec-vc1.1-XM-032366483.2	20.8405	-0.093746	0.444918	-0.210704	0.833118	0.912049	TUBD1	Tubulin/
Nvec-vc1.1-XM-001641083.3	284.105	0.309949	0.184484	1.68008	0.0929413	0.224302	NUB1	Ubiquitin_5/UBA/UBA/
Nvec-vc1.1-XM-048723780.1	37.5276	0.344079	0.327726	1.0499	0.293765	0.494109	HRH2	7tm_1/
Nvec-vc1.1-XM-048723776.1	725.771	0.0707605	0.124541	0.568171	0.569919	0.74015	SCAP	Sterol-sensing/WD40/WD40/WD40/
Nvec-vc1.1-XM-001640965.3	26.5439	0.0376476	0.39595	0.0950818	0.92425	0.963762	BTBD2	BTB/BACK/PHR/
Nvec-vc1.1-XM-048723773.1	3956.13	0.441467	0.115293	3.82909	0.00012862	0.00126422	ABCA3	ABC2_membrane_3/ABC_tran/ABC2_membrane_3/ABC_tran/
Nvec-vc1.1-XM-032366254.1	245.927	0.403206	0.164601	2.44959	0.014302	0.0550111	ACSF3	AMP-binding/AMP-binding_C/
Nvec-vc1.1-XM-032366450.2	61.4499	-0.599521	0.308579	-1.94285	0.0520348	0.14731	SLFNL1	AlbA_2/
Nvec-vc1.1-XM-032366449.2	1847.17	0.31342	0.123197	2.54406	0.0109574	0.0447783	PTPRN2	Y_phosphatase/
Nvec-vc1.1-XM-001641081.3	445.531	-0.558254	0.131562	-4.24329	2.20263e-05	0.000279342	MFSD6	MFS_1_like/
Nvec-vc1.1-XM-001640961.3	43.6985	-0.117814	0.304256	-0.38722	0.698594	0.830998	MFSD6	MFS_1_like/
Nvec-vc1.1-XM-001641080.3	50.0367	0.378293	0.307726	1.22932	0.218953	0.406744	MFSD6	MFS_1_like/
Nvec-vc1.1-XM-032366240.2	21.268	0.856903	0.468922	1.82739	0.0676412	0.179224		Usp/
Nvec-vc1.1-XM-048720903.1	85.7532	0.514495	0.255596	2.01293	0.0441224	0.130114
Nvec-vc1.1-XM-001640960.3	105.906	-0.54543	0.225961	-2.41382	0.0157862	0.0594008	MRPL2	Ribosomal_L2/Ribosomal_L2_C/
Nvec-vc1.1-XM-001641078.3	1591.3	-0.0438104	0.104289	-0.420086	0.674423	0.814965	NDUFS1	Fer2_4/NADH-G_4Fe-4S_3/Molybdopterin/NADH_dhqG_C/
Nvec-vc1.1-XM-001640959.3	449.417	-0.0776213	0.141154	-0.549905	0.582385	0.750308	EPC1	EPL1/
Nvec-vc1.1-XM-001641076.3	121.581	-0.202134	0.197879	-1.0215	0.307016	0.509008	CCNY	Cyclin_N/
Nvec-vc1.1-XM-032366242.2	10.2542	0.95483	0.693005	1.37781	0.168262	0.339149	HLF	bZIP_2/
Nvec-vc1.1-XM-001641075.3	26.5501	0.775239	0.401076	1.9329	0.0532487	0.149892	HRH2	7tm_1/
Nvec-vc1.1-XM-032366272.2	31.6367	0.280021	0.370512	0.755767	0.449789	0.643117
Nvec-vc1.1-XM-001641074.3	140.965	-0.132063	0.216694	-0.609443	0.542231	0.718485	RPA3	Rep_fac-A_3/
Nvec-vc1.1-XM-032366271.2	215.235	-0.266354	0.171304	-1.55486	0.119978	0.268433	HIBCH	ECH_2/
Nvec-vc1.1-XM-032366268.2	380.914	0.492725	0.146926	3.35357	0.00079777	0.00568832	MYD88	Death/TIR_2/
Nvec-vc1.1-XM-001640954.3	406.286	0.676603	0.138305	4.89211	9.97602e-07	1.87117e-05	B4GALNT4	PA14/CHGN/
Nvec-vc1.1-XM-048723157.1	38.9924	-0.189512	0.331796	-0.571172	0.567883	0.738519	ICE2	NARG2_C/
Nvec-vc1.1-XM-001641071.3	31.2342	-1.38483	0.437249	-3.16715	0.00153943	0.00967829	AARSD1	tRNA_SAD/
Nvec-vc1.1-XM-032366293.2	344.846	-0.153379	0.14341	-1.06951	0.284838	0.484403	RDH11	adh_short/
Nvec-vc1.1-XM-032366288.2	610.704	0.204657	0.161278	1.26897	0.20445	0.387679	TIMELESS	TIMELESS/TIMELESS_C/
Nvec-vc1.1-XM-001640949.3	132.128	0.16615	0.202298	0.821314	0.411467	0.609747	TMEM106B	DUF1356/
Nvec-vc1.1-XM-048724083.1	479.272	-0.00036608	0.144808	-0.00252803	0.997983	0.999373	CFAP221
Nvec-vc1.1-XM-048724085.1	55.2587	-0.191036	0.281388	-0.678907	0.497197	0.683317	TBCC	TBCC_N/TBCC/
Nvec-vc1.1-XM-032366252.2	248.73	-0.496431	0.175975	-2.82104	0.00478684	0.0236992
Nvec-vc1.1-XM-032366290.2	1390.63	0.22935	0.111056	2.06518	0.0389061	0.118382	ICA1	Arfaptin/ICA69/
Nvec-v1g238399	6.46419	0.419377	0.802711	0.522451	0.601357	0.763551
Nvec-vc1.1-XM-032366487.2	72.6391	0.0250538	0.249962	0.10023	0.920161	0.961441	P4HA3	2OG-FeII_Oxy_3/
Nvec-vc1.1-XM-001640945.3	889.913	-0.00544467	0.109692	-0.049636	0.960412	0.980728	HIBADH	NAD_binding_2/NAD_binding_11/
Nvec-NVE19049	13.2175	0.504248	0.545989	0.923549	0.355721	0.558502
Nvec-vc1.1-XM-048721606.1	704.144	-0.21943	0.14273	-1.53738	0.124201	0.275116	LSM12	AD/
Nvec-vc1.1-XM-032366507.2	120.949	-0.264982	0.216037	-1.22656	0.21999	0.408053		UBX/LRR_6/
Nvec-vc1.1-XM-032366508.2	1049.4	-0.0264346	0.122027	-0.216628	0.828498	0.909226	RACGAP1	C1_1/RhoGAP/
Nvec-vc1.1-XM-032366512.2	167.808	-0.387951	0.181624	-2.13601	0.0326789	0.103588	EPOP
Nvec-NVE19044	106.023	0.24278	0.234864	1.0337	0.301275	0.502404
Nvec-vc1.1-XM-001640943.3	15.5784	0.20667	0.504002	0.410059	0.681763	0.819719		PAN_1/
Nvec-vc1.1-XM-001641064.3	164.534	1.18532	0.198102	5.98338	2.18554e-09	7.96531e-08	GABBR2	ANF_receptor/7tm_3/
[truncated: 12,725 more rows]
