# Supplementary material for: Functional characterization of specialized immune cells in a cnidarian reveals an ancestral antiviral program
Source: Nat Commun. 2026 Apr 24;17:5699. doi: 10.1038/s41467-026-72325-8 (PMC13319465; doi:10.1038/s41467-026-72325-8)
Supplement: Supplementary file 3 — Supplementary Data S1-S25 [file 41467_2026_72325_MOESM3_ESM.zip › Supplementary Data/Supplementary Data S5.xlsx]

## Sheet: Supplementary Data S5
ID	Description	setSize	enrichmentScore	NES	pvalue	p.adjust	qvalue	rank	leading_edge	core_enrichment
GO:0003735	structural constituent of ribosome	150	-0.573993	-2.48923	1e-10	1.18032e-08	9.1011e-09	4858	tags=79%	list=33%	signal=53%	Nvec_vc1.1_XM_001625302.3/Nvec_vc1.1_XM_032383687.1/Nvec_vc1.1_XM_032371278.2/Nvec_vc1.1_XM_001641105.3/Nvec_vc1.1_XM_001636035.3/Nvec_vc1.1_XM_032371113.2/Nvec_vc1.1_XM_048730586.1/Nvec_vc1.1_XM_001636404.3/Nvec_vc1.1_XM_001626345.3/Nvec_vc1.1_XM_001632976.3/Nvec_vc1.1_XM_032367462.2/Nvec_vc1.1_XM_001633386.3/Nvec_vc1.1_XM_048719683.1/Nvec_vc1.1_XM_032376759.2/Nvec_vc1.1_XM_001630353.3/Nvec_vc1.…
GO:0006412	translation	196	-0.534859	-2.41231	1e-10	1.18032e-08	9.1011e-09	4951	tags=68%	list=34%	signal=46%	Nvec_vc1.1_XM_032384183.2/Nvec_v1g120285/Nvec_vc1.1_XM_048724420.1/Nvec_vc1.1_XM_001640047.3/Nvec_vc1.1_XM_001625302.3/Nvec_vc1.1_XM_032383687.1/Nvec_vc1.1_XM_032371278.2/Nvec_vc1.1_XM_001641105.3/Nvec_vc1.1_XM_001636035.3/Nvec_vc1.1_XM_048732852.1/Nvec_vc1.1_XM_032371113.2/Nvec_vc1.1_XM_048730586.1/Nvec_vc1.1_XM_001636404.3/Nvec_vc1.1_XM_001626345.3/Nvec_vc1.1_XM_001632976.3/Nvec_vc1.1_XM_032367…
GO:0034220	monoatomic ion transmembrane transport	278	0.506865	2.29176	1e-10	1.18032e-08	9.1011e-09	2110	tags=40%	list=14%	signal=35%	Nvec_vc1.1_XM_048724733.1/Nvec_vc1.1_XM_048727991.1/Nvec_vc1.1_XM_032374461.2/Nvec_vc1.1_XM_048721851.1/Nvec_vc1.1_XM_048724353.1/Nvec_vc1.1_XM_032367057.2/Nvec_vc1.1_XM_048724032.1/Nvec_vc1.1_XM_032371512.2/Nvec_vc1.1_XM_048727983.1/Nvec_vc1.1_XM_001635162.3/Nvec_vc1.1_XM_001634114.3/Nvec_vc1.1_XM_032382639.2/Nvec_vc1.1_XM_032377937.2/Nvec_vc1.1_XM_048728088.1/Nvec_vc1.1_XM_001637690.3/Nvec_vc1.…
GO:0016491	oxidoreductase activity	464	-0.45337	-2.27851	1e-10	1.18032e-08	9.1011e-09	2638	tags=36%	list=18%	signal=30%	Nvec_vc1.1_XM_048723575.1/Nvec_vc1.1_XM_001627498.3/Nvec_vc1.1_XM_001627158.3/Nvec_vc1.1_XM_032385606.2/Nvec_vc1.1_XM_032380044.2/Nvec_vc1.1_XM_048722889.1/Nvec_vc1.1_XM_032362576.2/Nvec_vc1.1_XM_032362977.2/Nvec_vc1.1_XM_048726263.1/Nvec_vc1.1_XM_032371146.2/Nvec_vc1.1_XM_048720967.1/Nvec_vc1.1_XM_048729916.1/Nvec_vc1.1_XM_048729038.1/Nvec_vc1.1_XM_032377772.2/Nvec_vc1.1_XM_001638417.3/Nvec_vc1.…
GO:0007189	adenylate cyclase-activating G protein-coupled receptor signaling pathway	182	0.525795	2.24732	1e-10	1.18032e-08	9.1011e-09	2396	tags=40%	list=16%	signal=34%	Nvec_vc1.1_XM_001627773.3/Nvec_vc1.1_XM_048728075.1/Nvec_vc1.1_XM_048722807.1/Nvec_vc1.1_XM_032378849.2/Nvec_vc1.1_XM_032364472.2/Nvec_vc1.1_XM_032386195.2/Nvec_vc1.1_XM_048721036.1/Nvec_vc1.1_XM_032371526.2/Nvec_vc1.1_XM_032372106.2/Nvec_vc1.1_XM_048722710.1/Nvec_vc1.1_XM_001634592.3/Nvec_vc1.1_XM_032384974.2/Nvec_vc1.1_XM_048727924.1/Nvec_vc1.1_XM_032364770.2/Nvec_vc1.1_XM_001638809.3/Nvec_vc1.…
GO:0005216	monoatomic ion channel activity	205	0.493146	2.15113	1e-10	1.18032e-08	9.1011e-09	3257	tags=48%	list=22%	signal=38%	Nvec_vc1.1_XM_032374461.2/Nvec_vc1.1_XM_048721851.1/Nvec_vc1.1_XM_048724353.1/Nvec_vc1.1_XM_048724032.1/Nvec_vc1.1_XM_032371512.2/Nvec_vc1.1_XM_001635162.3/Nvec_vc1.1_XM_001634114.3/Nvec_vc1.1_XM_001629684.3/Nvec_vc1.1_XM_032377937.2/Nvec_vc1.1_XM_048728088.1/Nvec_vc1.1_XM_001637690.3/Nvec_vc1.1_XM_032363955.2/Nvec_vc1.1_XM_032367072.2/Nvec_vc1.1_XM_032365468.2/Nvec_vc1.1_XM_048727419.1/Nvec_vc1.…
GO:0006811	monoatomic ion transport	358	0.420744	1.94872	1.01377e-10	1.18032e-08	9.1011e-09	2110	tags=31%	list=14%	signal=27%	Nvec_vc1.1_XM_048724733.1/Nvec_vc1.1_XM_032374461.2/Nvec_vc1.1_XM_048721851.1/Nvec_vc1.1_XM_048724353.1/Nvec_vc1.1_XM_032367057.2/Nvec_vc1.1_XM_048724032.1/Nvec_vc1.1_XM_032371512.2/Nvec_vc1.1_XM_001635162.3/Nvec_vc1.1_XM_001634114.3/Nvec_vc1.1_XM_032382639.2/Nvec_vc1.1_XM_001629684.3/Nvec_vc1.1_XM_032377937.2/Nvec_vc1.1_XM_048728088.1/Nvec_vc1.1_XM_001637690.3/Nvec_vc1.1_XM_048728167.1/Nvec_vc1.…
GO:0099560	synaptic membrane adhesion	16	0.885627	2.38548	5.94658e-09	6.05808e-07	4.6712e-07	1270	tags=75%	list=9%	signal=69%	Nvec_vc1.1_XM_048728010.1/Nvec_vc1.1_XM_048723456.1/Nvec_vc1.1_XM_048725127.1/Nvec_vc1.1_XM_048724742.1/Nvec_vc1.1_XM_048723402.1/Nvec_vc1.1_XM_048725133.1/Nvec_vc1.1_XM_048724774.1/Nvec_vc1.1_XM_048723486.1/Nvec_vc1.1_XM_001635867.3/Nvec_vc1.1_XM_032374828.2/Nvec_vc1.1_XM_048731530.1/Nvec_vc1.1_XM_048728043.1
GO:0004888	transmembrane signaling receptor activity	140	0.501026	2.05309	2.71791e-08	2.46122e-06	1.89777e-06	1924	tags=36%	list=13%	signal=32%	Nvec_vc1.1_XM_032374461.2/Nvec_vc1.1_XM_048724353.1/Nvec_vc1.1_XM_032378849.2/Nvec_vc1.1_XM_048724032.1/Nvec_vc1.1_XM_048721036.1/Nvec_vc1.1_XM_032371512.2/Nvec_vc1.1_XM_048722710.1/Nvec_vc1.1_XM_001635162.3/Nvec_vc1.1_XM_001634114.3/Nvec_vc1.1_XM_032377937.2/Nvec_vc1.1_XM_001637690.3/Nvec_vc1.1_XM_048723373.1/Nvec_vc1.1_XM_032363955.2/Nvec_vc1.1_XM_032367379.2/Nvec_vc1.1_XM_032362450.2/Nvec_vc1.…
GO:0008168	methyltransferase activity	133	-0.489638	-2.07931	3.30331e-08	2.6922e-06	2.07587e-06	3496	tags=46%	list=24%	signal=35%	Nvec_vc1.1_XM_001634083.3/Nvec_vc1.1_XM_001636213.3/Nvec_vc1.1_XM_032372762.2/Nvec_vc1.1_XM_032379044.2/Nvec_vc1.1_XM_032386204.2/Nvec_vc1.1_XM_048732025.1/Nvec_vc1.1_XM_048726169.1/Nvec_vc1.1_XM_048730416.1/Nvec_vc1.1_XM_032374325.2/Nvec_vc1.1_XM_001622372.3/Nvec_vc1.1_XM_048731735.1/Nvec_vc1.1_XM_032366482.2/Nvec_vc1.1_XM_001637673.3/Nvec_vc1.1_XM_001628351.3/Nvec_vc1.1_XM_001636660.3/Nvec_vc1.…
GO:0004993	G protein-coupled serotonin receptor activity	38	0.712137	2.36687	4.47142e-08	2.95408e-06	2.2778e-06	1622	tags=50%	list=11%	signal=45%	Nvec_vc1.1_XM_032371890.2/Nvec_vc1.1_XM_032378372.2/Nvec_vc1.1_XM_048722807.1/Nvec_vc1.1_XM_032371889.2/Nvec_vc1.1_XM_001625964.3/Nvec_vc1.1_XM_048725612.1/Nvec_vc1.1_XM_048722804.1/Nvec_vc1.1_XM_032372475.2/Nvec_vc1.1_XM_001629750.3/Nvec_vc1.1_XM_032375337.2/Nvec_vc1.1_XM_001639712.3/Nvec_vc1.1_XM_001639364.3/Nvec_vc1.1_XM_032363581.2/Nvec_vc1.1_XM_032369987.2/Nvec_vc1.1_XM_032376774.2/Nvec_vc1.…
GO:0007187	G protein-coupled receptor signaling pathway	coupled to cyclic nucleotide second messenger	38	0.712137	2.36687	4.47142e-08	2.95408e-06	2.2778e-06	1622	tags=50%	list=11%	signal=45%	Nvec_vc1.1_XM_032371890.2/Nvec_vc1.1_XM_032378372.2/Nvec_vc1.1_XM_048722807.1/Nvec_vc1.1_XM_032371889.2/Nvec_vc1.1_XM_001625964.3/Nvec_vc1.1_XM_048725612.1/Nvec_vc1.1_XM_048722804.1/Nvec_vc1.1_XM_032372475.2/Nvec_vc1.1_XM_001629750.3/Nvec_vc1.1_XM_032375337.2/Nvec_vc1.1_XM_001639712.3/Nvec_vc1.1_XM_001639364.3/Nvec_vc1.1_XM_032363581.2/Nvec_vc1.1_XM_032369987.2/Nvec_vc1.1_XM_032376774.2/Nvec_vc1.…
GO:0030594	neurotransmitter receptor activity	74	0.603269	2.29193	4.71203e-08	2.95408e-06	2.2778e-06	1622	tags=41%	list=11%	signal=36%	Nvec_vc1.1_XM_032371890.2/Nvec_vc1.1_XM_032378372.2/Nvec_vc1.1_XM_048722807.1/Nvec_vc1.1_XM_048724353.1/Nvec_vc1.1_XM_048724032.1/Nvec_vc1.1_XM_032371889.2/Nvec_vc1.1_XM_001625964.3/Nvec_vc1.1_XM_032377937.2/Nvec_vc1.1_XM_001637690.3/Nvec_vc1.1_XM_032363955.2/Nvec_vc1.1_XM_048725612.1/Nvec_vc1.1_XM_048722804.1/Nvec_vc1.1_XM_032372475.2/Nvec_vc1.1_XM_001629750.3/Nvec_vc1.1_XM_048733352.1/Nvec_vc1.…
GO:0098664	G protein-coupled serotonin receptor signaling pathway	36	0.707238	2.32454	2.43441e-07	1.41717e-05	1.09274e-05	1622	tags=50%	list=11%	signal=45%	Nvec_vc1.1_XM_032371890.2/Nvec_vc1.1_XM_032378372.2/Nvec_vc1.1_XM_048722807.1/Nvec_vc1.1_XM_032371889.2/Nvec_vc1.1_XM_048725612.1/Nvec_vc1.1_XM_048722804.1/Nvec_vc1.1_XM_032372475.2/Nvec_vc1.1_XM_001629750.3/Nvec_vc1.1_XM_032375337.2/Nvec_vc1.1_XM_001639712.3/Nvec_vc1.1_XM_001639364.3/Nvec_vc1.1_XM_032363581.2/Nvec_vc1.1_XM_032369987.2/Nvec_vc1.1_XM_032376774.2/Nvec_vc1.1_XM_001641075.3/Nvec_vc1.…
GO:0005231	excitatory extracellular ligand-gated monoatomic ion channel activity	30	0.737943	2.35312	4.06678e-07	2.20961e-05	1.70376e-05	2029	tags=57%	list=14%	signal=49%	Nvec_vc1.1_XM_032374461.2/Nvec_vc1.1_XM_048724032.1/Nvec_vc1.1_XM_032371512.2/Nvec_vc1.1_XM_001635162.3/Nvec_vc1.1_XM_001634114.3/Nvec_vc1.1_XM_001637690.3/Nvec_vc1.1_XM_048728298.1/Nvec_vc1.1_XM_048733352.1/Nvec_vc1.1_XM_001627460.3/Nvec_vc1.1_XM_048729104.1/Nvec_vc1.1_XM_048722285.1/Nvec_vc1.1_XM_048732693.1/Nvec_vc1.1_XM_001631876.3/Nvec_vc1.1_XM_048733526.1/Nvec_vc1.1_XM_048729379.1/Nvec_vc1.…
GO:1904315	transmitter-gated monoatomic ion channel activity involved in regulation of postsynaptic membrane potential	47	0.644642	2.25172	1.01533e-06	4.97135e-05	3.83325e-05	2029	tags=51%	list=14%	signal=44%	Nvec_vc1.1_XM_032374461.2/Nvec_vc1.1_XM_048724032.1/Nvec_vc1.1_XM_032371512.2/Nvec_vc1.1_XM_001635162.3/Nvec_vc1.1_XM_001634114.3/Nvec_vc1.1_XM_001637690.3/Nvec_vc1.1_XM_048728298.1/Nvec_vc1.1_XM_048733352.1/Nvec_vc1.1_XM_001627460.3/Nvec_vc1.1_XM_048729104.1/Nvec_vc1.1_XM_048733991.1/Nvec_vc1.1_XM_048725326.1/Nvec_vc1.1_XM_048722285.1/Nvec_vc1.1_XM_048732693.1/Nvec_vc1.1_XM_048726930.1/Nvec_vc1.…
GO:0004725	protein tyrosine phosphatase activity	58	0.604724	2.17338	1.03697e-06	4.97135e-05	3.83325e-05	1909	tags=40%	list=13%	signal=35%	Nvec_vc1.1_XM_048728010.1/Nvec_vc1.1_XM_048728019.1/Nvec_vc1.1_XM_048723456.1/Nvec_vc1.1_XM_048731717.1/Nvec_vc1.1_XM_048725127.1/Nvec_vc1.1_XM_048724742.1/Nvec_vc1.1_XM_048723402.1/Nvec_vc1.1_XM_048725132.1/Nvec_vc1.1_XM_048725133.1/Nvec_vc1.1_XM_048724774.1/Nvec_vc1.1_XM_048723486.1/Nvec_vc1.1_XM_032380528.2/Nvec_vc1.1_XM_001635867.3/Nvec_vc1.1_XM_032374828.2/Nvec_vc1.1_XM_032365542.2/Nvec_vc1.…
GO:0001973	G protein-coupled adenosine receptor signaling pathway	100	0.507317	1.99558	1.9406e-06	8.78662e-05	6.77509e-05	1751	tags=36%	list=12%	signal=32%	Nvec_vc1.1_XM_001627773.3/Nvec_vc1.1_XM_048722807.1/Nvec_vc1.1_XM_032364472.2/Nvec_vc1.1_XM_032371526.2/Nvec_vc1.1_XM_001634592.3/Nvec_vc1.1_XM_032364770.2/Nvec_vc1.1_XM_001638809.3/Nvec_vc1.1_XM_032378016.2/Nvec_vc1.1_XM_032375587.2/Nvec_vc1.1_XM_048728599.1/Nvec_vc1.1_XM_032379116.2/Nvec_vc1.1_XM_048725612.1/Nvec_vc1.1_XM_032380707.2/Nvec_vc1.1_XM_032362826.2/Nvec_vc1.1_XM_048722804.1/Nvec_vc1.…
GO:0032259	methylation	121	-0.4565	-1.93523	3.56702e-06	0.000153006	0.000117979	3496	tags=44%	list=24%	signal=34%	Nvec_vc1.1_XM_001634083.3/Nvec_vc1.1_XM_001636213.3/Nvec_vc1.1_XM_032372762.2/Nvec_vc1.1_XM_032379044.2/Nvec_vc1.1_XM_032386204.2/Nvec_vc1.1_XM_048732025.1/Nvec_vc1.1_XM_048726169.1/Nvec_vc1.1_XM_048730416.1/Nvec_vc1.1_XM_032374325.2/Nvec_vc1.1_XM_001622372.3/Nvec_vc1.1_XM_048731735.1/Nvec_vc1.1_XM_032366482.2/Nvec_vc1.1_XM_001637673.3/Nvec_vc1.1_XM_001628351.3/Nvec_vc1.1_XM_001636660.3/Nvec_vc1.…
GO:0007218	neuropeptide signaling pathway	61	0.578467	2.10827	4.06996e-06	0.000165851	0.000127882	2236	tags=48%	list=15%	signal=40%	Nvec_vc1.1_XM_032384308.2/Nvec_vc1.1_XM_032363877.2/Nvec_vc1.1_XM_032365143.2/Nvec_vc1.1_XM_001638123.3/Nvec_vc1.1_XM_001628466.3/Nvec_vc1.1_XM_032367667.2/Nvec_vc1.1_XM_032375430.2/Nvec_vc1.1_XM_032382117.2/Nvec_vc1.1_XM_032380675.2/Nvec_vc1.1_XM_048728946.1/Nvec_vc1.1_XM_001638751.3/Nvec_vc1.1_XM_032377540.2/Nvec_vc1.1_XM_001628390.3/Nvec_vc1.1_XM_048728953.1/Nvec_vc1.1_XM_001635485.3/Nvec_vc1.…
GO:0007411	axon guidance	80	0.535844	2.03357	4.51767e-06	0.000175329	0.00013519	2038	tags=36%	list=14%	signal=31%	Nvec_vc1.1_XM_048724733.1/Nvec_vc1.1_XM_048727991.1/Nvec_vc1.1_XM_032367057.2/Nvec_vc1.1_XM_048727983.1/Nvec_vc1.1_XM_032378771.2/Nvec_vc1.1_XM_001628209.3/Nvec_vc1.1_XM_048729070.1/Nvec_vc1.1_XM_048732373.1/Nvec_vc1.1_XM_048728490.1/Nvec_vc1.1_XM_048730084.1/Nvec_vc1.1_XM_048725163.1/Nvec_vc1.1_XM_048727419.1/Nvec_vc1.1_XM_048727944.1/Nvec_vc1.1_XM_048723619.1/Nvec_vc1.1_XM_001635867.3/Nvec_vc1.…
GO:0007268	chemical synaptic transmission	79	0.532079	2.02568	5.36137e-06	0.000198614	0.000153145	1655	tags=35%	list=11%	signal=32%	Nvec_vc1.1_XM_032371890.2/Nvec_vc1.1_XM_032378372.2/Nvec_vc1.1_XM_048722807.1/Nvec_vc1.1_XM_032371889.2/Nvec_vc1.1_XM_001639254.3/Nvec_vc1.1_XM_001625964.3/Nvec_vc1.1_XM_032377937.2/Nvec_vc1.1_XM_048725612.1/Nvec_vc1.1_XM_048720420.1/Nvec_vc1.1_XM_048722804.1/Nvec_vc1.1_XM_032372475.2/Nvec_vc1.1_XM_001629750.3/Nvec_vc1.1_XM_032375337.2/Nvec_vc1.1_XM_032386883.2/Nvec_vc1.1_XM_001639712.3/Nvec_vc1.…
GO:0005230	extracellular ligand-gated monoatomic ion channel activity	63	0.567444	2.08267	6.11998e-06	0.000207824	0.000160247	2029	tags=43%	list=14%	signal=37%	Nvec_vc1.1_XM_032374461.2/Nvec_vc1.1_XM_048724353.1/Nvec_vc1.1_XM_048724032.1/Nvec_vc1.1_XM_032371512.2/Nvec_vc1.1_XM_001635162.3/Nvec_vc1.1_XM_001634114.3/Nvec_vc1.1_XM_032377937.2/Nvec_vc1.1_XM_001637690.3/Nvec_vc1.1_XM_032363955.2/Nvec_vc1.1_XM_048728298.1/Nvec_vc1.1_XM_048729232.1/Nvec_vc1.1_XM_048733352.1/Nvec_vc1.1_XM_001627460.3/Nvec_vc1.1_XM_048722479.1/Nvec_vc1.1_XM_001638897.3/Nvec_vc1.…
GO:0004672	protein kinase activity	326	0.359761	1.65443	5.95641e-06	0.000207824	0.000160247	4199	tags=40%	list=29%	signal=30%	Nvec_vc1.1_XM_048728075.1/Nvec_vc1.1_XM_048720204.1/Nvec_vc1.1_XM_048733319.1/Nvec_vc1.1_XM_048729646.1/Nvec_vc1.1_XM_048733951.1/Nvec_vc1.1_XM_048720368.1/Nvec_vc1.1_XM_048729683.1/Nvec_vc1.1_XM_048729684.1/Nvec_vc1.1_XM_048727924.1/Nvec_vc1.1_XM_048724932.1/Nvec_vc1.1_XM_048728422.1/Nvec_vc1.1_XM_048730084.1/Nvec_vc1.1_XM_048733447.1/Nvec_vc1.1_XM_048725163.1/Nvec_vc1.1_XM_048723934.1/Nvec_vc1.…
GO:0007166	cell surface receptor signaling pathway	67	0.534567	1.991	1.19855e-05	0.000390729	0.000301279	1924	tags=37%	list=13%	signal=33%	Nvec_vc1.1_XM_032378849.2/Nvec_vc1.1_XM_048721036.1/Nvec_vc1.1_XM_048722710.1/Nvec_vc1.1_XM_048723373.1/Nvec_vc1.1_XM_032367379.2/Nvec_vc1.1_XM_048720420.1/Nvec_vc1.1_XM_048720893.1/Nvec_vc1.1_XM_032362893.2/Nvec_vc1.1_XM_032365510.2/Nvec_vc1.1_XM_032386883.2/Nvec_vc1.1_XM_032367671.2/Nvec_vc1.1_XM_048733991.1/Nvec_vc1.1_XM_032378982.2/Nvec_vc1.1_XM_048734357.1/Nvec_v1g62515/Nvec_vc1.1_XM_0487233…
GO:0030527	structural constituent of chromatin	48	-0.579918	-2.09993	2.07038e-05	0.000624948	0.000481878	1317	tags=31%	list=9%	signal=29%	Nvec_vc1.1_XM_001638302.3/Nvec_vc1.1_XM_032371111.2/Nvec_vc1.1_XM_032363300.2/Nvec_vc1.1_XM_001638414.3/Nvec_vc1.1_XM_048721153.1/Nvec_vc1.1_XM_032381640.2/Nvec_vc1.1_XM_032376952.2/Nvec_vc1.1_XM_032365678.2/Nvec_vc1.1_XM_032363298.2/Nvec_vc1.1_XM_001630259.3/Nvec_vc1.1_XM_001640386.3/Nvec_vc1.1_XM_001640296.3/Nvec_vc1.1_XM_032367252.2/Nvec_vc1.1_XM_001635370.3/Nvec_vc1.1_XM_032377553.2
GO:0004713	protein tyrosine kinase activity	67	0.526945	1.96261	2.02921e-05	0.000624948	0.000481878	2814	tags=49%	list=19%	signal=40%	Nvec_vc1.1_XM_048733319.1/Nvec_vc1.1_XM_048729646.1/Nvec_vc1.1_XM_048733951.1/Nvec_vc1.1_XM_048729683.1/Nvec_vc1.1_XM_048729684.1/Nvec_vc1.1_XM_048728422.1/Nvec_vc1.1_XM_048730084.1/Nvec_vc1.1_XM_048725163.1/Nvec_vc1.1_XM_048723934.1/Nvec_vc1.1_XM_048729773.1/Nvec_vc1.1_XM_001641250.3/Nvec_vc1.1_XM_032380328.2/Nvec_vc1.1_XM_001627458.3/Nvec_vc1.1_XM_032378366.2/Nvec_vc1.1_XM_048724156.1/Nvec_vc1.…
GO:0009755	hormone-mediated signaling pathway	25	0.70435	2.13086	2.16553e-05	0.000630325	0.000486024	1287	tags=40%	list=9%	signal=37%	Nvec_vc1.1_XM_048728075.1/Nvec_vc1.1_XM_032372106.2/Nvec_vc1.1_XM_032384974.2/Nvec_vc1.1_XM_048727924.1/Nvec_vc1.1_XM_001638224.3/Nvec_vc1.1_XM_032369105.2/Nvec_vc1.1_XM_048728453.1/Nvec_vc1.1_XM_048727880.1/Nvec_vc1.1_XM_001640257.3/Nvec_vc1.1_XM_032365561.2
GO:0042254	ribosome biogenesis	52	-0.564976	-2.06693	2.96423e-05	0.000833049	0.000642338	5472	tags=79%	list=37%	signal=50%	Nvec_vc1.1_XM_032374171.2/Nvec_vc1.1_XM_001638942.3/Nvec_vc1.1_XM_001632226.3/Nvec_vc1.1_XM_001626943.3/Nvec_vc1.1_XM_048730390.1/Nvec_vc1.1_XM_001626244.3/Nvec_vc1.1_XM_032383888.2/Nvec_vc1.1_XM_001636187.3/Nvec_vc1.1_XM_048733214.1/Nvec_vc1.1_XM_032366336.2/Nvec_vc1.1_XM_048720794.1/Nvec_vc1.1_XM_032379876.2/Nvec_vc1.1_XM_032377457.2/Nvec_vc1.1_XM_001637159.3/Nvec_vc1.1_XM_001640749.3/Nvec_vc1.…
GO:0008528	G protein-coupled peptide receptor activity	45	0.601151	2.07062	3.16969e-05	0.000861099	0.000663966	2798	tags=51%	list=19%	signal=42%	Nvec_vc1.1_XM_032384308.2/Nvec_vc1.1_XM_048728075.1/Nvec_vc1.1_XM_032365143.2/Nvec_vc1.1_XM_032372106.2/Nvec_vc1.1_XM_032384974.2/Nvec_vc1.1_XM_048727924.1/Nvec_vc1.1_XM_001638224.3/Nvec_vc1.1_XM_032369105.2/Nvec_vc1.1_XM_048728453.1/Nvec_vc1.1_XM_032377540.2/Nvec_vc1.1_XM_048727880.1/Nvec_vc1.1_XM_001635485.3/Nvec_vc1.1_XM_001640257.3/Nvec_vc1.1_XM_032365561.2/Nvec_vc1.1_XM_048731049.1/Nvec_vc1.…
GO:0006364	rRNA processing	76	-0.510584	-1.9842	3.38252e-05	0.000889275	0.000685692	5543	tags=76%	list=38%	signal=48%	Nvec_vc1.1_XM_001630156.3/Nvec_vc1.1_XM_032374171.2/Nvec_vc1.1_XM_048731114.1/Nvec_vc1.1_XM_001638942.3/Nvec_vc1.1_XM_001632226.3/Nvec_vc1.1_XM_001637438.3/Nvec_vc1.1_XM_001626943.3/Nvec_vc1.1_XM_001635024.3/Nvec_vc1.1_XM_001625643.3/Nvec_vc1.1_XM_032383888.2/Nvec_vc1.1_XM_001635641.3/Nvec_vc1.1_XM_001628724.3/Nvec_vc1.1_XM_048733214.1/Nvec_vc1.1_XM_032363991.2/Nvec_vc1.1_XM_048729698.1/Nvec_vc1.…
GO:0008757	S-adenosylmethionine-dependent methyltransferase activity	37	-0.61389	-2.09129	3.92705e-05	0.00100017	0.0007712	3209	tags=57%	list=22%	signal=44%	Nvec_vc1.1_XM_048732025.1/Nvec_vc1.1_XM_048730416.1/Nvec_vc1.1_XM_048731735.1/Nvec_vc1.1_XM_001637673.3/Nvec_vc1.1_XM_032383321.2/Nvec_vc1.1_XM_032380762.2/Nvec_vc1.1_XM_032375218.2/Nvec_vc1.1_XM_032375477.2/Nvec_vc1.1_XM_001632908.3/Nvec_vc1.1_XM_001640511.3/Nvec_vc1.1_XM_032383360.2/Nvec_vc1.1_XM_001634688.3/Nvec_vc1.1_XM_048730566.1/Nvec_vc1.1_XM_048725264.1/Nvec_vc1.1_XM_048732023.1/Nvec_vc1.…
GO:0004983	neuropeptide Y receptor activity	30	0.665417	2.12185	4.86705e-05	0.00120201	0.000926835	1914	tags=53%	list=13%	signal=46%	Nvec_vc1.1_XM_032363877.2/Nvec_vc1.1_XM_001638123.3/Nvec_vc1.1_XM_001628466.3/Nvec_vc1.1_XM_032367667.2/Nvec_vc1.1_XM_032382117.2/Nvec_vc1.1_XM_032380675.2/Nvec_vc1.1_XM_048728946.1/Nvec_vc1.1_XM_001628390.3/Nvec_vc1.1_XM_048728953.1/Nvec_vc1.1_XM_032378893.2/Nvec_vc1.1_XM_048724389.1/Nvec_vc1.1_XM_001629220.3/Nvec_vc1.1_XM_032379652.2/Nvec_vc1.1_XM_001638043.3/Nvec_vc1.1_XM_048720414.1/Nvec_vc1.…
GO:0022857	transmembrane transporter activity	234	-0.352638	-1.61956	6.21619e-05	0.00149006	0.00114894	2879	tags=31%	list=20%	signal=25%	Nvec_vc1.1_XM_048719902.1/Nvec_vc1.1_XM_032378657.2/Nvec_vc1.1_XM_048721915.1/Nvec_vc1.1_XM_048725454.1/Nvec_vc1.1_XM_048729871.1/Nvec_vc1.1_XM_032373215.2/Nvec_vc1.1_XM_048730844.1/Nvec_vc1.1_XM_048726931.1/Nvec_vc1.1_XM_001625257.3/Nvec_vc1.1_XM_001623034.3/Nvec_vc1.1_XM_032384997.2/Nvec_vc1.1_XM_048729733.1/Nvec_vc1.1_XM_048728327.1/Nvec_vc1.1_XM_001634127.3/Nvec_vc1.1_XM_048720169.1/Nvec_vc1.…
GO:0016477	cell migration	41	0.593372	2.00321	6.64791e-05	0.00150501	0.00116047	4875	tags=76%	list=33%	signal=51%	Nvec_vc1.1_XM_001634754.3/Nvec_vc1.1_XM_032371388.2/Nvec_vc1.1_XM_048728566.1/Nvec_vc1.1_XM_001636847.3/Nvec_vc1.1_XM_001630858.3/Nvec_vc1.1_XM_001634024.3/Nvec_vc1.1_XM_048732169.1/Nvec_vc1.1_XM_032387099.2/Nvec_vc1.1_XM_032385136.2/Nvec_vc1.1_XM_048720590.1/Nvec_vc1.1_XM_032366875.2/Nvec_vc1.1_XM_001639676.3/Nvec_vc1.1_XM_048728802.1/Nvec_vc1.1_XM_048731193.1/Nvec_vc1.1_XM_001637035.3/Nvec_vc1.…
GO:0016311	dephosphorylation	81	0.501981	1.91725	6.5846e-05	0.00150501	0.00116047	1949	tags=30%	list=13%	signal=26%	Nvec_vc1.1_XM_048728010.1/Nvec_vc1.1_XM_048728019.1/Nvec_vc1.1_XM_048723456.1/Nvec_vc1.1_XM_048731717.1/Nvec_vc1.1_XM_048725127.1/Nvec_vc1.1_XM_048724742.1/Nvec_vc1.1_XM_048723402.1/Nvec_vc1.1_XM_048725132.1/Nvec_vc1.1_XM_048725133.1/Nvec_vc1.1_XM_048724774.1/Nvec_vc1.1_XM_048723486.1/Nvec_vc1.1_XM_032380528.2/Nvec_vc1.1_XM_001635867.3/Nvec_vc1.1_XM_032374828.2/Nvec_vc1.1_XM_032365542.2/Nvec_vc1.…
GO:0098632	cell-cell adhesion mediator activity	44	0.583559	1.99939	8.40718e-05	0.00185185	0.00142791	1321	tags=36%	list=9%	signal=33%	Nvec_vc1.1_XM_048724733.1/Nvec_vc1.1_XM_048727991.1/Nvec_vc1.1_XM_032367057.2/Nvec_vc1.1_XM_048727983.1/Nvec_vc1.1_XM_032378771.2/Nvec_vc1.1_XM_048732373.1/Nvec_vc1.1_XM_048728490.1/Nvec_vc1.1_XM_048727419.1/Nvec_vc1.1_XM_048727944.1/Nvec_vc1.1_XM_048723619.1/Nvec_vc1.1_XM_001635867.3/Nvec_vc1.1_XM_048732840.1/Nvec_vc1.1_XM_048733131.1/Nvec_vc1.1_XM_048723837.1/Nvec_vc1.1_XM_048732372.1/Nvec_vc1.…
GO:0031492	nucleosomal DNA binding	27	-0.645882	-2.07571	9.16657e-05	0.00193265	0.00149021	939	tags=19%	list=6%	signal=17%	Nvec_vc1.1_XM_032376952.2/Nvec_vc1.1_XM_032365678.2/Nvec_vc1.1_XM_001640296.3/Nvec_vc1.1_XM_032367252.2/Nvec_vc1.1_XM_032377553.2
GO:0004721	phosphoprotein phosphatase activity	62	0.521066	1.90587	9.24828e-05	0.00193265	0.00149021	1270	tags=23%	list=9%	signal=21%	Nvec_vc1.1_XM_048728010.1/Nvec_vc1.1_XM_048728019.1/Nvec_vc1.1_XM_048731717.1/Nvec_vc1.1_XM_048725127.1/Nvec_vc1.1_XM_048724742.1/Nvec_vc1.1_XM_048723402.1/Nvec_vc1.1_XM_048725132.1/Nvec_vc1.1_XM_048724774.1/Nvec_vc1.1_XM_048723486.1/Nvec_vc1.1_XM_001635867.3/Nvec_vc1.1_XM_032374828.2/Nvec_vc1.1_XM_048721092.1/Nvec_vc1.1_XM_048731530.1/Nvec_vc1.1_XM_048728043.1
GO:0005254	chloride channel activity	43	0.586339	1.99342	9.83438e-05	0.00200376	0.00154503	2443	tags=44%	list=17%	signal=37%	Nvec_vc1.1_XM_048724032.1/Nvec_vc1.1_XM_032371512.2/Nvec_vc1.1_XM_001635162.3/Nvec_vc1.1_XM_001634114.3/Nvec_vc1.1_XM_032377937.2/Nvec_vc1.1_XM_001637690.3/Nvec_vc1.1_XM_048733352.1/Nvec_vc1.1_XM_001627460.3/Nvec_vc1.1_XM_048729104.1/Nvec_vc1.1_XM_048722285.1/Nvec_vc1.1_XM_048732693.1/Nvec_vc1.1_XM_048732603.1/Nvec_vc1.1_XM_048729379.1/Nvec_vc1.1_XM_048727733.1/Nvec_vc1.1_XM_032371493.2/Nvec_vc1.…
GO:0050982	detection of mechanical stimulus	29	0.651482	2.05026	0.000177444	0.00344327	0.002655	2161	tags=52%	list=15%	signal=44%	Nvec_vc1.1_XM_048730245.1/Nvec_vc1.1_XM_048720000.1/Nvec_vc1.1_XM_048720866.1/Nvec_vc1.1_XM_048730244.1/Nvec_vc1.1_XM_048720162.1/Nvec_vc1.1_XM_032383346.2/Nvec_vc1.1_XM_048730796.1/Nvec_vc1.1_XM_048720034.1/Nvec_vc1.1_XM_048728498.1/Nvec_vc1.1_XM_032363989.2/Nvec_vc1.1_XM_048719391.1/Nvec_vc1.1_XM_032362067.2/Nvec_vc1.1_XM_048729971.1/Nvec_vc1.1_XM_048719367.1/Nvec_vc1.1_XM_048729321.1
GO:0005267	potassium channel activity	64	0.512893	1.89334	0.000176193	0.00344327	0.002655	2447	tags=47%	list=17%	signal=39%	Nvec_vc1.1_XM_032367072.2/Nvec_vc1.1_XM_032365468.2/Nvec_vc1.1_XM_001623361.3/Nvec_vc1.1_XM_001634306.3/Nvec_vc1.1_XM_001625243.3/Nvec_vc1.1_XM_048732006.1/Nvec_vc1.1_XM_032372148.2/Nvec_vc1.1_XM_001634878.3/Nvec_vc1.1_XM_001639684.3/Nvec_vc1.1_XM_048731336.1/Nvec_vc1.1_XM_032365463.2/Nvec_vc1.1_XM_001630669.3/Nvec_vc1.1_XM_001638169.3/Nvec_vc1.1_XM_001631817.3/Nvec_vc1.1_XM_032383166.2/Nvec_vc1.…
GO:0015276	ligand-gated monoatomic ion channel activity	37	0.586861	1.93336	0.000245524	0.00455533	0.00351247	1905	tags=51%	list=13%	signal=45%	Nvec_vc1.1_XM_048727991.1/Nvec_vc1.1_XM_048727983.1/Nvec_vc1.1_XM_048728490.1/Nvec_vc1.1_XM_048720420.1/Nvec_vc1.1_XM_032386883.2/Nvec_vc1.1_XM_032383658.2/Nvec_vc1.1_XM_001630845.3/Nvec_vc1.1_XM_048733991.1/Nvec_vc1.1_XM_048725326.1/Nvec_vc1.1_XM_048726930.1/Nvec_vc1.1_XM_048723837.1/Nvec_vc1.1_XM_048724726.1/Nvec_vc1.1_XM_048723622.1/Nvec_vc1.1_XM_032375122.2/Nvec_vc1.1_XM_032379225.2/Nvec_vc1.…
GO:0006813	potassium ion transport	67	0.482555	1.79728	0.000245932	0.00455533	0.00351247	3683	tags=55%	list=25%	signal=42%	Nvec_vc1.1_XM_032365468.2/Nvec_vc1.1_XM_001623361.3/Nvec_vc1.1_XM_001625243.3/Nvec_vc1.1_XM_048732006.1/Nvec_vc1.1_XM_032372148.2/Nvec_vc1.1_XM_032375700.2/Nvec_vc1.1_XM_001639684.3/Nvec_vc1.1_XM_048731336.1/Nvec_vc1.1_XM_032365463.2/Nvec_vc1.1_XM_001630669.3/Nvec_vc1.1_XM_001638169.3/Nvec_vc1.1_XM_032367284.2/Nvec_vc1.1_XM_001631817.3/Nvec_vc1.1_XM_032387174.2/Nvec_vc1.1_XM_032377132.2/Nvec_vc1.…
GO:0008033	tRNA processing	55	-0.523367	-1.94299	0.000252785	0.00457821	0.00353011	5006	tags=56%	list=34%	signal=37%	Nvec_vc1.1_XM_032386375.2/Nvec_vc1.1_XM_048720564.1/Nvec_vc1.1_XM_048725839.1/Nvec_vc1.1_XM_001628724.3/Nvec_vc1.1_XM_001627468.3/Nvec_vc1.1_XM_048721124.1/Nvec_vc1.1_XM_032383919.2/Nvec_vc1.1_XM_001640819.3/Nvec_vc1.1_XM_032369811.2/Nvec_vc1.1_XM_032378874.2/Nvec_vc1.1_XM_032380107.2/Nvec_vc1.1_XM_032383750.2/Nvec_vc1.1_XM_048721150.1/Nvec_vc1.1_XM_001631427.3/Nvec_vc1.1_XM_048729157.1/Nvec_vc1.…
GO:0000398	mRNA splicing	via spliceosome	117	-0.407332	-1.70638	0.000264654	0.00468898	0.00361552	5418	tags=58%	list=37%	signal=37%	Nvec_vc1.1_XM_048721264.1/Nvec_vc1.1_XM_048729400.1/Nvec_vc1.1_XM_032365052.2/Nvec_vc1.1_XM_048728864.1/Nvec_vc1.1_XM_032382740.1/Nvec_vc1.1_XM_048722544.1/Nvec_vc1.1_XM_001634534.3/Nvec_vc1.1_XM_032371813.2/Nvec_vc1.1_XM_001624576.3/Nvec_vc1.1_XM_048726525.1/Nvec_vc1.1_XM_001628665.3/Nvec_v1g245843/Nvec_vc1.1_XM_001640826.3/Nvec_vc1.1_XM_001625394.3/Nvec_vc1.1_XM_001640473.3/Nvec_vc1.1_XM_032366…
GO:0001822	kidney development	18	0.736379	2.05412	0.000310866	0.00539055	0.00415649	1191	tags=44%	list=8%	signal=41%	Nvec_vc1.1_XM_048720000.1/Nvec_vc1.1_XM_048720866.1/Nvec_vc1.1_XM_032386640.2/Nvec_vc1.1_XM_048720162.1/Nvec_vc1.1_XM_048720637.1/Nvec_vc1.1_XM_032373982.2/Nvec_vc1.1_XM_048720034.1/Nvec_vc1.1_XM_048719391.1
GO:0035556	intracellular signal transduction	148	0.390111	1.61499	0.000320112	0.00543523	0.00419094	3684	tags=41%	list=25%	signal=31%	Nvec_vc1.1_XM_048733319.1/Nvec_vc1.1_XM_048720368.1/Nvec_vc1.1_XM_048724932.1/Nvec_vc1.1_XM_048733660.1/Nvec_vc1.1_XM_048723934.1/Nvec_vc1.1_XM_032376323.2/Nvec_vc1.1_XM_032372440.2/Nvec_vc1.1_XM_048733698.1/Nvec_vc1.1_XM_048724698.1/Nvec_vc1.1_XM_001629965.3/Nvec_vc1.1_XM_001629037.3/Nvec_vc1.1_XM_001647478.3/Nvec_vc1.1_XM_048721492.1/Nvec_vc1.1_XM_032362653.2/Nvec_vc1.1_XM_048728300.1/Nvec_vc1.…
GO:0003824	catalytic activity	244	-0.331412	-1.53092	0.000330176	0.0054917	0.00423448	3675	tags=40%	list=25%	signal=30%	Nvec_NVE13633/Nvec_vc1.1_XM_001633231.3/Nvec_vc1.1_XM_048723124.1/Nvec_vc1.1_XM_001640998.3/Nvec_vc1.1_XM_048730199.1/Nvec_vc1.1_XM_048730387.1/Nvec_vc1.1_XM_048726694.1/Nvec_v1g175004/Nvec_vc1.1_XM_001623315.3/Nvec_vc1.1_XM_001629402.3/Nvec_vc1.1_XM_001641825.3/Nvec_vc1.1_XM_048733690.1/Nvec_vc1.1_XM_032377997.2/Nvec_vc1.1_XM_001639572.3/Nvec_vc1.1_XM_032362459.2/Nvec_vc1.1_XM_048729708.1/Nvec_v…
GO:0001868	regulation of complement activation	lectin pathway	10	0.824507	1.96825	0.000369708	0.00579446	0.00446792	457	tags=40%	list=3%	signal=39%	Nvec_vc1.1_XM_032379696.2/Nvec_vc1.1_XM_048727983.1/Nvec_vc1.1_XM_048724742.1/Nvec_vc1.1_XM_048724774.1
GO:0010185	regulation of cellular defense response	10	0.824507	1.96825	0.000369708	0.00579446	0.00446792	457	tags=40%	list=3%	signal=39%	Nvec_vc1.1_XM_032379696.2/Nvec_vc1.1_XM_048727983.1/Nvec_vc1.1_XM_048724742.1/Nvec_vc1.1_XM_048724774.1
GO:0042806	fucose binding	10	0.824507	1.96825	0.000369708	0.00579446	0.00446792	457	tags=40%	list=3%	signal=39%	Nvec_vc1.1_XM_032379696.2/Nvec_vc1.1_XM_048727983.1/Nvec_vc1.1_XM_048724742.1/Nvec_vc1.1_XM_048724774.1
GO:0071805	potassium ion transmembrane transport	99	0.428298	1.68131	0.000379553	0.00583652	0.00450036	2447	tags=39%	list=17%	signal=33%	Nvec_vc1.1_XM_032367072.2/Nvec_vc1.1_XM_032375704.2/Nvec_vc1.1_XM_032365468.2/Nvec_vc1.1_XM_001623361.3/Nvec_vc1.1_XM_001634306.3/Nvec_vc1.1_XM_001625243.3/Nvec_vc1.1_XM_048732006.1/Nvec_vc1.1_XM_032372148.2/Nvec_vc1.1_XM_048720391.1/Nvec_vc1.1_XM_032375700.2/Nvec_vc1.1_XM_001634878.3/Nvec_vc1.1_XM_001639684.3/Nvec_vc1.1_XM_048731336.1/Nvec_vc1.1_XM_001630845.3/Nvec_vc1.1_XM_032365463.2/Nvec_vc1.…
GO:0007420	brain development	47	0.546019	1.90723	0.000400622	0.00596074	0.00459614	2686	tags=47%	list=18%	signal=38%	Nvec_vc1.1_XM_048724733.1/Nvec_vc1.1_XM_048727991.1/Nvec_vc1.1_XM_032367057.2/Nvec_vc1.1_XM_048727983.1/Nvec_vc1.1_XM_048732373.1/Nvec_vc1.1_XM_048728490.1/Nvec_vc1.1_XM_048727419.1/Nvec_vc1.1_XM_048727944.1/Nvec_vc1.1_XM_048723619.1/Nvec_vc1.1_XM_001635867.3/Nvec_vc1.1_XM_048732840.1/Nvec_vc1.1_XM_048733131.1/Nvec_vc1.1_XM_048723837.1/Nvec_vc1.1_XM_048732372.1/Nvec_vc1.1_XM_048723137.1/Nvec_vc1.…
GO:0005262	calcium channel activity	66	0.488413	1.81498	0.000402258	0.00596074	0.00459614	2161	tags=36%	list=15%	signal=31%	Nvec_vc1.1_XM_048730245.1/Nvec_vc1.1_XM_048721851.1/Nvec_vc1.1_XM_048720000.1/Nvec_vc1.1_XM_048720866.1/Nvec_vc1.1_XM_048730244.1/Nvec_vc1.1_XM_048720162.1/Nvec_vc1.1_XM_048728088.1/Nvec_vc1.1_XM_032383346.2/Nvec_vc1.1_XM_048720391.1/Nvec_vc1.1_XM_032375342.2/Nvec_vc1.1_XM_048730796.1/Nvec_vc1.1_XM_048720034.1/Nvec_vc1.1_XM_048728498.1/Nvec_vc1.1_XM_048726005.1/Nvec_vc1.1_XM_032363989.2/Nvec_vc1.…
GO:0006334	nucleosome assembly	27	-0.609085	-1.95746	0.000461073	0.00671026	0.00517407	1026	tags=30%	list=7%	signal=28%	Nvec_vc1.1_XM_001638414.3/Nvec_vc1.1_XM_032381640.2/Nvec_vc1.1_XM_032384663.2/Nvec_vc1.1_XM_032385994.1/Nvec_vc1.1_XM_032365678.2/Nvec_vc1.1_XM_001630259.3/Nvec_vc1.1_XM_032386432.2/Nvec_vc1.1_XM_032377553.2
GO:0032870	cellular response to hormone stimulus	41	0.548963	1.85329	0.000499169	0.00713724	0.0055033	2362	tags=44%	list=16%	signal=37%	Nvec_vc1.1_XM_032363877.2/Nvec_vc1.1_XM_032365143.2/Nvec_vc1.1_XM_001640356.3/Nvec_vc1.1_XM_048730108.1/Nvec_vc1.1_XM_032370184.2/Nvec_v1g201567/Nvec_vc1.1_XM_001630248.3/Nvec_vc1.1_XM_032375984.2/Nvec_vc1.1_XM_032375361.2/Nvec_vc1.1_XM_032378893.2/Nvec_vc1.1_XM_001628151.3/Nvec_vc1.1_XM_032384020.2/Nvec_vc1.1_XM_048720309.1/Nvec_vc1.1_XM_001638043.3/Nvec_vc1.1_XM_032379361.2/Nvec_vc1.1_XM_001631…
GO:0051213	dioxygenase activity	74	-0.459165	-1.78589	0.000513281	0.00721248	0.00556132	2848	tags=42%	list=19%	signal=34%	Nvec_vc1.1_XM_032369608.2/Nvec_vc1.1_XM_001632416.3/Nvec_vc1.1_XM_001641718.3/Nvec_vc1.1_XM_048723835.1/Nvec_vc1.1_XM_048726872.1/Nvec_vc1.1_XM_048729113.1/Nvec_vc1.1_XM_048723575.1/Nvec_vc1.1_XM_032371146.2/Nvec_vc1.1_XM_048720967.1/Nvec_vc1.1_XM_032373556.2/Nvec_vc1.1_XM_048720648.1/Nvec_vc1.1_XM_048722903.1/Nvec_vc1.1_XM_001623532.3/Nvec_vc1.1_XM_032376975.2/Nvec_vc1.1_XM_048732604.1/Nvec_vc1.…
GO:0030182	neuron differentiation	22	-0.666969	-2.03294	0.000546821	0.00742765	0.00572723	2540	tags=59%	list=17%	signal=49%	Nvec_vc1.1_XM_001621929.3/Nvec_vc1.1_XM_032383075.2/Nvec_vc1.1_XM_032375107.2/Nvec_vc1.1_XM_032384949.2/Nvec_vc1.1_XM_001633995.3/Nvec_vc1.1_XM_001641444.3/Nvec_vc1.1_XM_001623050.3/Nvec_vc1.1_XM_048731137.1/Nvec_vc1.1_XM_032385497.2/Nvec_vc1.1_XM_001637620.3/Nvec_vc1.1_XM_048733476.1/Nvec_vc1.1_XM_032377135.2/Nvec_vc1.1_XM_032379382.2
GO:0051966	regulation of synaptic transmission	glutamatergic	26	0.633272	1.94667	0.00053893	0.00742765	0.00572723	2209	tags=50%	list=15%	signal=43%	Nvec_vc1.1_XM_001634705.3/Nvec_vc1.1_XM_032364662.2/Nvec_vc1.1_XM_032364177.2/Nvec_vc1.1_XM_001623817.3/Nvec_vc1.1_XM_032373045.1/Nvec_vc1.1_XM_048728906.1/Nvec_vc1.1_XM_032372991.1/Nvec_vc1.1_XM_032373047.2/Nvec_vc1.1_XM_032378878.2/Nvec_vc1.1_XM_048729451.1/Nvec_vc1.1_XM_032362733.2/Nvec_vc1.1_XM_001634828.3/Nvec_vc1.1_XM_048734633.1
GO:0005125	cytokine activity	14	-0.748268	-2.01531	0.000558457	0.00746135	0.00575321	1590	tags=71%	list=11%	signal=64%	Nvec_vc1.1_XM_032363163.2/Nvec_vc1.1_XM_001641444.3/Nvec_vc1.1_XM_001623050.3/Nvec_vc1.1_XM_032385497.2/Nvec_vc1.1_XM_001629710.3/Nvec_vc1.1_XM_032379935.2/Nvec_vc1.1_XM_001637620.3/Nvec_vc1.1_XM_048733476.1/Nvec_vc1.1_XM_032379382.2/Nvec_vc1.1_XM_032364025.2
GO:0060078	regulation of postsynaptic membrane potential	37	0.569448	1.876	0.000576407	0.00757697	0.00584236	2029	tags=43%	list=14%	signal=37%	Nvec_vc1.1_XM_032374461.2/Nvec_vc1.1_XM_048724353.1/Nvec_vc1.1_XM_032363955.2/Nvec_vc1.1_XM_048728298.1/Nvec_vc1.1_XM_048729232.1/Nvec_vc1.1_XM_048722479.1/Nvec_vc1.1_XM_001638897.3/Nvec_vc1.1_XM_048725326.1/Nvec_vc1.1_XM_048726930.1/Nvec_vc1.1_XM_001631876.3/Nvec_vc1.1_XM_032365155.2/Nvec_vc1.1_XM_048733526.1/Nvec_vc1.1_XM_001632491.3/Nvec_vc1.1_XM_048731060.1/Nvec_vc1.1_XM_001629564.3/Nvec_vc1.…
GO:0060079	excitatory postsynaptic potential	26	0.629986	1.93657	0.000607912	0.00786426	0.00606389	1402	tags=35%	list=10%	signal=31%	Nvec_vc1.1_XM_032374461.2/Nvec_vc1.1_XM_048724353.1/Nvec_vc1.1_XM_032363955.2/Nvec_vc1.1_XM_048728298.1/Nvec_vc1.1_XM_048722479.1/Nvec_vc1.1_XM_001638897.3/Nvec_vc1.1_XM_001631876.3/Nvec_vc1.1_XM_032365155.2/Nvec_vc1.1_XM_048733526.1
GO:0004842	ubiquitin-protein transferase activity	114	0.406943	1.62598	0.000961297	0.0122415	0.00943905	3836	tags=38%	list=26%	signal=28%	Nvec_vc1.1_XM_001633510.3/Nvec_vc1.1_XM_048731857.1/Nvec_vc1.1_XM_048731656.1/Nvec_vc1.1_XM_001638522.3/Nvec_vc1.1_XM_048731809.1/Nvec_vc1.1_XM_048731011.1/Nvec_vc1.1_XM_032384169.2/Nvec_vc1.1_XM_048725256.1/Nvec_vc1.1_XM_048731856.1/Nvec_vc1.1_XM_001641126.3/Nvec_vc1.1_XM_001629741.3/Nvec_vc1.1_XM_032373806.2/Nvec_vc1.1_XM_048720914.1/Nvec_vc1.1_XM_048734459.1/Nvec_vc1.1_XM_048726400.1/Nvec_vc1.…
GO:0001640	adenylate cyclase inhibiting G protein-coupled glutamate receptor activity	25	0.623993	1.88775	0.00105513	0.0132297	0.010201	2209	tags=48%	list=15%	signal=41%	Nvec_vc1.1_XM_001634705.3/Nvec_vc1.1_XM_032364662.2/Nvec_vc1.1_XM_032364177.2/Nvec_vc1.1_XM_001623817.3/Nvec_vc1.1_XM_032373045.1/Nvec_vc1.1_XM_048728906.1/Nvec_vc1.1_XM_032372991.1/Nvec_vc1.1_XM_032373047.2/Nvec_vc1.1_XM_048729451.1/Nvec_vc1.1_XM_032362733.2/Nvec_vc1.1_XM_001634828.3/Nvec_vc1.1_XM_048734633.1
GO:0051260	protein homooligomerization	46	0.537745	1.86106	0.00109336	0.0135014	0.0104105	3551	tags=59%	list=24%	signal=45%	Nvec_vc1.1_XM_032365166.2/Nvec_vc1.1_XM_032365468.2/Nvec_vc1.1_XM_001623361.3/Nvec_vc1.1_XM_001639684.3/Nvec_vc1.1_XM_048731336.1/Nvec_vc1.1_XM_001638169.3/Nvec_vc1.1_XM_001631817.3/Nvec_vc1.1_XM_032387174.2/Nvec_vc1.1_XM_032377132.2/Nvec_vc1.1_XM_048721709.1/Nvec_vc1.1_XM_032365465.2/Nvec_vc1.1_XM_001638857.3/Nvec_vc1.1_XM_032382879.2/Nvec_vc1.1_XM_032371040.2/Nvec_vc1.1_XM_048732484.1/Nvec_vc1.…
GO:0005261	monoatomic cation channel activity	29	0.612236	1.92675	0.00114382	0.0137109	0.010572	1879	tags=34%	list=13%	signal=30%	Nvec_vc1.1_XM_048721851.1/Nvec_vc1.1_XM_032386640.2/Nvec_vc1.1_XM_048729373.1/Nvec_vc1.1_XM_032375468.2/Nvec_vc1.1_XM_032375342.2/Nvec_vc1.1_XM_048727327.1/Nvec_vc1.1_XM_048732254.1/Nvec_vc1.1_XM_001637187.3/Nvec_vc1.1_XM_048732850.1/Nvec_vc1.1_XM_032383978.2
GO:0006914	autophagy	42	0.541333	1.83908	0.00114398	0.0137109	0.010572	5215	tags=69%	list=35%	signal=45%	Nvec_vc1.1_XM_048733447.1/Nvec_vc1.1_XM_048721907.1/Nvec_vc1.1_XM_001627335.3/Nvec_vc1.1_XM_032373331.2/Nvec_vc1.1_XM_048727517.1/Nvec_vc1.1_XM_001630576.3/Nvec_vc1.1_XM_048723266.1/Nvec_vc1.1_XM_032376148.2/Nvec_vc1.1_XM_001637926.3/Nvec_vc1.1_XM_048723171.1/Nvec_vc1.1_XM_032383224.2/Nvec_vc1.1_XM_048722179.1/Nvec_vc1.1_XM_001624237.3/Nvec_vc1.1_XM_032387173.2/Nvec_vc1.1_XM_048722496.1/Nvec_vc1.…
GO:0004180	carboxypeptidase activity	25	-0.601327	-1.89551	0.00133267	0.015741	0.0121374	3584	tags=64%	list=24%	signal=49%	Nvec_vc1.1_XM_032374023.2/Nvec_vc1.1_XM_048722702.1/Nvec_vc1.1_XM_001633704.3/Nvec_vc1.1_XM_001632758.3/Nvec_vc1.1_XM_048722767.1/Nvec_vc1.1_XM_001638898.3/Nvec_vc1.1_XM_001638349.3/Nvec_vc1.1_XM_048734252.1/Nvec_vc1.1_XM_048722341.1/Nvec_vc1.1_XM_032366492.2/Nvec_vc1.1_XM_032375562.2/Nvec_vc1.1_XM_001638875.3/Nvec_vc1.1_XM_032372799.2/Nvec_vc1.1_XM_048732344.1/Nvec_vc1.1_XM_048729682.1/Nvec_vc1.…
GO:0005096	GTPase activator activity	96	0.420081	1.64036	0.00137835	0.016048	0.0123741	4218	tags=44%	list=29%	signal=31%	Nvec_vc1.1_XM_001634754.3/Nvec_vc1.1_XM_001623507.3/Nvec_vc1.1_XM_048732682.1/Nvec_vc1.1_XM_048725869.1/Nvec_vc1.1_XM_048721907.1/Nvec_vc1.1_XM_048733370.1/Nvec_vc1.1_XM_048731705.1/Nvec_vc1.1_XM_048725392.1/Nvec_vc1.1_XM_032367348.2/Nvec_vc1.1_XM_032373868.2/Nvec_vc1.1_XM_032383667.2/Nvec_vc1.1_XM_048721635.1/Nvec_vc1.1_XM_048724922.1/Nvec_vc1.1_XM_048726725.1/Nvec_vc1.1_XM_048720312.1/Nvec_vc1.…
GO:0030261	chromosome condensation	17	-0.684684	-1.94391	0.00158235	0.0181636	0.0140054	599	tags=12%	list=4%	signal=11%	Nvec_vc1.1_XM_032365678.2/Nvec_vc1.1_XM_032377553.2
GO:0016627	oxidoreductase activity	acting on the CH-CH group of donors	28	-0.582839	-1.88991	0.00166954	0.0186394	0.0143723	3384	tags=50%	list=23%	signal=39%	Nvec_vc1.1_XM_001647486.3/Nvec_vc1.1_XM_001624902.3/Nvec_vc1.1_XM_001639688.3/Nvec_vc1.1_XM_001627498.3/Nvec_vc1.1_XM_001628666.3/Nvec_vc1.1_XM_001638502.3/Nvec_vc1.1_XM_048726948.1/Nvec_vc1.1_XM_032379299.2/Nvec_vc1.1_XM_032376261.2/Nvec_vc1.1_XM_032377108.2/Nvec_vc1.1_XM_001628292.3/Nvec_vc1.1_XM_048724127.1/Nvec_vc1.1_XM_001636497.3/Nvec_vc1.1_XM_032379314.2
GO:0007042	lysosomal lumen acidification	24	-0.605762	-1.88891	0.00164872	0.0186394	0.0143723	2130	tags=50%	list=14%	signal=43%	Nvec_vc1.1_XM_032363084.2/Nvec_vc1.1_XM_032379091.2/Nvec_vc1.1_XM_048724249.1/Nvec_vc1.1_XM_001638426.3/Nvec_vc1.1_XM_001637649.3/Nvec_vc1.1_XM_001638498.3/Nvec_vc1.1_XM_001640238.3/Nvec_vc1.1_XM_001634728.3/Nvec_vc1.1_XM_001630061.3/Nvec_vc1.1_XM_001630108.3/Nvec_vc1.1_XM_048734399.1/Nvec_vc1.1_XM_001639126.3
GO:0006635	fatty acid beta-oxidation	31	-0.562958	-1.8484	0.00177543	0.0195537	0.0150772	3874	tags=61%	list=26%	signal=45%	Nvec_vc1.1_XM_048726694.1/Nvec_vc1.1_XM_001628140.3/Nvec_vc1.1_XM_001647486.3/Nvec_vc1.1_XM_001624902.3/Nvec_vc1.1_XM_048727268.1/Nvec_vc1.1_XM_001639688.3/Nvec_vc1.1_XM_032363594.2/Nvec_vc1.1_XM_001628666.3/Nvec_vc1.1_XM_048719915.1/Nvec_vc1.1_XM_032373017.2/Nvec_vc1.1_XM_001631551.3/Nvec_vc1.1_XM_048720439.1/Nvec_vc1.1_XM_048728390.1/Nvec_vc1.1_XM_032378827.1/Nvec_vc1.1_XM_032372280.2/Nvec_vc1.…
GO:0070888	E-box binding	16	-0.714311	-1.99284	0.0018693	0.020313	0.0156627	1707	tags=62%	list=12%	signal=55%	Nvec_vc1.1_XM_001635316.3/Nvec_vc1.1_XM_032384063.2/Nvec_vc1.1_XM_001637044.3/Nvec_vc1.1_XM_001628279.3/Nvec_vc1.1_XM_032375349.2/Nvec_vc1.1_XM_001631326.3/Nvec_vc1.1_XM_001635276.3/Nvec_vc1.1_XM_001635315.3/Nvec_vc1.1_XM_001635277.3/Nvec_vc1.1_XM_032376421.2
GO:0140359	ABC-type transporter activity	60	-0.461957	-1.74874	0.00221374	0.0237395	0.0183048	3734	tags=55%	list=25%	signal=41%	Nvec_vc1.1_XM_032363682.2/Nvec_vc1.1_XM_048732175.1/Nvec_vc1.1_XM_048725780.1/Nvec_vc1.1_XM_048731702.1/Nvec_vc1.1_XM_048727268.1/Nvec_vc1.1_XM_032378278.1/Nvec_vc1.1_XM_048724481.1/Nvec_vc1.1_XM_001631143.3/Nvec_vc1.1_XM_001634172.3/Nvec_vc1.1_XM_001637428.3/Nvec_vc1.1_XM_032381950.2/Nvec_vc1.1_XM_032366213.2/Nvec_vc1.1_XM_048729475.1/Nvec_vc1.1_XM_001631551.3/Nvec_vc1.1_XM_048726771.1/Nvec_vc1.…
GO:0070374	positive regulation of ERK1 and ERK2 cascade	13	0.723152	1.83542	0.0022725	0.0240531	0.0185466	1352	tags=46%	list=9%	signal=42%	Nvec_vc1.1_XM_032371233.2/Nvec_vc1.1_XM_032385144.2/Nvec_vc1.1_XM_048733823.1/Nvec_vc1.1_XM_032380528.2/Nvec_vc1.1_XM_032371228.2/Nvec_vc1.1_XM_048721511.1
GO:0016874	ligase activity	69	-0.437227	-1.67601	0.00243162	0.0254073	0.0195907	3856	tags=45%	list=26%	signal=33%	Nvec_vc1.1_XM_048724143.1/Nvec_vc1.1_XM_001633129.3/Nvec_vc1.1_XM_032379332.2/Nvec_vc1.1_XM_048724196.1/Nvec_vc1.1_XM_048728156.1/Nvec_vc1.1_XM_001637837.3/Nvec_vc1.1_XM_001639013.3/Nvec_vc1.1_XM_048729708.1/Nvec_vc1.1_XM_048726434.1/Nvec_vc1.1_XM_048722276.1/Nvec_vc1.1_XM_001633777.3/Nvec_vc1.1_XM_032374006.2/Nvec_vc1.1_XM_001635769.3/Nvec_vc1.1_XM_001624432.3/Nvec_vc1.1_XM_001634860.3/Nvec_vc1.…
GO:0042277	peptide binding	53	0.49428	1.74766	0.00272211	0.0280825	0.0216536	2362	tags=43%	list=16%	signal=37%	Nvec_vc1.1_XM_032363877.2/Nvec_vc1.1_XM_032365143.2/Nvec_vc1.1_XM_001640356.3/Nvec_vc1.1_XM_048730108.1/Nvec_vc1.1_XM_032370184.2/Nvec_v1g201567/Nvec_vc1.1_XM_001630248.3/Nvec_vc1.1_XM_032375984.2/Nvec_vc1.1_XM_032375361.2/Nvec_vc1.1_XM_032378893.2/Nvec_vc1.1_XM_032383213.2/Nvec_vc1.1_XM_001628151.3/Nvec_vc1.1_XM_032384020.2/Nvec_vc1.1_XM_048720309.1/Nvec_vc1.1_XM_048729009.1/Nvec_vc1.1_XM_001638…
GO:0008061	chitin binding	26	0.595481	1.8305	0.00280405	0.0285662	0.0220265	499	tags=31%	list=3%	signal=30%	Nvec_vc1.1_XM_048726220.1/Nvec_vc1.1_XM_001638182.3/Nvec_vc1.1_XM_032379954.2/Nvec_vc1.1_XM_032378849.2/Nvec_vc1.1_XM_048721671.1/Nvec_vc1.1_XM_048731280.1/Nvec_vc1.1_XM_048728792.1/Nvec_vc1.1_XM_048731595.1
GO:0005509	calcium ion binding	472	0.284941	1.34682	0.00304063	0.030594	0.0235901	2376	tags=24%	list=16%	signal=21%	Nvec_vc1.1_XM_048732270.1/Nvec_NVE24486/Nvec_vc1.1_XM_048730245.1/Nvec_vc1.1_XM_032367697.2/Nvec_vc1.1_XM_048719743.1/Nvec_vc1.1_XM_032362886.2/Nvec_vc1.1_XM_032364632.2/Nvec_vc1.1_XM_048731723.1/Nvec_vc1.1_XM_001625522.3/Nvec_vc1.1_XM_048732728.1/Nvec_vc1.1_XM_048720504.1/Nvec_vc1.1_XM_048721671.1/Nvec_vc1.1_XM_048720000.1/Nvec_vc1.1_XM_048720866.1/Nvec_vc1.1_XM_048730244.1/Nvec_vc1.1_XM_0487342…
GO:0045087	innate immune response	35	0.526707	1.72615	0.0032371	0.0320339	0.0247004	2976	tags=57%	list=20%	signal=46%	Nvec_vc1.1_XM_032362450.2/Nvec_vc1.1_XM_032377730.2/Nvec_vc1.1_XM_001627335.3/Nvec_vc1.1_XM_032380328.2/Nvec_vc1.1_XM_048719697.1/Nvec_vc1.1_XM_032385176.2/Nvec_vc1.1_XM_001635365.3/Nvec_vc1.1_XM_048733242.1/Nvec_vc1.1_XM_048733838.1/Nvec_vc1.1_XM_048731786.1/Nvec_vc1.1_XM_048734391.1/Nvec_vc1.1_XM_048734392.1/Nvec_vc1.1_XM_032381070.2/Nvec_vc1.1_XM_048723171.1/Nvec_vc1.1_XM_032365973.2/Nvec_vc1.…
GO:0007156	homophilic cell adhesion via plasma membrane adhesion molecules	59	0.46509	1.67779	0.00326235	0.0320339	0.0247004	2047	tags=32%	list=14%	signal=28%	Nvec_vc1.1_XM_032362886.2/Nvec_vc1.1_XM_048732319.1/Nvec_vc1.1_XM_032378771.2/Nvec_vc1.1_XM_048725489.1/Nvec_vc1.1_XM_032380031.2/Nvec_vc1.1_XM_048725640.1/Nvec_vc1.1_XM_048732730.1/Nvec_vc1.1_XM_048732938.1/Nvec_vc1.1_XM_048732738.1/Nvec_vc1.1_XM_048732930.1/Nvec_vc1.1_XM_032378335.2/Nvec_vc1.1_XM_048729443.1/Nvec_vc1.1_XM_048731618.1/Nvec_vc1.1_XM_001639553.3/Nvec_vc1.1_XM_048720452.1/Nvec_vc1.…
GO:0000045	autophagosome assembly	28	0.565159	1.76745	0.00340909	0.0330763	0.0255041	5106	tags=68%	list=35%	signal=44%	Nvec_vc1.1_XM_048733447.1/Nvec_vc1.1_XM_032379134.2/Nvec_vc1.1_XM_001627335.3/Nvec_vc1.1_XM_032373331.2/Nvec_vc1.1_XM_048727517.1/Nvec_vc1.1_XM_001637926.3/Nvec_vc1.1_XM_032387173.2/Nvec_vc1.1_XM_001640022.3/Nvec_vc1.1_XM_001634353.3/Nvec_vc1.1_XM_032362088.2/Nvec_vc1.1_XM_032384628.2/Nvec_vc1.1_XM_048733436.1/Nvec_vc1.1_XM_048724223.1/Nvec_vc1.1_XM_032387376.2/Nvec_vc1.1_XM_001627787.3/Nvec_vc1.…
GO:0060070	canonical Wnt signaling pathway	23	-0.597115	-1.83164	0.0035959	0.0336857	0.025974	1497	tags=35%	list=10%	signal=31%	Nvec_vc1.1_XM_001641444.3/Nvec_vc1.1_XM_001623050.3/Nvec_vc1.1_XM_048727409.1/Nvec_vc1.1_XM_032385497.2/Nvec_vc1.1_XM_001637620.3/Nvec_vc1.1_XM_048733476.1/Nvec_vc1.1_XM_032379382.2/Nvec_vc1.1_XM_001621781.3
GO:0004965	G protein-coupled GABA receptor activity	10	0.764472	1.82494	0.00359196	0.0336857	0.025974	1575	tags=50%	list=11%	signal=45%	Nvec_vc1.1_XM_001633854.3/Nvec_vc1.1_XM_001641064.3/Nvec_vc1.1_XM_048721600.1/Nvec_vc1.1_XM_048724790.1/Nvec_vc1.1_XM_048724403.1
GO:0070492	oligosaccharide binding	39	0.521741	1.74098	0.00355089	0.0336857	0.025974	805	tags=28%	list=5%	signal=27%	Nvec_vc1.1_XM_032364244.2/Nvec_vc1.1_XM_048721566.1/Nvec_vc1.1_XM_048731708.1/Nvec_vc1.1_XM_048722486.1/Nvec_vc1.1_XM_048729795.1/Nvec_vc1.1_XM_032376601.2/Nvec_vc1.1_XM_048734481.1/Nvec_vc1.1_XM_001619645.3/Nvec_vc1.1_XM_048725745.1/Nvec_vc1.1_XM_032379149.2/Nvec_vc1.1_XM_032386890.2
GO:0007214	gamma-aminobutyric acid signaling pathway	18	0.675809	1.88516	0.00379578	0.03496	0.0269566	1657	tags=56%	list=11%	signal=49%	Nvec_vc1.1_XM_001633854.3/Nvec_vc1.1_XM_001641064.3/Nvec_vc1.1_XM_048729232.1/Nvec_vc1.1_XM_048721600.1/Nvec_vc1.1_XM_001627460.3/Nvec_vc1.1_XM_048722285.1/Nvec_vc1.1_XM_048724790.1/Nvec_vc1.1_XM_001632491.3/Nvec_vc1.1_XM_048724403.1/Nvec_vc1.1_XM_048731060.1
GO:0046854	phosphatidylinositol phosphate biosynthetic process	20	0.638323	1.81946	0.00381772	0.03496	0.0269566	3591	tags=70%	list=24%	signal=53%	Nvec_vc1.1_XM_001647478.3/Nvec_vc1.1_XM_001634024.3/Nvec_vc1.1_XM_001630177.3/Nvec_vc1.1_XM_048720590.1/Nvec_vc1.1_XM_032382085.2/Nvec_vc1.1_XM_032378318.2/Nvec_vc1.1_XM_048723891.1/Nvec_vc1.1_XM_001636879.3/Nvec_vc1.1_XM_001627340.3/Nvec_vc1.1_XM_032375645.2/Nvec_vc1.1_XM_048726397.1/Nvec_vc1.1_XM_048720756.1/Nvec_vc1.1_XM_032362088.2/Nvec_vc1.1_XM_048729109.1
GO:0030246	carbohydrate binding	80	0.426179	1.61738	0.00403386	0.0365289	0.0281663	2418	tags=29%	list=16%	signal=24%	Nvec_vc1.1_XM_048720298.1/Nvec_vc1.1_XM_032379858.2/Nvec_vc1.1_XM_001625522.3/Nvec_vc1.1_XM_032379696.2/Nvec_vc1.1_XM_032383353.2/Nvec_vc1.1_XM_048727983.1/Nvec_v1g111827/Nvec_vc1.1_XM_032369197.2/Nvec_vc1.1_XM_032383346.2/Nvec_vc1.1_XM_048732486.1/Nvec_vc1.1_XM_048724444.1/Nvec_vc1.1_XM_032364189.2/Nvec_vc1.1_XM_048723900.1/Nvec_vc1.1_XM_032375246.2/Nvec_vc1.1_XM_032365230.2/Nvec_vc1.1_XM_032370…
GO:0046982	protein heterodimerization activity	73	-0.418769	-1.63079	0.00424033	0.0379766	0.0292826	2288	tags=23%	list=16%	signal=20%	Nvec_vc1.1_XM_001638302.3/Nvec_vc1.1_XM_032371111.2/Nvec_vc1.1_XM_032363300.2/Nvec_vc1.1_XM_001634554.3/Nvec_vc1.1_XM_032386039.2/Nvec_vc1.1_XM_001638414.3/Nvec_vc1.1_XM_001623131.3/Nvec_vc1.1_XM_048721153.1/Nvec_vc1.1_XM_032381640.2/Nvec_vc1.1_XM_032376952.2/Nvec_vc1.1_XM_001630198.3/Nvec_vc1.1_XM_032363298.2/Nvec_vc1.1_XM_001630259.3/Nvec_vc1.1_XM_001640386.3/Nvec_vc1.1_XM_001640296.3/Nvec_vc1.…
GO:0050767	regulation of neurogenesis	13	-0.723409	-1.90134	0.00436848	0.0382829	0.0295188	1707	tags=69%	list=12%	signal=61%	Nvec_vc1.1_XM_032384889.2/Nvec_vc1.1_XM_001635316.3/Nvec_vc1.1_XM_032384063.2/Nvec_vc1.1_XM_001637044.3/Nvec_vc1.1_XM_032375349.2/Nvec_vc1.1_XM_001635276.3/Nvec_vc1.1_XM_001635315.3/Nvec_vc1.1_XM_001635277.3/Nvec_vc1.1_XM_032383905.2
GO:0051453	regulation of intracellular pH	28	-0.554864	-1.7992	0.0043273	0.0382829	0.0295188	718	tags=39%	list=5%	signal=37%	Nvec_vc1.1_XM_032379091.2/Nvec_vc1.1_XM_048724249.1/Nvec_vc1.1_XM_001638426.3/Nvec_vc1.1_XM_001637649.3/Nvec_vc1.1_XM_001638498.3/Nvec_vc1.1_XM_001640238.3/Nvec_vc1.1_XM_001634728.3/Nvec_vc1.1_XM_001630061.3/Nvec_vc1.1_XM_001630108.3/Nvec_vc1.1_XM_048734399.1/Nvec_vc1.1_XM_001639126.3
GO:0008380	RNA splicing	78	-0.399741	-1.57281	0.0044286	0.0383969	0.0296067	6045	tags=58%	list=41%	signal=34%	Nvec_vc1.1_XM_032366693.2/Nvec_vc1.1_XM_048728864.1/Nvec_vc1.1_XM_032382740.1/Nvec_vc1.1_XM_048722544.1/Nvec_vc1.1_XM_001634534.3/Nvec_vc1.1_XM_001632917.3/Nvec_vc1.1_XM_032370445.2/Nvec_vc1.1_XM_048727570.1/Nvec_vc1.1_XM_048724859.1/Nvec_vc1.1_XM_001640826.3/Nvec_vc1.1_XM_001638344.3/Nvec_vc1.1_XM_032366883.2/Nvec_vc1.1_XM_032363544.2/Nvec_vc1.1_XM_048733368.1/Nvec_vc1.1_XM_048727527.1/Nvec_vc1.…
GO:0005249	voltage-gated potassium channel activity	48	0.494031	1.72186	0.00477768	0.0409874	0.0316041	4006	tags=60%	list=27%	signal=44%	Nvec_vc1.1_XM_032365468.2/Nvec_vc1.1_XM_001623361.3/Nvec_vc1.1_XM_032375700.2/Nvec_vc1.1_XM_001639684.3/Nvec_vc1.1_XM_048731336.1/Nvec_vc1.1_XM_001638169.3/Nvec_vc1.1_XM_001631817.3/Nvec_vc1.1_XM_032387174.2/Nvec_vc1.1_XM_032377132.2/Nvec_vc1.1_XM_048733740.1/Nvec_vc1.1_XM_032365465.2/Nvec_vc1.1_XM_001638857.3/Nvec_vc1.1_XM_032382879.2/Nvec_vc1.1_XM_032362411.2/Nvec_vc1.1_XM_032371040.2/Nvec_vc1.…
GO:0020037	heme binding	113	-0.357255	-1.49087	0.00495853	0.0420959	0.0324588	1552	tags=27%	list=11%	signal=24%	Nvec_vc1.1_XM_001634749.3/Nvec_vc1.1_XM_032374016.2/Nvec_vc1.1_XM_048726016.1/Nvec_vc1.1_XM_048731022.1/Nvec_vc1.1_XM_048731187.1/Nvec_vc1.1_XM_001638989.3/Nvec_vc1.1_XM_048729112.1/Nvec_vc1.1_XM_048721704.1/Nvec_vc1.1_XM_032387445.2/Nvec_vc1.1_XM_001622925.3/Nvec_vc1.1_XM_032385797.2/Nvec_vc1.1_XM_048731653.1/Nvec_vc1.1_XM_001639099.3/Nvec_vc1.1_XM_048734376.1/Nvec_vc1.1_XM_001641595.3/Nvec_vc1.…
GO:0015280	ligand-gated sodium channel activity	26	0.573538	1.76305	0.00528574	0.0444111	0.034244	1938	tags=42%	list=13%	signal=37%	Nvec_vc1.1_XM_048721851.1/Nvec_vc1.1_XM_032382639.2/Nvec_vc1.1_XM_048728167.1/Nvec_vc1.1_XM_048729767.1/Nvec_vc1.1_XM_032366203.2/Nvec_vc1.1_XM_032378066.2/Nvec_vc1.1_XM_048722978.1/Nvec_vc1.1_XM_032366205.2/Nvec_vc1.1_XM_048722976.1/Nvec_vc1.1_XM_048728098.1/Nvec_vc1.1_XM_048726687.1
GO:0042626	ATPase-coupled transmembrane transporter activity	58	-0.443736	-1.65945	0.00544141	0.0447954	0.0345404	3734	tags=53%	list=25%	signal=40%	Nvec_vc1.1_XM_032363682.2/Nvec_vc1.1_XM_048732175.1/Nvec_vc1.1_XM_048725780.1/Nvec_vc1.1_XM_048731702.1/Nvec_vc1.1_XM_048727268.1/Nvec_vc1.1_XM_032378278.1/Nvec_vc1.1_XM_048724481.1/Nvec_vc1.1_XM_001631143.3/Nvec_vc1.1_XM_001634172.3/Nvec_vc1.1_XM_001637428.3/Nvec_vc1.1_XM_032381950.2/Nvec_vc1.1_XM_032366213.2/Nvec_vc1.1_XM_048729475.1/Nvec_vc1.1_XM_001631551.3/Nvec_vc1.1_XM_048726771.1/Nvec_vc1.…
GO:0098609	cell-cell adhesion	63	0.44194	1.62204	0.00541583	0.0447954	0.0345404	1924	tags=25%	list=13%	signal=22%	Nvec_vc1.1_XM_048728010.1/Nvec_vc1.1_XM_032362886.2/Nvec_vc1.1_XM_048730239.1/Nvec_vc1.1_XM_048724280.1/Nvec_vc1.1_XM_048725489.1/Nvec_vc1.1_XM_048723402.1/Nvec_vc1.1_XM_048725640.1/Nvec_vc1.1_XM_048732021.1/Nvec_vc1.1_XM_032363143.2/Nvec_vc1.1_XM_048732938.1/Nvec_vc1.1_XM_032378335.2/Nvec_vc1.1_XM_001638552.3/Nvec_vc1.1_XM_032363979.2/Nvec_vc1.1_XM_048731618.1/Nvec_vc1.1_XM_048720452.1/Nvec_vc1.…
GO:0006099	tricarboxylic acid cycle	27	-0.548796	-1.7637	0.00549681	0.044799	0.0345431	4441	tags=59%	list=30%	signal=41%	Nvec_vc1.1_XM_001639476.3/Nvec_vc1.1_XM_048732119.1/Nvec_vc1.1_XM_001635969.3/Nvec_vc1.1_XM_048733586.1/Nvec_vc1.1_XM_001627334.3/Nvec_vc1.1_XM_001633231.3/Nvec_vc1.1_XM_001634155.3/Nvec_vc1.1_XM_001639572.3/Nvec_vc1.1_XM_001622226.3/Nvec_vc1.1_XM_001640987.3/Nvec_vc1.1_XM_048719340.1/Nvec_vc1.1_XM_032379299.2/Nvec_vc1.1_XM_048733260.1/Nvec_vc1.1_XM_048730731.1/Nvec_vc1.1_XM_001633853.3/Nvec_vc1.…
GO:0032543	mitochondrial translation	23	-0.577017	-1.76999	0.0059772	0.0482319	0.0371901	4453	tags=70%	list=30%	signal=49%	Nvec_vc1.1_XM_032376759.2/Nvec_vc1.1_XM_032386028.2/Nvec_vc1.1_XM_032385657.2/Nvec_vc1.1_XM_048722799.1/Nvec_vc1.1_XM_048721484.1/Nvec_vc1.1_XM_001633777.3/Nvec_vc1.1_XM_048721488.1/Nvec_vc1.1_XM_032377926.2/Nvec_vc1.1_XM_048721482.1/Nvec_vc1.1_XM_048721819.1/Nvec_vc1.1_XM_048723898.1/Nvec_vc1.1_XM_001640960.3/Nvec_vc1.1_XM_001623799.3/Nvec_vc1.1_XM_032376233.2/Nvec_vc1.1_XM_001641847.3/Nvec_vc1.…
GO:0008202	steroid metabolic process	18	-0.656379	-1.88279	0.00613395	0.0490115	0.0377912	344	tags=22%	list=2%	signal=22%	Nvec_vc1.1_XM_048729228.1/Nvec_vc1.1_XM_001641757.3/Nvec_vc1.1_XM_001633783.3/Nvec_vc1.1_XM_032374900.2
GO:0007196	adenylate cyclase-inhibiting G protein-coupled glutamate receptor signaling pathway	20	0.621761	1.77225	0.00624388	0.0494055	0.038095	2209	tags=45%	list=15%	signal=38%	Nvec_vc1.1_XM_001634705.3/Nvec_vc1.1_XM_032364662.2/Nvec_vc1.1_XM_032364177.2/Nvec_vc1.1_XM_001623817.3/Nvec_vc1.1_XM_048728906.1/Nvec_vc1.1_XM_032373047.2/Nvec_vc1.1_XM_048729451.1/Nvec_vc1.1_XM_032362733.2/Nvec_vc1.1_XM_048734633.1
