# Supplementary material for: Functional characterization of specialized immune cells in a cnidarian reveals an ancestral antiviral program
Source: Nat Commun. 2026 Apr 24;17:5699. doi: 10.1038/s41467-026-72325-8 (PMC13319465; doi:10.1038/s41467-026-72325-8)
Supplement: Supplementary file 3 — Supplementary Data S1-S25 [file 41467_2026_72325_MOESM3_ESM.zip › Supplementary Data/Supplementary Data S6.xlsx]

## Sheet: QC metrics
Run Summary - Replicate #1			Run Summary- Replicate #2
Sample ID	map_Nvec_Nvec01_Yehu_xkc		Sample ID	map_Nvec_Nvec02_Yehu_xkc
Sample Description			Sample Description
Chemistry	Single Cell 3' v3		Chemistry	Single Cell 3' v3
Include introns	TRUE		Include introns	TRUE
Reference Path	‎/media/xavi/DATA1/climate-adaptation-corals-ops/results_scatlas/mapping/gdb_Nvec‎		Reference Path	‎/media/xavi/DATA1/climate-adaptation-corals-ops/results_scatlas/mapping/gdb_Nvec‎
Transcriptome	gdb_Nvec-		Transcriptome	gdb_Nvec-
Pipeline Version	cellranger-7.2.0		Pipeline Version	cellranger-7.2.0
Cells			Cells
Estimated Number of Cells	8383		Estimated Number of Cells	7531
Fraction Reads in Cells	0.907		Fraction Reads in Cells	0.9
Mean Reads per Cell	51942		Mean Reads per Cell	37909
Median UMI Counts per Cell	4606		Median UMI Counts per Cell	4020
Median Genes per Cell	1671		Median Genes per Cell	1561
Total Genes Detected	22681		Total Genes Detected	22150
Sequencing			Sequencing
Number of Reads	435432337		Number of Reads	285495126
Number of Short Reads Skipped	0		Number of Short Reads Skipped	0
Valid Barcodes	0.963		Valid Barcodes	0.964
Valid UMIs	0.999		Valid UMIs	1
Sequencing Saturation	0.843		Sequencing Saturation	0.708
Q30 Bases in Barcode	0.977		Q30 Bases in Barcode	0.986
Q30 Bases in RNA Read	0.946		Q30 Bases in RNA Read	0.964
Q30 Bases in UMI	0.97		Q30 Bases in UMI	0.982
Mapping			Mapping
Reads Mapped to Genome	0.753		Reads Mapped to Genome	0.485
Reads Mapped Confidently to Genome	0.728		Reads Mapped Confidently to Genome	0.469
Reads Mapped Confidently to Intergenic Regions	0.009		Reads Mapped Confidently to Intergenic Regions	0.005
Reads Mapped Confidently to Intronic Regions	0		Reads Mapped Confidently to Intronic Regions	0
Reads Mapped Confidently to Exonic Regions	0.719		Reads Mapped Confidently to Exonic Regions	0.464
Reads Mapped Confidently to Transcriptome	0.708		Reads Mapped Confidently to Transcriptome	0.456
Reads Mapped Antisense to Gene	0.011		Reads Mapped Antisense to Gene	0.007
Summary
	Nvec01	Nvec02
Library sequencing saturation	0.71	0.8
Fraction of reads in cells (%)	90.7	90
Noise (% UMIs in non-cell barcodes)	11.7	12.3
N cells (>500 UMIs)	8385	7531
Median UMIs/cell	4606	4020
Median genes/cell	1635	1533
N cells (after ClickTag filtering)	6284	5291
N cells condition - control	3066	2062
N cells condition iHCl	1589	1992
N cells condition tPIC	1629	1237

## Sheet: Metacell_UMIs
	1	2	3	4	5	6	7	8	9	10	11	12	13	14	15	16	17	18	19	20	21	22	23	24	25	26	27	28	29	30	31	32	33	34	35	36	37	38	39	40	41	42	43	44	45	46	47	48	49
Nvec_vc1.1_XM_032374162.2	0	0	0	0	0	0	0	0.00636555	0.00299679	0	0	0.00261168	0.00134874	0.00561506	0.007178	0.00825675	0.00690319	0.00502346	0.0103356	0	0.00192286	0.00199819	0.0146799	0.00749865	0	0	0.0074247	0.00301635	0	0	0.00806616	0.0128693	0.00898436	0.00442682	0	0.00957318	0.00338973	0.00658038	0.00990674	0.00812803	0	0	0.00379828	0.00706999	0	0	0	0.00800493	0.0205171
Nvec_vc1.1_XM_001626535.3	0.0511779	0.0274886	0.0402277	0.0346257	0.0257739	0.0159485	0.0409508	0.0169748	0.0239743	0.0451431	0.0300389	0.0443986	0.0242773	0.0449205	0.0484515	0.0633018	0.0224354	0.0301408	0.0496108	0.0264483	0.0288429	0.0259764	0.0366998	0.0174969	0.0111261	0.0181217	0.0148494	0.0150817	0.0214959	0.0316762	0.0215098	0.0128693	0.00449218	0.00442682	0.0309387	0	0.00677945	0.0197411	0.0297202	0.00812803	0.0207696	0.018641	0.0379828	0.02121	0.00610579	0.00779296	0.0170529	0.0133416	0.00820685
Nvec_vc1.1_XM_001626549.3	0.0625508	0.0431964	0.0703985	0.0403967	0.0441838	0.0382763	0.0409508	0.0721429	0.0629327	0.103829	0.10013	0.0874913	0.0377647	0.095456	0.129204	0.0935765	0.0828383	0.0728402	0.0909531	0.0793448	0.0769144	0.0419619	0.0513797	0.0699874	0.0445043	0.0362434	0.0296988	0.0301635	0.0307085	0.0380115	0.0457083	0.0514774	0.0449218	0.0177073	0.0721903	0.0382927	0.0271178	0.0460626	0.0594405	0.0487682	0.0747707	0.0894768	0.117747	0.0706999	0.0549521	0.0350683	0.0468955	0.034688	0.0123103
Nvec_vc1.1_XM_032374171.2	0.0284322	0.0942466	0.0368754	0.0259693	0.0441838	0.0287072	0.0264976	0.042437	0.0269711	0.0316001	0.0650843	0.0287285	0.0148361	0.0589581	0.111259	0.055045	0.105274	0.0904223	0.103356	0.0881609	0.0922972	0.0959129	0.0770696	0.144974	0.0222521	0.0543651	0.0593976	0.078425	0.0737003	0.050682	0.0645293	0.0450427	0.049414	0.0309877	0.0825031	0.0622257	0.0406767	0.0658038	0.0594405	0.0772163	0.0623089	0.123031	0.0759656	0.0777698	0.085481	0.163652	0.196109	0.120074	0.0943787
Nvec_vc1.1_XM_001626548.3	3.1048	2.35224	2.98355	3.28945	3.06341	3.07167	3.45673	1.60412	2.31352	2.8395	2.45318	4.49601	4.9674	4.02881	2.47103	3.37976	1.51353	1.37894	1.75705	1.63098	1.53636	1.71245	1.61846	1.60221	1.89143	1.51316	1.80792	1.51119	1.3481	1.22904	1.26639	1.80814	1.14101	0.739278	3.48576	2.06302	2.61348	3.36257	2.56915	1.7394	1.91911	2.03933	2.25618	1.49884	1.28832	1.53132	1.40687	1.4649	1.36644
Nvec_vc1.1_XM_032374170.2	0	0.00392694	0	0.00288548	0.0110459	0	0.00240887	0.0042437	0.00599359	0.00451431	0.010013	0.00391752	0.00134874	0.0168452	0.0017945	0.00275225	0.0120806	0	0	0	0.00576858	0.00399637	0.00366998	0.0124978	0.0111261	0.00906084	0	0	0.00307085	0	0.00537744	0.0128693	0	0	0	0.00478659	0	0.0131608	0	0.012192	0.00415393	0.0074564	0.00379828	0.00706999	0	0	0.00426323	0.00266831	0.00410342
Nvec_vc1.1_XM_048724591.1	0.00568644	0.00785389	0	0	0.00736396	0	0	0.0042437	0.00599359	0	0.00500648	0	0.00134874	0.00561506	0.0017945	0.0055045	0	0	0	0	0	0	0	0	0	0.00906084	0	0	0	0	0	0.00643467	0	0	0	0	0.00677945	0	0	0	0.00415393	0	0	0.00706999	0	0.00389648	0	0	0
Nvec_vc1.1_XM_001626546.3	0.00568644	0.00392694	0.00670461	0.0173129	0.0110459	0.0159485	0.00963549	0.0148529	0.00299679	0.0316001	0.010013	0.0339519	0.025626	0.0308828	0.007178	0.0247703	0.0120806	0.00251173	0.00206712	0	0.0115372	0.00199819	0.00366998	0.00249955	0.0445043	0.0271825	0.0482606	0.00301635	0.0122834	0.00633525	0.0161323	0.0128693	0.00449218	0.00885363	0.0103129	0.0191464	0.0237281	0.0329019	0.0066045	0.012192	0.0124618	0.0074564	0.0113948	0	0.0122116	0	0.00426323	0	0.0164137
Nvec_vc1.1_XM_032374190.2	0	0.00392694	0.00670461	0	0	0.00318969	0.00481775	0.0042437	0.00299679	0	0.010013	0.00783505	0.00674369	0.00842259	0.003589	0.0055045	0.0155322	0.0100469	0.00413423	0.00881609	0.00576858	0	0.00366998	0.00749865	0	0	0	0.00603269	0.00614169	0	0.00537744	0.00643467	0.00449218	0	0	0.00478659	0.00677945	0	0.00990674	0.00812803	0.00415393	0.0149128	0.0113948	0	0	0.00389648	0.00426323	0.00800493	0.00820685
Nvec_vc1.1_XM_032374192.2	0.142161	0.0903197	0.134092	0.0577096	0.114141	0.108449	0.118035	0.106092	0.14984	0.148972	0.0801037	0.155395	0.191521	0.106686	0.0915195	0.13486	0.0638545	0.0502346	0.0475436	0.0264483	0.0596086	0.0519528	0.0220199	0.0399928	0	0.00906084	0.0111371	0.0150817	0.0184251	0.0443467	0.0349534	0.0450427	0.0134765	0.0309877	0.0103129	0.0143598	0.0169486	0.0197411	0.00990674	0.0162561	0.0415393	0.0447384	0.0797639	0.01414	0.0305289	0.0311718	0.0298426	0.0213465	0.00410342
Nvec_vc1.1_XM_001626530.3	0.0113729	0.0235617	0.0234662	0.0288548	0.0184099	0.0287072	0.0216799	0.0169748	0.0299679	0.0270858	0.0350454	0.0443986	0.0269748	0.0617657	0.064602	0.0495405	0.0276128	0.0351642	0.0227383	0	0.05384	0.0339692	0.0440398	0.0374933	0	0	0.0111371	0.0120654	0.00307085	0.0126705	0.018821	0.019304	0.0179687	0.0177073	0.0103129	0.0478659	0.0101692	0.0131608	0.0066045	0.0609602	0.0249236	0.0298256	0.0607725	0.02121	0.0183174	0.0194824	0.0341058	0.0293514	0.0205171
Nvec_vc1.1_XM_032374174.2	0.108042	0.0431964	0.0502846	0.0836789	0.0589117	0.0637938	0.0794928	0.0360714	0.0479487	0.0677146	0.0150195	0.0404811	0.0431596	0.0336904	0.0305065	0.033027	0.0396934	0.0376759	0.0248054	0.0176322	0.0211514	0.0279746	0.0477097	0.0274951	0	0.0181217	0.0148494	0.0180981	0.0368502	0.0443467	0.0161323	0.0386081	0.00449218	0.0132804	0.0309387	0.0478659	0.0135589	0.0394823	0.0198135	0.0325121	0.00415393	0.0223692	0.0303862	0.0494899	0.0183174	0.0272753	0.0341058	0.0240148	0.0123103
Nvec_vc1.1_XM_032374172.2	0.00568644	0	0	0	0	0.00956907	0	0	0	0.00451431	0	0	0	0	0.0017945	0	0.0120806	0.00753519	0.0103356	0.0176322	0.01346	0.00799274	0.00366998	0.00749865	0.0333782	0.0181217	0.0222741	0.00904904	0.00614169	0.00633525	0.00268872	0	0.00449218	0	0.0206258	0.00957318	0.00338973	0.0131608	0.00330225	0.00406402	0	0.0037282	0	0.00706999	0	0	0	0.00533662	0.00410342
Nvec_v1g125757	0.00568644	0.0157078	0	0.00288548	0.00736396	0.00637938	0.00722662	0.0106092	0.0119872	0.00902861	0.0150195	0.00391752	0	0.00842259	0.010767	0.00275225	0.00517739	0.0251173	0.0124027	0.0264483	0.00384572	0.0119891	0.00366998	0.0124978	0.0111261	0	0	0.00904904	0.00307085	0.0126705	0.0134436	0.00643467	0.0134765	0.00442682	0.0103129	0.00957318	0.00677945	0.0131608	0.0066045	0.00812803	0.00415393	0.0149128	0.0113948	0	0	0.0155859	0.00852646	0.00800493	0.00820685
Nvec_vc1.1_XM_032374182.2	0.0227458	0.0628311	0.0469323	0.00288548	0.0184099	0.0159485	0.00963549	0.0148529	0.0239743	0.0135429	0.0600778	0.0182818	0.00539495	0.0140376	0.043068	0.022018	0.0742093	0.0678167	0.0599463	0.0352643	0.05384	0.085922	0.0807396	0.0599892	0.0778825	0.0724867	0.0074247	0.0512779	0.0368502	0.0886935	0.112926	0.0900855	0.049414	0.0221341	0.0825031	0.258476	0.101692	0.17109	0.108974	0.0365761	0.0747707	0.093205	0.0493777	0.11312	0.164856	0.163652	0.11937	0.152094	0.139516
Nvec_vc1.1_XM_032374183.2	0.00568644	0.00392694	0	0.00288548	0.00736396	0	0	0.0042437	0.00299679	0	0	0	0	0	0.0017945	0	0.00517739	0.00753519	0.00413423	0	0	0.00999093	0.00733996	0.00249955	0.0111261	0.00906084	0	0.00301635	0.00614169	0.00633525	0	0	0	0	0.0206258	0.0143598	0.0101692	0.00658038	0.013209	0	0.00830786	0	0	0.00706999	0.0122116	0.0116894	0.00852646	0.00266831	0
Nvec_vc1.1_XM_001626528.3	0.0113729	0.0157078	0.0167615	0.00288548	0.00736396	0.00637938	0.00481775	0.00636555	0.00899038	0.0135429	0.0300389	0.0156701	0.00539495	0.0224602	0.064602	0.044036	0.0500481	0.0602815	0.0434094	0.0528965	0.05384	0.0439601	0.0403698	0.0549901	0.0778825	0.0362434	0.0185618	0.0331798	0.0614169	0.050682	0.0215098	0.0514774	0.0224609	0.0132804	0.092816	0.0909452	0.0677945	0.0131608	0.052836	0.0487682	0.0456932	0.0260974	0.0455794	0.02121	0.0488463	0.0350683	0.0468955	0.042693	0.0410342
Nvec_vc1.1_XM_001626541.3	0	0	0	0	0	0	0	0	0	0	0	0	0	0	0	0	0	0	0.00206712	0	0	0	0	0	0	0	0	0	0.00307085	0	0	0	0	0	0	0	0	0	0	0.00406402	0	0	0	0	0	0	0	0	0
Nvec_vc1.1_XM_032374187.2	0	0.0157078	0	0	0	0.00318969	0	0.00212185	0	0	0.00500648	0.00391752	0.00134874	0	0	0	0.0241612	0.0376759	0.0124027	0	0.00769143	0.02198	0.0183499	0.022496	0.0222521	0.00906084	0.00371235	0.0301635	0.0153542	0.0316762	0.0295759	0.0321734	0.00449218	0.00442682	0.0412516	0.0239329	0.0271178	0	0.0198135	0.00812803	0.0124618	0.0111846	0	0	0.0122116	0.0350683	0.0255794	0.0240148	0.028724
Nvec_vc1.1_XM_032374184.2	0	0.00392694	0	0	0	0	0	0.0106092	0	0	0	0	0.00674369	0.00561506	0.0017945	0.00275225	0.00517739	0.00251173	0.00413423	0.0176322	0.01346	0.00399637	0	0.00749865	0	0.00906084	0.00371235	0.00301635	0	0	0	0.00643467	0.00449218	0	0.0103129	0	0	0.0131608	0	0.00406402	0	0.0037282	0	0	0.0305289	0.00389648	0	0.00533662	0
Nvec_vc1.1_XM_032374180.2	0	0	0	0	0	0	0	0.00212185	0	0.00451431	0	0	0	0	0.0017945	0.00275225	0.0017258	0.0125586	0.00206712	0.00881609	0.00576858	0.00199819	0.00366998	0.00249955	0	0	0.00371235	0.00904904	0.00307085	0.025341	0	0.00643467	0	0	0	0.00478659	0.0169486	0.00658038	0	0.00406402	0	0	0	0.00706999	0.0122116	0.0116894	0.00426323	0	0.00410342
Nvec_vc1.1_XM_032374179.2	0.301381	0.322009	0.335231	0.196213	0.320332	0.242417	0.226434	0.360714	0.314663	0.35663	0.28537	0.292508	0.265701	0.325673	0.333777	0.357793	0.403837	0.452111	0.384483	0.379092	0.342269	0.38565	0.422048	0.382431	0.155765	0.235582	0.233878	0.374027	0.285589	0.329433	0.263495	0.469731	0.274023	0.106244	0.453767	0.330275	0.325414	0.394823	0.412781	0.402338	0.419547	0.335538	0.383626	0.388849	0.274761	0.397441	0.413533	0.41092	0.365205
Nvec_vc1.1_XM_048725220.1	0.00568644	0.00785389	0.00335231	0.00288548	0.00736396	0	0	0.0084874	0.0119872	0	0.00500648	0.00130584	0.00134874	0	0.003589	0.00825675	0.0017258	0.0100469	0.00206712	0.00881609	0	0	0.00733996	0.00249955	0	0.00906084	0.0111371	0.00603269	0.00307085	0.00633525	0	0	0.00449218	0	0.0206258	0.0143598	0.00338973	0.0263215	0.0231157	0.00406402	0.00415393	0	0	0.00706999	0	0.00389648	0.00426323	0.00266831	0.00820685
Nvec_vc1.1_XM_048725245.1	0	0.0196347	0.0100569	0.00577096	0.00368198	0.0127588	0.00963549	0.00636555	0	0	0.0150195	0.00522336	0.00269747	0.00280753	0.010767	0.0165135	0.0155322	0.0226056	0.0310067	0	0.00384572	0.02198	0.0477097	0.0299946	0.0222521	0.0362434	0.0482606	0.0542942	0.0737003	0.0886935	0.0510857	0.0965201	0.0359375	0.0265609	0.144381	0.110092	0.105082	0.0921253	0.0363247	0.0487682	0.0456932	0.018641	0.0189914	0.0353499	0.0671637	0.0389648	0.0596852	0.034688	0.0205171
Nvec_NVE16061	0.00568644	0.00392694	0.0134092	0.0115419	0	0.0127588	0.00722662	0.0127311	0.014984	0.0270858	0.0150195	0.00130584	0.00134874	0.00280753	0.025123	0.0137613	0.0396934	0.0376759	0.0206712	0.0176322	0.02692	0.02198	0.0293598	0.0249955	0.0111261	0.0181217	0.0074247	0.0361961	0.039921	0.050682	0.0403308	0.019304	0.00898436	0.0177073	0.0412516	0.0382927	0.074574	0.111866	0.052836	0.0325121	0.0332314	0.0111846	0.0189914	0.0353499	0.0122116	0.0350683	0.0170529	0.0133416	0.0369308
Nvec_vc1.1_XM_032386191.2	0.0341186	0.0274886	0.0201138	0.0144274	0.0147279	0.0159485	0.00481775	0.0233403	0.0209776	0.0316001	0.0200259	0.0104467	0.0107899	0.0196527	0.0448625	0.022018	0.0362418	0.0301408	0.0206712	0.0528965	0.0423029	0.0139873	0.0440398	0.0299946	0.0333782	0.0453042	0.0519729	0.0120654	0.0245668	0.025341	0.018821	0.0386081	0.0224609	0.0177073	0.0412516	0.0239329	0.0169486	0.052643	0.0330225	0.0406402	0.0166157	0.0335538	0.0113948	0	0	0.0272753	0.0213161	0.0186782	0.0492411
Nvec_vc1.1_XM_032386195.2	0.0227458	0.0274886	0.00335231	0.0490531	0.0257739	0.0797423	0.0529952	0.0190966	0.00899038	0.0180572	0.00500648	0	0.00269747	0.00280753	0.0017945	0	0.0017258	0	0	0	0.00192286	0.00199819	0	0	0.0556303	0.00906084	0.111371	0.0120654	0.0767712	0.00633525	0	0	0	0	0.0309387	0	0	0.00658038	0	0	0	0.0037282	0.0113948	0	0.00610579	0	0	0	0
Nvec_vc1.1_XM_032386206.2	0	0	0	0	0	0	0	0	0.00299679	0.00451431	0	0.00130584	0.0175336	0	0	0	0	0	0	0	0	0	0	0	0	0	0	0	0	0	0	0	0	0	0	0	0	0	0	0.00406402	0	0	0	0	0	0	0	0	0
Nvec_vc1.1_XM_001636328.3	0.0284322	0.00785389	0.0100569	0.0317403	0.00368198	0.00956907	0.00963549	0.120945	0.140849	0.0857718	0.010013	0.00261168	0	0	0	0.00275225	0	0	0	0	0	0	0	0	0	0	0.00371235	0	0.0214959	0.00633525	0	0	0	0	0	0.00478659	0	0	0	0	0	0	0.0189914	0	0	0	0	0	0
Nvec_vc1.1_XM_001636367.3	0	0.00392694	0.00335231	0	0	0	0	0	0	0	0	0	0.00134874	0	0	0	0	0	0	0	0	0	0	0	0	0	0	0	0	0	0	0	0	0	0	0	0	0	0	0.00406402	0	0	0	0	0	0	0	0	0
Nvec_vc1.1_XM_048727259.1	0.0682373	0.0471233	0.0301708	0.0519386	0.0405018	0.0287072	0.0481774	0.0381933	0.0479487	0.0406288	0.120156	0.0339519	0.0229285	0.0196527	0.03589	0.0357793	0.0103548	0.0175821	0.0330738	0.0176322	0.0192286	0.0239782	0.0146799	0.0124978	0.0222521	0.0362434	0.0259865	0.0301635	0.0153542	0.0190057	0.0134436	0.0257387	0.00898436	0.00442682	0.0309387	0.0478659	0.00677945	0.00658038	0.013209	0.0162561	0.0290775	0.037282	0.0455794	0.02121	0.0183174	0.0272753	0.0298426	0.0160099	0.0205171
Nvec_vc1.1_XM_048727258.1	0	0.00785389	0	0	0	0	0	0	0.00299679	0	0	0.00261168	0.00134874	0	0.003589	0	0.0034516	0	0.00206712	0.0176322	0.00384572	0.00599456	0	0.0049991	0	0	0	0.00301635	0.00307085	0.00633525	0.00268872	0	0	0	0	0	0.00338973	0.00658038	0	0	0	0	0	0	0	0	0	0	0.00410342
Nvec_vc1.1_XM_048728918.1	0	0.0196347	0.00670461	0.0201983	0.0110459	0.0223278	0.00722662	0.0488025	0.00599359	0.0270858	0	0.00522336	0.00134874	0.00280753	0.0053835	0.00275225	0.0155322	0.0100469	0.0124027	0.00881609	0.01346	0.00399637	0.0183499	0.0124978	0	0	0.0111371	0.0211144	0.0214959	0.0633525	0.0215098	0.0128693	0.0314453	0	0.0515645	0.0191464	0.00338973	0.0329019	0.013209	0.012192	0.0124618	0.0037282	0.00759656	0.02121	0.0183174	0.0233789	0.0213161	0.0186782	0.00820685
Nvec_vc1.1_XM_048728963.1	0	0.00392694	0	0.00288548	0	0	0	0.0530462	0	0	0	0	0	0	0	0	0	0	0	0	0	0	0	0	0.0222521	0	0.0074247	0.00301635	0.00307085	0	0	0	0	0	0	0	0	0	0	0	0	0	0.0113948	0	0	0	0	0	0
Nvec_vc1.1_XM_032386215.2	0.0454915	0.0589041	0.0201138	0.0173129	0.0110459	0.0127588	0.0361331	0.0169748	0.00899038	0.0406288	0.0150195	0.00783505	0.00674369	0.00561506	0.017945	0.011009	0.0189838	0.0401877	0.0434094	0.0176322	0.0173057	0.0719347	0.0844096	0.0749865	0.0333782	0.0453042	0.0111371	0.0814413	0.0184251	0.076023	0.0457083	0.0643468	0.0314453	0	0.0825031	0.0382927	0.037287	0.052643	0.00990674	0.0568962	0.058155	0.0149128	0.0151931	0.11312	0.109904	0.101308	0.115107	0.0933909	0.0820685
Nvec_NVE16072	0	0	0	0	0	0	0	0	0	0	0	0	0	0	0	0	0.0017258	0.00251173	0.00206712	0	0	0.00199819	0.00733996	0.0049991	0	0	0	0	0	0	0.00268872	0	0	0	0	0	0	0	0	0	0	0	0	0	0	0	0	0	0
Nvec_vc1.1_XM_048728955.1	0.0227458	0.0274886	0.0201138	0.0144274	0.0147279	0.0255175	0.019271	0.0233403	0.0119872	0.0180572	0.0400519	0.0182818	0.0269748	0.0364979	0.039479	0.022018	0.034516	0.0326525	0.0310067	0.0176322	0.0423029	0.0479565	0.0550497	0.0249955	0.0222521	0.00906084	0.0222741	0.0271471	0.0122834	0.0443467	0.0430195	0.0450427	0.0269531	0.0132804	0.0825031	0.0287195	0.0101692	0.0197411	0.0198135	0.012192	0.0166157	0.0447384	0.0341845	0.0282799	0.0244232	0.0506542	0.0170529	0.0240148	0.028724
Nvec_vc1.1_XM_048728924.1	0	0	0	0	0	0	0	0.00212185	0	0	0	0.00391752	0	0.00280753	0	0.0055045	0.0017258	0.00502346	0.00206712	0	0.00576858	0.00799274	0	0.0049991	0	0	0	0	0	0.00633525	0	0.0128693	0.00449218	0	0	0.0191464	0.00338973	0.0131608	0.0066045	0	0	0.0037282	0	0	0.00610579	0.00389648	0.00852646	0.0106732	0
Nvec_vc1.1_XM_001636334.3	0.0341186	0.0353425	0.0268185	0.00865644	0.0110459	0.0127588	0.0240887	0.0127311	0.00299679	0.00451431	0.0250324	0.0156701	0.00674369	0.0168452	0.039479	0.0302748	0.0604029	0.0527463	0.0475436	0.0793448	0.0615315	0.0479565	0.0477097	0.0374933	0	0.00906084	0.0148494	0.0211144	0.0276376	0.0316762	0.0241985	0.0643468	0.00898436	0	0.0618774	0.0239329	0.0305075	0.0263215	0.0429292	0.0447042	0.0373854	0.0298256	0.0189914	0.0565599	0.0427405	0.0701366	0.055422	0.0613711	0.0451376
Nvec_vc1.1_XM_001636372.3	0	0.0117808	0.0201138	0.00288548	0.0184099	0.0159485	0.00481775	0.00636555	0.00599359	0.0135429	0.010013	0.0130584	0.00269747	0.0280753	0.021534	0.011009	0.025887	0.027629	0.0206712	0.0528965	0.0192286	0.0399637	0.0293598	0.0274951	0.0333782	0.00906084	0.0185618	0.0211144	0.0122834	0.0190057	0.0268872	0.0579121	0.049414	0.0132804	0.0515645	0.0143598	0.0474562	0.0329019	0.026418	0.0406402	0.0207696	0.0223692	0.0227897	0.01414	0.0244232	0.0350683	0.0255794	0.0186782	0.00820685
Nvec_vc1.1_XM_032386135.2	0	0.0314155	0.0100569	0.0144274	0.00368198	0.0159485	0.00240887	0.0106092	0.00299679	0.0180572	0.0150195	0.00914089	0.00674369	0.0140376	0.0233285	0.0247703	0.0241612	0.0376759	0.0227383	0.0176322	0.0288429	0.0239782	0.0220199	0.0324942	0.0222521	0.0181217	0.0111371	0.0271471	0.0184251	0.0443467	0.0161323	0.019304	0.0269531	0.00885363	0.134068	0.0478659	0.11864	0.0263215	0.0297202	0.0243841	0.0332314	0.0410102	0.0303862	0.0353499	0.0366347	0.00779296	0.0127897	0.0240148	0.0205171
Nvec_vc1.1_XM_048728947.1	0	0	0	0	0	0	0	0	0	0	0	0.00522336	0	0.00561506	0	0	0	0	0	0	0	0	0	0	0	0	0	0	0	0	0	0	0	0	0	0.00478659	0	0	0	0	0	0	0	0	0	0	0	0	0
Nvec_vc1.1_XM_048729864.1	0	0.00392694	0.0100569	0	0.00368198	0.00318969	0.00481775	0.00636555	0.00299679	0	0.00500648	0.00522336	0.00404621	0.00842259	0.003589	0.0055045	0.00690319	0	0.00826846	0	0.00576858	0.00399637	0	0.00249955	0	0	0	0	0.00307085	0.00633525	0.00537744	0	0	0	0.0206258	0	0.0101692	0	0	0.00406402	0	0.0111846	0	0	0	0.00389648	0	0.00266831	0.00410342
Nvec_vc1.1_XM_032386169.2	0.00568644	0.0235617	0.0134092	0.0115419	0.0147279	0.0223278	0.0240887	0.0488025	0.0209776	0.0406288	0.0250324	0.00914089	0.0134874	0.0140376	0.007178	0.00825675	0.0276128	0.0200938	0.0124027	0.0264483	0.02692	0.0119891	0.0330298	0.0149973	0.0222521	0.0181217	0.0222741	0.0361961	0.0337793	0.0316762	0.0376421	0.0257387	0.00898436	0.00885363	0.0515645	0.00478659	0.0305075	0.0592234	0.013209	0.00812803	0.0166157	0.0037282	0.00759656	0.0282799	0.0183174	0.0272753	0.0426323	0.0240148	0.0205171
Nvec_vc1.1_XM_048728415.1	0.0511779	0.0471233	0.0502846	0.0432822	0.0441838	0.0255175	0.038542	0.0318277	0.0539423	0.0451431	0.0750973	0.0208935	0.0337184	0.0224602	0.0233285	0.0357793	0.0241612	0.0452111	0.018604	0.0352643	0.0192286	0.0159855	0.0110099	0.0149973	0.0778825	0.0271825	0.0296988	0.0211144	0.0276376	0.0316762	0.018821	0.0321734	0.0224609	0.00442682	0.0309387	0.0287195	0.0237281	0.0131608	0.00330225	0.0365761	0.0249236	0.0447384	0.0493777	0.0353499	0.0305289	0.0233789	0.0213161	0.0160099	0.0164137
Nvec_vc1.1_XM_032386115.2	0	0	0.00335231	0	0	0	0	0	0	0	0	0	0	0	0	0	0	0	0	0	0	0	0	0	0	0	0	0	0	0	0.00268872	0	0	0	0	0	0.00338973	0	0	0	0	0.0037282	0	0	0	0	0	0	0
Nvec_vc1.1_XM_048728255.1	0.0113729	0.00785389	0.00335231	0.00865644	0.00736396	0.0350866	0.00481775	0.0169748	0.00899038	0.00451431	0.00500648	0.00130584	0.00404621	0.0280753	0.003589	0.00825675	0.0138064	0.00502346	0.0165369	0.0352643	0.0230743	0.0159855	0.00366998	0	0.111261	0.0181217	0.0705347	0.00603269	0.00614169	0.0190057	0.018821	0	0.0359375	0	0.0618774	0.0717988	0.0677945	0.335599	0.0165112	0	0	0	0.0113948	0.00706999	0.0305289	0.00389648	0.0127897	0.0133416	0
Nvec_vc1.1_XM_032386189.2	0	0	0	0	0	0	0	0.00212185	0	0	0	0.00130584	0	0	0	0	0	0	0.00413423	0	0	0	0	0	0	0	0	0	0.00614169	0	0	0	0	0	0.0103129	0	0	0	0	0	0	0	0	0	0	0	0	0	0
Nvec_vc1.1_XM_032386201.2	0	0	0.00335231	0	0	0	0	0.00212185	0	0	0	0	0	0	0.0017945	0	0	0	0	0	0.00192286	0	0	0	0	0	0	0	0	0	0.00268872	0	0	0	0	0	0.00338973	0	0.0066045	0	0	0	0	0	0	0.00389648	0	0.00266831	0
Nvec_vc1.1_XM_032386204.2	0	0.00392694	0	0.00288548	0.00736396	0	0	0	0	0	0.00500648	0.00130584	0	0	0	0.00275225	0.00517739	0.00251173	0.00413423	0.00881609	0.00384572	0.00599456	0	0.00249955	0	0	0	0.00301635	0.00307085	0.00633525	0.00806616	0	0	0	0	0.00478659	0	0	0	0	0	0.0037282	0.00379828	0.00706999	0	0	0	0	0
Nvec_vc1.1_XM_001636339.3	0.0454915	0.0196347	0.0100569	0.00577096	0.0368198	0.0191381	0.0264976	0.0042437	0.00599359	0.00902861	0.0150195	0.00391752	0.00944116	0.00842259	0.010767	0.0055045	0.0034516	0.0175821	0.0124027	0.00881609	0.00384572	0.00199819	0.0110099	0.00249955	0.0222521	0	0	0.00904904	0.0122834	0	0.00537744	0.00643467	0	0.00442682	0	0	0.00338973	0.00658038	0.0066045	0.00406402	0.00415393	0.0037282	0	0.02121	0	0.00779296	0.00426323	0.00800493	0.0123103
Nvec_vc1.1_XM_048725946.1	0.00568644	0.0157078	0.0100569	0.00288548	0.00368198	0.00318969	0.00240887	0.00636555	0.00299679	0.00902861	0	0.00130584	0	0	0.0053835	0	0.00862899	0.00753519	0	0.0176322	0	0	0.0146799	0.0149973	0.0667564	0.0362434	0.06311	0.0482615	0.0982671	0.00633525	0.00806616	0.0128693	0.00898436	0	0.0515645	0.0239329	0.00677945	0.00658038	0.00990674	0.0203201	0.00415393	0.0111846	0.0151931	0.0282799	0.0183174	0.0155859	0.0170529	0.0106732	0.00410342
Nvec_vc1.1_XM_032386121.2	0.00568644	0	0	0.00288548	0.00736396	0	0.00240887	0.00212185	0	0	0	0.0130584	0.00404621	0.0196527	0	0.0137613	0	0	0	0	0	0	0	0	0	0	0	0	0	0	0	0	0	0	0	0	0	0	0	0	0	0	0.00379828	0	0	0	0	0	0
Nvec_vc1.1_XM_048728405.1	0	0	0	0	0	0	0.00240887	0	0	0	0	0	0	0	0	0	0	0	0.00413423	0	0.00384572	0.00199819	0	0.00249955	0	0	0	0	0.00307085	0	0	0	0	0	0	0.00478659	0	0	0	0	0	0	0	0	0	0	0.00426323	0.00533662	0.00410342
Nvec_vc1.1_XM_032381166.2	0	0	0	0	0	0	0	0	0	0	0	0	0	0	0	0	0	0	0	0	0	0	0	0.00249955	0	0	0	0	0	0	0	0	0	0	0	0	0.00338973	0	0	0	0	0	0	0	0	0	0	0	0
Nvec_vc1.1_XM_001621847.3	0	0	0	0	0	0	0	0	0	0	0	0	0	0	0	0	0.0017258	0	0	0	0	0	0	0	0	0	0	0	0	0	0	0	0	0	0	0	0	0	0	0	0	0	0	0	0	0	0	0	0
Nvec_vc1.1_XM_032386211.2	0	0	0	0	0	0	0	0.00636555	0	0	0	0	0	0	0	0	0	0.00251173	0	0	0	0	0	0	0	0	0	0	0	0.00633525	0	0	0	0	0	0	0.00677945	0.00658038	0	0	0	0	0	0	0	0	0	0	0.00410342
Nvec_vc1.1_XM_048728718.1	0	0	0	0	0	0	0	0	0	0	0	0	0	0	0	0	0.0017258	0.00251173	0.00413423	0	0.00384572	0	0	0.00249955	0	0	0.00371235	0	0.00307085	0	0	0	0.00449218	0	0.0309387	0.00478659	0	0	0	0	0	0	0	0	0	0.00389648	0	0.00800493	0.00410342
Nvec_vc1.1_XM_032386160.2	0	0	0	0	0.00368198	0	0.00240887	0	0	0	0	0	0	0	0	0	0	0	0	0	0	0	0	0	0	0	0	0	0	0	0	0	0	0	0	0	0	0	0	0	0	0	0	0	0	0	0	0	0
Nvec_vc1.1_XM_032386114.2	0	0	0	0	0	0	0	0	0	0	0	0	0	0	0	0	0	0	0	0	0	0	0	0	0.0111261	0	0	0	0	0	0	0	0	0	0	0	0	0	0	0	0	0	0	0	0	0	0	0	0
Nvec_vc1.1_XM_001636383.3	0.0113729	0.0549772	0.0201138	0.0115419	0.0184099	0.0223278	0.00963549	0.042437	0.0509455	0.0316001	0.110143	0.0796563	0.031021	0.148799	0.170478	0.145869	0.129435	0.102981	0.13643	0.096977	0.167289	0.0939147	0.124779	0.104981	0.0667564	0.0362434	0.0593976	0.0452452	0.0583461	0.0633525	0.0645293	0.0643468	0.0539062	0.0177073	0.175319	0.0670123	0.105082	0.118447	0.0825562	0.0853443	0.108002	0.100661	0.0873605	0.10605	0.0732695	0.0740331	0.0852646	0.0880542	0.0410342
Nvec_vc1.1_XM_001636346.3	0	0.00392694	0	0	0.00368198	0	0.00240887	0	0.00299679	0	0	0	0.00134874	0	0	0.00275225	0.0138064	0.00753519	0.00620134	0	0.00961429	0.0119891	0.00733996	0.0049991	0	0.00906084	0	0.00603269	0.00307085	0.00633525	0.0134436	0.0128693	0	0	0.0206258	0.00478659	0.00338973	0.00658038	0	0	0.00415393	0.0037282	0	0	0.00610579	0.00389648	0.0170529	0	0.00410342
Nvec_vc1.1_XM_032386172.2	0.0113729	0.0274886	0.0234662	0.0259693	0.0110459	0.0191381	0.0289065	0	0.00299679	0.00902861	0.0150195	0.0156701	0.00269747	0.0112301	0.014356	0.0357793	0.0276128	0.0226056	0.018604	0.0264483	0.00961429	0.0179837	0.0183499	0.0174969	0	0	0.0148494	0.0392125	0.0184251	0.0633525	0.0268872	0.0386081	0.00449218	0	0	0	0.00677945	0.00658038	0.00330225	0.0406402	0.0124618	0.0260974	0.026588	0.0353499	0.0122116	0.0233789	0	0.00800493	0.0164137
Nvec_vc1.1_XM_048727015.1	0.0113729	0.0196347	0.00335231	0.00577096	0.00736396	0.00956907	0.00240887	0.0148529	0.00899038	0.00451431	0	0.00391752	0.00134874	0.00280753	0.007178	0.00275225	0.0138064	0.0150704	0.0103356	0.00881609	0.00769143	0	0.0110099	0.0199964	0.0111261	0	0.0222741	0.00904904	0.00921254	0.0190057	0.0107549	0.019304	0.0134765	0.00442682	0.0618774	0.00957318	0	0.00658038	0.0066045	0.0203201	0.00415393	0.0111846	0	0.02121	0.00610579	0.0155859	0.00426323	0.00800493	0.0123103
orphan_peak_48	0	0.00392694	0.00335231	0	0	0	0	0.0084874	0	0	0	0.00130584	0	0.00561506	0.0017945	0.00275225	0.0189838	0.0200938	0.0434094	0.00881609	0.0211514	0.0119891	0.0110099	0.0049991	0	0	0.00371235	0	0.00614169	0	0.0268872	0.019304	0.0134765	0	0.0103129	0	0.00677945	0.0394823	0.0198135	0.00812803	0.0166157	0.0074564	0.00379828	0.01414	0.0122116	0.00389648	0.0127897	0.00533662	0
Nvec_vc1.1_XM_032386178.2	0	0	0	0	0	0	0	0.0148529	0	0	0	0	0	0	0	0	0	0	0.00206712	0	0	0	0	0	0	0	0.0111371	0	0.00307085	0	0	0	0	0	0	0	0	0	0	0	0	0	0.00379828	0	0.00610579	0	0	0	0
Nvec_vc1.1_XM_048732530.1	0	0.00785389	0.00335231	0.00288548	0	0	0.00481775	0.00212185	0.00299679	0	0	0.00914089	0.00674369	0.00561506	0.003589	0.00275225	0	0	0.00620134	0	0.00192286	0	0.00366998	0	0	0.00906084	0	0	0	0	0.00268872	0.0128693	0	0	0.0103129	0.00478659	0	0.00658038	0.00330225	0	0	0.0037282	0	0	0	0.00389648	0	0.00533662	0
Nvec_vc1.1_XM_032386176.2	0	0	0	0	0	0	0	0	0	0	0	0	0	0	0	0	0	0	0	0.00881609	0	0	0	0	0	0	0	0	0	0	0	0	0	0	0	0	0	0	0	0	0	0	0	0	0	0	0	0	0
Nvec_vc1.1_XM_048732565.1	0.0284322	0.0314155	0.0301708	0.00865644	0.0184099	0.0127588	0.0216799	0.0233403	0.0119872	0.0451431	0.0600778	0.0169759	0.00809243	0.0168452	0.028712	0.0385315	0.034516	0.0477229	0.0392752	0.0352643	0.0480715	0.0439601	0.0366998	0.0399928	0.0222521	0.0181217	0.0222741	0.0392125	0.0307085	0.025341	0.0268872	0.0257387	0.0134765	0.00885363	0.0825031	0.0478659	0.0338973	0.0592234	0.0462315	0.0528322	0.0249236	0.037282	0.0417811	0.0353499	0.0122116	0.0428613	0.0255794	0.0453613	0.028724
Nvec_vc1.1_XM_001636391.3	0	0	0	0	0	0.00637938	0.00240887	0.0042437	0.00299679	0.00451431	0	0.00130584	0	0.00280753	0	0	0.0017258	0.00753519	0.00413423	0.0176322	0.00769143	0	0.00733996	0.0099982	0	0.00906084	0.0148494	0.00603269	0.00614169	0.0190057	0.00806616	0	0	0	0	0	0.00338973	0	0.0165112	0.00812803	0	0.0074564	0	0	0.00610579	0.00389648	0.00426323	0.00533662	0.0123103
Nvec_vc1.1_XM_001636349.3	0.0170593	0.0117808	0.0134092	0.0173129	0.0184099	0.0287072	0.00722662	0.0106092	0.014984	0.00451431	0.00500648	0.00522336	0	0	0.007178	0.0055045	0.0120806	0.0150704	0.0165369	0.0352643	0.01346	0.0119891	0.00733996	0.0099982	0.0333782	0.0181217	0.0148494	0.0180981	0.0153542	0	0.0107549	0.0257387	0	0	0.0206258	0	0.00338973	0.0197411	0.0231157	0.0284481	0.0124618	0.0037282	0.00379828	0.02121	0.0122116	0.00389648	0.00426323	0.0186782	0.0246205
Nvec_vc1.1_XM_001636392.3	0.00568644	0.0589041	0.00670461	0	0.00736396	0	0.00481775	0.0084874	0.0119872	0.00451431	0	0.00914089	0.00134874	0.00561506	0.0125615	0.011009	0.0120806	0	0.00413423	0	0.00769143	0.0359673	0.00733996	0.00249955	0.0667564	0.0996693	0.319262	0.799332	0.8322	0.050682	0.048397	0.0128693	0.0853514	0.0177073	0.0412516	0.124451	0.0508459	0.0658038	0.0066045	0.00406402	0.124618	0.167769	0.00759656	0.0353499	0.122116	0.0545507	0.196109	0.301519	0.61141
Nvec_vc1.1_XM_032386159.2	0	0	0	0	0	0	0	0	0	0	0	0	0	0	0	0	0	0.00251173	0	0	0	0	0	0	0	0	0	0	0	0	0	0	0	0	0	0	0	0	0	0.00406402	0	0	0	0	0	0	0	0	0
Nvec_vc1.1_XM_048732386.1	0	0	0	0	0	0	0	0.0042437	0	0.00902861	0	0	0.00539495	0	0	0	0	0	0	0	0	0	0	0	0	0	0.00371235	0	0	0	0	0	0	0	0	0	0	0.00658038	0	0	0	0	0	0	0	0	0.00426323	0	0
Nvec_vc1.1_XM_048732410.1	0	0	0	0	0	0.00318969	0	0	0	0	0	0	0	0	0	0	0	0	0	0	0	0	0	0.00249955	0	0	0	0	0	0	0	0	0	0	0	0	0	0	0	0	0	0	0	0	0	0	0	0	0
Nvec_vc1.1_XM_048732420.1	0	0	0	0	0	0	0	0	0	0	0	0	0	0	0	0	0	0	0	0	0	0	0	0	0	0	0	0	0	0	0	0	0.00449218	0	0	0	0	0	0	0	0	0	0	0	0	0	0	0	0
Nvec_vc1.1_XM_048726955.1	0	0	0	0	0	0	0.00240887	0	0	0	0	0	0	0	0	0	0	0.00251173	0	0	0	0	0	0	0	0	0	0	0	0	0	0	0	0	0	0	0	0	0	0	0	0	0	0	0	0	0	0.00266831	0
Nvec_vc1.1_XM_001636352.3	0	0	0	0	0	0.0574144	0	0	0.143846	0.0135429	0	0	0.00134874	0.00561506	0.0017945	0	0	0	0	0	0.00192286	0	0	0	0.122387	0.00906084	0.103946	0	0.00307085	0	0.00268872	0	0	0	0.0206258	0	0.0101692	0.0394823	0	0	0	0	0	0	0.00610579	0	0	0	0
Nvec_vc1.1_XM_001636353.3	0.00568644	0.0196347	0	0.0375112	0.00736396	0.00637938	0.0120444	0.00636555	0	0	0.00500648	0	0	0	0.0053835	0	0.00690319	0.00502346	0.0599463	0	0.0499943	0.0399637	0	0	0	0	0	0	0	0	0	0	0	0	0	0	0	0	0.0297202	0.00406402	0	0	0	0	0	0	0	0	0
Nvec_vc1.1_XM_032386130.2	0.00568644	0.0117808	0	0.00577096	0	0.00318969	0.00481775	0.00212185	0.00899038	0.00902861	0.00500648	0.00130584	0	0.00280753	0.0017945	0.0055045	0.00517739	0.00753519	0.00206712	0.00881609	0.00192286	0.0159855	0.0366998	0.0149973	0.0667564	0.117791	0.0593976	0.0452452	0.0737003	0.0316762	0.0322647	0.0450427	0.0179687	0	0.0412516	0.0574391	0.0203384	0.0131608	0.0231157	0.0284481	0.0415393	0.037282	0.00759656	0.0494899	0.0488463	0.0545507	0.0341058	0.0693761	0.0410342
Nvec_vc1.1_XM_032386132.2	0	0.00392694	0.00670461	0.0115419	0.00368198	0.00318969	0.00722662	0.0042437	0	0.00902861	0.0400519	0.0117526	0.00404621	0.00561506	0.0269175	0.0165135	0.0534997	0.0778636	0.0558121	0.0440804	0.0499943	0.0479565	0.0513797	0.0574897	0.0111261	0.00906084	0.0148494	0.0361961	0.0307085	0.0823582	0.0215098	0.0514774	0.0269531	0.00442682	0.144381	0.0478659	0.0440665	0.0789645	0.0594405	0.0284481	0.0373854	0.018641	0.026588	0.0353499	0.0427405	0.0350683	0.0255794	0.042693	0.0123103
Nvec_vc1.1_XM_032386131.2	0	0.00392694	0	0	0	0	0	0	0	0	0	0	0	0	0	0	0.0034516	0.00251173	0	0	0.00192286	0	0	0	0	0	0	0	0	0	0	0	0	0	0	0.00957318	0	0	0.00990674	0	0	0	0	0	0	0	0	0	0
Nvec_vc1.1_XM_001636355.3	0	0	0	0	0	0	0	0	0	0	0	0	0	0	0	0	0	0	0.00206712	0	0	0	0	0	0	0	0	0	0	0	0	0	0	0	0.0103129	0	0	0	0	0	0.00415393	0	0	0	0.0122116	0	0	0	0
Nvec_vc1.1_XM_032386153.2	0	0	0	0	0	0	0	0.0042437	0	0	0	0	0	0	0	0	0	0	0	0	0	0	0	0	0	0	0	0	0	0	0	0	0	0	0	0	0	0	0	0	0	0	0	0	0	0	0	0	0
Nvec_NVE16126	0.00568644	0.00392694	0	0.0115419	0.0515477	0.0574144	0.00722662	0.0042437	0.0449519	0.00451431	0	0.00130584	0.00809243	0.00280753	0	0	0	0	0	0	0	0	0	0	0	0	0	0	0	0	0	0	0	0	0	0	0	0	0	0	0	0	0	0	0	0	0	0	0.00410342
Nvec_vc1.1_XM_032386151.2	0	0	0	0	0	0	0	0	0	0	0	0.00914089	0.0917142	0	0	0	0	0	0	0	0	0	0	0	0	0	0	0	0	0	0	0	0	0	0	0	0	0	0	0	0	0	0	0	0	0	0	0	0
Nvec_vc1.1_XM_032386154.2	0	0	0	0	0	0	0	0	0.00299679	0	0	0	0.122735	0	0	0	0	0	0	0	0	0	0	0	0	0	0	0	0	0	0	0	0	0	0	0	0	0	0	0	0	0	0	0	0	0	0	0	0
Nvec_vc1.1_XM_048729129.1	0	0	0	0	0	0	0	0.00212185	0.00599359	0	0	0	0	0	0	0	0	0	0	0	0	0	0	0	0	0	0	0	0.00307085	0.0126705	0	0	0	0	0.0103129	0.00478659	0.00338973	0.00658038	0	0	0	0	0	0	0	0	0	0	0
Nvec_vc1.1_XM_032386102.2	0.0227458	0.0392694	0.0134092	0.00865644	0.0147279	0.00637938	0.00240887	0.0106092	0.0179808	0.00451431	0.0650843	0.00783505	0.00404621	0.00280753	0.0305065	0	0.0138064	0.0150704	0.00620134	0.0264483	0	0.00399637	0.0366998	0.0349937	0.0667564	0.126852	0.152206	0.144785	0.116692	0.0380115	0.0430195	0.122259	0.0224609	0.0354145	0.195945	0.081372	0.0338973	0.157929	0.0297202	0.0447042	0.058155	0.037282	0.0569742	0.0636299	0.0915868	0.0545507	0.0810013	0.0320197	0.0164137
orphan_peak_62	0.0113729	0.00785389	0.0100569	0.00577096	0.00368198	0.0861217	0.00240887	0.0212185	0.0239743	0.0180572	0.010013	0.0065292	0.0134874	0.00280753	0.00897251	0.0055045	0.00862899	0.00753519	0.0124027	0.0528965	0.0192286	0.0119891	0.00733996	0.0049991	0.0556303	0.0543651	0.074247	0.00904904	0.0184251	0.0126705	0.0107549	0	0.0134765	0.0309877	0.0103129	0.0717988	0.0677945	0.0658038	0.026418	0.00812803	0.00415393	0.0149128	0.00379828	0.00706999	0.0305289	0.00389648	0.00852646	0.00266831	0.00410342
Nvec_vc1.1_XM_001636399.3	0.0454915	0.0274886	0.0536369	0.0259693	0.0257739	0.0318969	0.0240887	0.0169748	0.0119872	0.00902861	0.0200259	0.0613745	0.0215798	0.0561506	0.03589	0.0385315	0.0138064	0.0100469	0.0103356	0.0264483	0.00769143	0.02198	0.0256899	0.0149973	0.0333782	0.0181217	0.0482606	0.0120654	0.0214959	0.0190057	0.018821	0.0257387	0.0583984	0.0221341	0.0206258	0.0335061	0.0508459	0.0329019	0.039627	0.0284481	0.0166157	0.055923	0.0683691	0.01414	0.0183174	0.0155859	0.0298426	0.0186782	0.00410342
Nvec_vc1.1_XM_001636360.3	0.00568644	0.00392694	0.00335231	0.00288548	0	0	0.00240887	0	0.00299679	0.00902861	0	0.00130584	0.00134874	0.0112301	0.00897251	0.00275225	0.0034516	0.00753519	0.00206712	0.0176322	0.00384572	0.00199819	0	0.0099982	0	0.00906084	0.0148494	0.00301635	0	0.00633525	0.00537744	0	0.00449218	0.00442682	0.0103129	0.00478659	0.0305075	0.00658038	0	0.00812803	0.00415393	0.0074564	0	0	0.00610579	0.0116894	0.00426323	0.00533662	0.00410342
Nvec_vc1.1_XM_032386096.2	0.0113729	0.0314155	0.0134092	0.0230838	0.0331378	0.0255175	0.0168621	0.00636555	0.0119872	0.00902861	0.010013	0.0156701	0.00134874	0.0280753	0.021534	0.033027	0.0224354	0.0301408	0.018604	0.0176322	0.0211514	0.0299728	0.00366998	0.022496	0	0.0362434	0.0148494	0.00603269	0	0.0126705	0.00268872	0.0321734	0.0179687	0.00885363	0.103129	0.0191464	0.0135589	0	0.0165112	0.0203201	0.0124618	0.0074564	0.026588	0.00706999	0.00610579	0.0272753	0.0127897	0.00533662	0.00410342
Nvec_vc1.1_XM_001636361.3	0.142161	0.157078	0.177672	0.100992	0.132551	0.156295	0.118035	0.165504	0.164824	0.148972	0.150195	0.120137	0.110596	0.154414	0.152533	0.211923	0.169128	0.175821	0.194309	0.123425	0.16152	0.161853	0.172489	0.154972	0.2559	0.181217	0.133645	0.162883	0.122834	0.139375	0.204343	0.218779	0.112305	0.0752559	0.216571	0.21061	0.169486	0.276376	0.194833	0.134113	0.128772	0.137943	0.15573	0.18382	0.225914	0.14417	0.127897	0.154762	0.147723
Nvec_vc1.1_XM_001636362.3	0	0	0	0	0	0	0	0	0.00299679	0.00902861	0	0.00130584	0	0	0.0017945	0	0	0	0.00413423	0	0	0	0	0.00749865	0	0	0	0	0	0	0.00806616	0	0	0	0.0309387	0.00957318	0	0.0131608	0.0066045	0.00812803	0	0	0	0	0	0	0.00426323	0.00266831	0
Nvec_vc1.1_XM_032386105.2	0.00568644	0	0.0167615	0.00288548	0.00368198	0.0127588	0.00481775	0.0042437	0.00899038	0.0225715	0	0.00130584	0	0.00280753	0.0017945	0	0	0.00753519	0.00206712	0	0.00384572	0.00199819	0.00366998	0.0049991	0	0	0.0074247	0	0.00307085	0.00633525	0.0134436	0	0	0	0.0206258	0.0143598	0.00338973	0.00658038	0.0066045	0.0162561	0.00415393	0	0.0113948	0	0.00610579	0.00779296	0.0170529	0.00533662	0
Nvec_vc1.1_XM_032386107.2	0	0	0	0	0	0	0	0	0	0	0	0	0.00134874	0	0	0	0	0.00251173	0	0	0	0	0	0.0049991	0	0	0	0	0	0	0	0	0	0	0	0	0	0	0.00330225	0	0	0	0	0	0	0	0	0	0
Nvec_vc1.1_XM_001636403.3	0.113729	0.0510503	0.0670461	0.150045	0.128869	0.0797423	0.0626307	0.0106092	0.0179808	0.0270858	0.0350454	0.176289	0.147012	0.117916	0.075369	0.121099	0.025887	0.0401877	0.0413423	0.0264483	0.0307657	0.0499546	0.00733996	0.0174969	0	0	0.00371235	0.00301635	0.00307085	0.00633525	0.0215098	0.00643467	0.0224609	0.00885363	0.0825031	0.0335061	0.00338973	0.0460626	0.0198135	0.00812803	0.0290775	0.037282	0.0531759	0	0.0122116	0.00389648	0.00852646	0.00800493	0.00410342
orphan_peak_64	0	0	0	0	0	0	0	0	0.00299679	0	0	0	0.00134874	0	0.0017945	0	0	0.00251173	0	0	0	0	0	0	0	0	0	0	0	0	0	0	0	0	0	0	0	0	0	0	0	0	0.00379828	0	0.00610579	0.00389648	0	0	0
Nvec_vc1.1_XM_001636404.3	3.22421	4.19398	4.48539	3.51451	3.54206	4.59315	3.73134	3.23582	3.82391	4.24345	4.78119	5.10584	4.78532	5.26412	5.60423	5.84578	4.89264	4.95313	5.15539	5.1486	5.31478	5.08338	4.55445	4.73915	5.00673	4.83849	5.15274	4.60898	4.11494	4.38399	4.23742	5.21209	2.99628	2.32851	5.55865	5.94494	4.70155	7.67272	5.67326	5.18975	5.05948	4.82429	4.81242	4.31269	4.98232	4.48874	4.79613	4.2693	4.21832
Nvec_vc1.1_XM_001636405.3	0.090983	0.113881	0.124035	0.072137	0.0846855	0.0701732	0.0674484	0.154895	0.0929006	0.121886	0.0700908	0.0352577	0.0431596	0.0393054	0.0843415	0.0495405	0.150144	0.193403	0.0847517	0.176322	0.0922972	0.17584	0.183499	0.162471	0.100135	0.172156	0.0928088	0.217177	0.193463	0.190057	0.180144	0.283126	0.157226	0.0575486	0.360951	0.162744	0.159317	0.282956	0.188228	0.150369	0.199389	0.1454	0.0987553	0.22624	0.164856	0.183134	0.196109	0.250821	0.31186
Nvec_vc1.1_XM_032386146.2	0.0170593	0.0117808	0.0268185	0.0173129	0.0220919	0.0159485	0.0120444	0.00636555	0.0209776	0.0135429	0.0250324	0.00261168	0.00134874	0	0.003589	0.0055045	0.0138064	0.00502346	0.00826846	0	0.00576858	0.0279746	0.00733996	0.0124978	0.0111261	0.00906084	0.0296988	0.0361961	0.0184251	0	0.0107549	0.0257387	0.0134765	0	0.0309387	0.00957318	0.0169486	0.0263215	0.0363247	0.00812803	0.0124618	0.018641	0.00759656	0.02121	0.0244232	0.0155859	0.0341058	0.0640394	0.0533445
Nvec_vc1.1_XM_032386164.2	0.0170593	0	0	0.0173129	0.00368198	0.00318969	0	0.00212185	0	0	0	0.00391752	0	0	0.003589	0	0.0017258	0	0	0	0	0.00199819	0	0.0049991	0	0	0.00371235	0	0	0.00633525	0	0	0.00449218	0	0	0	0	0	0	0	0	0	0	0	0	0	0	0	0
Nvec_vc1.1_XM_048727100.1	0.00568644	0	0.0301708	0	0.00736396	0	0.00240887	0.0233403	0.0239743	0.0361144	0.010013	0.00391752	0.00269747	0.00561506	0.00897251	0.0165135	0.00690319	0.00502346	0.00413423	0	0	0.00199819	0	0.00249955	0	0.00906084	0	0	0.00614169	0.0126705	0.00268872	0	0.00449218	0	0	0.00478659	0.00338973	0.00658038	0.00330225	0.00812803	0.00415393	0	0.00379828	0	0	0.00779296	0	0.00266831	0
Nvec_vc1.1_XM_048727926.1	0	0	0.00335231	0	0.00368198	0	0	0.133677	0.00599359	0.0180572	0	0	0	0	0	0	0	0	0	0	0	0	0	0	0	0	0	0	0	0	0	0	0	0	0.0103129	0.00478659	0	0	0	0	0	0	0	0	0	0	0	0	0
Nvec_vc1.1_XM_048727919.1	0	0	0	0	0	0	0	0.00212185	0	0	0	0	0	0	0	0.00275225	0	0.00251173	0	0	0	0	0	0	0	0	0	0	0	0	0	0	0	0	0	0	0	0	0	0	0	0	0	0	0	0	0	0	0
Nvec_vc1.1_XM_001635274.3	0	0	0	0	0	0	0	0	0	0	0.00500648	0	0	0	0	0	0	0	0	0	0	0	0	0	0	0	0	0	0	0	0	0	0	0	0	0	0	0	0	0	0	0	0	0	0	0	0	0	0
Nvec_vc1.1_XM_001635275.3	0	0.066758	0.00670461	0	0.0110459	0.0574144	0.0240887	0.0233403	0.0359615	0.0270858	0.465603	0.00130584	0.00269747	0.00561506	0.082547	0.0357793	0.043145	0.0477229	0.0454765	0.096977	0.0326886	0.0559492	0.0550497	0.022496	0.178017	0.226521	0.256152	0.177964	0.162755	0.114034	0.137125	0.0836508	0.0539062	0.048695	0.0206258	0.114878	0.0576254	0.0789645	0.0165112	0.0284481	0.0332314	0.10439	0.277275	0.0919098	0.128222	0.0701366	0.11937	0.0987275	0.0615513
Nvec_vc1.1_XM_001635315.3	0.00568644	0.0196347	0	0	0	0	0	0.00212185	0.00599359	0	0.0200259	0.00130584	0	0	0.0161505	0.00275225	0.193289	0.20345	0.21498	0.0176322	0.165366	0.185831	0.0733996	0.114979	0	0	0.0148494	0.0120654	0.0153542	0.050682	0.0699068	0.0321734	0.00898436	0.00442682	0.0309387	0.0526525	0.0203384	0.0723841	0.0495337	0.012192	0.0373854	0.0037282	0.00379828	0.00706999	0.0122116	0.0116894	0.0255794	0.0106732	0.0164137
Nvec_vc1.1_XM_001635276.3	0	0.239544	0	0	0.00368198	0.0510351	0.00481775	0.0806303	0.0179808	0.121886	0.145188	0.0065292	0.0121386	0.00280753	0.211751	0.0935765	0.132886	0.20345	0.183973	0.114609	0.240357	0.0879202	0.271579	0.184967	0.0222521	0.190278	0.0705347	0.371011	0.116692	0.595513	0.435573	0.244518	0.238086	0.0664022	0.0206258	0.612684	0.240671	0.394823	0.0594405	0.288545	0.299083	0.197595	0.0303862	0.516109	0.225914	0.514335	0.366638	0.408251	0.237999
Nvec_vc1.1_XM_001635316.3	0	0.0157078	0	0.00288548	0	0	0	0.0466807	0.0299679	0	0.0350454	0	0.00134874	0	0.0017945	0.0055045	0.017258	0.0778636	0.0992215	0	0.0922972	0.00199819	0	0.0374933	0	0	0.00371235	0	0	0.00633525	0.018821	0.0128693	0	0.0309877	0.0721903	0.0478659	0.0203384	0.00658038	0.052836	0.174753	0.0498471	0.0260974	0	0	0.00610579	0	0	0	0
Nvec_vc1.1_XM_001635277.3	0	0.0549772	0	0	0	0.00318969	0	0	0.00299679	0.00451431	0	0.00130584	0	0.00561506	0.007178	0.00825675	0.00517739	0.00502346	0.0144698	0.0440804	0.0192286	0.00399637	0.0550497	0.022496	0.0111261	0.0271825	0.0074247	0.0241308	0.00307085	0.0316762	0.0349534	0.0386081	0.0359375	0.00885363	0	0.0622257	0.0169486	0.0263215	0.0198135	0.0609602	0.0124618	0.0037282	0	0.0636299	0.0183174	0.0662401	0.0596852	0.0533662	0.0123103
Nvec_vc1.1_XM_032384889.2	0	0.392694	0.0201138	0.0173129	0.00736396	0.0542247	0.0337242	0.0488025	0.014984	0.139943	0.190246	0.0143643	0.0242773	0.00561506	0.324805	0.0385315	0.201918	0.540022	0.24392	1.12846	0.4038	0.127884	0.411038	0.88734	0.233647	0.271825	0.367523	0.440386	0.429919	0.513155	0.951807	0.830073	0.242578	0.0221341	0.092816	1.0722	0.311855	0.506689	0.178321	0.780291	0.461086	0.130487	0.0683691	0.904958	0.207597	0.596161	0.447639	0.565682	0.393929
Nvec_vc1.1_XM_048731989.1	0.0341186	0.00785389	0.0100569	0.0230838	0.00736396	0.0318969	0.0337242	0.0084874	0.00599359	0.00451431	0	0.0130584	0.00539495	0.0168452	0.00897251	0.0137613	0.00862899	0.0100469	0.00826846	0	0.00576858	0.00199819	0.00366998	0.0049991	0.0111261	0.0181217	0	0.00603269	0.00614169	0.0126705	0.00268872	0.0128693	0.0134765	0	0.0412516	0.0143598	0.0169486	0	0.00990674	0.00812803	0	0.0037282	0.0151931	0.00706999	0	0	0.00852646	0.00533662	0.0164137
Nvec_vc1.1_XM_048732006.1	0.0227458	0.00392694	0.0167615	0.0259693	0.00736396	0.0127588	0.0120444	0.0360714	0.00899038	0.0406288	0.00500648	0	0	0	0.0017945	0	0	0	0	0	0	0	0	0	0	0	0	0	0	0	0	0	0	0	0	0	0	0	0.00330225	0	0	0	0.00379828	0	0	0	0	0	0
Nvec_vc1.1_XM_048732026.1	0.0227458	0.0235617	0.0100569	0.0230838	0.0405018	0.0255175	0.0313153	0.0297059	0.014984	0.0316001	0	0.0365635	0.00944116	0.0449205	0.0412735	0.0467883	0.017258	0.0226056	0.0330738	0.0352643	0.0307657	0.02198	0.0220199	0.0324942	0	0.0271825	0.0148494	0.00904904	0.0276376	0.0126705	0.0430195	0.0450427	0.0314453	0.0265609	0.0515645	0.0526525	0.12203	0.111866	0.0594405	0.0325121	0.00830786	0.018641	0.0379828	0.01414	0.0427405	0.00389648	0.00852646	0.0213465	0
Nvec_vc1.1_XM_032384859.2	0.0113729	0	0	0.00577096	0	0.00318969	0.00481775	0	0	0	0	0.00391752	0.00134874	0.00280753	0.003589	0.00275225	0.0017258	0	0	0	0.00192286	0	0	0.0049991	0.0111261	0	0	0	0	0	0	0.00643467	0	0	0.0103129	0	0.00677945	0.0197411	0.00330225	0.00812803	0	0	0	0	0	0	0	0	0
Nvec_v1g241660	0	0	0	0	0	0	0.00240887	0	0	0	0	0	0	0	0	0	0.0017258	0	0	0.0176322	0	0	0	0	0	0	0	0	0.00921254	0	0.00537744	0	0	0	0	0	0	0.0263215	0	0	0	0	0	0	0.0122116	0	0	0	0.00410342
Nvec_vc1.1_XM_001635319.3	0.0227458	0.0117808	0.00670461	0.0230838	0.00368198	0.041466	0.00481775	0.00212185	0.0119872	0.00902861	0.010013	0	0	0	0.003589	0.00275225	0.017258	0.0200938	0.0289396	0.0176322	0.0192286	0.0279746	0.0256899	0.0199964	0	0.00906084	0.0074247	0	0.00307085	0	0.0107549	0.019304	0.00898436	0	0	0	0.0169486	0.00658038	0	0	0.00830786	0.0149128	0.00379828	0.00706999	0.00610579	0.00779296	0.0170529	0.0106732	0.0123103
Nvec_v1g204213	0.00568644	0.00392694	0.00670461	0	0	0	0	0	0	0	0	0.0417869	0.0863192	0.0561506	0.0125615	0.0247703	0	0	0	0	0	0	0.00366998	0	0	0	0	0	0.00307085	0.00633525	0	0	0	0	0	0	0	0	0	0	0	0.018641	0.00379828	0	0	0	0	0.00266831	0
Nvec_vc1.1_XM_048729440.1	0.0113729	0.00785389	0.00670461	0.00577096	0.00368198	0.00318969	0.00240887	0.00636555	0.00299679	0.00902861	0	0	0.00539495	0.00561506	0.007178	0.00275225	0.00690319	0.0125586	0.00826846	0	0.00576858	0	0.00366998	0.0049991	0.0111261	0.00906084	0.0074247	0.00603269	0.0184251	0.025341	0.00537744	0.00643467	0.00898436	0	0.0103129	0	0.00677945	0.00658038	0	0.00406402	0.00415393	0	0	0	0.0122116	0.00389648	0.00426323	0	0.00410342
Nvec_vc1.1_XM_032372288.2	0	0.0235617	0	0	0	0	0	0.0084874	0	0	0	0	0	0	0.0017945	0	0.0103548	0.0226056	0.0268725	0.0264483	0.0249972	0.0119891	0.0183499	0.0274951	0	0.00906084	0	0	0	0.00633525	0.00268872	0.00643467	0.0134765	0	0.0103129	0.00478659	0.00338973	0	0.00990674	0.00812803	0	0	0	0.00706999	0.0183174	0.0311718	0.0170529	0.00266831	0.00820685
Nvec_vc1.1_XM_032372291.2	0.0170593	0.00785389	0.00335231	0.0115419	0.00368198	0.0127588	0.0144532	0	0	0	0.00500648	0.00130584	0	0.00842259	0	0.011009	0	0	0	0	0.00192286	0	0	0	0	0	0.0148494	0	0	0	0	0	0	0	0.0103129	0	0	0	0.00330225	0	0	0	0.0113948	0	0	0	0	0	0
Nvec_NVE8960	0.00568644	0.00785389	0.0301708	0.00577096	0.0257739	0	0.00240887	0.0169748	0.00299679	0.00902861	0.0550713	0.0783505	0.031021	0.0364979	0.021534	0.066054	0	0	0	0	0.00769143	0	0	0	0.0890086	0	0	0	0	0	0.00806616	0	0	0.0132804	0.0309387	0.0143598	0.00338973	0	0	0	0.0124618	0.0820204	0.129142	0	0	0	0	0	0
Nvec_vc1.1_XM_032374638.2	0.0511779	0.0235617	0.0469323	0.066366	0.0625937	0.0637938	0.0674484	0.0106092	0.00299679	0.00451431	0.0300389	0.0156701	0.0175336	0.0112301	0.014356	0.0137613	0.017258	0.00251173	0.0103356	0.0264483	0.0211514	0.0179837	0.0146799	0.0124978	0.0333782	0.00906084	0.00371235	0.0150817	0.0214959	0.00633525	0.0134436	0.0257387	0.00449218	0.00442682	0.0103129	0.00957318	0.0169486	0.00658038	0.0297202	0.00812803	0.0124618	0.0111846	0.00759656	0.00706999	0.00610579	0.0155859	0.00852646	0.0106732	0
Nvec_vc1.1_XM_032374636.2	0	0	0	0	0	0	0	0	0	0	0	0	0	0	0	0	0	0	0	0	0	0	0	0	0	0	0	0	0	0	0	0	0.00449218	0	0	0	0	0	0.00330225	0	0	0	0	0	0	0	0	0	0
Nvec_vc1.1_XM_001626923.3	0	0.00785389	0	0	0.00736396	0.00637938	0	0.0106092	0.00599359	0	0.00500648	0.00261168	0.00404621	0.00842259	0.010767	0.0055045	0.00690319	0	0	0.00881609	0.00192286	0.0119891	0.00733996	0.0149973	0	0.0181217	0.0074247	0.0120654	0.0122834	0	0.00268872	0.0128693	0	0.00442682	0	0.00957318	0	0.0197411	0.013209	0.012192	0.0124618	0.0223692	0	0.00706999	0.00610579	0.00389648	0.0170529	0.0106732	0
Nvec_vc1.1_XM_001626922.3	0	0	0	0.00288548	0	0	0	0	0	0	0	0	0	0.00561506	0	0	0	0	0.00206712	0	0.00192286	0	0.00733996	0	0	0	0	0.00301635	0.00614169	0.00633525	0	0.00643467	0	0	0.0103129	0.00478659	0.00677945	0	0	0	0	0	0	0	0.00610579	0.00389648	0	0.00533662	0
Nvec_vc1.1_XM_048728406.1	0	0.0157078	0.00335231	0.00288548	0	0	0	0.0042437	0	0.00451431	0.00500648	0.0156701	0.00134874	0.00842259	0.017945	0.00825675	0.017258	0.0426994	0.0103356	0.0264483	0.0249972	0.0139873	0.00733996	0.0199964	0	0.0181217	0	0.00904904	0.0122834	0.0316762	0.00537744	0.019304	0.00898436	0.00442682	0.0206258	0.00957318	0.0135589	0.00658038	0.0066045	0.0162561	0.00830786	0	0.00379828	0.01414	0.0122116	0.0116894	0.00852646	0.0186782	0.00410342
Nvec_vc1.1_XM_032378813.2	0.0227458	0.0589041	0.00335231	0	0.00368198	0.0191381	0.00240887	0.00636555	0.0239743	0.0135429	0	0.00783505	0.00134874	0	0.0017945	0.0055045	0.174306	0.0879105	0.0496108	0.0617126	0.0884515	0.0439601	0.00366998	0.0574897	0	0.0271825	0.0185618	0.0211144	0.0429919	0.050682	0.0645293	0.0643468	0.0583984	0.0575486	0.154693	0.0670123	0.0271178	0.105286	0.0858585	0.00406402	0.00830786	0.0298256	0	0.02121	0.00610579	0.00779296	0.0255794	0.0240148	0.0697582
Nvec_vc1.1_XM_032378815.2	0	0	0	0	0	0	0	0.00212185	0	0	0	0	0	0	0	0	0	0	0	0	0	0	0	0	0	0	0	0	0	0	0	0	0	0	0	0	0	0	0	0	0	0	0	0	0	0	0	0	0
Nvec_vc1.1_XM_032378753.2	0.0398051	0.0353425	0.0301708	0.0577096	0.0625937	0.0223278	0.0554041	0.0212185	0.00599359	0.00451431	0.00500648	0.00130584	0	0	0.003589	0.00275225	0.0034516	0.00502346	0.00620134	0.00881609	0.00192286	0.00199819	0.0146799	0.00249955	0.0333782	0.0271825	0.0148494	0.0301635	0.0307085	0.025341	0.0107549	0	0.00449218	0	0.0103129	0.0382927	0.00338973	0.0197411	0.00330225	0.00812803	0.0290775	0.0260974	0.0113948	0.00706999	0.0305289	0.00779296	0.0341058	0.0133416	0.00410342
Nvec_vc1.1_XM_001630284.3	0.0170593	0.0471233	0.00335231	0.0317403	0.0110459	0.0159485	0.0120444	0.0233403	0.0119872	0.00451431	0.010013	0.00130584	0.00539495	0.00561506	0.00897251	0.0055045	0.0759351	0.0150704	0.00826846	0	0.00961429	0.0359673	0.0330298	0.0149973	0.0333782	0.0543651	0.0408359	0.12367	0.0644878	0.0316762	0.0322647	0.0386081	0.00898436	0.00885363	0.0309387	0.0861586	0.0135589	0.0131608	0.00990674	0.0203201	0.0456932	0.0521948	0.00759656	0.0424199	0.0732695	0.0740331	0.0639484	0.0800493	0.160033
Nvec_vc1.1_XM_032378750.2	0	0	0	0	0	0	0	0	0	0	0	0	0	0	0.003589	0	0	0.00251173	0	0	0	0	0	0	0.0111261	0	0	0	0	0	0	0	0.00449218	0	0.0206258	0	0	0	0	0	0	0.0037282	0	0	0	0	0	0	0
Nvec_vc1.1_XM_048727408.1	0	0	0.00335231	0	0	0.00318969	0	0.00212185	0	0	0	0.00391752	0.0431596	0.0112301	0.010767	0.0192658	0.0017258	0	0	0	0	0	0	0	0.0333782	0	0	0.00301635	0.00307085	0	0	0	0	0.00442682	0	0	0	0	0	0	0	0	0	0	0	0	0	0	0
Nvec_vc1.1_XM_032378751.1	0	0	0	0	0	0	0	0	0	0	0	0	0	0.00280753	0.0017945	0	0.0017258	0.00251173	0.00620134	0	0.00192286	0.00199819	0	0.0049991	0.0111261	0	0.00371235	0	0.00307085	0	0.00268872	0	0	0.00442682	0	0	0.00338973	0	0	0	0	0.0037282	0	0	0.00610579	0	0	0	0
Nvec_vc1.1_XM_032378796.2	0	0	0	0	0	0	0	0	0	0.00451431	0	0	0.00269747	0.00280753	0.00897251	0	0	0	0	0	0	0	0	0	0	0	0	0	0	0	0	0	0	0	0	0	0.00677945	0	0	0	0	0	0	0	0	0	0	0	0
Nvec_vc1.1_XM_032378793.2	0.00568644	0	0.00335231	0	0.00736396	0	0.0120444	0.0403151	0.00899038	0.00451431	0	0.00130584	0	0	0	0	0	0	0	0	0	0	0	0	0	0	0.0074247	0	0.0153542	0	0	0	0	0	0	0	0	0	0	0	0	0	0	0	0	0	0	0	0
Nvec_vc1.1_XM_001630250.3	0.0170593	0.0235617	0.04358	0.0288548	0.0257739	0.0127588	0.0361331	0.0042437	0	0.0225715	0.010013	0	0	0	0	0	0	0	0	0	0	0	0	0	0	0	0	0	0	0	0	0	0	0	0.0103129	0	0	0	0	0	0	0	0	0	0	0	0	0	0
Nvec_vc1.1_XM_001630249.3	0.00568644	0.0117808	0	0.00288548	0	0	0	0	0	0	0	0.0117526	0.00674369	0.00561506	0.021534	0.011009	0.0379676	0.0577698	0.0496108	0.00881609	0.0480715	0.031971	0.0256899	0.0299946	0.0111261	0	0.00371235	0.00904904	0.00307085	0.00633525	0.0161323	0.0128693	0.00898436	0	0	0.00957318	0.00677945	0.105286	0.0066045	0.0609602	0.0747707	0.100661	0.0189914	0.02121	0	0.0155859	0.0255794	0.0106732	0.0123103
Nvec_vc1.1_XM_001630248.3	0	0	0	0	0	0	0	0	0	0	0	0	0	0	0	0	0	0	0.00206712	0	0	0.00199819	0	0	0	0	0	0	0	0	0.00268872	0	0	0	0	0	0	0	0	0	0	0	0	0	0	0.00389648	0	0.00266831	0
Nvec_vc1.1_XM_048729618.1	0	0.00392694	0	0	0	0	0	0	0	0	0	0	0	0	0.0017945	0	0	0	0	0	0	0	0	0	0	0	0	0	0	0	0	0.0128693	0	0	0	0	0	0	0	0	0	0	0	0	0	0	0	0.00266831	0
Nvec_vc1.1_XM_032378816.2	0.0284322	0.00392694	0.0335231	0.0317403	0.0257739	0.0318969	0.0313153	0.0190966	0.0119872	0.0225715	0.0200259	0.00914089	0.0148361	0.0112301	0.0197395	0.0192658	0.0155322	0.0301408	0.0103356	0	0.0307657	0.0159855	0.0110099	0.0274951	0.0222521	0	0.0371235	0.00904904	0.00614169	0.00633525	0.00806616	0.0257387	0.0134765	0.0132804	0.0206258	0.00957318	0.0135589	0.0197411	0.0165112	0.0203201	0.0249236	0.018641	0.0227897	0.00706999	0.0183174	0.0194824	0.0127897	0.0160099	0.028724
Nvec_vc1.1_XM_001630246.3	1.26239	1.97918	2.21588	1.29847	1.62007	1.95209	1.58263	1.56592	1.82505	1.80572	2.70851	2.56337	2.22811	3.03213	3.1009	3.09353	2.47134	2.37107	2.92703	2.65364	2.92851	2.82743	2.61303	2.42456	2.18071	2.07493	2.24226	2.07223	1.89471	2.28702	1.93857	2.69613	1.82383	1.20852	2.76386	2.69006	2.51518	4.36937	2.78049	2.49531	2.83298	2.16981	2.55624	1.99374	2.18587	2.02227	2.19983	2.01991	2.14199
Nvec_vc1.1_XM_001630280.3	0.0398051	0.0157078	0.0335231	0.0548241	0.0257739	0.0542247	0.0337242	0.0106092	0	0.00451431	0	0.0195876	0.0134874	0.0112301	0.014356	0.011009	0.00517739	0.0125586	0.00413423	0.0352643	0.00192286	0.00199819	0.00733996	0.00249955	0.0890086	0.0181217	0.0111371	0.0241308	0.0122834	0.025341	0.0134436	0.0321734	0.00898436	0	0.0721903	0.0670123	0.0542356	0.0131608	0.066045	0.0162561	0.00415393	0.0074564	0.00759656	0.0282799	0.0366347	0.0116894	0.0127897	0.0186782	0.00410342
Nvec_vc1.1_XM_032378827.1	0.0113729	0.0431964	0.00670461	0.00577096	0	0.00318969	0.00481775	0.00636555	0.00899038	0	0.0200259	0.0182818	0.00944116	0.0421129	0.032301	0.0165135	0.0724835	0.0678167	0.0558121	0.0617126	0.0653772	0.053951	0.0146799	0.0449919	0.0111261	0.0362434	0.00371235	0.0361961	0.0307085	0.0570172	0.0403308	0.0257387	0.0314453	0.0177073	0	0.0335061	0.0271178	0.0263215	0.0297202	0.0284481	0.0373854	0.0149128	0.026588	0.0494899	0.0244232	0.0233789	0.0170529	0.034688	0.0574479
Nvec_vc1.1_XM_001630279.3	0	0.00785389	0	0	0.00736396	0.00637938	0	0	0	0	0	0.00261168	0	0	0.0053835	0.00275225	0	0.0100469	0.00206712	0	0.00384572	0	0	0	0	0	0	0	0.00307085	0.00633525	0	0	0	0.00442682	0	0	0.00677945	0.0131608	0	0	0	0	0	0	0	0	0	0	0
Nvec_vc1.1_XM_001630244.3	0.00568644	0.0392694	0	0	0	0.00637938	0.00240887	0.0403151	0.00599359	0.0270858	0.010013	0.00130584	0.00269747	0	0.010767	0.00275225	0.0621287	0.0426994	0.0330738	0.0440804	0.0307657	0.0879202	0.0990895	0.0249955	0.144639	0.0815476	0.0593976	0.135736	0.0307085	0.0570172	0.0645293	0.0514774	0.00449218	0.00442682	0.0825031	0.110092	0.0237281	0.0394823	0.026418	0.0528322	0.0789246	0.0820204	0.026588	0.14847	0.0427405	0.120791	0.208898	0.149425	0.0861719
Nvec_vc1.1_XM_032378842.2	0	0	0.00335231	0	0	0	0	0	0	0	0	0.0130584	0.00809243	0.0196527	0.003589	0.0055045	0	0	0	0	0	0	0	0	0	0	0	0	0	0	0	0	0.00449218	0	0	0	0.00677945	0	0	0	0.00415393	0	0	0	0	0	0	0	0
Nvec_vc1.1_XM_001630276.3	0.00568644	0	0.00335231	0.00577096	0.00368198	0.00318969	0	0.0169748	0.014984	0.0225715	0	0	0	0	0	0	0	0	0	0	0	0	0	0	0	0	0	0	0	0	0	0	0	0	0	0	0	0	0	0	0	0	0	0	0	0	0	0	0
Nvec_vc1.1_XM_032378781.2	0	0.00785389	0	0	0	0	0	0	0	0	0	0.00130584	0.00269747	0	0	0.00825675	0.00690319	0.0175821	0.00620134	0.00881609	0.00384572	0.0139873	0.0110099	0.0124978	0	0	0	0	0.00307085	0.00633525	0.00537744	0	0	0	0.0206258	0	0	0.00658038	0.0066045	0	0	0	0.00379828	0.00706999	0.00610579	0.0116894	0.00852646	0	0
Nvec_vc1.1_XM_001630275.3	0.00568644	0.0589041	0.00670461	0.00577096	0	0.0191381	0.00963549	0.0594118	0.0809134	0.0902861	0.010013	0.00783505	0.00404621	0	0.00897251	0.0192658	0.144967	0.0753519	0.0620135	0.0705287	0.0615315	0.0999093	0.0880795	0.11248	0.166891	0.0906084	0.219029	0.202095	0.236455	0.12037	0.134436	0.167302	0.0404296	0.0309877	0.123755	0.138811	0.037287	0.0658038	0.0495337	0.0731523	0.0664628	0.0782922	0.0151931	0.13433	0.0732695	0.13248	0.0724749	0.114737	0.114896
Nvec_vc1.1_XM_001630241.3	0.00568644	0.0196347	0.0134092	0.0144274	0.0147279	0.0223278	0.0240887	0.0297059	0.00299679	0.058686	0.010013	0.00783505	0.00539495	0.0224602	0.010767	0.0522928	0.0224354	0.0351642	0.0372081	0.0264483	0.0519172	0.0139873	0.0110099	0.0249955	0.689816	0.0181217	0.137357	0.205111	0.248739	0.0316762	0.0134436	0.212344	0.00898436	0.0132804	0.0206258	0.119665	0.00677945	0.0789645	0.0297202	0.00812803	0.00415393	0.0484666	0.026588	0.00706999	0.0366347	0.0194824	0.0127897	0.00533662	0.0697582
Nvec_vc1.1_XM_032378780.2	0.00568644	0.0196347	0	0.00288548	0.0110459	0.00637938	0.00481775	0.0042437	0.0269711	0	0.010013	0.0104467	0.00269747	0	0.0125615	0.0055045	0.0155322	0.00502346	0.00620134	0	0.00384572	0.00799274	0.00733996	0.0174969	0.0445043	0.00906084	0.0111371	0.00904904	0.0184251	0.0570172	0.0134436	0.019304	0.00898436	0	0.0515645	0.00957318	0.0508459	0.0329019	0.0165112	0.012192	0.00830786	0.0260974	0.0151931	0.01414	0.0549521	0.0155859	0.0170529	0.0106732	0
Nvec_vc1.1_XM_048729384.1	0	0	0	0	0	0	0	0	0	0	0	0	0	0	0	0	0	0	0	0	0	0	0	0	0	0	0	0	0	0	0	0	0	0	0	0.00478659	0	0	0	0	0	0	0	0	0	0	0	0	0
Nvec_vc1.1_XM_001630274.3	0.0170593	0.0117808	0.00335231	0.0144274	0.0257739	0.00956907	0.0120444	0	0.00299679	0.00451431	0	0.00783505	0	0.00842259	0.00897251	0.0055045	0.0103548	0.0150704	0.0103356	0.0176322	0.00384572	0.00999093	0.0146799	0.0149973	0	0.0181217	0	0.00603269	0	0.0190057	0.0134436	0.00643467	0.00449218	0.00442682	0.0103129	0.00478659	0.0135589	0.0197411	0.013209	0	0.00830786	0.0037282	0	0.01414	0.00610579	0.0155859	0.00852646	0.0186782	0.0164137
Nvec_vc1.1_XM_032378765.2	0.0113729	0.0235617	0.0402277	0.0144274	0.0368198	0.0223278	0.0120444	0.0190966	0.00599359	0.0496574	0.0200259	0.00261168	0.00404621	0	0.007178	0.00275225	0.00690319	0.00753519	0.00620134	0.00881609	0.00192286	0.00399637	0.0220199	0.0099982	0.0111261	0.0271825	0.0148494	0.0422288	0.0429919	0.025341	0.0215098	0.0128693	0.0134765	0.00885363	0.0206258	0.00478659	0	0.0131608	0.0198135	0.0203201	0.0249236	0.0410102	0.0303862	0.0282799	0.0122116	0.0116894	0.0213161	0.0266831	0.0574479
Nvec_vc1.1_XM_001630237.3	0	0.00392694	0	0.00577096	0	0.00318969	0.00481775	0.00212185	0.00299679	0.00451431	0	0	0	0.00280753	0.0017945	0	0.0017258	0.00251173	0.00413423	0	0	0.00599456	0	0.00749865	0	0.0181217	0.00371235	0	0.00307085	0	0.00537744	0	0	0	0.0206258	0	0	0.00658038	0.00330225	0.00406402	0.00830786	0	0.00759656	0	0.00610579	0	0.00426323	0	0
Nvec_vc1.1_XM_032378759.2	0	0.0117808	0	0	0.00736396	0.00318969	0.00240887	0	0	0.00451431	0	0.00130584	0	0	0	0	0	0.00502346	0.0103356	0.0176322	0.00769143	0.00199819	0	0.0049991	0	0	0.00371235	0	0.00307085	0.00633525	0	0	0.00449218	0.00442682	0.0206258	0	0.00677945	0.00658038	0.0330225	0.012192	0.00415393	0	0	0	0	0	0.00426323	0	0.00410342
Nvec_vc1.1_XM_048731940.1	0.00568644	0.0117808	0.0100569	0.00577096	0.00368198	0.00637938	0.00481775	0.00636555	0	0.0180572	0.010013	0.00130584	0.00539495	0.0140376	0.014356	0.00275225	0.0103548	0.0175821	0.0103356	0.0440804	0.00961429	0.0119891	0.0146799	0.0149973	0	0	0.00371235	0.0180981	0.00921254	0.00633525	0.00537744	0	0	0	0.0206258	0.00478659	0.00677945	0.0131608	0.0165112	0.00812803	0	0.0074564	0.00759656	0.01414	0.0366347	0.0116894	0.00852646	0.0186782	0.0123103
Nvec_vc1.1_XM_048731938.1	0	0.00392694	0	0	0	0	0	0	0.00299679	0	0	0.00130584	0	0	0	0.00275225	0	0	0.00206712	0	0	0	0	0	0	0	0	0	0.00307085	0.00633525	0	0	0	0	0	0	0	0.00658038	0	0	0	0.0037282	0	0	0	0	0.00426323	0	0
Nvec_vc1.1_XM_048730768.1	0.00568644	0.00392694	0	0.00865644	0	0.00637938	0.00481775	0	0	0	0	0	0	0	0.0017945	0	0	0	0	0	0	0	0	0	0	0	0	0	0	0	0	0	0	0	0.0206258	0.00957318	0.00338973	0.0131608	0	0	0	0	0	0	0	0	0	0	0
Nvec_vc1.1_XM_032378836.2	0.0739237	0.0471233	0.0368754	0.0375112	0.0441838	0.0287072	0.0481774	0.0572899	0.0479487	0.058686	0.0750973	0.0378694	0.0269748	0.0533431	0.061013	0.0605495	0.034516	0.0226056	0.0496108	0.0705287	0.0326886	0.0259764	0.0220199	0.022496	0.0222521	0.0543651	0.0259865	0.0392125	0.0245668	0.025341	0.0295759	0.0514774	0.0224609	0.00442682	0.0412516	0.00957318	0.0271178	0.0329019	0.0198135	0.0528322	0.0249236	0.0447384	0.026588	0.0282799	0.00610579	0.0233789	0.0383691	0.0186782	0.00820685
Nvec_vc1.1_XM_001630231.3	0.00568644	0.00785389	0	0.0144274	0.00736396	0.0542247	0.00481775	0.0297059	0.0239743	0.0316001	0.00500648	0.0457044	0.0755293	0.0364979	0.003589	0.0247703	0.0017258	0.00502346	0.00620134	0.00881609	0.00769143	0.00399637	0	0.0049991	0.0222521	0.0453042	0.074247	0.00603269	0.00614169	0.00633525	0.00537744	0	0.0224609	0.00442682	0.0206258	0.00957318	0	0.0460626	0.0165112	0	0	0.0074564	0.00379828	0	0	0.00389648	0	0	0
Nvec_vc1.1_XM_048724736.1	0	0.00785389	0.00335231	0	0	0.00318969	0	0	0	0.00451431	0	0	0.00134874	0.00561506	0.0017945	0.00275225	0.0034516	0.00502346	0.00620134	0	0.00384572	0	0.00366998	0	0.0222521	0.0271825	0.00371235	0.00603269	0.00614169	0	0.00268872	0.00643467	0.00449218	0.00442682	0.0309387	0.00957318	0	0.00658038	0.0165112	0.00406402	0.00830786	0.0037282	0	0	0	0.0194824	0.00426323	0.00266831	0
Nvec_vc1.1_XM_048724729.1	0	0	0	0	0	0	0	0.00212185	0	0	0	0	0.00539495	0	0	0	0	0	0.00206712	0	0.00192286	0.00199819	0	0.0049991	0	0	0	0	0	0	0	0.00643467	0.00449218	0	0	0	0.00677945	0.0329019	0.00330225	0	0.00415393	0	0	0	0	0	0	0	0
Nvec_vc1.1_XM_048724756.1	0	0	0	0	0	0	0	0	0	0	0	0	0.00404621	0	0	0.00275225	0	0	0	0	0	0	0.00366998	0	0	0	0	0	0	0	0	0	0.00898436	0	0.092816	0	0.0101692	0.0855449	0.214646	0	0	0	0	0	0	0	0.00426323	0	0
Nvec_vc1.1_XM_032378831.2	0.0113729	0.00392694	0.0234662	0.0115419	0.0220919	0.00956907	0.0216799	0.00636555	0.0119872	0	0.0600778	0.0143643	0.00944116	0.0224602	0.032301	0.0302748	0.0120806	0.0175821	0.0227383	0.0176322	0.0115372	0.00399637	0.0110099	0.0249955	0	0.0181217	0.0111371	0.00603269	0.00921254	0.0190057	0.0215098	0.0128693	0.0134765	0	0.0103129	0.0239329	0.00338973	0.0131608	0.013209	0.0162561	0.00830786	0.0111846	0.0189914	0.01414	0.00610579	0.00779296	0.00426323	0.00266831	0
Nvec_vc1.1_XM_032378839.2	0	0	0	0	0	0.00318969	0	0.0127311	0	0	0.010013	0	0	0	0.007178	0.0055045	0	0	0	0	0	0	0	0	0	0	0	0	0	0	0.00268872	0	0	0	0	0	0	0	0	0.00812803	0.0207696	0	0	0	0	0	0.0127897	0	0
Nvec_vc1.1_XM_048729565.1	0	0	0	0	0.00368198	0.00318969	0.00240887	0	0.00299679	0	0	0.00130584	0	0.00280753	0.0017945	0.0055045	0.0034516	0	0.00206712	0	0	0	0	0	0	0	0	0	0	0	0	0	0.00449218	0	0.0206258	0.00957318	0.00338973	0.00658038	0.00330225	0.00406402	0	0	0	0	0	0	0	0	0
Nvec_vc1.1_XM_048730743.1	0.00568644	0	0	0	0	0	0	0	0.00299679	0	0	0	0	0	0	0	0	0	0	0	0	0	0	0	0	0	0	0	0	0	0	0	0	0	0.0206258	0	0	0.00658038	0.00990674	0	0.00415393	0	0	0	0	0	0	0	0
Nvec_vc1.1_XM_032378806.2	0.00568644	0.00392694	0.00335231	0.00288548	0	0.00637938	0.0120444	0.0551681	0.0659295	0.0451431	0	0	0.00134874	0	0	0	0	0	0	0	0	0	0	0	0.0111261	0	0	0	0.00307085	0	0	0	0	0	0	0	0	0	0	0.00406402	0	0	0.00379828	0	0	0	0	0	0
Nvec_vc1.1_XM_048728391.1	0.0170593	0.0274886	0.00335231	0.00577096	0.0110459	0.00637938	0.0264976	0.173992	0.116875	0.108343	0	0	0	0	0	0	0	0	0	0	0	0	0	0	0.0111261	0	0.00371235	0	0.00307085	0	0	0	0	0	0	0.00478659	0	0	0	0	0	0	0	0	0	0	0	0	0
Nvec_vc1.1_XM_048729588.1	0	0	0	0.00577096	0.00368198	0	0.00722662	0	0	0.00902861	0	0.00130584	0	0	0	0	0	0	0	0	0	0	0	0	0	0	0	0	0	0	0	0	0	0	0	0	0	0	0	0	0	0	0.00379828	0	0	0	0.00426323	0	0
Nvec_vc1.1_XM_032378799.2	0	0	0	0	0	0	0	0	0	0.00451431	0	0	0	0	0	0	0	0	0	0	0	0	0	0	0	0	0	0	0	0	0	0	0	0	0.0103129	0	0	0.00658038	0	0	0	0	0	0	0	0	0	0	0
Nvec_NVE2471	0.00568644	0.0157078	0.00670461	0.0288548	0.0110459	0.00637938	0.00963549	0.0190966	0.0119872	0.0316001	0.0200259	0.00914089	0.00944116	0.00842259	0.0161505	0.0247703	0.00517739	0.0125586	0.0124027	0.0264483	0.01346	0.0119891	0.0220199	0.0199964	0	0.00906084	0.0148494	0.00603269	0.0184251	0.0190057	0.00806616	0.0386081	0.0179687	0.0177073	0.0412516	0.0335061	0.0305075	0.0263215	0.052836	0.0243841	0.0124618	0.0111846	0.0227897	0.01414	0.0488463	0.0155859	0.0170529	0.0213465	0.0246205
Nvec_vc1.1_XM_001630260.3	0.0454915	0.0824658	0.0301708	0.0836789	0.0368198	0.0542247	0.074675	0.0742647	0.0359615	0.0135429	0.0150195	0.0235051	0.025626	0.047728	0.0663965	0.0798153	0.155322	0.0125586	0.0165369	0.0352643	0.0365343	0.0559492	0.0440398	0.022496	0.122387	0.0362434	0.0705347	0.0542942	0.0706295	0.0696877	0.0941052	0.0450427	0.0269531	0.00442682	0.092816	0.114878	0.108471	0.0987056	0.0726495	0.0447042	0.0747707	0.0969332	0.0493777	0.0706999	0.134327	0.0272753	0.0511587	0.0533662	0.077965
Nvec_vc1.1_XM_048728399.1	0.0113729	0.00785389	0	0.0144274	0.0184099	0.00318969	0.00481775	0.0106092	0.00899038	0.0225715	0.010013	0.00522336	0.00269747	0.00280753	0.0053835	0.0137613	0.0138064	0.0100469	0.00620134	0.00881609	0.0115372	0.02198	0.00733996	0.0049991	0.0111261	0	0.0074247	0.0180981	0.0184251	0.0190057	0.018821	0.0257387	0.0269531	0	0.0309387	0.0287195	0.0406767	0.0131608	0.0363247	0.0203201	0.0166157	0.0149128	0.0227897	0.00706999	0.0122116	0.0194824	0.0170529	0.00800493	0
Nvec_vc1.1_XM_001630259.3	0.0170593	0.0942466	0.0301708	0.00865644	0.0147279	0.0318969	0.00722662	0.0106092	0.0269711	0.0135429	0.0400519	0.0208935	0.0134874	0.0140376	0.0699855	0.0495405	0.0690319	0.0879105	0.130228	0.114609	0.0711458	0.0759311	0.143129	0.0824852	0.0778825	0.154034	0.074247	0.078425	0.079842	0.209063	0.145191	0.160867	0.242578	0.221341	0.763154	0.0861586	0.24406	0.269795	0.204739	0.117856	0.120464	0.130487	0.0607725	0.15554	0.122116	0.0935155	0.149213	0.128079	0.0902753
Nvec_vc1.1_XM_032378772.2	0.0568644	0.0471233	0.0703985	0.0461677	0.0552297	0.0382763	0.0337242	0.0551681	0.0449519	0.0406288	0.0450584	0.0169759	0.00809243	0.0364979	0.039479	0.0302748	0.0327902	0.0803754	0.0454765	0.0528965	0.0365343	0.0359673	0.0403698	0.0349937	0.100135	0.0453042	0.0408359	0.0211144	0.0337793	0.0633525	0.0430195	0.0128693	0.0224609	0.0177073	0.226884	0.0287195	0.0406767	0.0789645	0.0165112	0.0203201	0.0332314	0.037282	0.0303862	0.0494899	0.0305289	0.0194824	0.0127897	0.0240148	0.028724
Nvec_vc1.1_XM_032378771.2	0	0	0	0	0	0.00318969	0	0	0	0	0	0	0	0	0	0	0	0	0.00206712	0	0.00192286	0.00199819	0	0	0	0	0.0111371	0	0.00307085	0	0	0	0	0	0	0	0	0	0	0	0	0	0	0	0	0	0.00426323	0	0
Nvec_vc1.1_XM_032374634.2	0.0398051	0.0196347	0.04358	0.0201983	0.0220919	0.0127588	0.0216799	0.0254622	0.014984	0.0270858	0.0350454	0.0104467	0.00539495	0.0168452	0.0340955	0.0495405	0.0207096	0.0150704	0.0103356	0	0.01346	0.0379655	0.0220199	0.022496	0.0111261	0	0.0148494	0.0361961	0.039921	0.025341	0.0295759	0.019304	0.0134765	0.00442682	0	0.0335061	0.0237281	0.0263215	0.00330225	0.0243841	0.0373854	0.0335538	0.0303862	0.0353499	0.0488463	0.0389648	0.0298426	0.0373563	0.0615513
Nvec_vc1.1_XM_032374631.2	0.0454915	0.0431964	0.127388	0.0375112	0.0478657	0.0318969	0.0457686	0.0636555	0.0779166	0.112858	0.125162	0.110996	0.109248	0.0758033	0.0807525	0.104586	0.0500481	0.0251173	0.0248054	0.00881609	0.0423029	0.0439601	0.0183499	0.0249955	0.0890086	0.0181217	0.0296988	0.0331798	0.0460627	0.0126705	0.0268872	0.019304	0.0179687	0.00885363	0.092816	0.0143598	0.0406767	0.0592234	0.0429292	0.00812803	0.0290775	0.0335538	0.117747	0.01414	0.0122116	0	0.0170529	0.0133416	0.0205171
Nvec_vc1.1_XM_032374642.2	0.0852966	0.0314155	0.0268185	0.0894498	0.0662756	0.0446557	0.0626307	0	0.00299679	0.00451431	0.00500648	0.00261168	0.00404621	0.0140376	0	0.0165135	0.0034516	0	0.00826846	0	0.00384572	0	0.00366998	0.00749865	0	0.00906084	0.0074247	0.00301635	0	0.00633525	0	0.0128693	0	0	0	0	0.00338973	0	0.00330225	0	0	0	0	0	0	0	0	0	0.0123103
Nvec_vc1.1_XM_048724812.1	0	0.0117808	0.00335231	0.00577096	0	0.00956907	0.0168621	0.0190966	0.00299679	0.0135429	0.010013	0	0.00134874	0.00280753	0.0125615	0	0.0138064	0.0100469	0.0103356	0.0176322	0.00961429	0.0139873	0.0110099	0.00749865	0.0445043	0.0181217	0.0222741	0.0392125	0.039921	0.00633525	0.0215098	0.019304	0	0	0.0412516	0.0239329	0.00338973	0.0197411	0.00330225	0.0284481	0.0166157	0.0037282	0.00759656	0.01414	0.0305289	0.0233789	0.0255794	0.0293514	0.0123103
Nvec_vc1.1_XM_032374621.2	0.25589	0.117808	0.0301708	0.346257	0.158325	0.133967	0.281838	0.0190966	0	0	0	0	0	0	0.0017945	0.00275225	0	0	0	0	0	0	0	0	0	0	0	0	0	0	0	0	0	0	0	0	0	0	0	0	0	0	0	0	0	0	0	0	0
Nvec_vc1.1_XM_048724876.1	0.00568644	0.00392694	0.00335231	0.0259693	0.00736396	0.0223278	0.019271	0.0084874	0.0119872	0	0	0	0	0	0	0	0	0	0	0	0	0	0	0	0	0	0	0	0	0	0	0	0	0	0	0	0	0	0	0.00406402	0	0	0	0	0	0	0	0	0
Nvec_vc1.1_XM_001626943.3	0.0113729	0.0117808	0	0.00577096	0.00368198	0.00637938	0.00240887	0.0084874	0.00899038	0	0.0250324	0.0065292	0.00674369	0.0421129	0.0376845	0.0302748	0.034516	0.0426994	0.0206712	0.0176322	0.0230743	0.02198	0.0293598	0.0374933	0	0.0181217	0.0148494	0.0241308	0.0122834	0.0190057	0.0134436	0.0128693	0.0269531	0.00442682	0.113442	0.0191464	0.0305075	0.0329019	0.052836	0.0284481	0.0249236	0.0410102	0.0151931	0.0494899	0.0488463	0.0194824	0.0213161	0.0160099	0.0205171
Nvec_vc1.1_XM_048724864.1	0.0284322	0.0235617	0.0335231	0.0288548	0.0184099	0.0287072	0.0313153	0.498635	0.404567	0.0451431	0.0200259	0.0130584	0.00809243	0.00561506	0.0125615	0.011009	0.00690319	0.00251173	0.00826846	0.00881609	0.0115372	0.00799274	0.00733996	0.0099982	0.0111261	0.00906084	0.0074247	0.0211144	0.0276376	0.00633525	0	0.0128693	0.00449218	0.00885363	0.0309387	0.0239329	0	0	0.013209	0.00812803	0.00830786	0.0484666	0.0379828	0.01414	0.00610579	0.00779296	0.00426323	0.00533662	0.00410342
Nvec_vc1.1_XM_032374644.2	0	0.0196347	0	0	0.00368198	0.00637938	0.00240887	0.0042437	0.00899038	0	0	0.00130584	0	0.00842259	0.0269175	0.0055045	0.0138064	0.00753519	0.00826846	0.00881609	0.0115372	0.02198	0.00733996	0.00749865	0	0	0	0.00301635	0	0.0126705	0.00268872	0.019304	0	0	0.0206258	0	0.00677945	0	0	0.0406402	0.0124618	0.0074564	0.00759656	0.00706999	0.0122116	0.00779296	0	0.00533662	0.00820685
Nvec_vc1.1_XM_032374620.2	0	0	0	0	0	0	0	0.0042437	0.00299679	0	0.00500648	0	0	0	0.0017945	0	0.0103548	0.00251173	0.00620134	0	0.00769143	0.00199819	0	0.00249955	0	0	0	0	0	0	0	0.00643467	0	0	0	0	0.00338973	0	0	0	0.00415393	0	0	0	0	0	0	0	0.00410342
Nvec_vc1.1_XM_048728430.1	0.00568644	0.0196347	0.0134092	0.0144274	0.00736396	0.0287072	0.0120444	0.0297059	0.0359615	0.0225715	0.0250324	0.00522336	0.00134874	0.00561506	0.014356	0.011009	0.025887	0.0200938	0.0165369	0.00881609	0.0173057	0.0199819	0.0256899	0.00749865	0.0667564	0.0634259	0.0296988	0.0301635	0.0184251	0	0.0349534	0.0257387	0.0269531	0.0221341	0.0103129	0.0382927	0.0406767	0.0723841	0.0198135	0.0162561	0.0124618	0.018641	0.0113948	0.00706999	0.0671637	0.0311718	0.0213161	0.0213465	0.0574479
Nvec_vc1.1_XM_048724902.1	0.0170593	0.0431964	0.0268185	0.0317403	0.0625937	0.0255175	0.110808	0.541072	0.881057	0.162515	0.0750973	0.0169759	0	0.0168452	0.0233285	0.0055045	0.0034516	0.00753519	0	0.00881609	0.00192286	0.00799274	0.0146799	0.00749865	0.0111261	0	0.0148494	0.00904904	0.00307085	0.00633525	0.0241985	0.0579121	0.0134765	0.0132804	0.0721903	0.0382927	0.0474562	0.0394823	0.0363247	0	0.0373854	0.0484666	0.0835622	0.0282799	0.0122116	0.0311718	0.0127897	0.0240148	0.00820685
Nvec_vc1.1_XM_048730659.1	0.0227458	0.0157078	0.0469323	0.0144274	0.0257739	0.0223278	0.0216799	0.116702	0.0599359	0.0406288	0.0250324	0.00391752	0.00269747	0	0.0161505	0.0137613	0.00517739	0.0175821	0.0103356	0.0264483	0.0230743	0.0119891	0.0110099	0.0124978	0	0.00906084	0.0185618	0.0180981	0.0214959	0.00633525	0.00537744	0.0128693	0.00898436	0	0.0103129	0.00957318	0	0.00658038	0.00330225	0.0162561	0.0124618	0.018641	0.026588	0	0.0122116	0.00389648	0	0.00800493	0.00820685
Nvec_vc1.1_XM_048728380.1	0.0170593	0.00785389	0.00670461	0.0173129	0.0147279	0.00318969	0.00963549	0.0106092	0.00299679	0	0.010013	0.00130584	0.00134874	0	0.0017945	0	0.0155322	0.0150704	0.0124027	0.0440804	0.0153829	0.00399637	0.0183499	0.0099982	0	0.00906084	0.00371235	0.00603269	0.00307085	0.0126705	0.0134436	0.019304	0.00449218	0.00442682	0.0309387	0.00478659	0.0101692	0.0131608	0.013209	0.00406402	0.0124618	0.0037282	0.00759656	0.01414	0.00610579	0.0311718	0.0255794	0.0106732	0.0123103
Nvec_vc1.1_XM_032374608.2	0.0113729	0	0	0.00288548	0.00736396	0.00318969	0	0.00212185	0.00599359	0	0	0.00391752	0.00269747	0	0.0017945	0.00275225	0.0276128	0.0251173	0.0144698	0.0440804	0.0173057	0.00399637	0.0110099	0.0524906	0	0.00906084	0.0111371	0.00904904	0.0276376	0	0.0161323	0.00643467	0.00898436	0.00885363	0.0103129	0.0478659	0.0305075	0.0263215	0.026418	0.00406402	0	0.0074564	0	0.00706999	0.00610579	0.00389648	0.00426323	0.00800493	0.00410342
Nvec_vc1.1_XM_048726662.1	0.0227458	0.0314155	0.0167615	0.0259693	0.0147279	0.0127588	0.0120444	0.042437	0.0299679	0.0225715	0.0150195	0.0182818	0.0202311	0.0168452	0.0161505	0.0357793	0.0310644	0.0100469	0.0144698	0.00881609	0.01346	0.0199819	0.0183499	0.0274951	0.0778825	0.0362434	0.0148494	0.0452452	0.0214959	0.025341	0.0134436	0.0450427	0.00898436	0.00442682	0.0825031	0.0143598	0.0169486	0.0263215	0.013209	0.0203201	0.0249236	0.0410102	0.0303862	0.00706999	0.0183174	0.0155859	0.00852646	0.0106732	0.0123103
Nvec_vc1.1_XM_001626947.3	0	0	0	0	0	0	0	0	0.0119872	0	0	0	0	0	0	0	0	0	0	0	0	0	0	0	0	0	0	0	0	0	0	0	0	0	0	0	0	0	0	0	0	0	0	0	0	0	0	0	0
Nvec_vc1.1_XM_032374617.2	0.0454915	0.0785389	0.0670461	0.0807934	0.0662756	0.0542247	0.0554041	0.0403151	0.0389583	0.0361144	0.0650843	0.0587628	0.0552982	0.0814184	0.089725	0.088072	0.0811125	0.0703284	0.109557	0.114609	0.0865286	0.0839238	0.0844096	0.0974825	0.0333782	0.0453042	0.0259865	0.0482615	0.0491336	0.0886935	0.0618406	0.109389	0.0314453	0.00885363	0.0515645	0.0765854	0.0677945	0.0789645	0.066045	0.113792	0.0789246	0.0298256	0.0797639	0.0353499	0.0671637	0.0857225	0.0639484	0.0693761	0.0861719
Nvec_vc1.1_XM_048728437.1	0.00568644	0.00392694	0	0	0	0	0	0	0	0	0.00500648	0.00130584	0.00134874	0	0.003589	0	0	0	0	0	0	0	0	0	0	0	0	0	0	0	0	0	0	0	0	0	0	0	0	0	0	0	0	0	0	0	0.00426323	0.00266831	0.00410342
Nvec_vc1.1_XM_048728439.1	0.0341186	0.0274886	0.0536369	0.0375112	0.0368198	0.0255175	0.074675	0.0212185	0.0329647	0.0361144	0.0150195	0.0182818	0.0121386	0.0140376	0.0197395	0.0385315	0.0224354	0.0175821	0.00620134	0.00881609	0.0173057	0.0119891	0.0220199	0.0099982	0	0.00906084	0.0148494	0.00603269	0.00307085	0.025341	0.00806616	0.019304	0.0134765	0	0	0.00478659	0.0271178	0.0197411	0.0297202	0.00812803	0.0207696	0.0037282	0.00759656	0.00706999	0.00610579	0	0.0127897	0.00800493	0.0123103
Nvec_vc1.1_XM_032374627.2	0	0.00392694	0.00670461	0	0	0	0	0.00212185	0.00599359	0	0.010013	0.00522336	0	0.00842259	0.017945	0.00275225	0.0120806	0.0150704	0.0144698	0.00881609	0.0230743	0.0119891	0.0146799	0.00749865	0	0	0.0074247	0.00904904	0.0122834	0.0126705	0.00806616	0.0128693	0.00898436	0	0.0309387	0.00478659	0.0237281	0.0131608	0.00330225	0.00406402	0.0124618	0.0074564	0.0113948	0.00706999	0.00610579	0.0194824	0.00426323	0.00266831	0.00820685
Nvec_vc1.1_XM_032374628.2	0.00568644	0.0196347	0.00335231	0	0.0184099	0.00318969	0.00240887	0	0.014984	0.0180572	0.00500648	0.00130584	0.00269747	0.00280753	0.003589	0.00275225	0	0	0.00206712	0	0	0.00399637	0.00733996	0.00749865	0.0445043	0.00906084	0.0296988	0.0211144	0.0276376	0.00633525	0.00268872	0.00643467	0	0	0.0103129	0.0382927	0.00338973	0.00658038	0	0.0487682	0.0332314	0.0149128	0	0.0282799	0.0244232	0.0857225	0.0852646	0.0693761	0.0164137
Nvec_vc1.1_XM_032369602.2	0.0227458	0.0863927	0.0234662	0.00865644	0.0257739	0.0255175	0.0240887	0.0148529	0.0179808	0.0406288	0.0400519	0.0470103	0.0391134	0.0786108	0.053835	0.088072	0.120806	0.0979575	0.0744161	0.0705287	0.109603	0.101907	0.0587197	0.0949829	0	0.0362434	0.0334112	0.0693759	0.0460627	0.0443467	0.0618406	0.141563	0.0404296	0.0221341	0.0721903	0.0287195	0.037287	0.0658038	0.0495337	0.0894084	0.0955403	0.0671076	0.026588	0.0636299	0.0732695	0.0779296	0.0682117	0.077381	0.147723
Nvec_vc1.1_XM_048728442.1	0.0113729	0.0196347	0.0201138	0.0115419	0.0257739	0.0159485	0.00963549	0.0169748	0.0269711	0.0270858	0.0200259	0.389141	0.493638	0.123531	0.0592185	0.159631	0.00690319	0.0150704	0.00413423	0	0.00192286	0	0.00366998	0.0049991	0.0222521	0.0634259	0.0296988	0.00904904	0.0368502	0.00633525	0.00806616	0.0257387	0.00449218	0	0.0103129	0.0191464	0.0440665	0.0131608	0.00330225	0.00406402	0.00830786	0.0037282	0.026588	0.0282799	0.0183174	0.00779296	0.0127897	0.00266831	0.00820685
Nvec_vc1.1_XM_048728441.1	0.0341186	0.00785389	0.0201138	0.0144274	0.00736396	0.0159485	0.0120444	0.0212185	0.0179808	0.0180572	0.0200259	0.0195876	0.00674369	0.0224602	0.0197395	0.022018	0.0241612	0.0426994	0.0206712	0.00881609	0.0249972	0.0259764	0.0146799	0.0099982	0	0.00906084	0.0148494	0.00904904	0.0122834	0.0443467	0.0215098	0.0257387	0.00449218	0.00442682	0.0309387	0.0191464	0.037287	0.0460626	0.013209	0.012192	0.0249236	0.0037282	0.0227897	0.02121	0.00610579	0.00389648	0.0170529	0.0240148	0.00820685
orphan_peak_96	0	0.0117808	0	0.00288548	0.0110459	0.00637938	0	0	0	0	0.0150195	0	0	0	0.003589	0	0.0017258	0	0	0	0	0	0.00366998	0.00249955	0	0	0.0074247	0.00301635	0.00921254	0.00633525	0	0.0257387	0	0.00442682	0.0103129	0.00957318	0.0169486	0.00658038	0	0.00406402	0.0166157	0.0037282	0	0.00706999	0	0.00389648	0	0	0
Nvec_v1g248385	0	0.0274886	0.0368754	0.0173129	0.0184099	0.00318969	0.0144532	0.0148529	0.0119872	0.0225715	0.010013	0.0195876	0.00809243	0.0168452	0.032301	0.0247703	0.0673061	0.065305	0.0496108	0.0528965	0.0499943	0.0519528	0.0293598	0.0524906	0	0.0453042	0.0259865	0.0573106	0.0214959	0.0380115	0.0457083	0.0643468	0.00449218	0.0177073	0	0.00957318	0.0271178	0.0394823	0.0231157	0.0203201	0.0456932	0.0149128	0.0303862	0.02121	0.0122116	0.0350683	0.0255794	0.0266831	0.0451376
Nvec_vc1.1_XM_032369599.2	0.0398051	0.0157078	0	0.00288548	0	0.00637938	0.00240887	0.00636555	0.00299679	0	0.00500648	0.00130584	0.00134874	0.00280753	0.0017945	0.0055045	0.0534997	0.0125586	0.00206712	0.0264483	0.01346	0.0119891	0.00366998	0	0.0445043	0	0.0259865	0.00904904	0.0552753	0.0126705	0.0215098	0	0.0314453	0.00885363	0.0206258	0.0191464	0.00677945	0.00658038	0	0	0.0124618	0.0037282	0.00379828	0	0.0122116	0.00779296	0	0.00800493	0.0615513
Nvec_vc1.1_XM_032369593.2	0	0	0.00670461	0	0.00368198	0.00318969	0.00240887	0.0084874	0.00599359	0	0.010013	0.00783505	0	0	0.007178	0.00275225	0.00690319	0.00502346	0.00413423	0.0176322	0.00192286	0	0.00733996	0.0049991	0	0	0	0.0150817	0.00614169	0.0126705	0.00537744	0	0.00449218	0	0	0.00957318	0.00677945	0.00658038	0.0066045	0.00812803	0	0.0074564	0.00759656	0.00706999	0	0.00779296	0.0170529	0.00266831	0.00820685
Nvec_vc1.1_XM_048724100.1	0.0113729	0.00785389	0.0134092	0.0201983	0.0110459	0.0159485	0.0168621	0.0148529	0.00599359	0.0225715	0	0.00522336	0.00134874	0.0140376	0.0053835	0.00275225	0.00862899	0.0150704	0.00413423	0.00881609	0.00384572	0.0139873	0.0110099	0.022496	0.0111261	0	0	0.0150817	0.0153542	0.0190057	0.00806616	0.0386081	0.0269531	0	0.0206258	0.0287195	0.0101692	0.0131608	0.0165112	0.012192	0.00830786	0.0111846	0.0151931	0.02121	0.00610579	0.00389648	0	0.0160099	0.0123103
Nvec_vc1.1_XM_048724103.1	0.0113729	0	0.00335231	0.00288548	0	0	0.00481775	0.00212185	0	0.00451431	0	0.00522336	0.00134874	0.00280753	0.0017945	0.00275225	0	0	0.00413423	0	0.00384572	0.00199819	0	0	0.0111261	0	0	0	0	0.00633525	0	0	0	0.00442682	0	0	0	0	0	0.00406402	0	0	0.00379828	0	0.00610579	0.00389648	0	0.00533662	0
Nvec_vc1.1_XM_001625699.3	0.0341186	0.0353425	0.04358	0.0230838	0.0220919	0.0478454	0.0168621	0.0466807	0.0449519	0.058686	0.0400519	0.0169759	0.0121386	0.0140376	0.0340955	0.033027	0.0293386	0.0175821	0.0165369	0.0176322	0.0115372	0.0179837	0.0366998	0.0199964	0.0445043	0.0453042	0.0408359	0.0452452	0.0552753	0.025341	0.0295759	0.0321734	0.00898436	0.0177073	0.113442	0.0143598	0.0203384	0.0789645	0.0297202	0.012192	0.0290775	0.0223692	0.0303862	0.0424199	0.0427405	0.00779296	0.0170529	0.0213465	0.0451376
Nvec_vc1.1_XM_048724144.1	0.0227458	0.0471233	0.0234662	0.0230838	0.0257739	0.0191381	0.038542	0.0169748	0.0239743	0.0225715	0.0350454	0.0208935	0.0121386	0.047728	0.0340955	0.0577973	0.0724835	0.0552581	0.0516779	0.0176322	0.0557629	0.0679383	0.0550497	0.0399928	0.0222521	0.0271825	0.0259865	0.0361961	0.0276376	0.0950287	0.048397	0.0579121	0.0224609	0	0.0825031	0.0478659	0.0406767	0.0658038	0.0363247	0.0487682	0.0456932	0.0410102	0.0303862	0.0706999	0.0366347	0.0311718	0.0426323	0.0320197	0.0410342
Nvec_vc1.1_XM_032373222.2	0.142161	0.0824658	0.13074	0.109648	0.0846855	0.0701732	0.0915371	0.0933614	0.104888	0.121886	0.105136	0.184124	0.202311	0.176874	0.114848	0.189905	0.13979	0.120563	0.124027	0.149873	0.146137	0.123888	0.0660597	0.122478	0.111261	0.163095	0.155919	0.0754086	0.113621	0.145711	0.0994827	0.102955	0.0539062	0.0442682	0.134068	0.124451	0.12881	0.190831	0.0891607	0.1016	0.112156	0.0857486	0.0987553	0.0706999	0.085481	0.081826	0.0852646	0.0800493	0.0656548
Nvec_vc1.1_XM_001625700.3	0.090983	0.106027	0.0972169	0.0952208	0.154643	0.114829	0.0819017	0.106092	0.0599359	0.112858	0.150195	0.104467	0.0890167	0.0926485	0.0969031	0.077063	0.100096	0.100469	0.101289	0.114609	0.103834	0.115895	0.117439	0.0699874	0.122387	0.0815476	0.0556853	0.108588	0.0491336	0.0950287	0.0860391	0.0965201	0.0314453	0.0265609	0.092816	0.0574391	0.0847432	0.184251	0.0825562	0.113792	0.153695	0.111846	0.125343	0.12726	0.122116	0.0935155	0.0895278	0.0933909	0.114896
Nvec_vc1.1_XM_048724123.1	0	0.00785389	0	0.00288548	0	0.00318969	0	0.0042437	0.00299679	0	0	0.00130584	0.00269747	0.00561506	0.0053835	0.00275225	0.0034516	0.00251173	0.00413423	0.00881609	0.00961429	0.00999093	0.00366998	0.00749865	0	0	0.00371235	0	0.00307085	0.00633525	0.0134436	0.0128693	0	0	0.0309387	0.00478659	0.0135589	0.0329019	0.0231157	0.012192	0.00830786	0	0.00379828	0	0	0.0116894	0.00426323	0	0
Nvec_vc1.1_XM_001625689.3	0.00568644	0.00785389	0	0.00577096	0.00368198	0.00318969	0.00240887	0.0190966	0	0	0	0	0	0	0	0	0	0.00251173	0	0.00881609	0	0.00399637	0.00366998	0.00249955	0	0	0	0.00301635	0.0214959	0	0	0	0	0	0	0	0	0	0	0	0	0.0037282	0	0	0	0	0	0	0
Nvec_vc1.1_XM_032373209.2	0.00568644	0.0117808	0.04358	0.00288548	0.0220919	0.0159485	0.0144532	0.0212185	0.0329647	0.0135429	0.0300389	0.0117526	0.0161849	0.0308828	0.0305065	0.0275225	0.0483224	0.0452111	0.0434094	0.0176322	0.0346115	0.0679383	0.0256899	0.0399928	0.0333782	0.0181217	0.0408359	0.0271471	0.0368502	0.050682	0.0322647	0.0579121	0	0.00885363	0.0618774	0.0382927	0.0542356	0.17767	0.026418	0.0162561	0.0290775	0.018641	0.0227897	0.02121	0.0183174	0.0155859	0.0255794	0.034688	0.0246205
Nvec_vc1.1_XM_001625690.3	0.0227458	0.0274886	0.0100569	0.00577096	0.0110459	0.0255175	0.0240887	0.00636555	0.00299679	0.0135429	0.0250324	0.0130584	0.00539495	0.0168452	0.025123	0.0247703	0.0327902	0.0426994	0.0475436	0.0176322	0.0173057	0.0179837	0.0440398	0.0399928	0.0111261	0.00906084	0.0259865	0.00904904	0.0184251	0.0316762	0.0241985	0.0386081	0.0134765	0.0177073	0.0206258	0	0.0203384	0.0131608	0.026418	0.0284481	0.0249236	0.0037282	0.0113948	0.0424199	0.0183174	0.00389648	0.0426323	0.00533662	0.028724
Nvec_vc1.1_XM_032373207.2	0	0	0	0	0	0	0	0	0	0	0	0.0679037	0.0472058	0.0421129	0.0125615	0.0192658	0.0017258	0	0	0	0	0	0	0.00249955	0	0	0	0	0	0	0	0	0	0	0.0103129	0	0	0	0.00990674	0	0	0	0	0	0	0	0	0	0
Nvec_vc1.1_XM_001625703.3	0.0170593	0.0824658	0.0905123	0.0317403	0.0441838	0.041466	0.0289065	0.106092	0.0779166	0.0677146	0.220285	0.181512	0.0849705	0.196527	0.253025	0.291739	0.195015	0.160751	0.134362	0.132241	0.199977	0.157857	0.165149	0.152473	0.211395	0.10873	0.0928088	0.078425	0.116692	0.13304	0.14788	0.20591	0.0583984	0.0664022	0.268135	0.205823	0.176266	0.276376	0.168415	0.142241	0.153695	0.141672	0.235493	0.0989798	0.11601	0.0623437	0.0852646	0.0880542	0.114896
Nvec_v1g128929	0.0170593	0.0157078	0.0402277	0.0548241	0.0331378	0.0669835	0.0120444	0.205819	0.071923	0.0902861	0.0951232	0	0	0.00280753	0.014356	0	0.0017258	0.0100469	0	0	0	0.00599456	0.00733996	0	0	0	0.00371235	0.00301635	0.0276376	0	0.0107549	0.0128693	0.00449218	0	0.0103129	0.00957318	0	0.0197411	0.00330225	0.00812803	0.0290775	0.0260974	0.0455794	0	0.00610579	0.00779296	0.00426323	0.00800493	0
Nvec_vc1.1_XM_032373231.2	0	0	0	0	0	0	0	0	0	0	0	0	0	0	0	0.00275225	0.0034516	0	0.00826846	0	0.0192286	0	0	0	0	0	0	0	0	0	0	0	0	0	0	0	0	0.00658038	0.00330225	0	0	0	0	0	0	0	0	0	0
Nvec_vc1.1_XM_001625705.3	0	0	0	0	0	0	0	0	0	0	0	0	0	0	0	0	0	0	0.00413423	0	0	0	0	0	0	0	0.00371235	0	0	0	0	0	0	0	0	0	0	0	0	0	0	0	0	0	0	0	0	0	0
Nvec_vc1.1_XM_032373234.2	0	0.0157078	0	0	0	0	0	0.0233403	0	0.0451431	0.00500648	0.0143643	0.0107899	0.0112301	0.0125615	0.0055045	0.0759351	0.0226056	0.053745	0.0176322	0.0461486	0.101907	0.0183499	0.0324942	0.0890086	0.0543651	0.0816717	0.0814413	0.242597	0	0.0241985	0.0257387	0.00449218	0	0	0.0335061	0.00677945	0.0263215	0.10237	0.00406402	0.00415393	0.0149128	0.0189914	0.00706999	0.0122116	0.0506542	0.0170529	0.0373563	0.028724
Nvec_vc1.1_XM_048730930.1	0.00568644	0.0274886	0.0167615	0.0375112	0.0257739	0.0191381	0.0216799	0.00212185	0.0119872	0.00451431	0.00500648	0	0	0	0.0053835	0.00275225	0.0103548	0.0125586	0.00413423	0.00881609	0.00769143	0.00799274	0.0146799	0.0049991	0.0111261	0.0271825	0.0111371	0.0331798	0.0276376	0.0126705	0.0161323	0.019304	0.00898436	0	0.0206258	0.00957318	0.0203384	0.0131608	0	0.012192	0.00415393	0	0.0113948	0.02121	0.0488463	0.0194824	0.00852646	0.0186782	0.00820685
Nvec_vc1.1_XM_001625696.3	0.0625508	0.0549772	0.0569892	0.066366	0.0441838	0.0382763	0.0722662	0.246135	0.125865	0.207658	0.0200259	0.0208935	0.00269747	0.0561506	0.025123	0.044036	0.0103548	0.00251173	0	0	0.00384572	0	0.0146799	0.0149973	0.0222521	0.00906084	0.0185618	0.00904904	0.0368502	0.0696877	0.0349534	0.0257387	0.0134765	0.00442682	0.0825031	0.0191464	0.0101692	0.052643	0.00330225	0.00812803	0.0166157	0.0111846	0.0303862	0.0424199	0.0183174	0.0116894	0.0127897	0.00800493	0.00410342
Nvec_vc1.1_XM_048730844.1	0	0.00392694	0	0	0	0	0	0.00212185	0	0	0	0	0	0	0	0	0	0	0	0	0	0	0.00366998	0	0	0	0	0	0	0.00633525	0.00268872	0	0.00449218	0	0	0	0	0	0	0	0	0	0	0.00706999	0	0	0	0.00533662	0
Nvec_vc1.1_XM_032373215.2	0	0.00392694	0	0.00288548	0.00368198	0	0.00240887	0	0.00299679	0.00451431	0	0	0	0	0.007178	0.0055045	0.0241612	0.0150704	0.0103356	0	0.00769143	0.0119891	0.0183499	0.0124978	0	0.00906084	0.0074247	0.00301635	0.00614169	0	0.00268872	0	0.00898436	0	0.0206258	0.0143598	0.00677945	0.0263215	0.0165112	0	0.00830786	0.0111846	0.00379828	0	0	0	0.00426323	0.0160099	0.00410342
Nvec_vc1.1_XM_048728604.1	0	0	0	0	0	0	0	0	0	0	0	0	0	0	0	0	0	0	0	0	0	0	0.00366998	0	0.0111261	0	0	0	0	0	0	0	0	0	0.0103129	0	0	0	0	0.00406402	0	0.0037282	0	0	0	0.00389648	0	0	0
Nvec_vc1.1_XM_032373212.2	0	0.0235617	0	0.0115419	0	0	0.00240887	0.0042437	0.00599359	0	0	0.00261168	0.00269747	0	0.010767	0.00275225	0.0759351	0.0703284	0.0434094	0.0176322	0.0192286	0.0799274	0.0330298	0.072487	0	0	0.0111371	0.00904904	0.00614169	0.0126705	0.0322647	0.019304	0.00898436	0.00885363	0	0.0239329	0.0237281	0.0723841	0.0594405	0.0162561	0.00830786	0.0074564	0.00759656	0.0424199	0.00610579	0.0428613	0.0426323	0.0453613	0.0328274
Nvec_vc1.1_XM_048726037.1	0	0	0	0	0	0	0	0	0	0	0	0	0	0	0	0	0	0	0	0	0	0	0	0	0	0	0	0	0	0	0	0	0	0	0	0	0	0.00658038	0	0	0	0.0037282	0	0	0	0	0	0	0
Nvec_vc1.1_XM_048726835.1	0.00568644	0	0	0	0	0	0	0	0	0.00451431	0	0	0	0	0	0	0	0	0	0	0	0	0	0	0	0	0.00371235	0	0	0	0	0	0	0	0	0	0	0	0	0	0	0	0	0	0	0.00389648	0	0	0
Nvec_vc1.1_XM_048729371.1	0	0	0	0	0.00736396	0	0	0	0.0958974	0.0225715	0	0	0	0	0	0.00275225	0	0	0	0	0	0	0	0	0	0	0	0	0	0.00633525	0	0	0	0	0	0	0	0	0	0	0	0	0	0	0	0	0	0	0
Nvec_vc1.1_XM_032387246.2	0.00568644	0	0.00670461	0.00288548	0	0	0	0.00636555	0.00299679	0	0.0550713	0	0	0.00280753	0.021534	0.00275225	0.0017258	0.00251173	0.00206712	0	0	0.00399637	0	0	0	0	0.0074247	0	0	0	0	0	0.00449218	0.00885363	0	0.0287195	0	0	0	0.00812803	0.0373854	0.074564	0.0759656	0	0	0	0.0127897	0	0
Nvec_vc1.1_XM_032387199.2	0	0	0	0.00288548	0	0	0.00240887	0	0	0	0	0	0	0	0	0	0	0	0	0	0	0	0	0	0	0	0	0	0.00307085	0	0	0	0	0	0.0206258	0	0	0	0	0	0	0	0	0	0	0	0	0	0
Nvec_vc1.1_XM_048728346.1	0	0	0.00335231	0	0	0	0.00240887	0	0.00299679	0	0	0	0	0	0	0	0	0.00251173	0.00206712	0	0	0	0	0	0	0	0	0	0.00307085	0	0	0	0.00898436	0	0.0825031	0	0.00338973	0	0	0	0	0	0	0	0	0	0	0	0
Nvec_vc1.1_XM_032387196.2	0	0	0	0	0	0	0	0	0	0	0	0	0	0	0	0	0	0	0	0	0	0	0	0	0	0	0	0	0	0	0	0	0	0	0.0103129	0	0	0	0	0	0	0	0	0	0	0	0	0	0
Nvec_vc1.1_XM_048728336.1	0.0113729	0.0117808	0.0201138	0.0201983	0.0184099	0.00637938	0.0337242	0.0339496	0.0299679	0.0225715	0	0.0130584	0.00674369	0.00842259	0.0053835	0.0137613	0.0103548	0.00251173	0.0144698	0.00881609	0.00961429	0.0199819	0.0146799	0.0049991	0	0.00906084	0.0185618	0.00603269	0.0122834	0.0190057	0.0161323	0.0128693	0.0224609	0.00442682	0.0206258	0.00957318	0.0101692	0.00658038	0.0066045	0.00812803	0	0.0298256	0.0113948	0	0.0122116	0.00389648	0.00852646	0.0160099	0.0164137
Nvec_vc1.1_XM_001637078.3	0.0227458	0.0274886	0.0402277	0.0403967	0.0294558	0.0318969	0.0216799	0.0785084	0.0389583	0.058686	0.0400519	0.0600687	0.0296722	0.101071	0.0879305	0.0743108	0.0500481	0.0452111	0.0372081	0.0440804	0.0519172	0.0519528	0.0477097	0.0624888	0.0778825	0.0271825	0.0445482	0.0392125	0.0921254	0.0190057	0.0403308	0.0643468	0.0179687	0	0.268135	0.0478659	0.0508459	0.0789645	0.0330225	0.0325121	0.0373854	0.037282	0.0607725	0.0282799	0.0488463	0.0389648	0.0426323	0.0480296	0.0164137
Nvec_vc1.1_XM_001637079.3	0.17628	0.0628311	0.0569892	0.268349	0.0846855	0.0542247	0.0915371	0.00212185	0	0	0	0.0065292	0.0148361	0	0.0053835	0.0055045	0.00517739	0.00753519	0.00206712	0.0176322	0	0.00999093	0.00366998	0.00749865	0.0111261	0	0.00371235	0.00301635	0.0122834	0.025341	0.00537744	0.00643467	0.0224609	0	0	0.0239329	0.00338973	0	0	0.012192	0	0.0037282	0.00379828	0	0.0122116	0.0155859	0.055422	0.0320197	0.0164137
Nvec_vc1.1_XM_032387194.2	0.0284322	0.0314155	0.04358	0.0519386	0.0294558	0.0382763	0.0361331	0.0806303	0.0389583	0.0361144	0.0500648	0.00783505	0.0134874	0.0168452	0.014356	0.0137613	0.0138064	0.0100469	0.0227383	0.0264483	0.01346	0.0239782	0.00366998	0.0199964	0.0556303	0.0815476	0.0296988	0.0422288	0.0337793	0.0190057	0.018821	0.0128693	0.00898436	0.00442682	0.0412516	0.0143598	0.0135589	0.0460626	0.00990674	0.012192	0.0249236	0.0223692	0.0189914	0.00706999	0.0122116	0.0194824	0.0213161	0.0240148	0
Nvec_vc1.1_XM_032387198.2	0	0	0.00670461	0.0115419	0	0.00637938	0.00963549	0.0297059	0.0209776	0.0135429	0.010013	0	0	0.00561506	0.0017945	0.00825675	0	0	0	0.00881609	0	0	0	0.00249955	0.0111261	0	0.0074247	0	0.00307085	0	0.00268872	0	0	0	0	0.00478659	0.00677945	0	0.00990674	0	0	0.0111846	0.00379828	0.00706999	0.00610579	0	0	0.00533662	0.00410342
Nvec_vc1.1_XM_048725929.1	0.00568644	0	0	0.00288548	0	0	0	0	0	0	0	0	0	0	0	0	0	0	0	0	0	0	0	0	0	0	0	0	0	0	0	0	0	0	0	0	0	0.00658038	0.00330225	0	0	0	0	0	0	0	0	0	0
Nvec_vc1.1_XM_001637142.3	0	0	0.00335231	0.00288548	0	0	0.00963549	0	0	0	0.010013	0	0	0.00280753	0	0	0.00862899	0.00502346	0.0413423	0	0.0442258	0.0239782	0	0.00749865	0	0	0	0	0	0	0	0.019304	0	0	0.0103129	0	0	0.0131608	0.0165112	0	0	0	0	0	0.00610579	0	0	0	0
Nvec_vc1.1_XM_032387152.2	0.0227458	0.0274886	0.0301708	0.0201983	0.0184099	0.00956907	0.0168621	0.0127311	0.00899038	0.0135429	0.0150195	0.0065292	0.00134874	0.00561506	0.017945	0.011009	0.0138064	0.00753519	0.0206712	0.00881609	0.0115372	0.0359673	0.0513797	0.0474915	0.0778825	0.0271825	0.0482606	0.108588	0.125905	0.0380115	0.0457083	0.0321734	0	0.00442682	0.0515645	0.0478659	0.0203384	0.0394823	0.00990674	0.0406402	0.0415393	0.0149128	0.0227897	0.0848398	0.0732695	0.101308	0.0724749	0.0907226	0.0492411
Nvec_vc1.1_XM_048728382.1	0	0	0	0	0	0	0	0	0	0	0	0	0	0	0	0	0	0	0	0	0	0	0	0	0	0	0	0	0	0	0	0	0	0	0.0103129	0	0	0	0	0	0	0	0	0	0	0	0	0	0
Nvec_vc1.1_XM_048728383.1	0.0284322	0.0314155	0.0268185	0.0259693	0.0294558	0.0159485	0.0313153	0.0084874	0.00599359	0.00902861	0.010013	0.0783505	0.0809243	0.0617657	0.00897251	0.033027	0.025887	0.0251173	0.018604	0.0176322	0.01346	0.0199819	0.0403698	0.0299946	0	0.00906084	0.0185618	0.0180981	0.00921254	0.0190057	0.00806616	0.0386081	0.0224609	0.00885363	0	0.00478659	0.00677945	0.0197411	0	0.0284481	0.00830786	0.0111846	0	0.02121	0.00610579	0.00389648	0.0127897	0.0106732	0.00820685
Nvec_vc1.1_XM_032387146.2	0.00568644	0	0	0	0	0	0.00240887	0.00212185	0.00599359	0	0.00500648	0	0	0	0.0017945	0	0.0034516	0.00251173	0	0	0.00192286	0.00199819	0	0.0049991	0.0111261	0.0181217	0	0	0	0.00633525	0.00268872	0	0	0	0.0103129	0.00478659	0	0	0.0066045	0	0.00830786	0.0037282	0	0	0.00610579	0.00389648	0.00426323	0.00266831	0.00820685
Nvec_vc1.1_XM_048729716.1	0	0	0.00670461	0	0.00736396	0.0127588	0.00240887	0.00212185	0.00299679	0	0	0.00391752	0.00404621	0.00280753	0	0.00275225	0.00517739	0.00753519	0.00620134	0.0264483	0.0115372	0.00799274	0.00366998	0.00749865	0.0111261	0.0181217	0	0	0.00921254	0.00633525	0.00806616	0.0128693	0.00449218	0	0.0103129	0.00478659	0.00677945	0.00658038	0.0066045	0.00406402	0.00415393	0	0	0.01414	0.00610579	0.00389648	0.00852646	0.00800493	0.00410342
Nvec_vc1.1_XM_032387142.2	0.136475	0.109954	0.124035	0.170243	0.187781	0.146726	0.183074	0.0127311	0.0119872	0.0270858	0.0250324	0.0457044	0.0337184	0.0336904	0.028712	0.044036	0.0241612	0.0200938	0.0144698	0	0.0173057	0.0199819	0.0110099	0.0149973	0.0333782	0	0.0148494	0.0241308	0.0122834	0.025341	0.0107549	0.0128693	0.0269531	0.00442682	0.0309387	0.00478659	0.00338973	0.0197411	0.039627	0.012192	0.00830786	0.0111846	0.0189914	0.01414	0.0244232	0.0155859	0.00852646	0.0186782	0.0246205
Nvec_v1g64073	0.119415	0.0863927	0.160911	0.150045	0.202509	0.133967	0.183074	0.116702	0.113878	0.103829	0.10013	0.197182	0.211752	0.157222	0.0843415	0.132108	0.0811125	0.0853988	0.0702819	0.0705287	0.0499943	0.0579474	0.0770696	0.0649883	0.100135	0.0453042	0.100234	0.12367	0.14433	0.0570172	0.0833504	0.115824	0.0763671	0.00885363	0.165006	0.0861586	0.101692	0.138188	0.0759517	0.0812803	0.0706168	0.0521948	0.0835622	0.12019	0.0793753	0.0935155	0.13216	0.0933909	0.0656548
Nvec_vc1.1_XM_001637146.3	0.0511779	0.0314155	0.0502846	0.0403967	0.0846855	0.0255175	0.0337242	0.027584	0.0329647	0.0451431	0.0300389	0.0692096	0.0296722	0.0701882	0.0663965	0.055045	0.0586771	0.0778636	0.0599463	0.0440804	0.0769144	0.0599456	0.0550497	0.0524906	0.0222521	0.0362434	0.0222741	0.0271471	0.0491336	0.0570172	0.048397	0.0643468	0.0583984	0.0309877	0.0309387	0.0191464	0.0237281	0.0460626	0.0429292	0.0568962	0.0415393	0.0410102	0.0531759	0.01414	0.0549521	0.0428613	0.0639484	0.0480296	0.028724
Nvec_vc1.1_XM_048729730.1	0	0	0	0	0	0.00318969	0	0	0	0	0	0	0	0	0.0017945	0	0.0034516	0	0.00413423	0	0.00384572	0.00399637	0	0.00749865	0	0	0	0.00301635	0	0.0126705	0.00537744	0	0.00898436	0	0.0103129	0	0	0	0.00330225	0	0.00830786	0	0	0	0	0	0	0	0.00820685
Nvec_vc1.1_XM_001637090.3	0	0	0.00335231	0	0	0	0	0	0	0	0	0	0	0	0	0	0	0	0	0	0	0	0	0	0	0	0.00371235	0	0	0	0	0	0	0	0	0	0	0	0	0	0	0	0	0	0	0	0	0	0
Nvec_vc1.1_XM_048729746.1	0.00568644	0.00392694	0.0134092	0.00288548	0.00736396	0.00956907	0.00481775	0.0445588	0.0119872	0.0406288	0.0400519	0.0169759	0.00809243	0.0224602	0.043068	0.033027	0.0276128	0.00502346	0.00620134	0.00881609	0.00576858	0.0139873	0.00366998	0.0099982	0.0556303	0.0271825	0.0111371	0.0271471	0.0276376	0	0.00537744	0	0.0134765	0	0.0103129	0.0239329	0.00338973	0.0131608	0.00990674	0.0162561	0.0166157	0.0298256	0.0303862	0.02121	0.00610579	0.00779296	0.00852646	0.0160099	0.0246205
Nvec_vc1.1_XM_001637091.3	0.0568644	0.0392694	0.0569892	0.0230838	0.0736396	0.0701732	0.0481774	0.070021	0.0779166	0.0632003	0.0801037	0.101856	0.0445083	0.0982635	0.078958	0.118347	0.0448708	0.0527463	0.0496108	0.0440804	0.05384	0.0279746	0.0366998	0.0324942	0.0222521	0.0271825	0.0222741	0.0271471	0.0307085	0.0380115	0.0241985	0.019304	0.0224609	0.0265609	0.0206258	0.0430793	0.037287	0.0263215	0.0165112	0.0447042	0.0290775	0.0671076	0.0759656	0.00706999	0.0183174	0.0155859	0.0468955	0.0213465	0.0410342
Nvec_vc1.1_XM_001637148.3	0.130788	0.278813	0.164263	0.164472	0.217237	0.143536	0.202345	0.178235	0.164824	0.216687	0.330428	0.206323	0.163197	0.286368	0.331983	0.297243	0.384853	0.381783	0.417557	0.282115	0.442258	0.317712	0.337638	0.352437	0.0667564	0.144973	0.111371	0.265438	0.21803	0.405456	0.328024	0.443993	0.211133	0.159365	0.453767	0.205823	0.230501	0.315858	0.353341	0.410466	0.357238	0.264702	0.288669	0.289869	0.23202	0.241582	0.27711	0.306856	0.242102
Nvec_NVE13882	0.00568644	0	0.00335231	0	0	0	0	0.00212185	0	0	0	0	0	0	0	0.00275225	0	0.00251173	0	0	0.00192286	0	0	0.00249955	0	0	0	0	0	0.00633525	0.00806616	0	0	0.00442682	0	0	0.00338973	0.00658038	0.00330225	0	0	0	0	0	0	0	0	0	0
Nvec_vc1.1_XM_001637149.3	0.0398051	0.0274886	0.0167615	0.0144274	0.00368198	0.0127588	0.00963549	0.0488025	0.0209776	0.0632003	0.0150195	0.0130584	0.00269747	0.0224602	0.0340955	0.0192658	0.150144	0.138145	0.0868188	0.20277	0.176903	0.107902	0.0623897	0.0899838	0.189143	0.0362434	0.0334112	0.0693759	0.196534	0.0443467	0.0591519	0.0450427	0.0269531	0.0354145	0.0206258	0.177104	0.12203	0.0723841	0.0066045	0.0731523	0.0872325	0.0521948	0.0683691	0.0494899	0.0671637	0.0389648	0.0383691	0.0693761	0.118999
Nvec_vc1.1_XM_032387123.2	0.0170593	0.00392694	0	0.00288548	0.00368198	0	0.00481775	0.0106092	0.0119872	0.00451431	0.010013	0.00522336	0.00134874	0.00280753	0.0017945	0.00275225	0.00690319	0.00502346	0.00206712	0	0	0.00599456	0.00366998	0.0099982	0.0222521	0	0	0.00301635	0.00921254	0.0126705	0.00268872	0	0	0	0.0206258	0	0.0101692	0.0263215	0.00330225	0.012192	0	0	0.0113948	0.00706999	0	0.00779296	0.00426323	0	0.00820685
Nvec_vc1.1_XM_032387138.2	0.0113729	0.0196347	0.0100569	0.0115419	0.0110459	0.00637938	0.00963549	0.00636555	0	0	0	0.00391752	0	0	0.0017945	0	0.0120806	0.0125586	0.018604	0	0.0249972	0.00599456	0.00733996	0.0424924	0	0.0181217	0.0111371	0.00301635	0.0122834	0	0.0215098	0.00643467	0.00898436	0	0.0206258	0.0287195	0.00338973	0.00658038	0.00330225	0.00406402	0.00415393	0.0037282	0.00379828	0.01414	0.0122116	0.0155859	0.00852646	0.00800493	0
Nvec_vc1.1_XM_001637151.3	0.0227458	0.00785389	0.0502846	0.00288548	0.00368198	0.00956907	0.00481775	0.0190966	0.014984	0.00451431	0.0200259	0.0287285	0.00809243	0.0280753	0.0161505	0.033027	0.0293386	0.0301408	0.0248054	0.00881609	0.0346115	0.0299728	0.0330298	0.0274951	0	0.0181217	0.0259865	0.0180981	0.0276376	0.0316762	0.0295759	0.0321734	0.0179687	0.00885363	0.0412516	0.00478659	0.0169486	0.0263215	0.0495337	0.0284481	0.0373854	0.0484666	0.0341845	0.01414	0.0244232	0.0311718	0.0127897	0.0213465	0.028724
Nvec_vc1.1_XM_001637093.3	0	0.0117808	0.0100569	0.00288548	0	0.00318969	0	0.00636555	0.00599359	0.00451431	0.0150195	0.0235051	0.00404621	0.0196527	0.0197395	0.0165135	0.0138064	0.0125586	0.018604	0	0.0173057	0.00799274	0.0293598	0.0149973	0.0222521	0.00906084	0	0	0.00614169	0.0126705	0.00537744	0.0386081	0.00898436	0.00885363	0.0103129	0	0.00338973	0.0131608	0	0.00812803	0.00830786	0.0111846	0.0113948	0.01414	0.00610579	0.00779296	0.0170529	0.00533662	0
Nvec_vc1.1_XM_032387125.2	0.0170593	0.0353425	0.00335231	0	0.0110459	0.00637938	0.00481775	0.13792	0.00899038	0.0180572	0	0.00914089	0.00269747	0.00280753	0.0017945	0.00275225	0.0224354	0	0.0124027	0	0.00384572	0.00999093	0.00733996	0.0199964	0.0667564	0.0906084	0.141069	0.0965231	0.0859837	0.050682	0.0268872	0.0514774	0.0269531	0	0.0412516	0.0861586	0.0203384	0.0329019	0.0330225	0.012192	0.00830786	0.018641	0.0189914	0.11312	0.122116	0.0857225	0.110844	0.0533662	0.160033
Nvec_vc1.1_XM_032387133.2	0.090983	0.0785389	0.120683	0.126961	0.150961	0.092501	0.0963549	0.224916	0.152836	0.0496574	0.110143	0.0979381	0.0768781	0.109494	0.089725	0.112842	0.00517739	0.0125586	0.00620134	0.0264483	0.00192286	0.00399637	0.0183499	0.0099982	0.155765	0.0181217	0.0445482	0.0482615	0.141259	0.0316762	0.0376421	0.0450427	0.0269531	0.0221341	0.0515645	0.0382927	0.105082	0.138188	0.115579	0.0731523	0.11631	0.0969332	0.121545	0.02121	0.0305289	0.00779296	0.0213161	0.00266831	0
Nvec_vc1.1_XM_032387132.2	0	0.0117808	0.00335231	0.00288548	0.00368198	0.00637938	0	0.00212185	0.00599359	0	0.00500648	0.00391752	0.00269747	0.00842259	0.00897251	0.0055045	0.00690319	0.0150704	0.00413423	0	0.00192286	0.00199819	0.00733996	0.0099982	0	0	0.0074247	0.00904904	0.00614169	0.0126705	0.0134436	0.0128693	0	0.00442682	0.0103129	0.00957318	0.0135589	0.0197411	0.0066045	0.00812803	0.00415393	0.0037282	0.00759656	0.00706999	0.0244232	0.0272753	0	0.00533662	0.00410342
Nvec_vc1.1_XM_048729806.1	0.0113729	0.0117808	0.345288	0.00865644	0.110459	0.0478454	0.0337242	0.165504	0.650304	0.239258	0.460596	10.8542	5.11711	10.6321	1.77656	6.03844	0.0155322	0.00502346	0.00206712	0.0352643	0.00192286	0.00199819	0.00366998	0.00249955	0.0333782	0	0	0.0241308	0.0614169	0	0.00268872	0.0386081	0.00449218	0.00442682	0.0206258	0.00478659	0.00338973	0	0	0.00812803	0.0249236	0.037282	0.326652	0	0.11601	0.00779296	0	0	0.00410342
Nvec_vc1.1_XM_032387244.2	0	0.0117808	0.0234662	0.00865644	0.00736396	0.00956907	0.00722662	0.00636555	0.0119872	0.0135429	0.0250324	0.00914089	0.00404621	0.00561506	0.017945	0.0137613	0.017258	0.0226056	0.0206712	0.0264483	0.0249972	0.0199819	0.00366998	0.0274951	0.0222521	0.0271825	0.0111371	0.0120654	0.00921254	0.0126705	0.0161323	0.00643467	0.00898436	0.00885363	0.0309387	0.00478659	0.0271178	0.0329019	0.0495337	0.0203201	0.0124618	0.0149128	0.0113948	0.00706999	0.0244232	0	0.0255794	0.0186782	0.00410342
Nvec_vc1.1_XM_001637098.3	0.113729	0.0589041	0.134092	0.118305	0.103095	0.0797423	0.103582	0.0212185	0.014984	0.0316001	0.0150195	0.0548453	0.0323697	0.0589581	0.0448625	0.044036	0.0483224	0.0426994	0.0496108	0.0617126	0.0288429	0.0259764	0.0513797	0.0449919	0.0222521	0.0453042	0.0519729	0.0361961	0.0214959	0.0696877	0.048397	0.0257387	0.0269531	0	0.0825031	0.0574391	0.0508459	0.0394823	0.0957652	0.0325121	0.0373854	0.0111846	0.0189914	0.0989798	0.0305289	0.0467577	0.0511587	0.0320197	0.0205171
Nvec_vc1.1_XM_032387253.2	0.0227458	0.0314155	0.0167615	0.0144274	0.0110459	0.0255175	0.0120444	0.0212185	0.0209776	0.0180572	0.0350454	0.0352577	0.0242773	0.0589581	0.104081	0.0577973	0.0362418	0.0477229	0.035141	0.0352643	0.0615315	0.0439601	0.0440398	0.0699874	0.0222521	0.0362434	0.0148494	0.0211144	0.039921	0.0126705	0.0215098	0.0772161	0.0224609	0.0132804	0.0515645	0.0239329	0.0542356	0.0658038	0.0198135	0.0528322	0.0249236	0.0298256	0.0417811	0.0424199	0.0122116	0.0506542	0.0341058	0.0293514	0.0451376
Nvec_NVE13899	0	0	0	0.00288548	0	0.00318969	0	0	0	0	0.00500648	0	0	0	0.0017945	0	0	0.00251173	0	0	0.00192286	0	0.00366998	0	0	0	0	0	0	0	0	0	0	0	0	0	0.00338973	0.00658038	0	0	0	0	0	0.00706999	0	0	0	0	0
Nvec_vc1.1_XM_001637099.3	0	0.00392694	0	0	0.00736396	0	0.00481775	0	0.00299679	0	0	0.00261168	0	0	0	0.00275225	0.00862899	0.00251173	0.00413423	0	0	0.00199819	0.00366998	0	0	0.0181217	0.00371235	0	0.00307085	0.00633525	0.0134436	0.019304	0	0.00442682	0.0309387	0.0191464	0	0.0723841	0.00990674	0.00812803	0	0.0037282	0.00379828	0	0.0183174	0.00389648	0.0127897	0.00266831	0.0205171
Nvec_vc1.1_XM_001637155.3	0.0341186	0.0628311	0.04358	0.0375112	0.0184099	0.0382763	0.0505863	0.0488025	0.0329647	0.0225715	0.0300389	0.0274227	0.0229285	0.0308828	0.0520405	0.0385315	0.0517739	0.065305	0.0392752	0.0617126	0.0423029	0.0559492	0.0220199	0.0599892	0.122387	0.0271825	0.06311	0.0573106	0.0859837	0.025341	0.0564631	0.0836508	0.0134765	0.0132804	0.0618774	0.0430793	0.0508459	0.0329019	0.0462315	0.0487682	0.0415393	0.0820204	0.0721673	0.0848398	0.0671637	0.0545507	0.055422	0.0533662	0.0574479
Nvec_vc1.1_XM_048722144.1	0	0.0117808	0.00335231	0.00288548	0	0.00956907	0.00240887	0.00212185	0.00599359	0.00451431	0.0150195	0.00522336	0.00134874	0.0140376	0.0233285	0.0165135	0.0396934	0.0251173	0.0289396	0.0176322	0.0249972	0.00999093	0.0293598	0.0299946	0.0111261	0.00906084	0.0111371	0.0120654	0	0.0126705	0.0295759	0.0128693	0.0269531	0.00442682	0.0206258	0.00957318	0.0203384	0.0460626	0.0231157	0.0243841	0.0166157	0.0111846	0.0151931	0.0424199	0	0.0311718	0.0213161	0.0106732	0.00410342
Nvec_vc1.1_XM_001637156.3	0.00568644	0	0	0	0	0	0	0.00212185	0	0	0	0.00130584	0	0	0.0017945	0	0.0207096	0.00251173	0.00206712	0	0.00192286	0.00199819	0	0	0	0	0	0	0.0122834	0.00633525	0	0	0	0.00442682	0.0103129	0.0143598	0.00338973	0.00658038	0	0	0.00415393	0.0037282	0	0	0	0	0	0	0.00410342
Nvec_vc1.1_XM_001637157.3	0.0284322	0.117808	0.0703985	0.0230838	0.0294558	0.0574144	0.0505863	0.0466807	0.0809134	0.0632003	0.165214	0.090103	0.0472058	0.0758033	0.148944	0.181649	0.143241	0.158239	0.219114	0.167506	0.198054	0.185831	0.172489	0.187466	0.200269	0.181217	0.0853841	0.165899	0.175038	0.190057	0.161323	0.295995	0.161719	0.119524	0.299074	0.349421	0.505069	0.401403	0.241064	0.182881	0.236774	0.160313	0.113948	0.1414	0.256443	0.14417	0.166266	0.133416	0.13131
Nvec_vc1.1_XM_032387266.2	0.0170593	0.0117808	0.0268185	0.0115419	0.0184099	0.00956907	0.019271	0.0466807	0.0988942	0.0541717	0.0150195	0.0483161	0.0269748	0.0196527	0.0305065	0.0192658	0.0207096	0.0150704	0.0206712	0.0176322	0.02692	0.0179837	0.0256899	0.00749865	0.0556303	0.0362434	0.0408359	0.0392125	0.0214959	0.0823582	0.0430195	0.0514774	0.0404296	0.0354145	0.103129	0.0478659	0.12881	0.144768	0.0495337	0.0203201	0.0332314	0.018641	0.0151931	0.0353499	0.0549521	0.0272753	0.0511587	0.0266831	0.028724
Nvec_vc1.1_XM_032387263.2	0.0454915	0.0549772	0.0703985	0.0230838	0.00736396	0.0255175	0.0216799	0.042437	0.0569391	0.0541717	0.0750973	0.0130584	0.00674369	0.00561506	0.046657	0.0055045	0.0862899	0.100469	0.0950873	0.132241	0.0673001	0.0819256	0.0990895	0.114979	0.100135	0.190278	0.174481	0.144785	0.14433	0.114034	0.0618406	0.160867	0.0673827	0.0132804	0.144381	0.0765854	0.111861	0.144768	0.066045	0.0853443	0.0789246	0.141672	0.0797639	0.20503	0.0976926	0.167549	0.157739	0.144089	0.172344
Nvec_vc1.1_XM_001637159.3	0	0.0196347	0.00670461	0.00288548	0.00736396	0.00318969	0.00481775	0.0042437	0.00899038	0	0.0450584	0.0208935	0.00269747	0.0421129	0.0807525	0.0715585	0.0845641	0.0602815	0.10749	0.0440804	0.12114	0.0619438	0.0513797	0.0749865	0	0.0181217	0.0259865	0.0271471	0.0184251	0.00633525	0.0349534	0.0321734	0.0314453	0.0221341	0.123755	0.0239329	0.0203384	0.0329019	0.0561382	0.0487682	0.0540011	0.037282	0.0379828	0.0282799	0.0488463	0.0350683	0.0298426	0.0186782	0.0205171
Nvec_vc1.1_XM_048727243.1	0.00568644	0.0431964	0.0167615	0	0.00368198	0.0127588	0.00963549	0.0127311	0.0119872	0.00451431	0.0350454	0.0235051	0.00944116	0.0505355	0.0628075	0.0495405	0.106999	0.0954457	0.126094	0.0440804	0.113449	0.0899184	0.132119	0.107481	0.0222521	0.00906084	0.0185618	0.0241308	0.0276376	0.107699	0.048397	0.0707814	0.0404296	0.0132804	0.175319	0.100518	0.0779637	0.0592234	0.0363247	0.0934724	0.0747707	0.055923	0.0607725	0.0494899	0.0366347	0.0701366	0.0852646	0.0667078	0.0533445
Nvec_vc1.1_XM_032387239.2	0	0	0	0	0	0.00318969	0	0	0	0.00451431	0	0	0	0	0.0017945	0	0.00517739	0.00502346	0.00826846	0.00881609	0.00576858	0.00199819	0.00366998	0.0099982	0	0	0	0	0	0	0.00537744	0.00643467	0	0	0	0.00478659	0	0	0	0.00406402	0	0	0	0	0	0.00389648	0	0	0
Nvec_vc1.1_XM_032387234.2	0.0341186	0.0235617	0.04358	0.0201983	0.0625937	0.0159485	0.0289065	0.0169748	0	0.00451431	0	0.00261168	0.00134874	0.00280753	0	0	0	0	0	0	0	0	0	0	0	0	0	0	0.00307085	0	0	0	0	0	0	0.0287195	0.00338973	0	0.00330225	0	0	0	0.0113948	0	0	0	0	0	0
Nvec_vc1.1_XM_048727242.1	0.489034	0.290594	0.422391	0.458791	0.482339	0.401901	0.452868	0.0806303	0.101891	0.135429	0.0851102	0.359106	0.279189	0.230217	0.102287	0.167887	0.0759351	0.0728402	0.0454765	0.123425	0.0519172	0.0399637	0.0403698	0.0649883	0.0333782	0.0181217	0.0445482	0.0392125	0.0368502	0.0823582	0.0376421	0.0707814	0.0269531	0.00442682	0.206258	0.105305	0.0644048	0.125027	0.0990674	0.0528322	0.0415393	0.0447384	0.0911587	0.0282799	0.0244232	0.0428613	0.0213161	0.0373563	0.0369308
Nvec_vc1.1_XM_048727239.1	0.0682373	0.0549772	0.0569892	0.0375112	0.0441838	0.041466	0.0337242	0.0381933	0.0509455	0.0677146	0.0250324	0.0339519	0.0283235	0.0364979	0.0448625	0.0467883	0.0276128	0.0251173	0.0330738	0.0440804	0.02692	0.0419619	0.0366998	0.0299946	0.0667564	0.0634259	0.0556853	0.0603269	0.0767712	0.0380115	0.0241985	0.0707814	0.0224609	0.0177073	0.226884	0.0574391	0.037287	0.105286	0.0462315	0.0284481	0.0332314	0.0671076	0.0569742	0.0424199	0.0366347	0.0272753	0.0255794	0.0587028	0.0533445
Nvec_vc1.1_XM_001637106.3	0.090983	0.0471233	0.0771031	0.0634805	0.0515477	0.0669835	0.0578129	0.0127311	0.014984	0.0135429	0.010013	0.0169759	0.0242773	0.00842259	0.010767	0.0137613	0.0034516	0.0175821	0.00620134	0.00881609	0.00576858	0.0159855	0.0220199	0.0299946	0.0111261	0.00906084	0.00371235	0.0120654	0.0122834	0.00633525	0.0134436	0.019304	0.0179687	0.00442682	0.0103129	0.0239329	0.00677945	0.0131608	0.013209	0.0365761	0.0207696	0	0.0113948	0.01414	0.0244232	0.0506542	0.0255794	0.0240148	0.0246205
Nvec_vc1.1_XM_048726572.1	0.0113729	0.00392694	0	0.00577096	0.00368198	0.0127588	0.00722662	0.0212185	0.0419551	0.0225715	0.0400519	0.0365635	0.0350672	0.0280753	0.0125615	0.0247703	0.0103548	0.0251173	0.0165369	0.0617126	0.01346	0.0139873	0.0110099	0.0174969	0.0556303	0.0362434	0.0074247	0.0271471	0.0245668	0	0.0268872	0.019304	0.0449218	0.0265609	0.0618774	0.0287195	0.0508459	0.0592234	0.026418	0.00812803	0.00830786	0.0223692	0.0189914	0.02121	0.0366347	0.0116894	0.0213161	0.0213465	0.0123103
Nvec_vc1.1_XM_048726829.1	0	0	0	0	0	0	0	0	0.00299679	0	0	0	0	0	0	0	0	0	0	0	0	0	0	0	0	0	0	0	0	0	0	0	0	0	0	0	0.00338973	0	0	0	0	0	0	0	0	0	0	0	0.00410342
Nvec_vc1.1_XM_032387218.2	0.0341186	0.0196347	0.0134092	0.0346257	0.0294558	0.041466	0.0264976	0.0339496	0.0209776	0.0270858	0.0200259	0.0182818	0.0296722	0.00842259	0.0233285	0.0275225	0.0207096	0.0100469	0.0124027	0.0176322	0.0192286	0.0139873	0.0110099	0.0099982	0.0333782	0.0271825	0.0185618	0.0150817	0.0276376	0	0.0215098	0	0.00449218	0	0.0309387	0.00478659	0.0237281	0.0329019	0.0066045	0.012192	0.00415393	0.0335538	0.0303862	0.02121	0.0122116	0.00779296	0.0213161	0.0213465	0.0246205
Nvec_vc1.1_XM_032387219.2	0.0113729	0.00392694	0	0	0	0.0127588	0.00481775	0	0.00299679	0.00902861	0	0.00261168	0	0	0	0	0	0.00251173	0	0	0.00384572	0.00399637	0	0	0.0778825	0.00906084	0.0296988	0	0	0	0	0	0	0	0	0	0.00338973	0.00658038	0	0	0	0	0.00379828	0	0.00610579	0	0	0	0
Nvec_vc1.1_XM_001637163.3	0	0	0	0	0	0	0	0	0	0	0	0	0	0	0.0017945	0	0	0.00251173	0	0	0	0	0	0	0	0	0	0.00301635	0	0	0	0	0	0	0.0206258	0	0	0.00658038	0	0	0	0	0	0	0	0	0	0	0
Nvec_vc1.1_XM_048731204.1	0	0	0	0	0	0	0	0	0.00299679	0	0	0.00130584	0	0	0	0	0	0	0	0	0	0	0	0	0	0	0	0	0	0	0	0	0	0	0	0	0	0	0	0	0	0	0	0	0	0	0	0	0
Nvec_v1g139480	0	0	0	0	0.00368198	0	0	0	0	0.00451431	0	0	0.00269747	0	0.003589	0	0	0	0	0	0	0	0	0	0	0	0	0.00301635	0	0	0	0	0	0.00442682	0.0103129	0	0	0	0	0	0.00415393	0	0	0	0	0	0	0	0
Nvec_v1g220112	0	0	0	0	0	0	0	0	0	0	0	0	0	0	0.0017945	0	0	0	0	0	0	0.00199819	0	0	0	0	0	0	0	0	0	0	0	0	0.0103129	0	0.00338973	0	0	0	0	0	0	0	0	0	0	0	0
Nvec_vc1.1_XM_048731150.1	0	0.0117808	0.0100569	0.00577096	0	0.00318969	0.00722662	0	0.00299679	0	0.0200259	0.00391752	0	0.00280753	0.03589	0.022018	0.00690319	0.00753519	0.00620134	0	0.00576858	0.0119891	0.0110099	0.00249955	0.0111261	0.0362434	0.0111371	0.00603269	0.0122834	0.0190057	0.00806616	0.0128693	0.00449218	0.00442682	0.0206258	0.00957318	0.0203384	0.0197411	0.00330225	0.0243841	0.0166157	0.0298256	0.0113948	0.00706999	0	0.0116894	0.00852646	0.00533662	0.00820685
Nvec_vc1.1_XM_001637109.3	0	0	0	0	0	0	0	0	0	0	0	0.00130584	0.00134874	0	0	0	0	0.00502346	0	0	0	0.00199819	0	0	0	0	0	0.00301635	0	0	0	0	0	0	0.0103129	0	0.00677945	0	0.00990674	0	0.0124618	0	0.00379828	0	0	0	0	0	0.00410342
Nvec_vc1.1_XM_048731186.1	0.0284322	0.0157078	0.0134092	0.0432822	0.0294558	0.0382763	0.0337242	0.0233403	0.0179808	0.0316001	0	0.0117526	0.0107899	0	0.0017945	0	0	0	0	0	0	0	0	0	0.0333782	0	0.00371235	0	0	0	0	0	0	0	0	0.0382927	0	0	0	0	0	0.0074564	0	0	0	0	0	0	0
Nvec_vc1.1_XM_048731212.1	0	0	0	0	0	0.00956907	0	0.00636555	0.00299679	0.00451431	0	0	0.00134874	0	0	0	0	0	0	0	0	0	0	0	0	0	0	0	0	0	0	0	0	0	0	0	0	0	0	0	0	0	0	0	0	0	0	0	0
Nvec_NVE13928	0.113729	0.0785389	0.0536369	0.103877	0.0846855	0.0893113	0.137306	0.188845	0.194792	0.577831	0.0250324	0.0104467	0.00404621	0	0.0197395	0.0137613	0.0396934	0.0602815	0.0165369	0.0440804	0.0423029	0.0519528	0.0623897	0.0574897	0.0222521	0.0362434	0.0334112	0.0603269	0.0675586	0.0823582	0.0779729	0.019304	0.0314453	0.0221341	0.092816	0.0478659	0.0271178	0.0263215	0.0891607	0.0528322	0.0207696	0.0223692	0.0341845	0.0565599	0.0427405	0.0545507	0.055422	0.0613711	0.0574479
Nvec_vc1.1_XM_032387258.2	0.00568644	0.0117808	0.00335231	0.00577096	0.0147279	0.00637938	0.00240887	0.00636555	0.00599359	0	0.0300389	0.0365635	0.00944116	0.0533431	0.07178	0.0577973	0.034516	0.0301408	0.0372081	0.0528965	0.0326886	0.0479565	0.0550497	0.0424924	0.0333782	0.0181217	0.0148494	0.00603269	0.00307085	0.0570172	0.0457083	0.0514774	0.0314453	0.0177073	0.175319	0.0526525	0.0508459	0.144768	0.052836	0.0609602	0.0747707	0.055923	0.0189914	0.0424199	0.0366347	0.0623437	0.0341058	0.0720444	0.0369308
Nvec_vc1.1_XM_001637168.3	0.608449	1.46475	1.38115	0.343372	0.603845	1.03027	0.455277	0.695967	0.803141	0.875775	1.89746	0.835738	0.381693	1.30269	2.41719	1.79447	2.49378	2.72774	2.86916	2.34508	2.75161	2.91535	2.90295	2.68452	1.09035	1.86653	1.80049	1.83092	1.32354	2.45808	2.12678	2.70256	1.6666	1.13326	3.11449	2.44116	2.52874	3.47444	3.41783	2.59691	2.72913	2.02441	1.83077	2.38259	2.30188	2.19761	2.14867	2.09729	2.19533
Nvec_vc1.1_XM_032387255.2	0.0739237	0.070685	0.0636938	0.150045	0.0736396	0.0446557	0.0987638	0.027584	0.0389583	0.0406288	0.0250324	0.0221993	0.0107899	0.0168452	0.028712	0.0275225	0.0207096	0.027629	0.0165369	0.0176322	0.0249972	0.0259764	0.0366998	0.0249955	0.0445043	0.0634259	0.0222741	0.0361961	0.0184251	0.0380115	0.018821	0.0128693	0.0179687	0.00885363	0.0206258	0.0287195	0.0271178	0.0592234	0.0165112	0.0203201	0.0124618	0.018641	0.0303862	0.02121	0.0122116	0.0116894	0.0255794	0.034688	0.0246205
Nvec_vc1.1_XM_001637113.3	0.0113729	0	0.00335231	0.00288548	0.0110459	0.0127588	0.00481775	0	0	0.00451431	0	0	0.00134874	0	0.0017945	0	0	0	0	0	0.00192286	0	0	0	0	0.00906084	0	0	0	0.00633525	0.00268872	0	0	0	0.0103129	0.0143598	0	0.0131608	0	0	0	0.0037282	0.00379828	0.00706999	0	0	0	0	0
Nvec_vc1.1_XM_001637169.3	0.0398051	0.0274886	0.0469323	0.00865644	0.0110459	0.0318969	0.0289065	0.0509244	0.0389583	0.0451431	0.0300389	0.0235051	0.00404621	0.00842259	0.03589	0.0467883	0.034516	0.027629	0.0310067	0.0617126	0.00961429	0.0259764	0.0220199	0.0324942	0.0222521	0.0543651	0.0334112	0.0241308	0.00921254	0.025341	0.0268872	0.0450427	0.00898436	0.00885363	0	0.0239329	0.0135589	0.0263215	0.0198135	0.0162561	0.0207696	0.0447384	0.0303862	0.02121	0.0305289	0.0506542	0.0341058	0.0506979	0.0451376
Nvec_vc1.1_XM_001637114.3	0	0.00392694	0	0	0	0	0.00240887	0.0148529	0	0.00902861	0	0.00261168	0.00134874	0	0	0	0.00690319	0.00251173	0.00206712	0.0176322	0.00192286	0.00599456	0.0183499	0.00749865	0.0111261	0.0181217	0.00371235	0.00904904	0.00614169	0	0.00537744	0.019304	0	0.00885363	0.0412516	0.00478659	0.00677945	0.00658038	0.00330225	0.012192	0.0124618	0.0149128	0.00379828	0.02121	0.0122116	0.00779296	0.0127897	0.0160099	0.00820685
Nvec_vc1.1_XM_032387241.2	0	0	0	0	0	0	0	0	0	0	0	0	0	0	0	0	0	0.00251173	0	0	0	0	0.00366998	0	0	0.00906084	0	0	0.00307085	0	0	0.00643467	0	0	0	0	0	0.00658038	0	0	0	0	0	0	0	0.00389648	0	0	0
Nvec_vc1.1_XM_001637170.3	0.00568644	0	0	0	0	0	0	0	0	0	0.00500648	0.00130584	0	0	0.003589	0	0.0310644	0.0200938	0.0144698	0.00881609	0.0153829	0.0159855	0.0110099	0.0099982	0	0	0.00371235	0.00603269	0	0.0126705	0.0134436	0.0386081	0.0539062	0	0.0618774	0.00957318	0.00677945	0.0263215	0.0165112	0.0162561	0.00415393	0.0037282	0.00759656	0.00706999	0.0122116	0.00779296	0.00426323	0.00800493	0.0205171
Nvec_vc1.1_XM_032387240.2	0	0.0196347	0	0	0	0	0	0	0.00299679	0.00902861	0	0.00261168	0	0	0.0017945	0.00275225	0.0207096	0.0200938	0.0248054	0.0264483	0.00961429	0.00399637	0.00366998	0.0299946	0	0.00906084	0.0111371	0.00301635	0.0153542	0.0380115	0.0107549	0.019304	0.0269531	0	0.0309387	0.0287195	0.0169486	0.0460626	0.0363247	0	0	0.0037282	0	0.01414	0	0.00389648	0.00426323	0.00533662	0.0123103
Nvec_vc1.1_XM_001637171.3	0.0625508	0.0392694	0.0905123	0.100992	0.0589117	0.0606041	0.0963549	0.0084874	0.0209776	0.0406288	0.00500648	0.0705154	0.0606932	0.0393054	0.0125615	0.0247703	0.00690319	0.0125586	0.0103356	0.0176322	0.00769143	0.00999093	0.0183499	0.00749865	0	0.00906084	0	0	0.00307085	0.00633525	0.0134436	0.00643467	0	0.00442682	0.0515645	0	0.00677945	0.0263215	0.0066045	0.00812803	0	0.0074564	0	0.02121	0	0.00779296	0.00426323	0.0106732	0
Nvec_vc1.1_XM_032387164.2	0.00568644	0	0.00670461	0.0115419	0.00736396	0.00956907	0.00722662	0.00636555	0.0329647	0.0361144	0.0300389	0.137113	0.107899	0.0842259	0.0520405	0.13486	0.0138064	0.0100469	0.00620134	0.0176322	0.00769143	0.0139873	0	0.0149973	0	0.00906084	0.00371235	0.00603269	0.0153542	0.0126705	0.0215098	0	0.00449218	0	0.0206258	0.00478659	0.00677945	0.00658038	0.00990674	0	0.0332314	0.0037282	0.0113948	0.01414	0	0	0.00852646	0.0133416	0.0123103
Nvec_vc1.1_XM_001637172.3	0.0227458	0.00392694	0.00335231	0	0.00736396	0	0.00481775	0.00636555	0.014984	0.00451431	0.00500648	0.0378694	0.0121386	0.0168452	0.00897251	0.0165135	0.0017258	0.00251173	0.00413423	0	0.00769143	0.00199819	0.00366998	0.00249955	0	0	0	0.00301635	0	0	0.00268872	0	0	0	0.0206258	0.00478659	0.0271178	0.0263215	0.00330225	0	0.00415393	0	0.00379828	0.00706999	0.00610579	0	0	0	0.00820685
Nvec_vc1.1_XM_032387167.2	0.00568644	0.00392694	0.0335231	0	0	0.0159485	0.0626307	0.0042437	1.09083	0	0.866122	1.87519	0.615024	1.25777	2.33106	2.75776	0.0138064	0.00251173	0.00206712	0	0	0	0	0	0	0	0	0	0	0.00633525	0.0376421	0.00643467	0	0.0575486	0.0103129	0.00478659	0.0135589	0	0	0.264161	0.540011	0.108118	0.258283	0	0	0	0.0170529	0	0
Nvec_vc1.1_XM_032387271.2	0	0	0.00335231	0	0	0	0	0	0	0	0	0	0	0	0.0017945	0	0	0.00251173	0	0	0	0	0	0	0	0	0	0	0	0	0	0	0	0	0	0	0	0	0	0	0	0	0	0	0	0	0	0	0
Nvec_vc1.1_XM_032387231.2	0.0113729	0.0117808	0.0234662	0.0144274	0.00736396	0.00637938	0.00722662	0.0084874	0.00299679	0	0.010013	0.00391752	0.00134874	0.0140376	0.021534	0.011009	0.0276128	0.0226056	0.0330738	0.0264483	0.02692	0.0179837	0.0256899	0.0274951	0	0.0271825	0.0148494	0.00603269	0.0368502	0.0316762	0.0107549	0.0257387	0.0134765	0	0.0103129	0.00957318	0.0135589	0.0329019	0.0231157	0.0284481	0.00415393	0.0223692	0.0189914	0.0282799	0.0305289	0.00779296	0	0.00533662	0.0246205
Nvec_vc1.1_XM_048728412.1	0.00568644	0	0	0	0	0	0.00240887	0	0	0	0	0.00130584	0	0	0	0	0	0.00251173	0.00413423	0	0	0	0.00366998	0.00749865	0.0111261	0.00906084	0.00371235	0	0	0	0.00268872	0	0	0	0.0206258	0.00478659	0.00338973	0	0.00330225	0	0	0	0	0	0	0.00779296	0.00426323	0	0.00410342
Nvec_vc1.1_XM_032387243.2	0.0170593	0.0235617	0.0167615	0.0201983	0.0147279	0.041466	0.0361331	0.0954832	0.0689262	0.108343	0.0300389	0.00783505	0.00269747	0.00280753	0.028712	0.0302748	0.0569513	0.0602815	0.0413423	0.0264483	0.0365343	0.0519528	0.0293598	0.0324942	0.0222521	0.0543651	0.0371235	0.0241308	0	0.0316762	0.0699068	0.0707814	0.0179687	0.00442682	0.0309387	0.0191464	0.0440665	0.0394823	0.0198135	0.0243841	0.0166157	0.037282	0.0227897	0.0282799	0.0366347	0.0545507	0.0213161	0.0640394	0.0615513
Nvec_vc1.1_XM_001637121.3	0	0.00785389	0	0	0	0	0	0.00212185	0	0	0	0.00130584	0	0.00280753	0.00897251	0	0.034516	0.0125586	0.0124027	0.00881609	0.0173057	0.0119891	0.00733996	0.0124978	0	0.00906084	0.0185618	0.00904904	0	0.0190057	0.0241985	0.0386081	0.0224609	0	0.0206258	0.00957318	0.0542356	0.0394823	0.013209	0.00406402	0	0.0037282	0.00379828	0.00706999	0.0122116	0.00779296	0.00852646	0.00800493	0.00820685
Nvec_vc1.1_XM_032387217.2	0.0113729	0	0	0.00288548	0	0	0	0	0	0	0	0	0	0	0	0	0	0	0	0	0	0	0	0	0	0	0	0	0	0	0	0	0	0	0	0	0	0	0	0	0	0	0	0	0	0	0	0	0
Nvec_vc1.1_XM_032387215.2	0	0.0157078	0.0134092	0.00865644	0.00736396	0.00318969	0.0144532	0.0106092	0.0119872	0.00902861	0.010013	0.0156701	0.00404621	0.0364979	0.039479	0.0275225	0.034516	0.0301408	0.0392752	0.0528965	0.04038	0.0199819	0.0366998	0.0349937	0	0.0271825	0.0111371	0.0301635	0.0184251	0.0380115	0.0134436	0.019304	0.0179687	0.00442682	0.0103129	0.0191464	0.0203384	0.0394823	0.013209	0.0487682	0.0124618	0.0298256	0.0227897	0.0282799	0.0244232	0.0311718	0.0127897	0.00800493	0.0164137
Nvec_vc1.1_XM_048729270.1	0	0	0	0	0	0.00637938	0.00240887	0.00636555	0.00899038	0.00451431	0.00500648	0.00130584	0.00539495	0.00280753	0.00897251	0.00275225	0.00517739	0.00251173	0.00826846	0.0176322	0	0.00199819	0	0.00249955	0	0	0.00371235	0.00301635	0	0.00633525	0.00537744	0.00643467	0.00449218	0	0.0206258	0	0	0	0.00330225	0	0	0	0	0.00706999	0	0.00779296	0	0	0.00410342
Nvec_vc1.1_XM_032387170.2	0.00568644	0.0510503	0.00335231	0	0	0.00318969	0.00240887	0.00212185	0.00299679	0.00902861	0.010013	0.0274227	0	0.0196527	0.0161505	0.011009	0.0448708	0.0376759	0.0268725	0.114609	0.00769143	0.031971	0.0403698	0.0599892	0.0667564	0.0996693	0.100234	0.0995394	0.0829129	0.0380115	0.0430195	0.0900855	0.00898436	0	0.0309387	0.081372	0.0508459	0.0197411	0.039627	0.0243841	0.0166157	0.0298256	0.00759656	0.14847	0.0976926	0.13248	0.110844	0.112069	0.0820685
Nvec_vc1.1_XM_048729298.1	0.278635	0.286667	0.419038	0.176014	0.276149	0.232847	0.252932	0.364958	0.47649	0.474002	0.510661	0.394364	0.264353	0.387439	0.428886	0.489901	0.320998	0.331548	0.367946	0.44962	0.299966	0.397639	0.308278	0.394929	0.333782	0.280886	0.267289	0.401174	0.39921	0.329433	0.352222	0.463297	0.179687	0.11067	0.515645	0.330275	0.379649	0.51985	0.412781	0.365761	0.365546	0.298256	0.364635	0.282799	0.293078	0.19872	0.315479	0.293514	0.32417
Nvec_vc1.1_XM_048729304.1	0	0.0510503	0.00335231	0.0144274	0.00368198	0.0159485	0.00481775	0.00636555	0.00899038	0.00902861	0.00500648	0.0104467	0.00404621	0.00561506	0.032301	0.022018	0.043145	0.0351642	0.0454765	0.0617126	0.0326886	0.0399637	0.0440398	0.049991	0.0111261	0.0271825	0.0148494	0.0180981	0.0245668	0.0570172	0.0295759	0.0321734	0.0134765	0.0132804	0.0206258	0.0478659	0.0203384	0.0131608	0.0594405	0.0487682	0.0207696	0.0410102	0.026588	0.0353499	0.0122116	0.0155859	0.00852646	0.0373563	0.028724
Nvec_NVE13960	0.0398051	0.106027	0.0167615	0.0201983	0.0257739	0.0223278	0.0289065	0.0636555	0.014984	0.0406288	0.0300389	0.0443986	0.0229285	0.00842259	0.021534	0.0137613	0.0207096	0.0527463	0.0227383	0.511333	0.00576858	0.0639419	0.154139	0.114979	0.0667564	0.117791	0.152206	0.259406	0.125905	0.361109	0.354911	0.186606	0.211133	0.0398413	0.0206258	0.0957318	0.196604	0.125027	0.0891607	0.227585	0.149541	0.130487	0.0189914	0.24745	0.244232	0.19872	0.179056	0.234811	0.221585
Nvec_vc1.1_XM_001637179.3	0.0113729	0.00392694	0.00335231	0.0115419	0.0110459	0.00318969	0.0168621	0.0106092	0.0179808	0.0180572	0.0200259	0.00783505	0.00134874	0.0252678	0.010767	0.0137613	0.0017258	0	0.00206712	0	0	0	0.00366998	0	0	0	0.0185618	0	0.0184251	0	0	0	0.00449218	0	0	0	0.0101692	0	0	0.00812803	0.0124618	0.0149128	0.0113948	0	0	0	0	0.00266831	0
Nvec_vc1.1_XM_001637125.3	0	0.0157078	0.0100569	0	0.00736396	0.0159485	0.0216799	0.0997269	0.143846	0.058686	0.280363	0.0065292	0	0.00842259	0.113054	0.0192658	0.0138064	0.00251173	0	0	0.00384572	0	0.00733996	0	0.0222521	0	0.00371235	0	0.00307085	0.0126705	0.00537744	0	0	0.0309877	0.0103129	0.00478659	0.00338973	0	0	0.0812803	0.186927	0.149128	0.0987553	0.00706999	0.00610579	0.00389648	0.00426323	0.00266831	0
Nvec_vc1.1_XM_001637181.3	0.0511779	0.145297	0.113978	0.0548241	0.0662756	0.0318969	0.0602218	0.152773	0.122869	0.0948004	0.290376	0.0522336	0.0161849	0.145992	0.310449	0.184401	0.257144	0.326525	0.270792	0.167506	0.313426	0.303724	0.330298	0.297446	0.100135	0.10873	0.103946	0.153834	0.132046	0.164716	0.182833	0.231648	0.148242	0.101817	0.134068	0.272836	0.155927	0.184251	0.115579	0.41453	0.32816	0.253518	0.235493	0.268659	0.213703	0.264961	0.221688	0.317529	0.180551
Nvec_vc1.1_XM_032387202.2	0	0	0.00335231	0	0	0	0	0.0042437	0	0	0	0.00130584	0	0	0	0.00275225	0.0103548	0.00753519	0.0103356	0	0.00961429	0.00599456	0.00366998	0.00749865	0	0	0	0.00301635	0.00307085	0	0.00268872	0.00643467	0.00898436	0	0.0412516	0	0	0.0263215	0.00330225	0.00812803	0.00830786	0	0.00759656	0.01414	0	0	0.00426323	0.00266831	0
Nvec_v1g240669	0	0.00392694	0.00670461	0.00288548	0	0.00318969	0.00722662	0.00212185	0	0	0	0	0	0	0.007178	0	0.0017258	0.00251173	0	0.00881609	0.00192286	0.00399637	0.00366998	0	0	0.0362434	0	0.00603269	0	0.0126705	0.0215098	0.00643467	0	0	0.0103129	0	0.0305075	0.0131608	0	0.00406402	0.00415393	0.0074564	0.0113948	0.00706999	0.0122116	0.00779296	0.0127897	0.00533662	0.00820685
Nvec_vc1.1_XM_001637127.3	0.0227458	0.0510503	0.0301708	0.0403967	0.0331378	0.0223278	0.038542	0.0466807	0.0269711	0.0361144	0.0300389	0.00130584	0	0.00842259	0.021534	0.044036	0.0103548	0.0226056	0.00826846	0.0793448	0	0.115895	0.0880795	0.0424924	0.222521	0.144973	0.152206	0.401174	0.227243	0.101364	0.115615	0.186606	0.0404296	0.0265609	0.123755	0.244116	0.0542356	0.0658038	0.066045	0.0894084	0.319852	0.208779	0.0417811	0.2121	0.299184	0.19872	0.183319	0.360222	0.303653
Nvec_vc1.1_XM_032387272.2	0	0	0	0	0	0.00318969	0	0	0	0	0	0	0	0	0	0	0	0	0	0	0	0	0	0	0	0	0	0	0	0	0	0	0	0	0	0	0	0	0	0	0	0	0	0	0	0	0	0	0
orphan_peak_137	0	0	0	0	0	0	0	0.0127311	0.0749198	0.00902861	0	0.00130584	0	0	0	0	0	0.00251173	0	0	0	0	0	0	0	0	0	0	0	0	0.00268872	0.00643467	0	0	0	0	0	0	0	0.00406402	0	0	0	0	0	0.00389648	0	0	0
Nvec_vc1.1_XM_048728359.1	0.0341186	0.121735	0.0134092	0.0519386	0.0515477	0.0733629	0.10599	0.0106092	0.0179808	0.00902861	0.00500648	0.00783505	0.00674369	0	0.025123	0.0055045	0.0828383	0.143169	0.0826846	0.096977	0.0788372	0.0779292	0.179829	0.137475	0.0222521	0.0362434	0.0111371	0.0211144	0.00921254	0.0823582	0.190899	0.128694	0.0763671	0.00442682	0.0515645	0.119665	0.0949124	0.0329019	0.112276	0.1016	0.0207696	0.018641	0	0.0565599	0.0366347	0.13248	0.0383691	0.106732	0.0861719
Nvec_vc1.1_XM_032387174.2	0	0.00392694	0	0.00288548	0.00368198	0	0.0120444	0.00212185	0.00899038	0.0541717	0.00500648	0	0	0	0	0	0.0017258	0.00251173	0	0	0	0	0.00366998	0	0	0	0	0.00301635	0	0.00633525	0.00806616	0	0	0	0	0	0.00338973	0	0.00330225	0.00406402	0	0	0	0	0	0	0	0	0
orphan_peak_138	0.00568644	0.0157078	0	0.00288548	0	0.00318969	0.019271	0.0042437	0.00899038	0.0225715	0	0	0	0.00280753	0.0017945	0.00275225	0.00517739	0.0175821	0.0268725	0.0176322	0.0230743	0.00399637	0.00733996	0.0149973	0	0	0	0	0.00307085	0.0126705	0.0107549	0	0.0134765	0.00885363	0	0.00478659	0	0.00658038	0.00330225	0.00812803	0.00415393	0	0	0	0	0	0	0.00266831	0
Nvec_vc1.1_XM_001637128.3	0	0.0117808	0	0	0	0.00956907	0.0120444	0	0.00299679	0.0270858	0	0	0.00134874	0	0	0	0.0034516	0.0100469	0.0144698	0	0.01346	0.00399637	0	0.0149973	0	0	0	0	0	0.0126705	0.00268872	0	0.00898436	0	0.0103129	0.00478659	0.00338973	0.0131608	0	0.00406402	0	0	0	0	0	0.00389648	0	0	0
Nvec_vc1.1_XM_032387176.2	0.0227458	0.0274886	0.0268185	0.0288548	0.0257739	0.0318969	0.0337242	0.0233403	0.0509455	0.0270858	0.010013	0.0104467	0.0121386	0.00280753	0.010767	0.0137613	0.0155322	0.0100469	0.0144698	0.0264483	0.01346	0.0159855	0.00733996	0.0049991	0	0	0	0.00904904	0.0214959	0.0126705	0.0134436	0	0.0224609	0.00885363	0.0206258	0.00957318	0.0135589	0.0197411	0.013209	0.00812803	0.00830786	0.0037282	0.0113948	0.02121	0.00610579	0.0155859	0	0.00800493	0.00410342
Nvec_vc1.1_XM_032387185.2	0.00568644	0.0235617	0.0100569	0	0	0	0	0.00636555	0.0119872	0.00451431	0.0400519	0.024811	0.00539495	0.0421129	0.064602	0.0247703	0.0552255	0.0452111	0.053745	0.0352643	0.0615315	0.0599456	0.0477097	0.0449919	0	0	0.0148494	0.0180981	0.0214959	0.0126705	0.0268872	0.0386081	0.0359375	0	0.0618774	0.0382927	0.00338973	0.0329019	0.0297202	0.0406402	0.0290775	0.0484666	0.0189914	0.01414	0.0244232	0.0428613	0.0298426	0.0373563	0.028724
Nvec_vc1.1_XM_032387184.2	0	0	0	0	0.00368198	0	0	0	0	0.00902861	0	0.00391752	0	0	0	0	0	0	0	0	0	0	0	0	0	0	0	0	0.00614169	0	0	0	0	0	0	0	0	0	0	0	0	0	0	0	0	0	0	0	0
Nvec_vc1.1_XM_001637187.3	0.0170593	0	0	0.00288548	0.0184099	0	0.00963549	0.0042437	0.0119872	0.00451431	0	0	0	0	0.0017945	0	0	0	0	0	0	0	0	0	0	0	0	0	0	0	0	0	0	0	0	0	0	0	0	0	0	0	0	0	0	0	0	0.00266831	0
Nvec_vc1.1_XM_001637188.3	0.0227458	0.00392694	0.0134092	0.0144274	0.0184099	0.00318969	0.00963549	0	0.00299679	0	0.00500648	0	0	0.00280753	0.0017945	0	0.00517739	0.0125586	0.00206712	0	0	0	0.00366998	0	0	0	0.0148494	0.00603269	0	0.0126705	0.00537744	0.00643467	0.00449218	0	0.0412516	0	0.00677945	0.0131608	0.00990674	0.00812803	0	0.0111846	0.00759656	0	0.0122116	0.00389648	0.00852646	0.00800493	0.00410342
Nvec_vc1.1_XM_001637130.3	0.0113729	0.00392694	0.00335231	0.00288548	0	0.00318969	0	0.0042437	0.00599359	0	0	0.00261168	0	0.0224602	0.00897251	0.0302748	0.0310644	0.0175821	0.0227383	0.00881609	0.02692	0.0239782	0.0330298	0.0149973	0	0	0	0	0.00307085	0	0.00806616	0	0	0.00442682	0.0103129	0.0143598	0.00677945	0.0197411	0.0198135	0.0162561	0.0373854	0.0149128	0	0.01414	0	0.0233789	0.0127897	0.0240148	0.0123103
Nvec_vc1.1_XM_032387173.2	0.0170593	0.0117808	0.0268185	0.0201983	0.0294558	0.0255175	0.0240887	0.0509244	0.0389583	0.0361144	0.0150195	0.0235051	0.0175336	0.00561506	0.039479	0.033027	0.0310644	0.0175821	0.00826846	0.0176322	0.0115372	0.0119891	0.0146799	0.0199964	0.0445043	0.0634259	0.0408359	0.0241308	0.0307085	0.0696877	0.0295759	0.0450427	0.0449218	0.0132804	0.0309387	0.0622257	0.0813534	0.0592234	0.0297202	0.0325121	0.0332314	0.0335538	0.0417811	0.0282799	0.0732695	0.0233789	0.0298426	0.0213465	0.0246205
Nvec_vc1.1_XM_032387183.2	0	0.00785389	0	0	0	0.00318969	0	0	0	0	0	0	0	0	0	0	0	0.00753519	0.00620134	0	0	0.00399637	0	0.00749865	0	0	0.00371235	0.00301635	0	0	0.00268872	0	0	0	0	0.00957318	0.00677945	0	0	0.012192	0	0	0	0	0	0.00389648	0	0	0
Nvec_vc1.1_XM_001637190.3	0.0398051	0.0274886	0.0134092	0.0288548	0.0220919	0.00637938	0.00481775	0.00212185	0.00599359	0.00902861	0.00500648	0.00261168	0.00134874	0	0.0017945	0.0055045	0.0396934	0.100469	0.0496108	0.00881609	0.0365343	0.0459583	0.0403698	0.0599892	0	0.00906084	0.0111371	0.0180981	0.00307085	0.025341	0.0322647	0.0579121	0.0179687	0	0.0103129	0.00957318	0.0169486	0.0197411	0.0231157	0.0243841	0.0332314	0.0074564	0	0.01414	0.0122116	0.0467577	0.0341058	0.0480296	0.0328274
Nvec_v1g240682	0	0	0	0	0	0	0	0	0.00299679	0	0	0	0	0	0	0	0.0017258	0	0	0.0176322	0	0	0	0	0	0	0	0.00603269	0	0	0	0	0	0	0.0309387	0.0143598	0	0	0.013209	0	0	0	0	0	0.00610579	0	0	0	0.00410342
Nvec_vc1.1_XM_032387188.2	0.102356	0.133516	0.0771031	0.0865643	0.0957315	0.118019	0.0794928	0.13792	0.086907	0.148972	0.0250324	0.0195876	0.0215798	0.0112301	0.061013	0.0385315	0.195015	0.160751	0.227383	0.123425	0.18844	0.221799	0.143129	0.169969	0.122387	0.0815476	0.129932	0.0904904	0.0522044	0.0570172	0.118304	0.109389	0.0539062	0.0398413	0.0721903	0.0670123	0.0542356	0.105286	0.198135	0.0812803	0.0664628	0.0484666	0.0455794	0.0494899	0.0976926	0.136377	0.0852646	0.114737	0.0984821
Nvec_vc1.1_XM_032387187.2	0.437856	0.274886	0.211195	0.519386	0.338742	0.31259	0.452868	0.135798	0.122869	0.216687	0.0700908	0.143643	0.103853	0.123531	0.105876	0.107338	0.0983705	0.108004	0.0971544	0.123425	0.0846058	0.125886	0.102759	0.10998	0.166891	0.0906084	0.0779594	0.0633433	0.0552753	0.101364	0.158635	0.0965201	0.098828	0.0531218	0.113442	0.119665	0.335583	0.322438	0.158508	0.0812803	0.0706168	0.0708358	0.0683691	0.0989798	0.128222	0.097412	0.0724749	0.0693761	0.0574479
Nvec_vc1.1_XM_032387175.2	0	0.00785389	0.00335231	0.00577096	0.00368198	0	0.00481775	0.0042437	0.00899038	0.00451431	0.00500648	0.00391752	0.00269747	0.00561506	0.007178	0.00825675	0.00862899	0.0150704	0.00826846	0.0176322	0.00576858	0.00799274	0.00366998	0.0049991	0.0222521	0	0.0111371	0.00301635	0	0	0.00537744	0.00643467	0	0	0.0206258	0	0.00677945	0.0197411	0.0231157	0.012192	0	0	0.00759656	0.00706999	0.00610579	0.00779296	0.00852646	0	0
Nvec_vc1.1_XM_032387186.2	0	0.00392694	0.0134092	0	0.00736396	0	0	0	0	0	0	0	0	0	0.0017945	0	0.0034516	0	0.0310067	0.0617126	0.0326886	0.00599456	0	0	0	0	0.0074247	0.00603269	0.00921254	0	0.00806616	0	0.00449218	0	0	0	0.0508459	0.0131608	0.0462315	0	0	0	0	0	0	0	0	0	0
Nvec_vc1.1_XM_048725725.1	0	0	0	0	0	0	0	0.0084874	0	0.0135429	0	0.00130584	0	0	0	0	0.00517739	0.00753519	0.00206712	0.00881609	0.00192286	0.00399637	0.00733996	0.0249955	0	0.0181217	0.00371235	0.00603269	0	0.00633525	0.00806616	0.00643467	0.00449218	0	0.0103129	0.00478659	0.0101692	0	0.00330225	0.0243841	0	0.0037282	0.00759656	0.00706999	0.0122116	0.0194824	0.0127897	0.0133416	0.00820685
Nvec_vc1.1_XM_032387209.2	0	0	0.00335231	0	0.0110459	0	0	0.0742647	0.00599359	0.00451431	0	0	0	0	0	0	0.0034516	0	0	0	0.00384572	0	0	0	0	0	0	0	0	0	0	0	0	0	0	0	0	0.00658038	0.00330225	0	0	0	0	0	0	0	0	0.00266831	0
Nvec_vc1.1_XM_001631087.3	0	0.0235617	0	0	0	0	0	0.0084874	0.00299679	0.00451431	0.00500648	0	0	0.00561506	0.003589	0.00275225	0.0327902	0.027629	0.0248054	0	0.00384572	0.0159855	0.0330298	0.0399928	0	0.0271825	0	0.0241308	0	0.0633525	0.0457083	0.0257387	0.0134765	0.00442682	0.0103129	0.0335061	0.00677945	0	0.013209	0.0162561	0.0124618	0.0074564	0	0.0353499	0.0244232	0.0857225	0.0298426	0.0533662	0.0656548
Nvec_vc1.1_XM_048719338.1	0.0170593	0.00785389	0.00670461	0.00865644	0.00736396	0.00318969	0.00722662	0.13792	0.00899038	0.0135429	0	0.0391752	0.00809243	0.0364979	0.003589	0.022018	0.0034516	0.00251173	0.00620134	0	0.00192286	0.00799274	0.0110099	0.00749865	0	0.0271825	0.0371235	0.126687	0.0337793	0.0190057	0.00268872	0.00643467	0	0.00442682	0	0.0382927	0.00677945	0	0.00990674	0.00406402	0.0124618	0.0335538	0.026588	0.00706999	0.0427405	0.0116894	0.0298426	0.0106732	0.00820685
Nvec_vc1.1_XM_001624555.3	0	0.0471233	0.0201138	0.0115419	0.0257739	0.00956907	0.019271	0.0212185	0.0209776	0.0135429	0.0250324	0.0300343	0.0121386	0.0505355	0.032301	0.0412838	0.0483224	0.0552581	0.0661477	0.0617126	0.0499943	0.0499546	0.0697296	0.0624888	0.0111261	0.0362434	0.0259865	0.0301635	0.0184251	0.0316762	0.0295759	0.0257387	0.0134765	0.0221341	0.0825031	0.0239329	0.0508459	0.0658038	0.0330225	0.0609602	0.0249236	0.0298256	0.0303862	0.00706999	0.0183174	0.0467577	0.0511587	0.0293514	0.00410342
Nvec_vc1.1_XM_048734655.1	0.0284322	0	0.0100569	0.0115419	0.00368198	0.00318969	0.0120444	0.0148529	0.0269711	0.00902861	0.0300389	0.00391752	0.00674369	0.0112301	0.00897251	0.033027	0.0138064	0.0125586	0.035141	0	0.0173057	0.0119891	0.0256899	0.0199964	0.0111261	0.00906084	0.0185618	0	0.00614169	0.0190057	0.00268872	0.0257387	0.0134765	0.00442682	0.0412516	0.00957318	0.0135589	0.00658038	0.0165112	0.0203201	0.0124618	0.018641	0.0113948	0	0	0.0155859	0.00852646	0.00533662	0
Nvec_vc1.1_XM_032379813.2	0.0227458	0.0235617	0.00670461	0.0144274	0.0294558	0.0159485	0.0313153	0.0190966	0.0569391	0.058686	0	0.00130584	0.00134874	0	0	0	0	0	0	0	0	0.00199819	0	0	0.0667564	0	0	0	0	0	0	0	0	0	0	0	0	0.00658038	0	0	0	0	0	0	0	0	0	0	0
Nvec_vc1.1_XM_001631060.3	0.329813	0.263105	0.26148	0.377998	0.301922	0.220089	0.272203	0.422248	0.260721	0.397259	0.120156	0.0535395	0.0606932	0.0561506	0.138177	0.0935765	0.246789	0.213497	0.188107	0.273299	0.186517	0.209809	0.238549	0.252455	0.233647	0.244643	0.256152	0.328782	0.353147	0.310427	0.217786	0.231648	0.112305	0.0885363	0.39189	0.291982	0.362701	0.500109	0.297202	0.227585	0.207696	0.283343	0.205107	0.21917	0.293078	0.214306	0.281373	0.312192	0.418549
Nvec_vc1.1_XM_001631085.3	0	0.00785389	0.0201138	0.0201983	0.0220919	0.0287072	0.0120444	0.0127311	0.0179808	0.0180572	0.0200259	0.0065292	0.00404621	0.00842259	0.0125615	0.0275225	0.0103548	0.00502346	0.0103356	0.00881609	0.00769143	0.0139873	0.0183499	0.0099982	0.0445043	0.0271825	0.0074247	0.0180981	0.00307085	0.0190057	0.0215098	0.0128693	0.00898436	0.00442682	0.0412516	0.00957318	0.0135589	0.0131608	0.0231157	0	0.00415393	0.0037282	0.0113948	0.01414	0.0183174	0.0155859	0.0127897	0.0186782	0.0205171
Nvec_vc1.1_XM_032379810.2	0.284322	0.157078	0.368754	0.251037	0.257739	0.245606	0.260158	0.428614	0.269711	0.171544	0.315408	0.184124	0.0957604	0.151607	0.145355	0.209171	0.0241612	0.0175821	0.0206712	0.00881609	0.0326886	0.031971	0.0110099	0.0149973	0.0778825	0.0181217	0.0222741	0.0150817	0.0337793	0	0.018821	0	0.00449218	0.0177073	0.0618774	0.0239329	0.0237281	0.0723841	0.052836	0.0162561	0.0664628	0.156584	0.24309	0.0353499	0.0122116	0.00779296	0.0127897	0.00800493	0.00410342
Nvec_vc1.1_XM_048734768.1	0.0284322	0.0157078	0.0603415	0.0230838	0.0589117	0.0255175	0.038542	0.0233403	0.014984	0.0135429	0	0.0208935	0.0134874	0.0140376	0.0197395	0.00825675	0	0.00502346	0	0	0.00384572	0.00199819	0.00366998	0	0.0111261	0	0.0074247	0.00603269	0	0.00633525	0.00537744	0	0.00449218	0.00442682	0	0.00478659	0.00338973	0.0197411	0	0	0.00415393	0.0111846	0.0303862	0.02121	0	0	0	0.00266831	0
Nvec_vc1.1_XM_048734699.1	0.00568644	0.00392694	0.0201138	0	0.00368198	0.00637938	0.00481775	0.00636555	0.00299679	0.00451431	0.010013	0.00522336	0.00134874	0.0112301	0.003589	0.0055045	0.00690319	0.00753519	0.00620134	0.0176322	0.00769143	0.00399637	0.0146799	0.00249955	0.0111261	0.0181217	0.0334112	0.0241308	0.0460627	0.00633525	0.00537744	0.0257387	0.00898436	0	0.0309387	0.0382927	0.00338973	0.0131608	0.013209	0.00812803	0.00830786	0.0111846	0.0113948	0.0353499	0.0183174	0.0155859	0.00852646	0.00800493	0.00820685
Nvec_NVE1107	0.00568644	0	0	0	0	0	0	0	0	0	0	0	0	0	0	0	0	0	0	0	0	0	0	0	0	0	0	0	0	0	0	0	0	0	0	0	0	0	0	0	0	0	0	0	0	0	0	0	0
Nvec_vc1.1_XM_032379809.2	0.0170593	0.0157078	0.00670461	0.00288548	0.00736396	0.00956907	0.0144532	0.0127311	0.00899038	0.0270858	0.00500648	0.00522336	0.00404621	0.00280753	0.014356	0.00825675	0.0189838	0.0150704	0.018604	0	0.0115372	0	0.00366998	0.0099982	0	0	0.0074247	0.00301635	0.0122834	0.0126705	0.00806616	0	0.00898436	0	0.0309387	0.00957318	0.0101692	0.0197411	0.0363247	0.0162561	0.00415393	0.0149128	0.00759656	0.0282799	0.0122116	0.0116894	0.00852646	0.0160099	0.00410342
Nvec_vc1.1_XM_048727910.1	0	0.0157078	0	0.00577096	0.00368198	0	0.00240887	0	0.00299679	0.00451431	0.010013	0.00130584	0.00269747	0	0.003589	0	0.0189838	0.0100469	0.0144698	0	0.01346	0.0279746	0.0110099	0.0049991	0.0556303	0.00906084	0.0074247	0.0150817	0.0153542	0.0316762	0.0134436	0	0	0.00442682	0.0309387	0.0143598	0.037287	0.0197411	0	0.00812803	0.0124618	0.018641	0.00379828	0.0636299	0.0122116	0.0233789	0.00426323	0.0186782	0
Nvec_vc1.1_XM_048727895.1	0.00568644	0.00392694	0	0.00577096	0.00368198	0.00318969	0	0	0	0	0.00500648	0.00130584	0	0	0.003589	0	0.0017258	0	0	0.00881609	0.00576858	0	0	0	0	0.00906084	0	0.00301635	0.00307085	0	0.00268872	0	0.00449218	0.00442682	0	0	0.0169486	0.0131608	0	0	0.00415393	0	0.00379828	0.00706999	0	0.00779296	0.00426323	0.00266831	0
Nvec_vc1.1_XM_032379833.2	0.00568644	0.0196347	0.00670461	0.0230838	0.0220919	0.00637938	0.0168621	0.00636555	0.0119872	0.00902861	0.010013	0.00391752	0	0.00280753	0.003589	0.00275225	0.017258	0	0.0103356	0.0264483	0.0173057	0.00999093	0.0183499	0.0124978	0.0111261	0.00906084	0.0111371	0.0211144	0.0184251	0.00633525	0.00537744	0	0.00898436	0.0221341	0.0103129	0.0191464	0.00338973	0.0197411	0.00990674	0.00812803	0.0166157	0.0037282	0.00379828	0.00706999	0.0122116	0	0.0170529	0.0186782	0.0246205
Nvec_vc1.1_XM_048730751.1	0	0	0.00670461	0	0	0.00318969	0	0	0.00599359	0	0	0.00130584	0	0	0	0.00275225	0.0017258	0.00502346	0.00206712	0	0.00192286	0.00199819	0	0.00249955	0	0	0	0.00301635	0.00307085	0.00633525	0	0	0	0	0	0	0	0	0.00990674	0	0.00415393	0	0	0	0	0	0.00426323	0	0
Nvec_vc1.1_XM_048719434.1	0	0	0	0	0.00736396	0.00956907	0.00481775	0.00212185	0	0.00451431	0	0.00130584	0	0	0	0	0	0.00502346	0.00206712	0	0	0	0.0110099	0	0	0	0.00371235	0.00301635	0.00307085	0	0.00268872	0	0.00449218	0	0.0206258	0.00478659	0	0	0.00330225	0	0	0	0.00379828	0.00706999	0	0	0	0.00533662	0.00410342
Nvec_vc1.1_XM_001631052.3	0	0.0117808	0.0100569	0.0144274	0	0.00637938	0.0168621	0.0148529	0.0179808	0.0135429	0.00500648	0	0	0	0.003589	0.00275225	0.0017258	0	0	0	0	0.00199819	0	0.00749865	0	0	0	0	0	0	0.00268872	0	0.00898436	0.00442682	0.0103129	0.0143598	0	0.0329019	0.0198135	0	0.00830786	0.0037282	0	0	0.00610579	0.0155859	0	0.00266831	0
Nvec_NVE1099	0	0	0	0	0.00368198	0	0.00481775	0	0.00899038	0	0	0	0	0	0	0	0	0	0	0	0	0	0	0	0.0111261	0	0	0	0	0	0.00268872	0	0	0	0.0103129	0.00478659	0	0	0.0066045	0	0	0	0	0	0	0	0	0	0.00820685
Nvec_vc1.1_XM_032379831.2	0	0	0	0	0	0	0	0	0	0	0	0	0	0	0	0	0	0	0	0	0	0	0	0	0	0	0	0	0	0	0	0	0	0	0	0	0	0	0	0	0	0	0	0	0	0	0	0	0
Nvec_vc1.1_XM_032379829.2	0.0227458	0.0157078	0.0167615	0.0201983	0.0331378	0.0159485	0.019271	0.0169748	0.0419551	0.0406288	0.0150195	0.049622	0.0364159	0.0561506	0.0161505	0.033027	0.00862899	0.0100469	0.0248054	0.0264483	0.00769143	0.00399637	0.00366998	0.00749865	0.0556303	0.0271825	0.0148494	0.00301635	0.0245668	0.00633525	0.0161323	0.0128693	0.00898436	0	0.0515645	0.00957318	0.0101692	0.0394823	0	0.012192	0.00830786	0.0074564	0.00759656	0.00706999	0	0.0116894	0.00852646	0.0106732	0.0123103
Nvec_vc1.1_XM_001631051.3	0.00568644	0	0.00670461	0	0	0	0.00481775	0.00636555	0	0	0	0.00261168	0	0	0.003589	0.00275225	0.00862899	0.0150704	0.0124027	0.00881609	0.00961429	0.00799274	0.0110099	0.0099982	0	0	0.0074247	0.00301635	0.00614169	0.00633525	0.0295759	0.00643467	0.00449218	0.00442682	0	0.00478659	0	0.00658038	0.00990674	0.012192	0.00415393	0.0037282	0.00379828	0.02121	0.0244232	0.00389648	0.00852646	0	0.00820685
Nvec_vc1.1_XM_032379872.2	0	0.00392694	0.00335231	0.0115419	0.0110459	0	0.00963549	0	0	0	0	0	0	0	0	0	0	0	0	0	0	0	0	0	0	0	0.0074247	0.00904904	0	0	0.00268872	0	0.0134765	0	0	0	0	0	0	0	0	0	0.0151931	0	0	0	0	0	0
Nvec_vc1.1_XM_032379840.2	0	0	0	0	0	0.00637938	0	0.00212185	0	0.0135429	0	0	0	0	0	0	0	0	0	0	0	0	0	0	0	0	0	0	0	0	0	0	0	0	0	0	0	0	0	0	0	0	0	0	0	0	0	0	0
Nvec_vc1.1_XM_032379838.2	0.0284322	0.00785389	0.0167615	0.0230838	0.0110459	0.0223278	0.0216799	0.0042437	0.0119872	0	0.0500648	0.0195876	0.00404621	0.0280753	0.0340955	0.0357793	0.0293386	0.0251173	0.0330738	0	0.0173057	0.02198	0.0256899	0.0199964	0.0111261	0.0271825	0.0185618	0.0150817	0.0122834	0.00633525	0.0215098	0.0450427	0.00898436	0.00442682	0.0309387	0	0.0135589	0.0460626	0.0594405	0.0406402	0.0249236	0.018641	0.0113948	0.00706999	0.0183174	0.0311718	0.0255794	0.0106732	0.0123103
Nvec_vc1.1_XM_048728353.1	0.0113729	0.00392694	0	0	0.00368198	0	0	0	0	0	0.010013	0.00261168	0	0.00842259	0.0017945	0.00825675	0.0034516	0.00251173	0.00620134	0	0.00384572	0	0.00366998	0.00749865	0	0	0	0.00301635	0	0.00633525	0	0.00643467	0.00449218	0	0.0103129	0.00478659	0.00338973	0.0131608	0.00330225	0.00812803	0.00830786	0.0111846	0	0.00706999	0.00610579	0.0116894	0.0127897	0.00533662	0
Nvec_vc1.1_XM_032379847.2	0.847279	0.486941	0.660405	1.00415	1.00886	0.625179	0.992455	0.685357	0.587372	0.794518	0.245318	0.00391752	0.00134874	0.00561506	0.00897251	0	0.0017258	0	0	0	0	0	0	0	0	0.00906084	0.0074247	0	0.00307085	0.00633525	0	0.00643467	0.00449218	0	0	0.0191464	0.00338973	0	0.00990674	0.00812803	0.0124618	0.037282	0.201309	0.00706999	0	0	0	0	0
Nvec_vc1.1_XM_001631077.3	0	0.00392694	0.00335231	0	0	0.00318969	0.00481775	0.0042437	0.00599359	0	0.00500648	0	0	0.00280753	0.007178	0.00275225	0.0327902	0.0326525	0.035141	0.00881609	0.0249972	0.0359673	0.0220199	0.0424924	0	0	0.0222741	0.00603269	0.0245668	0.0633525	0.0215098	0.0450427	0.0224609	0.00442682	0.0103129	0.0143598	0.0338973	0.0329019	0.0198135	0.0284481	0.0124618	0.0149128	0.00379828	0.01414	0.00610579	0.0233789	0.00426323	0.0213465	0.0164137
Nvec_vc1.1_XM_032379825.2	0.00568644	0.00392694	0.00335231	0	0.0184099	0.0127588	0.0120444	0.456198	0.341634	0.370173	0.0700908	0	0	0.0196527	0.007178	0.00825675	0.0034516	0.0100469	0.0103356	0	0.0153829	0.00199819	0.0110099	0.00249955	0	0	0.0259865	0.00603269	0.00307085	0.00633525	0	0	0.00449218	0	0.0412516	0	0.00677945	0.00658038	0.00990674	0	0	0	0.0151931	0	0	0	0	0	0
Nvec_vc1.1_XM_032379820.2	0.0113729	0	0.00335231	0	0.00736396	0.00318969	0.00722662	0.0127311	0.00899038	0.00902861	0.0150195	0.00130584	0	0.00280753	0.0161505	0.011009	0.025887	0.0175821	0.0165369	0.00881609	0.0153829	0.0279746	0.0146799	0.0099982	0.0222521	0.0181217	0.0185618	0.0150817	0.00307085	0.0126705	0.0134436	0.00643467	0.00449218	0	0.0103129	0.00957318	0.00338973	0.00658038	0.0066045	0.00812803	0.0124618	0.0074564	0.0151931	0.00706999	0.0122116	0.0116894	0.00852646	0.00800493	0.00820685
Nvec_vc1.1_XM_048724412.1	0	0.0157078	0	0.00577096	0	0	0	0.00212185	0.00299679	0.0135429	0	0.00391752	0	0	0.0017945	0.00275225	0.0017258	0.00251173	0.00413423	0	0	0.00199819	0.0146799	0.0099982	0	0	0.00371235	0.00301635	0.00307085	0.0316762	0.00806616	0.0128693	0.00449218	0	0	0.00957318	0.0169486	0	0.00990674	0	0	0.0037282	0	0.0282799	0.0122116	0.00779296	0.00852646	0.0320197	0.0492411
Nvec_vc1.1_XM_001631045.3	0	0.00392694	0	0.00577096	0	0	0	0	0.00299679	0.00451431	0	0.00261168	0	0	0.003589	0.00275225	0.00690319	0.0125586	0.00826846	0	0.00384572	0.00999093	0	0.00749865	0	0.0181217	0	0.00301635	0.00614169	0.00633525	0.00537744	0	0.0134765	0.00442682	0	0	0	0	0	0	0	0.0111846	0	0	0	0	0	0	0.00410342
Nvec_v1g111867	0	0	0	0.00288548	0.00368198	0	0	0	0	0	0	0	0	0	0	0	0	0	0	0	0	0	0	0	0	0	0	0	0	0	0	0	0	0	0	0	0	0	0	0	0	0	0	0	0	0	0	0	0
Nvec_vc1.1_XM_001631042.3	0	0	0	0	0	0	0.00240887	0.00212185	0	0.00451431	0	0.00261168	0	0	0.003589	0.00275225	0.00517739	0.0301408	0.0144698	0	0.02692	0.00599456	0.00366998	0.0174969	0.0111261	0.00906084	0.00371235	0.0180981	0.0583461	0.0126705	0.00806616	0.0128693	0.0134765	0	0.0103129	0	0.0135589	0.0197411	0	0.012192	0.00830786	0	0.00379828	0	0.00610579	0.00389648	0.00426323	0.00800493	0.00820685
Nvec_vc1.1_XM_048728176.1	0.0568644	0.066758	0.0972169	0.0461677	0.0589117	0.0637938	0.0457686	0.0954832	0.0929006	0.0812575	0.135175	0.0430928	0.0364159	0.0729958	0.0663965	0.0522928	0.115628	0.0954457	0.101289	0.0881609	0.103834	0.105904	0.106429	0.0799856	0.122387	0.0815476	0.0445482	0.078425	0.0614169	0.114034	0.0537744	0.102955	0.0404296	0.0265609	0.134068	0.081372	0.108471	0.131608	0.0693472	0.0447042	0.0456932	0.0857486	0.0987553	0.10605	0.0732695	0.0701366	0.0724749	0.0560345	0.0533445
Nvec_vc1.1_XM_032379868.2	0	0	0.0100569	0	0	0	0	0	0	0	0	0	0	0	0	0	0	0	0.00206712	0	0	0	0	0	0	0	0	0	0	0	0	0	0	0	0.0103129	0	0	0.00658038	0	0	0	0.0037282	0	0	0	0	0	0	0
Nvec_vc1.1_XM_001631041.3	0.0341186	0.0274886	0.0502846	0.0173129	0.0294558	0.0446557	0.0264976	0.108214	0.086907	0.176058	0.120156	0.0117526	0.00539495	0.0140376	0.025123	0.0137613	0.0621287	0.0552581	0.0558121	0.0264483	0.0634543	0.0679383	0.0477097	0.0774861	0.0890086	0.0815476	0.0890965	0.132719	0.0644878	0.0633525	0.0430195	0.0900855	0.0359375	0.0265609	0.092816	0.0478659	0.0576254	0.0658038	0.0231157	0.0609602	0.0789246	0.0820204	0.0987553	0.0636299	0.0549521	0.0545507	0.055422	0.0667078	0.077965
Nvec_NVE1076	0.25589	0.38484	0.439152	0.265464	0.31665	0.446557	0.38542	0.354349	0.40157	0.410802	0.55572	0.420481	0.3736	0.423937	0.532967	0.633018	0.44353	0.379271	0.50851	0.414356	0.434566	0.405632	0.411038	0.377432	0.734321	0.53459	0.538291	0.524844	0.43606	0.487814	0.416752	0.347472	0.354882	0.283316	0.732215	0.521738	0.525408	0.585653	0.574591	0.564898	0.58155	0.458569	0.425407	0.431269	0.445723	0.40913	0.481745	0.421593	0.508824
Nvec_vc1.1_XM_048728201.1	0.0341186	0.0392694	0.0100569	0.0375112	0.0405018	0.0191381	0.038542	0.0106092	0.0119872	0.0270858	0.010013	0.0195876	0.00404621	0.0196527	0.0125615	0.0165135	0.025887	0.0251173	0.0227383	0.0352643	0.0346115	0.031971	0.0183499	0.0324942	0	0	0.0111371	0.0211144	0.0276376	0.025341	0.018821	0.0128693	0.0134765	0.0177073	0	0.00957318	0.0101692	0	0.0198135	0.0162561	0.0415393	0.0410102	0.00759656	0.0353499	0.0427405	0.00389648	0.0255794	0.0213465	0.0205171
Nvec_v1g149719	0.170593	0.310229	0.318469	0.227953	0.265103	0.283882	0.204754	0.201576	0.260721	0.288916	0.405525	0.292508	0.292676	0.345326	0.384023	0.432103	0.295112	0.293872	0.334873	0.273299	0.326886	0.365668	0.297268	0.272451	0.500673	0.398677	0.241303	0.322749	0.273305	0.405456	0.250051	0.30243	0.215625	0.146085	0.288761	0.382927	0.416936	0.407983	0.353341	0.345441	0.286621	0.342994	0.288669	0.254519	0.341924	0.268857	0.341058	0.266831	0.28724
Nvec_vc1.1_XM_001631072.3	0.136475	0.145297	0.147502	0.164472	0.0994135	0.111639	0.166212	0.112458	0.0988942	0.180572	0.0951232	0.0639862	0.0687856	0.112301	0.0843415	0.129356	0.160499	0.185868	0.142631	0.229218	0.12114	0.117893	0.135789	0.132476	0.0445043	0.0906084	0.12622	0.177964	0.128976	0.152046	0.182833	0.128694	0.098828	0.0442682	0.154693	0.0861586	0.0474562	0.105286	0.0990674	0.105664	0.13708	0.0894768	0.13294	0.0989798	0.152645	0.155859	0.136423	0.106732	0.114896
Nvec_vc1.1_XM_001631038.3	0.0454915	0.00785389	0.0234662	0.0144274	0.0220919	0	0.0168621	0.0084874	0.00899038	0.00902861	0.0150195	0.0313402	0.00809243	0.0224602	0.025123	0.0275225	0.00862899	0.00502346	0.018604	0	0.0173057	0.00599456	0.00366998	0.0124978	0	0	0.00371235	0.00603269	0.00307085	0	0.00537744	0.00643467	0.00898436	0	0	0.00957318	0.00338973	0.0131608	0.00330225	0.00406402	0.00415393	0.0037282	0.0189914	0	0	0.00389648	0.0127897	0.00533662	0
Nvec_vc1.1_XM_032379815.2	0	0	0	0.00865644	0.00736396	0.00637938	0.00240887	0.0042437	0.00299679	0	0	0.00261168	0.00404621	0.00280753	0.0017945	0.0055045	0.00690319	0.00753519	0.00826846	0.00881609	0.0153829	0.00399637	0.0183499	0.0049991	0	0.00906084	0.00371235	0	0.00307085	0.00633525	0.0134436	0.00643467	0	0	0	0	0.00338973	0.00658038	0	0.00406402	0.00415393	0.0074564	0	0.01414	0	0.0155859	0.0127897	0	0.00410342
Nvec_vc1.1_XM_048728242.1	0.0170593	0.00392694	0.0134092	0.0115419	0.0110459	0.00637938	0.0120444	0.0827521	0.0209776	0.0225715	0.00500648	0.0065292	0.00539495	0.00561506	0.0125615	0.00825675	0.0155322	0.0301408	0.00826846	0.0176322	0.00384572	0.0139873	0.0220199	0.00749865	0.0111261	0.0453042	0.0408359	0.0301635	0.0245668	0.0570172	0.0322647	0.0128693	0.00898436	0.00442682	0.0825031	0.00957318	0.0474562	0.118447	0.0198135	0.0203201	0.0207696	0.018641	0.0151931	0.02121	0.0427405	0.0233789	0.0170529	0.0293514	0.0492411
Nvec_vc1.1_XM_048729113.1	0	0.0157078	0.0100569	0.00577096	0.0110459	0.00318969	0.00722662	0.027584	0.0119872	0.00902861	0.0150195	0.00261168	0.00269747	0.00561506	0.007178	0.011009	0.00862899	0.00753519	0	0	0.00576858	0.00799274	0.0183499	0.00249955	0	0	0.0148494	0.00603269	0.00614169	0.00633525	0.00268872	0.0128693	0	0	0.0206258	0.00957318	0	0.0197411	0	0.012192	0.00830786	0.0111846	0.0227897	0.01414	0.0183174	0.0194824	0.00852646	0.0133416	0.0164137
Nvec_vc1.1_XM_032374849.2	0	0.00785389	0.0134092	0.00577096	0.0110459	0.00637938	0.00240887	0.0042437	0	0	0	0.0065292	0	0.00842259	0.003589	0.00825675	0.025887	0.0301408	0.0103356	0.00881609	0.02692	0.0199819	0.00366998	0.0099982	0.0222521	0	0.0074247	0.00301635	0.0122834	0	0	0	0	0	0.0103129	0.0191464	0	0	0.00990674	0	0	0.0149128	0.00759656	0	0	0	0	0	0
Nvec_vc1.1_XM_032374848.2	0	0	0	0.00288548	0	0	0	0	0	0.00451431	0	0	0	0	0.0017945	0	0.00690319	0.00251173	0.00206712	0	0.00384572	0.00199819	0	0.00249955	0	0	0.0074247	0	0.00921254	0	0.00268872	0	0	0	0.0103129	0.00478659	0	0.00658038	0.00330225	0	0	0	0	0	0	0	0	0	0
Nvec_vc1.1_XM_032374828.2	0	0	0	0	0.00368198	0.00318969	0	0	0	0	0	0.00130584	0.00134874	0.00561506	0	0	0	0	0	0	0	0.00199819	0.00733996	0	0	0	0	0.00301635	0	0	0	0.0128693	0	0	0.0103129	0.00478659	0.00677945	0	0	0.00406402	0	0	0	0	0.00610579	0.00389648	0	0.00266831	0
Nvec_vc1.1_XM_032374834.2	0	0.00392694	0	0	0	0.00318969	0.00240887	0.00212185	0	0	0	0	0	0	0.003589	0	0.0017258	0.00502346	0.0434094	0.00881609	0.01346	0.0199819	0.0477097	0.0474915	0	0.00906084	0.0111371	0.00904904	0.00921254	0.00633525	0.0215098	0.0386081	0.00449218	0.00442682	0.0103129	0.00957318	0.0474562	0.0592234	0.0231157	0.0243841	0.0166157	0	0	0.0282799	0.0122116	0.0428613	0.0127897	0.0240148	0.00410342
Nvec_vc1.1_XM_048723339.1	0.00568644	0	0	0	0.00736396	0.00318969	0.00240887	0.0042437	0	0.00902861	0	0.00261168	0.00269747	0	0.003589	0.0055045	0	0.00753519	0.00413423	0	0.00576858	0.00199819	0.00366998	0.00249955	0	0.00906084	0.00371235	0.00301635	0.00307085	0.0126705	0.00268872	0	0.00449218	0	0	0	0.00677945	0.0131608	0.00990674	0.00406402	0.0124618	0.0037282	0.00379828	0	0	0.00389648	0	0	0
Nvec_vc1.1_XM_032374837.2	0	0	0	0	0	0	0	0.0042437	0	0	0	0	0	0	0	0	0.0034516	0	0.00413423	0	0.00576858	0	0	0	0	0	0	0	0	0	0.00806616	0	0	0	0	0.00478659	0	0.0131608	0.0066045	0	0	0	0	0	0	0	0	0	0
Nvec_vc1.1_XM_032374835.2	0	0	0	0	0	0	0	0.0106092	0	0.00451431	0	0.00130584	0	0.00561506	0	0	0.0017258	0	0.00620134	0	0.00384572	0	0	0.00249955	0	0	0	0	0	0	0	0	0	0	0.0618774	0.00957318	0	0.0329019	0	0	0	0	0	0	0	0	0	0	0
Nvec_vc1.1_XM_032374857.2	0	0.00392694	0	0	0	0.00318969	0	0.0084874	0	0	0	0.00130584	0	0	0.0017945	0	0	0	0	0	0	0	0.00733996	0.00249955	0	0.00906084	0	0	0.00307085	0.00633525	0	0	0.00898436	0	0.0206258	0	0.00338973	0.0263215	0	0.00406402	0	0	0	0.00706999	0	0.00779296	0	0	0
Nvec_vc1.1_XM_001638954.3	0	0	0.00335231	0.00288548	0	0	0	0	0	0	0	0.00130584	0	0.00280753	0.0017945	0	0.0138064	0.0125586	0.0206712	0.00881609	0.04038	0.0119891	0	0.0049991	0	0	0.0074247	0	0	0	0	0	0	0	0	0	0	0	0.00330225	0	0	0	0	0	0	0	0	0	0
Nvec_vc1.1_XM_048723330.1	0	0	0.00335231	0.00865644	0.00736396	0.00637938	0	0.0106092	0.00299679	0.00451431	0.00500648	0.00130584	0	0.00280753	0	0	0.0103548	0.00502346	0.00206712	0	0.00192286	0.00199819	0	0.00749865	0	0	0.0148494	0.00603269	0.00921254	0.0126705	0.0107549	0.00643467	0.00898436	0	0	0.0287195	0.0101692	0.0131608	0.00330225	0.00812803	0.00415393	0	0.00379828	0.01414	0.00610579	0.00779296	0.00426323	0.00800493	0
orphan_peak_149	0	0.0196347	0	0	0.00368198	0.00318969	0	0.00636555	0	0.00902861	0	0.00914089	0	0	0.0161505	0	0.0155322	0.0376759	0.0144698	0.0176322	0	0.0199819	0.0733996	0.0574897	0	0.0271825	0	0.0150817	0.00307085	0.0380115	0.0241985	0.0643468	0.0134765	0.00442682	0.0618774	0.0335061	0.0271178	0.0131608	0.0165112	0.0243841	0.00830786	0	0.00379828	0.0848398	0.0610579	0.081826	0.0767381	0.0640394	0.0902753
Nvec_vc1.1_XM_001639006.3	0	0.0157078	0.0100569	0	0.0110459	0.00956907	0.00240887	0.00636555	0.00899038	0	0	0.00130584	0	0	0.00897251	0.00825675	0.0103548	0.0100469	0.00826846	0	0.00769143	0.00999093	0.0146799	0.0049991	0.0111261	0.0362434	0.0296988	0.00301635	0.0122834	0.0126705	0.00537744	0.019304	0.0134765	0.0132804	0.0618774	0.00478659	0.0203384	0.0329019	0.0462315	0.00812803	0.00830786	0.0074564	0.00759656	0.00706999	0.0244232	0.0116894	0.0127897	0.0106732	0.0328274
Nvec_vc1.1_XM_032363889.2	0	0	0	0	0	0.00637938	0.00481775	0	0.00299679	0	0	0	0	0	0	0	0	0.00251173	0	0	0	0	0	0	0	0	0	0.00301635	0	0	0.00268872	0	0	0	0	0	0	0	0	0	0	0	0	0	0	0	0	0.00266831	0
Nvec_vc1.1_XM_001638934.3	0	0.00785389	0.00335231	0.00288548	0.00368198	0	0	0.00212185	0.00299679	0	0	0.00391752	0.00269747	0.00280753	0	0	0	0.00251173	0	0	0	0	0.0110099	0.00249955	0.0111261	0.00906084	0.0111371	0.00603269	0.00921254	0	0.00537744	0	0.00449218	0	0.0103129	0	0.00338973	0	0.0066045	0.00406402	0.00415393	0.0037282	0	0	0	0.0311718	0.0213161	0.0106732	0.0123103
Nvec_vc1.1_XM_032363891.2	0.0113729	0.0353425	0.0167615	0.0173129	0.00736396	0.0127588	0.00240887	0.00636555	0	0	0	0.00783505	0.00404621	0.00561506	0.0053835	0	0.0034516	0.00753519	0.00206712	0	0.00192286	0.00399637	0.00733996	0.0099982	0.0111261	0.0362434	0.0593976	0.0965231	0.0337793	0.0443467	0.0107549	0.0128693	0.00898436	0	0	0.0430793	0.00677945	0.00658038	0.00990674	0.0162561	0.0124618	0.0260974	0.0227897	0.0636299	0.0488463	0.0623437	0.0767381	0.138752	0.0738616
Nvec_vc1.1_XM_032363890.2	0	0	0	0	0	0	0	0.00212185	0	0	0	0	0	0	0	0	0	0	0	0	0	0	0	0	0.0111261	0	0	0	0	0.0126705	0	0	0	0	0	0	0	0.00658038	0	0	0	0	0	0	0	0	0.00426323	0	0
Nvec_vc1.1_XM_032363887.2	0	0	0	0	0	0.00318969	0	0.00212185	0	0.00451431	0.00500648	0	0	0	0	0	0.0017258	0	0	0	0	0	0	0	0.0222521	0.00906084	0.0074247	0.00603269	0.00614169	0	0	0	0	0	0.0103129	0	0.00677945	0	0.00330225	0	0	0	0	0	0	0	0	0	0
Nvec_vc1.1_XM_048723358.1	0.0170593	0.0196347	0	0.0144274	0	0.0159485	0.0120444	0.00636555	0.00299679	0	0.00500648	0	0	0.00561506	0	0	0.00690319	0.00251173	0.0103356	0	0	0	0.00733996	0.00249955	0	0.00906084	0.0111371	0.00603269	0.00614169	0.025341	0.00537744	0	0.00449218	0	0.0103129	0.00478659	0.00677945	0	0.013209	0.00406402	0	0	0.00759656	0.00706999	0.0122116	0.0194824	0.0127897	0.00266831	0.00410342
Nvec_vc1.1_XM_032363885.2	0.00568644	0.00392694	0.0268185	0.0144274	0.00736396	0.0223278	0.0144532	0.0042437	0.00899038	0.00451431	0.010013	0.0313402	0.0377647	0.0140376	0.0125615	0.0192658	0.0189838	0.0150704	0.0124027	0.0176322	0.0115372	0.00599456	0.0183499	0.0099982	0.0222521	0.0362434	0.0185618	0.00603269	0.00307085	0.025341	0.0134436	0.0128693	0.00898436	0.00442682	0.0721903	0.0622257	0.0101692	0.052643	0.00990674	0.0162561	0.00415393	0.0111846	0.00379828	0.01414	0.0244232	0.0194824	0.00852646	0.0160099	0.00410342
Nvec_vc1.1_XM_048730102.1	0	0	0	0	0	0	0	0.00212185	0	0.00902861	0	0.00130584	0	0	0	0	0	0	0	0	0	0	0	0	0	0	0	0	0	0	0	0	0	0	0.0103129	0	0	0	0	0.00406402	0	0	0	0.00706999	0	0	0	0	0
Nvec_vc1.1_XM_001639002.3	0.00568644	0.0157078	0.0268185	0.0317403	0.0220919	0.0191381	0.0481774	0.0869958	0.0839102	0.0496574	0.0450584	0.0182818	0.00134874	0.0308828	0.028712	0.0247703	0.0207096	0.0125586	0.0206712	0.00881609	0.00576858	0.0399637	0.00733996	0.0149973	0.0111261	0.0362434	0.0296988	0.0512779	0.039921	0.0126705	0.0241985	0	0.00449218	0.00885363	0.0618774	0.0191464	0.0338973	0.0263215	0.0330225	0.00406402	0.0249236	0.0484666	0.0531759	0.02121	0.0305289	0.00779296	0.0341058	0.0213465	0.0328274
Nvec_vc1.1_XM_048723371.1	0	0.0196347	0	0.00577096	0.0110459	0.00637938	0	0.0042437	0.00599359	0.00451431	0.00500648	0.00522336	0.00404621	0.0196527	0.0376845	0.0165135	0.0241612	0.0251173	0.0454765	0.0705287	0.04038	0.0479565	0.0587197	0.0574897	0.0445043	0.0724867	0.0185618	0.0422288	0.0245668	0.050682	0.0322647	0.0514774	0.0224609	0.00885363	0.103129	0.114878	0.0881329	0.0723841	0.0726495	0.0690883	0.0332314	0.0260974	0.0151931	0.0777698	0.0671637	0.0584472	0.0682117	0.0373563	0.0328274
Nvec_vc1.1_XM_048723402.1	0	0	0.00335231	0.00288548	0	0.00318969	0	0	0	0	0	0	0	0	0	0	0	0	0.00413423	0	0.00384572	0.00399637	0	0	0	0.00906084	0	0	0.00307085	0	0.00268872	0	0	0	0	0.0143598	0	0	0	0.00812803	0	0	0	0	0	0	0	0.00266831	0
Nvec_vc1.1_XM_048723456.1	0	0	0	0	0	0	0	0	0	0	0	0	0	0	0	0	0	0	0	0	0	0	0	0	0	0	0	0	0	0	0	0	0	0	0	0	0	0	0	0	0	0	0	0	0	0	0	0	0
Nvec_vc1.1_XM_048723486.1	0	0	0	0	0	0	0	0	0	0	0	0	0	0	0	0	0	0	0	0	0	0	0	0	0.0111261	0	0	0	0	0	0	0	0	0	0.0206258	0	0	0	0	0	0	0	0	0	0	0	0	0	0
Nvec_vc1.1_XM_048723549.1	0	0	0	0	0	0	0	0	0	0	0	0	0	0	0	0	0	0	0	0	0	0	0	0	0	0	0	0	0	0	0.00268872	0.00643467	0	0.00442682	0.0103129	0.00478659	0	0	0	0	0	0	0	0	0	0	0	0	0
Nvec_vc1.1_XM_048723564.1	0	0	0.00335231	0.00577096	0	0.00637938	0.00481775	0	0	0	0	0	0.00134874	0	0.0017945	0	0.0034516	0.00251173	0.00206712	0	0.00192286	0.00399637	0	0	0	0	0	0.00301635	0	0	0.00268872	0.00643467	0.00449218	0	0	0	0	0.00658038	0.0066045	0	0.00415393	0.0037282	0.00379828	0	0.00610579	0	0.00426323	0	0
Nvec_vc1.1_XM_032363803.2	0	0	0	0	0.00368198	0	0.00240887	0.00212185	0	0	0.00500648	0.00391752	0.00539495	0.0336904	0.0053835	0.0165135	0.00690319	0.00502346	0.00206712	0	0.00192286	0.00799274	0.00733996	0.0124978	0.0111261	0	0	0	0	0.00633525	0	0	0	0	0.0206258	0.00478659	0	0.0131608	0.00990674	0	0.00415393	0	0	0	0	0	0	0	0
Nvec_vc1.1_XM_032370418.2	0	0	0	0.00288548	0	0.00318969	0	0	0	0	0	0	0	0	0	0	0.0017258	0	0	0	0	0	0	0	0	0	0	0	0	0	0	0	0	0	0.0103129	0	0	0	0	0	0	0	0.00379828	0	0	0	0	0	0
Nvec_vc1.1_XM_032363812.2	0.00568644	0	0	0.0115419	0	0	0	0.00636555	0.00599359	0	0	0.00130584	0.00269747	0	0.0017945	0	0.0034516	0	0.00413423	0	0.00384572	0	0	0	0	0	0	0	0.00307085	0.00633525	0.00268872	0.00643467	0	0	0.0103129	0.00957318	0.0101692	0	0.0231157	0	0	0.0037282	0	0	0	0.00779296	0.00426323	0.00266831	0.00410342
Nvec_vc1.1_XM_048723599.1	0.0113729	0.0117808	0.00335231	0.00288548	0.00368198	0.00318969	0.00481775	0	0	0.00451431	0	0	0	0.00280753	0.010767	0.00275225	0.00517739	0	0.0144698	0.00881609	0.00384572	0	0.00366998	0.00749865	0.0111261	0	0.00371235	0.00301635	0	0.00633525	0.00806616	0	0.00449218	0	0	0.00478659	0.00338973	0.00658038	0.00330225	0.00406402	0.00415393	0	0.00379828	0.00706999	0.00610579	0.00779296	0	0.00800493	0.00820685
Nvec_vc1.1_XM_001638923.3	0.00568644	0	0	0	0	0.00637938	0.00722662	0.0212185	0.00599359	0.00451431	0.0150195	0.00261168	0.00134874	0	0.0017945	0	0.0138064	0.00502346	0.0144698	0	0.00769143	0.0159855	0	0.0049991	0	0	0	0	0	0	0	0	0	0	0	0	0	0	0	0	0	0	0	0	0	0	0	0	0
Nvec_vc1.1_XM_032363799.2	0	0	0	0	0	0.00318969	0.0264976	0	0	0	0	0	0	0.00280753	0	0	0.0034516	0	0	0	0.00192286	0	0	0	0	0	0	0	0	0	0	0	0	0	0.0103129	0	0	0.00658038	0.00330225	0	0	0	0.00379828	0	0	0	0	0	0
Nvec_vc1.1_XM_048723646.1	0.0568644	0.0274886	0.0502846	0.0432822	0.0441838	0.0287072	0.0602218	0.0594118	0.0269711	0.0180572	0.0400519	0.024811	0.0202311	0.0112301	0.028712	0.033027	0.017258	0.00753519	0.018604	0.0264483	0.0115372	0.00999093	0.00733996	0.0249955	0.0445043	0.0271825	0.0334112	0.00904904	0.0214959	0.025341	0.0215098	0.0257387	0.0134765	0.00442682	0.0412516	0.0239329	0.0305075	0.0789645	0.0231157	0.00812803	0.0332314	0.018641	0.026588	0.0282799	0.0183174	0.0116894	0.0255794	0.00266831	0.00820685
Nvec_vc1.1_XM_001638920.3	0.0170593	0.00785389	0.0100569	0.00865644	0.00736396	0.00318969	0.00481775	0.0254622	0.00299679	0.00451431	0.010013	0.0117526	0.00809243	0.0168452	0.017945	0.0302748	0.00517739	0.0226056	0.0103356	0.00881609	0.0153829	0.00999093	0.00366998	0.0099982	0.0222521	0.0181217	0.0148494	0.0120654	0.0122834	0.0126705	0.0134436	0	0.00898436	0	0.0618774	0.0287195	0.00677945	0.0329019	0.0330225	0.012192	0.00830786	0.0260974	0.00379828	0.01414	0.0244232	0.00389648	0.0170529	0.0160099	0.00820685
Nvec_vc1.1_XM_048729685.1	0.0341186	0.00785389	0.0368754	0.0201983	0.0368198	0.0223278	0.0337242	0.0381933	0.0479487	0.058686	0.0300389	0.0522336	0.0391134	0.0814184	0.0233285	0.0577973	0.0189838	0.0125586	0.0268725	0.0176322	0.0365343	0.0159855	0.0330298	0.0199964	0.0222521	0.0181217	0.0111371	0.0150817	0.0307085	0.00633525	0.0268872	0.0257387	0.00898436	0.00885363	0.0412516	0.00957318	0.0101692	0	0.0363247	0.0325121	0.0415393	0.0335538	0.0379828	0.01414	0.0122116	0.0116894	0.0127897	0.0186782	0.028724
Nvec_vc1.1_XM_001638918.3	0.00568644	0	0	0	0	0	0	0.00212185	0	0	0	0	0	0	0	0	0	0	0	0	0	0	0	0	0	0	0	0	0	0	0	0	0	0	0	0	0	0	0	0	0	0	0	0	0	0	0	0.00266831	0
Nvec_vc1.1_XM_032363884.2	0	0	0	0	0	0	0	0.0042437	0.0119872	0	0	0	0	0	0	0	0	0	0	0	0.0115372	0	0	0	0	0	0	0	0	0	0	0	0	0	0	0	0	0	0	0	0	0	0	0	0	0	0	0	0
Nvec_vc1.1_XM_032363877.2	0	0.00392694	0	0	0	0.00318969	0	0	0.0239743	0.0316001	0.00500648	0	0	0	0	0	0	0	0	0	0	0	0	0	0	0	0	0	0	0	0	0	0.00449218	0	0	0	0	0	0	0	0	0	0	0	0	0	0	0	0
Nvec_vc1.1_XM_048724451.1	0	0	0	0	0	0	0	0.0042437	0	0	0	0	0	0.00280753	0	0	0	0	0.00413423	0	0.00192286	0.00199819	0	0.00249955	0	0	0	0	0	0	0.00537744	0	0	0.00442682	0	0	0.0101692	0.00658038	0.00330225	0	0	0.0037282	0.00379828	0.01414	0.00610579	0.00389648	0.00426323	0	0
Nvec_NVE6233	0	0	0.00335231	0.00288548	0.00368198	0.00318969	0.00240887	0	0	0	0	0	0	0.00561506	0	0	0.0017258	0	0	0	0.00192286	0.00399637	0	0.00249955	0	0	0	0	0.00307085	0	0	0	0.00898436	0	0	0	0	0	0	0	0.00415393	0.0037282	0	0	0	0	0	0	0
Nvec_vc1.1_XM_001638915.3	0	0.0117808	0	0.0144274	0.0147279	0.00956907	0.00963549	0.0148529	0	0	0.00500648	0.00522336	0.00539495	0.00842259	0.0197395	0.0137613	0.0155322	0.0226056	0.0124027	0.0176322	0.0173057	0.0119891	0.0220199	0.0199964	0	0.0181217	0.0111371	0.00904904	0.0184251	0.0126705	0.018821	0.0579121	0.0359375	0	0.0515645	0.0239329	0.0271178	0.0394823	0.0231157	0.0284481	0.0166157	0.0111846	0.00379828	0.0282799	0.0183174	0.0311718	0.0127897	0.00266831	0.0123103
Nvec_vc1.1_XM_032363819.2	0.0227458	0.0785389	0	0.0144274	0.0294558	0.0127588	0.00722662	0.0127311	0.00599359	0.0406288	0.0350454	0.0261168	0.0161849	0.0280753	0.0340955	0.0302748	0.0776609	0.0627932	0.0826846	0.0528965	0.05384	0.0579474	0.0587197	0.0649883	0.0333782	0.0724867	0.0668223	0.0693759	0.0491336	0.050682	0.0591519	0.0900855	0.0359375	0.0398413	0.092816	0.0622257	0.0711843	0.052643	0.0759517	0.0568962	0.0332314	0.0633794	0.0417811	0.0494899	0.0610579	0.081826	0.106581	0.0720444	0.0738616
Nvec_vc1.1_XM_032363821.2	0.00568644	0.00392694	0	0.0115419	0	0.00318969	0.0120444	0.00212185	0	0	0	0.00522336	0.00539495	0.00280753	0	0.0055045	0.00517739	0	0	0	0.00384572	0.00399637	0.00366998	0.00249955	0	0	0	0	0	0	0	0	0	0	0.0103129	0	0	0	0	0.012192	0	0	0	0.00706999	0	0.00389648	0.00426323	0	0
Nvec_vc1.1_XM_001638914.3	0.0170593	0.0157078	0.0368754	0.00577096	0.0220919	0.0382763	0.00722662	0.0318277	0.0119872	0.38823	0.0300389	0.0221993	0.051252	0.0140376	0.010767	0.011009	0.0034516	0.00251173	0	0	0.00769143	0	0.00733996	0	0.0111261	0.0453042	0.00371235	0.0211144	0.0245668	0.0126705	0.00537744	0.00643467	0.0179687	0.00885363	0	0.0287195	0.00338973	0	0	0	0.00415393	0.0335538	0.0341845	0.00706999	0.00610579	0.00389648	0	0	0.00410342
Nvec_vc1.1_XM_048728413.1	0.15922	0.129589	0.0636938	0.282777	0.235647	0.178623	0.383011	0.524097	0.302676	0.519145	0.0750973	0.618969	0.962999	0.207757	0.061013	0.209171	0.00690319	0.0200938	0.00826846	0	0.0211514	0.00799274	0.00366998	0.0049991	0	0.0271825	0.0074247	0	0.00614169	0	0.00806616	0.00643467	0	0	0.0721903	0.0191464	0.0135589	0.0131608	0.165112	0.00406402	0.00830786	0.0111846	0.026588	0	0	0	0	0.00533662	0.00820685
Nvec_vc1.1_XM_048724649.1	0	0	0	0	0	0	0	0	0	0	0	0	0	0	0	0	0	0	0.00206712	0	0.00192286	0	0	0	0	0	0	0.00301635	0	0	0	0	0	0	0	0	0	0	0	0	0	0	0	0	0	0	0	0	0
Nvec_vc1.1_XM_032363815.2	0.0227458	0.0314155	0.0335231	0.0230838	0.0331378	0.0223278	0.0361331	0.027584	0.0509455	0.0361144	0.0450584	0.0352577	0.0269748	0.0561506	0.0448625	0.0385315	0.017258	0.0175821	0.018604	0.0176322	0.00576858	0.0119891	0.0110099	0.022496	0.0111261	0.00906084	0.0408359	0.0301635	0.039921	0.025341	0.0161323	0.00643467	0.0269531	0.0132804	0.0103129	0.0287195	0.0135589	0.0263215	0.0198135	0.0325121	0.0166157	0.0260974	0.00759656	0.0494899	0.0610579	0.0194824	0.00852646	0.0160099	0.0369308
Nvec_vc1.1_XM_032363781.2	0	0.00392694	0.00335231	0.00288548	0	0.00318969	0.00240887	0.00212185	0.0119872	0.00451431	0.0150195	0.00261168	0.00134874	0.0112301	0.00897251	0.011009	0.00517739	0.0200938	0.00620134	0	0	0.00999093	0.0146799	0.0149973	0.0111261	0	0.0111371	0.0211144	0.0122834	0.0190057	0.0215098	0.0128693	0	0	0.0309387	0.0430793	0.0203384	0.0131608	0.0165112	0.0162561	0	0.0074564	0.0189914	0.0494899	0.0427405	0.0155859	0.0213161	0.0373563	0.0205171
Nvec_vc1.1_XM_032363785.2	0	0	0	0	0	0	0	0.00212185	0	0	0	0.00130584	0	0	0	0.0055045	0.00517739	0.00502346	0.00413423	0	0.00192286	0.00399637	0.00733996	0.00249955	0	0	0	0	0	0.00633525	0.00806616	0.00643467	0	0.00885363	0.0103129	0.00957318	0	0	0	0	0	0	0	0	0.00610579	0.00389648	0.00426323	0.00533662	0
Nvec_vc1.1_XM_001638911.3	0.0284322	0.0274886	0.04358	0.00865644	0.0110459	0.00956907	0.0313153	0.0318277	0.0329647	0.0406288	0.0650843	0.0561512	0.0296722	0.0814184	0.0592185	0.0495405	0.025887	0.0527463	0.0310067	0.00881609	0.0192286	0.0239782	0.0293598	0.0199964	0.0333782	0.0271825	0.0111371	0.0211144	0.0245668	0.0316762	0.0241985	0.0128693	0.0134765	0.0177073	0.0103129	0.00957318	0.037287	0.0263215	0.026418	0.0528322	0.0332314	0.037282	0.0569742	0.0424199	0.0244232	0.0194824	0.0255794	0.0133416	0.028724
Nvec_vc1.1_XM_032363782.2	0.00568644	0.00785389	0.00335231	0	0.00368198	0	0	0.00212185	0	0	0.00500648	0.00914089	0.00269747	0.00842259	0.0161505	0.0055045	0.0396934	0.0552581	0.0413423	0.0176322	0.0634543	0.02198	0.0146799	0.0199964	0	0.00906084	0.00371235	0.0120654	0.00307085	0.0380115	0.0215098	0.0450427	0.0134765	0.0177073	0.0309387	0.00478659	0.0271178	0.0197411	0.0231157	0.0203201	0.0124618	0.0260974	0.00759656	0.00706999	0	0.0194824	0.0213161	0	0.0123103
Nvec_vc1.1_XM_001638989.3	0	0	0	0	0	0	0	0	0	0	0	0	0	0	0.0017945	0	0	0	0	0	0	0	0	0.00249955	0	0	0	0	0	0	0	0	0	0	0	0	0	0	0	0	0	0	0	0.00706999	0	0	0.00426323	0	0
Nvec_vc1.1_XM_001638987.3	0.00568644	0	0	0.00865644	0.00368198	0	0.00481775	0.0042437	0	0.00451431	0	0.00130584	0	0.00280753	0	0	0.0017258	0.00251173	0.00206712	0.00881609	0.00576858	0	0.00733996	0	0	0	0.00371235	0	0	0	0.00268872	0.00643467	0.00449218	0	0	0	0	0.00658038	0.0066045	0	0	0	0	0	0	0.00779296	0	0.00533662	0.00410342
Nvec_vc1.1_XM_048730830.1	0.187652	0.200274	0.0569892	0.0981063	0.143597	0.108449	0.180665	0.197332	0.0479487	0.0812575	0.0801037	0.0156701	0.00674369	0.0224602	0.109465	0.0302748	0.255418	0.21852	0.419624	0.290931	0.361497	0.359673	0.304608	0.292447	0.189143	0.181217	0.133645	0.135736	0.147401	0.12037	0.145191	0.257387	0.134765	0.0929631	0.350638	0.167531	0.288127	0.559332	0.303807	0.154433	0.166157	0.108118	0.0759656	0.11312	0.177068	0.120791	0.127897	0.15743	0.110792
orphan_peak_161	0	0	0	0	0	0	0	0	0	0	0	0	0	0	0.0017945	0	0	0	0	0.00881609	0.00192286	0.00199819	0	0.00249955	0	0	0.00371235	0	0	0	0.00268872	0	0	0	0.0206258	0	0	0.00658038	0	0	0	0	0	0	0	0	0.00426323	0	0
Nvec_vc1.1_XM_032367980.2	0.0227458	0.0510503	0.0268185	0.0403967	0.0257739	0.0478454	0.0578129	0.0551681	0.0209776	0.0451431	0.0350454	0.00261168	0.00269747	0.00561506	0.028712	0.0192658	0.0845641	0.123075	0.134362	0.096977	0.140369	0.135877	0.0990895	0.0874843	0.111261	0.0724867	0.06311	0.0542942	0.0737003	0.0443467	0.0618406	0.102955	0.0808593	0.0398413	0.154693	0.110092	0.105082	0.210572	0.135392	0.0487682	0.0540011	0.037282	0.0303862	0.0494899	0.0549521	0.0311718	0.0596852	0.0400247	0.028724
Nvec_vc1.1_XM_048730834.1	0	0	0	0	0	0.00637938	0.00481775	0	0	0	0	0	0	0	0	0	0.00517739	0	0.00620134	0.00881609	0.00192286	0	0.00366998	0	0	0	0	0	0	0	0	0.00643467	0.00449218	0	0	0	0	0.0131608	0.00330225	0	0	0	0	0	0	0	0	0.00266831	0
Nvec_vc1.1_XM_032363870.2	0	0	0	0	0	0	0	0	0	0	0.00500648	0	0	0	0	0	0	0	0	0	0	0	0	0	0	0	0	0	0	0	0	0	0	0	0	0.0143598	0	0	0.013209	0	0	0	0	0	0	0	0	0	0
Nvec_vc1.1_XM_032363874.2	0	0.00785389	0	0	0	0	0	0.0042437	0	0	0	0	0	0	0	0	0.0017258	0.00502346	0.018604	0.0264483	0.00384572	0.0159855	0.00733996	0.00249955	0	0	0	0	0	0	0.0161323	0.0128693	0.00898436	0	0.794093	0.0382927	0.0169486	0.638296	0.383061	0	0.00415393	0	0	0	0	0	0.0127897	0.00266831	0
Nvec_vc1.1_XM_032363859.2	0	0.00392694	0.0134092	0.00577096	0.0147279	0.00956907	0.0168621	0.0636555	0.0419551	0.0361144	0.0450584	0.00130584	0	0.00561506	0.0125615	0.0055045	0.0034516	0.00502346	0.0124027	0.00881609	0.0115372	0.0119891	0	0.00749865	0.0111261	0.0181217	0.0148494	0.00603269	0	0.00633525	0	0	0.00449218	0	0.0309387	0.0191464	0.0101692	0.0131608	0.00330225	0.00406402	0.0415393	0.0671076	0.0493777	0.00706999	0.00610579	0	0.0127897	0	0
Nvec_vc1.1_XM_032363935.2	0.00568644	0.0157078	0.0301708	0.0201983	0.0368198	0.130777	0.0168621	0.0127311	0.0299679	0.0225715	0.0350454	0.0235051	0.0242773	0.0196527	0.021534	0.0137613	0.00862899	0.0200938	0.0289396	0.0264483	0.0326886	0.0159855	0.0110099	0.0174969	0.100135	0.0634259	0.155919	0.00603269	0.0122834	0.0126705	0.0376421	0.019304	0.0224609	0.00885363	0.0309387	0.00957318	0.00338973	0.0394823	0.013209	0.0284481	0.00830786	0.0260974	0.0417811	0	0.0122116	0	0.00852646	0	0.00410342
Nvec_vc1.1_XM_032363855.2	0	0	0	0.00288548	0	0.0287072	0.00481775	0.00212185	0.00299679	0.0135429	0	0	0.00134874	0.00561506	0.0053835	0.0055045	0.0034516	0.00502346	0.00620134	0.0705287	0.00384572	0.00599456	0.0110099	0.0049991	0.322656	0.0543651	0.00371235	0.00301635	0	0.0190057	0.048397	0.0386081	0.0718749	0.00442682	0.0721903	0	0.132199	0.282956	0.0297202	0.012192	0.00415393	0.0037282	0.0113948	0.0282799	0.0732695	0	0	0	0
Nvec_vc1.1_XM_048728457.1	0	0.00392694	0	0.00577096	0	0.00956907	0	0	0	0	0	0	0	0	0	0	0	0	0	0	0	0	0	0	0	0	0	0	0	0	0	0	0	0	0	0	0	0	0	0	0	0	0	0	0	0	0	0	0
Nvec_vc1.1_XM_001638981.3	0	0.00392694	0	0	0	0	0.00481775	0.0148529	0.00599359	0	0	0	0	0	0	0	0	0	0	0	0	0	0	0	0	0	0	0	0	0	0	0	0	0	0	0	0	0	0	0	0	0	0	0	0	0	0	0	0
Nvec_NVE6208	0	0	0	0	0	0	0	0.00636555	0	0.0180572	0	0	0	0	0	0	0	0	0	0	0	0	0	0	0	0	0	0	0	0	0.00268872	0	0	0	0	0	0	0	0	0	0	0	0	0	0	0	0	0	0
Nvec_v1g87960	0	0	0	0	0	0	0	0	0	0	0	0	0	0	0	0	0	0	0	0	0	0	0	0	0	0	0	0	0	0	0	0	0	0	0	0	0	0	0	0	0	0	0	0	0	0	0	0	0
Nvec_vc1.1_XM_032363798.2	0.0966695	0.070685	0.0804554	0.109648	0.0441838	0.0765526	0.0891283	0.0742647	0.0629327	0.117372	0.0700908	0.0365635	0.0229285	0.0421129	0.0448625	0.044036	0.0569513	0.0778636	0.0620135	0.0705287	0.0769144	0.0639419	0.0807396	0.072487	0.0222521	0.0453042	0.0185618	0.0271471	0.0276376	0.0380115	0.0537744	0.0707814	0.0224609	0.0221341	0.0721903	0.0335061	0.0271178	0.111866	0.0462315	0.0568962	0.0456932	0.0410102	0.0531759	0.0706999	0.0427405	0.0350683	0.0468955	0.0506979	0.0492411
Nvec_vc1.1_XM_001638980.3	0.0227458	0.0392694	0.00335231	0.00577096	0.0184099	0.0159485	0.00722662	0.0954832	0.0479487	0.0316001	0.00500648	0.0104467	0.00134874	0.00280753	0.0125615	0.0165135	0.0276128	0.0326525	0.0206712	0.00881609	0.01346	0.0259764	0.0146799	0.0149973	0	0.0181217	0.0185618	0.0271471	0.0153542	0.0190057	0.018821	0.0257387	0.00898436	0.00442682	0.0103129	0.0239329	0.0169486	0.0329019	0.013209	0.012192	0.00830786	0.018641	0.00379828	0.0353499	0.0244232	0.0467577	0.0255794	0.0320197	0.00820685
Nvec_vc1.1_XM_001638907.3	0	0	0.00335231	0.00288548	0	0	0.00240887	0.0106092	0.00299679	0.0135429	0.0200259	0.00914089	0.00269747	0.0168452	0.003589	0.00825675	0	0	0.00206712	0	0.00192286	0.00199819	0	0	0	0	0	0	0.00614169	0	0	0	0	0	0	0	0	0	0	0.00406402	0	0.0037282	0.00379828	0.00706999	0	0	0	0	0
Nvec_vc1.1_XM_001638979.3	0.0341186	0.0235617	0.0469323	0.0403967	0.0441838	0.0350866	0.0602218	0.0742647	0.0629327	0.0496574	0.0250324	0.0404811	0.0499033	0.0589581	0.03589	0.0577973	0.0534997	0.0627932	0.0475436	0.0793448	0.0384572	0.0479565	0.0440398	0.0474915	0.0445043	0.0453042	0.0445482	0.0422288	0.0460627	0.050682	0.0510857	0.0321734	0.0359375	0.00885363	0.0618774	0.0622257	0.0406767	0.0263215	0.0726495	0.0690883	0.0166157	0.0335538	0.0531759	0.0353499	0.0244232	0.0350683	0.0298426	0.0293514	0.0410342
Nvec_vc1.1_XM_001638906.3	0	0	0	0	0	0	0	0	0.00299679	0	0	0.0235051	0.0364159	0.0112301	0	0.0192658	0.0017258	0	0	0	0.00384572	0.00599456	0	0.0049991	0	0	0	0	0	0	0.00537744	0	0.00449218	0	0.0103129	0	0	0	0.00330225	0	0	0	0.00379828	0	0.00610579	0.0116894	0	0.00266831	0.00410342
Nvec_vc1.1_XM_032363927.2	0	0.0431964	0	0	0.00368198	0	0	0.00212185	0.00299679	0.0135429	0	0.00522336	0	0	0.007178	0.00825675	0.0034516	0.00502346	0.0103356	0	0.00576858	0.00999093	0.00366998	0.0124978	0.0111261	0.0271825	0.0482606	0.144785	0.147401	0.0126705	0.0107549	0.0450427	0.0224609	0	0.0103129	0.0478659	0.00338973	0	0.013209	0.0162561	0.0166157	0.0223692	0.0189914	0.0494899	0.085481	0.097412	0.0682117	0.0587028	0.0615513
Nvec_vc1.1_XM_032363929.2	0	0.0196347	0	0	0.00368198	0	0.00240887	0	0.00299679	0.00451431	0	0.00261168	0	0	0.010767	0	0	0.0100469	0	0	0	0	0.0256899	0.00249955	0	0.00906084	0	0	0	0.0126705	0.0215098	0.019304	0.00898436	0	0.0103129	0.0287195	0.00338973	0	0	0.00406402	0	0.0074564	0.00759656	0.0353499	0.00610579	0.0428613	0.0213161	0.0213465	0.0164137
Nvec_vc1.1_XM_048730557.1	0.0227458	0.0942466	0.0201138	0.0432822	0.00736396	0.0159485	0.019271	0.0551681	0.0329647	0.0496574	0.0650843	0.0470103	0.0134874	0.157222	0.150738	0.19541	0.196741	0.160751	0.219114	0.185138	0.194209	0.305722	0.286258	0.234958	0.144639	0.262764	0.185618	0.506746	0.300943	0.215398	0.185522	0.173736	0.125781	0.0354145	0.185632	0.277622	0.186435	0.250054	0.171717	0.203201	0.261697	0.201323	0.102554	0.346429	0.396876	0.413027	0.447639	0.44294	0.385722
Nvec_vc1.1_XM_001638977.3	0	0	0	0	0	0	0	0	0	0	0	0	0	0	0	0.00275225	0	0	0	0	0	0.00199819	0	0	0	0	0	0	0	0	0	0	0	0	0	0	0	0	0	0	0	0	0	0	0	0.00389648	0	0	0
Nvec_vc1.1_XM_048724299.1	0	0	0	0	0.00368198	0	0	0.0084874	0.0119872	0.00902861	0.010013	0.00130584	0	0.00280753	0.003589	0	0.0034516	0	0.00620134	0.00881609	0.00769143	0.00199819	0	0.0049991	0.0333782	0.00906084	0.0074247	0.00904904	0.00614169	0.0126705	0.00806616	0.00643467	0.00449218	0.00442682	0.0309387	0	0.00338973	0	0.0066045	0	0.00415393	0.0037282	0.00759656	0	0	0	0	0.00266831	0
Nvec_vc1.1_XM_032363827.2	0.0170593	0.0196347	0.00670461	0.00865644	0.00368198	0.00637938	0.00240887	0.0254622	0.00299679	0.00451431	0.00500648	0.00130584	0	0	0.003589	0.00275225	0.0207096	0.0100469	0.0227383	0.00881609	0.0326886	0.0199819	0.00366998	0.00249955	0.0222521	0.0181217	0.0519729	0.0482615	0.0614169	0.050682	0.0295759	0.0450427	0.00898436	0.0221341	0.0103129	0.0622257	0.00677945	0.0197411	0.0198135	0.012192	0.00415393	0.0074564	0	0.0424199	0.0305289	0.0233789	0.0127897	0.0320197	0.0492411
Nvec_vc1.1_XM_001638901.3	0	0.00785389	0	0	0	0	0.00240887	0	0	0	0	0	0	0	0.003589	0	0.00517739	0.0175821	0.00826846	0	0	0.00199819	0.0146799	0.0124978	0	0	0	0	0	0	0	0	0.00449218	0	0	0	0.0101692	0	0.0066045	0	0	0	0	0	0	0.00389648	0	0	0
Nvec_vc1.1_XM_048730260.1	0	0.0235617	0	0	0	0.00318969	0	0.00212185	0.00299679	0	0.00500648	0.00522336	0	0	0.0017945	0	0.0500481	0.0401877	0.0434094	0.0528965	0.0115372	0.0299728	0.0917495	0.0449919	0	0	0.0148494	0.00603269	0.00614169	0.00633525	0.0295759	0.0257387	0.00898436	0.00885363	0.0412516	0.0191464	0.00677945	0.0131608	0.0198135	0.012192	0.0249236	0	0.00379828	0.02121	0.00610579	0.0428613	0.0213161	0.0266831	0.0451376
Nvec_vc1.1_XM_048731297.1	0	0	0	0	0	0	0.00240887	0	0	0	0	0.024811	0.0229285	0.0140376	0.00897251	0.00825675	0	0	0	0	0	0	0.00366998	0	0	0	0	0	0	0	0	0	0	0	0	0	0	0	0	0	0	0	0	0	0	0	0	0.00266831	0
Nvec_vc1.1_XM_032363837.2	0	0	0	0.00288548	0.00736396	0.00637938	0	0.00212185	0	0	0	0.00391752	0.00269747	0.00280753	0.003589	0	0.00690319	0.0100469	0.00413423	0	0.00384572	0.00399637	0.0110099	0.00249955	0	0.00906084	0.0074247	0	0.00307085	0	0.00806616	0	0	0.00885363	0	0	0.00338973	0.0131608	0.0066045	0	0.00415393	0	0	0.00706999	0	0.00779296	0.0170529	0.00533662	0.0123103
Nvec_vc1.1_XM_048725834.1	0	0	0	0	0	0	0	0	0	0	0	0.00261168	0	0	0	0	0	0	0	0	0	0	0	0	0	0	0	0	0	0	0	0	0	0	0	0	0	0	0	0	0	0	0	0	0	0	0	0	0
Nvec_vc1.1_XM_001638898.3	0	0	0	0	0	0	0	0	0	0	0	0.00914089	0.0242773	0.00842259	0	0.00275225	0	0	0	0	0	0	0	0	0	0	0	0	0	0	0	0	0	0	0	0	0	0	0	0	0	0	0	0	0	0	0	0	0
Nvec_vc1.1_XM_001638970.3	0	0.00785389	0	0	0.00368198	0.00637938	0	0.0148529	0	0	0	0	0.00134874	0	0	0	0.0017258	0	0.00413423	0	0.00769143	0.00199819	0	0.00249955	0.0333782	0.0181217	0.0296988	0.0301635	0.0122834	0	0	0	0.00449218	0	0.0206258	0.00478659	0.00338973	0	0	0	0	0	0.00379828	0	0.00610579	0	0.0127897	0.00800493	0
Nvec_vc1.1_XM_001638897.3	0.0341186	0.00392694	0.00670461	0.00288548	0.0257739	0.00318969	0.00481775	0.00212185	0	0	0	0.00130584	0	0	0	0	0	0	0	0	0	0	0	0	0	0	0	0	0	0	0	0	0	0	0	0	0	0	0	0	0	0	0	0	0	0	0	0	0
Nvec_vc1.1_XM_048729682.1	0	0	0	0	0	0	0.00240887	0	0	0	0	0	0	0	0	0	0	0	0	0	0	0	0	0	0	0	0	0	0	0	0	0	0	0	0	0	0	0	0	0	0	0	0	0	0	0	0	0	0
Nvec_vc1.1_XM_048729658.1	0.0170593	0.0235617	0.0234662	0.00288548	0.00736396	0.0127588	0.00722662	0.0254622	0.0389583	0.0361144	0.0350454	0.0313402	0.00944116	0.0814184	0.0556295	0.055045	0.0655803	0.0326525	0.0868188	0.0352643	0.0576858	0.0519528	0.0293598	0.049991	0.0111261	0.0271825	0.0185618	0.0422288	0.0429919	0.0886935	0.0430195	0.0321734	0.0718749	0.0132804	0.092816	0.0526525	0.0779637	0.0723841	0.0627427	0.0365761	0.0664628	0.0484666	0.0379828	0.0282799	0.0671637	0.0506542	0.0213161	0.042693	0.0369308
Nvec_vc1.1_XM_032363843.2	0.00568644	0.0117808	0.00670461	0	0	0	0.00481775	0.0042437	0.00299679	0.00451431	0.010013	0.00914089	0.00134874	0.0112301	0.00897251	0.0055045	0.017258	0.00502346	0.0124027	0.0264483	0.0192286	0.0139873	0.0220199	0.0174969	0.0111261	0	0.0074247	0.0120654	0.0122834	0	0.0107549	0.0128693	0.0404296	0.0132804	0.0309387	0.0335061	0.0915226	0.0131608	0.013209	0.0203201	0.0124618	0.0037282	0.00759656	0.00706999	0.0122116	0.0155859	0.0170529	0.0133416	0.00820685
Nvec_vc1.1_XM_001638894.3	0.00568644	0.0314155	0.0335231	0.0317403	0.0331378	0.0318969	0.0313153	0.0488025	0.0269711	0.0361144	0.0350454	0.0182818	0.00404621	0.0196527	0.0556295	0.0247703	0.043145	0.0552581	0.0599463	0.0440804	0.0442258	0.0359673	0.0477097	0.0424924	0.0222521	0.0271825	0.0185618	0.0211144	0.0337793	0.0126705	0.0376421	0.0321734	0.0224609	0.0265609	0.0412516	0.0239329	0.0338973	0.0131608	0.039627	0.0325121	0.0249236	0.018641	0.0341845	0.0282799	0.0305289	0.0428613	0.0298426	0.0506979	0.0533445
Nvec_vc1.1_XM_001638965.3	0.00568644	0.00392694	0.0301708	0.00577096	0.0184099	0.0287072	0.019271	0.0318277	0.0209776	0.0225715	0.0200259	0.0221993	0.00944116	0.00842259	0.014356	0.0165135	0.0120806	0.00251173	0.0124027	0.00881609	0.0153829	0.00399637	0.00366998	0.0124978	0	0	0.0148494	0.00603269	0.00614169	0.0126705	0.0107549	0.0257387	0	0.00442682	0	0.00957318	0	0	0	0	0.00830786	0.0111846	0.026588	0	0	0	0.0127897	0.00266831	0
Nvec_vc1.1_XM_001638893.3	0.181966	0.172785	0.221252	0.181785	0.150961	0.0797423	0.132488	0.197332	0.155833	0.167029	0.155201	0.135807	0.147012	0.218987	0.195601	0.173392	0.227805	0.231079	0.227383	0.255667	0.203823	0.223797	0.179829	0.207463	0.100135	0.190278	0.144782	0.168915	0.150472	0.158381	0.212409	0.321734	0.161719	0.0664022	0.226884	0.215397	0.206773	0.236894	0.297202	0.178817	0.23262	0.175225	0.2203	0.12726	0.195385	0.190927	0.191845	0.181445	0.229792
Nvec_vc1.1_XM_048729646.1	0	0	0.00335231	0	0	0	0	0.0042437	0	0	0	0	0	0	0	0	0.0034516	0	0	0	0	0	0	0	0	0	0	0.00301635	0	0	0.00268872	0	0	0	0	0	0.00338973	0	0.0066045	0	0.00415393	0	0	0	0	0	0	0.00266831	0
Nvec_vc1.1_XM_048729683.1	0	0	0	0	0	0	0	0	0	0	0	0	0	0	0	0	0	0	0	0	0	0	0	0	0	0	0	0	0	0	0	0	0	0	0	0	0.00338973	0	0	0	0	0	0	0	0	0	0	0	0
Nvec_vc1.1_XM_048729684.1	0	0	0	0	0	0.00637938	0	0	0.00299679	0.00451431	0	0	0	0	0.0017945	0.00275225	0	0	0	0	0	0	0	0	0.0111261	0	0	0	0	0	0	0	0	0	0	0	0	0	0	0	0	0	0	0	0	0	0	0	0
Nvec_vc1.1_XM_048733319.1	0	0	0.00335231	0	0	0.00318969	0	0.00212185	0.00299679	0.00902861	0	0	0	0	0	0	0	0	0	0	0	0	0	0	0.0111261	0	0	0	0	0	0	0	0	0	0	0	0	0	0	0	0	0	0	0	0	0	0	0	0
Nvec_vc1.1_XM_032363934.2	0.0113729	0.00785389	0.00670461	0.00865644	0.0257739	0.00637938	0.00481775	0.0318277	0.0119872	0.0225715	0.00500648	0.0104467	0	0.00280753	0.0125615	0.0055045	0.00862899	0.0100469	0.0103356	0.00881609	0.0115372	0.00599456	0	0.0049991	0.0111261	0	0.00371235	0	0.0122834	0.00633525	0.0134436	0	0.00449218	0.00442682	0.0103129	0	0.0101692	0.00658038	0.00330225	0.00406402	0.00830786	0.0149128	0.00759656	0.0282799	0	0.00389648	0.0127897	0.0106732	0.00820685
Nvec_vc1.1_XM_001638963.3	0.00568644	0.00785389	0.00670461	0.00288548	0.00368198	0.00956907	0	0.00212185	0.0119872	0	0.0150195	0.00391752	0	0.0112301	0.0161505	0.00275225	0.0155322	0.0150704	0.00620134	0.00881609	0.0115372	0.00399637	0.0183499	0.0099982	0.0222521	0.0181217	0.0222741	0.0180981	0.0184251	0.0190057	0.0241985	0.0128693	0.0179687	0	0	0.0239329	0.00338973	0.0131608	0.0066045	0.0162561	0	0.0074564	0.0189914	0.00706999	0.0122116	0.0194824	0.00426323	0.0160099	0.00820685
Nvec_vc1.1_XM_032363913.2	0.0341186	0.0235617	0.0134092	0.00577096	0.0184099	0.0127588	0.0144532	0.0233403	0.0179808	0.00902861	0.0200259	0.0104467	0.00269747	0.00842259	0.0197395	0.0055045	0.0310644	0.0477229	0.0268725	0.0176322	0.02692	0.0279746	0.0220199	0.0174969	0	0.0453042	0.0259865	0.0331798	0.0184251	0.025341	0.0161323	0.0321734	0.0134765	0.00442682	0.0721903	0.0478659	0.0135589	0.0394823	0.0066045	0.0325121	0.0249236	0.0335538	0.0227897	0.0706999	0.0244232	0.0506542	0.0341058	0.0133416	0.028724
Nvec_vc1.1_XM_032363918.2	0	0.0117808	0	0.00288548	0	0.00318969	0	0.00212185	0.00299679	0.00451431	0.00500648	0	0	0	0.0017945	0	0.00517739	0.00502346	0.00826846	0	0	0	0.0110099	0.0099982	0	0.00906084	0	0	0	0.0190057	0.0215098	0.019304	0.00898436	0	0.0103129	0.0143598	0.0101692	0	0.0165112	0.0243841	0	0	0	0.00706999	0.0122116	0.0194824	0.00426323	0.0106732	0.00820685
Nvec_vc1.1_XM_048730847.1	0	0	0	0	0	0	0	0	0	0	0	0	0	0	0	0	0.0017258	0	0	0.00881609	0	0.00199819	0	0	0	0	0	0	0	0	0	0	0	0	0.0103129	0	0	0	0.00330225	0	0	0	0	0	0	0	0	0	0
Nvec_vc1.1_XM_032363896.2	0.0113729	0.0353425	0.00335231	0.00865644	0.0110459	0.00637938	0.00481775	0.0084874	0.0119872	0.00451431	0	0.0065292	0.00404621	0.00280753	0.0125615	0.0055045	0.00690319	0.0251173	0.0165369	0.0352643	0.00576858	0.0199819	0.0770696	0.0474915	0	0.00906084	0.00371235	0.0361961	0.0122834	0.0696877	0.048397	0.0128693	0.0314453	0	0.0825031	0.0526525	0.0271178	0.0394823	0.013209	0.0812803	0.0166157	0.0149128	0.00759656	0.1414	0.0793753	0.148066	0.0852646	0.117406	0.110792
Nvec_vc1.1_XM_048726967.1	0	0	0	0	0	0	0	0	0	0	0.00500648	0	0	0	0	0	0	0	0	0	0	0	0	0	0	0	0	0	0	0	0	0	0.00449218	0	0	0	0	0	0	0.00406402	0.00830786	0.0074564	0.00379828	0	0	0	0	0.00266831	0
Nvec_vc1.1_XM_001638888.3	0	0	0.00335231	0.00288548	0.00368198	0	0.00240887	0	0	0	0	0.00130584	0	0	0.0017945	0	0	0	0	0	0	0	0	0	0	0	0	0	0	0	0	0	0	0	0.0103129	0	0.00338973	0.00658038	0	0	0	0	0	0	0	0	0	0	0
Nvec_vc1.1_XM_001638887.3	0.0113729	0.00392694	0.0134092	0.0173129	0.0331378	0.0127588	0.0216799	0.0084874	0.00899038	0.00902861	0	0.0522336	0.0350672	0.0393054	0.010767	0.0467883	0.0034516	0.00502346	0.00206712	0	0.00576858	0	0.0110099	0	0	0.00906084	0	0	0.00307085	0.00633525	0.00268872	0.0128693	0	0	0	0.00478659	0	0.00658038	0.00330225	0	0.00415393	0.0037282	0.0151931	0	0	0.00389648	0.00852646	0.00533662	0.00410342
Nvec_vc1.1_XM_001638957.3	0	0	0	0	0	0.00318969	0	0	0	0	0	0	0	0	0	0.00275225	0.0034516	0.00251173	0.00413423	0	0.00961429	0.00399637	0	0	0	0	0.00371235	0	0	0	0.00268872	0	0	0.00442682	0	0	0	0	0	0	0	0	0	0	0	0	0.00426323	0	0.00410342
Nvec_vc1.1_XM_032363916.2	0	0.00785389	0	0	0	0	0	0.00212185	0	0	0	0.00261168	0.00134874	0	0	0	0.0034516	0.00251173	0.00206712	0	0	0.00399637	0.00733996	0	0	0	0.00371235	0	0	0.00633525	0	0.0128693	0.00898436	0	0.0206258	0.00478659	0.00338973	0.0263215	0.0066045	0.00406402	0.00415393	0.0037282	0	0	0	0	0	0	0
Nvec_vc1.1_XM_032363920.2	0	0	0	0	0	0	0	0	0	0	0	0	0	0	0	0	0	0	0	0	0	0	0	0	0	0	0	0.00301635	0	0	0.00537744	0.00643467	0.00449218	0	0.0412516	0	0	0.0131608	0	0	0	0.0037282	0	0	0	0	0	0.00266831	0
Nvec_vc1.1_XM_032363814.2	0	0.00785389	0	0.00865644	0	0	0.00722662	0.0084874	0.00299679	0	0.00500648	0	0.00404621	0	0.0017945	0	0.00690319	0.00251173	0.00826846	0.0176322	0.00384572	0	0	0	0	0.00906084	0.0185618	0.0120654	0.00921254	0	0.00537744	0	0.00449218	0	0.0309387	0.0143598	0.00338973	0	0.00330225	0.012192	0	0.0037282	0	0.01414	0.00610579	0	0.0127897	0.00533662	0.0246205
Nvec_NVE6152	0.00568644	0	0	0	0	0	0	0	0	0	0	0	0	0	0.003589	0	0.0034516	0	0	0	0.00192286	0.00199819	0.00366998	0	0	0	0	0.00603269	0	0	0	0	0	0	0.0206258	0	0	0	0.00330225	0	0	0.0074564	0	0	0	0	0	0	0
Nvec_NVE6151	0	0	0.0234662	0.00288548	0	0	0	0	0	0	0	0	0.00134874	0	0	0	0.0017258	0	0.0206712	0	0.0769144	0.00199819	0	0.00749865	0	0	0	0.0241308	0.00614169	0	0.00806616	0	0.0718749	0.00885363	0.938473	0.00957318	0	0.00658038	0.00990674	0	0	0	0	0	0	0	0	0	0
Nvec_NVE6147	0	0.00392694	0.00670461	0.0144274	0.00736396	0.00956907	0.00722662	0.00212185	0.0119872	0	0.0300389	0.00391752	0.00134874	0.00561506	0.003589	0.00275225	0.0138064	0.0150704	0.0144698	0.0176322	0.0230743	0.00399637	0.00733996	0.0124978	0	0	0.0111371	0.0120654	0.00921254	0.00633525	0.00537744	0.0128693	0.0224609	0	0.0412516	0.0287195	0.0169486	0	0.00990674	0.00812803	0.00415393	0.0074564	0.00379828	0.00706999	0.00610579	0.00389648	0.00426323	0.0106732	0.00410342
orphan_peak_175	0.00568644	0.00392694	0	0.00577096	0.0110459	0	0.00481775	0.0106092	0.00899038	0.0180572	0	0.0130584	0.0134874	0.0112301	0.0053835	0.0165135	0.00517739	0	0.00413423	0	0.00192286	0.00399637	0.00366998	0.0049991	0	0	0.00371235	0.00904904	0.00307085	0.00633525	0	0.0128693	0	0	0.0103129	0	0.00338973	0	0.00330225	0	0.00415393	0.0037282	0.00379828	0	0	0	0	0	0
Nvec_vc1.1_XM_048729139.1	0.00568644	0	0.00335231	0.00288548	0.00736396	0	0.00722662	0.0212185	0.0359615	0.00902861	0.0200259	0.00130584	0.00269747	0.0196527	0.028712	0.00275225	0.00862899	0.00753519	0.00826846	0.0176322	0.00384572	0.00199819	0.00366998	0.00749865	0	0.00906084	0	0	0	0	0.00268872	0.0128693	0.00449218	0	0.0103129	0.00478659	0.0101692	0	0	0.012192	0	0.0074564	0.00379828	0.00706999	0	0	0	0	0
Nvec_vc1.1_XM_032363922.2	0	0.00392694	0	0.00288548	0	0	0.00240887	0.00636555	0	0.00451431	0	0.0169759	0.0107899	0.0168452	0.010767	0.00275225	0.0138064	0.0125586	0.00826846	0.0176322	0.0115372	0.0119891	0.00366998	0.00749865	0.0333782	0.0181217	0.0519729	0.0301635	0.0491336	0.025341	0.0161323	0.0514774	0.00449218	0.00442682	0.0103129	0.0335061	0.0203384	0.00658038	0.013209	0.012192	0	0.0074564	0.00379828	0.02121	0.0244232	0.0155859	0.0170529	0	0.0246205
Nvec_vc1.1_XM_032363937.2	0.00568644	0.00785389	0	0	0	0	0	0.0106092	0	0	0.00500648	0.00391752	0.00134874	0.00561506	0.003589	0.0055045	0.0379676	0.0376759	0.018604	0.0264483	0.02692	0.00999093	0	0.0124978	0.0111261	0	0.0111371	0.00603269	0.00614169	0.0190057	0.0241985	0.019304	0	0.00885363	0.0103129	0.00957318	0.0101692	0.00658038	0.0198135	0.00406402	0.0124618	0	0.00759656	0.00706999	0	0.00389648	0.00852646	0.00266831	0.0205171
Nvec_vc1.1_XM_032363779.2	0	0.00392694	0.00670461	0.00577096	0.00368198	0.00318969	0	0.0106092	0.0179808	0.00451431	0.00500648	0.00522336	0.00269747	0.0224602	0.0161505	0.0165135	0.0103548	0.0125586	0.0124027	0.0264483	0.0153829	0.0119891	0.0110099	0.0174969	0	0.00906084	0.0074247	0.0150817	0.00921254	0.0126705	0.00806616	0.0257387	0.0224609	0.00885363	0.0309387	0.00478659	0.0881329	0.0263215	0.0429292	0.0243841	0.00830786	0	0.00759656	0	0.0122116	0.0194824	0	0.0106732	0.0123103
Nvec_vc1.1_XM_001638951.3	0.0284322	0.0314155	0.0167615	0.0173129	0.0110459	0.0191381	0.0144532	0.0148529	0.00599359	0.0180572	0.0200259	0.00261168	0.00134874	0.00280753	0.0161505	0.0247703	0.0207096	0.0150704	0.0206712	0.0264483	0.0173057	0.0379655	0.0220199	0.0249955	0.0667564	0.0543651	0.0334112	0.0693759	0.0921254	0.0316762	0.0322647	0.0579121	0.0179687	0.00885363	0.0103129	0.0430793	0.037287	0.0394823	0.0297202	0.0284481	0.058155	0.0335538	0.0379828	0.0706999	0.0671637	0.0389648	0.0682117	0.0400247	0.0574479
Nvec_vc1.1_XM_032363790.2	0.0284322	0.0274886	0.00670461	0.0115419	0.0147279	0.0127588	0.0168621	0.0148529	0.0179808	0.0135429	0.00500648	0.00261168	0.00269747	0	0.03589	0.011009	0.00690319	0.0226056	0.018604	0.00881609	0.00961429	0.0419619	0.0440398	0.0299946	0.0778825	0.0906084	0.0779594	0.0904904	0.119763	0.050682	0.0349534	0.0514774	0.00898436	0	0.0206258	0.110092	0.0406767	0.0197411	0.039627	0.0568962	0.0747707	0.115574	0.026588	0.01414	0.0549521	0.0350683	0.055422	0.0480296	0.102586
Nvec_vc1.1_XM_032363789.2	0	0.00392694	0	0	0.00736396	0.00637938	0.00481775	0.00636555	0.00299679	0.00902861	0.00500648	0.00130584	0.00269747	0.00280753	0.0233285	0.011009	0.00862899	0.0200938	0.0144698	0	0.0153829	0.00999093	0.00366998	0.0049991	0.0111261	0.00906084	0.00371235	0.00301635	0.00614169	0	0.00806616	0	0	0.00885363	0.0206258	0.00957318	0.0101692	0.00658038	0	0.00406402	0.00830786	0.018641	0.0151931	0.01414	0.0183174	0.00779296	0.0170529	0.0133416	0.0164137
Nvec_vc1.1_XM_032363791.2	0.0113729	0.0510503	0.0234662	0.00288548	0.0110459	0.0159485	0	0.0360714	0.0179808	0.0180572	0.0450584	0.00522336	0.00539495	0.0112301	0.0484515	0.0192658	0.0189838	0.027629	0.0124027	0.0440804	0.00192286	0.02198	0.0623897	0.0199964	0.100135	0.163095	0.300701	0.253373	0.43299	0.0823582	0.0860391	0.0514774	0.0269531	0.0752559	0.0206258	0.105305	0.12881	0.0460626	0	0.0487682	0.0747707	0.160313	0.0721673	0.12019	0.146539	0.120791	0.102317	0.0853859	0.0943787
Nvec_NVE6134	0	0	0.00335231	0.00288548	0.00736396	0.0350866	0.00722662	0.00212185	0.00899038	0.0180572	0.00500648	0.00391752	0.00539495	0.00280753	0	0.00275225	0.0017258	0	0.00206712	0	0	0.00199819	0.00733996	0	0	0	0.0259865	0.00301635	0	0	0	0	0.00449218	0	0.0103129	0	0.0101692	0.0263215	0	0	0.00415393	0.0074564	0.00379828	0	0	0	0.00426323	0	0
Nvec_vc1.1_XM_001638883.3	0.00568644	0	0.0100569	0.00288548	0.0147279	0	0.00481775	0.0084874	0.0179808	0.0316001	0.0200259	0.0117526	0.00809243	0.0280753	0.017945	0.022018	0.0103548	0.00502346	0.00206712	0.0264483	0.00769143	0.00599456	0.00733996	0.00749865	0	0.00906084	0	0	0	0	0.00268872	0.0128693	0.00898436	0	0.0309387	0	0	0.00658038	0.013209	0.00812803	0.0166157	0	0.0151931	0.00706999	0	0	0.00852646	0	0.00820685
Nvec_NVE6132	0.00568644	0	0	0	0.0110459	0	0	0	0	0	0	0.00130584	0	0	0	0.00275225	0	0	0	0	0	0	0	0	0	0	0	0	0	0	0	0	0	0	0	0	0	0.00658038	0	0	0	0	0	0	0	0	0	0	0
Nvec_vc1.1_XM_048730998.1	0	0	0	0	0	0	0	0	0	0	0	0.024811	0.0755293	0.0364979	0.0017945	0	0	0	0	0	0.00192286	0	0	0	0	0	0.00371235	0	0	0	0	0	0	0	0	0	0	0.00658038	0.00330225	0	0	0	0	0	0	0	0	0	0
Nvec_vc1.1_XM_032363951.2	0.0398051	0.0314155	0.0100569	0.0317403	0.0368198	0.0287072	0.0264976	0.0360714	0.0419551	0.0406288	0.0650843	0.0130584	0.00674369	0.00842259	0.0161505	0.0137613	0.025887	0.0200938	0.0206712	0.0352643	0.0249972	0.0159855	0.0220199	0.0324942	0.0111261	0.00906084	0.0185618	0.00904904	0.0214959	0.050682	0.0322647	0.0450427	0.00898436	0.0177073	0.0825031	0.0335061	0.0101692	0.0197411	0.0198135	0.0325121	0.0290775	0.0521948	0.00759656	0.02121	0.0244232	0.0350683	0.0298426	0.0106732	0.0246205
Nvec_vc1.1_XM_032363949.2	0	0	0	0	0	0	0	0.00212185	0	0	0	0	0	0	0	0	0	0	0	0	0	0	0	0	0	0	0	0	0	0	0	0	0	0	0	0	0	0	0	0	0	0	0	0	0	0	0	0	0
Nvec_vc1.1_XM_001638880.3	0	0.0117808	0	0.0144274	0.0257739	0.00956907	0.0216799	0	0	0	0	0.00130584	0.00404621	0	0	0	0	0	0	0	0	0	0	0	0	0	0	0	0	0	0	0	0	0	0	0	0	0	0	0	0	0	0	0	0	0	0	0.00266831	0
Nvec_v1g232050	0.00568644	0	0.00335231	0.00577096	0.0147279	0.00318969	0.00722662	0.0106092	0	0.0180572	0.010013	0.0143643	0.00269747	0.0112301	0.00897251	0.0192658	0.00517739	0.00753519	0.00826846	0.00881609	0.01346	0.00599456	0.0146799	0.0199964	0.0111261	0.00906084	0.0259865	0.0241308	0.0276376	0.0126705	0.0161323	0.019304	0.00449218	0.00885363	0.103129	0.0239329	0.0135589	0.00658038	0.0297202	0.00406402	0.00830786	0.0074564	0.00379828	0.00706999	0.0122116	0.0194824	0.0255794	0.0266831	0.0123103
Nvec_vc1.1_XM_048731003.1	0.0227458	0	0.0100569	0.0201983	0.0147279	0.0159485	0.038542	0.0084874	0.014984	0.0451431	0.0150195	0	0	0	0	0.00275225	0	0.00251173	0	0	0	0	0.00366998	0	0	0.00906084	0	0.0150817	0	0.0316762	0.00268872	0	0	0	0.0206258	0.0191464	0.00677945	0	0	0	0	0	0.00379828	0.02121	0.00610579	0.0116894	0.0127897	0.00266831	0.00410342
Nvec_vc1.1_XM_032363943.2	0.0113729	0.0235617	0.0335231	0.0346257	0.0257739	0.0191381	0.0313153	0.070021	0.0419551	0.0632003	0.0300389	0.0313402	0.0337184	0.0673807	0.03589	0.0467883	0.0293386	0.0301408	0.0206712	0.0176322	0.0192286	0.00799274	0.0183499	0.0174969	0.0111261	0.0271825	0.0259865	0.00301635	0.0276376	0.00633525	0.018821	0.0257387	0.0134765	0.00885363	0.0309387	0.0143598	0.00338973	0.0263215	0.0198135	0.012192	0.0124618	0.0223692	0.0607725	0.02121	0.0244232	0.00389648	0.0170529	0.0106732	0.0205171
Nvec_NVE6121	0.551585	0.781462	1.05262	0.418394	0.596481	0.481643	0.590174	0.674748	0.665288	0.699717	1.20156	0.748247	0.488243	0.867527	1.1413	1.08439	1.10106	0.954457	1.12658	0.881609	1.15564	1.07502	1.112	0.984823	0.489547	0.797354	0.523442	0.995394	0.835271	0.899605	0.768974	1.1132	0.610937	0.464816	0.990038	1.00997	0.833873	0.993637	1.10295	1.04039	1.12987	1.20794	0.983755	0.919098	0.97082	0.927362	1.04875	0.955255	0.93558
Nvec_vc1.1_XM_001638944.3	0.471974	0.624384	0.539721	0.432822	0.393972	0.347676	0.390237	0.345861	0.38359	0.469488	0.580752	0.64378	0.342579	0.527816	0.834443	0.718337	0.752448	0.776125	0.851651	0.899241	0.782604	0.833243	0.781706	0.827351	0.489547	0.607077	0.408359	0.769168	0.620311	0.690542	0.596896	0.810769	0.467187	0.230194	0.721903	0.650976	0.610151	0.86861	0.871794	0.747779	0.747707	0.86867	0.668497	0.756488	0.659425	0.837743	0.784434	0.792488	0.824788
Nvec_vc1.1_XM_001638943.3	0.00568644	0	0	0.00288548	0.00368198	0.00956907	0	0.00212185	0	0	0	0.00130584	0.00269747	0	0.00897251	0.00825675	0	0.00753519	0.00413423	0	0.00769143	0.00199819	0.00366998	0.00249955	0	0	0.0111371	0	0.00307085	0.00633525	0	0	0.00898436	0.00442682	0.0103129	0.00957318	0.0135589	0.00658038	0	0.012192	0.00415393	0.0074564	0.00759656	0	0	0.00389648	0	0.00266831	0
Nvec_vc1.1_XM_032363957.2	0	0	0	0	0	0.00637938	0.00240887	0.0042437	0.00299679	0	0	0	0.00674369	0	0.003589	0.00825675	0	0	0.00413423	0.00881609	0	0.00399637	0.00733996	0.0049991	0.155765	0	0.0296988	0.0211144	0.0276376	0.00633525	0	0.0128693	0.00898436	0	0.0103129	0.00478659	0.0101692	0	0	0.00812803	0	0.0037282	0.00759656	0	0	0.00779296	0	0.00800493	0.00410342
Nvec_vc1.1_XM_001638942.3	0.0398051	0.184566	0.0972169	0.0259693	0.0257739	0.0446557	0.0433597	0.070021	0.146843	0.130915	0.395512	0.254639	0.0593445	0.634502	0.649609	0.674301	0.364143	0.364201	0.421691	0.335011	0.521095	0.477566	0.378008	0.33494	0.31153	0.289947	0.133645	0.232259	0.208818	0.37378	0.341468	0.366776	0.278515	0.19478	0.814719	0.449939	0.688115	0.763324	0.515151	0.487682	0.498471	0.402646	0.326652	0.374709	0.439617	0.323408	0.349585	0.266831	0.307757
Nvec_vc1.1_XM_032363955.2	0	0.00392694	0	0	0.00368198	0	0	0.0084874	0	0	0	0	0	0	0	0	0	0	0.00206712	0	0	0	0	0	0.0111261	0.00906084	0.0074247	0.00603269	0.00921254	0	0	0	0.00449218	0	0	0	0.00338973	0	0	0	0	0	0	0	0	0	0	0	0.00410342
Nvec_vc1.1_XM_032363953.2	0.0113729	0.0117808	0.00335231	0.00288548	0.00368198	0.00637938	0	0.0084874	0.00899038	0	0	0.00261168	0.00134874	0.00561506	0.0017945	0.00275225	0	0	0	0	0.00192286	0.00199819	0	0.00249955	0	0	0	0	0	0.0126705	0.0241985	0.00643467	0	0.00442682	0.0618774	0.00478659	0.0135589	0.0394823	0.00330225	0	0.00415393	0.0074564	0.00379828	0.02121	0	0.0116894	0.00426323	0.00800493	0
Nvec_vc1.1_XM_032363958.2	0	0.0196347	0.00670461	0.00288548	0.00368198	0.00956907	0.00481775	0	0.00599359	0.00451431	0.010013	0.00522336	0.00134874	0.0112301	0.0125615	0.011009	0.017258	0.0125586	0.0289396	0.00881609	0.0211514	0.0119891	0.0220199	0.0249955	0	0	0	0.00603269	0.00307085	0.0126705	0.0268872	0.0128693	0.0134765	0.00442682	0.0309387	0	0.0101692	0.0131608	0.013209	0.00812803	0.0166157	0.0111846	0.00759656	0.01414	0.0183174	0.0194824	0.0127897	0.0133416	0.00410342
Nvec_vc1.1_XM_001638938.3	0.0113729	0.00392694	0	0.00288548	0.00736396	0.00318969	0.00722662	0	0	0.00451431	0.00500648	0.00130584	0.00134874	0.00280753	0.003589	0	0.00690319	0.00753519	0.00413423	0.00881609	0.00384572	0.00399637	0.00733996	0.00249955	0	0	0.00371235	0	0.00307085	0.00633525	0.00806616	0	0	0.00442682	0	0.00478659	0.00338973	0	0.00330225	0.00812803	0	0.0037282	0	0	0.0122116	0.00389648	0	0	0
Nvec_vc1.1_XM_001638875.3	0.00568644	0.00392694	0	0	0	0.00318969	0.00240887	0	0	0.00451431	0	0	0.00134874	0	0	0	0	0	0	0	0	0.00199819	0	0	0	0	0	0.00301635	0	0	0	0	0	0	0	0	0	0	0.0198135	0	0	0	0	0	0	0	0	0	0.00410342
Nvec_vc1.1_XM_048726082.1	0	0	0	0	0	0	0	0	0	0	0	0	0	0	0	0	0	0	0	0	0	0	0	0	0	0	0	0	0	0	0	0	0	0	0	0	0	0	0	0	0	0	0	0	0	0	0	0	0
Nvec_vc1.1_XM_032363793.2	0.204712	0.0903197	0.0335231	0.158701	0.180417	0.111639	0.19271	0.042437	0.116875	0.0812575	0.010013	0.104467	0.082273	0.0561506	0.0161505	0.0412838	0	0	0	0	0	0	0	0.00249955	0	0	0	0	0.00307085	0	0	0	0.00898436	0	0.0103129	0.00478659	0	0.00658038	0.013209	0	0	0.0037282	0.00379828	0	0	0	0	0.00266831	0
Nvec_vc1.1_XM_032363792.2	0.00568644	0.0117808	0	0.00865644	0	0.00637938	0.00722662	0.0127311	0.0119872	0	0	0.00261168	0.00134874	0	0.0017945	0.00275225	0.0120806	0.0125586	0.0165369	0.00881609	0.00192286	0.00199819	0.0403698	0.0149973	0.0333782	0.0271825	0.0148494	0.0422288	0.0153542	0.025341	0.0241985	0.0386081	0.00449218	0	0.0618774	0.0143598	0.00677945	0.0329019	0.013209	0.0203201	0.0124618	0.018641	0	0.0565599	0.0549521	0.0272753	0.0383691	0.0293514	0.0164137
Nvec_vc1.1_XM_001638936.3	0	0	0	0.00288548	0	0	0	0	0.00299679	0	0	0.466185	0.439688	0.421129	0.0663965	0.19541	0	0.00251173	0	0	0	0	0	0	0	0	0.00371235	0	0	0	0	0	0	0	0	0	0	0	0	0.00406402	0	0	0.00379828	0.00706999	0	0	0	0	0
Nvec_vc1.1_XM_048727883.1	0	0.00392694	0	0.00288548	0	0.0159485	0.00240887	0	0	0.00451431	0.00500648	0.00261168	0	0.00842259	0	0	0.0034516	0	0.00206712	0	0	0.00599456	0.00733996	0.0049991	0.0111261	0.00906084	0	0.00301635	0	0	0	0.00643467	0	0.00885363	0.0206258	0.00478659	0.0101692	0.0131608	0.00330225	0	0.00415393	0	0.00379828	0.00706999	0.00610579	0.00779296	0	0.00266831	0
Nvec_vc1.1_XM_032365548.2	1.86515	1.6768	0.184377	4.40035	1.66794	2.05097	4.84906	0	0	0	0.010013	0.0130584	0.00269747	0.00280753	0.003589	0	0.0017258	0.00502346	0.00206712	0	0	0.00199819	0.00366998	0	0	0	0.0074247	0.00603269	0.00614169	0	0	0	0	0	0	0.00478659	0	0	0.00330225	0.00812803	0	0.0037282	0.00759656	0.00706999	0.00610579	0	0.00426323	0.00266831	0
Nvec_vc1.1_XM_032365546.2	0	0.00785389	0.00335231	0.00865644	0.00368198	0	0.00963549	0.0042437	0.00299679	0.00451431	0.00500648	0	0	0	0.0017945	0.00275225	0.0034516	0	0.00413423	0	0.00192286	0.00199819	0.0220199	0.00749865	0.0111261	0.0271825	0.0408359	0.0211144	0.0245668	0.0126705	0.00537744	0	0.00449218	0	0.0412516	0.0143598	0.00338973	0.0131608	0.0066045	0.00406402	0.0166157	0.0111846	0.00759656	0.0424199	0.0122116	0.0233789	0.00426323	0.0160099	0
Nvec_vc1.1_XM_001640253.3	0	0	0	0.00288548	0	0	0	0	0	0	0	0	0	0	0.0017945	0	0	0	0	0	0	0	0	0	0	0	0	0	0	0	0	0	0	0	0.0721903	0	0	0	0	0	0	0.0037282	0	0	0	0	0	0	0
Nvec_vc1.1_XM_032365549.2	0.00568644	0.0157078	0	0.00577096	0.0110459	0.00637938	0.00963549	0.0254622	0.00299679	0.00451431	0.00500648	0.00130584	0.00134874	0.00280753	0	0.00275225	0.0120806	0.0226056	0.00620134	0.0176322	0.00576858	0.0119891	0.0183499	0.0149973	0.0222521	0.0362434	0.06311	0.0180981	0.0276376	0.0443467	0.0241985	0.0643468	0.00898436	0.00885363	0.113442	0.0430793	0.0203384	0.0329019	0.026418	0.0203201	0.00830786	0.0037282	0.0151931	0.0353499	0.0366347	0.0350683	0.0213161	0.0240148	0.0328274
Nvec_vc1.1_XM_032365554.2	0	0	0.00335231	0.00577096	0.00736396	0.0159485	0.00481775	0.00212185	0	0	0	0	0	0.00280753	0	0	0	0	0	0	0	0	0	0	0.0111261	0	0.00371235	0	0.00614169	0.00633525	0.00268872	0.0128693	0.0179687	0	0.0825031	0.0526525	0.189825	0.0131608	0.0495337	0.00406402	0	0	0	0	0.00610579	0	0	0	0
Nvec_vc1.1_XM_048731498.1	0	0	0	0.00577096	0	0	0.00240887	0.0042437	0	0.00451431	0	0	0	0	0	0	0	0	0	0	0	0	0	0	0	0	0	0	0.00614169	0	0	0	0	0	0	0	0	0.00658038	0	0	0	0	0	0	0	0	0	0	0
Nvec_vc1.1_XM_048727250.1	0	0.00785389	0	0	0	0	0	0	0	0	0.00500648	0.00522336	0.00134874	0.0336904	0.021534	0.022018	0.0120806	0.0175821	0.0268725	0.00881609	0.02692	0.00799274	0.0256899	0.0124978	0	0	0.0074247	0	0	0	0.00268872	0.0128693	0.00449218	0	0	0	0	0.00658038	0	0.0162561	0.00830786	0	0.00379828	0	0	0.0116894	0	0.00266831	0
Nvec_vc1.1_XM_001640256.3	0	0	0	0	0	0	0.00481775	0.00212185	0	0.00451431	0	0	0	0	0	0	0	0	0	0	0	0	0	0	0	0.00906084	0	0	0	0	0	0	0	0	0	0	0	0	0	0	0	0	0	0	0	0	0	0	0
Nvec_vc1.1_XM_032365631.2	0.0398051	0.0353425	0.0201138	0.0461677	0.0368198	0.0318969	0.0554041	0.0212185	0.00599359	0.0225715	0.0350454	0.00391752	0	0.00280753	0.010767	0	0.0138064	0.0326525	0.00826846	0.0176322	0.00192286	0.0119891	0.00733996	0.0199964	0	0.0453042	0.0148494	0.00301635	0.00307085	0.00633525	0.0107549	0.00643467	0.00449218	0	0.0103129	0.0239329	0.0101692	0.0131608	0.013209	0.012192	0.00415393	0	0.0189914	0.00706999	0.0244232	0.0272753	0.00852646	0.0133416	0.00820685
Nvec_vc1.1_XM_048728453.1	0	0.00392694	0.00335231	0	0	0.0287072	0.00240887	0	0.00299679	0	0	0	0	0.00280753	0	0	0	0	0	0	0	0.00199819	0	0.00249955	0.0445043	0.00906084	0.0928088	0	0	0	0	0	0	0	0.0412516	0	0.00338973	0	0	0	0	0	0	0	0	0	0	0	0
Nvec_vc1.1_XM_001640257.3	0	0	0	0	0	0.00637938	0.00240887	0	0.00299679	0	0	0.00130584	0.00269747	0	0	0	0	0	0	0	0	0	0	0	0.0111261	0	0.00371235	0	0	0	0	0	0	0	0	0.0191464	0.00338973	0.0131608	0	0	0	0	0	0	0	0	0	0	0
Nvec_vc1.1_XM_032365563.2	0	0	0	0	0	0.00318969	0	0.0106092	0.014984	0.176058	0	0	0	0	0	0	0	0	0	0	0	0.00199819	0	0	0	0	0	0	0	0	0	0	0	0	0	0.00478659	0	0	0	0	0	0	0	0	0	0	0	0	0
Nvec_vc1.1_XM_032365561.2	0	0	0	0	0	0	0	0	0	0.00451431	0	0	0.00134874	0	0	0	0	0	0	0	0	0	0	0	0	0	0.00371235	0	0	0	0.00268872	0	0.00449218	0	0	0	0	0	0	0	0	0	0	0	0	0	0	0	0
Nvec_vc1.1_XM_032365556.2	0	0.00392694	0	0	0.00368198	0.0159485	0.00240887	0	0.00599359	0	0	0	0	0	0	0.00275225	0	0	0	0	0	0	0.00366998	0	0.0111261	0	0.00371235	0.00603269	0.00921254	0	0	0	0	0	0.0412516	0	0	0	0	0	0	0	0	0	0.00610579	0	0	0	0
Nvec_vc1.1_XM_032365542.2	0	0.00785389	0	0	0	0.0159485	0.00722662	0.0127311	0.014984	0.0180572	0.010013	0.00261168	0.00539495	0.00280753	0.010767	0.00825675	0.0103548	0.0175821	0.00620134	0.0264483	0.00576858	0.00999093	0.0110099	0.0049991	0	0.0181217	0.0259865	0.00603269	0.00921254	0.0443467	0.00806616	0.019304	0.00898436	0.00442682	0	0	0.00338973	0	0.00990674	0	0	0.0111846	0.0151931	0.01414	0.0244232	0	0.00426323	0.0106732	0
Nvec_vc1.1_XM_032365544.2	0	0	0	0	0	0	0.00240887	0.00212185	0	0	0	0	0	0	0	0	0	0.00251173	0.00413423	0	0	0	0	0	0	0	0.00371235	0	0	0.00633525	0	0	0	0	0.0103129	0	0.00338973	0.00658038	0	0	0	0.0037282	0	0	0	0	0	0.00266831	0
Nvec_vc1.1_XM_032365512.2	3.09911	1.74749	2.36338	3.30964	3.01922	2.03821	2.98218	0.946345	1.01591	1.04732	0.966251	1.64928	1.54296	1.0444	0.908017	1.0954	0.578142	0.72589	0.711088	0.828712	0.582626	0.64941	0.767026	0.672379	0.433917	0.389616	0.434345	0.564057	0.463698	0.475144	0.591519	0.611294	0.372851	0.163792	1.70163	0.674909	0.718622	1.15815	1.22183	0.605538	0.739399	0.685989	0.900193	0.452479	0.433511	0.588368	0.434849	0.60037	0.492411
Nvec_vc1.1_XM_048726528.1	0.386678	0.24347	0.0938646	0.548241	0.206191	0.334918	0.539587	0.0127311	0	0.00451431	0	0.00261168	0	0	0.0017945	0.00275225	0	0	0.00206712	0	0	0.00199819	0.00733996	0	0	0	0.0074247	0	0.00307085	0	0	0	0.00449218	0	0.0206258	0	0	0	0	0	0.00415393	0	0.0113948	0	0.00610579	0.00389648	0.00426323	0.00266831	0.0123103
Nvec_vc1.1_XM_048726526.1	0.0511779	0.0274886	0.0301708	0.060595	0.0368198	0.0701732	0.0722662	0.0530462	0.0899038	0.0902861	0.0300389	0.00130584	0	0.00561506	0.003589	0.00825675	0.0017258	0.00753519	0.00206712	0.00881609	0.00192286	0.00599456	0.00733996	0.0049991	0.0222521	0.0362434	0.0408359	0.0271471	0.0491336	0.0190057	0.0161323	0.019304	0	0.00885363	0.0412516	0.0239329	0.00338973	0.0329019	0.00990674	0.00812803	0.0290775	0.0260974	0.0113948	0.0494899	0.0366347	0.0506542	0.0213161	0.0320197	0.028724
Nvec_vc1.1_XM_048728364.1	0.00568644	0.00392694	0.00335231	0	0	0	0	0.0212185	0	0	0.010013	0.0300343	0.025626	0.0336904	0.021534	0.033027	0.0138064	0.0100469	0.00206712	0.0352643	0.00769143	0.00999093	0.00733996	0.0099982	0.0333782	0.0181217	0.0074247	0.0120654	0.0153542	0.050682	0.018821	0.0257387	0.0134765	0.00442682	0.0309387	0.00957318	0.0203384	0.0329019	0.013209	0.012192	0.00415393	0.0074564	0.0189914	0.01414	0.0122116	0	0.0127897	0.0133416	0.0123103
Nvec_vc1.1_XM_032365510.2	0	0.00392694	0	0	0.00368198	0	0	0	0	0.00902861	0	0	0	0	0	0	0	0	0	0	0	0	0	0	0	0	0.0259865	0.00301635	0.0245668	0	0	0	0	0	0	0	0	0	0	0	0	0	0	0.00706999	0	0.00389648	0	0	0
Nvec_vc1.1_XM_048728367.1	0	0.0117808	0.00670461	0.00577096	0.00368198	0.00318969	0	0.0084874	0.00899038	0.0135429	0.0200259	0.00130584	0.00134874	0.00280753	0.010767	0.011009	0.00690319	0.0125586	0.00620134	0	0.00961429	0.00599456	0.0110099	0.00749865	0.0111261	0.0181217	0.0148494	0.00301635	0.0122834	0.00633525	0.00537744	0	0	0	0.0309387	0.00957318	0.0135589	0	0.0066045	0.012192	0.0124618	0.0074564	0.0189914	0.0282799	0.0122116	0.0311718	0.0127897	0.00533662	0.0123103
Nvec_vc1.1_XM_032367802.2	0	0.0471233	0.00335231	0.0115419	0.00736396	0.0159485	0.0168621	0.027584	0	0.00902861	0.00500648	0.00130584	0.00269747	0.00561506	0.0053835	0.011009	0.0241612	0.0326525	0.0434094	0.114609	0.0153829	0.0559492	0.106429	0.0899838	0.0445043	0.0271825	0.0334112	0.0935067	0.0460627	0.190057	0.0752842	0.250952	0.049414	0.0309877	0.0309387	0.105305	0.162707	0.17109	0.0594405	0.0731523	0.00830786	0.0111846	0	0.20503	0.11601	0.163652	0.11937	0.162767	0.0697582
Nvec_vc1.1_XM_032365520.2	0.0568644	0.00785389	0	0.0490531	0.0294558	0.00318969	0.0313153	0.0148529	0	0	0	0	0	0	0	0	0	0	0	0	0	0	0	0	0	0	0	0	0	0	0	0	0	0	0	0	0	0	0	0	0	0	0	0	0	0	0	0	0
Nvec_vc1.1_XM_001640379.3	0	0.00392694	0	0	0	0	0	0.0042437	0	0	0	0	0	0.00280753	0	0	0	0.00251173	0	0	0	0	0.00733996	0.00749865	0	0	0.00371235	0.0120654	0.00307085	0	0.00268872	0.00643467	0	0	0	0.00957318	0.00338973	0	0	0.00406402	0	0	0	0.01414	0.0244232	0.0116894	0.00426323	0.0133416	0.00410342
Nvec_vc1.1_XM_001640264.3	0	0.00392694	0	0	0	0	0	0	0	0	0	0	0	0	0	0	0.0017258	0	0.00206712	0	0	0	0	0	0	0	0	0	0	0	0	0	0	0	0	0	0.00677945	0	0	0	0	0	0	0	0	0.00389648	0	0	0
Nvec_NVE23944	0	0	0	0	0	0	0	0.0042437	0	0	0	0	0	0	0	0	0	0	0	0	0	0	0	0	0	0	0	0	0	0.00633525	0	0	0	0	0.0618774	0	0	0	0	0	0	0	0	0	0	0	0	0.00266831	0.00410342
Nvec_vc1.1_XM_048731567.1	0	0	0	0	0	0	0	0	0	0	0	0	0	0	0	0	0	0	0	0	0	0	0	0	0	0	0	0	0	0	0	0	0	0	0.0103129	0	0	0	0	0	0.00415393	0	0.00379828	0	0	0	0	0	0
Nvec_vc1.1_XM_032365696.2	0	0.00392694	0.0100569	0.00577096	0.0184099	0.00637938	0.00240887	0	0	0	0	0	0	0	0	0	0	0	0	0	0	0	0.00366998	0.00249955	0	0	0	0	0.00307085	0	0.00268872	0	0.00449218	0	0.0103129	0	0	0	0	0	0	0	0.00379828	0	0	0	0	0	0
Nvec_vc1.1_XM_048721411.1	0	0	0.00335231	0	0	0	0	0	0	0.00451431	0.0200259	0.0221993	0.0175336	0.0252678	0.0125615	0.0275225	0	0.00251173	0.00620134	0	0.0115372	0.00199819	0.00366998	0.00249955	0	0	0.00371235	0	0	0.00633525	0.00537744	0.00643467	0	0.00885363	0	0	0.00677945	0	0.00330225	0	0.00415393	0.0149128	0.00379828	0	0	0	0.00426323	0	0
Nvec_vc1.1_XM_032365616.2	0	0.0235617	0	0	0	0	0.00240887	0.0042437	0	0.0180572	0.00500648	0.00391752	0.00269747	0.00561506	0.003589	0.0055045	0.00862899	0.0251173	0.0454765	0.0264483	0.0346115	0.02198	0.0110099	0.0424924	0.0111261	0.0181217	0.0111371	0.0120654	0.0337793	0.0190057	0.0241985	0.019304	0.0404296	0.00442682	0.0412516	0.0526525	0.0711843	0.0987056	0.0429292	0.00812803	0.0124618	0.0111846	0.00379828	0.02121	0.0427405	0.0155859	0.0170529	0.0106732	0.0123103
Nvec_vc1.1_XM_048721574.1	0.0113729	0.0117808	0	0.0173129	0.0184099	0.0255175	0.00963549	0.0106092	0.0209776	0.0135429	0.0200259	0.00391752	0.00404621	0.0112301	0.003589	0.00275225	0.0483224	0.0401877	0.0392752	0.0176322	0.0423029	0.0339692	0.0293598	0.0274951	0.0222521	0.0271825	0	0.00904904	0.0276376	0.0126705	0.0161323	0.00643467	0.0179687	0.0132804	0.0618774	0.0430793	0.0271178	0.0131608	0.0165112	0.0325121	0.0249236	0.0149128	0.00759656	0.0282799	0	0.0194824	0.0298426	0.0293514	0.0205171
Nvec_vc1.1_XM_048721701.1	0	0.00785389	0	0	0	0.00318969	0	0	0	0	0	0	0	0	0	0	0.00517739	0.00251173	0.00826846	0.0264483	0.00384572	0.00399637	0.0146799	0.00249955	0	0.00906084	0	0.00301635	0	0.00633525	0.00268872	0.00643467	0	0	0	0	0	0.00658038	0.00330225	0.0162561	0	0	0	0.00706999	0	0.0116894	0.0170529	0.00533662	0.0123103
Nvec_vc1.1_XM_048732283.1	0	0	0	0	0	0	0	0	0	0	0	0	0	0	0	0	0	0	0	0	0	0	0	0	0	0	0	0	0	0	0	0	0	0	0.0103129	0	0	0	0	0	0	0	0	0	0	0	0	0	0
Nvec_vc1.1_XM_001640173.3	0.00568644	0	0	0	0	0	0	0.00212185	0	0	0.00500648	0.00130584	0.00134874	0.00842259	0.007178	0.0165135	0.0120806	0.0100469	0.00620134	0.00881609	0.0173057	0.00599456	0.0110099	0.0099982	0	0	0	0.00301635	0.00614169	0.0190057	0.00268872	0.0128693	0	0.00442682	0.0309387	0.0143598	0.00338973	0	0	0.0162561	0.00415393	0	0.00759656	0	0	0	0.00426323	0	0.00820685
Nvec_vc1.1_XM_048732268.1	0.0341186	0.0353425	0.0536369	0.0201983	0.0257739	0.0255175	0.0264976	0.027584	0.0269711	0.0361144	0.10013	0.0509278	0.0418109	0.0617657	0.064602	0.0633018	0.0517739	0.0401877	0.0454765	0.0617126	0.04038	0.0379655	0.0366998	0.0449919	0.0222521	0.0271825	0.0408359	0.0211144	0.0337793	0.050682	0.0457083	0.0514774	0.0224609	0.0221341	0.123755	0.0478659	0.0440665	0.131608	0.0429292	0.0812803	0.0540011	0.0410102	0.0607725	0.01414	0.0244232	0.0428613	0.0426323	0.0266831	0.0164137
Nvec_vc1.1_XM_032365472.2	0.0170593	0.0235617	0.0100569	0.00865644	0.0110459	0.0223278	0.019271	0.0169748	0.0299679	0.0225715	0.0150195	0.0182818	0.00539495	0.0140376	0.039479	0.0165135	0.0673061	0.0502346	0.0599463	0.096977	0.0365343	0.0359673	0.0587197	0.0274951	0.0556303	0.0453042	0.129932	0.0422288	0.0583461	0.0380115	0.0699068	0.0321734	0.0134765	0.00885363	0.247509	0.0478659	0.0406767	0.157929	0.0561382	0.0447042	0.0249236	0.0335538	0.0341845	0.01414	0.0366347	0.0233789	0.0426323	0.0293514	0.028724
orphan_peak_197	0.00568644	0.00785389	0	0.00577096	0.0110459	0.0159485	0.00722662	0.0106092	0.0119872	0	0.0350454	0.00391752	0	0	0.017945	0.011009	0	0	0	0	0	0.00399637	0	0	0	0	0.00371235	0.00301635	0	0	0	0	0	0	0.0721903	0.00478659	0	0.0131608	0.0363247	0.0203201	0.00415393	0.0037282	0.0189914	0	0	0	0	0	0
orphan_peak_196	0	0	0	0	0	0	0	0.0042437	0.00899038	0.00451431	0.00500648	0	0	0	0	0	0	0	0	0	0	0	0	0	0	0.00906084	0.0148494	0.00904904	0	0	0	0	0	0	0	0.00478659	0	0	0	0	0	0.0037282	0	0.00706999	0	0	0	0	0
Nvec_vc1.1_XM_032365475.2	0.0170593	0.0235617	0.0134092	0.0173129	0.0257739	0.0159485	0.0433597	0.0572899	0.137852	0.0135429	0.0600778	0.0221993	0.00539495	0.0280753	0.021534	0.0275225	0.00690319	0.00502346	0.00413423	0.0176322	0.00192286	0.00599456	0.0220199	0.0174969	0.0111261	0.0815476	0.0482606	0.0331798	0.0767712	0.00633525	0.018821	0.0128693	0.00898436	0	0.0825031	0.00957318	0.0305075	0.052643	0.0198135	0.0284481	0.0623089	0.0447384	0.0303862	0	0.0122116	0.0116894	0.0426323	0.0400247	0.0164137
Nvec_vc1.1_XM_001640248.3	0	0.0117808	0	0.00288548	0.00368198	0.00318969	0	0.00636555	0.00299679	0	0	0.00261168	0	0	0.0017945	0	0.025887	0.0301408	0.0206712	0	0.0211514	0.00799274	0	0.0099982	0	0.00906084	0	0.00603269	0	0.0316762	0.0107549	0.0128693	0.0134765	0.00885363	0.0721903	0.0191464	0.037287	0.052643	0.0066045	0.00406402	0.00415393	0.0037282	0	0	0.00610579	0.00389648	0	0.0106732	0.0328274
Nvec_vc1.1_XM_001640172.3	0.0454915	0.0314155	0.0100569	0.0490531	0.0220919	0.0287072	0.019271	0.0190966	0.00599359	0.0180572	0	0.0195876	0.0350672	0.0224602	0.010767	0.0137613	0.00690319	0.0150704	0.00826846	0	0.0115372	0.00999093	0.0146799	0.0099982	0.0111261	0.0271825	0.0259865	0.0211144	0.00921254	0.0126705	0.0107549	0	0.0134765	0.00885363	0.0412516	0.0143598	0.0135589	0.0263215	0.0297202	0.0162561	0.00415393	0.018641	0.00759656	0	0.0244232	0.0116894	0.0255794	0.0186782	0
Nvec_vc1.1_XM_001640247.3	0.00568644	0	0	0.00288548	0.00368198	0	0	0.00212185	0	0	0	0.00130584	0.00134874	0	0.0017945	0	0	0	0	0	0	0.00399637	0	0	0	0	0	0	0	0	0	0	0	0	0	0	0	0	0.00330225	0	0	0	0	0	0	0	0	0	0
Nvec_vc1.1_XM_001640246.3	0.0739237	0.0471233	0.0703985	0.0519386	0.0625937	0.0542247	0.0529952	0.0912395	0.0749198	0.0496574	0.0550713	0.032646	0.0215798	0.0224602	0.03589	0.033027	0.0724835	0.0577698	0.0620135	0.0528965	0.0365343	0.0379655	0.0440398	0.0774861	0.0222521	0.0634259	0.0371235	0.0603269	0.0675586	0.0380115	0.0376421	0.0836508	0.0314453	0.0221341	0.092816	0.0143598	0.0305075	0.0658038	0.0561382	0.0406402	0.0249236	0.0260974	0.0569742	0.0424199	0.0427405	0.0467577	0.055422	0.0320197	0.0164137
Nvec_vc1.1_XM_032365352.2	0.0113729	0.0196347	0.0268185	0.0115419	0.0184099	0.0223278	0.00722662	0.0318277	0.0209776	0	0	0.024811	0.0148361	0.0140376	0.0125615	0.0165135	0.0293386	0.0100469	0.0103356	0.0881609	0.0192286	0.0159855	0.00733996	0.0099982	0.0222521	0	0.0111371	0.0180981	0.0214959	0.0190057	0.0215098	0	0.00449218	0	0.0309387	0.0143598	0.0305075	0.0329019	0.0198135	0.012192	0	0.0074564	0.0189914	0.02121	0.0122116	0.0116894	0.00852646	0.00800493	0.00820685
Nvec_vc1.1_XM_001640171.3	0.00568644	0.00785389	0	0.00288548	0.00736396	0	0.00240887	0.00636555	0.00899038	0	0.00500648	0.00261168	0.00134874	0.00280753	0.0125615	0.0137613	0.00862899	0.00753519	0.018604	0.0176322	0.0115372	0.00999093	0.0110099	0.0174969	0	0.0181217	0.00371235	0.00301635	0.00307085	0.025341	0.0107549	0.00643467	0.00898436	0	0.0103129	0.00957318	0	0	0.0066045	0.00812803	0.0124618	0.0149128	0.00759656	0.00706999	0.00610579	0.0233789	0.00426323	0.0106732	0.00410342
Nvec_vc1.1_XM_048731682.1	0	0	0	0.00288548	0	0.00318969	0.00481775	0	0.00299679	0.00451431	0	0	0.00134874	0	0	0	0.0017258	0	0	0.00881609	0.00576858	0.00399637	0	0	0	0	0	0	0.00307085	0	0.00268872	0	0	0	0.0103129	0	0	0	0	0	0	0	0	0	0	0	0	0	0
orphan_peak_202	0	0.00785389	0	0	0.00368198	0.00637938	0	0	0	0	0.00500648	0.00130584	0.00404621	0	0	0	0.0017258	0.00251173	0	0	0	0.00199819	0	0	0	0	0	0.00603269	0.00614169	0	0.00806616	0	0	0	0	0	0	0	0	0.00406402	0	0	0	0	0	0.00389648	0	0.00266831	0.0123103
orphan_peak_201	0	0	0	0	0	0	0	0	0	0.00451431	0	0	0	0.00280753	0	0	0	0	0	0	0	0	0	0	0.0222521	0	0	0.00301635	0	0.00633525	0	0.00643467	0	0	0	0	0.00338973	0	0	0	0	0	0	0	0	0	0	0	0
Nvec_vc1.1_XM_048731735.1	0	0.0196347	0	0	0	0	0	0.00212185	0.0119872	0.0135429	0.0150195	0.00391752	0.00269747	0	0.00897251	0.0055045	0.00517739	0.0100469	0.00413423	0.0528965	0.00769143	0.00999093	0.0146799	0.0199964	0	0.00906084	0.0074247	0.0120654	0.0214959	0.158381	0.0645293	0.0579121	0.0449218	0.048695	0.0103129	0.0143598	0.0677945	0.0197411	0.0165112	0.012192	0.0415393	0.0223692	0.0189914	0.0424199	0.0488463	0.0428613	0.0213161	0.0693761	0.0451376
Nvec_vc1.1_XM_001640169.3	0	0	0	0	0	0	0	0	0	0	0	0.00261168	0.00944116	0	0	0	0	0	0	0	0	0	0	0	0	0	0	0	0	0	0	0	0	0	0	0	0	0	0	0	0	0	0	0	0	0	0	0	0
Nvec_vc1.1_XM_032365451.2	0	0	0	0	0	0	0.00481775	0	0.00299679	0	0	0.00130584	0	0.00280753	0	0	0	0	0	0	0	0	0.00366998	0	0	0	0	0	0	0	0	0	0	0	0	0	0	0	0	0.00406402	0	0	0	0	0	0	0	0	0
Nvec_vc1.1_XM_001640168.3	0.0852966	0.066758	0.04358	0.0981063	0.0478657	0.0318969	0.093946	0.0254622	0.0329647	0.0406288	0.0600778	0.0404811	0.0445083	0.0589581	0.043068	0.0633018	0.0862899	0.0527463	0.0578792	0.0440804	0.0980658	0.0559492	0.0477097	0.049991	0	0.0453042	0.0148494	0.0331798	0.0214959	0.0570172	0.0457083	0.0836508	0.0404296	0.00885363	0.0515645	0.0335061	0.0406767	0.0592234	0.0297202	0.0365761	0.0373854	0.0484666	0.0417811	0.02121	0.0549521	0.0350683	0.0511587	0.0293514	0.0533445
Nvec_vc1.1_XM_048731779.1	0	0.00785389	0.00335231	0.00288548	0	0.00318969	0	0.0148529	0	0	0.00500648	0.0065292	0.00269747	0	0.003589	0.00275225	0.00690319	0.00502346	0.00206712	0.0352643	0.00384572	0	0	0	0.0111261	0.00906084	0.00371235	0.00301635	0.00614169	0.00633525	0.00537744	0.00643467	0.0269531	0	0.0412516	0.0143598	0.0169486	0.00658038	0	0.00406402	0.00415393	0	0.00379828	0	0.00610579	0.00779296	0.00852646	0.00266831	0
Nvec_vc1.1_XM_048724188.1	0	0	0	0	0	0	0	0	0	0	0.00500648	0	0	0	0	0	0	0	0	0	0	0	0	0	0.0111261	0	0	0.00301635	0	0	0	0	0	0	0	0	0	0	0	0	0.00415393	0	0	0	0	0	0	0	0
Nvec_vc1.1_XM_048724181.1	0	0	0	0	0	0	0	0	0	0	0	0	0	0	0	0	0	0.00251173	0	0	0	0	0.00366998	0	0	0	0	0.00301635	0	0	0	0	0	0	0	0	0.00338973	0.00658038	0	0	0	0	0	0	0	0.00389648	0	0	0
Nvec_vc1.1_XM_048724184.1	0	0	0	0	0	0	0	0.00212185	0	0	0	0.00261168	0.00134874	0	0	0	0	0	0	0	0	0	0	0	0	0	0	0	0.00307085	0.00633525	0	0	0	0	0	0.0191464	0	0	0.00330225	0	0	0	0	0	0	0.00779296	0.00426323	0	0.00820685
Nvec_vc1.1_XM_048731936.1	0	0	0	0	0	0	0	0	0	0	0	0	0	0	0	0	0	0	0	0	0	0	0	0	0	0	0	0	0	0	0	0	0	0	0	0	0	0	0	0	0	0	0.00379828	0	0	0	0	0.00266831	0.00410342
Nvec_vc1.1_XM_048732317.1	0	0	0	0	0	0	0.00240887	0	0	0	0	0	0	0	0	0	0.0017258	0	0	0	0	0	0	0	0	0	0	0	0	0	0	0	0.00449218	0	0	0.00478659	0	0	0.0066045	0	0	0	0	0	0	0	0	0.00266831	0
Nvec_vc1.1_XM_032365331.2	0	0	0	0	0.00368198	0	0.00722662	0	0	0.00451431	0	0	0	0	0	0	0	0	0	0	0	0	0.00366998	0	0.0111261	0	0	0	0.0153542	0	0	0	0	0	0.0206258	0.00478659	0.00677945	0	0.00330225	0	0	0	0	0.00706999	0	0	0	0	0
Nvec_vc1.1_XM_032365329.2	0	0.00392694	0	0	0	0.00637938	0	0	0	0	0	0	0	0	0	0	0	0	0	0	0	0	0	0	0	0	0	0	0	0	0	0	0	0	0	0	0	0	0	0	0	0	0	0	0	0	0	0	0
Nvec_vc1.1_XM_032365330.2	0	0	0	0	0	0	0	0.0042437	0	0	0	0	0	0	0	0	0	0	0	0	0	0	0	0	0	0	0	0	0	0	0.00268872	0.00643467	0	0	0	0	0.00338973	0	0	0	0	0	0	0	0	0	0	0	0
Nvec_vc1.1_XM_032365326.2	0.136475	0.0824658	0.04358	0.187556	0.158325	0.0861217	0.175848	0.0339496	0.0209776	0.0270858	0.0200259	0.0274227	0.0431596	0.0252678	0.007178	0.0055045	0.0155322	0.027629	0.0144698	0.0264483	0.00961429	0.00999093	0.00733996	0.0174969	0.0222521	0.0181217	0.0296988	0.0211144	0.0337793	0.025341	0.0376421	0.0128693	0.0224609	0	0.0412516	0.0143598	0.0135589	0.052643	0.0231157	0.00812803	0.00415393	0.0074564	0.0189914	0.01414	0	0.00779296	0.00426323	0.00533662	0.0123103
Nvec_vc1.1_XM_032365328.2	0	0.00785389	0	0	0	0.00318969	0.019271	0	0	0.00902861	0	0	0	0	0	0	0	0	0	0	0	0	0	0	0	0	0	0	0	0	0	0	0	0	0	0	0	0	0	0	0	0	0	0	0	0	0	0.00266831	0
Nvec_vc1.1_XM_048724241.1	0.0170593	0.0274886	0.00335231	0.0173129	0.0220919	0.0127588	0.00722662	0.0297059	0.014984	0.0225715	0.00500648	0.0065292	0.00539495	0.00842259	0.0197395	0.0055045	0.0362418	0.027629	0.0454765	0.00881609	0.0307657	0.031971	0.0110099	0.022496	0	0.0453042	0.0148494	0.0150817	0.00921254	0.00633525	0.018821	0	0.0134765	0	0.0309387	0.00478659	0.0169486	0.0131608	0.0363247	0.0203201	0.0124618	0.0037282	0.026588	0.01414	0.0183174	0.0194824	0.00426323	0.00800493	0
Nvec_vc1.1_XM_001640238.3	0	0.0235617	0	0	0	0	0	0.00212185	0	0	0	0.00130584	0	0.00280753	0.0017945	0.00275225	0.00517739	0.00753519	0.00206712	0.0176322	0.00192286	0.00399637	0.0293598	0.0099982	0	0	0	0.00301635	0	0.00633525	0.00537744	0.0128693	0	0	0.0103129	0.0191464	0.0135589	0	0.00330225	0.0284481	0.00830786	0	0	0.0424199	0.0305289	0.0194824	0.0255794	0.0266831	0.0205171
Nvec_vc1.1_XM_048724249.1	0.0227458	0.0314155	0.0100569	0.00577096	0.00368198	0.00956907	0.0120444	0.0084874	0.0269711	0.00451431	0.0450584	0.0130584	0.00809243	0.0224602	0.021534	0.0247703	0.0103548	0.0226056	0.0103356	0.0440804	0.0192286	0.02198	0.0256899	0.0149973	0	0	0.00371235	0.0120654	0.00307085	0.0126705	0.0161323	0.00643467	0.00449218	0.00442682	0.0103129	0.0143598	0.0203384	0.0131608	0.0066045	0.0325121	0.00830786	0.018641	0.00759656	0.02121	0.00610579	0.0350683	0.0341058	0.0400247	0.0369308
Nvec_vc1.1_XM_048732376.1	0	0	0	0	0	0	0	0	0	0	0	0	0	0	0	0.0055045	0	0	0	0	0	0	0	0	0	0	0	0	0	0	0	0	0	0	0	0	0	0	0	0	0	0	0	0	0.00610579	0.00389648	0	0.0106732	0.00410342
Nvec_vc1.1_XM_048724248.1	0.0227458	0.0157078	0.0603415	0.0259693	0.0294558	0.0255175	0.0240887	0.0190966	0.0269711	0.0451431	0.0400519	0.0391752	0.0215798	0.0589581	0.0556295	0.0688063	0.0362418	0.0376759	0.0475436	0.0264483	0.0480715	0.0399637	0.0513797	0.0299946	0	0.0271825	0.0148494	0.0241308	0.0245668	0.025341	0.0403308	0.0579121	0.0269531	0.0132804	0.0515645	0	0.0203384	0.0131608	0.026418	0.0406402	0.0332314	0.0223692	0.0379828	0.0353499	0.0122116	0.00389648	0.0341058	0.0400247	0.0246205
Nvec_vc1.1_XM_001640236.3	0	0	0	0	0	0.0127588	0.00240887	0.00636555	0.00299679	0	0	0	0.00134874	0.00280753	0	0	0	0.00502346	0	0.00881609	0	0	0	0	0.0333782	0	0.0371235	0	0	0	0	0	0.00898436	0.00442682	0.0103129	0	0.0644048	0.052643	0	0	0	0	0	0	0	0	0	0	0.00820685
Nvec_vc1.1_XM_032365374.2	0.00568644	0.0235617	0.0134092	0.0346257	0.00736396	0.00956907	0.0120444	0.0190966	0.0119872	0.00902861	0.0200259	0.0300343	0.0107899	0.0196527	0.032301	0.0247703	0.0569513	0.0678167	0.0206712	0.0793448	0.0423029	0.0559492	0.0513797	0.0524906	0.0333782	0.0362434	0.0482606	0.0422288	0.079842	0.050682	0.0403308	0.128694	0.0314453	0	0.0825031	0.105305	0.0305075	0.0723841	0.0693472	0.0568962	0.0249236	0.0521948	0.0189914	0.0706999	0.0366347	0.0506542	0.0426323	0.0587028	0.0656548
Nvec_vc1.1_XM_048727838.1	0.00568644	0.0353425	0.00670461	0	0.00736396	0.0127588	0.00481775	0.0190966	0.0209776	0.00451431	0.0150195	0.00914089	0.00674369	0.0168452	0.028712	0.022018	0.00862899	0.0401877	0.035141	0.0440804	0.02692	0.0199819	0.0403698	0.0374933	0	0.0181217	0.0185618	0.0361961	0.00614169	0.0380115	0.018821	0.0257387	0.0224609	0	0.0309387	0.0143598	0.0271178	0.0592234	0.039627	0.0203201	0.0290775	0.0223692	0.0189914	0.01414	0.0183174	0.0272753	0.0468955	0.0106732	0.00820685
Nvec_vc1.1_XM_048728397.1	0.00568644	0.0235617	0.00670461	0.00577096	0.0110459	0.00637938	0.00240887	0.0106092	0.00899038	0.00451431	0.0150195	0.00391752	0.00269747	0.00561506	0.021534	0.0055045	0.0224354	0.0200938	0.0206712	0.0176322	0.0115372	0.0179837	0.0550497	0.0349937	0.0111261	0.0362434	0.0371235	0.0814413	0.0429919	0.050682	0.0376421	0.0386081	0.00898436	0	0.0515645	0.0574391	0.00677945	0.0460626	0.0198135	0.0528322	0.0415393	0.0260974	0.0189914	0.0282799	0.0366347	0.081826	0.0511587	0.0533662	0.0164137
Nvec_vc1.1_XM_048728401.1	0	0	0	0	0	0.00956907	0	0	0	0	0	0	0	0	0	0	0	0	0	0	0	0.00199819	0	0	0	0	0	0	0.00307085	0	0	0	0	0	0	0	0	0	0	0	0	0	0	0	0	0	0	0	0
Nvec_vc1.1_XM_032365481.2	0	0.0157078	0	0	0	0.00318969	0	0.0042437	0.00299679	0.00451431	0	0.00130584	0.00134874	0	0.014356	0.00825675	0.0207096	0.0301408	0.0289396	0	0.01346	0.0179837	0.0220199	0.0049991	0	0	0.00371235	0.0150817	0.00307085	0	0.00806616	0.0128693	0	0	0.0206258	0	0	0.00658038	0.0066045	0.00812803	0.00415393	0.0074564	0.00759656	0.01414	0.0122116	0.0116894	0.0127897	0.0106732	0.00410342
orphan_peak_213	0.0113729	0.0235617	0.0134092	0	0.0110459	0.00318969	0.00240887	0.0318277	0.0179808	0.00451431	0.010013	0	0.00134874	0.00561506	0.0197395	0.0165135	0.0276128	0.0150704	0.0144698	0.00881609	0.00192286	0.0139873	0.0440398	0.0199964	0.0333782	0.0271825	0.0296988	0.0241308	0.0245668	0	0.018821	0	0.00898436	0.00885363	0.0103129	0.00957318	0.0135589	0.0131608	0.0726495	0.0162561	0.0415393	0.0223692	0.0189914	0.01414	0.0427405	0.0194824	0	0.0213465	0.0123103
Nvec_NVE25315	0.00568644	0.0274886	0.0100569	0	0	0.0191381	0.00240887	0.0148529	0.00299679	0.0180572	0.0150195	0.00783505	0.00674369	0.0140376	0.025123	0.0357793	0.198467	0.123075	0.179839	0.0793448	0.136523	0.17584	0.0220199	0.114979	0.0890086	0.0634259	0.0556853	0.0301635	0.0368502	0.0316762	0.0941052	0.0707814	0.0314453	0.0132804	0.0412516	0.0478659	0.037287	0.0658038	0.0825562	0.0365761	0.0207696	0.0298256	0.0151931	0.0706999	0.0732695	0.0662401	0.0468955	0.0640394	0.0451376
Nvec_vc1.1_XM_001640232.3	0.00568644	0	0	0.00288548	0.00368198	0.0701732	0.00240887	0.00212185	0	0	0	0	0.00539495	0.00842259	0.003589	0.011009	0.00517739	0.00502346	0.00206712	0.00881609	0.00576858	0.00199819	0	0	0.689816	0	0.0853841	0.00301635	0	0	0.00537744	0.00643467	0.00449218	0	0.0103129	0.00957318	0.0881329	0	0	0.00406402	0	0	0	0.00706999	0	0	0	0	0.00410342
Nvec_vc1.1_XM_032365315.2	0	0	0	0	0	0	0.00240887	0	0	0	0	0.0195876	0.0148361	0.00280753	0.0053835	0.00275225	0	0	0	0	0.00384572	0.00199819	0.00366998	0.00249955	0	0.00906084	0	0.00301635	0	0	0	0	0	0	0.0206258	0.00478659	0	0.00658038	0	0	0.00415393	0	0	0	0.0122116	0	0.00426323	0	0
Nvec_vc1.1_XM_032365420.2	0.00568644	0	0	0.00288548	0	0.00318969	0	0.00212185	0.00299679	0	0	0	0	0	0	0	0	0	0	0.00881609	0	0.00399637	0	0	0	0	0	0	0	0	0	0	0	0	0.0103129	0.00478659	0	0	0.00330225	0	0	0	0	0	0.00610579	0	0	0	0
Nvec_vc1.1_XM_032365313.2	0.0113729	0	0	0	0.00368198	0.0446557	0.00240887	0.0042437	0	0	0	0	0.00269747	0.00561506	0.0017945	0	0.00517739	0.0100469	0.0206712	0.00881609	0	0.00399637	0.0146799	0.0174969	0.0222521	0.0453042	0.0705347	0.0271471	0.0153542	0.00633525	0.00806616	0.0386081	0.00449218	0	0.0103129	0.00957318	0.00677945	0.0394823	0.00990674	0.00812803	0.0124618	0.0037282	0.00379828	0.0353499	0.0610579	0.0155859	0	0.0106732	0
Nvec_vc1.1_XM_048724497.1	0	0	0	0	0	0	0	0	0	0	0	0	0.00269747	0	0	0	0.0017258	0.00251173	0	0.00881609	0.00384572	0	0	0	0.0111261	0.0181217	0.0259865	0	0	0	0	0	0	0.00442682	0	0	0	0	0.00330225	0	0	0	0	0	0	0	0	0	0.00410342
Nvec_vc1.1_XM_001640150.3	0	0.00392694	0	0	0	0.00318969	0.00481775	0.0042437	0	0	0.010013	0.0065292	0.00404621	0.00561506	0.0053835	0.00825675	0.00517739	0	0.0124027	0.00881609	0.00769143	0.00999093	0.00733996	0.0049991	0	0.00906084	0.00371235	0.00603269	0	0.0126705	0.00806616	0.019304	0.00898436	0	0.0309387	0	0.0237281	0.0131608	0.00990674	0.00406402	0.0290775	0.0149128	0.00379828	0.01414	0.0183174	0.00779296	0.00852646	0.00533662	0.00410342
Nvec_vc1.1_XM_032365310.2	0.00568644	0.0117808	0.00670461	0	0	0.00956907	0.00240887	0.0042437	0.0119872	0.0180572	0.010013	0.00391752	0.00269747	0.00280753	0.0017945	0.0192658	0.0207096	0.0200938	0.0144698	0.00881609	0.0115372	0.02198	0.0146799	0.00249955	0.0111261	0	0.0111371	0.0120654	0.00921254	0.0380115	0.0161323	0.0450427	0.0224609	0	0.0515645	0.0478659	0.0779637	0.0394823	0.0495337	0.0487682	0.0124618	0.0074564	0.0113948	0.0282799	0.0366347	0.0116894	0.0298426	0.0240148	0.028724
Nvec_vc1.1_XM_032365341.2	0	0.00392694	0.0167615	0.00577096	0.00368198	0	0.00481775	0.0190966	0.00299679	0	0.010013	0.00914089	0.00539495	0.00280753	0.003589	0.0165135	0.00862899	0.0150704	0.00620134	0	0.00769143	0.00399637	0	0.00249955	0	0	0.00371235	0	0.00921254	0.025341	0.00268872	0.00643467	0.00898436	0	0.0103129	0.00957318	0.0203384	0	0.0066045	0.00406402	0	0.0037282	0.0151931	0.01414	0.00610579	0.00389648	0.00426323	0.00266831	0.00410342
Nvec_vc1.1_XM_048729427.1	0	0.00785389	0.00670461	0.00577096	0.0110459	0	0.00722662	0.00636555	0.0119872	0.00902861	0.0150195	0.0065292	0.00134874	0	0.003589	0.00275225	0	0	0.00206712	0.0264483	0.00192286	0.00199819	0	0.00249955	0.0111261	0	0	0.00301635	0.00614169	0.0316762	0.00537744	0.00643467	0.0134765	0	0.0309387	0.0143598	0.0101692	0.00658038	0.00330225	0.00812803	0.00830786	0.0037282	0.00759656	0.02121	0.0122116	0.0194824	0.00426323	0.0160099	0
Nvec_vc1.1_XM_048729517.1	0	0	0.00335231	0	0	0	0	0	0.00599359	0	0	0	0	0	0.0017945	0	0	0	0	0	0	0	0	0	0	0.00906084	0	0	0	0	0	0	0.00449218	0	0	0.00478659	0	0	0	0	0	0	0.00379828	0	0	0	0	0	0
Nvec_vc1.1_XM_032365343.2	0	0	0	0.00288548	0	0.00318969	0	0	0	0	0	0.00130584	0	0.00561506	0	0.00275225	0.0017258	0	0	0	0	0.00199819	0	0	0	0.00906084	0.0185618	0.00904904	0.00307085	0	0.00268872	0	0	0	0	0	0	0.0131608	0.0066045	0	0	0.0074564	0	0.02121	0	0.00779296	0.00852646	0.00533662	0.00820685
Nvec_vc1.1_XM_032365344.2	0.00568644	0.0274886	0.0167615	0.0230838	0.0220919	0.00318969	0.00722662	0.0106092	0.00599359	0.00902861	0	0	0.00134874	0	0.003589	0	0.00862899	0.0125586	0.00826846	0	0.0173057	0.00999093	0.0146799	0.0124978	0	0.00906084	0.0148494	0.00603269	0.00614169	0.00633525	0.0107549	0.0386081	0.0134765	0	0.092816	0.00957318	0.0338973	0.0263215	0.0297202	0.0162561	0.0249236	0.0149128	0.0151931	0.00706999	0.00610579	0.0194824	0.0341058	0.0213465	0.0205171
Nvec_vc1.1_XM_001640148.3	0	0.00785389	0	0	0	0	0	0	0.00299679	0	0	0.00130584	0.00134874	0	0	0	0.0621287	0.0150704	0.0227383	0	0.0326886	0.0119891	0	0.0149973	0.0333782	0	0	0	0.0184251	0	0.0134436	0	0	0.00442682	0.0412516	0.0143598	0.0101692	0.00658038	0.00330225	0	0.00415393	0	0	0	0	0	0	0.00533662	0.00410342
Nvec_vc1.1_XM_032365438.2	0	0.0235617	0	0	0.00736396	0	0.00240887	0.0042437	0.00299679	0.00902861	0.010013	0.0065292	0.00404621	0.00842259	0.025123	0.022018	0.0241612	0.0175821	0.0206712	0.0176322	0.01346	0.119891	0.0990895	0.0474915	0.0333782	0.0996693	0.0965212	0.105572	0.0429919	0.0126705	0.0268872	0.0643468	0.0134765	0	0.0721903	0.0670123	0.0338973	0.0329019	0.0429292	0.0772163	0.11631	0.055923	0.00379828	0.0777698	0.122116	0.155859	0.153476	0.18945	0.0738616
Nvec_vc1.1_XM_048724014.1	0.682373	0.345571	0.720746	0.354914	0.603845	0.586903	0.638351	0.216429	0.443525	0.704232	0.265344	1.71457	1.74392	1.02756	0.308654	0.853198	0.18466	0.143169	0.171571	0.123425	0.124986	0.157857	0.146799	0.152473	0.100135	0.126852	0.133645	0.108588	0.138188	0.13304	0.0914165	0.218779	0.148242	0.0664022	0.525958	0.306342	0.105082	0.368501	0.350038	0.117856	0.145387	0.193866	0.212704	0.16968	0.0610579	0.120791	0.123634	0.170772	0.102586
Nvec_vc1.1_XM_032365368.2	0	0	0	0	0	0	0	0	0	0	0	0	0	0	0	0	0	0	0	0	0	0	0	0	0	0	0	0	0	0	0	0	0	0	0	0	0.00338973	0	0	0	0	0	0	0	0	0	0	0	0
Nvec_v1g198344	0.0170593	0.00392694	0.0234662	0.00288548	0.00368198	0.0127588	0.0120444	0.00212185	0.00899038	0.00902861	0.00500648	0.0235051	0.0202311	0.00280753	0.0017945	0.0055045	0.0017258	0.00502346	0.00206712	0	0.00384572	0.00199819	0.00366998	0.00249955	0	0	0	0	0.00307085	0	0.00268872	0.0128693	0	0	0	0	0	0	0	0	0.00830786	0	0.00379828	0	0	0.00779296	0	0	0
Nvec_vc1.1_XM_001640145.3	0	0	0	0	0	0	0	0	0	0	0	0.00261168	0	0	0	0.0055045	0	0	0	0	0	0	0	0	0	0	0	0	0	0	0	0	0	0.00442682	0.0206258	0	0	0	0	0	0	0	0	0	0	0	0	0	0
Nvec_vc1.1_XM_032365340.2	0.0852966	0.0746119	0.0938646	0.0692515	0.0920495	0.0510351	0.10599	0.0488025	0.0299679	0.0361144	0.0250324	0.0169759	0.00944116	0.0252678	0.021534	0.0275225	0.0396934	0.0376759	0.0372081	0.0793448	0.0557629	0.0439601	0.0623897	0.0799856	0.0333782	0.0362434	0.0556853	0.0814413	0.0429919	0.0950287	0.0376421	0.0579121	0.0314453	0.0221341	0.144381	0.0670123	0.0305075	0.0987056	0.0957652	0.0406402	0.0332314	0.018641	0.0113948	0.0848398	0.0366347	0.081826	0.0767381	0.0613711	0.0738616
Nvec_vc1.1_XM_001640140.3	0	0	0	0	0	0.00318969	0	0	0	0	0	0	0	0	0	0	0	0	0	0	0	0	0	0	0	0	0	0	0	0	0	0	0	0	0	0	0	0	0	0	0	0	0	0	0	0	0	0	0
Nvec_v1g198332	0	0.00785389	0	0	0	0.00637938	0.00240887	0	0	0	0	0.00130584	0.00134874	0	0.0053835	0.00275225	0.0017258	0	0	0	0.00192286	0.00199819	0	0.00249955	0.0111261	0	0	0.00603269	0.00307085	0	0	0	0.00449218	0	0.0103129	0.00478659	0	0.00658038	0.0066045	0	0	0.0037282	0	0	0.00610579	0.00389648	0	0	0
Nvec_vc1.1_XM_032365296.2	0	0	0.00335231	0.00288548	0	0	0	0	0.00299679	0	0	0.0221993	0.0364159	0.00561506	0	0.00825675	0	0	0	0.00881609	0	0	0	0	0	0.00906084	0	0.00301635	0.00307085	0	0.00268872	0	0	0	0	0	0	0	0.00330225	0.00406402	0	0.0037282	0	0.00706999	0	0	0.00426323	0	0
Nvec_vc1.1_XM_032365297.2	0	0.00785389	0.00335231	0.00577096	0.00368198	0.00318969	0.00481775	0.0190966	0.00599359	0	0.0300389	0.300343	0.155105	0.134761	0.113054	0.222932	0.0120806	0.0125586	0.0144698	0.0352643	0.02692	0.0199819	0.00733996	0.00749865	0	0.0362434	0.0111371	0	0.00307085	0.00633525	0	0.0128693	0	0.0132804	0.0206258	0.0239329	0.00677945	0.0197411	0.0066045	0.0365761	0.0373854	0.074564	0.0455794	0	0.00610579	0.00389648	0.00852646	0.00266831	0
Nvec_vc1.1_XM_001640218.3	0	0	0	0	0	0	0	0	0	0	0.00500648	0.299038	0.453176	0.123531	0.0376845	0.132108	0	0	0.00206712	0	0	0	0	0	0	0	0	0	0	0	0	0	0	0	0.0103129	0	0	0	0.00330225	0	0	0.0074564	0.00759656	0	0	0	0	0	0
Nvec_vc1.1_XM_032365294.2	0	0.0117808	0	0.00288548	0.00736396	0.00318969	0.00481775	0.00212185	0.00599359	0.00451431	0	0.00391752	0.00944116	0.00280753	0.010767	0.00275225	0.00517739	0.00251173	0.00620134	0	0.00192286	0.00599456	0.0183499	0.00249955	0.0111261	0.0181217	0.00371235	0.0241308	0	0.00633525	0.00268872	0.00643467	0	0.00442682	0	0.0191464	0.0169486	0.00658038	0.013209	0.00812803	0.0249236	0.0447384	0.00379828	0.02121	0	0.00779296	0.0298426	0.0240148	0.0451376
Nvec_vc1.1_XM_001640217.3	0	0	0.00670461	0	0.00368198	0	0.00481775	0.0042437	0.00599359	0.0316001	0.0350454	0.146254	0.0539495	0.101071	0.0412735	0.0935765	0	0	0	0	0	0	0	0	0	0	0	0	0	0	0	0	0.00449218	0	0	0.00478659	0	0	0	0.00406402	0.00415393	0.0074564	0.0417811	0	0	0	0	0	0
Nvec_vc1.1_XM_001640216.3	0	0	0	0	0	0	0	0	0	0	0	0.00391752	0	0.00561506	0.0017945	0.0055045	0	0	0	0	0	0	0	0	0	0	0	0	0	0	0	0	0	0	0	0	0	0	0	0	0	0.0037282	0.00379828	0	0	0	0	0	0
Nvec_vc1.1_XM_001640215.3	0	0	0	0	0	0	0	0	0	0	0	0.00130584	0	0	0.003589	0	0.0017258	0.00502346	0.00413423	0	0	0.00399637	0	0.0099982	0	0.0181217	0	0.00301635	0	0	0.00268872	0	0	0	0.0103129	0.00478659	0.00338973	0	0	0	0	0	0	0	0.0122116	0.00779296	0.00426323	0.00800493	0.00410342
Nvec_vc1.1_XM_048730108.1	0	0.00392694	0.00335231	0.00865644	0.0184099	0.0159485	0.0144532	0.0297059	0.00899038	0.058686	0	0	0	0	0	0	0	0	0	0	0	0	0	0	0	0	0.00371235	0	0	0	0	0	0	0	0	0	0	0	0	0	0	0	0	0	0	0	0	0	0
Nvec_vc1.1_XM_001640135.3	0.00568644	0	0.00670461	0	0.00736396	0.00637938	0	0	0.0209776	0.00902861	0.00500648	0.00391752	0.00269747	0.00280753	0	0	0	0	0	0	0	0	0	0	0	0	0	0	0	0	0	0	0	0	0	0	0	0	0	0	0	0	0	0	0	0	0	0	0
Nvec_vc1.1_XM_032365441.2	0.0284322	0.0157078	0.0201138	0.00865644	0.0147279	0.00956907	0.0337242	0.0042437	0.014984	0.0180572	0	0.082268	0.031021	0.101071	0.0305065	0.099081	0	0	0	0	0	0	0	0	0	0	0	0	0.00307085	0	0	0	0	0	0	0	0	0	0	0	0	0	0.00759656	0	0	0	0	0	0
Nvec_vc1.1_XM_001640213.3	0.00568644	0	0.00670461	0	0.00368198	0.00318969	0	0	0.00599359	0	0	0.185429	0.0633907	0.22741	0.057424	0.198162	0	0	0	0	0	0.00199819	0.00366998	0	0	0	0	0	0	0.0190057	0	0	0	0	0	0.00478659	0	0	0	0.00812803	0	0	0.0151931	0	0	0	0	0	0
Nvec_vc1.1_XM_048731923.1	0	0	0	0	0	0.00637938	0	0	0.00599359	0.00902861	0.00500648	0.318625	0.276491	0.367786	0.0305065	0.178896	0.0017258	0	0	0	0	0	0	0	0.0111261	0	0.00371235	0	0	0	0.00268872	0	0	0	0	0	0	0	0	0	0	0	0	0	0	0	0	0	0
Nvec_vc1.1_XM_048731926.1	0.00568644	0.00392694	0.00670461	0.00288548	0	0	0	0	0.0179808	0.00451431	0.010013	0.809621	0.196916	0.766456	0.27097	0.974297	0	0.00251173	0	0	0.00192286	0	0	0	0	0	0	0.00301635	0	0	0	0	0	0	0	0	0	0	0.00330225	0	0	0.0149128	0.0113948	0	0.00610579	0	0	0	0
Nvec_vc1.1_XM_001640133.3	0	0	0	0	0	0.0318969	0	0	0	0	0	0	0.00269747	0.00561506	0.0017945	0	0.0017258	0	0.00413423	0	0	0	0	0	0	0	0	0	0	0	0	0	0	0	0.0103129	0.0143598	0	0.0131608	0.0066045	0	0	0	0	0	0.00610579	0	0	0	0
Nvec_vc1.1_XM_032365439.2	0.00568644	0.0157078	0	0	0	0	0	0.00212185	0.00299679	0	0	0.00261168	0.00134874	0.00280753	0.003589	0	0.0138064	0.0401877	0.0310067	0	0.0211514	0.00399637	0.0110099	0.0524906	0	0	0	0.0150817	0.00307085	0.0190057	0.018821	0.019304	0.0224609	0.00442682	0.0412516	0.0430793	0.0169486	0.0197411	0.0165112	0.00406402	0	0	0.00379828	0.02121	0.0183174	0.00389648	0	0.0106732	0.00410342
Nvec_vc1.1_XM_032365442.2	0.801788	0.628311	0.472675	0.767537	0.578071	0.433798	0.76843	0.634433	0.539423	0.695203	0.375486	0.267697	0.101155	0.317251	0.454009	0.382563	0.446982	0.617886	0.413423	0.387908	0.446103	0.433606	0.517467	0.594893	0.0778825	0.144973	0.152206	0.413239	0.193463	0.37378	0.381798	0.437558	0.283007	0.141658	0.422829	0.3925	0.220332	0.329019	0.217948	0.707139	0.643859	0.507035	0.505171	0.615089	0.378559	0.709159	0.652274	0.715107	0.631927
Nvec_vc1.1_XM_032365445.2	0	0.0157078	0	0.00577096	0.00368198	0	0.00481775	0.00212185	0.00299679	0	0.00500648	0	0	0	0.0305065	0.00275225	0.0189838	0.0226056	0.018604	0.0176322	0.0115372	0.0299728	0.0477097	0.0299946	0.0222521	0.00906084	0.0296988	0.0482615	0.0460627	0.0380115	0.0268872	0.0514774	0.00449218	0.00442682	0	0.0143598	0.00338973	0.00658038	0.013209	0.0365761	0.0332314	0.0260974	0.00759656	0.0494899	0.0427405	0.0545507	0.0213161	0.042693	0.0328274
Nvec_vc1.1_XM_032365447.2	0	0	0	0	0	0	0	0	0	0	0	0	0	0	0	0	0	0	0	0	0	0	0	0	0	0	0	0	0	0	0	0	0	0	0.0103129	0	0	0	0	0	0	0	0	0	0	0	0.00852646	0	0
Nvec_vc1.1_XM_001640209.3	0.00568644	0	0.0100569	0.0115419	0.0110459	0.00318969	0.00963549	0.00636555	0.00599359	0.0180572	0.010013	0.00130584	0	0.00561506	0.007178	0.00275225	0.0034516	0	0.00206712	0.00881609	0.00384572	0.00399637	0.00366998	0.0049991	0	0	0	0.00904904	0.0122834	0	0.00268872	0.00643467	0	0	0.0309387	0	0.00338973	0.0131608	0.00330225	0.00406402	0	0	0.00379828	0.00706999	0.00610579	0	0	0.00533662	0
Nvec_vc1.1_XM_032365367.2	0	0	0.00335231	0	0	0.0159485	0	0	0.00299679	0	0.00500648	0	0.00809243	0	0	0.0055045	0	0.00251173	0	0	0.00192286	0	0	0	0.111261	0.0453042	0.0185618	0	0.0153542	0	0.0107549	0	0.00898436	0	0.0103129	0.00957318	0.00338973	0.0329019	0.013209	0	0	0	0.00379828	0.02121	0.0122116	0	0	0	0
Nvec_vc1.1_XM_032365365.2	0.0341186	0.0392694	0.0368754	0.0519386	0.0220919	0.0287072	0.0337242	0.0530462	0.0239743	0.0316001	0.0150195	0.00783505	0.0134874	0.00280753	0.0161505	0.0165135	0.034516	0.0251173	0.0289396	0.0176322	0.0230743	0.0179837	0.0293598	0.0374933	0	0.0453042	0.0519729	0.0392125	0.0184251	0.0316762	0.0215098	0.0450427	0.0179687	0.00885363	0.0206258	0.0287195	0.0101692	0.0263215	0.039627	0.0162561	0.0332314	0.0298256	0.0113948	0.0353499	0.0305289	0.0311718	0.0298426	0.0266831	0.0615513
Nvec_vc1.1_XM_032365362.2	0.0568644	0.0392694	0.0502846	0.0634805	0.0294558	0.0510351	0.0554041	0.0806303	0.0539423	0.0857718	0.0250324	0.00261168	0	0.00280753	0.0017945	0.00275225	0.017258	0.00753519	0.0165369	0.0176322	0.0153829	0.0259764	0.0146799	0.0324942	0.0222521	0.00906084	0.0371235	0.0422288	0.0184251	0.0570172	0.0376421	0.019304	0.00898436	0	0.0825031	0.0239329	0.0101692	0.0658038	0.0231157	0.012192	0.0249236	0.0335538	0.0189914	0	0.0305289	0.0155859	0.00852646	0.0106732	0.0246205
Nvec_vc1.1_XM_032365364.2	0	0	0	0	0	0.00318969	0	0	0	0	0	0.00130584	0.0134874	0	0.0017945	0	0	0.00502346	0	0	0.00192286	0	0	0	0	0.0181217	0	0.00904904	0	0.0126705	0.00537744	0	0.00449218	0	0	0.00478659	0	0.00658038	0	0.012192	0	0	0	0.01414	0.00610579	0.00779296	0.00852646	0.0160099	0.0164137
Nvec_vc1.1_XM_032365366.2	0.0454915	0.0589041	0.0368754	0.072137	0.0515477	0.0542247	0.0481774	0.118824	0.0539423	0.0451431	0.0150195	0.00522336	0	0.00842259	0.010767	0.00275225	0.00690319	0.00502346	0.00206712	0.0176322	0	0	0.0220199	0.00749865	0.0111261	0.0271825	0.0334112	0.0633433	0.00921254	0	0.0241985	0.0386081	0.00898436	0.00885363	0	0.0143598	0.0169486	0.0329019	0.00990674	0.0365761	0.0207696	0.0260974	0.0379828	0.01414	0.0366347	0.0779296	0.0298426	0.0293514	0.0328274
Nvec_vc1.1_XM_032365357.2	0.0398051	0.0274886	0.0201138	0	0.0368198	0.0127588	0.019271	0.0360714	0.0419551	0.0406288	0.0200259	0.0208935	0.0188823	0.0308828	0.03589	0.0412838	0.0396934	0.027629	0.0144698	0.0264483	0.0211514	0.0179837	0.0256899	0.0174969	0.0111261	0.0362434	0.0222741	0.0180981	0.0214959	0.025341	0.0241985	0.0321734	0.0224609	0.00442682	0	0.00957318	0.0203384	0.0131608	0.0231157	0.0284481	0.0373854	0.0410102	0.0455794	0.0353499	0.0427405	0.0311718	0.0127897	0.0133416	0.0164137
Nvec_vc1.1_XM_001640128.3	0	0	0	0	0	0	0	0	0	0	0	0.00522336	0	0.00561506	0	0	0.0017258	0	0.00206712	0.00881609	0	0	0.00733996	0	0	0	0	0	0	0.00633525	0.00268872	0	0	0	0	0	0.00338973	0	0.00330225	0	0	0.0037282	0	0	0	0	0	0	0
Nvec_vc1.1_XM_001640126.3	0	0	0	0	0	0	0	0	0	0	0	0.0365635	0.0107899	0.0308828	0	0.0247703	0	0	0	0	0	0	0	0	0	0	0	0	0	0	0.00268872	0	0	0	0	0	0	0	0.00330225	0	0	0	0	0	0	0	0	0	0
Nvec_v1g238875	0.210398	0.0510503	0.0335231	0.141388	0.0957315	0.10526	0.168621	0.0615336	0.0929006	0.0316001	0	0.127972	0.0337184	0.131954	0.0017945	0.0605495	0	0	0	0	0	0	0	0	0	0	0	0	0	0	0	0	0	0	0	0	0	0	0	0	0	0	0.00379828	0	0	0	0	0	0
Nvec_vc1.1_XM_001640204.3	0	0.00392694	0	0	0	0	0	0	0	0	0	0	0	0	0	0	0	0	0.00206712	0	0	0	0	0	0	0	0	0.00301635	0	0.00633525	0.00268872	0.00643467	0	0	0	0.00478659	0	0	0	0.00406402	0	0	0.00379828	0	0.00610579	0.00779296	0	0.00266831	0.00410342
Nvec_vc1.1_XM_001640124.3	0	0	0	0	0	0	0.00240887	0.00212185	0	0	0	0.00261168	0	0	0.0017945	0.00275225	0.0690319	0.065305	0.0764833	0.0440804	0.0865286	0.053951	0.0110099	0.0424924	0.0111261	0	0	0	0	0.00633525	0.00806616	0	0.00898436	0	0.0721903	0.00957318	0.0203384	0.105286	0.0627427	0	0	0.0037282	0	0	0.00610579	0	0	0	0
Nvec_vc1.1_XM_001640122.3	1.15435	0.785389	0.938646	0.949322	0.938905	1.01113	1.14662	0.717185	0.683269	1.19629	0.82607	1.58137	1.81405	1.40096	0.741129	0.949526	0.498756	0.685702	0.651141	0.528965	0.530709	0.681381	0.770696	0.674879	0.93459	0.679563	0.597689	0.790283	0.604957	0.791906	0.680247	0.849377	0.39082	0.199207	1.56756	1.33067	0.708453	1.11208	1.12276	0.670563	0.722783	0.615153	0.771051	0.728209	0.671637	0.837743	0.630958	0.920567	0.631927
Nvec_vc1.1_XM_048725392.1	0	0.00392694	0.0100569	0.0115419	0.0220919	0.0287072	0.0120444	0.0127311	0.0119872	0.0316001	0.0200259	0.0117526	0.00404621	0.00280753	0.007178	0.0055045	0.0103548	0.00753519	0.00413423	0.00881609	0.0211514	0.00599456	0.00733996	0.0124978	0.0667564	0	0.0222741	0.00904904	0.00921254	0.0126705	0.0107549	0.00643467	0.0134765	0.0132804	0.0309387	0	0.0101692	0.0263215	0.00330225	0.00812803	0	0.0074564	0.0151931	0	0.00610579	0.0116894	0	0.00800493	0.0164137
Nvec_vc1.1_XM_048733497.1	0	0.00392694	0.00670461	0	0	0.00318969	0	0.00212185	0.00899038	0.0180572	0	0	0	0	0.0017945	0.0055045	0.0034516	0	0.00206712	0.00881609	0	0.00199819	0	0.0049991	0.0556303	0.0181217	0.0222741	0.00904904	0	0	0.0161323	0	0.00898436	0	0.0103129	0.00478659	0.0169486	0.0131608	0.00330225	0	0.00415393	0	0.00759656	0	0.00610579	0.00389648	0.00426323	0	0
orphan_peak_237	0	0.00392694	0	0	0	0	0.00240887	0	0	0	0	0	0	0	0	0	0.0017258	0	0	0	0	0	0.00366998	0	0	0	0	0	0.00307085	0	0	0.00643467	0	0	0	0	0.00338973	0	0.00330225	0.00812803	0	0.0037282	0	0	0	0.00389648	0	0	0
Nvec_vc1.1_XM_048725404.1	0	0.00392694	0	0	0	0	0	0	0	0.00902861	0	0.00130584	0	0.0196527	0.010767	0.0055045	0.0155322	0.0175821	0.00826846	0.0176322	0.0211514	0.00999093	0.00366998	0	0	0	0	0.00301635	0.00307085	0.00633525	0.00537744	0.00643467	0	0.00442682	0.0103129	0	0	0	0	0.00406402	0	0	0	0.02121	0	0	0	0	0
Nvec_vc1.1_XM_048725397.1	0	0.00785389	0.00335231	0	0	0.00637938	0	0.0042437	0.00299679	0	0	0.00261168	0	0	0.0017945	0.00275225	0.0034516	0.00753519	0.00413423	0	0.00384572	0	0.0183499	0.00749865	0.0222521	0.0271825	0.0296988	0.0452452	0.0337793	0.00633525	0.0161323	0.019304	0.00449218	0	0.495019	0.0143598	0.0237281	0.00658038	0.013209	0.0203201	0.0124618	0.0074564	0	0.0353499	0.0122116	0.0233789	0.0298426	0.0186782	0.028724
Nvec_vc1.1_XM_048721268.1	0.0284322	0.0157078	0.0301708	0.0288548	0.0220919	0.0223278	0.0168621	0.0212185	0.014984	0.0270858	0.0250324	0.0143643	0.0107899	0.0308828	0.017945	0.022018	0.017258	0.0125586	0.0248054	0.0440804	0.0230743	0.00799274	0.0256899	0.0299946	0.0111261	0.0634259	0.0259865	0.0241308	0.0276376	0.0126705	0.0403308	0.0128693	0.0269531	0.00442682	0.0309387	0.0478659	0.0508459	0.0592234	0.0231157	0.0162561	0.0124618	0.0260974	0.026588	0.0353499	0.0305289	0.0155859	0.00852646	0.0160099	0.0246205
Nvec_vc1.1_XM_048721182.1	0	0	0	0	0	0.00318969	0	0.00636555	0	0	0	0	0	0	0	0.00275225	0	0	0	0	0	0	0	0	0.0111261	0	0	0	0	0	0	0	0	0	0.0206258	0	0	0	0	0	0	0	0	0	0	0	0	0	0
Nvec_vc1.1_XM_001640117.3	0	0	0	0	0	0	0	0	0	0	0	0	0	0	0.0017945	0	0	0	0	0	0	0	0	0	0	0	0	0	0	0	0	0	0	0	0	0	0	0	0	0	0	0	0	0	0	0	0	0	0
Nvec_vc1.1_XM_048724997.1	0	0	0	0	0	0	0	0	0	0	0	0.00130584	0	0	0	0	0	0	0	0	0	0	0	0	0	0	0	0.00301635	0.00307085	0	0	0.00643467	0	0	0	0.00478659	0	0	0	0	0.00415393	0.0037282	0	0	0	0.0155859	0	0	0.0123103
Nvec_vc1.1_XM_048724987.1	0	0	0	0	0	0	0	0	0	0	0	0	0	0	0	0	0	0.00251173	0	0	0	0	0	0	0	0	0	0	0	0	0	0	0	0	0.0206258	0	0	0	0	0.00812803	0	0	0	0	0	0	0	0	0.00820685
Nvec_vc1.1_XM_001640115.3	0.0227458	0.0117808	0.0167615	0.0201983	0.0184099	0.0382763	0.0313153	0.0254622	0.0539423	0.0677146	0.115149	0.0509278	0.0283235	0.0729958	0.0305065	0.0605495	0.0276128	0.0502346	0.0289396	0.0176322	0.0461486	0.0119891	0.0366998	0.0374933	0.0333782	0	0	0.00301635	0.00307085	0.00633525	0.0161323	0.0257387	0.0314453	0.00885363	0.0412516	0.00478659	0.0135589	0.0263215	0.039627	0.0487682	0.0249236	0.0037282	0.00759656	0.0282799	0.00610579	0.00779296	0.00852646	0.0106732	0.00410342
Nvec_vc1.1_XM_032365400.2	0.00568644	0	0.0167615	0.00288548	0.0147279	0.00318969	0.00240887	0.00636555	0.00299679	0	0.00500648	0.00130584	0.00404621	0	0.0017945	0.0055045	0.0017258	0.00502346	0	0.00881609	0.00384572	0	0	0	0.0445043	0	0.00371235	0	0.00307085	0	0.00537744	0	0	0	0.0515645	0	0.0101692	0.0197411	0.013209	0	0	0.0037282	0.0113948	0.00706999	0.0122116	0	0	0	0
Nvec_vc1.1_XM_048725012.1	0	0.00392694	0.0134092	0.00288548	0	0.00637938	0	0.0042437	0.00299679	0	0.0150195	0.0156701	0.00269747	0.0617657	0.03589	0.0192658	0.0207096	0.027629	0.0330738	0.0176322	0.05384	0.02198	0.0256899	0.0574897	0	0.0362434	0.0074247	0.0120654	0.00921254	0.00633525	0.0161323	0.0386081	0.0179687	0	0.0515645	0.00957318	0.0237281	0.0131608	0.013209	0.0447042	0.0207696	0.0074564	0.0189914	0.01414	0.0122116	0.0272753	0.0127897	0.0160099	0.00820685
Nvec_vc1.1_XM_001640200.3	0	0	0	0	0	0	0	0	0	0	0	0.00130584	0.00944116	0.00280753	0	0	0	0	0	0	0	0	0	0	0	0	0	0.00301635	0	0	0	0	0	0	0.0206258	0	0.00338973	0.00658038	0	0	0	0	0	0	0	0	0.00426323	0	0
Nvec_vc1.1_XM_001640113.3	0.00568644	0	0	0	0.00368198	0	0.00481775	0.0106092	0.00599359	0	0.0150195	1.14	3.13716	0.513778	0.017945	0.17064	0	0	0	0.00881609	0.00192286	0	0	0	0	0	0	0	0	0	0.00268872	0	0	0.00442682	0	0	0	0	0	0.00812803	0	0.0037282	0	0	0	0.00389648	0	0	0
Nvec_vc1.1_XM_048725039.1	0.0227458	0	0.0167615	0.0259693	0.0257739	0.0382763	0.0409508	0.0127311	0	0.0225715	0.00500648	0.0208935	0.00404621	0.00842259	0	0.0165135	0	0	0	0	0	0.00199819	0	0	0	0	0	0	0	0	0	0	0	0	0	0	0	0	0	0	0	0	0	0	0	0	0	0	0
Nvec_vc1.1_XM_001640112.3	0	0	0	0	0	0	0	0	0	0	0	0	0	0	0	0	0	0.00251173	0	0	0	0	0	0	0	0	0	0	0	0	0	0	0	0	0	0	0	0	0	0	0	0	0	0	0	0	0	0	0
Nvec_vc1.1_XM_048725022.1	0	0.00785389	0	0	0	0	0	0	0	0	0	0	0	0	0.0017945	0	0	0.00753519	0.00620134	0	0	0	0	0.00749865	0	0	0	0	0	0	0	0	0	0.00442682	0	0.00478659	0	0	0.0066045	0	0	0	0	0.00706999	0	0	0	0.00533662	0.00410342
Nvec_vc1.1_XM_001640198.3	0	0	0.0100569	0.00577096	0.00368198	0.00318969	0.00481775	0.0106092	0	0.0135429	0	0.00783505	0.00404621	0.00842259	0.0053835	0.0192658	0	0.00251173	0.00206712	0	0.00192286	0	0.00366998	0	0	0	0	0.00603269	0	0	0	0.00643467	0.00898436	0	0.0103129	0	0	0	0	0.00812803	0.00415393	0	0.00379828	0	0	0	0.00426323	0.00266831	0
Nvec_vc1.1_XM_048725077.1	0	0	0	0	0	0	0	0	0	0	0	0	0	0	0	0	0	0.00251173	0	0	0	0	0	0	0	0	0	0	0.00307085	0	0	0	0	0	0.0309387	0	0	0.0197411	0	0	0	0	0	0	0	0	0	0	0
Nvec_vc1.1_XM_048727855.1	0	0	0	0	0.00736396	0.00318969	0	0.0190966	0.00899038	0	0	0	0	0	0.0017945	0	0	0	0	0	0	0	0	0	0	0	0	0	0	0	0	0	0	0	0	0	0	0	0	0	0	0	0	0	0	0	0	0	0
Nvec_vc1.1_XM_001640109.3	0.0170593	0.0510503	0.0737508	0.0461677	0.0331378	0.041466	0.0337242	0.0488025	0.0539423	0.0316001	0.0150195	0.109691	0.221193	0.0645732	0.032301	0.0522928	0.0362418	0.0351642	0.0434094	0.0440804	0.00961429	0.0279746	0.0366998	0.0274951	0.0333782	0.0634259	0.0185618	0.0482615	0.0460627	0.0443467	0.0349534	0.0257387	0.0134765	0.0177073	0.0825031	0.0191464	0.074574	0.0394823	0.0198135	0.0284481	0.0166157	0.0223692	0.0455794	0.01414	0.0488463	0.0311718	0.0255794	0.0133416	0.0369308
Nvec_vc1.1_XM_001640195.3	0	0.00392694	0.00335231	0.00288548	0.00368198	0.00637938	0	0.00212185	0.00599359	0	0	0.00130584	0.00944116	0	0.0053835	0.00275225	0.0138064	0.00502346	0.018604	0	0.0115372	0.00399637	0	0.00749865	0	0	0.0111371	0.00301635	0.00307085	0.00633525	0.00806616	0	0.0134765	0	0.0206258	0	0.0135589	0.0131608	0.00330225	0	0	0.0037282	0.00379828	0	0.00610579	0.00389648	0	0	0.00410342
Nvec_vc1.1_XM_032365291.2	0	0	0	0	0	0	0	0	0	0	0	0	0.00134874	0	0	0	0	0	0	0	0	0	0	0	0	0	0.00371235	0	0	0	0	0	0	0	0	0	0	0	0	0	0	0	0	0	0	0	0	0	0
Nvec_vc1.1_XM_032365290.2	0.00568644	0	0	0	0	0	0	0.0106092	0.00299679	0.00451431	0	0.00261168	0	0	0.0017945	0	0.00690319	0.00753519	0.00206712	0	0.00769143	0.00599456	0.00366998	0.00749865	0	0	0.00371235	0.0150817	0.00614169	0	0.0134436	0.00643467	0.00449218	0	0.0103129	0.00478659	0	0.0131608	0.013209	0.00406402	0	0	0	0	0.00610579	0.00389648	0	0	0.00820685
Nvec_vc1.1_XM_001640191.3	0.0170593	0.00785389	0.0167615	0.00577096	0.0147279	0.0223278	0.0120444	0.0169748	0.014984	0.0135429	0.0250324	0.00522336	0.00539495	0.00280753	0.017945	0.0247703	0.0155322	0.0200938	0.00826846	0.00881609	0.00961429	0.0139873	0.0366998	0.0124978	0.0222521	0.0453042	0.0334112	0.00904904	0.0214959	0.0190057	0.0107549	0.0257387	0	0.0132804	0.0515645	0.0191464	0.037287	0.0131608	0.0330225	0.0162561	0.00415393	0.0260974	0	0.0282799	0.0122116	0.0233789	0.00852646	0.0160099	0.00410342
Nvec_vc1.1_XM_001640190.3	0	0	0	0	0.00736396	0.00318969	0	0.00212185	0.00299679	0.00451431	0	0.00130584	0	0	0.0053835	0	0.0017258	0.00502346	0.00826846	0	0.00384572	0.00199819	0.00366998	0.00249955	0	0	0	0.00301635	0	0	0	0	0	0	0	0	0.00338973	0	0	0	0	0	0	0	0	0	0	0.00266831	0
Nvec_vc1.1_XM_001640108.3	0.090983	0.23169	0.124035	0.118305	0.0846855	0.0956907	0.125261	0.0891177	0.0779166	0.0677146	0.195253	0.0861855	0.0472058	0.199335	0.303271	0.176144	0.403837	0.444576	0.487839	0.502517	0.473023	0.419619	0.447738	0.399928	0.2559	0.199339	0.159631	0.274487	0.153542	0.399121	0.290382	0.450427	0.233593	0.106244	0.897222	0.622257	0.379649	0.605395	0.604311	0.406402	0.3697	0.257246	0.186116	0.346429	0.286972	0.323408	0.324005	0.298851	0.270826
Nvec_vc1.1_XM_032365393.2	0	0.0157078	0	0	0	0	0	0.00212185	0	0	0.00500648	0	0	0	0.0017945	0	0.00690319	0.00753519	0.00620134	0.00881609	0	0.00599456	0.0146799	0.022496	0	0.0362434	0	0.00603269	0.00307085	0.0380115	0.00806616	0.00643467	0.0269531	0.00442682	0.0309387	0.00478659	0	0	0.0231157	0.00812803	0	0	0.00379828	0.0353499	0	0.0194824	0.00426323	0.0106732	0.0123103
Nvec_vc1.1_XM_048725780.1	0	0	0	0	0	0	0	0.00212185	0.00299679	0.00451431	0	0	0	0	0	0	0	0.00251173	0	0	0	0.00199819	0	0.0049991	0	0	0	0.00301635	0	0	0.00268872	0	0	0	0	0	0	0.00658038	0.00330225	0	0.00415393	0.0074564	0	0	0	0.00389648	0.00426323	0.00800493	0.00820685
Nvec_vc1.1_XM_048725767.1	0.00568644	0	0.0201138	0.00288548	0.00368198	0	0.00240887	0.00636555	0.00899038	0	0.0400519	0	0	0.0112301	0.00897251	0.0137613	0	0	0.00206712	0.00881609	0	0	0	0	0	0.00906084	0	0	0	0	0.00268872	0	0	0.00442682	0.0206258	0	0.00338973	0.00658038	0	0	0	0.0037282	0.00379828	0	0	0	0	0	0
Nvec_vc1.1_XM_048725787.1	0	0	0	0	0	0	0	0	0	0	0	0	0	0	0	0	0	0	0.00206712	0.0176322	0	0	0	0	0	0	0	0	0	0	0.00268872	0	0.00898436	0	0	0.00478659	0	0.00658038	0.00330225	0	0	0	0	0	0	0	0	0	0
Nvec_vc1.1_XM_048725811.1	0	0.0117808	0.00335231	0.0201983	0.00368198	0	0.0120444	0.0148529	0.0209776	0.00902861	0	0.024811	0.0161849	0.0252678	0.0161505	0.00825675	0.0224354	0.0351642	0.0413423	0.0352643	0.0307657	0.0119891	0.0256899	0.0199964	0.0111261	0	0	0.0120654	0.00307085	0.0190057	0.0215098	0.019304	0	0	0.0103129	0.00478659	0.00338973	0.0263215	0	0.00812803	0.0166157	0.0037282	0.0151931	0.0282799	0.00610579	0	0.0170529	0.00800493	0.00410342
Nvec_vc1.1_XM_048725792.1	0.00568644	0.0196347	0.00670461	0.00577096	0.0110459	0.00318969	0.0144532	0.0106092	0.00899038	0.00451431	0	0.00783505	0.00539495	0.0140376	0.007178	0.0055045	0.0120806	0.0100469	0.0103356	0.00881609	0.00961429	0.0119891	0.00366998	0.00749865	0.0111261	0	0.0111371	0.00301635	0.00307085	0.00633525	0.00537744	0	0.0179687	0.00885363	0.0206258	0	0.00338973	0.0131608	0.0066045	0.00406402	0.00415393	0.0223692	0.0151931	0	0.00610579	0	0	0.00800493	0
Nvec_vc1.1_XM_001640187.3	0.00568644	0.00392694	0	0.00288548	0	0.00318969	0.00240887	0.00212185	0	0.00451431	0.00500648	0.00522336	0	0.00280753	0	0.00825675	0.0120806	0.00251173	0.00826846	0	0.00576858	0.00199819	0	0.00249955	0	0.00906084	0	0.00603269	0.00921254	0	0	0	0.00449218	0.00442682	0	0.00478659	0	0	0.00330225	0.00406402	0.00415393	0.0111846	0.00379828	0	0	0.00389648	0	0.00266831	0
Nvec_vc1.1_XM_032365386.2	0.0398051	0.0863927	0.0804554	0.066366	0.114141	0.0478454	0.0819017	0.0254622	0.0929006	0.0180572	0.0150195	0.0457044	0.0606932	0.0364979	0.0053835	0.0302748	0.0120806	0.0125586	0.00826846	0	0.0153829	0.0199819	0.0110099	0.0174969	0.0333782	0.0181217	0.0111371	0.0331798	0.00921254	0.00633525	0.0322647	0.00643467	0	0	0.0103129	0.00957318	0.00677945	0.0460626	0.0198135	0.012192	0.0249236	0.0223692	0.00759656	0.0282799	0.0488463	0.0311718	0.0298426	0.0533662	0.0246205
Nvec_vc1.1_XM_048730750.1	0	0	0	0	0	0	0	0	0.00299679	0	0	0.00261168	0.0107899	0.0168452	0.0017945	0	0.0017258	0.00502346	0.00413423	0	0	0.00199819	0.0146799	0.0049991	0.0111261	0	0	0	0	0.0126705	0.00268872	0	0	0	0.0515645	0.00957318	0	0	0.00330225	0.00406402	0.00830786	0	0.00379828	0	0.0122116	0	0	0	0.00410342
Nvec_vc1.1_XM_001640186.3	0.0170593	0.0196347	0.0100569	0.0288548	0.0184099	0.0606041	0.0168621	0.0084874	0.0119872	0.0361144	0	0.0143643	0.102504	0.0336904	0.010767	0.00275225	0.00517739	0.0125586	0.0103356	0.0440804	0.00769143	0.00199819	0.00366998	0	0	0.0181217	0.0148494	0.00603269	0.0214959	0.025341	0.0322647	0.0386081	0.0179687	0.0309877	0.154693	0.0335061	0.105082	0.0263215	0.0330225	0	0.00415393	0.0074564	0.026588	0.02121	0.0122116	0	0.00426323	0.00800493	0.00410342
Nvec_vc1.1_XM_032365380.2	0.00568644	0.0157078	0.0100569	0.0288548	0.0478657	0.0159485	0.0289065	0.00212185	0	0	0.00500648	0.00391752	0.0242773	0.00561506	0.010767	0.00825675	0.0034516	0.00251173	0.0124027	0.00881609	0.00576858	0.00799274	0.0110099	0.00249955	0.0111261	0.0181217	0.0222741	0.0301635	0.00921254	0.0190057	0.00806616	0.00643467	0.0134765	0.0132804	0.0309387	0.0191464	0.0135589	0.0263215	0.0165112	0.00812803	0	0.0074564	0.0113948	0.0353499	0.00610579	0.0194824	0.0213161	0.0186782	0.0123103
Nvec_vc1.1_XM_001640081.3	0.0170593	0.00785389	0.0301708	0.0115419	0.0110459	0.0127588	0.00481775	0.027584	0.0119872	0.0361144	0.0350454	0.00261168	0.00404621	0.00842259	0.0376845	0.0137613	0.0276128	0.027629	0.0227383	0.0352643	0.0249972	0.0239782	0.0110099	0.0124978	0.100135	0.0543651	0.0296988	0.0211144	0.0337793	0.0380115	0.0161323	0.0514774	0.0134765	0.00442682	0.134068	0.0574391	0.0542356	0.0460626	0.0462315	0.0284481	0.0373854	0.0111846	0.0341845	0.0282799	0.0183174	0.0155859	0.0170529	0.0293514	0.0164137
Nvec_vc1.1_XM_048728432.1	0	0	0	0	0.00736396	0	0	0.00636555	0.00299679	0	0	0	0	0	0	0	0	0	0	0	0	0	0	0	0	0	0	0	0	0.00633525	0	0	0	0	0.0206258	0	0	0	0	0	0	0	0.00759656	0	0	0	0	0	0
Nvec_vc1.1_XM_032365458.2	0	0	0	0	0	0	0	0.0212185	0.00299679	0	0	0	0	0	0	0	0	0	0	0	0	0	0	0	0	0	0	0	0	0	0.00268872	0.0128693	0	0	0.0103129	0	0	0	0	0	0	0	0	0	0	0	0	0	0
Nvec_vc1.1_XM_001640185.3	0	0.0981736	0.00670461	0.00288548	0.00368198	0.0127588	0.0120444	0.0169748	0.0119872	0.0180572	0	0.0156701	0.0161849	0.00280753	0.0161505	0.0137613	0.0241612	0.092934	0.117826	0.0881609	0.0711458	0.0299728	0.0623897	0.169969	0	0.0543651	0.0334112	0.0150817	0.0522044	0.0696877	0.0725955	0.0707814	0.0583984	0.0221341	0.0721903	0.0909452	0.0576254	0.0723841	0.0297202	0.0650243	0.0166157	0.0037282	0.0113948	0.12019	0.0183174	0.0155859	0.0383691	0.0133416	0.00410342
Nvec_vc1.1_XM_032365468.2	0.00568644	0.00392694	0	0.00288548	0.0147279	0.0159485	0.0216799	0.0212185	0.0269711	0.0180572	0	0.00130584	0	0.00280753	0	0	0	0	0	0	0.00192286	0	0	0	0	0	0.0074247	0	0	0	0	0.00643467	0.00449218	0	0.0103129	0	0	0	0	0	0	0	0	0	0	0	0.00426323	0	0
Nvec_vc1.1_XM_032365463.2	0.0341186	0.0157078	0.00335231	0.00577096	0.0147279	0.0255175	0.0168621	0.0339496	0.0269711	0.058686	0	0.00130584	0	0.00561506	0.003589	0.00275225	0	0	0	0	0	0	0	0	0	0	0	0.00301635	0	0	0	0	0	0.00442682	0	0.0239329	0.00338973	0	0	0	0	0.0037282	0.0151931	0	0	0	0.00426323	0	0
Nvec_vc1.1_XM_048731336.1	0.0454915	0.0196347	0.0368754	0.0375112	0.0441838	0.0255175	0.0554041	0.0594118	0.0359615	0.0406288	0.00500648	0.00130584	0.00404621	0.00280753	0.0017945	0.00275225	0.0017258	0	0.00206712	0.00881609	0.00961429	0.00399637	0	0.00249955	0	0	0	0.00301635	0.00307085	0	0.00268872	0	0	0.00442682	0.0412516	0	0.00338973	0	0.0066045	0	0.00415393	0	0.00379828	0	0	0	0	0.00266831	0
Nvec_vc1.1_XM_032365465.2	0	0	0.00335231	0	0	0.00318969	0	0.0084874	0.0239743	0.00902861	0.00500648	0.00130584	0	0	0	0.00275225	0	0	0	0	0	0	0	0	0	0	0	0	0	0	0	0	0	0	0	0	0	0	0	0	0	0	0	0	0	0	0	0	0
Nvec_vc1.1_XM_048731350.1	0.0113729	0.0235617	0.0100569	0.0201983	0.0110459	0.00956907	0.019271	0.0254622	0.00899038	0.0180572	0.010013	0.00391752	0	0	0.0125615	0.0055045	0.00690319	0.0125586	0.00826846	0.0264483	0.00384572	0.0519528	0.0440398	0.0274951	0.0778825	0.0724867	0.107658	0.12367	0.147401	0.050682	0.0295759	0.0707814	0.0179687	0.0132804	0.0515645	0.0861586	0.0101692	0.0329019	0.026418	0.0609602	0.0498471	0.0857486	0.0113948	0.0706999	0.0732695	0.089619	0.093791	0.0640394	0.0410342
Nvec_vc1.1_XM_001640181.3	0	0.00785389	0	0	0	0.00318969	0	0	0	0	0	0.00130584	0	0	0	0.00275225	0.00690319	0.00753519	0.00826846	0	0.00576858	0	0.00733996	0.0049991	0	0	0	0	0.00614169	0.0126705	0.00806616	0.019304	0	0	0	0.00957318	0.00677945	0	0	0.00406402	0	0	0	0.01414	0	0	0.00426323	0.00266831	0.00410342
Nvec_vc1.1_XM_001640073.3	0.23883	0.180639	0.191082	0.199098	0.250375	0.197761	0.257749	0.146408	0.170817	0.176058	0.165214	0.27945	0.316953	0.196527	0.148944	0.198162	0.141515	0.13061	0.113691	0.114609	0.126909	0.121889	0.110099	0.0974825	0.0778825	0.0815476	0.0816717	0.087474	0.0706295	0.0823582	0.0779729	0.102955	0.0449218	0.0265609	0.226884	0.110092	0.0576254	0.184251	0.105672	0.0812803	0.103848	0.126759	0.129142	0.11312	0.0976926	0.0545507	0.0895278	0.0560345	0.0861719
Nvec_vc1.1_XM_048724433.1	0	0.0117808	0.0100569	0.00288548	0	0.00318969	0.00240887	0.0106092	0.00299679	0.0135429	0.00500648	0.0065292	0.00269747	0.00561506	0.003589	0.00275225	0.0224354	0.00753519	0.0103356	0.0176322	0.01346	0.00999093	0.0220199	0.00249955	0.0111261	0.0181217	0.0148494	0.00603269	0.0122834	0.025341	0.00537744	0.0128693	0.00449218	0.00885363	0.0103129	0.0143598	0.0135589	0.0329019	0.013209	0.012192	0.00830786	0.0074564	0.00759656	0.01414	0.0183174	0.00779296	0.00426323	0.0160099	0.0164137
Nvec_vc1.1_XM_001640072.3	0.00568644	0	0	0.00288548	0	0.041466	0.00481775	0.0084874	0.00299679	0.00902861	0.010013	0	0.00134874	0	0.010767	0.011009	0.0017258	0.00251173	0.00206712	0.00881609	0.00192286	0.00799274	0	0	0.0778825	0.10873	0.06311	0	0.039921	0	0.0161323	0.00643467	0.0404296	0.0177073	0	0.00957318	0.00677945	0	0.0198135	0.0325121	0.00830786	0.0298256	0.0151931	0.01414	0.0427405	0	0	0.00533662	0.00820685
Nvec_vc1.1_XM_032365302.2	0	0.0117808	0.00670461	0.00577096	0	0.00637938	0.00963549	0.00212185	0.00299679	0.00451431	0	0.00261168	0.00269747	0	0.0017945	0	0	0.00251173	0.00620134	0.00881609	0.0115372	0.00199819	0	0.0099982	0.0111261	0.00906084	0.0148494	0.00301635	0.00307085	0.0126705	0.00806616	0.019304	0.0943358	0.00442682	0.206258	0.0717988	0.24406	0.0460626	0.079254	0.00812803	0.00415393	0.0037282	0	0	0.00610579	0.00779296	0.00426323	0.00533662	0.00410342
Nvec_vc1.1_XM_048723899.1	0	0	0	0	0	0	0	0	0	0	0	0.0470103	0.571865	0.0814184	0	0.00275225	0	0	0	0	0	0	0	0	0	0	0	0	0	0	0	0	0	0	0	0.00478659	0	0	0	0	0.00415393	0	0	0	0	0	0	0	0
Nvec_vc1.1_XM_001640178.3	0	0	0	0	0	0	0	0	0	0	0	0.00130584	0.00944116	0.00280753	0	0	0	0	0	0	0	0	0	0	0	0	0	0	0	0	0	0	0	0	0	0	0	0	0	0	0	0	0	0	0	0	0	0	0
Nvec_vc1.1_XM_048723940.1	0	0	0	0	0	0	0	0	0	0	0	0.00391752	0.0121386	0.089841	0	0	0	0	0	0	0	0.00199819	0	0	0	0	0	0	0	0	0	0	0	0	0	0	0	0	0	0	0	0	0	0	0	0	0	0	0
Nvec_vc1.1_XM_001640177.3	0	0	0	0	0	0.00318969	0	0	0	0	0	0	0.00269747	0.0589581	0	0	0	0	0	0	0.00192286	0	0	0	0	0	0	0	0	0	0	0	0	0	0	0	0	0	0	0	0	0	0	0	0	0	0	0	0
Nvec_vc1.1_XM_032365304.2	0	0.00785389	0	0	0	0	0	0	0	0	0	0.00130584	0	0	0	0	0	0	0	0	0	0.00199819	0	0.00249955	0	0	0	0	0	0	0.00806616	0	0.00449218	0	0	0.0191464	0	0.00658038	0	0	0.0124618	0	0.00379828	0.01414	0.0122116	0.0155859	0.0298426	0.0106732	0.0164137
Nvec_vc1.1_XM_048723913.1	0.142161	0.102101	0.0838077	0.103877	0.128869	0.140346	0.122852	0.0530462	0.0239743	0.103829	0.0650843	0.0104467	0.00944116	0.0112301	0.028712	0.011009	0.0517739	0.0577698	0.0558121	0.0528965	0.0442258	0.0399637	0.0660597	0.0649883	0.0222521	0.0815476	0.0222741	0.0542942	0.0368502	0.0570172	0.0564631	0.0900855	0.0269531	0.0265609	0.0721903	0.0430793	0.074574	0.0460626	0.0627427	0.0609602	0.0623089	0.037282	0.0645708	0.0565599	0.0488463	0.0467577	0.0596852	0.0453613	0.0492411
Nvec_vc1.1_XM_032365430.2	0	0.00392694	0	0	0	0	0	0	0	0.00451431	0	0	0	0.00280753	0	0	0	0	0	0	0	0	0	0	0	0	0	0	0	0	0	0	0	0	0	0	0	0	0	0	0	0	0	0	0	0	0	0	0
Nvec_vc1.1_XM_048723910.1	0.0511779	0.0353425	0.04358	0.0519386	0.0368198	0.0637938	0.038542	0.0360714	0.0299679	0.0406288	0.0250324	0.024811	0.0418109	0.0168452	0.014356	0.022018	0.0120806	0.0100469	0.00826846	0.0264483	0.00576858	0.0119891	0.00733996	0.0149973	0	0.00906084	0.0148494	0.0120654	0.00614169	0.00633525	0.0107549	0	0.00898436	0	0.0103129	0.0143598	0.0271178	0.0460626	0.00990674	0.00812803	0.0166157	0.0111846	0.0227897	0	0.0183174	0.00779296	0.0127897	0.00800493	0.00410342
Nvec_NVE25185	0.00568644	0	0.00335231	0.00577096	0	0	0.00240887	0	0	0	0	0	0	0	0	0	0	0	0.00206712	0	0.00384572	0	0	0	0	0	0	0	0	0	0	0	0	0	0	0	0	0	0	0	0	0	0	0.00706999	0	0.00389648	0	0	0
Nvec_NVE6437	0.665313	0.750046	0.308412	0.90604	0.736396	0.577334	1.25502	0.152773	0.131859	0.889318	0.0400519	0.0195876	0.0121386	0.0168452	0.0986976	0.0825675	2.17451	1.43169	2.27383	1.21662	2.41703	2.15005	1.04961	1.40225	0.200269	0.0996693	0.141069	0.132719	0.0982671	0.114034	0.755531	0.418254	0.14375	0.0752559	0.85597	0.478659	0.50168	0.717261	1.27137	0.398274	0.23262	0.0894768	0.0835622	0.424199	0.183174	0.346787	0.281373	0.245485	0.0820685
Nvec_vc1.1_XM_001628076.3	0	0	0	0	0	0	0.00240887	0	0	0	0	0	0	0	0.0017945	0	0.00517739	0	0	0	0.00192286	0.00399637	0	0.0049991	0	0	0	0	0	0	0	0	0	0	0.0103129	0	0	0.00658038	0	0.00406402	0	0	0	0	0	0.00389648	0	0.00533662	0
Nvec_vc1.1_XM_032376142.2	0	0	0	0	0	0	0	0	0	0	0	0.00130584	0	0	0	0	0.0034516	0.00251173	0.018604	0.00881609	0.00961429	0.00199819	0	0	0	0	0.00371235	0.00301635	0.00614169	0.00633525	0.00268872	0	0	0	0	0.00478659	0.0135589	0	0	0	0	0	0	0	0	0	0	0	0
Nvec_vc1.1_XM_048733594.1	0	0.00785389	0	0	0	0.00318969	0	0	0	0	0	0.0065292	0	0.00561506	0.003589	0	0	0.00251173	0	0	0	0.00399637	0	0	0	0	0	0	0	0	0	0	0	0	0.0103129	0	0.00677945	0	0	0	0	0	0	0	0	0	0	0	0
Nvec_vc1.1_XM_048733637.1	0	0	0	0	0	0	0	0	0	0	0	0.00130584	0	0.00280753	0.0017945	0.00275225	0	0	0	0	0	0	0	0	0	0	0	0	0	0.00633525	0.00268872	0	0	0	0	0	0	0	0	0	0	0	0	0	0	0.00389648	0	0	0
orphan_peak_248	0.00568644	0	0.00335231	0	0	0	0.00240887	0.00212185	0	0.00902861	0	0	0	0.00280753	0	0.00275225	0	0	0.00826846	0.0176322	0.00384572	0	0	0	0	0	0	0	0	0	0.00268872	0	0	0.00442682	0.0103129	0.00957318	0.00338973	0.0131608	0	0	0	0.0037282	0	0	0	0	0	0.00266831	0
orphan_peak_247	0.0170593	0.0314155	0.0402277	0	0.00368198	0.00637938	0.00722662	0.0297059	0.014984	0.0270858	0.0500648	0.118832	0.0674369	0.117916	0.123821	0.165135	0.0742093	0.0904223	0.0930202	0.0617126	0.0865286	0.0839238	0.0550497	0.0824852	0.0111261	0.0181217	0.0148494	0.0361961	0.0122834	0.0443467	0.0403308	0.0643468	0.0314453	0.0177073	0.0206258	0.0526525	0.0237281	0.00658038	0.026418	0.113792	0.0498471	0.0521948	0.0569742	0.02121	0.0305289	0.0272753	0.0341058	0.0213465	0.0246205
Nvec_NVE13257	3.36069	5.09325	4.063	4.70333	4.18273	3.41297	4.45882	7.65988	5.01963	5.25465	5.13665	5.32261	4.436	6.73526	5.58987	4.82194	5.54326	4.93304	4.94454	6.51509	5.0302	5.05741	4.64987	4.66166	2.71476	4.32202	1.74109	6.03269	4.00746	8.47023	4.68106	9.47828	2.90195	1.33247	8.9619	3.74311	7.14893	17.4248	6.51534	5.34012	6.56321	8.17594	5.62525	5.98121	6.27675	5.37714	6.26695	7.29783	6.29875
orphan_peak_249	0.0170593	0.00785389	0.00335231	0.0144274	0.0220919	0.00637938	0.00722662	0.0190966	0.0119872	0.00451431	0.00500648	0.0143643	0.0121386	0.0168452	0.003589	0.011009	0.0017258	0.00502346	0.00826846	0.0176322	0.00576858	0.00799274	0.00733996	0.00249955	0	0	0.0111371	0	0.00307085	0.0126705	0.0134436	0.00643467	0.00449218	0	0.0309387	0.00478659	0	0.0394823	0.0066045	0	0.0124618	0.018641	0.00379828	0	0.00610579	0.00779296	0.00426323	0.00800493	0
Nvec_vc1.1_XM_048728809.1	0	0	0	0	0	0	0	0	0	0	0	0	0	0	0	0	0	0	0	0	0	0	0	0.00249955	0	0	0	0	0	0	0	0.00643467	0	0	0	0	0.00338973	0	0	0	0	0.0037282	0	0	0	0	0	0	0
Nvec_vc1.1_XM_048728360.1	0.00568644	0.0196347	0.00335231	0	0.00736396	0.00318969	0	0.0106092	0.00299679	0.00451431	0.00500648	0.0065292	0.00269747	0.00842259	0.0017945	0.011009	0.017258	0.0175821	0.00620134	0.0528965	0.01346	0.00999093	0.0146799	0.00749865	0	0	0.0111371	0.0120654	0.00921254	0.0316762	0.0161323	0.0321734	0.00449218	0	0.175319	0.0574391	0.0271178	0.0723841	0.0165112	0.00812803	0.0207696	0.0111846	0.0189914	0.0282799	0.0244232	0.0428613	0.0255794	0.0320197	0.0123103
Nvec_vc1.1_XM_032376203.2	0.00568644	0.0196347	0.00335231	0.00288548	0	0.00637938	0.00722662	0.0084874	0	0	0	0.00261168	0.00134874	0.00280753	0	0.00275225	0.0034516	0	0.00413423	0.0176322	0.00192286	0.0259764	0.0220199	0.00749865	0.0333782	0.0271825	0.0445482	0.0482615	0.0706295	0.025341	0.0268872	0.0321734	0.0224609	0	0.0515645	0.0574391	0.00677945	0.0263215	0.013209	0.00406402	0.0373854	0.0521948	0.00379828	0.0282799	0.0366347	0.0311718	0.0298426	0.0667078	0.0410342
Nvec_vc1.1_XM_001628083.3	0.00568644	0.0157078	0	0.00577096	0.00368198	0.00637938	0.00240887	0.0106092	0	0.00451431	0	0.00130584	0	0.00280753	0.003589	0.00275225	0.0241612	0.0150704	0.0248054	0.0176322	0.01346	0.0239782	0.0256899	0.0249955	0	0	0	0.0120654	0.00307085	0.00633525	0.0241985	0.0321734	0	0	0.103129	0.0191464	0.0101692	0.0131608	0.00990674	0.0243841	0.00415393	0	0.00379828	0.0353499	0.0244232	0.0155859	0.0213161	0.0266831	0.0328274
Nvec_vc1.1_XM_048728369.1	0.00568644	0.0117808	0.00670461	0.00865644	0.00368198	0	0.00481775	0.0254622	0.014984	0.0135429	0.0350454	0.00130584	0	0.00561506	0.00897251	0.00825675	0.0293386	0.0100469	0.0227383	0.00881609	0.0115372	0.0199819	0.0220199	0.0349937	0.0333782	0.00906084	0.0185618	0.0180981	0.0122834	0.076023	0.048397	0.0257387	0.0134765	0.00442682	0.0515645	0.0287195	0.0338973	0.0658038	0.00990674	0.00406402	0.00830786	0.0074564	0.00759656	0.0282799	0.0671637	0.0116894	0.0213161	0.0186782	0.0246205
Nvec_vc1.1_XM_032376206.2	0	0	0	0	0	0	0	0.0318277	0.014984	0	0.00500648	0.00783505	0	0.00280753	0.0053835	0.0055045	0.0034516	0.00251173	0	0	0.00192286	0.00199819	0	0	0	0	0	0	0	0	0	0	0	0	0	0	0	0	0	0	0	0.0074564	0.0569742	0	0	0	0	0	0.00410342
Nvec_vc1.1_XM_001628087.3	0.0113729	0.0235617	0.0636938	0.00865644	0.0552297	0.0382763	0.019271	0.995147	0.164824	0.00451431	0.225292	0.00914089	0.00134874	0	0.00897251	0.0137613	0	0.00251173	0.00206712	0	0	0	0	0	0.0111261	0	0.0111371	0	0.00921254	0.0126705	0.0161323	0	0.00449218	0	0.0103129	0.00478659	0	0.0131608	0.013209	0	0.00415393	0.0857486	0.322854	0.00706999	0.00610579	0	0	0	0
Nvec_vc1.1_XM_032376153.2	0	0.00785389	0.0167615	0	0.00368198	0	0.00481775	0.0615336	0.0359615	0.0361144	0.0150195	0.0182818	0.0552982	0.0224602	0.010767	0.0275225	0.0138064	0.00753519	0.0165369	0	0.0173057	0.00799274	0.00366998	0.00249955	0.0111261	0.0181217	0.0074247	0.0120654	0.0153542	0.0126705	0.00537744	0.0128693	0	0	0.0206258	0.0143598	0	0.0329019	0.00330225	0.00812803	0.00830786	0.0260974	0.0227897	0.00706999	0.0122116	0.00779296	0.0127897	0.0186782	0.00820685
Nvec_vc1.1_XM_001628089.3	0.00568644	0	0	0.00577096	0.00736396	0.00318969	0.00240887	0.140042	0.0449519	0.0135429	0	0.00130584	0.00269747	0.00280753	0.003589	0.00275225	0.0017258	0	0.00413423	0.00881609	0	0.00199819	0	0.00249955	0	0	0.00371235	0	0.00614169	0.00633525	0.00268872	0.00643467	0	0	0.0206258	0	0.00338973	0	0.0066045	0	0	0	0	0	0	0.00389648	0	0	0
Nvec_vc1.1_XM_032376150.2	0	0	0	0	0	0	0	0.0254622	0.0119872	0	0	0	0	0.00280753	0	0	0.0017258	0	0	0	0.00192286	0	0	0	0	0	0	0	0	0	0	0	0	0	0	0	0	0	0.00330225	0	0	0	0	0	0	0	0	0	0
Nvec_vc1.1_XM_032376148.2	0	0	0	0	0.00368198	0	0	0	0.00299679	0	0	0	0	0	0	0	0	0.00502346	0.00413423	0	0	0.00199819	0	0	0	0	0.0111371	0	0.00307085	0	0.00537744	0	0	0	0	0	0	0	0	0.00406402	0.00415393	0	0	0	0	0	0	0	0
Nvec_vc1.1_XM_032376147.2	0	0	0	0	0	0	0	0.0042437	0.00299679	0	0	0	0	0	0.003589	0	0	0	0	0.00881609	0	0	0	0	0.0222521	0.00906084	0	0	0	0	0.00268872	0	0	0	0	0	0	0	0	0	0	0	0.00379828	0	0	0	0	0	0
Nvec_vc1.1_XM_048725607.1	0.00568644	0.00392694	0.00335231	0	0	0	0	0.00212185	0	0	0	0.00130584	0	0	0.0053835	0.0055045	0.0207096	0.0175821	0.0144698	0.00881609	0.0249972	0.00999093	0.00733996	0.022496	0	0	0.0185618	0.0120654	0.00614169	0.00633525	0.00806616	0.019304	0.0179687	0.00442682	0.0309387	0.00957318	0.0203384	0.0394823	0.026418	0.012192	0.00415393	0.0111846	0	0	0.00610579	0.00389648	0	0.00533662	0
Nvec_vc1.1_XM_032376162.2	0	0.00785389	0	0	0	0	0.00240887	0	0	0	0.00500648	0	0	0.0112301	0.0125615	0.00825675	0.0034516	0	0.00620134	0.00881609	0.00384572	0.00199819	0	0	0	0	0.00371235	0	0.00307085	0.0126705	0.00268872	0.019304	0	0	0.0206258	0.00478659	0	0	0.00330225	0.00406402	0.00415393	0.0037282	0.00379828	0	0	0	0	0.00800493	0
Nvec_vc1.1_XM_032376170.2	0	0	0	0	0.00368198	0	0	0.0127311	0.0119872	0.00451431	0	0	0	0.00280753	0	0	0.0017258	0	0	0	0.00192286	0.00199819	0.00366998	0	0	0.00906084	0	0	0	0.00633525	0	0	0	0	0	0	0.00338973	0	0	0	0	0	0.00379828	0.00706999	0	0	0	0.00266831	0
Nvec_vc1.1_XM_048725618.1	0.0113729	0.0235617	0.0100569	0.00865644	0.0110459	0.00956907	0.00481775	0.0084874	0.00299679	0.0135429	0.0250324	0.0352577	0.0836217	0.0449205	0.025123	0.0275225	0.0293386	0.0351642	0.0227383	0.0440804	0.0230743	0.0139873	0.0256899	0.0299946	0	0.0271825	0.0185618	0.00904904	0.0214959	0.0190057	0.0430195	0.0257387	0.00898436	0.00885363	0.0103129	0.0143598	0.0135589	0.0329019	0.0198135	0.012192	0.0207696	0.0074564	0.0113948	0.01414	0.0244232	0.0155859	0.0213161	0.0266831	0.0205171
Nvec_vc1.1_XM_001628109.3	0.0170593	0.0353425	0.0134092	0.00577096	0.0257739	0.00637938	0.0144532	0.0169748	0.0179808	0.0135429	0.0200259	0.0143643	0.00539495	0.0308828	0.0448625	0.0357793	0.0828383	0.0803754	0.0909531	0.0528965	0.0942201	0.0659401	0.0220199	0.0549901	0	0.0362434	0.0185618	0.0120654	0.0153542	0.0696877	0.0403308	0.0321734	0.0404296	0.0177073	0.0309387	0.0287195	0.0169486	0.0460626	0.0495337	0.0365761	0.0249236	0.018641	0.0303862	0.02121	0.0305289	0.0311718	0.0127897	0.0240148	0.0410342
Nvec_vc1.1_XM_032376175.2	0.0796101	0.137443	0.127388	0.0403967	0.0957315	0.0446557	0.0505863	0.116702	0.0809134	0.0722289	0.125162	0.0835738	0.0337184	0.123531	0.190217	0.148622	0.170854	0.173309	0.167436	0.176322	0.151906	0.163851	0.157809	0.207463	0.0556303	0.0543651	0.074247	0.120654	0.10748	0.152046	0.137125	0.135128	0.107812	0.0398413	0.092816	0.114878	0.105082	0.105286	0.0891607	0.113792	0.157849	0.0969332	0.151931	0.14847	0.122116	0.13248	0.183319	0.122742	0.114896
Nvec_vc1.1_XM_032376178.2	0	0	0.00670461	0	0.00368198	0	0.00240887	0.0042437	0.00599359	0.00451431	0.00500648	0.00391752	0.00134874	0.00842259	0.0053835	0.011009	0.00517739	0.00753519	0.0144698	0.0264483	0.0153829	0.00599456	0.0110099	0.00749865	0.0222521	0.00906084	0	0.0150817	0.00614169	0.0316762	0.0215098	0.019304	0.0314453	0.0132804	0.0618774	0.00957318	0.0169486	0.00658038	0.0297202	0.012192	0.0124618	0.0037282	0.0151931	0.00706999	0.0122116	0	0.00426323	0.00266831	0.028724
Nvec_vc1.1_XM_001628095.3	0.0341186	0.0196347	0.0268185	0.0173129	0.0184099	0.0191381	0.0216799	0.0318277	0.014984	0.0225715	0.0150195	0.00261168	0.00269747	0.00280753	0.014356	0.00275225	0.0241612	0.0452111	0.0454765	0.0705287	0.0519172	0.0499546	0.0403698	0.0424924	0.0222521	0.0724867	0.0519729	0.0633433	0.0644878	0.0316762	0.0376421	0.0579121	0.00449218	0.00442682	0.0206258	0.0574391	0.0338973	0.0394823	0.0330225	0.0203201	0.0373854	0.018641	0.0417811	0.0282799	0.0244232	0.0545507	0.0426323	0.0400247	0.028724
Nvec_vc1.1_XM_048724467.1	0	0.0196347	0.0167615	0.00577096	0.00736396	0.00637938	0	0.0212185	0.00299679	0.00902861	0.010013	0.0104467	0.00134874	0.0336904	0.0197395	0.033027	0.0448708	0.0301408	0.0516779	0.00881609	0.05384	0.0359673	0.0146799	0.0199964	0.0222521	0.0181217	0.0259865	0.00904904	0.00614169	0.00633525	0.018821	0.019304	0.00449218	0.00442682	0.0309387	0.00478659	0.0305075	0.0658038	0.026418	0.0243841	0.00830786	0.0074564	0.00759656	0.00706999	0.0122116	0.0194824	0.0170529	0.00533662	0.0164137
Nvec_vc1.1_XM_048724462.1	0.0113729	0.00392694	0.0100569	0.00288548	0	0	0.00240887	0.0212185	0.00299679	0.0135429	0.00500648	0.00391752	0.00539495	0.00280753	0.003589	0.00825675	0	0	0	0	0	0	0	0	0.0222521	0	0	0	0.00307085	0	0	0	0	0	0	0.0143598	0.00338973	0	0	0.00406402	0	0.0037282	0.0113948	0	0	0.00389648	0	0.00266831	0.00410342
Nvec_vc1.1_XM_001628112.3	0.00568644	0.0274886	0.0167615	0.0201983	0.0220919	0.0159485	0.0144532	0.00636555	0.00299679	0.0180572	0	0.00522336	0.0121386	0.0168452	0.010767	0.0055045	0.0207096	0.0226056	0.0268725	0.00881609	0.0384572	0.0139873	0.0183499	0.0124978	0.0222521	0	0.0222741	0.0150817	0.0184251	0.0316762	0.0215098	0.0257387	0.0224609	0.0177073	0.092816	0.00957318	0.0271178	0.0197411	0.0198135	0.00406402	0.00415393	0.0074564	0.00379828	0.00706999	0.0244232	0.00779296	0.00852646	0.0133416	0
Nvec_vc1.1_XM_032376192.2	0.0113729	0.0157078	0.0301708	0.0115419	0.00736396	0.0127588	0	0.0084874	0.0119872	0.00451431	0.0250324	0.0169759	0.0202311	0.0224602	0.0340955	0.0165135	0.025887	0.0602815	0.0124027	0.0176322	0.02692	0.0159855	0.0330298	0.0324942	0	0.0181217	0.0185618	0.0120654	0.0153542	0.0190057	0.018821	0.0257387	0.0179687	0	0.0206258	0.00957318	0.00677945	0.0329019	0.00990674	0.0365761	0.0249236	0.037282	0.0455794	0.00706999	0.00610579	0.0311718	0.0298426	0.0213465	0.0123103
Nvec_vc1.1_XM_048727961.1	0.0284322	0.0117808	0.00335231	0.0173129	0.00368198	0.0318969	0.00722662	0.00636555	0.00899038	0	0.00500648	0	0.00134874	0.00280753	0.00897251	0	0.00517739	0.00251173	0.0124027	0.00881609	0.00384572	0.00399637	0	0.00249955	0.0111261	0	0.0556853	0.00603269	0.00614169	0.0190057	0.00268872	0.00643467	0.0134765	0	0	0	0.0135589	0.0131608	0	0.0162561	0.0124618	0	0	0	0.00610579	0	0	0.00533662	0
Nvec_vc1.1_XM_032376197.2	0	0	0	0	0.00368198	0	0	0	0	0	0	0.00130584	0	0	0	0	0	0	0	0	0	0	0	0.00249955	0	0	0.0074247	0	0	0.0126705	0	0	0	0	0	0	0	0	0	0	0	0	0.00379828	0	0	0	0	0	0
Nvec_vc1.1_XM_032376181.2	0.0398051	0.0157078	0.0536369	0.0346257	0.0368198	0.0797423	0.0313153	0.0381933	0.0419551	0.0451431	0.0300389	0.0391752	0.0283235	0.0505355	0.0340955	0.0302748	0.0155322	0.0175821	0.035141	0.0440804	0.0230743	0.0139873	0.0403698	0.0449919	0.122387	0.0634259	0.111371	0.0180981	0.039921	0.050682	0.0295759	0.0386081	0.00898436	0.0132804	0.0721903	0.0430793	0.0779637	0.157929	0.0462315	0.0284481	0.0332314	0.0298256	0.0607725	0.0282799	0.0244232	0.0116894	0.00426323	0.0266831	0.00410342
Nvec_vc1.1_XM_001628096.3	0.193339	0.117808	0.140797	0.213525	0.176735	0.146726	0.216799	0.163382	0.0809134	0.0857718	0.0851102	0.186735	0.176685	0.140376	0.0879305	0.154126	0.0707577	0.0728402	0.0806175	0.0793448	0.0922972	0.0479565	0.0256899	0.0474915	0.0667564	0.0271825	0.0928088	0.0844577	0.125905	0.0316762	0.0941052	0.0643468	0.0224609	0.0177073	0.165006	0.100518	0.0203384	0.0789645	0.0495337	0.0690883	0.0498471	0.0521948	0.102554	0.02121	0.0427405	0.0623437	0.055422	0.0373563	0.0533445
Nvec_vc1.1_XM_048728043.1	0	0	0	0.00288548	0	0.00318969	0	0	0	0	0	0	0	0	0	0	0.0155322	0.00753519	0.0103356	0.0176322	0.0153829	0.00799274	0.00733996	0.00749865	0.0333782	0.00906084	0.0445482	0.00904904	0.0368502	0.00633525	0.0134436	0.019304	0.00449218	0	0.0309387	0	0	0	0	0	0	0	0	0.00706999	0	0.00779296	0	0	0
Nvec_vc1.1_XM_048728019.1	0	0	0	0	0	0	0	0	0	0	0	0	0	0	0	0	0	0	0	0.00881609	0	0	0	0	0	0	0.00371235	0	0	0	0	0	0	0	0	0	0	0	0	0	0	0	0	0	0	0	0	0	0
Nvec_vc1.1_XM_048734068.1	0	0	0	0	0	0	0	0	0	0	0	0	0	0	0	0	0.0017258	0	0	0	0	0	0	0	0	0	0.00371235	0.00301635	0.00307085	0	0	0	0	0	0	0	0	0	0	0	0	0	0	0	0	0	0	0	0
Nvec_vc1.1_XM_048728010.1	0	0	0	0	0	0	0	0	0	0	0	0	0	0	0.0017945	0	0	0	0	0	0	0.00199819	0	0	0	0	0.00371235	0	0	0	0	0	0	0	0	0	0	0	0	0	0	0	0	0	0	0	0	0	0.00410342
Nvec_vc1.1_XM_048728069.1	0.00568644	0.00785389	0	0	0.0110459	0.00318969	0.00240887	0.0254622	0.00299679	0.0180572	0.00500648	0	0	0	0.003589	0	0.0017258	0.00251173	0.00206712	0	0	0.00199819	0.0110099	0.00249955	0	0	0.00371235	0	0.00307085	0.00633525	0.00268872	0	0.00449218	0	0	0.00957318	0.00338973	0.0131608	0.00330225	0.00812803	0	0.0074564	0.00379828	0.00706999	0	0.00389648	0.00852646	0.0133416	0
Nvec_vc1.1_XM_032373652.2	0	0	0.00335231	0	0	0	0	0.00212185	0	0	0	0.152783	0.546239	0.0505355	0	0.00825675	0	0	0	0	0	0	0	0.00249955	0	0	0	0	0	0	0	0	0	0	0	0	0	0	0	0	0	0	0	0	0	0	0	0	0
Nvec_vc1.1_XM_032373647.2	0.00568644	0	0	0.00288548	0	0	0.00240887	0.0190966	0.00899038	0.00451431	0	0.00391752	0.00134874	0.00280753	0.0017945	0	0	0	0.00413423	0	0	0	0	0	0	0	0	0	0	0	0.00806616	0	0	0	0	0	0	0	0.0066045	0.00406402	0.00415393	0.0037282	0.00379828	0.00706999	0	0.00779296	0	0	0
Nvec_vc1.1_XM_048728072.1	0	0.00392694	0.00335231	0.00577096	0	0.00956907	0.00722662	0.0042437	0.0119872	0.00902861	0.00500648	0.0065292	0.00404621	0.0140376	0.003589	0.00825675	0.00690319	0	0.00413423	0	0.00384572	0.00399637	0.00366998	0.0049991	0	0	0.0074247	0.0120654	0.00307085	0	0	0.00643467	0.00449218	0	0.0103129	0	0.0101692	0	0	0.00812803	0.00415393	0.0037282	0.00759656	0.01414	0.00610579	0.00389648	0.00426323	0	0
Nvec_vc1.1_XM_032373640.2	0.0113729	0.00785389	0.0167615	0.00577096	0.0147279	0.00637938	0	0.0785084	0.014984	0.0180572	0.0600778	0.0156701	0.0323697	0.0252678	0.050246	0.055045	0.017258	0.0200938	0.0268725	0.0352643	0.0173057	0.00999093	0.0110099	0.0324942	0.0111261	0	0.0185618	0.0120654	0.00614169	0.025341	0.0107549	0.019304	0.0269531	0.00442682	0.0721903	0.0287195	0.00677945	0.0394823	0.00990674	0.0528322	0.0124618	0.0447384	0.0341845	0	0.0305289	0.0194824	0.00852646	0.0240148	0.00820685
Nvec_vc1.1_XM_001626043.3	0	0	0	0	0	0.00318969	0	0.00212185	0	0	0	0	0	0.00280753	0	0.00275225	0.00690319	0.00251173	0	0	0	0	0	0.0049991	0	0	0	0	0	0	0	0	0	0	0	0	0	0	0	0	0	0	0.00379828	0	0	0	0	0	0
Nvec_vc1.1_XM_001626042.3	0	0	0	0	0	0	0	0	0	0	0	0	0	0.00561506	0	0	0.0017258	0	0	0	0	0.00399637	0.00733996	0.0049991	0	0	0	0.00603269	0.00307085	0	0	0	0	0	0.0206258	0	0	0	0	0.00406402	0.00415393	0	0	0	0	0	0	0	0
Nvec_vc1.1_XM_032373664.2	0	0	0	0	0	0	0	0	0.00599359	0	0	0	0	0	0	0	0.0034516	0.00753519	0.00206712	0	0	0.00399637	0	0.0124978	0	0	0	0	0	0	0.0107549	0	0	0	0.0103129	0	0	0	0	0.00406402	0.00415393	0	0	0	0.00610579	0.00779296	0.00426323	0.00266831	0.00410342
Nvec_vc1.1_XM_048727779.1	0	0	0	0.00288548	0.00368198	0.00318969	0	0.0084874	0	0.0135429	0	0.00783505	0.00269747	0.00280753	0.003589	0.0055045	0.0138064	0.0175821	0.00620134	0.0176322	0.0249972	0.0199819	0.00366998	0.00749865	0.0333782	0	0.0185618	0.0150817	0.0122834	0.0126705	0.0161323	0.00643467	0	0	0.0309387	0.00478659	0.00677945	0.0263215	0.00330225	0.012192	0	0.0149128	0.00379828	0.00706999	0.00610579	0.0116894	0	0.00266831	0.0205171
Nvec_vc1.1_XM_001626039.3	0.0227458	0.0117808	0.0402277	0.0201983	0.0257739	0.041466	0.0337242	0.0148529	0.0269711	0.0270858	0.0350454	0.0313402	0.0229285	0.0308828	0.0412735	0.0605495	0.0310644	0.0226056	0.053745	0.0264483	0.0173057	0.0239782	0.0293598	0.0249955	0.0667564	0.0543651	0.0482606	0.0271471	0.039921	0.0316762	0.0322647	0.0257387	0.0269531	0.00885363	0.0206258	0.0382927	0.0847432	0.0855449	0.0594405	0.0365761	0.0207696	0.0260974	0.0531759	0.0282799	0.0427405	0.00389648	0.0426323	0.0186782	0
Nvec_vc1.1_XM_032373657.2	0	0	0.0134092	0.00577096	0.00736396	0.00637938	0.00963549	0.00636555	0.0119872	0	0.0300389	0.00391752	0.00134874	0.00561506	0.00897251	0.0055045	0.0120806	0.00251173	0.00413423	0.0264483	0	0	0.00366998	0	0	0.0181217	0.00371235	0.00301635	0.00307085	0.0126705	0.00268872	0.00643467	0	0	0.0412516	0.00478659	0.00677945	0.0131608	0	0.00812803	0	0.0037282	0.00759656	0	0	0.0116894	0	0	0
Nvec_vc1.1_XM_001626038.3	0	0	0	0	0	0	0	0	0	0.00451431	0	0.00130584	0	0	0	0.00275225	0	0.00251173	0.00413423	0.00881609	0	0.00199819	0.00366998	0.0099982	0	0	0	0.00301635	0.00921254	0	0.00268872	0	0.00449218	0.00442682	0.0618774	0.00478659	0.00677945	0.00658038	0.0066045	0.00406402	0	0.0037282	0	0	0	0	0	0	0.00410342
Nvec_vc1.1_XM_048727245.1	0	0	0.00335231	0	0	0	0	0	0	0	0	0.00130584	0	0	0.003589	0	0.00517739	0.0100469	0	0	0.00384572	0	0	0	0	0.0271825	0.0111371	0.00301635	0	0	0.00268872	0	0.0134765	0	0.0103129	0.00478659	0	0	0.00330225	0.00406402	0.00415393	0	0	0.01414	0	0	0.00426323	0	0
Nvec_vc1.1_XM_001637455.3	0.0113729	0.0196347	0.00670461	0.00577096	0.00736396	0.0127588	0.00722662	0.0127311	0.014984	0	0	0	0.00134874	0.00561506	0.0053835	0.0055045	0.034516	0.0200938	0.00826846	0.00881609	0.00961429	0.00999093	0.00733996	0.0249955	0.0111261	0.0271825	0.0334112	0.0241308	0.0184251	0.00633525	0.0134436	0	0.0224609	0	0.0309387	0.00478659	0.0101692	0.0197411	0.00990674	0.012192	0.0290775	0.0074564	0.0151931	0.0282799	0.0122116	0.00779296	0.00852646	0.0106732	0.0410342
Nvec_vc1.1_XM_001637454.3	0.0170593	0.106027	0.0167615	0.00865644	0.0147279	0.0223278	0.0216799	0.144286	0.0749198	0.0270858	0.0200259	0.0065292	0.00134874	0.00561506	0.025123	0.011009	0.0017258	0.0175821	0.00826846	0.0176322	0.0115372	0.0239782	0.216529	0.0824852	0.0222521	0.0634259	0.0111371	0.0392125	0.0122834	0.0633525	0.118304	0.0579121	0.0269531	0.00885363	0.0103129	0.0861586	0.0474562	0.0460626	0.013209	0.12192	0.178619	0.0596512	0.0379828	0.12019	0.0488463	0.120791	0.0895278	0.101396	0.0615513
Nvec_vc1.1_XM_032361915.2	0	0.0196347	0.00670461	0.00865644	0	0.00956907	0.00963549	0.027584	0.0119872	0.0135429	0.010013	0.0130584	0.00539495	0	0.010767	0.0137613	0.0103548	0.0175821	0.0268725	0.0352643	0.0115372	0.02198	0.0330298	0.0249955	0.0556303	0.0815476	0.0593976	0.0392125	0.0429919	0.0126705	0.018821	0.0128693	0.0224609	0	0	0.0335061	0.0169486	0.0197411	0.013209	0.0203201	0.0290775	0.037282	0.0227897	0.01414	0	0.0272753	0.0468955	0.0160099	0.00820685
Nvec_vc1.1_XM_032387450.2	0.0398051	0.0628311	0.04358	0.0432822	0.0405018	0.0446557	0.0433597	0.0551681	0.0329647	0.0361144	0.0150195	0.0104467	0.0188823	0.0196527	0.021534	0.022018	0.0949189	0.0728402	0.0330738	0.141057	0.0576858	0.0439601	0.0293598	0.049991	0.0222521	0.0181217	0.0222741	0.0663596	0.0767712	0.114034	0.0618406	0.0579121	0.049414	0.0221341	0.144381	0.153171	0.0711843	0.0789645	0.0891607	0.0243841	0.0290775	0.0223692	0.0189914	0.0353499	0.0366347	0.0272753	0.0426323	0.042693	0.0574479
Nvec_vc1.1_XM_048728020.1	0.0113729	0.0235617	0.0134092	0.00577096	0.0110459	0.00637938	0.00722662	0.0445588	0.0179808	0.0180572	0.010013	0.0169759	0.00674369	0.0112301	0.017945	0.0192658	0.0379676	0.0175821	0.0227383	0.00881609	0.04038	0.02198	0.0183499	0.0149973	0	0.00906084	0.0185618	0.0211144	0.0214959	0.0190057	0.0215098	0.019304	0	0.0132804	0.0206258	0.0143598	0.0169486	0.0197411	0.00990674	0.0162561	0.00830786	0.018641	0.026588	0.00706999	0.0244232	0.0155859	0.0255794	0.0240148	0.0328274
Nvec_vc1.1_XM_048727475.1	0	0	0	0	0	0	0	0	0	0	0	0	0	0	0	0	0	0	0.00206712	0	0.00192286	0.00399637	0	0	0	0	0	0	0	0	0	0	0	0	0	0	0.00338973	0	0	0	0	0	0	0	0	0	0	0.00266831	0
Nvec_vc1.1_XM_048734190.1	0	0	0	0	0	0	0	0	0	0	0	0	0	0	0	0	0.0017258	0.00502346	0.00206712	0	0.00384572	0.00199819	0	0	0	0	0	0.00301635	0.00307085	0	0	0	0	0	0.0103129	0.00957318	0	0	0	0	0.00415393	0	0	0	0.0122116	0.00389648	0.00852646	0.00800493	0.00410342
Nvec_vc1.1_XM_048727882.1	0	0.00392694	0	0	0	0.0127588	0	0.00212185	0	0	0	0.00261168	0.0107899	0	0	0	0	0	0	0	0	0	0	0	0.0111261	0.00906084	0.0074247	0.00301635	0.00307085	0	0	0	0.00449218	0	0.0103129	0	0	0	0	0	0	0	0	0.00706999	0	0	0	0	0
Nvec_vc1.1_XM_032361914.2	0	0.00785389	0	0	0.00368198	0	0	0	0	0	0	0	0	0	0	0	0	0	0	0	0	0	0	0	0	0	0	0	0	0	0	0	0	0	0	0	0	0	0	0	0	0	0	0	0	0	0	0	0
Nvec_vc1.1_XM_032361818.2	0	0.0117808	0.00335231	0.00288548	0	0	0	0.00212185	0	0.00451431	0.00500648	0.00130584	0	0	0.00897251	0	0.0189838	0.0251173	0.018604	0.0264483	0.0173057	0.02198	0.0220199	0.0099982	0	0.0181217	0.00371235	0.00904904	0.00614169	0.00633525	0.0134436	0.00643467	0.00449218	0	0.144381	0.110092	0.0169486	0.0394823	0.00330225	0.0203201	0.00830786	0.0111846	0.00379828	0.0424199	0.0183174	0.0194824	0.0127897	0.0213465	0.0246205
Nvec_vc1.1_XM_032361823.2	0	0	0	0.00288548	0	0	0.00240887	0.00636555	0.00299679	0	0	0.00130584	0	0.00280753	0.003589	0.00825675	0.00690319	0.00753519	0	0.00881609	0.00192286	0.00399637	0.00366998	0.00249955	0	0	0	0.00301635	0.00307085	0	0	0	0	0	0.0103129	0	0	0	0.00330225	0.00406402	0	0	0.00379828	0.00706999	0	0	0	0.00266831	0
Nvec_vc1.1_XM_032361821.2	0.00568644	0.0157078	0	0	0	0.00318969	0	0	0.00299679	0	0	0	0.00269747	0.00280753	0.0017945	0	0.0017258	0.00753519	0.00620134	0.00881609	0.00384572	0.00599456	0.00733996	0.00749865	0	0	0.0148494	0.00603269	0.00614169	0	0.00268872	0.0128693	0	0.00442682	0.0103129	0	0.0169486	0.0131608	0.00330225	0	0	0	0	0	0.00610579	0.00779296	0.00426323	0.00266831	0
Nvec_vc1.1_XM_032361820.2	0.00568644	0.0157078	0	0	0.00736396	0	0.00240887	0.0084874	0.0119872	0	0	0.00391752	0.00269747	0	0.0053835	0.00275225	0.0552255	0.0477229	0.0413423	0.0176322	0.0365343	0.00999093	0.00366998	0.022496	0	0	0.0222741	0.00904904	0.0522044	0.025341	0.0349534	0.019304	0.0269531	0.0177073	0.0515645	0.0382927	0.0338973	0.0197411	0.00990674	0.00406402	0	0.0037282	0	0.00706999	0.0122116	0.00779296	0.00852646	0.00266831	0.0410342
Nvec_vc1.1_XM_032361817.2	0.0113729	0.0117808	0.0100569	0.00288548	0.00736396	0.0159485	0.00481775	0.0190966	0.00299679	0.0180572	0	0.0065292	0.00404621	0.00280753	0.003589	0.00825675	0.0189838	0.027629	0.0103356	0.00881609	0.00769143	0.00599456	0.0220199	0.0049991	0.0222521	0.0271825	0.0185618	0.0301635	0.0245668	0.0380115	0.0134436	0.0257387	0.00898436	0	0.103129	0.00957318	0.0169486	0.0460626	0.0297202	0	0.00415393	0.018641	0.00759656	0.0282799	0.00610579	0.0272753	0.0170529	0.0453613	0.0410342
Nvec_vc1.1_XM_032361895.2	0.0227458	0.0471233	0	0	0	0	0.00240887	0.00636555	0.014984	0	0.00500648	0.0065292	0.00134874	0	0.003589	0.00275225	0.143241	0.0502346	0.0206712	0.0176322	0.0519172	0.00999093	0.00366998	0.0174969	0.0111261	0.0453042	0.0259865	0.0150817	0.0890546	0.0443467	0.0430195	0.0128693	0.00898436	0.048695	0.0618774	0.0430793	0.0474562	0.0197411	0.0165112	0.00812803	0.0166157	0.0260974	0.00759656	0.01414	0.00610579	0	0.00426323	0.00800493	0.0615513
Nvec_v1g201822	0	0	0	0	0	0	0	0	0	0	0	0	0	0	0	0	0	0	0.00206712	0	0	0	0	0	0	0	0	0	0	0	0	0	0	0	0	0	0.00338973	0	0	0	0	0	0	0	0	0	0	0	0
Nvec_vc1.1_XM_001637358.3	0	0	0	0	0	0.0159485	0.00240887	0.0042437	0	0	0	0	0	0.00280753	0.0017945	0	0.0034516	0.00251173	0.00206712	0	0.00769143	0	0.00366998	0	0.0111261	0	0.0148494	0	0.00614169	0	0	0	0	0	0.0206258	0.00478659	0.00338973	0	0	0	0	0	0	0	0	0	0	0	0
orphan_peak_269	0	0	0	0	0	0	0	0	0	0	0	0.00130584	0	0	0.0017945	0	0	0	0	0	0	0	0.00366998	0	0	0	0.0111371	0	0	0	0	0	0	0	0	0	0	0	0	0	0	0	0	0	0	0	0	0	0.00820685
Nvec_vc1.1_XM_001637445.3	0	0.0746119	0	0.00288548	0	0.0127588	0	0.0381933	0.00599359	0.0135429	0	0.00914089	0.00404621	0.00561506	0.010767	0.0137613	0.0465966	0.0979575	0.0847517	0.185138	0.0673001	0.0739329	0.0366998	0.107481	0.100135	0.299008	0.193042	0.202095	0.224172	0.0886935	0.139814	0.0965201	0.0583984	0.0221341	0.123755	0.0909452	0.0711843	0.0658038	0.052836	0.0447042	0.0332314	0.0223692	0.0189914	0.10605	0.146539	0.0584472	0.0895278	0.0907226	0.123103
Nvec_vc1.1_XM_048728408.1	0.153534	0.290594	0.268185	0.158701	0.224601	0.258365	0.144532	0.190966	0.272708	0.266344	0.320415	0.336907	0.249516	0.435167	0.385818	0.393572	0.310644	0.256196	0.361745	0.352644	0.303812	0.339692	0.411038	0.362435	0.222521	0.262764	0.271002	0.256389	0.233384	0.291421	0.217786	0.366776	0.238086	0.177073	0.71159	0.330275	0.359311	0.552752	0.534964	0.365761	0.378007	0.260974	0.254485	0.268659	0.244232	0.27665	0.281373	0.269499	0.217481
Nvec_vc1.1_XM_032361866.2	0	0	0	0	0	0	0	0.00636555	0.00899038	0	0	0	0	0	0	0	0	0	0	0	0	0	0	0	0	0	0	0	0	0	0	0	0	0.00442682	0.0103129	0	0	0.00658038	0	0	0	0	0	0	0	0	0	0	0
orphan_peak_270	0	0.0353425	0.0134092	0.0173129	0.00368198	0	0.00481775	0.0127311	0.00299679	0.0225715	0.0250324	0.0130584	0	0.00842259	0.0340955	0.0467883	0.034516	0.0175821	0.0144698	0.00881609	0.02692	0.0299728	0.0256899	0.0149973	0.0111261	0.00906084	0.00371235	0.0361961	0.0153542	0.0443467	0.0107549	0.0386081	0.0179687	0.00442682	0.123755	0.0143598	0.0203384	0.0197411	0.00330225	0.0406402	0.00830786	0.0074564	0.026588	0.02121	0.0122116	0.0506542	0.0511587	0.042693	0.0492411
Nvec_vc1.1_XM_001637442.3	0	0.00392694	0	0	0	0	0	0	0	0	0	0	0	0	0	0	0.0017258	0	0	0	0	0	0	0	0	0	0	0	0	0	0.00268872	0	0	0	0	0	0	0	0	0.00406402	0	0	0	0	0	0	0	0	0
Nvec_vc1.1_XM_001637441.3	0	0.00785389	0.00335231	0	0	0.00318969	0	0	0	0	0	0	0.00404621	0	0.0017945	0	0.0017258	0.00502346	0.00206712	0.00881609	0	0.00599456	0.00366998	0.00249955	0.0111261	0.00906084	0.0148494	0.00904904	0.0122834	0.00633525	0	0	0	0	0.0103129	0.00957318	0	0.0131608	0.0066045	0.00406402	0.00415393	0.0074564	0	0.00706999	0.0183174	0.00389648	0.00852646	0.0160099	0.00410342
Nvec_vc1.1_XM_001637357.3	0.284322	0.106027	0.154206	0.141388	0.176735	0.274313	0.267385	0.108214	0.146843	0.284401	0.0801037	0.783505	0.643348	0.530623	0.0951085	0.393572	0.0604029	0.0678167	0.0454765	0.0617126	0.0615315	0.0759311	0.0623897	0.049991	0.0445043	0.0906084	0.118795	0.0452452	0.0737003	0.0823582	0.0806616	0.0514774	0.125781	0.0221341	0.278448	0.21061	0.037287	0.164509	0.267482	0.0365761	0.0706168	0.0521948	0.113948	0.0565599	0.0610579	0.0545507	0.0767381	0.0907226	0.0574479
Nvec_vc1.1_XM_032361869.2	0.0852966	0.0314155	0.0368754	0.0461677	0.0331378	0.041466	0.0433597	0.0318277	0.0269711	0.0451431	0.010013	0.14756	0.102504	0.0561506	0.0161505	0.0412838	0.00862899	0.00753519	0.00620134	0.00881609	0.0153829	0.0119891	0.0110099	0.0049991	0.0445043	0	0.0074247	0.00603269	0.0276376	0.0190057	0.0215098	0.0128693	0.00898436	0.00885363	0.0412516	0.0382927	0	0.0329019	0.00990674	0.00812803	0	0.0149128	0.0189914	0	0	0.00389648	0	0.0160099	0.0205171
Nvec_vc1.1_XM_048728530.1	0.00568644	0.0353425	0.00670461	0.00288548	0.00368198	0.0191381	0.00722662	0.0148529	0.014984	0.0180572	0.0300389	0.0117526	0.00269747	0.00561506	0.0412735	0.0165135	0.0448708	0.0351642	0.0413423	0.211586	0.0557629	0.053951	0.0477097	0.0199964	0.0222521	0.0724867	0.0482606	0.0693759	0.0522044	0.107699	0.0779729	0.128694	0.0628905	0.0265609	0.113442	0.110092	0.0915226	0.0855449	0.0462315	0.0365761	0.058155	0.0335538	0.0227897	0.11312	0.0488463	0.0428613	0.0682117	0.0853859	0.0656548
Nvec_vc1.1_XM_048728537.1	0	0.00785389	0.00335231	0	0	0.00637938	0.00481775	0.00212185	0.00599359	0	0.00500648	0.00261168	0.00134874	0.00280753	0.0017945	0.00275225	0.0138064	0.0100469	0.0144698	0	0.00961429	0.00999093	0.00366998	0.00749865	0.0111261	0.00906084	0.00371235	0.00301635	0.00307085	0	0.00268872	0	0	0.00442682	0	0.00478659	0.00338973	0.0131608	0.013209	0.00812803	0.00415393	0.0111846	0.00379828	0.00706999	0.00610579	0	0.00426323	0	0
Nvec_vc1.1_XM_032361844.2	0	0.00392694	0	0	0	0.0797423	0.00963549	0.0042437	0.00899038	0.00902861	0.00500648	0	0.00404621	0.00561506	0.00897251	0	0.00690319	0.00251173	0.00413423	0.0176322	0.00576858	0.00399637	0.00366998	0	0.322656	0.0815476	0.100234	0.00301635	0.0245668	0.0190057	0.0322647	0.0579121	0.0224609	0.00885363	0.0515645	0.0191464	0.145758	0.197411	0.00990674	0	0	0.0074564	0.00379828	0.0282799	0.0366347	0.00389648	0	0	0.0123103
orphan_peak_272	0	0	0	0	0	0.0127588	0.00240887	0	0	0	0	0	0	0	0	0	0	0	0	0	0	0	0	0	0.0445043	0	0.00371235	0	0	0	0.00806616	0	0	0	0.0103129	0	0.0101692	0.00658038	0	0	0.00415393	0	0	0.00706999	0	0	0	0.00266831	0
Nvec_vc1.1_XM_032361845.2	0	0	0	0	0	0	0	0	0	0	0	0	0	0	0	0	0	0	0.00206712	0	0	0	0	0	0	0	0	0	0	0	0	0	0	0	0	0	0.00338973	0.00658038	0	0	0	0	0	0	0	0.00389648	0	0	0
Nvec_vc1.1_XM_001637438.3	0.0113729	0.0589041	0.0402277	0.0115419	0.0147279	0.00956907	0.00240887	0.0212185	0.0269711	0.0225715	0.0851102	0.120137	0.0431596	0.210565	0.200984	0.203667	0.143241	0.170798	0.177772	0.141057	0.207669	0.139873	0.0880795	0.119978	0.0333782	0.0815476	0.0519729	0.0573106	0.039921	0.107699	0.0725955	0.135128	0.0628905	0.0221341	0.134068	0.081372	0.0711843	0.144768	0.0924629	0.138177	0.141234	0.0671076	0.121545	0.0706999	0.0915868	0.089619	0.106581	0.0693761	0.0738616
Nvec_vc1.1_XM_032361862.2	0.090983	0.0785389	0.117331	0.0461677	0.132551	0.0542247	0.0915371	0.0997269	0.131859	0.171544	0.150195	0.172371	0.186126	0.143184	0.10767	0.165135	0.0966447	0.105493	0.101289	0.0440804	0.103834	0.0619438	0.0807396	0.0674879	0.0778825	0.0906084	0.0779594	0.0512779	0.0982671	0.0570172	0.0591519	0.0836508	0.0179687	0.0221341	0.0618774	0.0574391	0.0508459	0.052643	0.0462315	0.0690883	0.0498471	0.119302	0.0987553	0.0424199	0.0549521	0.0389648	0.0468955	0.0320197	0.0164137
Nvec_vc1.1_XM_048728584.1	0	0	0	0.00288548	0	0.00318969	0	0.00212185	0.00299679	0	0	0	0	0	0	0	0	0	0	0	0	0	0	0	0	0	0	0.00301635	0	0	0	0	0	0	0	0	0	0.00658038	0.0066045	0	0	0.0037282	0	0	0	0	0	0	0
Nvec_vc1.1_XM_032361853.2	0.170593	0.129589	0.194434	0.204869	0.162007	0.140346	0.154168	0.237647	0.170817	0.26183	0.28537	0.151478	0.113294	0.185297	0.183039	0.165135	0.144967	0.163262	0.12196	0.167506	0.126909	0.1099	0.187169	0.147473	0.0556303	0.126852	0.0928088	0.0904904	0.116692	0.240739	0.134436	0.238083	0.0808593	0.0752559	0.144381	0.143598	0.111861	0.223733	0.300505	0.235713	0.103848	0.160313	0.250687	0.17675	0.103798	0.155859	0.115107	0.130747	0.106689
Nvec_vc1.1_XM_001637354.3	0	0.00392694	0	0	0	0	0	0	0	0	0	0.00130584	0.00134874	0	0	0.00275225	0	0.00251173	0	0	0	0	0	0	0	0	0.00371235	0.00301635	0	0	0	0.00643467	0	0	0.0103129	0	0	0	0	0	0	0	0	0	0.00610579	0	0	0	0
Nvec_vc1.1_XM_032361858.2	0	0	0	0	0.0110459	0.00318969	0	0.00212185	0.00299679	0	0	0.00130584	0	0	0	0	0.00690319	0	0.00826846	0	0.00192286	0.00199819	0	0	0	0.00906084	0.0074247	0.0120654	0.00307085	0	0.00268872	0	0	0	0	0	0	0.00658038	0	0	0	0	0.00379828	0	0	0.00389648	0	0	0
Nvec_NVE13164	0	0	0	0	0.0110459	0.00318969	0	0.118824	0.107885	0.0135429	0.00500648	0.00130584	0	0	0	0	0	0	0	0	0	0	0	0	0	0	0.00371235	0	0	0	0	0	0.00449218	0	0	0	0	0.00658038	0	0	0	0	0	0	0	0	0	0	0
Nvec_vc1.1_XM_001637433.3	0	0.0314155	0.00335231	0.00288548	0	0.0127588	0.00240887	0.0127311	0.00599359	0.0180572	0.0200259	0.0417869	0.0134874	0.0617657	0.0843415	0.0798153	0.0793867	0.0828871	0.0661477	0.0352643	0.0999887	0.085922	0.0513797	0.0799856	0.0111261	0	0.0148494	0.0331798	0.0214959	0.025341	0.0537744	0.0386081	0.0359375	0.0221341	0.0309387	0.0574391	0.0305075	0.052643	0.0330225	0.0772163	0.0664628	0.0447384	0.026588	0.0494899	0.0244232	0.089619	0.0298426	0.0533662	0.0369308
Nvec_vc1.1_XM_032387417.2	0.0227458	0.0235617	0.0301708	0.00577096	0.0294558	0.0255175	0.0144532	0.0254622	0.014984	0.0451431	0.0350454	0.0065292	0.00674369	0.00561506	0.0197395	0.0137613	0.0379676	0.0200938	0.0434094	0.0440804	0.0346115	0.053951	0.124779	0.0524906	0.100135	0.0996693	0.148494	0.0965231	0.159684	0.145711	0.0833504	0.122259	0.0314453	0.00442682	0.103129	0.110092	0.0474562	0.0987056	0.0693472	0.0894084	0.0664628	0.0671076	0.0227897	0.13433	0.134327	0.120791	0.0511587	0.117406	0.0574479
Nvec_NVE13160	0.0113729	0.0863927	0.0402277	0.0115419	0.0184099	0.0542247	0.0770839	0.0763866	0.128862	0.0812575	0.18524	0.0221993	0.0148361	0.0364979	0.211751	0.101833	0.465966	0.424482	0.345208	0.511333	0.338423	0.513534	0.473428	0.424924	0.0556303	0.163095	0.0296988	0.0693759	0.0522044	0.297757	0.244674	0.186606	0.14375	0.101817	0.185632	0.229756	0.467782	0.427724	0.482128	0.243841	0.23262	0.0708358	0.0569742	0.19796	0.158751	0.183134	0.14495	0.184113	0.139516
Nvec_vc1.1_XM_001637352.3	0	0	0.0100569	0.00577096	0	0.00318969	0.00722662	0	0	0.00451431	0	0.0065292	0.00404621	0.00842259	0.0125615	0.0137613	0.00690319	0.00251173	0.00826846	0.0176322	0.00769143	0.00199819	0.00733996	0	0	0	0.0074247	0.00904904	0.00614169	0.00633525	0	0.00643467	0.00898436	0	0.0206258	0.00478659	0.00338973	0.00658038	0	0.00406402	0.00830786	0.0074564	0.0151931	0	0	0	0.0170529	0	0.00410342
Nvec_vc1.1_XM_048724683.1	0	0.00392694	0.00335231	0.00577096	0.00368198	0	0.00481775	0.00212185	0	0	0.00500648	0.00522336	0.00269747	0.00561506	0.0017945	0	0	0	0.00413423	0	0.00576858	0.00399637	0.00733996	0.00249955	0	0	0.00371235	0	0.00307085	0.00633525	0.00268872	0	0	0	0.0412516	0	0	0	0.0066045	0.00406402	0	0.0074564	0.0113948	0.00706999	0.00610579	0.00389648	0.00426323	0.00266831	0
Nvec_vc1.1_XM_001637351.3	0.0852966	0.380913	0.187729	0.173129	0.125187	0.0893113	0.118035	0.292815	0.0449519	0.248287	0.250324	0.0404811	0.00674369	0.0729958	0.170478	0.145869	0.0828383	0.0678167	0.326604	0.24685	0.0711458	0.74932	0.987225	0.494911	1.51315	1.00575	0.972636	1.97269	1.47708	0.709548	0.494725	0.933028	0.184179	0.0221341	2.09352	1.27802	0.538967	0.743582	0.363247	0.633987	1.01771	1.12219	0.448197	1.16655	1.2639	1.53521	1.62429	1.5156	0.980718
Nvec_vc1.1_XM_048724639.1	0	0.00785389	0.00335231	0	0.00368198	0	0.00481775	0	0	0	0	0	0.00269747	0	0	0	0.0017258	0.00502346	0.00206712	0.0264483	0.00576858	0.00399637	0.00366998	0.00749865	0	0.00906084	0.00371235	0.00301635	0	0.00633525	0.00268872	0.019304	0	0.00442682	0	0.00478659	0.0135589	0.0131608	0.00330225	0.00812803	0.00415393	0	0	0.01414	0.00610579	0.00389648	0	0.00800493	0.00410342
Nvec_vc1.1_XM_001637428.3	0.00568644	0.00785389	0.0469323	0.00865644	0.00736396	0.0159485	0.00240887	0.00212185	0	0.0135429	0.0150195	0.00783505	0.00134874	0.00280753	0.025123	0.0055045	0.0276128	0.0452111	0.0289396	0.0528965	0.0115372	0.0179837	0.0330298	0.0424924	0.0667564	0.0543651	0.0074247	0.0271471	0.0276376	0.101364	0.0322647	0.102955	0.0314453	0.00442682	0.0412516	0.0382927	0.0440665	0.164509	0.0165112	0.0487682	0.0290775	0.0298256	0.0151931	0.0494899	0.0732695	0.0467577	0.055422	0.0640394	0.0451376
Nvec_vc1.1_XM_032361808.2	0.0113729	0.0117808	0.0100569	0.0115419	0.00368198	0.00637938	0.00240887	0.0233403	0.00899038	0	0.0350454	0.0130584	0.00539495	0.0308828	0.0197395	0.033027	0.0276128	0.0150704	0.0248054	0.0705287	0.0557629	0.0239782	0.0256899	0.0149973	0	0.0453042	0.0148494	0.0211144	0.00614169	0.0316762	0.0241985	0.0128693	0.0404296	0	0.092816	0.0191464	0.0271178	0.052643	0.0462315	0.0284481	0.0166157	0.018641	0.0341845	0.02121	0.0122116	0.0233789	0.0298426	0.00800493	0.0246205
Nvec_vc1.1_XM_001637426.3	1.47847	0.793243	0.972169	1.93904	2.05454	2.00632	2.18003	10.2676	5.29234	6.06723	0.27035	0.155395	0.0418109	0.0982635	0.089725	0.503662	0.0448708	0.0251173	0.0413423	0.0793448	0.0211514	0.00999093	0.00733996	0.0199964	0.0890086	0.0271825	0.0259865	0.00904904	0.0184251	0.0823582	0.0349534	0	0.00449218	0.0575486	0.0618774	0.0191464	0.0440665	0.0460626	0.0165112	0.012192	0.0166157	0.0335538	0.269678	0.0282799	0.0305289	0.0116894	0.0127897	0.0133416	0.00820685
Nvec_vc1.1_XM_032361923.2	0	0.0117808	0.00335231	0	0.00368198	0.0159485	0.0120444	0.0084874	0	0	0	0	0	0	0.0017945	0	0	0.00251173	0	0	0	0	0	0.00249955	0.0111261	0	0.0185618	0	0.00307085	0	0.0107549	0	0	0	0.0206258	0.00478659	0.0169486	0.0197411	0.00990674	0	0	0	0	0	0.0122116	0.0194824	0.00852646	0.00266831	0.00410342
Nvec_NVE13149	0.585703	0.215982	0.100569	0.326059	0.957315	0.350866	1.03822	5.06698	4.62405	7.27255	0.17022	0.254639	0.0458571	0.0449205	0.0053835	0.288986	0.0034516	0	0	0	0.00576858	0.00199819	0	0.00249955	0	0	0.0074247	0.00301635	0.00307085	0.00633525	0	0	0	0.0309877	0.0103129	0	0.00338973	0	0.00330225	0	0.00415393	0.0074564	0.281073	0	0.00610579	0.00779296	0.00426323	0	0.00410342
Nvec_NVE13147	0	0	0	0	0	0	0	0	0	0	0	0	0	0	0	0	0	0	0	0	0	0	0	0	0	0	0	0	0	0	0	0	0.0269531	0	0	0	0	0	0	0	0	0	0	0	0	0	0	0	0
Nvec_NVE13146	0	0	0.0167615	0	0	0	0	0.0106092	0.0269711	0	0.0400519	0	0	0	0.0017945	0	0	0	0	0	0	0	0	0	0	0	0	0	0	0	0.00806616	0.00643467	0.00449218	0.0531218	0.0103129	0	0.101692	0.0329019	0	0	0.00415393	0.0037282	0	0	0.0305289	0.00389648	0	0	0
Nvec_vc1.1_XM_032361891.2	0.0170593	0.00392694	0.00335231	0	0.00368198	0.00637938	0.00240887	0.0190966	0	0.00902861	0.00500648	0	0.00134874	0.0140376	0.007178	0	0.00517739	0	0.00206712	0	0.00384572	0.00199819	0	0.00249955	0.0111261	0	0.0445482	0.0392125	0.0829129	0	0.00268872	0	0.0179687	0	0.0206258	0.00957318	0.0135589	0.0329019	0.00990674	0.00406402	0.00830786	0.0037282	0	0.01414	0.0122116	0	0.00852646	0.00533662	0
Nvec_vc1.1_XM_048726641.1	0	0.0903197	0.0402277	0.0173129	0.0257739	0.0350866	0.0144532	0.0678992	0.0629327	0.0767432	0.17022	0.104467	0.0350672	0.171259	0.204573	0.209171	0.232983	0.170798	0.196376	0.176322	0.280737	0.181835	0.135789	0.159971	0.0333782	0.10873	0.06311	0.108588	0.122834	0.114034	0.10486	0.0900855	0.0583984	0.048695	0.175319	0.0909452	0.074574	0.17109	0.145299	0.150369	0.124618	0.156584	0.11015	0.15554	0.0732695	0.136377	0.106581	0.0960592	0.14362
Nvec_vc1.1_XM_032361871.2	0.00568644	0.0157078	0	0.00288548	0.0110459	0.00318969	0.00481775	0.0106092	0.00599359	0.00451431	0.00500648	0.00261168	0.00134874	0	0.007178	0.00275225	0.0207096	0.00502346	0.00413423	0.00881609	0.00384572	0.0339692	0.0183499	0.00749865	0.0111261	0.0362434	0.0111371	0.0180981	0.0122834	0.0126705	0.0161323	0	0.0134765	0.00442682	0.0721903	0.0335061	0.0305075	0.0263215	0.0561382	0.0325121	0	0.018641	0.00379828	0.00706999	0	0.0506542	0.0468955	0.042693	0.0410342
Nvec_vc1.1_XM_001637421.3	0	0.0274886	0.0167615	0	0.00368198	0	0	0.0169748	0.00899038	0.00451431	0.00500648	0	0.00134874	0	0.0125615	0.00275225	0.0034516	0.00502346	0.00413423	0	0	0.00199819	0.0110099	0.0124978	0	0.0181217	0.0074247	0.0211144	0.0214959	0	0.0403308	0.0128693	0.0134765	0.00885363	0.0309387	0.0335061	0.00677945	0.00658038	0.00990674	0.0447042	0.00415393	0.0260974	0.0227897	0.0353499	0.0244232	0.0740331	0.0298426	0.0320197	0.077965
Nvec_vc1.1_XM_032361842.2	0.0113729	0.0157078	0.0167615	0.0115419	0.00736396	0.0350866	0.00481775	0.0127311	0.0239743	0.00451431	0.010013	0.0130584	0.00269747	0.0252678	0.0161505	0.011009	0.0207096	0.0226056	0.0165369	0	0.0307657	0.00599456	0.0220199	0.0099982	0.0111261	0	0.0296988	0.00904904	0.0214959	0.0443467	0.0295759	0.0128693	0.00898436	0.00442682	0	0.0143598	0	0.00658038	0.00990674	0.00406402	0.0290775	0.0074564	0.0303862	0.01414	0.0305289	0.0233789	0.0170529	0.0133416	0.00410342
Nvec_vc1.1_XM_001637420.3	0.0113729	0.0196347	0.0167615	0.0403967	0.0294558	0.0191381	0.0313153	0.0551681	0.0299679	0.0135429	0.0150195	0.024811	0.0134874	0.0140376	0.0161505	0.022018	0.0207096	0.0125586	0.0268725	0.0176322	0.0115372	0.00999093	0.0146799	0.0199964	0	0	0.0259865	0.0150817	0.0184251	0.0190057	0.0134436	0.00643467	0.00449218	0.00885363	0.0206258	0.00957318	0.00677945	0.0131608	0.00990674	0.00406402	0.0249236	0.0074564	0.00759656	0	0.0122116	0.00389648	0.00852646	0.00800493	0.0246205
Nvec_vc1.1_XM_001637347.3	0.00568644	0.0589041	0.0100569	0.00865644	0	0.0159485	0.00963549	0.0148529	0.00599359	0.00902861	0.0350454	0.0182818	0.00404621	0.0449205	0.0969031	0.0633018	0.148419	0.11554	0.148832	0.096977	0.153829	0.117893	0.139459	0.0924834	0	0.0271825	0.0334112	0.0663596	0.0337793	0.126705	0.0564631	0.128694	0.112305	0.0265609	0.237197	0.138811	0.108471	0.184251	0.217948	0.130049	0.0498471	0.0633794	0.0189914	0.0919098	0.0549521	0.0545507	0.0852646	0.0640394	0.0574479
Nvec_vc1.1_XM_001637346.2	0.15922	0.145297	0.144149	0.0923353	0.117823	0.108449	0.0987638	0.13792	0.155833	0.189601	0.17022	0.220687	0.145664	0.241448	0.218929	0.28073	0.210547	0.18838	0.190175	0.264483	0.16152	0.191826	0.179829	0.144974	0.155765	0.144973	0.155919	0.165899	0.135117	0.107699	0.169389	0.218779	0.10332	0.0708291	0.288761	0.119665	0.169486	0.388242	0.250971	0.130049	0.120464	0.0969332	0.15573	0.10605	0.0915868	0.13248	0.174792	0.133416	0.184654
Nvec_vc1.1_XM_001637419.3	0.0398051	0.00392694	0.0134092	0.0317403	0.0294558	0.0223278	0.0264976	0.0084874	0.0179808	0.00902861	0.0250324	0.0770446	0.0323697	0.101071	0.061013	0.112842	0.0155322	0.00753519	0.00826846	0.0440804	0.0115372	0.00599456	0	0.0099982	0	0.00906084	0.0185618	0.00904904	0.00921254	0	0.0215098	0.0514774	0.00449218	0	0.0721903	0.0478659	0.00338973	0.0131608	0.0198135	0.012192	0.00415393	0.0111846	0.00759656	0.00706999	0.00610579	0.0155859	0.00852646	0.0133416	0.00410342
Nvec_vc1.1_XM_001637345.3	0.170593	0.19242	0.207843	0.227953	0.231965	0.242417	0.286656	0.318277	0.260721	0.216687	0.230298	0.241581	0.155105	0.269523	0.263792	0.275225	0.22608	0.281314	0.22945	0.264483	0.25574	0.273751	0.194509	0.21996	0.244774	0.199339	0.256152	0.235275	0.270235	0.164716	0.260806	0.225214	0.20664	0.137231	0.670338	0.339848	0.355921	0.585653	0.310411	0.256033	0.245082	0.201323	0.231695	0.21917	0.225914	0.245478	0.208898	0.250821	0.233895
orphan_peak_278	0.0454915	0.0746119	0.110626	0.0288548	0.0515477	0.0606041	0.0361331	0.0509244	0.0269711	0.0541717	0.0801037	0.11622	0.0269748	0.244255	0.202779	0.200914	0.155322	0.158239	0.237718	0.167506	0.240357	0.213806	0.187169	0.177468	0.0333782	0.0724867	0.0408359	0.0663596	0.0706295	0.114034	0.0779729	0.128694	0.098828	0.0708291	0.144381	0.19625	0.105082	0.250054	0.13209	0.191009	0.240928	0.093205	0.106352	0.0919098	0.0793753	0.140273	0.149213	0.112069	0.0902753
Nvec_vc1.1_XM_001637417.3	0	0.0117808	0.00335231	0.00288548	0	0	0.00240887	0.00636555	0.00299679	0.00451431	0.00500648	0.00261168	0	0.00280753	0.0053835	0.00275225	0.034516	0.0301408	0.0454765	0.00881609	0.0211514	0.0239782	0.0513797	0.0374933	0.0222521	0.00906084	0.00371235	0.0120654	0	0.0443467	0.0457083	0.0321734	0.00449218	0.00442682	0.0515645	0.00478659	0.0101692	0.0329019	0.013209	0.0203201	0.0166157	0.0149128	0.00759656	0.0282799	0.0122116	0.0311718	0	0.0213465	0.0369308
Nvec_vc1.1_XM_032387416.2	0	0	0	0	0	0.00318969	0.00722662	0.0212185	0.00899038	0.0406288	0	0	0	0.00280753	0.0017945	0	0	0	0	0	0.00192286	0	0	0.00249955	0.0890086	0	0.00371235	0	0.0214959	0	0.00268872	0	0.00449218	0	0.113442	0.0335061	0	0.00658038	0.00330225	0	0	0	0	0	0	0	0	0	0
Nvec_vc1.1_XM_032361816.2	0.00568644	0.00392694	0.00335231	0.00288548	0	0.0988804	0.00722662	0.0381933	0.0599359	0.0993147	0.0700908	0.0509278	0.0121386	0.0336904	0.021534	0.0412838	0.0017258	0	0.00413423	0	0	0.00399637	0.00733996	0.00249955	0	0	0.00371235	0.00301635	0.00307085	0	0.00268872	0	0.00449218	0	0.103129	0.0239329	0	0.0131608	0.0495337	0	0	0	0.0113948	0	0	0	0	0.00266831	0
Nvec_vc1.1_XM_001637344.3	0.0398051	0.0235617	0.0536369	0.0288548	0.0589117	0.111639	0.0337242	0.0148529	0.0119872	0.0180572	0.0150195	0.00914089	0.0121386	0.0196527	0.017945	0.0055045	0.043145	0.0401877	0.035141	0.0528965	0.0634543	0.0479565	0.0256899	0.0349937	0.0667564	0.0271825	0.0779594	0.00301635	0.0245668	0.00633525	0.0322647	0.0386081	0.0179687	0.0132804	0.0309387	0.0143598	0.0203384	0.0329019	0.0330225	0.00406402	0.0124618	0.0149128	0.0113948	0	0.0122116	0.00779296	0.00426323	0.0133416	0.00410342
Nvec_vc1.1_XM_001637415.3	1.12591	0.416256	0.650348	0.943551	1.1451	0.708111	0.840696	0.0212185	0.0179808	0.0225715	0.0200259	0.0378694	0.0134874	0.0140376	0.017945	0.022018	0.0500481	0.0351642	0.053745	0.0264483	0.0326886	0.053951	0.0403698	0.0349937	0.0111261	0.00906084	0.0074247	0.0150817	0.00921254	0.0443467	0.0241985	0.0321734	0.0224609	0.00442682	0.113442	0.0382927	0.0203384	0.0263215	0.0363247	0.0447042	0.0207696	0.0260974	0.0341845	0.0565599	0.0122116	0.0194824	0.0383691	0.042693	0.0533445
Nvec_vc1.1_XM_048725506.1	0.0227458	0.00785389	0.0201138	0.0548241	0.0368198	0.00637938	0.0216799	0	0	0.00451431	0	0	0	0	0	0	0	0	0	0	0	0	0	0	0	0	0	0	0	0	0.00268872	0	0	0	0	0	0	0	0	0	0.00415393	0	0.00759656	0	0.00610579	0	0	0	0.00410342
Nvec_vc1.1_XM_032361814.2	0	0	0	0	0	0	0	0	0	0	0	0	0	0	0	0	0	0	0	0	0	0	0	0	0.0111261	0	0	0	0	0	0	0	0	0	0	0	0	0	0	0	0	0	0	0	0	0	0	0	0
Nvec_vc1.1_XM_048719912.1	0.119415	0.14137	0.13074	0.167358	0.128869	0.0733629	0.134897	0.108214	0.0749198	0.112858	0.10013	0.107079	0.0795755	0.0926485	0.12741	0.104586	0.125983	0.143169	0.13643	0.141057	0.117294	0.123888	0.143129	0.127477	0.0111261	0.0815476	0.0816717	0.147801	0.0982671	0.0823582	0.10486	0.160867	0.0808593	0.0354145	0.092816	0.0765854	0.0881329	0.17767	0.118881	0.146305	0.153695	0.100661	0.0987553	0.16261	0.0915868	0.081826	0.136423	0.117406	0.0820685
Nvec_vc1.1_XM_001637411.3	0.0454915	0.0785389	0.0804554	0.0577096	0.0441838	0.041466	0.038542	0.0488025	0.0749198	0.0632003	0.135175	0.0679037	0.0283235	0.089841	0.154327	0.129356	0.112177	0.113028	0.119893	0.141057	0.1346	0.105904	0.0697296	0.144974	0.122387	0.10873	0.0593976	0.0935067	0.150472	0.13304	0.155946	0.180171	0.0898436	0.0575486	0.288761	0.18189	0.267788	0.269795	0.214646	0.12192	0.103848	0.10439	0.113948	0.11312	0.134327	0.0740331	0.093791	0.077381	0.110792
Nvec_vc1.1_XM_032387410.2	0.0170593	0.00392694	0.0100569	0	0.00736396	0.00956907	0	0.0084874	0.00599359	0	0	0.00130584	0.00269747	0.0280753	0.0053835	0.00275225	0.0120806	0.00502346	0.0144698	0	0.00961429	0.0199819	0.0110099	0.0049991	0.0333782	0.0543651	0.0296988	0.0120654	0.0214959	0.0126705	0.00806616	0.019304	0.00449218	0.00442682	0.0515645	0.0143598	0.0305075	0	0.0165112	0.00406402	0.0207696	0.0074564	0	0.02121	0.0183174	0.0155859	0.0213161	0.0186782	0.0205171
Nvec_vc1.1_XM_048731934.1	0.216085	0.157078	0.204491	0.308746	0.176735	0.133967	0.0987638	0.0318277	0.0599359	0.0496574	0.0200259	0.00914089	0	0.00842259	0.0269175	0.0302748	0.017258	0.0175821	0.0310067	0	0.0365343	0.02198	0.0183499	0.0549901	0.0222521	0.0181217	0.0408359	0.0150817	0.0184251	0.0380115	0.0215098	0	0.00898436	0.0132804	0.0721903	0.0191464	0.0203384	0.0131608	0.00990674	0.0203201	0.0249236	0.0447384	0.151931	0.00706999	0.0305289	0.0272753	0.00852646	0.0186782	0.028724
Nvec_vc1.1_XM_001637408.3	0	0	0	0	0	0.00318969	0	0	0	0	0	0	0	0	0	0	0	0	0	0	0	0	0	0	0	0	0.0148494	0	0	0	0	0	0	0	0	0	0	0	0	0	0	0	0	0	0	0	0	0	0
Nvec_vc1.1_XM_032361897.2	0	0	0.00335231	0	0	0	0.00240887	0.00212185	0	0.00451431	0	0	0	0	0.0017945	0	0.00862899	0.027629	0.0103356	0.0176322	0.00769143	0.0159855	0.00733996	0.0249955	0	0.00906084	0	0.00603269	0	0.00633525	0	0	0.00449218	0.00442682	0.0103129	0.00957318	0.00338973	0.00658038	0.0297202	0	0	0.0111846	0	0.00706999	0	0.0155859	0.00852646	0.0186782	0.0123103
Nvec_vc1.1_XM_001637340.2	0.523152	0.447672	0.351992	0.620378	0.581753	0.344487	0.590174	0.159139	0.143846	0.311487	0.135175	0.154089	0.164546	0.140376	0.217135	0.165135	0.541901	0.502346	0.500242	0.555414	0.386495	0.49555	0.689956	0.574897	0.211395	0.31713	0.0853841	0.274487	0.168897	0.456138	0.508168	0.598425	0.314453	0.11067	0.453767	0.871159	0.457613	0.69752	0.759517	0.390146	0.278313	0.231148	0.174721	0.692859	0.402982	0.600058	0.430586	0.627053	0.652444
Nvec_vc1.1_XM_032361900.2	0	0	0	0	0	0	0	0	0	0	0	0	0	0	0	0	0	0	0.00206712	0	0	0	0	0	0	0	0	0	0	0	0	0	0	0	0.0206258	0	0	0	0	0	0	0	0	0	0	0	0	0	0
Nvec_vc1.1_XM_048729342.1	0.00568644	0.00785389	0	0.00288548	0.00736396	0	0	0.0339496	0.00599359	0.00451431	0	0	0	0	0	0	0	0	0	0	0	0	0	0	0	0	0	0	0	0	0	0	0	0	0	0	0.00677945	0	0	0	0	0	0.00759656	0	0	0	0	0	0
Nvec_vc1.1_XM_032361887.2	0	0.00785389	0	0.00288548	0	0	0	0	0	0.00451431	0.00500648	0.00261168	0	0	0	0	0	0.00251173	0.00206712	0	0.00192286	0.00399637	0.0146799	0.0099982	0	0	0	0.00301635	0	0.00633525	0.00537744	0.0321734	0	0	0	0.0191464	0	0	0.0231157	0.012192	0	0	0	0	0	0.0233789	0	0.0106732	0.00820685
Nvec_vc1.1_XM_001637406.3	0	0.0235617	0	0.00577096	0	0.00318969	0	0.0106092	0.00299679	0.0180572	0	0.00522336	0	0.00280753	0.003589	0.00275225	0.0155322	0.0226056	0.0206712	0.0264483	0.0173057	0.0179837	0.0844096	0.0824852	0	0	0.00371235	0.00301635	0.00307085	0.025341	0.0215098	0.0386081	0.0718749	0.00442682	0.0103129	0.0909452	0.0237281	0.00658038	0.079254	0.0528322	0.0124618	0.0037282	0.00759656	0.0777698	0.00610579	0.097412	0.0383691	0.0640394	0.00820685
Nvec_vc1.1_XM_001637404.3	0	0	0.0201138	0.0115419	0.0220919	0.0159485	0.00722662	0	0.00899038	0	0.0200259	0.00261168	0.00404621	0.00842259	0.0125615	0	0.0120806	0.0200938	0.0124027	0.00881609	0.0153829	0.0119891	0.0183499	0.0174969	0.0111261	0.00906084	0.0111371	0.0120654	0.0276376	0.0126705	0.0161323	0.019304	0.00449218	0	0.0103129	0.00957318	0.00677945	0.00658038	0.0066045	0.012192	0.0207696	0.0111846	0.00759656	0.02121	0.0183174	0.0311718	0.0170529	0.00800493	0
Nvec_vc1.1_XM_048734252.1	0	0	0.00335231	0	0	0	0	0.00212185	0	0	0	0	0	0	0	0	0	0	0	0	0	0	0	0	0	0	0	0	0	0.00633525	0	0	0	0	0	0	0	0.00658038	0	0	0	0	0	0	0	0	0	0	0
Nvec_vc1.1_XM_032361863.2	0	0	0.00335231	0	0	0	0.00240887	0.00212185	0	0	0	0.339519	0.419457	0.258293	0.007178	0.044036	0	0	0	0	0	0	0	0	0	0	0	0	0	0	0.00268872	0	0	0	0	0	0	0.0131608	0	0	0.00415393	0	0	0	0	0	0	0	0
Nvec_vc1.1_XM_001637401.3	0	0	0	0	0	0	0	0	0.00299679	0	0	0.0065292	0.0215798	0	0	0	0	0	0	0	0	0	0	0	0	0	0	0.00301635	0	0	0	0	0	0	0	0	0	0.00658038	0	0	0	0	0	0	0	0	0	0	0
Nvec_vc1.1_XM_001637333.3	0.250203	0.223836	0.278242	0.239495	0.206191	0.169054	0.240887	0.292815	0.332644	0.316001	0.255331	0.0848797	0.0701344	0.120724	0.222518	0.159631	0.196741	0.170798	0.235651	0.096977	0.230743	0.195822	0.190839	0.149973	0.233647	0.154034	0.159631	0.168915	0.190393	0.13304	0.166701	0.218779	0.148242	0.0619754	0.495019	0.296769	0.311855	0.368501	0.260878	0.109728	0.162003	0.137943	0.227897	0.15554	0.170962	0.179238	0.208898	0.165435	0.147723
Nvec_vc1.1_XM_032387437.2	0.00568644	0.0117808	0.0201138	0.0346257	0.0110459	0.0127588	0.0264976	0.0127311	0.00899038	0.0270858	0.010013	0.0065292	0.00944116	0	0.014356	0.011009	0.034516	0.0376759	0.0392752	0.0264483	0.0307657	0.0239782	0.0110099	0.022496	0	0.0181217	0.0222741	0.0241308	0.0184251	0.0126705	0.0215098	0	0.00898436	0.00442682	0.113442	0.0430793	0.0542356	0.0460626	0.0627427	0.00406402	0.0249236	0.018641	0.0189914	0.00706999	0.0305289	0.0233789	0.00426323	0.0133416	0.00820685
Nvec_vc1.1_XM_048724032.1	0.00568644	0	0.0167615	0	0.00736396	0.00956907	0.0120444	0.0042437	0	0.0135429	0	0.00522336	0	0	0.0017945	0	0.0034516	0	0	0	0	0	0.00366998	0	0	0	0.00371235	0.00301635	0.00307085	0	0	0	0	0.00442682	0	0	0.00338973	0	0	0	0	0	0	0	0	0	0	0	0.00820685
Nvec_vc1.1_XM_032387443.2	0.00568644	0	0	0.00865644	0	0.00318969	0	0.0042437	0	0	0	0.00130584	0.00134874	0	0.0017945	0	0	0	0	0	0	0	0	0	0	0	0	0	0	0	0.00268872	0	0	0	0	0.00478659	0	0	0	0	0	0	0	0	0	0	0	0	0
Nvec_vc1.1_XM_001637331.2	0.0568644	0.066758	0.13074	0.0750224	0.0736396	0.0606041	0.0505863	0.11458	0.0839102	0.0632003	0.0650843	0.112302	0.0593445	0.151607	0.093314	0.118347	0.115628	0.0979575	0.0950873	0.132241	0.117294	0.105904	0.0844096	0.0924834	0	0.0181217	0.0519729	0.0573106	0.0245668	0.025341	0.0725955	0.0900855	0.0718749	0.0354145	0.0206258	0.0287195	0.0610151	0.0921253	0.0627427	0.0772163	0.0830786	0.0633794	0.121545	0.0777698	0.103798	0.0467577	0.0767381	0.0560345	0.077965
Nvec_vc1.1_XM_032387435.2	0	0.00392694	0	0	0	0	0.00481775	0.00212185	0.00299679	0	0.00500648	0.00261168	0.00134874	0	0.0017945	0.0055045	0.00517739	0.00502346	0.00826846	0	0.00192286	0.00199819	0.00366998	0	0	0	0	0.00301635	0	0.00633525	0	0	0.00449218	0	0	0	0.00338973	0.0131608	0.00330225	0	0	0.0074564	0	0	0.0122116	0.0155859	0.00426323	0.00266831	0
Nvec_vc1.1_XM_048731530.1	0.0113729	0.00785389	0	0.00288548	0.00736396	0.00637938	0.00481775	0.0148529	0.0119872	0	0.00500648	0.0065292	0	0.00561506	0.0053835	0	0.00517739	0.0125586	0.018604	0.0264483	0.0288429	0.00399637	0.00733996	0.0124978	0.0111261	0	0.0111371	0.00603269	0.00307085	0.025341	0.0107549	0.0128693	0.00449218	0.0132804	0.0412516	0.00478659	0.00338973	0.0263215	0.013209	0.00812803	0.00830786	0.0037282	0.0151931	0.00706999	0.00610579	0.00389648	0.00426323	0.0240148	0.00820685
Nvec_vc1.1_XM_032387445.2	0.0284322	0.00785389	0.0234662	0.0144274	0.00736396	0.0191381	0.0168621	0.0318277	0.0269711	0.0270858	0.0200259	0.0156701	0.0121386	0.0196527	0.0161505	0.0275225	0.0207096	0.0226056	0.0227383	0.0264483	0.0211514	0.0259764	0.0256899	0.0174969	0.0222521	0.00906084	0.0222741	0.0301635	0.039921	0.0316762	0.0107549	0.0321734	0.0134765	0.00442682	0.0206258	0.0191464	0.0576254	0.0131608	0.0297202	0.0203201	0.00830786	0.0298256	0.0227897	0	0.00610579	0.0194824	0.0127897	0.0213465	0.0123103
Nvec_vc1.1_XM_032387440.2	0.0113729	0.0431964	0.0268185	0.00865644	0.0147279	0.0127588	0.0120444	0.0233403	0.0269711	0.0316001	0.0600778	0.032646	0.0148361	0.0336904	0.064602	0.0385315	0.0517739	0.0703284	0.053745	0.0528965	0.0711458	0.0479565	0.0587197	0.0399928	0.0333782	0.0634259	0.0185618	0.0361961	0.0307085	0.0190057	0.0430195	0.0386081	0.00898436	0.0132804	0.0515645	0.0382927	0.0610151	0.0394823	0.0627427	0.0853443	0.0498471	0.0410102	0.0531759	0.0636299	0.0244232	0.0740331	0.0298426	0.0640394	0.0574479
Nvec_vc1.1_XM_032387438.2	0.0113729	0.00392694	0.00335231	0.00865644	0.0110459	0.0127588	0.0144532	0.0106092	0.00299679	0.00451431	0.00500648	0.00130584	0.00134874	0.00561506	0.003589	0	0.0034516	0.00502346	0.00620134	0.0176322	0.00192286	0.00399637	0	0.00749865	0	0	0.0074247	0.0150817	0.00307085	0.0126705	0.0107549	0	0.00449218	0.00442682	0.0825031	0.0143598	0.0169486	0.0131608	0.00990674	0.00812803	0.00415393	0.018641	0	0.02121	0.0244232	0.0311718	0.0127897	0.00533662	0.00820685
Nvec_vc1.1_XM_048731124.1	0	0	0	0	0	0.00637938	0	0	0	0	0	0	0	0	0	0	0.0017258	0	0	0	0	0	0	0	0	0	0	0	0	0	0	0	0	0	0	0	0	0	0	0	0	0	0	0	0	0	0	0	0
Nvec_vc1.1_XM_048727272.1	0	0.0157078	0.00670461	0.00288548	0.00368198	0.00637938	0.00481775	0	0	0.0135429	0.00500648	0.0117526	0.00404621	0.00842259	0.017945	0.0192658	0.017258	0.027629	0.0248054	0.0352643	0.02692	0.0139873	0.0110099	0.0149973	0.0111261	0.0271825	0.0148494	0.0211144	0.00921254	0.0190057	0.00806616	0.0257387	0.00449218	0	0	0.00957318	0.0169486	0	0.0231157	0.012192	0.00830786	0.0111846	0.0151931	0.00706999	0.00610579	0.0311718	0.0298426	0.0160099	0.00410342
Nvec_vc1.1_XM_001637328.3	0.00568644	0.0117808	0.00670461	0.0144274	0.00736396	0.0127588	0.00963549	0.00212185	0.00299679	0.00451431	0.0150195	0.0169759	0.0121386	0.0224602	0.0305065	0.0357793	0.0189838	0.0200938	0.0310067	0.0176322	0.0115372	0.00799274	0.00733996	0.0124978	0.0111261	0.00906084	0.0111371	0.00301635	0.00921254	0.0126705	0.00537744	0.00643467	0.0179687	0.00442682	0	0.0143598	0.00338973	0.00658038	0.013209	0.0243841	0.0207696	0.018641	0.0113948	0	0	0.00389648	0.00852646	0.00533662	0
Nvec_vc1.1_XM_001637392.3	0.0113729	0.0117808	0.00335231	0	0	0	0	0	0.00299679	0	0.00500648	0.0065292	0.00809243	0.0112301	0.010767	0.00825675	0.00690319	0.00753519	0.0103356	0.00881609	0.00384572	0.00799274	0.00733996	0.00749865	0.0111261	0.00906084	0	0	0.00614169	0.00633525	0.00537744	0.0128693	0	0	0.0206258	0.00957318	0.0101692	0	0	0	0	0.0074564	0.00759656	0.00706999	0	0.00779296	0.00426323	0	0
Nvec_vc1.1_XM_032387420.2	0	0	0	0	0.00368198	0	0	0.0042437	0	0	0	0.00261168	0	0	0.003589	0	0	0	0	0	0	0	0	0	0	0	0	0.00301635	0	0	0	0	0	0	0.0618774	0	0.00338973	0	0	0	0	0	0	0	0	0.00389648	0	0	0
Nvec_vc1.1_XM_032361917.1	0.0113729	0.0157078	0	0.00577096	0	0.00318969	0.00481775	0.00212185	0.00299679	0	0	0	0	0	0	0	0	0	0	0	0	0	0	0	0	0	0	0	0	0	0	0	0	0	0.0412516	0	0	0	0	0	0	0	0	0	0	0	0	0	0
Nvec_vc1.1_XM_001637327.3	0.0227458	0	0.00335231	0	0.0147279	0.00318969	0	0.0042437	0.00299679	0.00902861	0.010013	0.0065292	0	0.00561506	0.0017945	0	0.0017258	0.00502346	0.00620134	0.00881609	0.00576858	0.00799274	0.00366998	0.00749865	0	0	0.0074247	0.00603269	0	0.00633525	0.0107549	0	0	0	0.0103129	0.0143598	0	0.00658038	0.00330225	0	0	0	0.00759656	0.01414	0	0.0155859	0.0127897	0.00266831	0
Nvec_vc1.1_XM_032361890.2	0.00568644	0.0353425	0.0201138	0.0115419	0.0294558	0.0318969	0.019271	0.0381933	0.0359615	0.0361144	0.0400519	0.00522336	0.00539495	0.0280753	0.057424	0.0385315	0.0500481	0.0426994	0.0496108	0.0793448	0.0499943	0.031971	0.0550497	0.0524906	0.0778825	0.117791	0.0519729	0.0512779	0.0522044	0.0696877	0.0833504	0.0579121	0.0718749	0.0354145	0.185632	0.0717988	0.135589	0.138188	0.0561382	0.0650243	0.0540011	0.0410102	0.0417811	0.0777698	0.0976926	0.0623437	0.0724749	0.0640394	0.0738616
Nvec_vc1.1_XM_032361922.2	0	0	0	0.00288548	0.00368198	0	0.00240887	0	0.00299679	0	0	0.00391752	0.00944116	0.00561506	0	0.011009	0	0	0	0	0	0	0	0	0.0222521	0	0	0	0	0	0	0	0	0	0.0206258	0.00957318	0	0.0329019	0	0	0	0.0037282	0	0	0	0	0	0	0
Nvec_vc1.1_XM_032361878.2	0.767669	0.361279	0.962112	0.692515	0.784262	0.564575	0.753977	0.0488025	0.0899038	0.176058	0.0951232	0.252027	0.118689	0.0645732	0.0412735	0.0908243	0.00517739	0.00502346	0.00413423	0	0.00192286	0.00399637	0.0183499	0.00249955	0.0111261	0	0.0185618	0.00301635	0.0214959	0.0633525	0.00806616	0.0321734	0.00898436	0.0221341	0.134068	0.0335061	0.0271178	0.0723841	0.013209	0.012192	0.0124618	0.018641	0.15573	0	0	0.0116894	0.00426323	0	0.00410342
orphan_peak_301	0.0170593	0.0117808	0.0301708	0.0230838	0.0257739	0.0191381	0.00963549	0.0169748	0.0569391	0.0180572	0.0500648	0.0130584	0.00674369	0.00842259	0.014356	0.0247703	0.00517739	0	0.00413423	0	0	0	0	0.00249955	0.0222521	0	0.06311	0.0120654	0.0122834	0.050682	0.00806616	0	0.0134765	0.0221341	0.0515645	0.124451	0.0135589	0.052643	0.0231157	0	0.00830786	0.0298256	0.0151931	0	0	0	0	0.00266831	0
Nvec_vc1.1_XM_032361879.2	0.0113729	0.0431964	0.00670461	0.0144274	0.0110459	0.0191381	0.0264976	0.0127311	0.00299679	0	0.0200259	0.0130584	0.00134874	0.0393054	0.0305065	0.0357793	0.0414192	0.027629	0.0620135	0.00881609	0.0442258	0.0499546	0.0477097	0.0599892	0.0222521	0.0362434	0.0185618	0.0180981	0.00921254	0.050682	0.0457083	0.0386081	0.0314453	0.00442682	0.0618774	0.0239329	0.0305075	0.0658038	0.0462315	0.0325121	0.0124618	0.0037282	0.00759656	0.0494899	0.0244232	0.0428613	0.0255794	0.0266831	0.0164137
Nvec_vc1.1_XM_001637325.3	0.00568644	0.0314155	0	0	0.00368198	0.00318969	0.00240887	0.0084874	0.00599359	0.00451431	0	0.00130584	0.00134874	0.00280753	0	0	0.0155322	0.0251173	0.0144698	0.0176322	0.01346	0.0119891	0.0183499	0.0174969	0	0.00906084	0.0074247	0.0120654	0.0184251	0	0	0.0128693	0.00449218	0.00442682	0.0206258	0.00478659	0.00338973	0.0197411	0.0066045	0.00812803	0.00830786	0	0	0.0282799	0.0244232	0.0350683	0.0213161	0.0106732	0
Nvec_vc1.1_XM_001637376.3	0.0113729	0.0117808	0.0167615	0.00288548	0.00736396	0.00637938	0.00722662	0.0190966	0.00899038	0	0.00500648	0.00783505	0.00674369	0.00561506	0.017945	0	0.017258	0.0251173	0.00826846	0	0.00576858	0.0159855	0.00366998	0.0049991	0.0111261	0.00906084	0.00371235	0.0241308	0.0153542	0.0126705	0.0161323	0.019304	0.00449218	0	0.0103129	0.00957318	0.0101692	0.0131608	0.026418	0.00812803	0.0166157	0.0149128	0.0151931	0.00706999	0.00610579	0.00389648	0.0127897	0.0160099	0.00410342
Nvec_vc1.1_XM_001637374.3	0	0	0	0	0	0	0	0	0	0	0	0	0	0	0	0.00275225	0	0	0	0.00881609	0	0	0	0	0	0	0	0	0	0	0	0	0	0	0.0206258	0	0	0	0	0	0	0	0	0	0	0	0	0	0
Nvec_vc1.1_XM_032361847.2	0	0	0	0	0	0	0	0.00212185	0.00299679	0	0	0	0	0.00280753	0	0	0	0	0	0	0	0	0	0	0	0	0	0	0	0	0	0	0.00449218	0	0.0206258	0	0	0	0.00330225	0	0	0	0	0	0	0	0	0	0
Nvec_vc1.1_XM_032361849.2	0	0	0.00335231	0	0	0.0223278	0	0.00636555	0.00299679	0	0	0.0195876	0.0134874	0.0112301	0.014356	0.00275225	0	0.00251173	0	0	0	0	0	0.0049991	0.0222521	0	0.0928088	0	0.00307085	0.00633525	0	0	0	0	0	0.00478659	0	0.144768	0.00990674	0	0	0	0	0	0	0	0	0	0
Nvec_vc1.1_XM_032361875.2	0	0	0	0	0	0	0	0	0	0	0	0	0.00269747	0	0	0.00275225	0	0	0	0	0	0	0	0	0	0	0.00371235	0	0	0	0	0	0	0	0	0	0	0	0	0	0	0	0	0	0	0	0	0	0
Nvec_vc1.1_XM_032361876.2	0	0	0	0	0	0	0	0.00636555	0	0	0	0.00522336	0.00809243	0.00280753	0.0017945	0	0	0	0	0	0	0	0	0	0.0111261	0	0	0	0	0	0	0	0	0	0	0	0	0	0	0	0.00415393	0	0	0	0	0	0	0	0
Nvec_vc1.1_XM_048728327.1	0	0	0	0	0	0	0	0	0	0	0	0.0156701	0.025626	0.00842259	0.0017945	0	0	0	0	0	0	0	0	0	0	0	0	0	0	0	0	0	0	0	0	0	0	0	0	0	0	0	0	0	0	0	0	0	0
Nvec_vc1.1_XM_032361880.2	0	0	0	0	0	0	0	0	0.00299679	0	0	0.00130584	0	0	0	0.0055045	0.00517739	0.00502346	0.00206712	0	0	0.00199819	0.00733996	0.00249955	0	0	0	0	0	0.0190057	0	0.00643467	0.00449218	0.00442682	0.0103129	0.00478659	0	0	0.0066045	0.00406402	0	0	0	0	0	0	0.00426323	0	0
Nvec_vc1.1_XM_032361892.2	0	0	0	0	0	0	0	0.0042437	0	0.00451431	0.00500648	0	0	0	0	0	0	0	0	0	0	0	0	0	0	0	0	0	0	0	0	0	0	0	0	0	0	0	0	0	0	0	0	0	0	0	0	0	0
Nvec_vc1.1_XM_032361828.2	0.00568644	0	0.00670461	0	0	0.00637938	0.00240887	0.0042437	0.00299679	0.00451431	0.010013	0.00261168	0.00269747	0	0.0017945	0	0.0120806	0.00502346	0.00620134	0.0264483	0.00961429	0.00599456	0.00366998	0.0049991	0.0111261	0	0.0074247	0.00301635	0.00307085	0.0190057	0.0107549	0	0.00898436	0.0132804	0.0515645	0.00957318	0.0101692	0.0329019	0.0198135	0	0.0124618	0.0149128	0.00379828	0.00706999	0	0	0.00426323	0.0106732	0
Nvec_vc1.1_XM_032361827.2	0.0170593	0.0510503	0.120683	0.0115419	0.0662756	0.00956907	0.0168621	0.0657773	0	0.0270858	0.00500648	0.00130584	0	0.00561506	0	0.00825675	0.00517739	0	0.0144698	0.00881609	0.0192286	0.0199819	0	0.00249955	0	0.00906084	0.00371235	0.0120654	0.00921254	0.00633525	0.00268872	0	0	0	0.0206258	0.0287195	0	0.00658038	0.0165112	0	0	0.0074564	0.0645708	0	0	0	0.00426323	0.00800493	0.00410342
Nvec_vc1.1_XM_032361825.2	0.0113729	0.0157078	0.00335231	0	0	0	0.00240887	0.0127311	0	0.00451431	0	0	0	0	0	0.00275225	0	0	0	0	0	0	0	0	0	0	0.00371235	0	0.00307085	0	0	0	0	0	0	0.0191464	0	0	0	0	0	0.0037282	0.00379828	0.00706999	0	0	0	0	0
Nvec_NVE13060	0.00568644	0.00392694	0	0	0	0	0	0	0	0	0	0	0	0	0	0	0.00517739	0	0.00413423	0.00881609	0.00961429	0.00199819	0	0.00249955	0	0	0	0.00301635	0	0	0	0	0.00449218	0	0.0103129	0	0	0.0131608	0.0330225	0	0	0	0	0	0	0	0.00852646	0	0
orphan_peak_307	0.00568644	0.00785389	0	0.00577096	0.00368198	0	0.00481775	0.0042437	0.00299679	0.00451431	0.00500648	0.00261168	0	0	0.003589	0.00275225	0.0362418	0.0100469	0.0496108	0.0176322	0.00576858	0.0279746	0.0293598	0.022496	0.0222521	0.0362434	0.0371235	0.132719	0.0429919	0.0126705	0.0215098	0.019304	0.00449218	0	0.0103129	0.0239329	0.00677945	0.0197411	0.0297202	0.00406402	0.0124618	0.0335538	0	0.01414	0.0976926	0.0545507	0.0895278	0.0506979	0.0410342
Nvec_NVE13058	0	0	0	0	0	0	0	0	0	0	0	0	0	0	0	0	0.0017258	0	0.00206712	0	0.00576858	0	0	0	0	0	0	0	0	0	0	0	0	0	0	0	0	0.00658038	0	0	0	0	0	0	0	0	0	0	0
Nvec_vc1.1_XM_048726763.1	0.00568644	0.00392694	0.00335231	0	0.00368198	0.00637938	0.00240887	0.00212185	0.014984	0.00451431	0.0150195	0.00261168	0.00674369	0.00280753	0.0053835	0	0.0138064	0.0125586	0.00826846	0.00881609	0.00961429	0.00199819	0.0110099	0.0049991	0.0111261	0.00906084	0.00371235	0.0120654	0.0122834	0.0126705	0.0161323	0	0	0	0	0	0.0101692	0.0394823	0.00990674	0	0	0.0149128	0	0	0.00610579	0	0	0.00533662	0.0123103
Nvec_NVE13055	0	0	0	0	0	0	0	0	0.00599359	0	0	0	0	0	0	0	0	0	0	0.00881609	0	0	0	0	0	0	0.0296988	0	0	0	0.00268872	0	0	0	0	0	0	0	0	0	0	0	0	0	0	0	0	0	0
Nvec_v1g240457	0	0.0157078	0.00335231	0.00577096	0.00736396	0.00637938	0	0.0190966	0.0239743	0.0677146	0.0801037	0.00522336	0.00269747	0.00561506	0.032301	0.0165135	0.0673061	0.0502346	0.0392752	0.0881609	0.0249972	0.0459583	0.0366998	0.0524906	0	0.0271825	0.0371235	0.0301635	0.0153542	0.0380115	0.0403308	0.019304	0.0314453	0	0.0618774	0.0287195	0.0576254	0.125027	0.0561382	0.0284481	0.0415393	0.0596512	0.026588	0.02121	0.0305289	0.0428613	0.0341058	0.0320197	0.0123103
Nvec_vc1.1_XM_032361906.2	0	0	0	0	0	0	0	0.00636555	0	0	0	0	0	0	0	0	0	0	0.00206712	0	0	0	0	0	0	0	0	0	0	0	0	0	0	0	0	0	0	0.00658038	0	0.00406402	0	0	0	0	0.00610579	0	0	0	0.00410342
Nvec_vc1.1_XM_032361835.2	0	0.00785389	0.00335231	0	0	0	0	0.0042437	0.00299679	0.00451431	0	0	0	0	0	0	0	0	0	0.00881609	0	0	0.00366998	0.00249955	0	0.00906084	0	0	0	0.00633525	0	0	0	0	0.0206258	0	0	0	0	0	0	0	0	0	0	0.00389648	0	0	0
Nvec_vc1.1_XM_032361833.2	0	0	0	0	0	0	0	0	0	0	0	0	0	0.00280753	0	0	0	0	0	0	0	0.00199819	0	0	0	0	0	0	0	0	0	0	0	0	0	0	0	0	0	0	0.00415393	0	0	0	0	0	0	0	0
Nvec_vc1.1_XM_001637365.3	0	0	0	0	0	0	0	0	0.00299679	0	0	0.0065292	0.0215798	0.00280753	0	0	0	0	0	0	0	0	0	0	0	0	0	0	0	0	0	0	0	0	0	0	0	0	0	0	0	0	0	0	0	0	0	0	0
Nvec_vc1.1_XM_048731643.1	0	0	0	0	0	0	0	0	0	0	0	0	0	0	0	0	0	0	0	0	0	0	0	0	0	0	0	0	0	0	0	0	0	0	0	0	0	0	0.00330225	0	0	0	0.00379828	0	0	0	0	0	0
Nvec_vc1.1_XM_048731700.1	0.0227458	0.0117808	0.00335231	0.0201983	0.00368198	0.00318969	0.0120444	0.0190966	0.00899038	0.0135429	0	0.00391752	0	0.0112301	0.003589	0.00825675	0.0034516	0	0.00413423	0	0.00384572	0	0	0	0	0.00906084	0	0	0	0.00633525	0	0	0	0.00442682	0	0.00478659	0	0	0.00990674	0	0.00415393	0.0074564	0	0	0	0.00389648	0	0	0.00410342
Nvec_vc1.1_XM_001635949.3	0.00568644	0.125662	0.0636938	0.0259693	0.0147279	0.0382763	0.019271	0.042437	0.0929006	0.0406288	0.230298	0.191959	0.0849705	0.449205	0.324805	0.374306	0.241612	0.190891	0.227383	0.15869	0.261509	0.203815	0.157809	0.207463	0.0333782	0.0543651	0.0668223	0.105572	0.0522044	0.152046	0.102171	0.115824	0.0898436	0.0708291	0.257822	0.110092	0.0949124	0.151349	0.168415	0.223521	0.245082	0.231148	0.231695	0.1414	0.085481	0.136377	0.166266	0.0987275	0.110792
Nvec_vc1.1_XM_032385693.2	0.0341186	0.0589041	0.08716	0.0490531	0.0662756	0.0255175	0.0409508	0.0763866	0.0569391	0.0857718	0.0400519	0.0104467	0.00404621	0.0196527	0.039479	0.0275225	0.0949189	0.0602815	0.0785504	0.096977	0.0596086	0.0599456	0.0623897	0.0424924	0.0556303	0.0543651	0.0222741	0.0663596	0.0368502	0.0570172	0.0564631	0.0514774	0.049414	0.0354145	0.0515645	0.0335061	0.0237281	0.0789645	0.026418	0.0284481	0.0540011	0.0484666	0.0607725	0.0706999	0.0427405	0.0584472	0.0255794	0.0960592	0.102586
Nvec_vc1.1_XM_032385685.2	0	0	0	0	0	0	0.00240887	0	0	0	0	0	0	0	0	0	0	0	0	0	0.00192286	0	0	0	0	0	0	0	0	0.00633525	0	0	0	0	0.0309387	0	0	0	0.00330225	0	0	0	0	0	0	0.00779296	0	0.00266831	0
Nvec_vc1.1_XM_001635948.3	0.00568644	0	0	0.00577096	0.00368198	0.00637938	0.0313153	0	0	0	0	0	0	0	0	0	0	0	0	0	0	0	0	0.00249955	0	0	0	0	0	0	0	0	0	0	0.0103129	0.00478659	0	0	0	0	0	0	0.00379828	0	0	0	0	0.00266831	0
Nvec_vc1.1_XM_032385695.2	0.0341186	0.0235617	0.0569892	0.0230838	0.0368198	0.0191381	0.0240887	0.0403151	0.0359615	0.0270858	0.0200259	0.00783505	0.0107899	0.0112301	0.014356	0.0165135	0.0155322	0.0326525	0.0434094	0.0176322	0.0288429	0.0359673	0.0256899	0.0274951	0.0222521	0	0.0222741	0.0180981	0.0337793	0.0380115	0.0215098	0.0386081	0.0269531	0.00442682	0.0309387	0.0239329	0.0203384	0.0394823	0.026418	0.012192	0.0290775	0.018641	0.0113948	0	0.00610579	0.0116894	0.00852646	0.0160099	0.0123103
Nvec_vc1.1_XM_032385717.2	0	0	0	0	0	0	0	0	0.00599359	0	0.0150195	0	0	0	0.0017945	0	0	0	0	0	0	0	0	0	0	0	0	0.00301635	0	0	0	0	0	0	0	0	0	0	0	0	0	0	0	0	0	0	0	0	0
Nvec_vc1.1_XM_032385718.2	0	0	0.00335231	0.00288548	0.00736396	0	0.00481775	0.00212185	0.0119872	0.0135429	0	0.00522336	0.00404621	0.0112301	0.0017945	0.00275225	0.00517739	0	0.00620134	0	0	0.00599456	0.00733996	0.0049991	0	0	0	0.00301635	0.00307085	0	0.00268872	0	0.00449218	0	0.0103129	0	0.00338973	0.00658038	0.00330225	0.00406402	0	0	0.0113948	0	0	0.00389648	0	0.00266831	0
Nvec_vc1.1_XM_032385720.2	0.0341186	0.0196347	0.0234662	0.0230838	0.0147279	0.0287072	0.0289065	0.0403151	0.0449519	0.0496574	0.0200259	0.0365635	0.0229285	0.0252678	0.0161505	0.033027	0.034516	0.0351642	0.0206712	0.0528965	0.0211514	0.0179837	0.0183499	0.0299946	0	0.0362434	0.0259865	0.0422288	0.0307085	0.0126705	0.0268872	0.0257387	0.00449218	0.00442682	0.0309387	0.0143598	0.0271178	0.0263215	0.0066045	0.012192	0.0166157	0.0260974	0.0341845	0.0565599	0.0244232	0.0194824	0.0341058	0.0213465	0.0123103
Nvec_vc1.1_XM_048725541.1	0.00568644	0.00392694	0	0	0	0	0	0	0	0	0	0.00130584	0	0	0.003589	0	0.0017258	0	0.00413423	0.00881609	0.00192286	0	0	0	0	0	0	0	0	0.00633525	0.00537744	0	0	0	0.0103129	0	0.00338973	0	0	0	0	0.0037282	0	0	0	0	0	0	0.00410342
Nvec_v1g163784	0.0398051	0	0.00670461	0.0173129	0.0110459	0.00956907	0.00240887	0.00212185	0	0.00451431	0	0	0	0.00280753	0.003589	0.0165135	0.00517739	0.0100469	0.00206712	0	0.00769143	0.00199819	0.00733996	0.00749865	0.0111261	0.00906084	0.0185618	0.00904904	0.00614169	0.0126705	0.0241985	0.00643467	0.00898436	0.00442682	0.0206258	0	0.00677945	0.00658038	0.0165112	0.0284481	0	0.0037282	0	0.0353499	0	0	0.00852646	0.00266831	0.00410342
Nvec_vc1.1_XM_001635943.3	0	0	0.00335231	0	0	0	0	0	0.014984	0	0	0	0.00134874	0	0	0.0055045	0	0.00251173	0	0	0	0.00599456	0	0	0.0111261	0	0	0	0	0	0.00268872	0	0	0	0.0412516	0	0.00677945	0.00658038	0.00330225	0	0	0	0	0	0	0	0	0	0
Nvec_vc1.1_XM_032385677.2	0.0398051	0.00785389	0.00335231	0.0230838	0.0184099	0.0127588	0.0120444	0.00212185	0	0	0	0.00130584	0.00134874	0	0	0	0	0	0	0	0	0	0	0	0.0778825	0	0	0.00301635	0.00307085	0	0	0	0	0	0.0103129	0	0	0	0	0	0	0.0037282	0	0	0	0	0	0	0
Nvec_vc1.1_XM_032385672.2	0.0852966	0.0785389	0.117331	0.126961	0.150961	0.0956907	0.120444	0.0106092	0.00299679	0.0361144	0.0350454	0.0548453	0.0202311	0.0449205	0.0305065	0.0412838	0.0327902	0.0326525	0.0372081	0.0264483	0.0173057	0.0279746	0.0366998	0.0374933	0.0222521	0.0181217	0.0445482	0.0180981	0.0307085	0.0443467	0.0403308	0.0257387	0.0449218	0.00442682	0.0618774	0.0430793	0.0406767	0.0329019	0.0363247	0.0528322	0.0290775	0.0260974	0.0721673	0	0.00610579	0.0389648	0.0298426	0.0266831	0.0369308
Nvec_vc1.1_XM_032385671.2	0.0113729	0.00785389	0.0100569	0.00577096	0.0184099	0.0127588	0.00722662	0	0	0.0135429	0	0.0365635	0.0148361	0.00561506	0	0	0.0017258	0	0.00206712	0	0	0.00399637	0.00733996	0.0049991	0	0	0	0.00603269	0	0.00633525	0.00537744	0	0	0	0	0	0.00338973	0	0	0	0	0.0074564	0.0151931	0	0	0	0	0.00533662	0.00410342
Nvec_vc1.1_XM_032385646.2	0.113729	0.0392694	0.0569892	0.0894498	0.106777	0.0701732	0.0963549	0.0381933	0.0299679	0.0767432	0.0200259	0.0235051	0.0229285	0.0280753	0.028712	0.0137613	0.017258	0.0226056	0.018604	0.0176322	0.0173057	0.0239782	0.0293598	0.0299946	0.0222521	0.00906084	0.0259865	0.0271471	0.0307085	0.025341	0.0161323	0.0514774	0.0179687	0.0265609	0.0309387	0.0287195	0.0101692	0.0197411	0.0297202	0.0243841	0.0456932	0.0410102	0.0189914	0.0353499	0.0305289	0.0350683	0.0426323	0.0293514	0.0123103
Nvec_vc1.1_XM_001635941.3	0.0966695	0.223836	0.26148	0.118305	0.180417	0.20733	0.137306	0.241891	0.278702	0.334059	0.340441	0.180206	0.0647394	0.19372	0.314038	0.250455	0.35724	0.33406	0.384483	0.238034	0.36342	0.403634	0.297268	0.327441	0.178017	0.280886	0.367523	0.28052	0.273305	0.361109	0.23123	0.263822	0.215625	0.123951	0.299074	0.22497	0.311855	0.493528	0.165112	0.321057	0.456932	0.443656	0.391223	0.268659	0.250337	0.237685	0.272847	0.282841	0.274929
Nvec_vc1.1_XM_032385642.2	0	0	0	0	0	0	0	0	0.00299679	0	0	0	0	0	0	0	0	0	0	0	0	0	0	0	0	0	0	0	0	0	0	0	0	0	0	0	0	0	0	0	0.00415393	0	0	0	0	0	0	0	0
Nvec_vc1.1_XM_032385634.2	0.00568644	0.0117808	0.0134092	0.0144274	0.0184099	0.00318969	0.0264976	0.0318277	0.0209776	0.0316001	0.0200259	0.0182818	0.00674369	0.00842259	0.0161505	0.0192658	0.0120806	0.0251173	0.0124027	0.0264483	0.0173057	0.0179837	0.0110099	0.0174969	0.0445043	0.0181217	0.0334112	0.0211144	0.0337793	0.0190057	0.0268872	0.019304	0.00449218	0.00442682	0.0515645	0.0191464	0.0203384	0.0263215	0.039627	0.0162561	0.0124618	0.0223692	0.0303862	0.0282799	0.00610579	0.0311718	0.0127897	0.0160099	0.0328274
Nvec_vc1.1_XM_032385639.2	0	0	0	0	0	0	0	0	0	0.00451431	0	0	0.00134874	0	0	0	0.0034516	0.00502346	0.00620134	0.0176322	0.00192286	0.00399637	0	0.0049991	0	0.00906084	0.00371235	0.00603269	0.0153542	0.025341	0.00537744	0.019304	0	0	0.0103129	0.00478659	0.0237281	0	0	0.00406402	0	0	0	0.00706999	0	0.00779296	0	0.00533662	0.00410342
Nvec_vc1.1_XM_032385636.2	0	0.00392694	0	0	0	0	0	0	0.00599359	0	0.00500648	0	0.00134874	0	0.0017945	0	0.00517739	0.0326525	0.00413423	0.00881609	0.00192286	0.00599456	0.0513797	0.0299946	0	0	0	0	0	0.00633525	0.0107549	0	0	0	0	0.00478659	0.00677945	0	0.00330225	0	0.0124618	0	0	0	0	0.00389648	0	0	0
Nvec_vc1.1_XM_048730823.1	0.00568644	0.00392694	0.00670461	0.00288548	0	0.00637938	0.00240887	0.0042437	0	0	0	0.00783505	0.00134874	0.00842259	0.0161505	0.011009	0.0138064	0.0100469	0.0165369	0.0352643	0.00961429	0.0119891	0.0183499	0.0274951	0	0	0.00371235	0.0150817	0.00614169	0.0190057	0.00537744	0.019304	0.00449218	0	0.0515645	0.00957318	0.00338973	0.0197411	0.00990674	0.0162561	0.00830786	0.0037282	0.00379828	0.0353499	0.00610579	0.0233789	0.0127897	0.00533662	0.00410342
Nvec_vc1.1_XM_048730821.1	0	0	0	0	0.00368198	0	0	0.00636555	0	0.00451431	0	0.00261168	0.00134874	0.00561506	0.0017945	0	0	0	0.00206712	0	0.00192286	0	0	0	0	0.00906084	0.00371235	0	0.00307085	0	0.00806616	0.00643467	0	0	0.0103129	0	0	0.0329019	0.0066045	0	0	0	0	0	0	0	0	0	0
orphan_peak_328	0	0.00392694	0	0	0	0	0	0	0	0	0	0	0	0	0	0	0	0	0	0	0	0.00399637	0	0.00249955	0	0.0181217	0	0	0	0	0.00268872	0	0.00449218	0.00442682	0	0	0	0	0	0	0.00415393	0	0	0.00706999	0.0183174	0.0155859	0	0.0133416	0.00410342
Nvec_vc1.1_XM_048730824.1	0	0.00785389	0	0	0	0	0	0	0	0	0	0	0	0	0	0	0	0.00502346	0	0	0.00192286	0	0.00733996	0.0049991	0	0	0	0	0	0.0190057	0.00537744	0	0.00449218	0	0	0.00478659	0.00338973	0	0	0.00812803	0	0	0	0	0	0.00389648	0.00426323	0	0.00410342
Nvec_vc1.1_XM_048730827.1	0.0227458	0.0274886	0.04358	0.0115419	0.0589117	0.0478454	0.0313153	0.00212185	0	0.0135429	0.00500648	0.00130584	0.00269747	0	0.0017945	0.00275225	0.0310644	0.027629	0.0124027	0.00881609	0.0211514	0.00799274	0.0110099	0.022496	0	0	0.00371235	0	0.00307085	0.0316762	0.018821	0.00643467	0.00449218	0.00442682	0.0206258	0.0191464	0.0101692	0.0394823	0.0165112	0.0162561	0.00830786	0.0037282	0	0.0353499	0	0.00779296	0.00852646	0.0106732	0.028724
Nvec_vc1.1_XM_032385632.2	0	0.00392694	0	0	0.00368198	0.00318969	0	0	0	0	0	0.00130584	0	0	0	0	0	0	0	0	0.00192286	0	0	0	0	0	0	0	0	0	0	0	0	0	0	0	0	0	0	0	0	0	0	0	0	0	0	0	0
Nvec_vc1.1_XM_032385627.2	0	0.00392694	0.00335231	0.00288548	0.00368198	0.00637938	0.00240887	0.00212185	0.00599359	0.00451431	0	0	0	0	0.003589	0	0.0224354	0.0125586	0.0124027	0	0.00961429	0.0119891	0.0110099	0.0199964	0.0111261	0.0271825	0.0074247	0.00301635	0.00921254	0.0190057	0.018821	0.0321734	0.00898436	0.0177073	0.0618774	0.00478659	0.0203384	0.0263215	0.026418	0.00406402	0.00415393	0.0037282	0.00379828	0	0.0183174	0.00389648	0.0127897	0.0160099	0.0328274
Nvec_vc1.1_XM_032385662.2	0	0.00392694	0	0	0	0	0	0	0	0	0	0	0	0	0	0	0.0017258	0.00251173	0.00826846	0	0.00384572	0.00199819	0.00366998	0	0	0.00906084	0	0	0.00307085	0	0.00268872	0	0	0	0	0	0	0	0	0	0	0	0	0	0	0	0	0	0.00410342
Nvec_vc1.1_XM_001636003.3	0	0	0	0	0	0	0.00240887	0	0	0	0	0	0	0	0	0	0.0017258	0.00251173	0.00206712	0	0	0.00199819	0.00366998	0.00749865	0	0	0	0	0	0.0190057	0	0	0	0	0	0	0.00338973	0.00658038	0	0	0	0.0037282	0	0.00706999	0.00610579	0.00389648	0.00852646	0.00266831	0
Nvec_NVE17384	0.0170593	0.0314155	0.0100569	0.00865644	0.00736396	0.00318969	0.0216799	0.0212185	0	0	0.00500648	0.0065292	0.00404621	0.0252678	0.010767	0	0.025887	0.0175821	0.0310067	0.0264483	0.0249972	0.0199819	0.0477097	0.0199964	0.0111261	0	0.0111371	0.0361961	0.00921254	0.0886935	0.0457083	0.0643468	0.0224609	0.00442682	0.0103129	0.00957318	0.00677945	0.0131608	0.0297202	0.0284481	0.0415393	0.0111846	0.00759656	0.0636299	0.0244232	0.0467577	0.0511587	0.0693761	0.0615513
orphan_peak_330	0.0113729	0.0117808	0.0134092	0.0201983	0.00368198	0.00637938	0.019271	0.00636555	0.00299679	0.0225715	0	0.00130584	0	0	0.0017945	0	0.00517739	0.00251173	0	0	0.00769143	0.00799274	0.00366998	0.00249955	0	0.0181217	0	0.0150817	0.00921254	0.00633525	0	0.00643467	0.00449218	0	0.0103129	0.00478659	0.00338973	0.0131608	0.013209	0.00406402	0.00830786	0.0037282	0.0113948	0.00706999	0.00610579	0.0194824	0.0213161	0.0240148	0.0123103
Nvec_vc1.1_XM_001636002.3	0	0	0.00335231	0	0.00368198	0.00318969	0.00240887	0.0084874	0	0	0	0	0	0	0	0	0.0276128	0.00251173	0.035141	0	0.0173057	0.0139873	0	0.0249955	0	0	0	0	0	0	0.00537744	0	0	0	0	0	0	0.00658038	0	0	0	0	0	0	0	0	0	0	0
Nvec_vc1.1_XM_001635935.3	0	0	0.00335231	0.00288548	0	0	0	0	0	0	0	0	0.00134874	0	0	0	0	0	0.00413423	0	0	0	0	0	0.0111261	0	0	0	0	0	0	0	0	0	0.0103129	0	0	0	0	0	0	0	0	0	0	0	0	0	0
Nvec_vc1.1_XM_001635934.3	0	0	0	0	0	0	0	0	0	0	0	0	0	0	0	0	0.0017258	0	0.00206712	0	0.00384572	0	0	0	0	0	0	0	0	0	0	0	0	0	0	0	0	0	0	0	0.00415393	0	0	0	0	0	0	0	0
Nvec_vc1.1_XM_032385682.2	0	0.0314155	0	0	0	0.00637938	0.00722662	0.00212185	0	0.00451431	0	0.00130584	0.00134874	0.00561506	0.003589	0.00825675	0.0034516	0.00251173	0.00413423	0.00881609	0.00192286	0.0159855	0.0330298	0.0124978	0.0111261	0.0181217	0.0259865	0.0512779	0.00921254	0.114034	0.0457083	0.0707814	0.00449218	0	0.0412516	0.0526525	0.0237281	0.052643	0.0066045	0.0284481	0.0456932	0.0447384	0.0113948	0.0919098	0.103798	0.0584472	0.0895278	0.0853859	0.0656548
Nvec_vc1.1_XM_001636001.3	0.0398051	0.0196347	0.0569892	0.0519386	0.0662756	0.0382763	0.0674484	0.0297059	0.0329647	0.0270858	0.0200259	0.00130584	0.00134874	0.00561506	0.0269175	0.0055045	0.0414192	0.0175821	0.0516779	0.0528965	0.0769144	0.0399637	0.0183499	0.0349937	0	0.0453042	0.00371235	0.00603269	0.0153542	0.0190057	0.0376421	0.0579121	0.0179687	0.00442682	0.0618774	0	0.0101692	0.0460626	0.0231157	0.0325121	0.0332314	0.0260974	0.0341845	0.0565599	0.0305289	0.0350683	0.0298426	0.0186782	0.0328274
Nvec_vc1.1_XM_032385678.2	0	0	0	0	0	0	0	0	0	0	0	0	0	0	0	0	0	0	0	0	0	0	0	0	0	0	0	0	0	0	0	0	0	0	0	0	0	0	0	0	0	0	0	0	0	0	0	0	0
Nvec_vc1.1_XM_001635931.3	0.0170593	0.00392694	0.0167615	0.0259693	0.0257739	0.00956907	0.0144532	0.0042437	0.00299679	0.00451431	0	0.10055	0.0606932	0.0842259	0.010767	0.0467883	0.0138064	0.00251173	0.0124027	0.00881609	0.0115372	0.00399637	0	0.00749865	0	0	0	0	0.00614169	0	0.00268872	0.00643467	0.00449218	0	0.0103129	0	0	0	0.00990674	0.00812803	0	0.0074564	0.00759656	0	0	0	0.00426323	0	0
Nvec_vc1.1_XM_048726083.1	0.00568644	0.00392694	0	0.00288548	0	0	0	0.00636555	0	0	0	0	0	0	0	0	0.0017258	0	0	0	0.00192286	0	0	0	0	0	0	0	0.00307085	0	0	0	0	0	0	0	0.00338973	0	0	0	0	0	0	0	0	0	0	0	0
Nvec_vc1.1_XM_032385660.2	0.142161	0.0863927	0.100569	0.135617	0.117823	0.0733629	0.0626307	0.125189	0.0449519	0.0496574	0.220285	0	0	0.00280753	0.0233285	0.00275225	0	0.00251173	0	0	0.00576858	0	0	0	0.0667564	0.0362434	0.0296988	0.0241308	0.039921	0.00633525	0.00537744	0.00643467	0	0	0.0515645	0.0143598	0.0169486	0.0197411	0.013209	0.012192	0.0913864	0.160313	0.170923	0	0.0122116	0.00389648	0.0170529	0	0.00410342
Nvec_vc1.1_XM_001635929.3	0.0511779	0.0117808	0.0100569	0.0692515	0.0184099	0.0191381	0.0313153	0	0	0	0	0	0	0	0	0	0	0	0	0	0	0	0	0	0	0	0	0	0	0	0	0	0	0	0	0	0	0	0	0	0.00415393	0.0037282	0.00759656	0	0	0	0	0	0.00410342
Nvec_vc1.1_XM_032385706.2	0	0	0	0	0	0	0.00481775	0	0	0	0	0.00130584	0	0.00280753	0	0.00275225	0	0.00251173	0	0	0	0	0	0	0.0111261	0.0181217	0.00371235	0.0120654	0.0122834	0.0316762	0.0645293	0	0.0179687	0.00885363	0	0.0909452	0.0101692	0.0592234	0.0165112	0.00406402	0	0.0484666	0	0	0	0	0	0	0
Nvec_vc1.1_XM_048729433.1	0	0	0	0	0	0	0	0.00212185	0	0	0	0	0	0	0	0	0	0	0.00620134	0	0	0	0	0	0	0	0	0	0	0	0	0	0	0	0	0	0	0	0	0	0	0	0	0	0	0	0	0	0
Nvec_vc1.1_XM_048730853.1	0.00568644	0.00785389	0.00670461	0.00865644	0.00736396	0.00318969	0.0144532	0.30979	0.182804	0.550745	0.0400519	0.00522336	0.00134874	0	0.0053835	0.00275225	0	0.00251173	0.00206712	0	0	0	0	0	0	0	0.00371235	0.00603269	0.00307085	0	0.00268872	0	0	0	0	0	0.00338973	0	0.0066045	0	0.00415393	0.0074564	0.0113948	0	0	0.00389648	0	0	0
Nvec_vc1.1_XM_048730851.1	0.0170593	0.0235617	0.0268185	0.00288548	0.0110459	0.0733629	0.00722662	0.0254622	0.0269711	0.0361144	0.0200259	0.00391752	0.00674369	0.00842259	0.014356	0.0055045	0.0310644	0.0175821	0.0124027	0.0705287	0.0211514	0.0239782	0.0220199	0.022496	0.111261	0.0724867	0.152206	0.0361961	0.039921	0.0443467	0.0349534	0.0386081	0.0224609	0.0177073	0.0309387	0.00478659	0.037287	0.0592234	0.0165112	0.0203201	0.0207696	0.0260974	0.0379828	0.0282799	0.0732695	0.0116894	0.00852646	0.0293514	0.0328274
Nvec_vc1.1_XM_032385647.2	0.284322	0.188493	0.834725	0.201983	0.246693	0.350866	0.236069	0.0551681	0.0479487	0.103829	0.210272	0.0143643	0.00674369	0.0196527	0.0376845	0.00825675	0.0138064	0.0251173	0.0144698	0.00881609	0.0173057	0.02198	0.0256899	0.0099982	0.0778825	0.0362434	0.0371235	0.0422288	0.0337793	0.025341	0.0241985	0.0321734	0.0179687	0.00442682	0.0206258	0.081372	0.0169486	0.0329019	0.0297202	0.0325121	0.0664628	0.18641	0.603927	0.02121	0.0366347	0.0233789	0.0255794	0.0400247	0.0451376
Nvec_vc1.1_XM_032385655.2	0.199025	0.24347	0.103922	0.222182	0.150961	0.264744	0.260158	0.0869958	0.0779166	0.121886	0.0901167	0.191959	0.231983	0.182489	0.147149	0.162383	0.195015	0.183356	0.167436	0.193954	0.17498	0.185831	0.121109	0.127477	0.0890086	0.172156	0.259865	0.147801	0.14433	0.145711	0.153257	0.180171	0.0898436	0.0309877	0.185632	0.134025	0.138979	0.223733	0.138694	0.130049	0.11631	0.111846	0.11015	0.1414	0.201491	0.105205	0.14495	0.138752	0.147723
Nvec_vc1.1_XM_048730852.1	0.0625508	0.0353425	0.0402277	0.0519386	0.0368198	0.0350866	0.0578129	0.0318277	0.0329647	0.058686	0.0250324	0.0483161	0.0323697	0.0786108	0.025123	0.0357793	0.025887	0.0452111	0.0434094	0.0705287	0.0480715	0.02198	0.0220199	0.0374933	0.0111261	0.00906084	0.0334112	0.0271471	0.0307085	0.0190057	0.0295759	0.0321734	0.0314453	0.0132804	0.0618774	0.00957318	0.0135589	0.0197411	0.0363247	0.0325121	0.0249236	0.0260974	0.026588	0.0353499	0.0488463	0.0272753	0.0468955	0.0160099	0.0328274
Nvec_vc1.1_XM_048730849.1	0.00568644	0.0117808	0	0.00288548	0.00368198	0.00318969	0.00240887	0.0084874	0.00899038	0	0.010013	0.00391752	0.00134874	0.00561506	0.0017945	0.00275225	0.00690319	0.00502346	0.00826846	0	0.0115372	0.00199819	0	0.0049991	0.0111261	0.0181217	0.0111371	0.0150817	0.00921254	0	0.0107549	0.0128693	0.00898436	0.00885363	0.0103129	0.00478659	0	0.00658038	0.0066045	0.00406402	0.00830786	0.0111846	0.0151931	0.01414	0.0183174	0.00779296	0	0.00266831	0.00820685
Nvec_vc1.1_XM_048730854.1	0.0341186	0.0431964	0.0234662	0.0173129	0.0257739	0.0382763	0.0313153	0.042437	0.0389583	0.058686	0.0200259	0.0065292	0.00404621	0.00561506	0.028712	0.0055045	0.0742093	0.0803754	0.0516779	0.0264483	0.0826829	0.0819256	0.0550497	0.0849847	0	0.0181217	0.0445482	0.0331798	0.0153542	0.0443467	0.0430195	0.0321734	0.0224609	0.00442682	0.0103129	0.0191464	0.0237281	0.0987056	0.0198135	0.0447042	0.0207696	0.0298256	0.0303862	0.0636299	0.0732695	0.0623437	0.0468955	0.0480296	0.0656548
Nvec_vc1.1_XM_001635993.3	0	0	0	0	0	0	0	0	0	0	0	0.057457	0.252214	0.0168452	0.0017945	0.0137613	0	0	0	0	0	0	0	0	0	0	0	0	0.00614169	0	0	0	0	0	0	0	0	0	0	0	0	0	0	0	0	0	0	0	0
Nvec_vc1.1_XM_001635992.3	0.00568644	0.0471233	0.0100569	0	0	0.00956907	0.00240887	0.0212185	0.00599359	0.00902861	0.0200259	0.0065292	0.0121386	0.00561506	0.028712	0.0055045	0.034516	0.065305	0.0620135	0.176322	0.0461486	0.031971	0.0770696	0.049991	0.0222521	0.00906084	0.0816717	0.0965231	0.0644878	0.050682	0.110238	0.0643468	0.0224609	0.0177073	0.134068	0.0574391	0.0847432	0.111866	0.0693472	0.113792	0.058155	0.055923	0.0303862	0.0494899	0.0122116	0.0545507	0.0255794	0.0320197	0.0451376
Nvec_vc1.1_XM_032385668.2	0.00568644	0.00785389	0.0134092	0	0	0.00318969	0	0	0	0	0.0150195	0.00261168	0	0.0112301	0.0556295	0.0055045	0	0	0	0	0.00192286	0	0	0	0.0111261	0	0	0.00603269	0	0	0.00268872	0	0	0	0.0412516	0.0430793	0.00338973	0	0	0.00406402	0.0249236	0.342994	0.094957	0	0	0.00779296	0.00426323	0.00266831	0
Nvec_vc1.1_XM_001635990.2	0.0454915	0.0549772	0.0402277	0.0548241	0.0441838	0.0606041	0.0361331	0.0381933	0.0389583	0.0361144	0.0801037	0.0731271	0.0242773	0.160029	0.148944	0.154126	0.106999	0.113028	0.179839	0.132241	0.171134	0.127884	0.168819	0.139975	0.0445043	0.0362434	0.0593976	0.0814413	0.079842	0.0570172	0.0699068	0.135128	0.0673827	0.0442682	0.175319	0.0957318	0.074574	0.164509	0.23446	0.150369	0.108002	0.111846	0.0987553	0.12726	0.0549521	0.097412	0.11937	0.0560345	0.0615513
Nvec_vc1.1_XM_032385707.2	0.0284322	0.0157078	0.00670461	0.00865644	0.0184099	0.0159485	0.0120444	0.0148529	0.0119872	0.00902861	0.0400519	0.0156701	0.00809243	0.0196527	0.017945	0.0137613	0.0310644	0.0251173	0.0289396	0.0440804	0.0173057	0.0339692	0.0330298	0.0199964	0.0445043	0.0271825	0.0185618	0.0120654	0.0153542	0.00633525	0.0107549	0.0128693	0.0224609	0.00885363	0.0412516	0.0143598	0.0101692	0.0263215	0.013209	0.0162561	0.0249236	0.0074564	0.00379828	0.0282799	0.0305289	0.00779296	0.0298426	0.0160099	0.0164137
Nvec_vc1.1_XM_032385715.2	0.0113729	0.00392694	0	0.00288548	0.0110459	0.00956907	0.00963549	0.00636555	0.00899038	0.00451431	0.010013	0	0.00269747	0.00280753	0.0017945	0.00825675	0.0103548	0.0100469	0	0	0	0	0.00733996	0.0099982	0	0	0.0074247	0.0180981	0.00307085	0.00633525	0.00268872	0.00643467	0	0.00442682	0.0103129	0.00478659	0	0	0	0.012192	0.00415393	0.0037282	0	0.00706999	0	0.0116894	0.0170529	0	0.00820685
Nvec_vc1.1_XM_001635923.3	0	0	0	0	0	0	0	0.00212185	0	0	0	0	0	0	0	0	0	0	0.00206712	0	0	0	0	0	0	0	0	0	0	0	0.00268872	0.00643467	0.00449218	0	0	0.00957318	0.00677945	0	0	0	0	0	0.00379828	0	0	0	0	0	0
Nvec_vc1.1_XM_048725188.1	0.0511779	0.0942466	0.181025	0.0403967	0.0994135	0.0669835	0.0529952	0.0572899	0.0659295	0.0948004	0.140182	0.109691	0.0499033	0.165644	0.206368	0.222932	0.170854	0.13061	0.126094	0.105793	0.151906	0.143869	0.106429	0.172469	0.0667564	0.0906084	0.0593976	0.0965231	0.0890546	0.0886935	0.118304	0.167302	0.0449218	0.0531218	0.123755	0.124451	0.145758	0.144768	0.208042	0.12192	0.145387	0.141672	0.136738	0.11312	0.134327	0.14417	0.162003	0.0827176	0.127206
Nvec_vc1.1_XM_048725155.1	0	0.0431964	0.0502846	0.0144274	0.0294558	0.0255175	0.0168621	0.0297059	0.0329647	0.0361144	0.0600778	0.0195876	0.00539495	0.0280753	0.0448625	0.0302748	0.0707577	0.0703284	0.0744161	0.0352643	0.0653772	0.0679383	0.0733996	0.0474915	0.0667564	0.0815476	0.0148494	0.0392125	0.0245668	0.0823582	0.067218	0.0643468	0.0224609	0.0221341	0.206258	0.0430793	0.0711843	0.0658038	0.0726495	0.0731523	0.0664628	0.0447384	0.0531759	0.0424199	0.0305289	0.0623437	0.0127897	0.0533662	0.0574479
Nvec_vc1.1_XM_032385658.2	0	0	0	0	0	0.00318969	0	0	0	0	0	0	0.00404621	0	0	0	0	0	0.00206712	0	0.00192286	0	0	0.00249955	0	0	0	0	0	0	0	0	0	0	0	0	0.00338973	0	0.00330225	0	0	0	0	0	0	0	0	0	0.00410342
Nvec_vc1.1_XM_048720403.1	0	0	0	0	0	0.00318969	0	0	0	0	0	0	0	0	0	0	0.0017258	0	0	0	0.00192286	0	0	0	0	0	0	0	0	0	0	0	0	0	0	0	0	0	0	0	0	0.0037282	0	0	0	0	0	0	0
orphan_peak_340	0	0.0157078	0.00670461	0	0.00368198	0.00637938	0	0.00212185	0.00299679	0.00451431	0	0.00261168	0.00404621	0	0.003589	0.00275225	0.0448708	0.0251173	0.0475436	0.0176322	0.0307657	0.02198	0.0330298	0.0374933	0	0.0271825	0.0111371	0.0180981	0.0214959	0.025341	0.0322647	0.019304	0.0134765	0.00442682	0.0412516	0.0239329	0.00338973	0.0394823	0.0231157	0.0162561	0.0166157	0.0149128	0	0.0282799	0.0122116	0.0116894	0.00426323	0.0240148	0.0205171
Nvec_vc1.1_XM_032385657.2	0	0.0117808	0.0167615	0.00865644	0.0147279	0.0127588	0.0216799	0.0212185	0.0299679	0.0361144	0.0150195	0.0117526	0.0242773	0.0140376	0.010767	0.0192658	0.0207096	0.0200938	0.0248054	0.0440804	0.0249972	0.0139873	0.00733996	0.0274951	0.0222521	0.00906084	0.0222741	0.00603269	0.0184251	0.0190057	0.0268872	0.0128693	0	0.00885363	0.0103129	0.00957318	0.0203384	0.0131608	0.0165112	0.00812803	0.0207696	0.0074564	0.00379828	0.01414	0.0122116	0.0233789	0.0127897	0.0106732	0.00820685
Nvec_vc1.1_XM_001635920.3	0.49472	0.530137	0.519608	0.427051	0.405018	0.370004	0.46973	1.15641	0.632323	0.604917	0.505655	0.551065	0.3736	0.46605	0.638842	0.668797	0.427998	0.389318	0.324537	0.352644	0.332655	0.399637	0.458748	0.357436	0.556303	0.579894	0.653374	0.793299	0.86905	0.335768	0.422129	0.656337	0.871483	0.19478	1.23755	0.660549	1.30504	0.572493	0.700077	0.524258	0.56078	0.648707	0.61912	0.459549	0.409088	0.459784	0.473218	0.533662	0.562169
orphan_peak_341	0	0.00392694	0.00670461	0.00865644	0.00368198	0.00318969	0	0.0127311	0	0.00902861	0.00500648	0.00261168	0.00404621	0.00842259	0.007178	0.011009	0.0034516	0.00502346	0.00413423	0	0.00769143	0	0.0146799	0	0	0	0.0222741	0.0120654	0.0184251	0	0.00537744	0	0	0	0.0206258	0.00478659	0.0169486	0	0.0066045	0	0.00830786	0.0037282	0.00759656	0.00706999	0.0122116	0	0	0.0133416	0
Nvec_vc1.1_XM_048731897.1	0	0	0.0100569	0.00577096	0.00368198	0.00318969	0.0120444	0.0318277	0.00899038	0.0225715	0.010013	0.00522336	0.00134874	0.0112301	0.00897251	0.011009	0.0155322	0.0125586	0.0227383	0.00881609	0.0192286	0.0139873	0.0110099	0.0199964	0.0556303	0.0271825	0.0148494	0.0211144	0.0245668	0.0126705	0.00806616	0.0128693	0.00449218	0.0177073	0.103129	0.0239329	0.0237281	0.0460626	0.026418	0.0203201	0.0207696	0.0149128	0.00759656	0.0424199	0.0366347	0.0233789	0.0255794	0.0266831	0.0410342
Nvec_vc1.1_XM_048731895.1	0.0113729	0.00785389	0.0268185	0	0.00368198	0.0191381	0.00722662	0.0254622	0.00299679	0.00451431	0.0150195	0.00783505	0.00269747	0.0112301	0.017945	0.0055045	0.0155322	0.0150704	0.0165369	0.00881609	0.0153829	0.00599456	0.0220199	0.0124978	0	0.0181217	0.0074247	0.00301635	0.00307085	0	0.00806616	0.0257387	0.0179687	0.00885363	0.0309387	0.0143598	0.00338973	0.0131608	0.0165112	0.00406402	0.00415393	0.0037282	0.0189914	0.00706999	0.0122116	0.00389648	0.00852646	0	0.00410342
Nvec_vc1.1_XM_032369802.2	0	0	0	0	0	0	0	0	0.00299679	0	0	0	0	0	0	0	0.0034516	0	0.00413423	0	0.00384572	0.00599456	0	0	0	0	0	0	0	0	0	0	0	0	0	0	0	0	0	0	0	0	0	0	0	0	0	0	0
Nvec_vc1.1_XM_048731900.1	0.00568644	0.0235617	0.0134092	0.00865644	0.0184099	0.00637938	0.0168621	0.0042437	0.00299679	0.0135429	0.010013	0.0065292	0.00134874	0.00280753	0.014356	0.0247703	0.00517739	0.0200938	0.00413423	0.0176322	0.00192286	0.00199819	0.0146799	0.0174969	0	0.00906084	0.0111371	0.0150817	0	0.025341	0.0349534	0.0257387	0.0134765	0	0.0309387	0.00957318	0.00677945	0	0.00330225	0.0203201	0.0207696	0.0074564	0.00379828	0.00706999	0.0305289	0.0233789	0.0255794	0.034688	0.0492411
Nvec_vc1.1_XM_001635984.3	0.00568644	0.0314155	0.0134092	0.00288548	0	0.00637938	0.00240887	0.0042437	0	0.00451431	0.0200259	0.0117526	0.00134874	0.0421129	0.0448625	0.0385315	0.0414192	0.0326525	0.0661477	0.0528965	0.0384572	0.0399637	0.0770696	0.0649883	0	0.0181217	0.0111371	0.0301635	0.00921254	0.0443467	0.0376421	0.0514774	0.0314453	0.00442682	0.0825031	0.0382927	0.0203384	0.0394823	0.0627427	0.0568962	0.0456932	0.0335538	0.0227897	0.0777698	0.0549521	0.097412	0.0341058	0.0800493	0.0492411
Nvec_NVE17338	0	0.00392694	0.00335231	0	0	0	0	0	0	0	0	0	0	0	0	0	0	0	0	0.0264483	0.00192286	0.00199819	0.00366998	0.0099982	0	0	0	0.00301635	0	0.00633525	0	0.019304	0	0	0	0.00478659	0.0203384	0.00658038	0.0066045	0	0	0.0111846	0	0	0.0183174	0	0.00426323	0.00533662	0
Nvec_vc1.1_XM_032385697.2	0.0796101	0.0628311	0.04358	0.0779079	0.0368198	0.0287072	0.0698573	0.0190966	0.0119872	0.0270858	0.00500648	0.0378694	0.0161849	0.0280753	0.007178	0.00825675	0.0103548	0.0552581	0.0144698	0.0176322	0.00384572	0.031971	0.0623897	0.0249955	0	0.0362434	0.0222741	0.0361961	0.0214959	0.0570172	0.0430195	0.0321734	0.0179687	0.00885363	0.0103129	0.0478659	0.0474562	0.0394823	0.026418	0.0528322	0.0207696	0.0223692	0	0.0494899	0.0549521	0.101308	0.0980543	0.0960592	0.0861719
Nvec_vc1.1_XM_001635979.3	0	0.0196347	0.00335231	0	0	0.00318969	0	0	0	0.00451431	0	0	0	0	0.007178	0.00825675	0.00517739	0.0125586	0.00206712	0.00881609	0	0.00799274	0.0366998	0.0299946	0	0.00906084	0.0074247	0.0241308	0.00614169	0.0443467	0.0322647	0.0579121	0.0224609	0.00885363	0.0103129	0.0143598	0.0169486	0.0131608	0.0165112	0.0447042	0.0124618	0.0037282	0	0.10605	0.0183174	0.112998	0.0511587	0.117406	0.127206
Nvec_vc1.1_XM_001635978.3	0.00568644	0.00392694	0.00335231	0	0.00736396	0.00318969	0.00481775	0	0.00599359	0.00902861	0.00500648	0.00261168	0.00269747	0.00280753	0.0053835	0.0055045	0.00517739	0	0.00413423	0	0.00384572	0.00399637	0.00366998	0	0	0.00906084	0	0.0150817	0.00307085	0	0.0107549	0.00643467	0	0.00442682	0	0	0.0169486	0.0131608	0.00990674	0.00406402	0.00415393	0.0074564	0.00379828	0.00706999	0	0	0.00426323	0.00800493	0
Nvec_v1g241280	0.0113729	0	0.0134092	0.0201983	0.00736396	0.00956907	0.0144532	0.0127311	0.0209776	0.0225715	0.010013	0.00130584	0.00134874	0.00561506	0.0125615	0.00825675	0.0017258	0.00502346	0	0	0.00192286	0.00399637	0	0.00749865	0.100135	0.0181217	0.0259865	0.0211144	0.0307085	0.0443467	0.0241985	0.00643467	0.0134765	0.0265609	0.0103129	0.0143598	0.0644048	0.0131608	0.0066045	0.00406402	0.00415393	0.0260974	0.0113948	0.00706999	0.0244232	0.00779296	0.00426323	0.00800493	0.00820685
Nvec_vc1.1_XM_048730810.1	0	0	0.0100569	0	0.00368198	0	0.00722662	0.0318277	0.137852	0.361144	0.00500648	0.00130584	0	0	0	0.00825675	0	0	0	0	0	0	0	0	0.0111261	0	0	0.00301635	0.00307085	0	0	0	0	0	0	0.0430793	0.00338973	0	0	0	0	0	0.0113948	0	0	0	0	0	0
Nvec_vc1.1_XM_048730808.1	0	0	0	0	0	0	0	0	0.00299679	0	0	0	0	0	0	0	0	0	0	0	0	0	0	0	0	0	0.00371235	0	0	0	0	0	0.00449218	0	0	0	0	0	0	0	0	0	0	0	0	0	0	0	0
Nvec_vc1.1_XM_032385736.2	0	0.0157078	0.00670461	0	0	0	0	0	0.00299679	0.00451431	0	0.00130584	0	0	0.0053835	0.00275225	0.00690319	0.00502346	0.00413423	0.0176322	0.00576858	0.0139873	0.0293598	0.00749865	0.0111261	0.0453042	0.0259865	0.0633433	0.039921	0.0570172	0.0215098	0.0321734	0	0	0.0103129	0.00957318	0.00677945	0.0131608	0.013209	0.00812803	0.0332314	0.0260974	0	0.0353499	0.0366347	0.0428613	0.0298426	0.0240148	0.0205171
Nvec_vc1.1_XM_032385737.2	0	0	0	0	0	0	0	0	0	0	0	0	0	0	0	0	0	0	0	0	0	0.00199819	0	0	0	0	0.00371235	0	0.00307085	0	0	0	0.00449218	0.00442682	0	0	0	0	0	0	0	0	0	0	0	0	0	0	0.00410342
Nvec_vc1.1_XM_032385679.2	0	0	0	0.0115419	0.0220919	0.00318969	0.373375	0.17187	30.2346	0.347602	0.0750973	1.01203	0.0350672	0.0786108	0.0053835	0.00825675	0.0017258	0	0.00620134	0	0.00192286	0.00399637	0	0.00249955	0	0	0.00371235	0.0150817	0	0	0.00806616	0.00643467	0	0	0	0	0.0135589	0.0131608	0.0066045	0.00812803	0.00415393	0	0	0	0.00610579	0.0116894	0.00852646	0	0.00410342
Nvec_v1g241276	0	0	0	0	0	0	0	0.0084874	0.191795	0	0	0.00522336	0	0.00280753	0.0017945	0	0	0	0	0	0	0	0	0	0	0	0.0074247	0	0	0	0	0	0	0	0	0.00478659	0.00338973	0	0	0	0	0.0074564	0.00379828	0	0	0	0	0	0
Nvec_NVE17328	0	0	0.00335231	0	0.00368198	0	0.0240887	0.0403151	7.44104	0.0316001	0.0600778	1.1622	0.124084	0.143184	0	0.00825675	0	0	0	0	0.00192286	0.00199819	0	0.00249955	0	0	0	0	0	0	0.00268872	0	0	0.00442682	0	0	0.00338973	0	0	0	0.00415393	0.0037282	0.00379828	0.00706999	0	0.00389648	0.00426323	0	0.00410342
Nvec_vc1.1_XM_032385745.2	0	0	0	0	0	0	0	0.0339496	0.00599359	0	0	0	0	0	0	0	0	0	0	0	0	0	0	0	0	0	0	0	0	0	0	0	0	0	0	0	0.00338973	0.0131608	0	0	0	0	0	0	0	0	0	0	0
Nvec_vc1.1_XM_048731667.1	0	0	0	0	0	0	0	0	0	0	0	0.00261168	0.00134874	0.00842259	0	0	0	0	0	0	0	0	0	0	0	0	0	0	0	0	0	0	0	0	0	0	0	0	0	0	0	0	0	0	0	0	0	0	0
Nvec_vc1.1_XM_001635911.3	0.0511779	0.133516	0.0804554	0.0750224	0.0478657	0.0701732	0.038542	0.084874	0.086907	0.0948004	0.0750973	0.0613745	0.0472058	0.0645732	0.093314	0.0605495	0.177757	0.128098	0.12196	0.123425	0.103834	0.157857	0.146799	0.147473	0.111261	0.172156	0.170768	0.168915	0.156613	0.13304	0.0887278	0.180171	0.10332	0.0132804	0.123755	0.138811	0.111861	0.151349	0.079254	0.146305	0.149541	0.108118	0.094957	0.12726	0.201491	0.202617	0.183319	0.144089	0.201068
Nvec_vc1.1_XM_032385746.2	0.0113729	0.00392694	0.00335231	0.0115419	0.0220919	0.00318969	0.00963549	0.0169748	0.00299679	0.00902861	0.00500648	0.00522336	0.0107899	0.00561506	0.007178	0.0055045	0.00690319	0.0100469	0.00826846	0.0176322	0.00384572	0.0119891	0.00733996	0.0049991	0.0222521	0.0181217	0.00371235	0	0.0184251	0.00633525	0.00537744	0.019304	0.00898436	0	0.0412516	0.00478659	0.0101692	0.0131608	0.013209	0.00406402	0.0124618	0	0.00759656	0	0.00610579	0	0.0127897	0.00533662	0.0123103
Nvec_vc1.1_XM_048730838.1	0.0739237	0.0589041	0.0536369	0.0548241	0.0441838	0.0637938	0.0794928	0.0445588	0.00599359	0.0406288	0.0350454	0.0287285	0.0175336	0.0336904	0.057424	0.0577973	0.0552255	0.0703284	0.072349	0.0705287	0.0653772	0.0619438	0.0623897	0.0599892	0.0445043	0.0543651	0.0371235	0.0392125	0.0429919	0.0950287	0.0618406	0.0450427	0.0224609	0.0221341	0.0721903	0.0191464	0.0338973	0.052643	0.0594405	0.0447042	0.0540011	0.055923	0.0455794	0.0565599	0.0366347	0.0350683	0.0596852	0.0453613	0.0615513
Nvec_vc1.1_XM_001635969.3	0.187652	0.121735	0.110626	0.187556	0.150961	0.0637938	0.122852	0.0530462	0.0509455	0.0451431	0.0650843	0.0195876	0.00809243	0.0224602	0.0628075	0.0412838	0.112177	0.0853988	0.0971544	0.141057	0.0903744	0.111898	0.0807396	0.0924834	0.0111261	0.0996693	0.0334112	0.0814413	0.079842	0.0950287	0.0618406	0.0643468	0.0628905	0.0221341	0.309387	0.0574391	0.0440665	0.0789645	0.0825562	0.0934724	0.0872325	0.093205	0.0531759	0.0777698	0.0671637	0.124687	0.106581	0.112069	0.0943787
Nvec_vc1.1_XM_001635909.3	0	0.00392694	0	0	0.00368198	0	0	0	0.00299679	0	0.00500648	0.00261168	0	0	0.0017945	0	0.00517739	0.0100469	0.0103356	0.00881609	0.00576858	0.00199819	0.00366998	0.00249955	0	0	0.00371235	0	0.00307085	0.00633525	0.00268872	0.019304	0	0	0	0	0.00338973	0.0197411	0.00330225	0	0.00415393	0	0	0.00706999	0	0	0	0	0
Nvec_vc1.1_XM_048730842.1	0.0284322	0.0392694	0.0469323	0.0144274	0.0184099	0.0350866	0.0168621	0.0297059	0.0299679	0.0496574	0.0250324	0.105773	0.10655	0.0645732	0.0520405	0.0688063	0.0120806	0.0200938	0.0165369	0.0617126	0.00769143	0.00999093	0.0293598	0.022496	0.0445043	0.0634259	0.0185618	0.0422288	0.0245668	0.0190057	0.0349534	0.0450427	0.0134765	0.00885363	0.0309387	0.0382927	0.0406767	0.0460626	0.0363247	0.012192	0.0166157	0.0484666	0.0341845	0.0494899	0.0244232	0.0350683	0.0383691	0.0400247	0.0205171
Nvec_vc1.1_XM_048730843.1	0	0.0431964	0.0167615	0.0173129	0.0294558	0.00956907	0.019271	0.0127311	0.00899038	0.00902861	0.010013	0.024811	0.0364159	0.0168452	0.0161505	0.0357793	0.0207096	0.0125586	0.0268725	0	0.0230743	0.0119891	0.0110099	0.0124978	0.0111261	0.0181217	0.0111371	0.00904904	0.0122834	0.00633525	0.0134436	0.0128693	0.00898436	0.00442682	0.0515645	0.0143598	0.0169486	0.0131608	0.00990674	0.0203201	0.0124618	0.018641	0.00759656	0.0353499	0.0122116	0.00779296	0.0170529	0.00800493	0.0164137
Nvec_vc1.1_XM_048730840.1	0	0	0	0	0	0	0	0	0	0	0	0	0	0	0	0	0	0	0.00206712	0	0	0	0	0	0	0	0	0	0	0	0	0	0	0	0	0	0	0	0	0	0	0	0	0	0	0	0	0	0
Nvec_vc1.1_XM_032385663.2	0.0227458	0.0549772	0.0268185	0.0375112	0.0220919	0.0382763	0.019271	0.0169748	0.00599359	0.0180572	0.0150195	0.00130584	0.00134874	0.00842259	0.025123	0.0165135	0.0310644	0.027629	0.00620134	0.00881609	0.01346	0.0679383	0.0587197	0.0199964	0.122387	0.0815476	0.0705347	0.15685	0.128976	0.0190057	0.0295759	0.0450427	0.0314453	0.00885363	0.092816	0.0909452	0.0237281	0.0329019	0.0561382	0.0447042	0.11631	0.093205	0.0341845	0.0424199	0.0915868	0.0935155	0.0682117	0.160099	0.13131
Nvec_vc1.1_XM_048720485.1	0.00568644	0	0	0	0	0	0.00240887	0	0	0	0	0	0	0	0	0	0	0	0	0	0	0	0	0	0	0	0	0	0	0	0.00268872	0	0	0	0	0	0.00677945	0	0	0	0	0	0	0	0	0	0	0	0
Nvec_vc1.1_XM_001635967.3	0	0.00392694	0	0	0	0	0	0	0.00299679	0	0.00500648	0.0065292	0	0.0280753	0.017945	0.011009	0.0362418	0.0376759	0.0248054	0.0264483	0.0326886	0.0359673	0.0477097	0.0249955	0.0111261	0	0.00371235	0.0120654	0.00614169	0.00633525	0.00806616	0.00643467	0.00898436	0.00442682	0.0206258	0.0143598	0.0135589	0	0.026418	0.0325121	0.0332314	0.0223692	0.0113948	0.00706999	0.00610579	0.0233789	0.0127897	0.0106732	0.0123103
Nvec_vc1.1_XM_048721105.1	0.0113729	0.00785389	0.0134092	0.0115419	0.0147279	0.00318969	0.00240887	0.0042437	0.00599359	0	0.00500648	0.00391752	0.00134874	0.00280753	0	0	0.0034516	0.00502346	0	0	0	0.00199819	0	0	0	0	0	0.00904904	0.00614169	0.00633525	0.00268872	0	0.00449218	0	0	0.00478659	0.0203384	0.0131608	0.00330225	0.00406402	0	0.0037282	0.00759656	0	0	0.00389648	0.00426323	0	0
Nvec_v1g52422	0	0	0	0.00288548	0.00736396	0	0.00722662	0.0042437	0.00899038	0.0180572	0	0	0	0.00280753	0	0.0055045	0	0.00251173	0	0	0.00192286	0.00199819	0.00366998	0	0	0.00906084	0	0	0	0.00633525	0	0	0	0	0.0103129	0	0	0	0.00330225	0.00406402	0	0.0074564	0	0	0.00610579	0	0	0	0
Nvec_vc1.1_XM_001635906.3	0.0227458	0.0785389	0.0134092	0.0317403	0.0147279	0.0191381	0.019271	0.0190966	0.00299679	0.0316001	0.0150195	0.00914089	0.00134874	0.00561506	0.043068	0.0247703	0.0155322	0.0150704	0.0289396	0.0440804	0.00576858	0.0719347	0.128449	0.0674879	0.144639	0.235582	0.0928088	0.277504	0.227243	0.0696877	0.0806616	0.0772161	0.0179687	0.0177073	0.0721903	0.143598	0.0237281	0.052643	0.0462315	0.12192	0.124618	0.100661	0.0569742	0.14847	0.152645	0.21041	0.225951	0.120074	0.0697582
Nvec_vc1.1_XM_032385728.2	0.00568644	0.0392694	0.0167615	0.00288548	0.0110459	0	0.00481775	0.0106092	0.00599359	0.0180572	0.0250324	0.00522336	0.00269747	0.0112301	0.0376845	0.0165135	0.0414192	0.0301408	0.0310067	0.0617126	0.02692	0.0259764	0.0587197	0.0449919	0.0333782	0.0453042	0.0259865	0.0422288	0.0276376	0.025341	0.0349534	0.0514774	0.0359375	0.0442682	0.0515645	0.0478659	0.0610151	0.0855449	0.0627427	0.0243841	0.0207696	0.037282	0.0455794	0.0565599	0.0549521	0.0467577	0.0468955	0.0560345	0.0451376
Nvec_vc1.1_XM_001635964.3	0	0	0	0.00577096	0	0	0.00240887	0	0	0	0	0	0	0	0	0	0	0	0	0	0	0	0	0	0	0	0	0	0	0	0	0	0	0	0	0	0	0	0	0	0	0	0	0	0	0	0	0	0
Nvec_vc1.1_XM_001635905.3	0.00568644	0.00392694	0.00335231	0.00288548	0	0.00637938	0	0.00636555	0.00599359	0	0	0.00391752	0.00269747	0.0112301	0.00897251	0.011009	0.0120806	0.00251173	0.00206712	0	0.00769143	0.00999093	0.00366998	0.0124978	0	0.00906084	0.0074247	0	0.00307085	0.00633525	0.00537744	0.019304	0.00449218	0	0	0.00478659	0	0.0197411	0.00330225	0.00812803	0	0	0.00759656	0.00706999	0.00610579	0.0116894	0.00426323	0	0
Nvec_vc1.1_XM_001635963.3	0.136475	0.585115	0.439152	0.103877	0.0957315	0.169054	0.0915371	0.350105	0.266715	0.297944	1.05136	0.369553	0.0984579	0.578351	1.16463	0.935765	1.15111	1.09511	1.16379	1.18136	1.27678	1.2089	1.19274	1.0873	0.600808	0.661442	0.37866	1.14621	0.97653	1.48878	1.11851	1.25476	0.570507	0.495803	1.88726	1.61787	1.65419	1.98727	1.62471	1.18263	1.32095	1.23031	0.957167	0.890818	0.799858	0.853329	1.04449	1.11002	1.02996
Nvec_vc1.1_XM_032385723.2	0.0170593	0.00785389	0.00335231	0.00865644	0.00368198	0.00637938	0.00722662	0.00212185	0.00299679	0.0225715	0.010013	0.00130584	0.00134874	0.00561506	0.0161505	0.011009	0.0189838	0.00753519	0.0165369	0.0176322	0.0173057	0.0119891	0.0110099	0.0124978	0	0.00906084	0.0074247	0.00603269	0.00614169	0.00633525	0.0134436	0.00643467	0.0179687	0	0.0618774	0.00478659	0.0203384	0.00658038	0.0165112	0.0243841	0.0124618	0.0111846	0.0151931	0.01414	0.0244232	0.00389648	0.0170529	0.00266831	0.00820685
Nvec_vc1.1_XM_001635904.3	0.926889	0.459452	0.449209	1.24364	0.835809	0.669835	0.934642	0.0657773	0.0449519	0.0451431	0.0200259	0.0065292	0.00674369	0.0168452	0.014356	0.00825675	0.0362418	0.0376759	0.0206712	0.0352643	0.0326886	0.0259764	0.0330298	0.0324942	0.0111261	0.00906084	0.0111371	0.0361961	0.0214959	0.0316762	0.0241985	0.0386081	0.00898436	0.00885363	0.0412516	0.0287195	0.0101692	0.0460626	0.0165112	0.0203201	0.0207696	0.0223692	0.0683691	0.02121	0.0305289	0.00779296	0.0383691	0.0240148	0.0451376
Nvec_vc1.1_XM_032385731.2	0.0739237	0.0903197	0.0737508	0.0259693	0.0846855	0.0733629	0.074675	0.0212185	0.0239743	0.0361144	0.0951232	0.0548453	0.031021	0.047728	0.105876	0.115595	0.124257	0.0678167	0.0826846	0.0705287	0.0846058	0.0879202	0.102759	0.0749865	0.0667564	0.10873	0.0593976	0.0603269	0.0644878	0.145711	0.10486	0.0836508	0.0628905	0.0398413	0.144381	0.157957	0.274568	0.157929	0.181624	0.0731523	0.0830786	0.0857486	0.0911587	0.0989798	0.085481	0.101308	0.102317	0.101396	0.0615513
Nvec_vc1.1_XM_032385726.2	0	0	0.00335231	0.00288548	0	0.00318969	0.00240887	0.00212185	0.00599359	0	0	0.00261168	0	0	0.0017945	0.00275225	0.0017258	0.00753519	0.00413423	0.00881609	0.00384572	0	0.00366998	0.0099982	0	0	0	0	0	0	0.00268872	0	0.00449218	0	0	0	0	0.00658038	0.00990674	0.00812803	0.00415393	0.0074564	0.00379828	0	0.0122116	0	0	0	0
Nvec_vc1.1_XM_001635961.3	0	0.00392694	0	0	0.00368198	0.00318969	0	0	0.00299679	0	0	0	0	0.00561506	0.007178	0	0	0.00502346	0.00826846	0.00881609	0.00576858	0.00599456	0	0.00249955	0	0	0	0.00301635	0.00307085	0	0.00268872	0.0128693	0	0	0	0	0	0	0	0	0	0	0	0	0	0	0.00426323	0	0
Nvec_vc1.1_XM_001635960.3	0	0	0	0	0	0.00637938	0	0	0	0	0	0	0.00134874	0.918062	0.353517	0.0963288	0	0	0	0	0	0	0	0	0	0	0	0	0	0	0	0	0	0	0	0.00478659	0	0	0	0	0	0	0	0	0	0	0.00426323	0	0
Nvec_NVE10774	0	0	0	0	0	0	0	0	0	0	0	0.00130584	0.0148361	0.00561506	0.0017945	0.00275225	0	0	0	0	0	0	0	0	0	0	0	0	0	0	0	0	0	0	0	0	0	0	0	0	0	0	0	0	0	0	0	0	0
Nvec_vc1.1_XM_048731307.1	0	0	0	0	0	0	0	0	0	0	0	0	0.00134874	0	0.0017945	0	0.0017258	0	0	0	0	0	0	0	0	0	0	0	0	0	0	0	0	0	0	0	0	0	0	0	0	0	0	0	0	0	0	0	0
orphan_peak_364	0	0.00392694	0	0	0	0.00637938	0	0.00212185	0	0	0	0	0	0	0	0	0	0	0	0	0	0.00199819	0	0	0	0	0	0	0	0	0	0	0	0	0	0	0	0	0	0	0	0.0037282	0	0	0	0.00389648	0	0	0
Nvec_vc1.1_XM_048728396.1	0.0170593	0.0157078	0.0268185	0.0288548	0.0220919	0.0223278	0.0216799	0.0148529	0.00899038	0.0316001	0.0300389	0.0065292	0.00404621	0.0196527	0.014356	0.0192658	0.017258	0.0150704	0.0206712	0.0176322	0.0230743	0.0259764	0.0220199	0.0299946	0	0.0181217	0.0185618	0.0180981	0.0153542	0.050682	0.018821	0.019304	0.0224609	0.00885363	0.0309387	0.0287195	0.0203384	0.0197411	0.0363247	0.0203201	0.0290775	0.018641	0.0151931	0	0.0244232	0.0350683	0.0127897	0.0133416	0.00410342
Nvec_vc1.1_XM_048722628.1	0	0	0.00335231	0	0	0	0	0	0.00599359	0	0.010013	0.00130584	0	0.00561506	0.0017945	0.0137613	0.00517739	0.00753519	0.0103356	0	0.00384572	0.00399637	0.00366998	0.00249955	0	0.00906084	0	0	0.00307085	0.00633525	0.00537744	0	0	0	0.0103129	0.00478659	0.00338973	0.00658038	0.0066045	0.00812803	0.00415393	0.0037282	0.0113948	0.00706999	0.00610579	0	0.00426323	0.00266831	0
Nvec_NVE10994	0	0	0	0	0	0	0	0	0	0	0	0	0.00134874	0	0	0	0	0	0	0	0.00192286	0	0	0	0	0	0	0	0	0	0	0	0	0	0	0	0	0	0	0	0	0	0	0	0	0	0	0	0
Nvec_vc1.1_XM_048722936.1	0	0.00392694	0	0	0	0	0	0	0	0	0	0	0	0	0	0	0	0	0	0	0.00192286	0	0	0	0	0	0	0	0	0	0	0	0	0	0.0103129	0	0	0	0	0	0	0	0	0	0	0	0	0	0
Nvec_vc1.1_XM_048726906.1	0	0.00392694	0	0.00288548	0.00368198	0	0	0	0	0	0.00500648	0	0	0	0	0	0	0.00251173	0.00206712	0	0.00384572	0.00199819	0	0.00249955	0	0	0	0	0	0	0	0.00643467	0	0	0.0103129	0	0	0	0	0	0	0	0	0	0	0	0	0	0
orphan_peak_388	0.0625508	0.0589041	0.0301708	0.0807934	0.0773216	0.0382763	0.0819017	0.00212185	0.00599359	0.00902861	0	0.00130584	0	0	0.0017945	0	0	0	0	0	0	0.00399637	0.00366998	0.0049991	0	0	0.0074247	0.00904904	0.00307085	0.0190057	0.00806616	0.00643467	0	0	0	0.0191464	0.0101692	0.00658038	0.00330225	0.0162561	0.00415393	0.0111846	0	0.01414	0	0.0311718	0.0127897	0.00800493	0.00410342
Nvec_vc1.1_XM_048730780.1	0.00568644	0.00785389	0	0	0	0.00318969	0.00481775	0	0	0	0	0	0	0	0	0.00275225	0.00690319	0.00753519	0	0	0.00384572	0.00599456	0.00733996	0.0049991	0	0.0181217	0.0074247	0	0.00307085	0.00633525	0.00268872	0.0128693	0	0.00442682	0	0	0.00677945	0	0	0.00406402	0.00415393	0	0	0.00706999	0.00610579	0.00779296	0.00426323	0.00800493	0.00410342
Nvec_vc1.1_XM_048730895.1	0	0	0	0	0	0.00637938	0	0	0	0	0.010013	0	0	0	0	0	0	0	0.00413423	0	0	0	0	0	0	0	0.0111371	0	0	0	0	0	0	0	0	0	0	0	0	0	0	0	0.00379828	0	0	0.00389648	0	0.00533662	0
Nvec_vc1.1_XM_048728321.1	0	0	0	0	0	0	0	0	0	0	0	0	0	0	0.0017945	0	0	0	0	0	0	0	0	0	0.0111261	0	0	0	0	0	0	0	0	0	0	0	0	0	0	0	0	0	0	0	0	0	0	0	0
Nvec_vc1.1_XM_048727399.1	0	0	0	0.00288548	0.00736396	0.00956907	0.00481775	0	0	0	0	0	0	0.00280753	0.0017945	0	0.0017258	0	0.00620134	0	0	0.00199819	0.00366998	0	0	0	0	0	0	0	0	0	0	0	0	0	0	0	0.0066045	0	0	0	0	0	0	0	0	0.00266831	0
Nvec_vc1.1_XM_048730926.1	0	0.0157078	0.0201138	0.0230838	0.0110459	0.0159485	0.0120444	0.00212185	0.0119872	0.00451431	0.00500648	0.00391752	0.00134874	0.00561506	0.010767	0.00275225	0.025887	0.0226056	0.0392752	0.00881609	0.0230743	0.0399637	0.0183499	0.0424924	0.0222521	0.0271825	0.0111371	0.0301635	0.0214959	0.0190057	0.0241985	0.0257387	0.0539062	0.00885363	0	0.00478659	0.0271178	0.00658038	0.013209	0.0284481	0.0249236	0.018641	0.00759656	0.02121	0.0122116	0.0311718	0.0511587	0.042693	0.0369308
Nvec_vc1.1_XM_048727413.1	0	0	0	0	0	0	0	0	0	0	0	0	0	0	0	0	0	0	0	0	0	0	0	0	0	0	0	0	0	0	0	0	0	0	0	0	0	0	0	0	0	0	0	0	0	0	0	0	0
orphan_peak_421	0.00568644	0	0	0	0	0.00318969	0.00240887	0.00212185	0.00299679	0.00902861	0.00500648	0.0117526	0	0.0140376	0.0017945	0.00825675	0.0017258	0.00502346	0	0	0	0	0	0	0	0	0.0074247	0	0.00307085	0	0	0	0	0	0	0	0.00338973	0	0	0	0	0	0	0	0	0	0	0	0
orphan_peak_415	0.0113729	0.00392694	0.00335231	0.00288548	0.00736396	0.00318969	0.00722662	0	0	0.00451431	0	0.00391752	0.00404621	0	0.0017945	0	0	0	0	0	0	0	0	0	0	0	0	0	0	0	0	0	0	0	0	0	0.00338973	0	0	0	0	0	0	0	0	0	0	0.00266831	0
Nvec_vc1.1_XM_048727448.1	0	0	0	0	0	0	0	0	0	0	0	0	0	0	0	0	0	0	0	0	0	0	0	0.00249955	0	0	0.00371235	0	0	0	0	0	0	0	0	0	0	0	0	0	0	0	0	0	0	0	0	0	0
orphan_peak_426	0	0	0	0	0	0	0	0	0	0	0	0	0	0	0	0	0	0	0.00206712	0	0.00192286	0	0	0	0	0	0	0.00301635	0.00307085	0	0.00268872	0	0	0	0	0	0.00338973	0	0	0	0.00415393	0	0	0	0	0	0	0	0
Nvec_vc1.1_XM_048730545.1	0	0	0	0	0.00368198	0	0	0	0	0	0	0	0	0.00280753	0	0	0	0	0	0	0	0	0	0.00249955	0	0	0	0	0.00307085	0	0	0	0	0	0	0	0	0	0	0	0	0	0	0	0	0	0	0	0
Nvec_vc1.1_XM_048727469.1	0	0	0	0	0	0	0	0.00212185	0	0	0	0	0	0	0	0	0	0	0.00206712	0	0	0.00199819	0	0	0	0	0	0	0.00307085	0	0	0	0	0	0.0103129	0	0	0	0	0	0	0	0	0.00706999	0	0	0	0.00266831	0
Nvec_vc1.1_XM_048731287.1	0	0	0.0100569	0.00288548	0.00368198	0.00318969	0.00722662	0.0106092	0.00599359	0.00451431	0	0.00261168	0.00269747	0.00280753	0.00897251	0.0055045	0.0103548	0.0100469	0.0103356	0.0176322	0.00576858	0.00799274	0.00733996	0.0049991	0	0	0.00371235	0	0	0.025341	0.0134436	0.0128693	0.00898436	0	0.0206258	0.0143598	0.0101692	0.0131608	0.00990674	0.0162561	0.00415393	0.0074564	0.0151931	0.01414	0.00610579	0	0.0170529	0.00533662	0.00410342
Nvec_vc1.1_XM_048724937.1	0.00568644	0.0157078	0.0201138	0.00288548	0	0.0159485	0	0.0127311	0.0269711	0.0180572	0.0500648	0.0208935	0.00809243	0.0364979	0.061013	0.0633018	0.025887	0.0401877	0.0289396	0.0264483	0.0423029	0.0259764	0.0146799	0.0199964	0.0222521	0.0453042	0.0148494	0.0150817	0.0245668	0.0380115	0.0134436	0.0257387	0.0314453	0.0221341	0.0721903	0.0574391	0.0338973	0.052643	0.0462315	0.0447042	0.0290775	0.0298256	0.0683691	0.00706999	0.0122116	0.0272753	0.0213161	0.00533662	0.0164137
Nvec_vc1.1_XM_048724929.1	0	0.00392694	0	0	0	0.00318969	0	0	0	0	0	0	0	0	0	0.00275225	0.0017258	0.00251173	0.00413423	0	0	0.00399637	0	0.00249955	0	0	0	0	0	0	0.00268872	0.00643467	0	0.00442682	0.0103129	0.00957318	0	0.00658038	0.00330225	0.00406402	0	0	0	0.00706999	0	0.00389648	0	0.00266831	0.00820685
Nvec_vc1.1_XM_048727481.1	0	0	0	0	0	0	0	0	0	0	0	0	0	0	0	0	0	0.00251173	0	0	0.00192286	0.00599456	0.00366998	0	0	0	0	0.00301635	0.00307085	0.00633525	0	0	0	0	0.0103129	0	0	0.00658038	0	0	0.00415393	0	0	0	0	0	0	0	0
Nvec_vc1.1_XM_048729544.1	0	0.00392694	0	0	0	0	0	0	0	0	0	0	0	0	0	0	0	0	0	0	0	0	0	0	0	0	0.0074247	0	0	0	0	0	0	0	0.0103129	0	0	0	0	0	0	0	0	0	0	0	0	0	0
Nvec_NVE16702	0	0	0	0	0	0	0	0	0	0	0	0	0.00674369	0.00280753	0	0	0	0	0	0	0	0	0.00366998	0	0	0	0	0	0	0	0	0	0	0	0	0	0	0	0	0	0	0	0	0	0	0	0	0	0
orphan_peak_450	0	0	0	0.00288548	0.00368198	0.00318969	0.00481775	0.0042437	0	0	0	0	0.00269747	0.00280753	0.0017945	0	0.0017258	0	0	0	0	0	0.00366998	0	0	0	0	0	0	0	0	0	0	0	0.0103129	0	0	0	0	0	0	0	0.00379828	0	0	0	0	0	0.00410342
Nvec_vc1.1_XM_048729540.1	0	0	0	0	0	0	0	0	0	0	0	0	0	0	0	0	0	0	0	0	0	0.00199819	0.00366998	0.00249955	0	0	0	0	0	0	0	0	0.00449218	0	0	0	0	0	0	0.00406402	0	0	0	0	0	0.0233789	0	0.00266831	0.00410342
orphan_peak_453	0	0	0	0	0	0.00318969	0.00240887	0	0	0.00902861	0	0.00130584	0	0	0	0.00275225	0.0017258	0	0	0	0.00192286	0.00199819	0	0	0	0.00906084	0	0.00301635	0	0.0126705	0	0	0	0	0	0	0.00677945	0.00658038	0.00330225	0	0	0	0.00379828	0	0	0	0	0.00266831	0.00410342
orphan_peak_452	0	0.00392694	0	0.00288548	0	0.00318969	0.00722662	0.0084874	0	0.00451431	0	0	0	0	0.0053835	0.00275225	0	0.00502346	0	0	0.00192286	0.00599456	0	0.0049991	0.0111261	0	0.0074247	0.00301635	0.00307085	0.00633525	0	0	0	0	0	0	0	0	0.0066045	0	0.00415393	0.0037282	0.00379828	0	0.00610579	0	0.00426323	0	0.00820685
Nvec_vc1.1_XM_048729539.1	0.00568644	0	0.00670461	0.00288548	0	0.00318969	0	0.00212185	0	0.00451431	0	0	0	0	0.0017945	0	0	0	0	0	0	0	0	0	0	0	0.00371235	0.00301635	0	0.00633525	0.0107549	0	0.00449218	0	0.0103129	0	0	0	0.0066045	0	0	0	0	0	0.00610579	0	0	0.00266831	0.00410342
Nvec_vc1.1_XM_032372837.2	0.0113729	0.00785389	0	0.00288548	0.00368198	0.00318969	0.00963549	0.00212185	0.00899038	0	0.00500648	0.00783505	0	0.0168452	0.007178	0.00825675	0.00690319	0.0200938	0.0103356	0.0176322	0.00961429	0.00799274	0.0110099	0.022496	0	0.00906084	0	0.00301635	0.00614169	0.025341	0.0107549	0.0128693	0.00449218	0.00442682	0.0103129	0	0.00338973	0.0197411	0.00990674	0.0243841	0.0124618	0	0.0151931	0.0282799	0.00610579	0.00779296	0.00852646	0.0106732	0.0123103
Nvec_vc1.1_XM_032372840.2	0	0	0	0	0.00736396	0.00318969	0	0	0.00599359	0	0	0	0	0	0	0	0	0	0	0	0.00192286	0	0	0	0	0	0	0	0	0.00633525	0.00268872	0.0128693	0	0	0	0.00478659	0	0	0.00330225	0	0	0	0	0	0	0	0	0	0
Nvec_vc1.1_XM_001625365.3	0.0170593	0.0274886	0.0234662	0.00865644	0.00736396	0.00956907	0.019271	0.0127311	0.00599359	0.00902861	0.0250324	0.0156701	0.0148361	0.0533431	0.0305065	0.0302748	0.0379676	0.0301408	0.0392752	0.0528965	0.0326886	0.0239782	0.0440398	0.0274951	0.0111261	0.0181217	0.0111371	0.0120654	0.0122834	0.0570172	0.0322647	0.0514774	0.0269531	0.0309877	0.0206258	0.00957318	0.0338973	0.0394823	0.0165112	0.0284481	0.0290775	0.0149128	0.0303862	0.0353499	0.0305289	0.0194824	0.0127897	0.0240148	0.0164137
Nvec_vc1.1_XM_032370690.2	0	0	0	0	0	0	0	0	0.00299679	0	0	0.00130584	0.00269747	0	0	0	0	0	0	0	0	0	0	0	0	0	0.00371235	0	0.00307085	0	0.00268872	0	0	0	0.0103129	0	0	0	0	0	0.00415393	0	0	0	0	0	0	0	0
Nvec_vc1.1_XM_032370686.2	0	0.00392694	0	0.0115419	0.00368198	0.00318969	0.00722662	0	0	0	0	0	0	0	0.0017945	0	0.0017258	0.00502346	0.00620134	0.00881609	0.00192286	0.00399637	0	0.0049991	0	0.00906084	0.00371235	0.00301635	0	0.00633525	0.00537744	0	0.00449218	0	0.0618774	0	0.00677945	0.00658038	0	0.00812803	0	0	0.00379828	0.00706999	0.0122116	0.0116894	0.00852646	0.00266831	0.00410342
Nvec_vc1.1_XM_048730305.1	0.0398051	0	0.0167615	0.0461677	0.0147279	0.0159485	0.0120444	0.00212185	0	0.00451431	0	0.00130584	0.00269747	0.00280753	0	0	0	0	0	0	0.00192286	0	0.00366998	0	0	0	0	0	0	0	0.00268872	0	0.00449218	0	0.0103129	0.00478659	0	0	0	0	0	0	0	0.00706999	0	0.00389648	0	0	0
Nvec_vc1.1_XM_032370679.2	0.0568644	0.0235617	0.0536369	0.0779079	0.0552297	0.0510351	0.0650396	0.0254622	0.0209776	0.0270858	0.010013	0.0221993	0.0161849	0.0140376	0.00897251	0.011009	0.0138064	0.0125586	0.0165369	0.0352643	0.00576858	0.0119891	0.0183499	0.0049991	0.0111261	0.0362434	0.0185618	0.00301635	0.0184251	0.00633525	0.0161323	0.00643467	0.00898436	0.00442682	0.0309387	0.00957318	0.0101692	0.0131608	0.013209	0.0162561	0.0124618	0.0037282	0.0151931	0.02121	0.0427405	0.0155859	0.0127897	0.0240148	0.00820685
Nvec_vc1.1_XM_001623557.3	0.0682373	0.070685	0.0703985	0.0432822	0.0405018	0.0733629	0.0529952	0.0721429	0.0689262	0.0857718	0.0851102	0.0887972	0.0377647	0.101071	0.10767	0.165135	0.122532	0.153216	0.126094	0.141057	0.113449	0.1099	0.0990895	0.157472	0.122387	0.0996693	0.0928088	0.165899	0.125905	0.101364	0.131747	0.147998	0.0763671	0.0354145	0.134068	0.167531	0.172876	0.197411	0.188228	0.142241	0.178619	0.1454	0.136738	0.11312	0.0793753	0.109101	0.123634	0.106732	0.110792
Nvec_vc1.1_XM_048727260.1	0.0113729	0.00785389	0	0.0115419	0.00736396	0.00956907	0.00963549	0.00636555	0.00899038	0.00902861	0.00500648	0.0117526	0.0121386	0.0112301	0.0197395	0.0192658	0.00862899	0.0251173	0.00620134	0.00881609	0.00576858	0.0159855	0.0220199	0.00749865	0	0.0181217	0.0111371	0.00904904	0.00614169	0.025341	0.0107549	0.019304	0	0.0132804	0.0618774	0.0143598	0.0237281	0.0263215	0.0198135	0.00812803	0.0124618	0.0074564	0.0113948	0.00706999	0.0122116	0.00779296	0	0.00800493	0.00410342
orphan_peak_463	0	0	0	0	0	0	0	0	0	0	0	0	0	0	0	0	0.0017258	0.00251173	0	0	0	0	0.00366998	0	0	0	0	0	0	0	0	0	0	0	0	0	0.00338973	0.00658038	0	0	0	0	0	0	0	0.00389648	0	0.00266831	0
Nvec_vc1.1_XM_048725817.1	0.295695	0.157078	0.295003	0.199098	0.309286	0.175433	0.204754	0.273719	0.302676	0.203144	0.190246	0.0483161	0.0242773	0.0449205	0.122026	0.0577973	0.11908	0.0979575	0.0888859	0.105793	0.0942201	0.0979111	0.143129	0.11248	0.144639	0.21746	0.148494	0.208128	0.178109	0.190057	0.115615	0.135128	0.10332	0.048695	0.134068	0.119665	0.132199	0.190831	0.079254	0.170689	0.132926	0.205051	0.269678	0.20503	0.219808	0.151963	0.208898	0.186782	0.176447
Nvec_NVE8722	0.0170593	0.00785389	0.0167615	0.00577096	0.0441838	0.00956907	0.0264976	0.0318277	0.0389583	0.0225715	0.0150195	0.00783505	0	0.00280753	0.00897251	0.00825675	0.0103548	0.00251173	0	0	0.00769143	0.0159855	0.00733996	0.00249955	0.0333782	0.0181217	0.0296988	0.0150817	0.0307085	0.00633525	0.018821	0	0.00449218	0	0.0206258	0.0382927	0.0203384	0	0.0066045	0.00406402	0.00415393	0.0223692	0.0113948	0.0282799	0.0122116	0.00389648	0.00852646	0.0266831	0.00410342
Nvec_vc1.1_XM_048727527.1	0	0	0	0	0	0	0	0	0	0	0	0.00391752	0	0	0	0	0	0.00251173	0.00206712	0	0.00192286	0	0	0	0	0	0	0	0	0.0126705	0	0	0.00898436	0	0	0	0.00677945	0	0.00330225	0	0.00415393	0.0037282	0	0	0	0	0	0	0.00410342
Nvec_vc1.1_XM_048730845.1	0	0	0.00335231	0.00865644	0.00736396	0.00318969	0.00240887	0.00636555	0.00299679	0	0	0.00130584	0.00539495	0.00561506	0.007178	0	0.0017258	0.00753519	0.00413423	0	0.00384572	0	0	0	0	0	0.00371235	0	0	0.0190057	0.00268872	0.0128693	0	0.00442682	0	0	0.00677945	0.0197411	0.00330225	0.00406402	0	0.0074564	0.00379828	0	0.00610579	0.00779296	0.00852646	0.00533662	0
Nvec_vc1.1_XM_048728864.1	0.0113729	0.0196347	0.04358	0.00288548	0.00368198	0.00318969	0	0.0297059	0.0269711	0.0270858	0.0901167	0.0378694	0.0134874	0.0814184	0.0915195	0.0688063	0.0828383	0.0853988	0.0640806	0.0617126	0.0788372	0.0819256	0.0623897	0.049991	0.0667564	0.0724867	0.0519729	0.0693759	0.0460627	0.0633525	0.0806616	0.0579121	0.0449218	0.0354145	0.113442	0.0861586	0.0644048	0.0987056	0.0825562	0.0609602	0.0872325	0.0857486	0.0531759	0.0424199	0.0732695	0.0701366	0.0596852	0.0320197	0.077965
Nvec_vc1.1_XM_032374704.2	0.0284322	0.0510503	0.0703985	0.0548241	0.0515477	0.0701732	0.0457686	0.0530462	0.0389583	0.058686	0.0550713	0.0391752	0.0337184	0.0533431	0.0448625	0.0357793	0.0448708	0.065305	0.0372081	0.0440804	0.0346115	0.0279746	0.0220199	0.0449919	0.0667564	0.0815476	0.0593976	0.0573106	0.079842	0.0696877	0.0403308	0.0321734	0.0224609	0.0132804	0.123755	0.0478659	0.0677945	0.052643	0.0363247	0.0284481	0.0456932	0.0521948	0.0607725	0.0494899	0.0610579	0.0311718	0.0383691	0.0640394	0.0123103
Nvec_vc1.1_XM_001626993.3	0.00568644	0.00392694	0.00670461	0	0.00368198	0.00637938	0	0.00212185	0.00299679	0.0180572	0	0.0065292	0	0.00280753	0.0053835	0.0055045	0.0120806	0.00502346	0.00413423	0.00881609	0	0.00599456	0.00366998	0.0049991	0	0	0.00371235	0.00301635	0.00307085	0.00633525	0.00537744	0	0.00449218	0	0	0.00957318	0	0.0131608	0	0.00406402	0	0.0074564	0.00379828	0	0.00610579	0.00779296	0.00426323	0.00800493	0
Nvec_vc1.1_XM_032374705.2	0.307068	0.204201	0.150854	0.323174	0.294558	0.20414	0.378193	0.426492	0.239743	0.198629	0.0300389	0.0261168	0.0863192	0.0393054	0.0412735	0.0412838	0.0690319	0.0627932	0.0702819	0.0705287	0.0596086	0.0699365	0.128449	0.114979	0.0445043	0.0815476	0.0779594	0.132719	0.104409	0.0633525	0.0833504	0.0643468	0.049414	0.0132804	0.134068	0.081372	0.0474562	0.0987056	0.0495337	0.0731523	0.103848	0.074564	0.113948	0.12726	0.146539	0.128584	0.149213	0.165435	0.135413
Nvec_vc1.1_XM_032374702.2	0.0170593	0.0628311	0.00335231	0.00865644	0.00368198	0.0127588	0.00240887	0.027584	0.00299679	0.0180572	0.00500648	0.0104467	0.00539495	0	0.00897251	0.00275225	0.0621287	0.092934	0.0454765	0.096977	0.0384572	0.0259764	0.0403698	0.0574897	0.0111261	0.0543651	0.0148494	0.0331798	0.039921	0.0570172	0.0779729	0.0836508	0.0359375	0.0309877	0.0825031	0.0382927	0.0508459	0.0987056	0.026418	0.0203201	0.0373854	0.0298256	0.00379828	0.0494899	0.0244232	0.0233789	0.00852646	0.0160099	0.0369308
Nvec_vc1.1_XM_001626995.3	0.0170593	0	0.00335231	0.0259693	0.0184099	0.00318969	0.0120444	0.0254622	0.0239743	0.0270858	0.010013	0.0483161	0.0107899	0.0112301	0.0161505	0.0192658	0.0017258	0.00251173	0	0	0	0.00399637	0.00366998	0.0049991	0	0.00906084	0.00371235	0.00301635	0.00307085	0.00633525	0.00268872	0	0	0	0.0412516	0.0143598	0	0.00658038	0.00330225	0.00406402	0.00830786	0	0.0113948	0.00706999	0.00610579	0.0194824	0.0170529	0.00266831	0.00820685
Nvec_vc1.1_XM_032374703.2	0.0113729	0.0117808	0	0.00865644	0	0	0.00481775	0.0084874	0.00899038	0.00902861	0.00500648	0.00914089	0.00539495	0.0112301	0.0017945	0.00825675	0.0138064	0	0.00206712	0.0176322	0.00384572	0.00799274	0.0110099	0.0099982	0	0	0.0148494	0.00603269	0.00307085	0.0126705	0.00806616	0.019304	0.00449218	0	0.0412516	0	0.037287	0.0197411	0	0.0203201	0	0	0	0.02121	0.0183174	0.0155859	0.00852646	0.00533662	0.00410342
Nvec_vc1.1_XM_032374707.2	0.00568644	0.00785389	0.00670461	0.00288548	0.00736396	0.00637938	0.00963549	0.0106092	0.0119872	0.00902861	0.00500648	0.00522336	0	0.0168452	0.0125615	0.00825675	0.0120806	0.0226056	0.035141	0.0440804	0.0211514	0.00599456	0.0220199	0.0274951	0.0333782	0.00906084	0	0.00301635	0.0214959	0.0316762	0.0161323	0.00643467	0.0359375	0.0265609	0.0412516	0.0191464	0.0406767	0.0658038	0.0561382	0.0284481	0.00415393	0.0111846	0.0113948	0.0282799	0.0244232	0.0233789	0.00852646	0.0106732	0
Nvec_vc1.1_XM_001626997.3	0	0.0117808	0	0	0	0	0	0.0042437	0	0	0	0.00261168	0	0.00842259	0.0233285	0.0165135	0.0120806	0.00502346	0.0103356	0.0176322	0.00769143	0.00999093	0.0220199	0.0124978	0.0222521	0	0.0074247	0.0211144	0.0122834	0.00633525	0.0134436	0.0257387	0.0134765	0.00885363	0	0.00957318	0.00677945	0.0131608	0.0066045	0.00406402	0.0207696	0.018641	0.0113948	0.00706999	0.00610579	0.00779296	0.00852646	0.0106732	0.00410342
Nvec_vc1.1_XM_032374710.2	0	0.00392694	0.0167615	0.0230838	0.00368198	0.00956907	0.019271	0.0106092	0.014984	0.0135429	0.010013	0.00914089	0.00674369	0.00561506	0.0125615	0.011009	0.00862899	0.0125586	0.0227383	0.0440804	0.0115372	0.00599456	0.00733996	0.00749865	0.0445043	0.0181217	0.0779594	0.00301635	0.00614169	0.0126705	0.0107549	0.00643467	0	0.0177073	0.0309387	0.00478659	0.00338973	0.0131608	0.00330225	0.00406402	0.00830786	0.0074564	0.0227897	0.0282799	0	0.00779296	0.0213161	0.0106732	0.00410342
Nvec_vc1.1_XM_001626986.3	0.0227458	0.125662	0.0536369	0.00577096	0.00368198	0.0127588	0.0144532	0.0297059	0.014984	0.00451431	0.0450584	0.0300343	0.00674369	0.0140376	0.0879305	0.0192658	0.0448708	0.092934	0.150899	0.141057	0.0596086	0.167848	0.223869	0.174969	0.0667564	0.271825	0.148494	0.325765	0.0706295	0.177387	0.172078	0.328168	0.0539062	0.0309877	0.175319	0.239329	0.0711843	0.144768	0.0561382	0.158497	0.216004	0.223692	0.140536	0.268659	0.354136	0.34289	0.42206	0.33087	0.188757
Nvec_vc1.1_XM_032374713.2	0	0.00392694	0.00335231	0	0	0	0.00240887	0.0042437	0	0.00451431	0	0.00391752	0.00134874	0	0.003589	0.00275225	0.0138064	0.00753519	0.0289396	0.0440804	0.01346	0.00799274	0.0183499	0.0199964	0	0.0181217	0.00371235	0.0150817	0	0.050682	0.0215098	0.0257387	0.0224609	0.00442682	0.0206258	0.0335061	0.00338973	0	0.0066045	0.012192	0.00830786	0	0	0.0565599	0.0244232	0.0623437	0.0170529	0.0240148	0.0451376
Nvec_vc1.1_XM_032374690.2	0.0227458	0.0353425	0.0134092	0.0201983	0.0110459	0.00956907	0.00722662	0.0233403	0.0239743	0.0135429	0.0250324	0.0169759	0.00404621	0.0364979	0.0412735	0.0605495	0.0724835	0.102981	0.0475436	0.0528965	0.0384572	0.0559492	0.0403698	0.072487	0.0445043	0.0271825	0.0705347	0.0422288	0.039921	0.0633525	0.0376421	0.0900855	0.049414	0.0221341	0.0618774	0.0622257	0.0169486	0.0197411	0.013209	0.0365761	0.0540011	0.0149128	0.0303862	0.0777698	0.0366347	0.0701366	0.055422	0.0693761	0.0246205
Nvec_vc1.1_XM_048726404.1	0.0113729	0.00392694	0.0100569	0.0173129	0.0184099	0.0127588	0.00963549	0.0148529	0.0119872	0.0135429	0.00500648	0.0535395	0.0121386	0.255485	0.0233285	0.022018	0	0	0.00413423	0.0264483	0.00769143	0.00599456	0.00733996	0.00749865	0	0	0.00371235	0	0	0	0	0.019304	0	0.00442682	0	0.00957318	0	0	0.00990674	0.00406402	0.0124618	0.0037282	0.00759656	0	0.0122116	0.00389648	0.00852646	0.00800493	0
Nvec_vc1.1_XM_001621645.3	0.00568644	0.00392694	0.0134092	0.00288548	0.00736396	0.00956907	0.00481775	0.0042437	0.0119872	0	0.00500648	0.0639862	0.0107899	0.185297	0.0448625	0.101833	0	0	0.00620134	0.0176322	0.00769143	0.0119891	0.00366998	0.0099982	0.0111261	0.00906084	0	0.00904904	0.00307085	0	0	0.0257387	0	0	0.0103129	0	0.00338973	0	0.013209	0.0284481	0.00830786	0.0037282	0.026588	0	0	0.00779296	0.00852646	0	0
Nvec_vc1.1_XM_001626998.3	0.0682373	0.0431964	0.0234662	0.0750224	0.0736396	0.0382763	0.0529952	0.0403151	0.0179808	0.0270858	0.010013	0.0182818	0.0107899	0.0421129	0.0305065	0.0165135	0.0569513	0.0678167	0.0682148	0.0440804	0.0615315	0.0559492	0.0330298	0.0424924	0.0556303	0.0181217	0.0259865	0.0392125	0.0552753	0.0950287	0.0699068	0.0450427	0.049414	0.0309877	0.0309387	0.0526525	0.0508459	0.0921253	0.0297202	0.0284481	0.0290775	0.0111846	0.0379828	0.0353499	0.00610579	0.0116894	0.055422	0.0266831	0.0205171
Nvec_NVE8746	0.0341186	0.00392694	0.0737508	0.0577096	0.0515477	0.0318969	0.0529952	0.0721429	0.101891	0.0361144	0.0650843	0.0104467	0.00809243	0.00280753	0.014356	0.0192658	0.0155322	0.0125586	0.0268725	0.00881609	0.00384572	0.0119891	0	0.00749865	0.0333782	0.0271825	0.0296988	0.0573106	0.0460627	0.0126705	0.0161323	0.00643467	0.00898436	0.00442682	0.0412516	0.0191464	0.0101692	0.0394823	0	0.0162561	0.0249236	0.037282	0.0455794	0.00706999	0.0122116	0.0155859	0.0383691	0.0293514	0.0123103
Nvec_vc1.1_XM_032374692.2	0.00568644	0	0	0.00288548	0.00736396	0.00318969	0	0.00212185	0	0	0	0	0	0	0	0	0.0034516	0.00753519	0	0	0	0.00199819	0	0.00249955	0	0	0	0	0	0.00633525	0.00537744	0	0.00898436	0	0.0103129	0	0.00338973	0	0.0066045	0.00406402	0	0	0.00379828	0.00706999	0	0	0	0	0
Nvec_vc1.1_XM_048726370.1	0.0170593	0.0471233	0.0335231	0.0288548	0.0257739	0.0223278	0.019271	0.0233403	0.0209776	0.0316001	0.0250324	0.0169759	0.00269747	0.0168452	0.0197395	0.011009	0.00517739	0.00251173	0.00620134	0.0176322	0.00769143	0.0139873	0.0146799	0.0274951	0.0667564	0.0634259	0.0408359	0.102556	0.0583461	0.139375	0.0430195	0.0514774	0.0359375	0.00442682	0.0412516	0.081372	0.0542356	0.0263215	0.0330225	0.0853443	0.103848	0.0484666	0.0151931	0.0989798	0.0793753	0.112998	0.13216	0.117406	0.106689
Nvec_v1g191494	0	0	0	0.00288548	0	0	0	0.0042437	0	0	0	0.00130584	0.00269747	0	0	0	0	0	0	0	0	0	0	0	0	0	0	0.00301635	0	0.00633525	0	0	0	0	0	0	0	0.00658038	0.00330225	0	0	0	0	0	0	0	0	0	0
Nvec_vc1.1_XM_001627001.3	0.0568644	0.0314155	0.0536369	0.0548241	0.0552297	0.0318969	0.0505863	0.0403151	0.0479487	0.0677146	0.0400519	0.0652921	0.0579957	0.0364979	0.039479	0.033027	0.0207096	0.0226056	0.0413423	0.0264483	0.0211514	0.0299728	0.0256899	0.0249955	0.0111261	0.0724867	0.0334112	0.0301635	0.0276376	0.0443467	0.0241985	0.0386081	0.049414	0.00442682	0.0412516	0.0335061	0.074574	0.0394823	0.0165112	0.0487682	0.0373854	0.0335538	0.0303862	0.0353499	0.0244232	0.0545507	0.0511587	0.0213465	0.0164137
Nvec_vc1.1_XM_048726384.1	0.0113729	0.0117808	0.0100569	0.0144274	0.0257739	0.0159485	0.0144532	0.027584	0.0179808	0.0180572	0.00500648	0.00914089	0.00539495	0.0140376	0.0197395	0.0137613	0.0293386	0.0326525	0.0227383	0.0617126	0.0249972	0.0279746	0.0110099	0.0099982	0.0222521	0.0181217	0.0371235	0.0180981	0.0153542	0.0190057	0.0430195	0.0386081	0	0.00885363	0.0515645	0.00957318	0.0338973	0.0592234	0.0297202	0.00406402	0.0249236	0.0298256	0.026588	0.01414	0.0183174	0.0155859	0.0127897	0.0213465	0.0164137
Nvec_vc1.1_XM_032374693.2	0.0682373	0.109954	0.107274	0.0894498	0.0773216	0.121208	0.0867194	0.070021	0.125865	0.103829	0.10013	0.0652921	0.0445083	0.0926485	0.130999	0.101833	0.113903	0.120563	0.113691	0.149873	0.105757	0.0879202	0.0880795	0.0949829	0.0890086	0.0724867	0.0816717	0.0995394	0.0767712	0.0696877	0.0941052	0.0643468	0.0539062	0.00885363	0.0618774	0.0670123	0.0338973	0.052643	0.052836	0.0812803	0.0747707	0.0969332	0.0911587	0.0777698	0.122116	0.097412	0.0767381	0.0907226	0.0656548
Nvec_vc1.1_XM_032374691.2	0.00568644	0.0157078	0.00335231	0.0230838	0.00368198	0.0127588	0.0216799	0.0127311	0.014984	0.0270858	0	0.00261168	0.0107899	0.00842259	0.010767	0.0055045	0.0207096	0.0175821	0.0124027	0.0352643	0.01346	0.0119891	0.0513797	0.022496	0	0.0271825	0.0074247	0.0120654	0.0122834	0.0126705	0.0322647	0.0128693	0.00449218	0	0.0206258	0.00478659	0.00677945	0.0263215	0.026418	0.0203201	0.00415393	0.0037282	0.00379828	0.0282799	0.0122116	0.0155859	0.00852646	0.0213465	0.0164137
Nvec_vc1.1_XM_032374688.2	0	0.00785389	0.00335231	0	0	0.00318969	0	0	0	0	0	0	0	0	0.0017945	0	0.00862899	0.027629	0.0558121	0.0440804	0.0346115	0.0499546	0.0880795	0.0624888	0	0	0.0148494	0.0180981	0.00921254	0.025341	0.00806616	0.0321734	0.0134765	0.0132804	0.0618774	0.0143598	0.0271178	0.0329019	0.0330225	0.0243841	0.0124618	0	0.00379828	0.02121	0.0122116	0.0194824	0	0.0160099	0.00410342
orphan_peak_475	0	0.0117808	0.00670461	0.00288548	0.00736396	0	0.00481775	0.0106092	0.0119872	0.0180572	0.00500648	0.0143643	0.00809243	0.0140376	0.0053835	0	0.00690319	0.0150704	0.00413423	0.0264483	0.01346	0.00599456	0.00733996	0.0049991	0.0333782	0	0	0.0180981	0.00614169	0	0.0161323	0.00643467	0	0.0132804	0	0.00478659	0.00677945	0.00658038	0.00330225	0	0	0.0074564	0.0151931	0	0.00610579	0.00389648	0	0	0.00410342
Nvec_vc1.1_XM_048727326.1	0.0227458	0.0314155	0.04358	0.0317403	0.00368198	0.0159485	0.0264976	0.0318277	0.0209776	0.0270858	0.0250324	0.0261168	0.0229285	0.0336904	0.0233285	0.0357793	0.0293386	0.0226056	0.018604	0.0352643	0.00384572	0.0239782	0.0403698	0.0324942	0.0222521	0.0362434	0.0259865	0.0271471	0.0184251	0.0316762	0.00806616	0.019304	0.00449218	0	0.0206258	0.00478659	0.0203384	0.0263215	0.0165112	0.0203201	0.0249236	0.0335538	0.0151931	0.00706999	0.00610579	0.00389648	0.0426323	0.0133416	0.0246205
orphan_peak_477	0	0	0	0	0	0	0	0	0	0.00451431	0	0	0	0	0.003589	0	0.0017258	0.00251173	0.00206712	0	0.00384572	0.00199819	0.00733996	0	0	0	0	0.00301635	0.00307085	0	0	0	0	0.00442682	0	0	0	0	0	0	0	0	0.00379828	0	0	0.00389648	0	0	0
orphan_peak_476	0	0	0.00335231	0.00865644	0.00368198	0	0.00481775	0.0106092	0.00599359	0.00451431	0	0.00130584	0	0	0.0017945	0.00275225	0.0017258	0	0	0	0	0	0	0	0.0111261	0	0	0	0	0	0.00268872	0	0.00449218	0	0	0	0	0	0	0	0	0	0	0	0	0	0	0	0
Nvec_vc1.1_XM_048727310.1	0	0.00392694	0	0	0.0147279	0.00956907	0.00963549	0.0042437	0.00599359	0.0180572	0.00500648	0.00261168	0.00809243	0.00561506	0	0.0055045	0	0	0	0	0	0	0.00366998	0	0	0	0	0	0.00307085	0	0.00268872	0	0	0	0	0	0	0	0	0	0.00830786	0.0037282	0	0	0	0	0	0	0.00410342
Nvec_NVE21066	0	0	0	0	0.00368198	0	0	0	0	0	0	0	0	0	0.0017945	0	0.00862899	0	0.00413423	0.00881609	0	0.00399637	0	0.00249955	0	0	0	0.00904904	0	0.0126705	0.00268872	0.00643467	0	0	0.0103129	0	0	0.0197411	0.0066045	0	0	0	0	0.02121	0	0	0	0	0.00410342
Nvec_vc1.1_XM_001640760.3	0.227458	0.133516	0.187729	0.173129	0.128869	0.137157	0.183074	0.0976051	0.116875	0.121886	0.10013	0.117526	0.125433	0.0786108	0.043068	0.0743108	0.025887	0.0301408	0.0268725	0.0176322	0.02692	0.00799274	0.0366998	0.022496	0.0222521	0.0724867	0.0556853	0.0271471	0.0368502	0.0633525	0.0725955	0.0579121	0.0224609	0.0221341	0.175319	0.0335061	0.0644048	0.105286	0.0462315	0.0162561	0.0290775	0.0596512	0.0759656	0.01414	0.0549521	0.0350683	0.0213161	0.0186782	0.0246205
Nvec_vc1.1_XM_032366221.2	0	0.00392694	0	0	0	0	0	0	0	0	0	0	0	0	0.0017945	0	0	0	0	0	0	0	0	0	0	0	0	0	0	0	0	0	0	0	0.0103129	0	0.00338973	0	0	0	0	0	0	0	0	0	0	0	0
Nvec_vc1.1_XM_032366225.2	0	0	0	0	0	0.00318969	0	0	0	0	0	0	0	0	0	0	0	0	0	0	0.00192286	0	0	0	0	0	0	0	0	0	0	0	0	0	0.0309387	0	0	0	0	0	0	0	0	0	0	0	0	0	0
Nvec_vc1.1_XM_001640841.3	0.0170593	0.0196347	0.00670461	0.0259693	0.0257739	0.00637938	0.0144532	0.0148529	0.014984	0.0135429	0.0200259	0.00130584	0.00809243	0	0.0269175	0.0055045	0.025887	0.0426994	0.0248054	0.0264483	0.0326886	0.0559492	0.0623897	0.0374933	0.0111261	0	0.0148494	0.0180981	0.00307085	0.025341	0.0403308	0.019304	0.00449218	0.00442682	0.0206258	0.00957318	0.0101692	0.0329019	0.0066045	0.0406402	0.0249236	0.0335538	0.0341845	0.0353499	0.00610579	0.0233789	0.0298426	0.0266831	0.0492411
Nvec_vc1.1_XM_048730617.1	0	0	0	0	0	0	0	0	0	0	0	0	0	0	0	0	0.0017258	0	0	0	0	0	0	0	0.0111261	0	0	0	0	0	0	0	0	0	0	0	0	0	0	0	0	0	0	0	0	0	0	0	0
Nvec_vc1.1_XM_001640843.3	0	0	0	0	0	0	0	0	0	0	0	0	0	0	0.0017945	0	0	0	0	0	0	0	0	0	0	0	0	0	0	0	0	0	0	0	0	0	0	0	0	0	0	0	0.00379828	0	0	0.00389648	0.00426323	0	0.00410342
Nvec_vc1.1_XM_048730602.1	0	0	0.00335231	0.00288548	0	0	0	0.0042437	0	0.00902861	0	0	0	0	0.0017945	0.0055045	0	0.00251173	0	0	0	0	0	0	0	0	0	0	0.00307085	0	0.00537744	0.00643467	0	0	0	0.0143598	0.00677945	0	0	0	0	0	0.00379828	0	0	0.00389648	0.00426323	0	0
[truncated: 17,252 more rows]
[truncated: 138 more columns]
