# Supplementary material for: Functional characterization of specialized immune cells in a cnidarian reveals an ancestral antiviral program
Source: Nat Commun. 2026 Apr 24;17:5699. doi: 10.1038/s41467-026-72325-8 (PMC13319465; doi:10.1038/s41467-026-72325-8)
Supplement: Supplementary file 3 — Supplementary Data S1-S25 [file 41467_2026_72325_MOESM3_ESM.zip › Supplementary Data/Supplementary Data S7.xlsx]

## Sheet: Supplementary Data S7
	p_val	avg_log2FC	pct.1	pct.2	p_val_adj	protein	domain
Nvec-vc1.1-XM-001626643.3	4.80972e-176	3.18384	0.905	0.352	7.95287e-172	PPA1	Pyrophosphatase/
Nvec-vc1.1-XM-001633857.3	1.15335e-142	4.2151	0.755	0.079	1.90706e-138
Nvec-vc1.1-XM-001641466.3	8.19424e-135	2.64274	0.851	0.246	1.35492e-130	ZCCHC24	zf-3CxxC_2/
Nvec-vc1.1-XM-032378741.2	3.61478e-129	2.28665	0.875	0.341	5.97704e-125	UMOD	EGF/Zona_pellucida/
Nvec-vc1.1-XM-001633167.3	1.01589e-125	6.01819	0.684	0.063	1.67977e-121
Nvec-vc1.1-XM-048729831.1	5.65344e-109	3.71539	0.668	0.1	9.34796e-105	ECE2	Peptidase_M13_N/Peptidase_M13/
Nvec-vc1.1-XM-001628129.2	2.39304e-102	1.38838	0.967	0.797	3.9569e-98		PLAC8/
Nvec-NVE814	2.27963e-101	1.58088	0.933	0.567	3.76938e-97
Nvec-vc1.1-XM-001629287.3	3.0576e-92	1.10748	0.98	0.874	5.05574e-88	PRDX5	Redoxin/
Nvec-vc1.1-XM-001636879.3	1.22533e-91	3.39921	0.612	0.085	2.02609e-87	SOCS2	SH2/SOCS_box/
Nvec-vc1.1-XM-001624274.3	3.79242e-91	1.60039	0.938	0.569	6.27077e-87
Nvec-vc1.1-XM-001629513.3	2.33392e-90	1.5738	0.872	0.49	3.85914e-86
Nvec-vc1.1-XM-048727073.1	7.24607e-89	5.88448	0.536	0.022	1.19814e-84	SUSD2	NIDO/AMOP/VWD/Sushi/
Nvec-vc1.1-XM-001622452.3	1.68426e-87	4.60697	0.566	0.057	2.78492e-83		Polysacc_deac_1/
Nvec-vc1.1-XM-001632093.3	1.0128e-85	3.31295	0.587	0.077	1.67467e-81	SEPTIN8	AIG1/
Nvec-vc1.1-XM-001640033.3	3.35139e-83	-0.895307	0.979	0.992	5.54152e-79
Nvec-vc1.1-XM-048729832.1	7.66359e-81	2.8457	0.602	0.118	1.26717e-76	UBB	ubiquitin/
Nvec-vc1.1-XM-048728987.1	9.66999e-76	-0.839861	0.982	0.998	1.59893e-71
Nvec-vc1.1-XM-032372463.2	6.42451e-75	2.74089	0.603	0.148	1.06229e-70	CLPTM1L	CLPTM1/
Nvec-vc1.1-XM-001638182.3	7.63055e-75	4.88477	0.49	0.026	1.26171e-70		CBM_14/CBM_14/CBM_14/CBM_14/CBM_14/CBM_14/CBM_14/
Nvec-NVE13323	2.89562e-74	4.41328	0.503	0.049	4.78792e-70
Nvec-vc1.1-XM-048730161.1	4.20419e-70	3.83703	0.483	0.039	6.95163e-66	FOS	bZIP_1/
Nvec-vc1.1-XM-001634286.3	2.14039e-68	4.76135	0.458	0.028	3.53914e-64	ADGRV1	Vitellogenin_N/
Nvec-NVE19724	1.02e-67	-1.47375	0.399	0.758	1.68657e-63		Death/
Nvec-vc1.1-XM-032382761.2	1.51765e-66	3.2081	0.514	0.089	2.50944e-62	CNTN1	fn3/
Nvec-vc1.1-XM-048733148.1	4.92437e-65	1.446	0.767	0.352	8.14244e-61
Nvec-v1g185619	7.35106e-64	-1.71375	0.261	0.62	1.2155e-59	DYNLRB2	Robl_LC7/
Nvec-vc1.1-XM-001636807.3	7.55561e-64	-1.25677	0.696	0.866	1.24932e-59	CNFN	PLAC8/
Nvec-vc1.1-XM-032365713.2	8.27891e-64	3.21043	0.628	0.278	1.36892e-59		Lipase_GDSL_2/
Nvec-vc1.1-XM-001631478.3	4.56907e-63	-0.873123	0.957	0.978	7.55496e-59	RHOA	Ras/
Nvec-vc1.1-XM-048724900.1	8.54502e-60	2.67582	0.525	0.118	1.41292e-55
Nvec-vc1.1-XM-001635963.3	1.11845e-59	-1.12822	0.627	0.9	1.84935e-55	SNRPF	LSM/
Nvec-vc1.1-XM-001639580.3	1.32727e-59	-0.956152	0.805	0.933	2.19465e-55	COX6A1	COX6A/
Nvec-vc1.1-XM-048727720.1	1.86322e-59	4.87228	0.404	0.014	3.08084e-55
Nvec-vc1.1-XM-001630306.3	5.64234e-59	-2.07983	0.159	0.47	9.32961e-55
Nvec-vc1.1-XM-048721665.1	1.31607e-57	-1.47008	0.657	0.86	2.17612e-53
Nvec-vc1.1-XM-001627997.3	1.84088e-57	-0.970023	0.771	0.945	3.0439e-53	SNRPD1	LSM/
Nvec-vc1.1-XM-001629908.3	3.78928e-57	-1.22132	0.599	0.874	6.26557e-53	RBX1	zf-rbx1/
Nvec-vc1.1-XM-001641184.3	1.82345e-56	-1.37398	0.787	0.933	3.01507e-52		ShK/ShK/
Nvec-vc1.1-XM-032384093.2	2.96523e-56	-1.26386	0.704	0.87	4.903e-52	ACTB	Actin/
Nvec-NVE23746	5.83225e-56	-2.13832	0.219	0.537	9.64363e-52
Nvec-vc1.1-XM-048732722.1	2.45541e-54	-2.40324	0.082	0.329	4.06002e-50	CLNS1A	Voldacs/
Nvec-vc1.1-XM-032371552.2	5.94953e-54	2.67322	0.467	0.085	9.83754e-50		MMR_HSR1/
Nvec-vc1.1-XM-032361976.2	5.52982e-53	3.6323	0.412	0.047	9.14356e-49	IRF2	IRF/
Nvec-vc1.1-XM-001637850.3	6.28083e-53	-1.09568	0.708	0.88	1.03854e-48	SUMO1	Rad60-SLD/
Nvec-vc1.1-XM-032372534.2	7.68726e-53	-1.11087	0.906	0.953	1.27109e-48
Nvec-vc1.1-XM-048720901.1	1.25947e-52	3.4475	0.416	0.053	2.08253e-48		TMEM151/
Nvec-vc1.1-XM-032369445.2	1.48421e-52	-0.890286	0.751	0.929	2.45414e-48		zf-CCHC/zf-CCHC/zf-CCHC/zf-CCHC/zf-CCHC/zf-CCHC/zf-CCHC/zf-CCHC/zf-CCHC/
Nvec-vc1.1-XM-032371785.2	3.07039e-52	-1.10402	0.542	0.841	5.07688e-48	ENSA	Endosulfine/
Nvec-vc1.1-XM-001629243.3	1.43331e-51	-1.14926	0.614	0.835	2.36999e-47		Tropomyosin/
Nvec-vc1.1-XM-048725824.1	3.91612e-51	-1.35499	0.304	0.644	6.47531e-47	CALML6	EF-hand_7/EF-hand_7/
Nvec-vc1.1-XM-001624370.3	4.30786e-51	-0.828767	0.837	0.972	7.12305e-47	ATP1B1	Na_K-ATPase/
Nvec-vc1.1-XM-032376933.1	5.3837e-51	-1.42238	0.317	0.634	8.90195e-47	TPPP2	p25-alpha/
Nvec-NVE13257	7.16521e-51	-1.0794	0.963	0.976	1.18477e-46
Nvec-vc1.1-XM-001640276.2	1.36268e-50	-0.881989	0.728	0.927	2.25319e-46	NDUFAB1	PP-binding/
Nvec-vc1.1-XM-032364224.2	2.1071e-50	-2.42219	0.121	0.388	3.4841e-46	IFIH1	CARD_2/DEAD/RIG-I_C/Helicase_C/RIG-I_C-RD/
Nvec-vc1.1-XM-001640851.3	1.15449e-49	-1.36221	0.317	0.644	1.90894e-45	LSM8	LSM/
Nvec-vc1.1-XM-001625497.3	1.65873e-49	-1.0568	0.561	0.831	2.74271e-45	ATP5IF1	IATP/
Nvec-vc1.1-XM-048726773.1	1.96365e-49	-1.09945	0.593	0.839	3.2469e-45	ELOB	ubiquitin/
Nvec-vc1.1-XM-001633845.3	3.70287e-49	1.45043	0.82	0.593	6.1227e-45	CASP3	CARD/Peptidase_C14/
Nvec-vc1.1-XM-048720799.1	5.63968e-49	2.81079	0.462	0.104	9.32521e-45
Nvec-vc1.1-XM-001637340.2	9.83264e-49	-1.15853	0.429	0.74	1.62583e-44	HPGDS	GST_N/GST_C_3/
Nvec-vc1.1-XM-001640826.3	1.7497e-48	-0.702315	0.929	0.986	2.89314e-44	SNRPG	LSM/
Nvec-vc1.1-XM-001637026.3	3.50294e-48	-1.38019	0.528	0.801	5.79211e-44	ACTB	Actin/
Nvec-vc1.1-XM-048729186.1	4.77095e-48	4.09991	0.365	0.03	7.88877e-44	SPDEF	Ets/
Nvec-vc1.1-XM-032380303.2	1.36103e-47	4.50275	0.35	0.02	2.25046e-43	L1CAM	fn3/
Nvec-vc1.1-XM-048721897.1	1.44537e-47	2.63503	0.449	0.093	2.38991e-43
Nvec-vc1.1-XM-048726615.1	2.44311e-47	1.19305	0.799	0.535	4.03969e-43	DZIP3	HEPN_DZIP3/NACHT/LRR_6/LRR_6/LRR_6/LRR_6/
Nvec-vc1.1-XM-001635255.3	5.91773e-47	-1.46047	0.267	0.571	9.78497e-43		VWA/
Nvec-vc1.1-XM-001628592.3	9.43506e-47	-1.08719	0.474	0.772	1.56009e-42	NDUFB9	Complex1_LYR/
Nvec-vc1.1-XM-001634081.3	5.77402e-46	-1.99972	0.111	0.358	9.54735e-42	KDM1B	Amino_oxidase/
Nvec-vc1.1-XM-048731785.1	1.01563e-45	-2.02158	0.148	0.411	1.67935e-41		CARD_2/
Nvec-vc1.1-XM-001639027.3	1.11086e-45	-2.31068	0.278	0.569	1.83681e-41	SQSTM1	PB1/ZZ/UBA_5/
Nvec-vc1.1-XM-001633386.3	1.36731e-45	0.40066	0.999	0.986	2.26085e-41	RPL6	Ribosomal_L6e_N/Ribosomal_L6e/
Nvec-NVE910	1.72237e-45	-1.8796	0.156	0.429	2.84793e-41
Nvec-vc1.1-XM-001634625.3	2.12289e-45	2.3017	0.463	0.122	3.51019e-41	CNFN	PLAC8/
Nvec-vc1.1-XM-032369305.2	5.42386e-45	-0.866102	0.793	0.925	8.96835e-41	SNRPB	LSM/
Nvec-vc1.1-XM-032385951.2	6.89808e-45	-1.70007	0.457	0.695	1.1406e-40	NYNRIN	Integrase_H2C2/rve/
Nvec-vc1.1-XM-001626241.3	1.5682e-44	-2.05243	0.086	0.311	2.59302e-40	FHL2	LIM/LIM/LIM/
Nvec-NVE4998	1.66883e-44	-1.02573	0.546	0.799	2.75941e-40
Nvec-vc1.1-XM-001630019.3	5.95119e-44	-1.05165	0.637	0.856	9.84029e-40	ACTB	Actin/
Nvec-vc1.1-XM-001624561.3	6.13771e-44	-1.49877	0.183	0.465	1.01487e-39	NDUFA6	Complex1_LYR/
Nvec-vc1.1-XM-048734532.1	8.41261e-44	-1.22857	0.431	0.722	1.39103e-39	CRIP2	LIM/LIM/
Nvec-vc1.1-XM-001638942.3	1.36741e-43	-1.16499	0.396	0.691	2.261e-39	EBNA1BP2	Ebp2/
Nvec-vc1.1-XM-001630637.3	2.08528e-43	-1.43912	0.222	0.512	3.44801e-39	NDUFA5	ETC_C1_NDUFA5/
Nvec-vc1.1-XM-001637813.3	2.94713e-43	-1.24119	0.37	0.673	4.87309e-39		Usp/
Nvec-vc1.1-XM-001634866.3	3.33095e-43	-0.901391	0.775	0.911	5.50773e-39	CUZD1	Zona_pellucida/
Nvec-vc1.1-XM-001632975.3	5.63303e-43	0.72493	0.964	0.823	9.31422e-39
Nvec-vc1.1-XM-048719444.1	6.27619e-43	-1.26373	0.499	0.75	1.03777e-38
Nvec-NVE15532	6.93353e-43	-1.15059	0.361	0.673	1.14646e-38	COX6C	COX6C/
Nvec-vc1.1-XM-048726161.1	9.51405e-43	1.40951	0.534	0.187	1.57315e-38		Tae4/
Nvec-vc1.1-XM-032363373.2	1.30927e-42	-0.866352	0.879	0.965	2.16488e-38	CALM3	EF-hand_7/EF-hand_7/
Nvec-vc1.1-XM-001629447.3	2.86566e-42	-1.1222	0.572	0.805	4.73837e-38
Nvec-v1g239401	4.51761e-42	-2.19047	0.249	0.514	7.46987e-38
Nvec-vc1.1-XM-032373192.2	4.84231e-42	4.21592	0.322	0.022	8.00675e-38
Nvec-vc1.1-XM-032375689.2	5.08299e-42	-2.02039	0.092	0.313	8.40473e-38
Nvec-vc1.1-XM-001631860.3	6.34303e-42	-1.20569	0.361	0.667	1.04882e-37	CD63	Tetraspanin/
Nvec-vc1.1-XM-001622225.3	8.23719e-42	-0.833223	0.731	0.902	1.36202e-37	SRSF3	RRM_1/
Nvec-vc1.1-XM-032380091.2	1.06067e-41	-1.34226	0.273	0.567	1.75382e-37	NUTF2	NTF2/
Nvec-vc1.1-XM-032372613.2	2.11651e-41	-1.25829	0.304	0.6	3.49964e-37
Nvec-vc1.1-XM-048730787.1	2.49222e-41	2.10887	0.459	0.136	4.12088e-37	ERBB4	SH2/Pkinase_Tyr/Pkinase_Tyr/
Nvec-vc1.1-XM-001638944.3	6.42448e-41	-0.801461	0.715	0.9	1.06229e-36	ATP5F1C	ATP-synt/
Nvec-vc1.1-XM-032363508.2	6.57992e-41	4.29995	0.317	0.02	1.08799e-36
Nvec-vc1.1-XM-032375124.1	8.33517e-41	3.80409	0.327	0.03	1.37822e-36
Nvec-vc1.1-XM-001638302.3	8.97459e-41	-0.826277	0.889	0.967	1.48395e-36	H2AZ2	Histone/Histone_H2A_C/
Nvec-NVE13734	1.41131e-40	-0.742381	0.817	0.935	2.3336e-36
Nvec-vc1.1-XM-001626082.3	2.13826e-40	-1.14085	0.389	0.679	3.53561e-36
Nvec-vc1.1-XM-032383741.2	3.41919e-40	4.64132	0.301	0.014	5.65364e-36	CRB1
Nvec-vc1.1-XM-032370654.2	5.60658e-40	-1.11502	0.42	0.695	9.27049e-36	CHCHD2
Nvec-vc1.1-XM-001639319.3	6.04727e-40	-1.15275	0.277	0.581	9.99916e-36	MYL1	EF-hand_6/
Nvec-vc1.1-XM-001636076.3	6.48779e-40	-1.34115	0.215	0.496	1.07276e-35		CDPS/
Nvec-vc1.1-XM-032385537.2	1.66717e-39	0.696956	0.765	0.49	2.75666e-35	GBP3	GBP/Peptidase_S74/
Nvec-vc1.1-XM-032380348.2	2.0779e-39	2.10563	0.444	0.128	3.43581e-35	DICER1	DEAD/Helicase_C/RdRP/
Nvec-vc1.1-XM-001627409.3	3.01242e-39	1.38432	0.605	0.285	4.98103e-35
Nvec-vc1.1-XM-001629741.3	3.82707e-39	1.6707	0.487	0.157	6.32806e-35	RNF213	AAA_5/
Nvec-vc1.1-XM-048734326.1	5.07865e-39	-1.03442	0.436	0.72	8.39754e-35	SKP1	Skp1_POZ/Skp1/
Nvec-vc1.1-XM-001639735.3	5.54952e-39	-0.852525	0.656	0.872	9.17612e-35	LIN7C	L27/PDZ/
Nvec-vc1.1-XM-001640402.3	1.03756e-38	0.361557	1	0.994	1.71561e-34	RPS2	Ribosomal_S5/Ribosomal_S5_C/
Nvec-vc1.1-XM-001631734.3	1.38881e-38	0.370491	0.999	0.996	2.2964e-34	RACK1	WD40/WD40/WD40/WD40/WD40/WD40/WD40/
Nvec-v1g183927	1.90474e-38	-1.49284	0.191	0.451	3.14948e-34	DYNLRB2	Robl_LC7/
Nvec-vc1.1-XM-001634986.3	7.16754e-38	2.50684	0.378	0.079	1.18515e-33	STAT5A	STAT_alpha/STAT_bind/SH2/
Nvec-vc1.1-XM-048733285.1	7.76374e-38	-0.976707	0.437	0.726	1.28373e-33	POMP	UMP1/
Nvec-vc1.1-XM-001628972.3	9.05314e-38	3.2667	0.351	0.063	1.49694e-33	CRLF3
Nvec-vc1.1-XM-001637780.3	1.36314e-37	0.347059	0.997	0.988	2.25395e-33	RPS15	Ribosomal_S19/
Nvec-vc1.1-XM-001640919.3	1.43437e-37	-1.13725	0.595	0.801	2.37173e-33	HSPE1	Cpn10/
Nvec-NVE18112	2.32447e-37	-1.90625	0.078	0.276	3.84352e-33
Nvec-vc1.1-XM-048725210.1	2.4363e-37	-1.24315	0.314	0.583	4.02843e-33
Nvec-vc1.1-XM-032362227.2	3.23962e-37	-1.03868	0.417	0.691	5.35672e-33
Nvec-vc1.1-XM-032363596.2	4.4358e-37	-0.74461	0.793	0.915	7.33459e-33	MAGOHB	Mago_nashi/
Nvec-v1g244133	4.96617e-37	-2.12499	0.08	0.274	8.21157e-33
Nvec-vc1.1-XM-001636780.3	9.40506e-37	-1.46508	0.225	0.488	1.55513e-32	MYL9	EF-hand_6/EF-hand_8/
Nvec-vc1.1-XM-001630155.3	1.37471e-36	-1.47494	0.171	0.419	2.27308e-32		Usp/
Nvec-vc1.1-XM-001631950.2	1.56753e-36	-0.991251	0.509	0.778	2.59191e-32	FBL	Fibrillarin/
Nvec-vc1.1-XM-001641499.3	2.69772e-36	-1.01726	0.333	0.628	4.46068e-32	PHB	Band_7/
Nvec-vc1.1-XM-001632426.3	3.93745e-36	3.34534	0.312	0.037	6.51057e-32
Nvec-vc1.1-XM-001631210.3	3.94202e-36	-1.24052	0.283	0.557	6.51813e-32	ATP6V1E1	vATP-synt_E/
Nvec-NVE2879	4.17996e-36	-1.08342	0.592	0.805	6.91157e-32
Nvec-vc1.1-XM-032375922.2	4.49702e-36	-0.976435	0.517	0.764	7.43583e-32
Nvec-vc1.1-XM-032366711.2	1.12801e-35	5.30252	0.264	0.006	1.86516e-31
Nvec-v1g233379	1.3879e-35	-1.5713	0.178	0.421	2.29489e-31
Nvec-vc1.1-XM-001622373.3	1.54364e-35	1.25862	0.687	0.439	2.55241e-31	HSPA8	HSP70/
Nvec-vc1.1-XM-048726181.1	1.85744e-35	2.02259	0.439	0.146	3.07127e-31	SACS	HEPN/HEPN/HEPN/
Nvec-vc1.1-XM-001628852.3	2.07841e-35	-0.729559	0.801	0.927	3.43666e-31	SNU13	Ribosomal_L7Ae/
Nvec-vc1.1-XM-032362039.2	2.3763e-35	4.53685	0.279	0.018	3.92921e-31	SLC17A5	MFS_1/
Nvec-vc1.1-XM-032363855.2	2.42543e-35	-2.29243	0.105	0.313	4.01045e-31
Nvec-vc1.1-XM-032378126.2	2.7227e-35	-0.989502	0.471	0.73	4.50198e-31	CSRP1	LIM/LIM/
Nvec-vc1.1-XM-001627624.3	3.05039e-35	-1.6131	0.137	0.366	5.04382e-31		DOMON/
Nvec-vc1.1-XM-048724757.1	3.95937e-35	2.06116	0.462	0.177	6.54682e-31	GFPT1	GATase_6/SIS/SIS/
Nvec-vc1.1-XM-001639477.3	4.20079e-35	-0.762643	0.78	0.9	6.94601e-31	SNRPD3	LSM/
Nvec-vc1.1-XM-048732816.1	5.31302e-35	2.37703	0.398	0.114	8.78509e-31	HELZ2	AAA_11/AAA_11/AAA_12/RNB/AAA_11/AAA_12/
Nvec-vc1.1-XM-032375273.2	7.6144e-35	-1.95563	0.124	0.339	1.25904e-30		DUF924/
Nvec-vc1.1-XM-048732226.1	9.01767e-35	1.65137	0.461	0.161	1.49107e-30	DICER1	ResIII/Helicase_C/Dicer_dimer/PAZ/Ribonuclease_3/Ribonuclease_3/
Nvec-NVE13160	9.8455e-35	-1.63991	0.28	0.541	1.62795e-30	CFL1	Cofilin_ADF/
Nvec-vc1.1-XM-001625518.3	9.92441e-35	0.330311	1	0.996	1.641e-30	RPS9	Ribosomal_S4/S4/
Nvec-NVE21177	1.10774e-34	-1.2526	0.272	0.541	1.83165e-30	ATP5F1E	ATP-synt_Eps/
Nvec-vc1.1-XM-032373118.2	1.28885e-34	-1.05452	0.355	0.624	2.13111e-30	FKBP3	BTHB/FKBP_C/
Nvec-vc1.1-XM-032366972.2	1.66828e-34	-1.77381	0.172	0.407	2.75851e-30	TRAF3	zf-C3HC4_2/zf-TRAF/
Nvec-vc1.1-XM-048722947.1	1.69983e-34	-1.34019	0.302	0.577	2.81067e-30
Nvec-vc1.1-XM-001634862.3	1.78755e-34	-1.17374	0.254	0.528	2.95571e-30		Tropomyosin/
Nvec-vc1.1-XM-001628740.3	2.29561e-34	-1.06113	0.514	0.758	3.79579e-30	CTSL	Inhibitor_I29/Peptidase_C1/
Nvec-vc1.1-XM-001625313.3	2.53938e-34	-0.778993	0.824	0.929	4.19886e-30	SNRPD2	LSM/
Nvec-vc1.1-XM-048721305.1	2.58569e-34	-1.00481	0.718	0.882	4.27544e-30
Nvec-vc1.1-XM-032381945.2	2.6473e-34	-1.10019	0.327	0.612	4.37731e-30	COMMD5	COMM_domain/
Nvec-vc1.1-XM-001628843.3	1.16498e-33	0.861062	0.852	0.738	1.92629e-29	P4HB	Thioredoxin/Thioredoxin_6/Thioredoxin/
Nvec-vc1.1-XM-032371550.2	1.53615e-33	2.56718	0.345	0.073	2.54003e-29
Nvec-vc1.1-XM-001637772.3	3.01532e-33	-1.52903	0.144	0.368	4.98584e-29	MRPL54	Ribosomal_L37/
Nvec-vc1.1-XM-032370353.2	3.82429e-33	2.255	0.416	0.142	6.32347e-29	SPAG1	TPR_16/TPR_8/TPR_8/TPR_16/RPAP3_C/
Nvec-vc1.1-XM-032383881.2	5.70473e-33	-1.34303	0.186	0.429	9.43277e-29
Nvec-vc1.1-XM-032362351.2	5.92064e-33	3.93088	0.271	0.022	9.78978e-29		MFS_1/MFS_1/
Nvec-vc1.1-XM-048720625.1	6.693e-33	-0.913685	0.542	0.772	1.10669e-28		MARVEL/
Nvec-vc1.1-XM-032382127.2	6.78698e-33	-2.0417	0.114	0.313	1.12223e-28
Nvec-vc1.1-XM-001632976.3	9.09219e-33	0.314152	0.999	0.994	1.50339e-28	RPL8	Ribosomal_L2/Ribosomal_L2_C/
Nvec-v1g241372	9.44178e-33	0.608785	0.633	0.341	1.5612e-28	GBP1	GBP/
Nvec-vc1.1-XM-032383364.2	1.04934e-32	-1.54161	0.201	0.441	1.73508e-28	VIRMA	VIR_N/
Nvec-vc1.1-XM-048732631.1	1.12277e-32	-1.32137	0.195	0.439	1.8565e-28
Nvec-vc1.1-XM-032383475.2	1.46737e-32	0.347121	1	0.994	2.4263e-28	RPS14	Ribosomal_S11/
Nvec-vc1.1-XM-048719683.1	1.77175e-32	0.439117	0.997	0.98	2.92958e-28	RPL3	Ribosomal_L3/
Nvec-vc1.1-XM-001636352.3	1.84211e-32	5.38775	0.256	0.014	3.04593e-28	ELK1	Ets/
Nvec-vc1.1-XM-001641991.3	1.98723e-32	4.02082	0.261	0.016	3.28588e-28		LPMO_10/
Nvec-vc1.1-XM-001632745.3	5.86257e-32	-1.48649	0.149	0.37	9.69377e-28	NIPSNAP3A	NIPSNAP/NIPSNAP/
Nvec-vc1.1-XM-001635365.3	5.86471e-32	-1.23616	0.467	0.707	9.69731e-28	OAS1	NTP_transf_2/OAS1_C/
Nvec-vc1.1-XM-032376926.2	6.65253e-32	-1.4578	0.419	0.661	1.1e-27	MAFA	bZIP_Maf/
Nvec-vc1.1-XM-032385119.2	7.75784e-32	-1.2173	0.241	0.498	1.28276e-27	HMCN1	I-set/I-set/Ig_3/fn3/
Nvec-vc1.1-XM-001631189.3	9.2521e-32	-1.14406	0.326	0.577	1.52984e-27	SNRPE	LSM/
Nvec-vc1.1-XM-001624568.3	1.07563e-31	-1.26617	0.229	0.476	1.77855e-27	LSM6	LSM/
Nvec-vc1.1-XM-001628481.3	1.44294e-31	1.29548	0.396	0.108	2.3859e-27	NKX3_2	Homeodomain/
Nvec-vc1.1-XM-001631329.3	1.47088e-31	-1.44579	0.144	0.364	2.4321e-27		TIR_2/
Nvec-vc1.1-XM-032365773.2	1.81439e-31	2.41286	0.345	0.079	3.0001e-27		MAJIN/
Nvec-vc1.1-XM-001627335.3	2.01542e-31	0.651559	0.755	0.465	3.3325e-27	STING1	TMEM173/
Nvec-vc1.1-XM-032374889.2	2.87729e-31	-1.11428	0.341	0.6	4.7576e-27
Nvec-vc1.1-XM-001634718.3	3.59763e-31	-1.76612	0.08	0.258	5.94869e-27		DUF1772/
Nvec-vc1.1-XM-001629312.3	4.98584e-31	-1.48211	0.123	0.331	8.24408e-27
Nvec-v1g171933	6.28949e-31	-1.01517	0.344	0.612	1.03997e-26	POLR2L	RNA_pol_N/
Nvec-vc1.1-XM-001636435.3	7.52643e-31	-1.06304	0.327	0.585	1.2445e-26	NDUFA2	L51_S25_CI-B8/
Nvec-NVE12161	9.94498e-31	-0.943868	0.47	0.72	1.6444e-26		UCR_6-4kD/
Nvec-vc1.1-XM-032382358.2	1.01575e-30	-1.14379	0.507	0.713	1.67954e-26
Nvec-vc1.1-XM-032372012.2	1.10374e-30	-1.33606	0.212	0.447	1.82504e-26
Nvec-vc1.1-XM-048728495.1	1.54438e-30	-1.07354	0.328	0.589	2.55363e-26	GSN	Gelsolin/Gelsolin/Gelsolin/
Nvec-vc1.1-XM-001628494.3	1.78365e-30	-1.28786	0.232	0.472	2.94926e-26	UMOD	Zona_pellucida/
Nvec-vc1.1-XM-032378991.2	2.15398e-30	4.13949	0.252	0.02	3.5616e-26
Nvec-vc1.1-XM-001631821.3	3.02164e-30	-1.33749	0.145	0.364	4.99628e-26	CYB5R3	FAD_binding_6/NAD_binding_1/
Nvec-vc1.1-XM-001630537.3	4.29216e-30	-0.91282	0.439	0.687	7.09709e-26	SF3B5	SF3b10/
Nvec-vc1.1-XM-032383717.2	4.53299e-30	-1.24279	0.612	0.795	7.49529e-26		bZIP_2/
Nvec-vc1.1-XM-048732431.1	4.79484e-30	-0.634938	0.978	0.992	7.92826e-26	FTH1	Ferritin/
Nvec-vc1.1-XM-001629759.3	5.43958e-30	1.89955	0.353	0.089	8.99434e-26		ubiquitin/TerD/
Nvec-vc1.1-XM-032365142.1	1.12222e-29	0.405952	0.998	0.986	1.85559e-25	RPSA	Ribosomal_S2/Ribosomal_S2/40S_SA_C/
Nvec-vc1.1-XM-001637638.3	1.16379e-29	0.315165	1	0.986	1.92432e-25	RPL17_C18orf32	Ribosomal_L22/
Nvec-vc1.1-XM-048727261.1	1.41058e-29	-1.86027	0.101	0.285	2.33239e-25	GSTM3	GST_N/GST_C_3/
Nvec-vc1.1-XM-001629864.3	1.74844e-29	-0.840176	0.556	0.768	2.89104e-25	SNRPC	zf-U1/
Nvec-vc1.1-XM-001627177.2	2.04326e-29	-0.742999	0.754	0.864	3.37853e-25
Nvec-vc1.1-XM-048732532.1	2.44736e-29	2.12074	0.332	0.079	4.04671e-25	ETS1	Ets/
Nvec-vc1.1-XM-032385773.2	2.75814e-29	2.51811	0.306	0.061	4.56058e-25	NAA80	Acetyltransf_1/
Nvec-vc1.1-XM-001640232.3	2.89897e-29	3.47101	0.298	0.055	4.79344e-25	PPP3R2	EF-hand_7/EF-hand_7/
Nvec-vc1.1-XM-001625817.3	4.11992e-29	-1.94084	0.159	0.372	6.81229e-25	HPGDS	GST_N/GST_C_3/
Nvec-vc1.1-XM-001628976.3	4.17854e-29	-1.05116	0.414	0.642	6.90922e-25	BUD31	G10/
Nvec-NVE3975	6.05122e-29	-1.17429	0.223	0.459	1.00057e-24
Nvec-vc1.1-XM-001639798.2	6.90744e-29	-1.19433	0.246	0.49	1.14214e-24	GTF2A2	TFIIA_gamma_N/TFIIA_gamma_C/
Nvec-vc1.1-XM-001635503.3	9.40924e-29	-1.22973	0.2	0.427	1.55582e-24	MMGT1	MMgT/
Nvec-vc1.1-XM-001634488.3	1.03928e-28	-0.817814	0.503	0.754	1.71845e-24		Usp/
Nvec-vc1.1-XM-048734325.1	1.61876e-28	-1.91798	0.073	0.236	2.67661e-24	YWHAE	14-3-3/
Nvec-vc1.1-XM-048730218.1	1.79593e-28	-0.853428	0.486	0.724	2.96957e-24	RBM4B	RRM_1/zf-CCHC/
Nvec-vc1.1-XM-001629167.3	1.84455e-28	-0.766494	0.593	0.797	3.04997e-24	UQCRB	UCR_14kD/
Nvec-vc1.1-XM-032372114.2	2.20887e-28	-0.729435	0.771	0.892	3.65237e-24	ATF4	bZIP_1/
Nvec-vc1.1-XM-048732119.1	2.2645e-28	-0.968087	0.461	0.693	3.74435e-24	SDHC	Sdh_cyt/
Nvec-vc1.1-XM-001637148.3	2.46959e-28	-0.98949	0.362	0.616	4.08347e-24	NDUFB7	NDUF_B7/
Nvec-vc1.1-XM-001639576.3	2.85832e-28	0.281556	0.999	0.986	4.72623e-24	RPL23A	Ribosomal_L23eN/Ribosomal_L23/
Nvec-vc1.1-XM-032372602.2	2.95728e-28	-0.673167	0.766	0.892	4.88986e-24
Nvec-NVE6437	3.28878e-28	-1.06303	0.416	0.659	5.438e-24
Nvec-vc1.1-XM-048733167.1	3.89512e-28	3.37843	0.254	0.03	6.44058e-24	TRANK1
Nvec-NVE10576	5.60837e-28	-1.37362	0.219	0.439	9.27343e-24		Coiled-coil_56/
Nvec-vc1.1-XM-001641884.3	7.01274e-28	-1.67253	0.087	0.258	1.15956e-23	TEX55	DUF5582/
Nvec-v1g238986	8.61423e-28	1.18704	0.561	0.305	1.42436e-23
Nvec-vc1.1-XM-032373715.2	1.01887e-27	-1.37205	0.172	0.386	1.6847e-23
Nvec-NVE20644	1.10783e-27	-0.904506	0.352	0.616	1.83179e-23		COX7a/
Nvec-vc1.1-XM-001634441.3	1.17738e-27	-1.25218	0.214	0.439	1.9468e-23		Usp/
Nvec-vc1.1-XM-001622371.3	1.48623e-27	-1.80567	0.078	0.242	2.45748e-23	KCNAB1	Aldo_ket_red/
Nvec-vc1.1-XM-032366184.2	1.68139e-27	2.87795	0.258	0.035	2.78018e-23	SH3BP2	PH/
Nvec-vc1.1-XM-001638645.3	2.14154e-27	-1.143	0.203	0.429	3.54104e-23	KCND1	Ion_trans_2/
Nvec-vc1.1-XM-001628411.3	2.19641e-27	-0.979816	0.368	0.608	3.63176e-23
Nvec-vc1.1-XM-001637715.3	2.52769e-27	-0.903649	0.454	0.673	4.17953e-23	RBM8A	RRM_1/
Nvec-NVE1397	3.19702e-27	-1.81691	0.073	0.232	5.28627e-23
Nvec-vc1.1-XM-048726226.1	3.74411e-27	2.97027	0.319	0.085	6.19088e-23		Laminin_G_3/
Nvec-vc1.1-XM-001641942.3	3.99948e-27	-0.975107	0.398	0.634	6.61315e-23		Laps/
Nvec-vc1.1-XM-048731808.1	4.13512e-27	-1.40547	0.156	0.358	6.83743e-23
Nvec-vc1.1-XM-032382634.2	4.53478e-27	-1.36736	0.182	0.392	7.49825e-23	GRM8	ANF_receptor/NCD3G/7tm_3/
Nvec-vc1.1-XM-032365442.2	4.66274e-27	-0.829905	0.457	0.705	7.70983e-23	PRDX4	AhpC-TSA/1-cysPrx_C/
Nvec-vc1.1-XM-048728575.1	4.89622e-27	-1.1094	0.279	0.514	8.09591e-23	ADD1	Aldolase_II/
Nvec-vc1.1-XM-032382410.2	5.18166e-27	-1.48147	0.112	0.297	8.56788e-23	PTRH2	PTH2/
Nvec-vc1.1-XM-001626693.3	5.5176e-27	-1.61847	0.085	0.252	9.12335e-23	DHPS	DS/
Nvec-vc1.1-XM-001625349.3	8.80249e-27	-1.10631	0.292	0.53	1.45549e-22	CUTA	CutA1/
Nvec-vc1.1-XM-001633797.3	9.41359e-27	0.274133	0.999	0.988	1.55654e-22	RPS3A	Ribosomal_S3Ae/
Nvec-vc1.1-XM-032381885.2	9.81124e-27	-1.70289	0.072	0.23	1.62229e-22	TSPO	TspO_MBR/
Nvec-vc1.1-XM-032375814.2	9.95828e-27	-1.86295	0.054	0.195	1.6466e-22
Nvec-vc1.1-XM-032383766.2	1.02769e-26	-1.30299	0.215	0.437	1.69929e-22	SLC9A3R1	PDZ/
Nvec-vc1.1-XM-048733915.1	1.12127e-26	-0.562239	0.978	0.982	1.85402e-22
Nvec-vc1.1-XM-001637239.3	1.12188e-26	3.43764	0.236	0.024	1.85502e-22
Nvec-vc1.1-XM-032373074.2	1.17474e-26	-0.901961	0.43	0.669	1.94243e-22		NDUF_B4/
Nvec-NVE7140	1.28312e-26	-1.53377	0.134	0.323	2.12163e-22		DUF4748/
Nvec-vc1.1-XM-048720982.1	1.7317e-26	-1.26611	0.188	0.402	2.86336e-22
Nvec-NVE24602	1.82935e-26	-1.1165	0.233	0.459	3.02483e-22
Nvec-vc1.1-XM-048731153.1	2.53776e-26	-1.29142	0.184	0.396	4.19618e-22
Nvec-vc1.1-XM-001633753.3	2.55565e-26	-1.46104	0.144	0.337	4.22578e-22	NGLY1	PUB/
Nvec-vc1.1-XM-001639609.3	2.97195e-26	0.283784	0.998	0.998	4.91413e-22	RPL27A	Ribosomal_L27A/
Nvec-vc1.1-XM-032385226.2	3.44274e-26	-0.90338	0.385	0.624	5.69257e-22	SAP18	SAP18/
Nvec-vc1.1-XM-048725190.1	3.45467e-26	2.13557	0.318	0.085	5.7123e-22	PLEKHM2	RUN/PH/
Nvec-vc1.1-XM-048732677.1	4.25541e-26	-1.46253	0.139	0.331	7.03633e-22	KAT7	PHD/zf-C2HC/zf-MYST/MOZ_SAS/
Nvec-NVE12532	4.2764e-26	-1.42904	0.18	0.386	7.07103e-22
Nvec-NVE12939	4.92191e-26	6.28693	0.205	0.008	8.13838e-22		Macin/
Nvec-vc1.1-XM-001628140.3	5.69678e-26	-0.908161	0.39	0.624	9.41962e-22	HADHB	Thiolase_N/Thiolase_C/
Nvec-vc1.1-XM-001625649.3	6.53868e-26	-0.479875	0.944	0.961	1.08117e-21	UBE2L3	UQ_con/
Nvec-vc1.1-XM-001628128.3	7.17114e-26	1.2608	0.537	0.301	1.18575e-21	MVK	GHMP_kinases_N/GHMP_kinases_C/
Nvec-vc1.1-XM-032372476.2	7.30351e-26	-1.6494	0.174	0.378	1.20763e-21	PNKP	FHA_2/PNK3P/AAA_33/AAA_33/
Nvec-vc1.1-XM-032365680.2	8.55147e-26	-0.616297	0.8	0.923	1.41399e-21	COX6B1	COX6B/
Nvec-vc1.1-XM-048720853.1	1.09401e-25	1.0141	0.635	0.396	1.80894e-21	EEF2K	Alpha_kinase/
Nvec-v1g236959	1.24186e-25	-0.689213	0.618	0.817	2.05342e-21	UQCRQ	UcrQ/
Nvec-vc1.1-XM-001635979.3	1.42686e-25	-2.0547	0.044	0.171	2.35932e-21
Nvec-vc1.1-XM-032365815.2	1.81524e-25	-0.934579	0.354	0.593	3.0015e-21
Nvec-NVE11348	2.12624e-25	-3.02955	0.026	0.13	3.51573e-21
Nvec-vc1.1-XM-048728359.1	2.25208e-25	-1.45374	0.103	0.276	3.72381e-21	AC243734.1	Neur_chan_LBD/Neur_chan_memb/
Nvec-vc1.1-XM-001625597.3	2.58911e-25	0.351215	1	0.982	4.2811e-21	RPS4X	RS4NT/S4/Ribosomal_S4e/KOW/40S_S4_C/
Nvec-vc1.1-XM-032381110.2	2.71937e-25	-1.28677	0.151	0.348	4.49648e-21	ECHS1	ECH_1/
Nvec-vc1.1-XM-001626691.3	2.94309e-25	-0.904247	0.366	0.598	4.86641e-21	EDF1	MBF1/HTH_3/
Nvec-vc1.1-XM-001633385.3	3.81585e-25	-0.421818	0.979	0.972	6.3095e-21	YWHAE	14-3-3/
Nvec-vc1.1-XM-048727750.1	5.37809e-25	-1.81142	0.068	0.215	8.89267e-21
Nvec-vc1.1-XM-048721861.1	6.72253e-25	2.28836	0.293	0.073	1.11157e-20	SLC28A3	Nucleos_tra2_N/Gate/Nucleos_tra2_C/
Nvec-vc1.1-XM-048734562.1	6.74336e-25	-1.27229	0.154	0.352	1.11501e-20
Nvec-vc1.1-XM-048730851.1	7.11607e-25	1.42905	0.441	0.201	1.17664e-20
Nvec-v1g237368	8.40923e-25	-0.927601	0.361	0.61	1.39047e-20	MEIG1	Meiosis_expr/
Nvec-v1g237606	1.08092e-24	-1.88986	0.046	0.173	1.78731e-20	BBOX1	TauD/
Nvec-vc1.1-XM-001633801.3	1.22796e-24	-1.14334	0.206	0.419	2.03043e-20	SLC25A20	Mito_carr/Mito_carr/Mito_carr/
Nvec-vc1.1-XM-032370269.2	1.42305e-24	-1.57932	0.255	0.447	2.35302e-20	MAFA	bZIP_Maf/
Nvec-vc1.1-XM-048720931.1	1.54399e-24	-0.714224	0.664	0.833	2.55299e-20	TUBB4B	Tubulin/Tubulin_C/
Nvec-vc1.1-XM-001630544.3	1.55356e-24	-0.909703	0.325	0.555	2.56882e-20	NDUFB10	NDUFB10/
Nvec-v1g132358	1.63254e-24	-1.22763	0.166	0.364	2.6994e-20	POLR2K	DNA_RNApol_7kD/
Nvec-vc1.1-XM-032371830.2	1.72897e-24	-1.40385	0.136	0.323	2.85885e-20		WSC/
Nvec-vc1.1-XM-001635033.3	1.93816e-24	-1.87068	0.068	0.213	3.20475e-20	GM2A	Gal_Lectin/E1_DerP2_DerF2/
Nvec-vc1.1-XM-001639756.3	1.94316e-24	-0.788417	0.564	0.772	3.21301e-20	BHMT	S-methyl_trans/
Nvec-vc1.1-XM-032375279.2	2.06135e-24	-1.00637	0.307	0.53	3.40844e-20
Nvec-vc1.1-XM-032379206.2	2.09558e-24	1.22184	0.548	0.323	3.46505e-20	KLHL10	BTB/
Nvec-vc1.1-XM-001636847.3	2.99856e-24	1.2714	0.486	0.252	4.95813e-20	FSCN1	Fascin/Fascin/Fascin/Fascin/
Nvec-v1g132004	3.01977e-24	1.86693	0.332	0.106	4.99319e-20	BRI3	DUF2367/
Nvec-vc1.1-XM-001632421.3	3.1864e-24	1.68454	0.368	0.136	5.26872e-20	RAB10	Ras/
Nvec-v1g247228	3.20061e-24	-1.02061	0.316	0.535	5.29221e-20
Nvec-v1g240931	3.23073e-24	-0.890622	0.363	0.587	5.34201e-20	MZT2A	MOZART2/
Nvec-vc1.1-XM-032365052.2	3.23656e-24	-0.672402	0.693	0.852	5.35165e-20	SRSF4	RRM_1/RRM_1/
Nvec-vc1.1-XM-048722703.1	3.65393e-24	-1.37436	0.163	0.352	6.04177e-20	CISD2	MitoNEET_N/zf-CDGSH/
Nvec-NVE6552	4.06533e-24	-1.30561	0.143	0.331	6.72203e-20
Nvec-vc1.1-XM-048727751.1	4.27008e-24	-1.95171	0.051	0.181	7.06057e-20
Nvec-vc1.1-XM-001641698.3	4.30362e-24	-1.26464	0.148	0.339	7.11603e-20	EFCAB10
Nvec-vc1.1-XM-048726538.1	4.76581e-24	-1.12627	0.213	0.425	7.88026e-20	NDUFS5	Ndufs5/
Nvec-vc1.1-XM-032379062.2	5.29253e-24	-1.04234	0.476	0.667	8.7512e-20		HAD_2/
Nvec-vc1.1-XM-001628271.3	6.68534e-24	0.930389	0.615	0.38	1.10542e-19		Tae4/
Nvec-vc1.1-XM-032382466.2	7.25675e-24	0.341611	0.999	0.986	1.1999e-19	CEBPG	bZIP_2/
Nvec-vc1.1-XM-032367462.2	7.41422e-24	0.283249	0.999	0.984	1.22594e-19	RPL10A	Ribosomal_L1/
Nvec-vc1.1-XM-001634430.3	8.486e-24	-0.926533	0.323	0.545	1.40316e-19	SF3B4	RRM_1/RRM_1/
Nvec-vc1.1-XM-032366419.2	8.50809e-24	-1.1251	0.309	0.52	1.40681e-19	SARNP	SAP/Tho1_MOS11_C/Tho1_MOS11_C/
Nvec-vc1.1-XM-032382138.2	8.77117e-24	3.55946	0.274	0.067	1.45031e-19	PLA2G2A	Phospholip_A2_1/
Nvec-NVE10399	9.35246e-24	3.92567	0.205	0.016	1.54643e-19
Nvec-v1g232650	9.62435e-24	-1.15206	0.188	0.39	1.59139e-19	NDUFB2	NADH_B2/
Nvec-vc1.1-XM-048729680.1	9.89053e-24	-0.885299	0.342	0.581	1.6354e-19	GSN	Gelsolin/Gelsolin/Gelsolin/
Nvec-vc1.1-XM-048734077.1	1.10958e-23	-0.92107	0.5	0.715	1.83469e-19	SCRIB	LRR_8/LRR_8/PDZ/PDZ/PDZ/PDZ/
Nvec-vc1.1-XM-032369602.2	1.26677e-23	-1.35536	0.109	0.28	2.09461e-19	GTF3C6	TFIIIC_sub6/
Nvec-vc1.1-XM-032385693.2	1.26731e-23	-1.6525	0.073	0.22	2.0955e-19	PLGRKT	DUF2368/
Nvec-vc1.1-XM-001630453.3	1.34676e-23	-0.818096	0.451	0.667	2.22688e-19	NDUFB8	NDUF_B8/
Nvec-vc1.1-XM-001631201.3	1.91119e-23	-1.25094	0.169	0.362	3.16015e-19	PLA2G1B	Phospholip_A2_1/
Nvec-vc1.1-XM-032372726.2	2.01479e-23	0.279549	1	1	3.33145e-19	EEF1A2	GTP_EFTU/GTP_EFTU_D2/GTP_EFTU_D3/
Nvec-NVE6121	2.08152e-23	-0.500058	0.851	0.931	3.44179e-19	TMA7	TMA7/
Nvec-vc1.1-XM-001629396.3	2.28625e-23	-0.68119	0.673	0.833	3.78032e-19	COX5B	COX5B/
Nvec-vc1.1-XM-001631333.3	2.3249e-23	-0.883721	0.343	0.569	3.84422e-19	NDUFS8	Fer4_7/
Nvec-vc1.1-XM-001632124.3	2.44033e-23	-0.714514	0.461	0.691	4.03509e-19	NDUFA13	GRIM-19/
Nvec-v1g206164	2.52366e-23	-0.693089	0.754	0.862	4.17287e-19	BTG1	BTG/
Nvec-vc1.1-XM-001632539.3	2.73538e-23	-1.27004	0.269	0.48	4.52295e-19		TspO_MBR/
Nvec-vc1.1-XM-001620722.3	3.03303e-23	2.55648	0.25	0.049	5.01511e-19		TRAM_LAG1_CLN8/
Nvec-vc1.1-XM-032362102.2	3.40448e-23	3.55154	0.204	0.018	5.6293e-19	GRAMD1A	GRAM/
Nvec-vc1.1-XM-048725833.1	3.72857e-23	-0.989692	0.268	0.486	6.1652e-19	FAM32A	DUF1754/
Nvec-vc1.1-XM-032364167.2	4.13685e-23	0.282434	0.998	0.992	6.84028e-19	RPS5	Ribosomal_S7/
Nvec-vc1.1-XM-001631422.3	5.24645e-23	-1.73369	0.077	0.222	8.675e-19		Thioredoxin_4/
Nvec-vc1.1-XM-001637210.3	6.17162e-23	-0.801595	0.486	0.701	1.02048e-18	DKC1	DKCLD/TruB_N/TruB_C_2/PUA/
Nvec-vc1.1-XM-001641120.3	7.93534e-23	0.263786	0.999	0.998	1.31211e-18	RPL26	Ribosomal_L26/KOW/
Nvec-vc1.1-XM-032373908.2	9.13582e-23	-0.7585	0.482	0.693	1.51061e-18	ATP6V0E2	ATP_synt_H/
Nvec-vc1.1-XM-001636832.3	9.88922e-23	0.284986	0.998	0.996	1.63518e-18	RPL23	Ribosomal_L14/
Nvec-vc1.1-XM-001633588.3	1.02854e-22	-0.688008	0.516	0.73	1.70069e-18	EIF2S2	eIF-5_eIF-2B/
Nvec-vc1.1-XM-001640932.3	1.03869e-22	-1.26863	0.143	0.325	1.71747e-18	UBE2G2	UQ_con/
Nvec-NVE14199	1.19643e-22	2.12465	0.281	0.073	1.9783e-18		CECR6_TMEM121/
Nvec-vc1.1-XM-001624970.3	1.20444e-22	-1.88539	0.075	0.215	1.99155e-18	UBE2M	UQ_con/
Nvec-vc1.1-XM-048723049.1	1.37458e-22	-1.51456	0.075	0.22	2.27288e-18	RDH5	adh_short/
Nvec-vc1.1-XM-048721470.1	1.57222e-22	2.70614	0.252	0.055	2.59966e-18	ZSWIM8
Nvec-vc1.1-XM-032363935.2	1.57493e-22	1.64657	0.352	0.13	2.60415e-18	OARD1	Macro/
Nvec-vc1.1-XM-001638296.3	1.58156e-22	-1.17326	0.184	0.378	2.61511e-18	CMC1	Cmc1/
Nvec-vc1.1-XM-001637565.3	1.60633e-22	-1.11883	0.24	0.441	2.65607e-18		NPL/
Nvec-vc1.1-XM-001625055.3	1.92188e-22	-1.36482	0.14	0.317	3.17783e-18	GMFB	Cofilin_ADF/
Nvec-vc1.1-XM-032367123.2	2.02001e-22	-0.999997	0.25	0.461	3.34009e-18
Nvec-NVE8182	2.32011e-22	-1.22198	0.167	0.354	3.8363e-18
Nvec-vc1.1-XM-032371228.2	2.34191e-22	2.44778	0.285	0.081	3.87234e-18
Nvec-vc1.1-XM-032367330.2	2.54184e-22	-1.06524	0.171	0.366	4.20294e-18
Nvec-vc1.1-XM-048729298.1	2.99771e-22	-0.780394	0.471	0.683	4.95671e-18	WDR83OS	UPF0139/
Nvec-vc1.1-XM-048733823.1	3.19431e-22	1.68454	0.317	0.104	5.28178e-18	DSTYK	Dynamin_N/Pkinase/
Nvec-vc1.1-XM-032376004.2	3.64934e-22	0.420456	0.948	0.774	6.03419e-18
Nvec-vc1.1-XM-001633417.3	4.2472e-22	-1.13847	0.181	0.374	7.02274e-18	C2orf76	DUF2340/
Nvec-vc1.1-XM-001638417.3	4.59444e-22	-1.06239	0.232	0.439	7.5969e-18	MSRA	PMSR/
Nvec-vc1.1-XM-001635385.3	4.61272e-22	-0.668669	0.834	0.925	7.62713e-18	CFL1	Cofilin_ADF/
Nvec-vc1.1-XM-001641353.3	4.92576e-22	-1.14939	0.179	0.37	8.14475e-18	EIF6	eIF-6/
Nvec-NVE7039	5.24652e-22	-0.73843	0.488	0.705	8.67511e-18
Nvec-vc1.1-XM-001628551.3	6.14833e-22	-1.20143	0.169	0.356	1.01663e-17	PSMA3	Proteasome_A_N/Proteasome/
Nvec-vc1.1-XM-001635876.3	6.20887e-22	-0.947018	0.241	0.453	1.02664e-17	FOLR2	Folate_rec/
Nvec-vc1.1-XM-048733926.1	6.3945e-22	0.43593	0.989	0.961	1.05733e-17	HPGDS	GST_N/GST_C_3/
Nvec-vc1.1-XM-001641595.3	6.5858e-22	-1.16452	0.132	0.309	1.08896e-17	NGB	Globin/
Nvec-vc1.1-XM-032361849.2	6.6694e-22	3.1226	0.205	0.024	1.10279e-17	ELK1	Ets/
Nvec-vc1.1-XM-001624579.3	6.74392e-22	-0.88927	0.335	0.553	1.11511e-17	PFDN4	Prefoldin_2/
Nvec-vc1.1-XM-001632499.3	7.4058e-22	0.291958	1	0.988	1.22455e-17	RPL31	Ribosomal_L31e/
Nvec-vc1.1-XM-032375896.2	7.58962e-22	-1.21908	0.199	0.39	1.25494e-17		zf-C3HC4_3/
Nvec-vc1.1-XM-001623055.3	8.36354e-22	0.342546	0.997	0.978	1.38291e-17	RPL4	Ribosomal_L4/Ribos_L4_asso_C/
Nvec-vc1.1-XM-001640516.3	8.52129e-22	0.29398	1	0.99	1.40899e-17	RPS27A	ubiquitin/Ribosomal_S27/
Nvec-vc1.1-XM-032366693.2	9.26748e-22	-1.233	0.216	0.404	1.53238e-17	SNRNP27	SNRNP27/
Nvec-vc1.1-XM-001637211.3	9.73314e-22	-1.02001	0.226	0.433	1.60938e-17
Nvec-v1g167199	1.00973e-21	-1.38473	0.122	0.289	1.66958e-17
Nvec-vc1.1-XM-048719751.1	1.03697e-21	2.39071	0.241	0.049	1.71464e-17	TECPR1	Hyd_WA/Hyd_WA/Hyd_WA/Pex24p/Hyd_WA/Hyd_WA/
Nvec-vc1.1-XM-048732521.1	1.14744e-21	-1.05925	0.2	0.396	1.89729e-17	ZPR1	zf-ZPR1/zf-ZPR1/
Nvec-vc1.1-XM-032367277.2	1.24277e-21	-1.06384	0.232	0.431	2.05492e-17	LIN37	LIN37/
Nvec-vc1.1-XM-001626713.3	1.34101e-21	-1.27636	0.171	0.358	2.21737e-17	LSM2	LSM/
Nvec-vc1.1-XM-001625532.3	1.39747e-21	-0.974522	0.287	0.498	2.31072e-17		Tim17/
Nvec-vc1.1-XM-001630762.3	1.516e-21	0.245433	0.998	0.996	2.50671e-17	RPL13A	Ribosomal_L13/
Nvec-vc1.1-XM-001637454.3	1.53631e-21	-1.34735	0.105	0.264	2.54029e-17	TCTEX1D1	Tctex-1/
Nvec-vc1.1-XM-048720536.1	1.75029e-21	-1.29519	0.145	0.319	2.89411e-17	TMEM208	TMEM208_SND2/
Nvec-vc1.1-XM-001633054.3	1.80652e-21	4.0692	0.179	0.01	2.98708e-17
Nvec-vc1.1-XM-048725386.1	1.96391e-21	2.0561	0.265	0.067	3.24732e-17	CGAS	Mab-21/
Nvec-vc1.1-XM-048724711.1	1.97878e-21	-1.03793	0.209	0.404	3.27192e-17	NFKB1	RHD_DNA_bind/RHD_dimer/
Nvec-vc1.1-XM-001632792.3	1.99032e-21	-1.13346	0.339	0.543	3.291e-17	TUBA1B	Tubulin/Tubulin_C/
Nvec-vc1.1-XM-001634894.3	2.00949e-21	-1.00932	0.253	0.459	3.3227e-17	TEX49
Nvec-vc1.1-XM-001637351.3	2.07398e-21	-0.925228	0.415	0.626	3.42932e-17	C1orf194	DUF3695/
Nvec-vc1.1-XM-032366427.2	2.07926e-21	-0.840793	0.403	0.614	3.43805e-17	CBX3	Chromo/Chromo_shadow/
Nvec-vc1.1-XM-001623327.3	2.12502e-21	1.20094	0.379	0.159	3.51371e-17
Nvec-vc1.1-XM-001639516.3	2.3452e-21	0.283559	0.999	0.994	3.87778e-17	RPLP2	Ribosomal_60s/
Nvec-vc1.1-XM-001627476.3	2.80199e-21	-1.5785	0.086	0.232	4.63309e-17	ANAPC15	ANAPC15/
Nvec-vc1.1-XM-001629514.3	3.03e-21	0.921507	0.594	0.378	5.0101e-17
Nvec-vc1.1-XM-001634728.3	3.52542e-21	-1.93931	0.042	0.152	5.82928e-17		CLN3/
Nvec-vc1.1-XM-048728848.1	4.83131e-21	4.86693	0.181	0.014	7.98858e-17	MYOF	C2/C2/FerI/C2/FerB/C2/C2/C2/C2/Ferlin_C/
Nvec-vc1.1-XM-001629863.3	4.88219e-21	-1.00392	0.185	0.378	8.0727e-17	MAT2A	S-AdoMet_synt_N/S-AdoMet_synt_M/S-AdoMet_synt_C/
Nvec-vc1.1-XM-032383053.2	5.13015e-21	0.253863	0.999	0.994	8.4827e-17	RPL9	Ribosomal_L6/Ribosomal_L6/
Nvec-vc1.1-XM-001634160.3	5.16082e-21	-1.44924	0.123	0.285	8.53342e-17	RAX	Homeodomain/OAR/
Nvec-vc1.1-XM-001632002.3	5.50983e-21	-1.31876	0.148	0.321	9.11051e-17	RBM42	RRM_1/
Nvec-vc1.1-XM-032367646.2	5.62389e-21	-1.52747	0.086	0.23	9.29911e-17	SYT10	C2/C2/
Nvec-vc1.1-XM-001636691.3	6.05523e-21	-0.548459	0.699	0.86	1.00123e-16	MGST3	MAPEG/
Nvec-vc1.1-XM-048721183.1	6.08621e-21	-0.704427	0.448	0.675	1.00636e-16	PPP5C	HLH/TPR_8/PPP5/Metallophos/
Nvec-vc1.1-XM-001630790.3	7.02661e-21	-1.32186	0.156	0.329	1.16185e-16	PPIE	RRM_1/Pro_isomerase/
Nvec-vc1.1-XM-048733690.1	7.09495e-21	-1.62825	0.071	0.205	1.17315e-16	CWH43
Nvec-vc1.1-XM-048733995.1	7.91755e-21	0.857021	0.586	0.364	1.30917e-16	NLRP12	HEPN_DZIP3/NACHT/
Nvec-vc1.1-XM-001628335.3	8.18569e-21	-1.33684	0.11	0.268	1.3535e-16	ADRA1B	7tm_1/
Nvec-vc1.1-XM-001632266.3	8.4279e-21	-1.02341	0.21	0.407	1.39355e-16	EIF1AD	eIF-1a/
Nvec-vc1.1-XM-048721046.1	9.06393e-21	-2.38946	0.021	0.106	1.49872e-16		MARVEL/
Nvec-vc1.1-XM-048724238.1	9.78661e-21	-0.948934	0.274	0.478	1.61822e-16		Usp/
Nvec-vc1.1-XM-032386412.2	1.0841e-20	3.11453	0.206	0.03	1.79256e-16
Nvec-NVE25581	1.12719e-20	-0.959647	0.825	0.825	1.86381e-16
Nvec-vc1.1-XM-001641405.3	1.23393e-20	0.413885	0.984	0.955	2.0403e-16	SEC61B	Sec61_beta/
Nvec-vc1.1-XM-001636522.3	1.24983e-20	-1.01677	0.212	0.411	2.0666e-16	MYL1	EF-hand_7/EF-hand_7/
Nvec-vc1.1-XM-048732824.1	1.30658e-20	3.02334	0.207	0.033	2.16044e-16	HELZ2	AAA_11/AAA_11/AAA_12/RNB/AAA_11/AAA_12/
Nvec-vc1.1-XM-001640731.3	1.3758e-20	-1.27863	0.119	0.28	2.27488e-16	PLPBP	Ala_racemase_N/
Nvec-vc1.1-XM-001637613.3	1.50209e-20	-1.19811	0.16	0.337	2.48371e-16	RIIAD1
Nvec-vc1.1-XM-032366858.2	1.69415e-20	2.5132	0.223	0.043	2.80128e-16	GRN	Granulin/Granulin/Granulin/Granulin/Granulin/Granulin/Granulin/Granulin/Granulin/Granulin/Granulin/Granulin/Granulin/Granulin/
Nvec-vc1.1-XM-032385114.2	1.70883e-20	-0.705144	0.458	0.673	2.82555e-16	HMCN1	I-set/I-set/Ig_3/fn3/fn3/
Nvec-vc1.1-XM-032371111.2	1.71514e-20	-0.945005	0.222	0.423	2.83598e-16	H3C13	Histone/
Nvec-vc1.1-XM-032380894.2	1.7206e-20	-1.41393	0.089	0.234	2.84501e-16	GMNN	Geminin/
Nvec-vc1.1-XM-032372466.2	1.92136e-20	-0.74612	0.468	0.673	3.17697e-16	DHRS4	adh_short_C2/
Nvec-vc1.1-XM-048728048.1	1.96376e-20	-1.43179	0.131	0.293	3.24708e-16	SUB1	PC4/
Nvec-vc1.1-XM-032385930.2	1.98986e-20	-0.950066	0.263	0.463	3.29023e-16	NCBP2AS2
Nvec-vc1.1-XM-048732184.1	2.20688e-20	-1.10901	0.199	0.388	3.64907e-16	CEP63	CEP63/
Nvec-vc1.1-XM-001640108.3	2.26741e-20	-0.790528	0.385	0.6	3.74916e-16	TIMM17B	Tim17/
Nvec-vc1.1-XM-001639829.3	2.27834e-20	0.292034	0.999	0.988	3.76724e-16	RPS11	Ribosomal_S17_N/Ribosomal_S17/
Nvec-vc1.1-XM-001639572.3	2.37632e-20	-0.742513	0.458	0.667	3.92924e-16		ICL/
Nvec-vc1.1-XM-001624398.3	2.5182e-20	-1.09469	0.187	0.372	4.16384e-16	ARL3	Arf/
Nvec-vc1.1-XM-048731681.1	2.5693e-20	-2.16113	0.022	0.108	4.24833e-16		Cellulase/Glyco_hydro_5_C/
Nvec-vc1.1-XM-001625969.3	2.8313e-20	-1.89592	0.04	0.146	4.68155e-16	URI1	Prefoldin/
Nvec-NVE6614	2.90285e-20	0.733447	0.592	0.348	4.79986e-16
Nvec-vc1.1-XM-001625346.3	3.13057e-20	1.46715	0.411	0.203	5.17639e-16	HSPA5	HSP70/
Nvec-vc1.1-XM-032371092.2	3.21632e-20	-0.676772	0.539	0.732	5.31818e-16	VDAC2	Porin_3/
Nvec-vc1.1-XM-001637919.3	3.28785e-20	-1.09186	0.242	0.433	5.43646e-16	NIFK	RRM_1/
Nvec-vc1.1-XM-001640977.3	3.33851e-20	-0.900809	0.31	0.51	5.52022e-16	NOP58	NOP5NT/Nop/
Nvec-vc1.1-XM-032366987.2	3.88251e-20	-1.03149	0.221	0.417	6.41973e-16	IST1	Ist1/
Nvec-vc1.1-XM-001626359.3	4.2827e-20	1.03785	0.48	0.26	7.08144e-16	TSPAN3	Tetraspanin/
Nvec-vc1.1-XM-001622555.3	4.38378e-20	-1.07184	0.164	0.343	7.24857e-16	PFDN6	Prefoldin_2/
Nvec-vc1.1-XM-001630061.3	4.69971e-20	-2.02722	0.045	0.154	7.77097e-16	CLN3	CLN3/
Nvec-vc1.1-XM-032375592.2	5.48284e-20	-0.922072	0.361	0.555	9.06588e-16
Nvec-vc1.1-XM-032366629.2	5.84322e-20	-0.919314	0.301	0.504	9.66177e-16		Tropomyosin/
Nvec-v1g184753	6.06302e-20	0.35029	0.997	0.988	1.00252e-15	SEC61G	SecE/
Nvec-vc1.1-XM-048727421.1	6.57348e-20	-0.647714	0.578	0.752	1.08692e-15	NDUFS7	Oxidored_q6/
Nvec-vc1.1-XM-001637428.3	6.84394e-20	-1.45532	0.109	0.26	1.13165e-15	ABCC4	ABC_membrane/ABC_tran/ABC_membrane/ABC_tran/
Nvec-vc1.1-XM-001642008.3	6.92048e-20	-0.81231	0.356	0.565	1.1443e-15	CLDND2
Nvec-vc1.1-XM-048733321.1	7.92914e-20	-0.726531	0.417	0.64	1.31108e-15	TES	PET/LIM/LIM/LIM/
Nvec-vc1.1-XM-032369280.2	8.22771e-20	-0.679758	0.511	0.705	1.36045e-15	SRSF3	RRM_1/
Nvec-vc1.1-XM-001626399.3	1.01284e-19	-0.879363	0.281	0.484	1.67474e-15	NDUFA8	CHCH/
Nvec-vc1.1-XM-048726128.1	1.04514e-19	-1.14022	0.192	0.374	1.72814e-15	TMEM14C	Tmemb_14/
Nvec-vc1.1-XM-001640277.3	1.23376e-19	0.200078	1	0.994	2.04003e-15	RPL10	Ribosomal_L16/
Nvec-vc1.1-XM-001636928.3	1.28871e-19	2.21416	0.231	0.051	2.13088e-15	AGPS	FAD_binding_4/FAD-oxidase_C/
Nvec-vc1.1-XM-001631583.3	1.31507e-19	-1.19579	0.143	0.311	2.17446e-15	MRPL37	PDCD9/
Nvec-vc1.1-XM-048725091.1	1.35972e-19	-0.883954	0.31	0.514	2.2483e-15		SAM_1/
Nvec-vc1.1-XM-001636404.3	1.38871e-19	0.236336	0.998	0.99	2.29623e-15	RPL18A	Ribosomal_L18A/
Nvec-vc1.1-XM-032371278.2	1.42484e-19	0.274431	0.999	0.99	2.35597e-15	RPL15	Ribosomal_L15e/
Nvec-vc1.1-XM-001632890.3	1.46159e-19	-0.703944	0.474	0.673	2.41674e-15	POLR2D	RNA_pol_Rpb4/
Nvec-vc1.1-XM-032383963.2	1.72846e-19	-1.27569	0.117	0.272	2.858e-15	FAM207A	SLX9/
Nvec-vc1.1-XM-048727961.1	2.74294e-19	3.40003	0.174	0.016	4.53545e-15
Nvec-vc1.1-XM-032367453.2	2.76791e-19	-1.54741	0.062	0.185	4.57673e-15	SCO1	SCO1-SenC/
Nvec-vc1.1-XM-048724071.1	2.91121e-19	-1.13699	0.175	0.35	4.81369e-15	PCMT1	PCMT/
Nvec-vc1.1-XM-048733249.1	3.01341e-19	-0.969343	0.243	0.433	4.98268e-15	LMO7	CH/LIM/
Nvec-vc1.1-XM-048734283.1	3.1435e-19	-1.34184	0.094	0.238	5.19778e-15	AK2	ADK/ADK_lid/
Nvec-vc1.1-XM-032384955.2	3.53102e-19	-1.16086	0.195	0.374	5.83855e-15
Nvec-vc1.1-XM-032363723.2	3.53451e-19	-1.43884	0.077	0.209	5.84431e-15	COX16	COX16/
Nvec-vc1.1-XM-001630732.3	3.60795e-19	-0.857012	0.318	0.516	5.96574e-15	ISCU	NifU_N/
Nvec-vc1.1-XM-048728578.1	3.93678e-19	-2.70778	0.01	0.073	6.50946e-15	HMCN1	TSP_1/TSP_1/TSP_1/TSP_1/TSP_1/TSP_1/
Nvec-vc1.1-XM-001633482.3	4.15027e-19	-0.491965	0.837	0.913	6.86247e-15	YBX3	CSD/
Nvec-vc1.1-XM-001623004.3	4.37606e-19	-0.92244	0.294	0.496	7.23582e-15	PLIN2	Perilipin/
Nvec-vc1.1-XM-032374787.2	4.73452e-19	-1.00271	0.256	0.441	7.82853e-15	MRPL12	Ribosomal_L12_N/Ribosomal_L12/
Nvec-vc1.1-XM-001634134.3	4.80807e-19	-1.35769	0.107	0.254	7.95014e-15	TXNDC17	DUF953/
Nvec-vc1.1-XM-032378397.2	4.99908e-19	-1.43621	0.085	0.222	8.26599e-15		Scramblase/
Nvec-vc1.1-XM-001625380.3	5.06671e-19	-1.83004	0.045	0.152	8.3778e-15	MGAT4A	Glyco_transf_54/
Nvec-vc1.1-XM-001647497.3	5.24828e-19	-1.36437	0.094	0.236	8.67803e-15	AAMP	WD40/WD40/WD40/WD40/WD40/
Nvec-vc1.1-XM-048728915.1	5.37296e-19	-1.05275	0.266	0.455	8.88419e-15	SMDT1	DDDD/
Nvec-vc1.1-XM-001631546.3	5.94285e-19	-0.844385	0.336	0.553	9.8265e-15	ODF3	SHIPPO-rpt/SHIPPO-rpt/SHIPPO-rpt/SHIPPO-rpt/
Nvec-vc1.1-XM-001633638.3	6.04561e-19	-0.977593	0.222	0.413	9.99642e-15	ENY2	EnY2/
Nvec-vc1.1-XM-001636595.3	6.62233e-19	-0.854605	0.547	0.722	1.095e-14	DYNLL2	Dynein_light/
Nvec-vc1.1-XM-001630764.3	6.67102e-19	-1.47524	0.098	0.24	1.10305e-14	CNN3	CH/
Nvec-vc1.1-XM-001629534.3	7.00763e-19	0.254413	0.999	0.99	1.15871e-14	RPS24	Ribosomal_S24e/
Nvec-vc1.1-XM-048728853.1	7.22999e-19	0.93911	0.514	0.305	1.19548e-14	TLX1	Homeodomain/
Nvec-vc1.1-XM-048727363.1	9.07253e-19	1.87568	0.251	0.069	1.50014e-14	PRKRA	dsrm/dsrm/
Nvec-vc1.1-XM-032367606.2	9.36238e-19	-1.22144	0.175	0.346	1.54807e-14	CKMT2	ATP-gua_PtransN/ATP-gua_Ptrans/
Nvec-vc1.1-XM-001641391.3	1.06693e-18	0.260339	0.998	0.998	1.76417e-14	RPS26	Ribosomal_S26e/
Nvec-vc1.1-XM-032367411.2	1.07548e-18	-1.20772	0.131	0.289	1.77831e-14
Nvec-vc1.1-XM-048724007.1	1.079e-18	-1.08923	0.2	0.376	1.78412e-14	DNAJB6	DnaJ/
Nvec-vc1.1-XM-032363265.2	1.33106e-18	1.78176	0.281	0.096	2.20092e-14	DHX8	DEAD/Helicase_C/HA2/OB_NTP_bind/IBR/
Nvec-vc1.1-XM-048726872.1	1.53121e-18	-1.17547	0.143	0.305	2.53186e-14	KDM2B	Cupin_8/JHD/zf-CXXC/F-box/
Nvec-vc1.1-XM-032382352.2	1.53608e-18	1.66097	0.274	0.087	2.53992e-14	GPR157	Dicty_CAR/
Nvec-vc1.1-XM-048723791.1	1.61972e-18	-1.29162	0.127	0.278	2.67821e-14	BANP	BEN/
Nvec-vc1.1-XM-032364035.2	1.6572e-18	-1.28842	0.127	0.28	2.74018e-14
Nvec-vc1.1-XM-001639785.3	1.79574e-18	3.60981	0.216	0.051	2.96926e-14	SVEP1	Pentaxin/
Nvec-vc1.1-XM-001626383.3	1.84037e-18	-0.913364	0.225	0.419	3.04306e-14	EFCAB1	EF-hand_5/EF-hand_7/
Nvec-vc1.1-XM-001641787.3	1.84672e-18	3.88911	0.158	0.01	3.05356e-14	EDAR
Nvec-vc1.1-XM-032372040.2	1.92257e-18	-1.20357	0.149	0.311	3.17896e-14	DCTN1	CAP_GLY/
Nvec-vc1.1-XM-048728255.1	2.07602e-18	2.79334	0.27	0.091	3.4327e-14
Nvec-vc1.1-XM-048722544.1	2.17435e-18	-1.27699	0.129	0.283	3.59529e-14	YJU2	DUF572/
Nvec-vc1.1-XM-001637875.3	2.25112e-18	-1.22721	0.124	0.276	3.72222e-14
Nvec-vc1.1-XM-048723571.1	2.66027e-18	-1.17092	0.16	0.325	4.39875e-14		Usp/
Nvec-vc1.1-XM-048734601.1	2.95512e-18	3.24831	0.16	0.012	4.88629e-14		CARDB/CARDB/CARDB/CARDB/
Nvec-vc1.1-XM-001638643.3	3.57348e-18	-0.521892	0.756	0.86	5.90875e-14	COX7C	COX7C/
Nvec-vc1.1-XM-001637651.3	3.74861e-18	-0.930482	0.234	0.417	6.19832e-14	EIF3J	eIF3_subunit/
Nvec-vc1.1-XM-032380631.2	4.06214e-18	-0.721231	0.441	0.632	6.71676e-14		CD20/
Nvec-vc1.1-XM-032362062.2	4.40006e-18	-1.44987	0.092	0.228	7.2755e-14		PAD_porph/
Nvec-vc1.1-XM-048730482.1	4.45228e-18	1.16828	0.323	0.124	7.36185e-14
Nvec-vc1.1-XM-001629765.3	4.67018e-18	-1.15431	0.161	0.325	7.72214e-14	IFT20	IFT20/
Nvec-vc1.1-XM-048720504.1	4.93234e-18	3.50045	0.171	0.02	8.15563e-14	COL15A1	fn3/fn3/Collagen/Collagen/Collagen/Endostatin/
Nvec-vc1.1-XM-001628537.3	4.9722e-18	-1.40144	0.082	0.213	8.22154e-14	NDUFAF3	DUF498/
Nvec-vc1.1-XM-001637221.3	5.04162e-18	-1.4665	0.096	0.232	8.33633e-14	KCNK3	Ion_trans_2/Ion_trans_2/
Nvec-vc1.1-XM-048731080.1	5.10928e-18	-0.815553	0.425	0.612	8.44819e-14	EIF3G	eIF3g/RRM_1/
Nvec-vc1.1-XM-048720525.1	5.15643e-18	0.97822	0.455	0.24	8.52616e-14	DTX3L	Macro/zf-C3HC4_3/DTC/
Nvec-vc1.1-XM-001633105.3	5.59768e-18	-1.28937	0.091	0.228	9.25577e-14	CLIC3
Nvec-vc1.1-XM-001628495.3	5.79163e-18	-1.14273	0.156	0.319	9.57646e-14	CUZD1	CUB/CUB/Zona_pellucida/
Nvec-vc1.1-XM-001632696.3	6.0157e-18	-1.1168	0.195	0.364	9.94696e-14	LAMTOR4
Nvec-vc1.1-XM-001623467.3	6.93419e-18	-0.813767	0.311	0.504	1.14657e-13	CREBZF	bZIP_2/
Nvec-vc1.1-XM-032363896.2	7.19598e-18	-1.4601	0.087	0.22	1.18986e-13	FLNC	CH/CH/Filamin/Filamin/Filamin/Filamin/Filamin/Filamin/Filamin/Filamin/Filamin/Filamin/Filamin/Filamin/Filamin/Filamin/Filamin/Filamin/Filamin/Filamin/Filamin/Filamin/Filamin/Filamin/
Nvec-vc1.1-XM-001633450.3	7.41256e-18	0.234294	1	0.994	1.22567e-13	RPS27	Ribosomal_S27e/
Nvec-vc1.1-XM-001634550.3	7.63943e-18	-1.11622	0.318	0.502	1.26318e-13	HES1	HLH/
Nvec-vc1.1-XM-032384019.2	7.82094e-18	-0.987217	0.196	0.372	1.29319e-13	C9orf116	DUF4490/
Nvec-vc1.1-XM-048726776.1	7.98903e-18	-1.3039	0.231	0.402	1.32099e-13	PLAC8	PLAC8/
Nvec-vc1.1-XM-032378378.2	8.11897e-18	-0.768138	0.412	0.61	1.34247e-13
Nvec-vc1.1-XM-001639605.3	8.37486e-18	-0.921518	0.316	0.5	1.38478e-13	TSPAN4	Tetraspanin/
Nvec-vc1.1-XM-048719771.1	9.09993e-18	-1.2131	0.097	0.236	1.50467e-13	GRB2	SH3_1/SH2/SH3_1/
Nvec-vc1.1-XM-032364003.2	9.20782e-18	-1.76007	0.048	0.152	1.52251e-13	THSD7A	TSP_1/Vps62/
Nvec-v1g244653	9.29635e-18	1.43144	0.336	0.14	1.53715e-13
Nvec-vc1.1-XM-001631982.3	1.01062e-17	-1.23716	0.146	0.301	1.67106e-13	DTYMK	Thymidylate_kin/
Nvec-vc1.1-XM-001641109.3	1.02842e-17	-1.14163	0.11	0.256	1.7005e-13	AC013470.2
Nvec-vc1.1-XM-048725821.1	1.03769e-17	-0.811846	0.321	0.51	1.71581e-13	DYNLT1	Tctex-1/
Nvec-vc1.1-XM-001638067.3	1.10713e-17	-1.26693	0.135	0.285	1.83064e-13	RNF7	zf-rbx1/
Nvec-vc1.1-XM-032376050.2	1.1286e-17	-1.43884	0.08	0.207	1.86614e-13	SAP30L	zf-SAP30/SAP30_Sin3_bdg/
Nvec-vc1.1-XM-001632420.3	1.22074e-17	-0.879995	0.327	0.512	2.01849e-13	PSMB4	Proteasome/
Nvec-vc1.1-XM-001629002.3	1.48486e-17	-1.13762	0.145	0.303	2.45522e-13	IFT27	Ras/
Nvec-vc1.1-XM-032375349.2	1.55033e-17	-1.89323	0.048	0.15	2.56347e-13	HES1	HLH/
Nvec-vc1.1-XM-001635624.3	1.58247e-17	-0.469268	0.827	0.921	2.61662e-13	EIF1	SUI1/
Nvec-vc1.1-XM-048726573.1	1.66584e-17	-0.9014	0.237	0.421	2.75447e-13	AHI1	WD40/WD40/SH3_1/
Nvec-vc1.1-XM-001628387.3	1.68949e-17	-1.31984	0.117	0.262	2.79356e-13	PIN4	Rotamase_3/
Nvec-vc1.1-XM-048720350.1	1.91095e-17	-1.51672	0.057	0.169	3.15975e-13
Nvec-vc1.1-XM-032380236.2	1.92644e-17	-1.26637	0.09	0.224	3.18537e-13	TEN1	Ten1_2/
Nvec-vc1.1-XM-048729276.1	1.94074e-17	2.70055	0.183	0.03	3.20902e-13	LBP	LBP_BPI_CETP/LBP_BPI_CETP_C/
Nvec-vc1.1-XM-001640548.3	2.08737e-17	-0.825383	0.322	0.518	3.45146e-13	PPP3R1	EF-hand_7/EF-hand_7/
Nvec-vc1.1-XM-001634771.3	2.47902e-17	-0.980789	0.229	0.404	4.09906e-13	HIGD2A	HIG_1_N/
Nvec-vc1.1-XM-048734756.1	2.67882e-17	-0.987658	0.237	0.415	4.42944e-13	DNALI1	Ax_dynein_light/
Nvec-vc1.1-XM-048722764.1	2.70422e-17	-1.38122	0.068	0.187	4.47143e-13	NUP37	WD40/
Nvec-vc1.1-XM-032363375.2	2.76254e-17	1.445	0.28	0.098	4.56786e-13	UNC5C	TSP_1/ZU5/Death/
Nvec-vc1.1-XM-032382623.2	2.82345e-17	-0.937405	0.312	0.5	4.66858e-13	POLD4	DNA_pol_delta_4/
Nvec-vc1.1-XM-001632422.3	3.05442e-17	1.46383	0.35	0.167	5.05048e-13	RAB1B	Ras/
Nvec-vc1.1-XM-001627424.3	3.05638e-17	-0.908287	0.397	0.593	5.05373e-13	FTH1	Ferritin/
Nvec-vc1.1-XM-032374672.2	3.31291e-17	-0.689173	0.488	0.677	5.47789e-13	DYNLRB2	Robl_LC7/
Nvec-vc1.1-XM-001639239.3	3.33544e-17	0.411133	0.949	0.898	5.51514e-13	RPL5	Ribosomal_L5e/Ribosomal_L18_c/
Nvec-vc1.1-XM-048724836.1	3.455e-17	-0.356496	0.457	0.211	5.71284e-13	EFHD2	EF-hand_7/
Nvec-vc1.1-XM-001626244.3	3.48935e-17	0.226704	1	1	5.76964e-13	RPLP0	Ribosomal_L10/RL10P_insert/Ribosomal_60s/
Nvec-vc1.1-XM-001626679.3	3.68571e-17	-1.34671	0.14	0.289	6.09432e-13	PPIB	Pro_isomerase/
Nvec-vc1.1-XM-048729359.1	3.78021e-17	1.75063	0.259	0.085	6.25057e-13	ENDOU	XendoU/PAN_1/
Nvec-vc1.1-XM-001633615.3	3.86176e-17	-1.2945	0.14	0.289	6.38542e-13	TMEM189	TMEM189_B_dmain/
Nvec-vc1.1-XM-001640600.3	3.98261e-17	-0.917348	0.252	0.437	6.58525e-13	PSMA6	Proteasome_A_N/Proteasome/
Nvec-vc1.1-XM-048731523.1	4.0162e-17	1.36142	0.311	0.124	6.64078e-13	TOR1AIP1	LAP1C/
Nvec-vc1.1-XM-001627312.3	4.18852e-17	-0.732018	0.425	0.612	6.92571e-13		ATP-grasp_3/
Nvec-vc1.1-XM-032376231.2	4.35715e-17	-1.22583	0.114	0.256	7.20455e-13	C19orf53	DUF2462/
Nvec-vc1.1-XM-032386287.2	4.60874e-17	2.57977	0.203	0.047	7.62055e-13
Nvec-vc1.1-XM-032383905.2	4.74761e-17	-1.7604	0.055	0.163	7.85017e-13	HEY2	HLH/
Nvec-vc1.1-XM-001626785.3	4.79125e-17	2.32839	0.202	0.045	7.92232e-13	FBP2	FBPase/FBPase_C/
Nvec-vc1.1-XM-048728564.1	4.98364e-17	0.182532	0.998	0.998	8.24044e-13	RPS10	S10_plectin/
Nvec-vc1.1-XM-048720856.1	5.17608e-17	1.09754	0.427	0.232	8.55864e-13	EEF2K	Alpha_kinase/
Nvec-vc1.1-XM-001641351.3	5.21719e-17	-0.599686	0.426	0.634	8.62662e-13	GCSH	GCV_H/
Nvec-vc1.1-XM-048722274.1	5.63224e-17	-1.30604	0.15	0.301	9.31291e-13	HTATSF1	RRM_1/RRM_1/
Nvec-vc1.1-XM-048723454.1	6.38716e-17	-1.1669	0.145	0.297	1.05612e-12	LSM5	LSM/
Nvec-vc1.1-XM-048733078.1	6.76475e-17	-0.826834	0.321	0.506	1.11855e-12	PFDN2	Prefoldin_2/
Nvec-vc1.1-XM-001634688.3	6.87057e-17	-1.26599	0.087	0.215	1.13605e-12		Methyltransf_11/
Nvec-vc1.1-XM-001640735.3	6.88401e-17	-1.72374	0.072	0.191	1.13827e-12	MGST1	MAPEG/
Nvec-vc1.1-XM-048724257.1	7.19208e-17	-1.39445	0.073	0.193	1.18921e-12	SYT2	C2/C2/
Nvec-vc1.1-XM-048728453.1	7.6067e-17	2.21703	0.191	0.037	1.25777e-12	LHCGR	LRR_8/7tm_1/
Nvec-vc1.1-XM-001621991.3	7.82271e-17	-0.936275	0.365	0.549	1.29348e-12	PAICS	SAICAR_synt/AIRC/
Nvec-vc1.1-XM-001640352.3	8.30954e-17	0.235034	0.999	0.994	1.37398e-12	RPS15A	Ribosomal_S8/
Nvec-vc1.1-XM-032367980.2	9.64927e-17	-1.1481	0.221	0.386	1.59551e-12	JAG2	EGF/
Nvec-vc1.1-XM-032375367.2	9.87776e-17	-1.2947	0.091	0.222	1.63329e-12	MOSMO	Atthog/
Nvec-vc1.1-XM-001628761.3	1.06126e-16	-0.994773	0.185	0.35	1.7548e-12	DAZAP1	RRM_1/
Nvec-vc1.1-XM-032376627.2	1.12706e-16	4.03503	0.134	0.004	1.86359e-12	SIDT2	SID-1_RNA_chan/SID-1_RNA_chan/
Nvec-vc1.1-XM-001639081.3	1.21878e-16	0.249162	0.998	0.984	2.01526e-12	SLC25A5	Mito_carr/Mito_carr/Mito_carr/
Nvec-vc1.1-XM-001627918.3	1.22544e-16	-1.28937	0.1	0.234	2.02627e-12	TIMM21	TIM21/
Nvec-vc1.1-XM-048722433.1	1.40153e-16	1.6013	0.29	0.112	2.31742e-12
Nvec-vc1.1-XM-001626066.3	1.48249e-16	-0.883048	0.174	0.341	2.45129e-12	DLAT	Biotin_lipoyl/E3_binding/2-oxoacid_dh/
Nvec-vc1.1-XM-001623946.3	1.57589e-16	2.22542	0.204	0.049	2.60573e-12	PROP1	Homeodomain/
Nvec-vc1.1-XM-001640752.3	1.59708e-16	-1.7179	0.03	0.114	2.64077e-12	FAM166B	DUF2475/DUF2475/
Nvec-vc1.1-XM-032366809.2	1.61796e-16	-0.61205	0.639	0.78	2.67529e-12	SRSF10	RRM_1/
Nvec-vc1.1-XM-001624703.3	1.71991e-16	-0.938076	0.234	0.407	2.84387e-12	MRPS7	Ribosomal_S7/
Nvec-vc1.1-XM-032380528.2	1.73506e-16	1.58684	0.281	0.108	2.86892e-12	PTPN11	SH2/SH2/Y_phosphatase/
Nvec-vc1.1-XM-001635146.3	1.7643e-16	-1.48539	0.061	0.171	2.91728e-12
Nvec-vc1.1-XM-032363529.2	1.91316e-16	-0.913011	0.26	0.435	3.16341e-12	RWDD1	RWD/DFRP_C/
Nvec-vc1.1-XM-032374469.2	2.17115e-16	3.46881	0.146	0.012	3.58999e-12		Glyco_transf_4/Glyco_trans_1_4/
Nvec-vc1.1-XM-048733982.1	2.36738e-16	-1.19059	0.18	0.339	3.91446e-12	THEG	THEG/THEG/THEG/THEG/THEG/THEG/
Nvec-vc1.1-XM-001632044.3	2.40099e-16	1.43586	0.32	0.142	3.97004e-12	ARRDC1	Arrestin_N/Arrestin_C/
Nvec-vc1.1-XM-001630474.3	2.6753e-16	-1.23403	0.111	0.248	4.4236e-12	MRPL20	Ribosomal_L20/
Nvec-vc1.1-XM-001623382.3	2.96321e-16	-0.653036	0.538	0.707	4.89966e-12	FKBP1B	FKBP_C/
Nvec-vc1.1-XM-001628435.3	3.0283e-16	1.27095	0.301	0.118	5.0073e-12		zf-MYND/DUF4470/
Nvec-vc1.1-XM-032377926.2	3.16845e-16	-1.03049	0.14	0.291	5.23903e-12	MRPL16	Ribosomal_L16/
Nvec-vc1.1-XM-032377962.2	3.32191e-16	-0.839376	0.247	0.425	5.49277e-12	PRLHR	7tm_1/
Nvec-vc1.1-XM-032380879.2	3.55902e-16	-1.04387	0.161	0.317	5.88483e-12	TUFM	GTP_EFTU/GTP_EFTU_D2/GTP_EFTU_D3/
Nvec-vc1.1-XM-048728502.1	3.61949e-16	1.73939	0.242	0.077	5.98482e-12	CDADC1	dCMP_cyt_deam_1/dCMP_cyt_deam_1/
Nvec-vc1.1-XM-032387219.2	3.79442e-16	5.51109	0.125	0.002	6.27408e-12	HRH2	7tm_1/
Nvec-vc1.1-XM-032384505.2	3.80869e-16	-0.623872	0.532	0.705	6.29767e-12	EIF5	eIF-5_eIF-2B/W2/
Nvec-vc1.1-XM-032362369.2	3.96672e-16	-0.944695	0.222	0.392	6.55897e-12	LZTFL1	Leu_zip/
Nvec-vc1.1-XM-001636187.3	3.97722e-16	-1.23839	0.12	0.258	6.57634e-12	SBDS	SBDS/SBDS_C/
Nvec-vc1.1-XM-001642021.3	4.09406e-16	-0.879694	0.285	0.459	6.76952e-12	LIMA1	LIM/
Nvec-NVE21171	4.09641e-16	0.807977	0.611	0.453	6.77341e-12
Nvec-vc1.1-XM-032377005.2	4.43337e-16	-0.993534	0.185	0.346	7.33058e-12	TIMM9	zf-Tim10_DDP/
Nvec-vc1.1-XM-032376414.2	4.48847e-16	1.71908	0.253	0.087	7.42168e-12	NSF	CDC48_2/AAA/AAA_lid_3/AAA/
Nvec-vc1.1-XM-001641576.3	4.54469e-16	-1.21199	0.135	0.278	7.51464e-12	TMEM79	MAPEG/
Nvec-vc1.1-XM-032375060.2	4.66013e-16	0.516623	0.776	0.63	7.70553e-12	NXN	Thioredoxin_8/
Nvec-vc1.1-XM-032370376.2	4.67224e-16	1.93035	0.219	0.061	7.72554e-12	TRIM10	zf-C3HC4/zf-B_box/
Nvec-vc1.1-XM-001626050.3	4.77497e-16	-1.08895	0.162	0.315	7.89541e-12	TIMM23	Tim17/
Nvec-vc1.1-XM-048730911.1	5.24591e-16	-1.05185	0.163	0.317	8.67411e-12
Nvec-vc1.1-XM-048725300.1	5.38566e-16	-1.79351	0.042	0.134	8.90518e-12
Nvec-vc1.1-XM-001623600.3	6.46619e-16	-0.548535	0.943	0.943	1.06919e-11
Nvec-vc1.1-XM-001638683.3	6.54262e-16	-1.11418	0.131	0.274	1.08182e-11
Nvec-vc1.1-XM-001623212.2	6.56858e-16	-0.632198	0.476	0.665	1.08611e-11	NDUFS4	ETC_C1_NDUFA4/
Nvec-vc1.1-XM-032363874.2	6.60632e-16	-3.90043	0.003	0.043	1.09236e-11	VAX1	Homeodomain/
Nvec-vc1.1-XM-001637945.3	6.92364e-16	-1.51796	0.053	0.154	1.14482e-11	SDR39U1	Epimerase/DUF1731/
Nvec-vc1.1-XM-048727883.1	7.24089e-16	3.54666	0.155	0.02	1.19728e-11
Nvec-vc1.1-XM-001625314.3	7.41962e-16	-0.934487	0.285	0.455	1.22683e-11		Ammonium_transp/
Nvec-vc1.1-XM-001627228.3	7.51489e-16	2.05227	0.198	0.047	1.24259e-11		Neurensin/
Nvec-vc1.1-XM-001629560.3	7.58602e-16	-1.1437	0.134	0.276	1.25435e-11	TXNL4B	DIM1/
Nvec-vc1.1-XM-032366740.2	7.79628e-16	-2.01146	0.033	0.118	1.28911e-11
Nvec-vc1.1-XM-032379058.2	7.94101e-16	-1.17074	0.265	0.435	1.31305e-11	RIOK3	RIO1/
Nvec-vc1.1-XM-001640906.3	9.51357e-16	-1.87233	0.041	0.132	1.57307e-11	PPP1R27	Ank_4/
Nvec-vc1.1-XM-001628235.3	9.72462e-16	-0.851666	0.288	0.461	1.60797e-11	GLRX2	Glutaredoxin/
Nvec-vc1.1-XM-032372395.2	1.01316e-15	-1.51606	0.063	0.171	1.67526e-11
Nvec-vc1.1-XM-032367750.2	1.02881e-15	-1.21693	0.136	0.276	1.70113e-11	C17orf49	Myb_DNA-binding/
Nvec-vc1.1-XM-001628243.3	1.06566e-15	-0.932045	0.216	0.38	1.76207e-11		ESSS/
Nvec-vc1.1-XM-001629339.3	1.07435e-15	-0.880247	0.175	0.335	1.77644e-11	PIN1	WW/Rotamase/
Nvec-vc1.1-XM-032374710.2	1.10199e-15	2.02583	0.223	0.067	1.82215e-11	PRKCD	C1_1/C1_1/Pkinase/Pkinase_C/
Nvec-vc1.1-XM-001635578.3	1.11674e-15	-1.15761	0.123	0.262	1.84653e-11	BLOC1S1	GCN5L1/
Nvec-vc1.1-XM-001630887.3	1.16046e-15	-0.826988	0.261	0.437	1.91882e-11	CXorf56
Nvec-vc1.1-XM-048731560.1	1.24698e-15	3.2987	0.194	0.047	2.06188e-11
Nvec-NVE24475	1.32013e-15	-1.09421	0.148	0.295	2.18283e-11
Nvec-vc1.1-XM-001638435.3	1.32475e-15	-0.984989	0.175	0.331	2.19047e-11	EMC4	DUF1077/
Nvec-vc1.1-XM-048733397.1	1.40202e-15	-0.975925	0.187	0.346	2.31823e-11	MCTS1	Pre-PUA/PUA/
Nvec-vc1.1-XM-032384850.2	1.41647e-15	0.879033	0.481	0.293	2.34213e-11	CNDP2	Peptidase_M20/M20_dimer/
Nvec-vc1.1-XM-032361853.2	1.48967e-15	-0.888857	0.244	0.417	2.46317e-11	KMT2E	PHD/SET/
Nvec-vc1.1-XM-001637411.3	1.53559e-15	-0.984684	0.218	0.38	2.5391e-11	ISY1_RAB43	Isy1/
Nvec-v1g246292	1.58197e-15	-1.93627	0.122	0.256	2.61579e-11
Nvec-vc1.1-XM-001623756.3	1.60349e-15	-0.856445	0.412	0.587	2.65138e-11	PAIP2	PAM2/
Nvec-vc1.1-XM-001634361.2	1.8055e-15	-0.77567	0.351	0.53	2.98539e-11	PHB2	Band_7/
Nvec-vc1.1-XM-001640555.3	1.83125e-15	-1.23689	0.103	0.232	3.02797e-11	MRPL4	Ribosomal_L4/
Nvec-vc1.1-XM-048722960.1	1.98514e-15	-1.295	0.07	0.183	3.28242e-11
Nvec-vc1.1-XM-001637683.3	2.12477e-15	-0.585432	0.541	0.724	3.51331e-11	ATP6V0C	ATP-synt_C/ATP-synt_C/
Nvec-vc1.1-XM-032371184.2	2.22771e-15	-0.585599	0.506	0.687	3.68352e-11	PHF5A	PHF5/
Nvec-vc1.1-XM-001623054.3	2.36714e-15	-0.791901	0.285	0.465	3.91406e-11	C1orf158
Nvec-vc1.1-XM-001637127.3	2.58196e-15	-1.06678	0.134	0.278	4.26927e-11	FAM183A	FAM183/
Nvec-vc1.1-XM-032370311.2	2.60593e-15	-2.20151	0.022	0.093	4.3089e-11
Nvec-vc1.1-XM-001627158.3	2.61207e-15	-1.36609	0.078	0.193	4.31905e-11	UGDH	UDPG_MGDP_dh_N/UDPG_MGDP_dh/UDPG_MGDP_dh_C/
Nvec-vc1.1-XM-001640044.3	2.79185e-15	-1.90666	0.028	0.106	4.61632e-11	KLHDC9	Kelch_4/Kelch_1/
Nvec-vc1.1-XM-001629123.3	2.85388e-15	1.99008	0.202	0.053	4.71889e-11	CDADC1	dCMP_cyt_deam_1/dCMP_cyt_deam_1/
Nvec-vc1.1-XM-001638595.3	2.87263e-15	-0.737148	0.303	0.486	4.74989e-11	ROPN1L
Nvec-vc1.1-XM-001632048.3	3.06854e-15	-0.754446	0.331	0.506	5.07383e-11	PDAP1	PP28/
Nvec-vc1.1-XM-001637841.3	3.07391e-15	-0.927192	0.276	0.443	5.0827e-11	CRNKL1	HAT/HAT/HAT/
Nvec-vc1.1-XM-001640938.3	3.35955e-15	-1.80301	0.036	0.12	5.55502e-11	CISD3	zf-CDGSH/
Nvec-vc1.1-XM-032372722.2	3.44378e-15	0.234579	1	1	5.69429e-11	PABPC4	RRM_1/RRM_1/RRM_1/RRM_1/PABP/
Nvec-vc1.1-XM-032386039.2	3.45804e-15	-1.14063	0.124	0.26	5.71787e-11	CENPW	CENP-W/
Nvec-vc1.1-XM-032381935.2	3.47018e-15	-1.2074	0.145	0.287	5.73794e-11	TUBA1A	Tubulin/Tubulin_C/
Nvec-vc1.1-XM-001631965.3	3.97795e-15	-0.960758	0.187	0.343	6.57755e-11	NCBP2	RRM_1/
Nvec-vc1.1-XM-001630466.3	4.0556e-15	-1.14328	0.114	0.246	6.70594e-11	SLC25A42	Mito_carr/Mito_carr/Mito_carr/
Nvec-NVE13525	4.08458e-15	4.28445	0.129	0.008	6.75385e-11		PID_2/
Nvec-vc1.1-XM-032385775.2	4.32414e-15	-1.05317	0.136	0.276	7.14997e-11	COMMD1	COMMD1_N/COMM_domain/
Nvec-vc1.1-XM-001632313.3	4.32865e-15	-1.33195	0.082	0.199	7.15742e-11	CYP2J2	p450/
Nvec-vc1.1-XM-048730558.1	4.34602e-15	-1.26781	0.093	0.215	7.18614e-11	COA6	COX6B/
Nvec-vc1.1-XM-048722775.1	4.38663e-15	-1.7083	0.046	0.138	7.25329e-11
Nvec-vc1.1-XM-032378073.2	4.49294e-15	-1.33583	0.078	0.193	7.42908e-11	AAGAB	Adaptin_binding/
Nvec-vc1.1-XM-032383125.2	4.50268e-15	-1.10168	0.113	0.246	7.44519e-11	CCDC134	ERK-JNK_inhib/
Nvec-vc1.1-XM-032362616.2	4.73568e-15	1.86525	0.219	0.067	7.83045e-11	BTBD3	BTB/BACK/PHR/
Nvec-vc1.1-XM-001624585.3	4.76025e-15	-0.864083	0.16	0.315	7.87107e-11	CDYL2	Chromo/
Nvec-vc1.1-XM-032381967.2	4.77994e-15	-1.93213	0.031	0.11	7.90364e-11	TLL2	CUB/
Nvec-vc1.1-XM-048730261.1	4.78968e-15	-0.479698	0.759	0.884	7.91973e-11	CALM3	EF-hand_7/EF-hand_7/
Nvec-vc1.1-XM-048725442.1	4.96453e-15	-1.65164	0.052	0.148	8.20885e-11	NOXRED1	F420_oxidored/
Nvec-vc1.1-XM-032363422.2	4.99207e-15	-0.849799	0.18	0.341	8.25439e-11	DPYS	Amidohydro_1/
Nvec-vc1.1-XM-001629854.3	5.0512e-15	-0.821991	0.321	0.492	8.35216e-11	DNAJC5B	DnaJ/
Nvec-v1g174742	5.08341e-15	-1.41214	0.072	0.183	8.40542e-11	CHCHD7	MTCP1/
Nvec-vc1.1-XM-048728240.1	5.14384e-15	-1.23328	0.111	0.24	8.50534e-11	ZNRD1	TFIIS_C/
Nvec-vc1.1-XM-032379287.2	5.16445e-15	2.34923	0.18	0.041	8.53942e-11	ZC3H12A	UBA_6/RNase_Zc3h12a/
Nvec-vc1.1-XM-001636423.3	5.22942e-15	-0.755303	0.292	0.465	8.64685e-11	HSD17B10	adh_short/
Nvec-vc1.1-XM-001634358.3	5.25858e-15	-0.76329	0.31	0.486	8.69506e-11	PSMB6	Proteasome/
Nvec-vc1.1-XM-048728828.1	5.91672e-15	1.84104	0.222	0.069	9.7833e-11	ZC3H12A	UBA_6/RNase_Zc3h12a/
Nvec-vc1.1-XM-032376256.2	5.97772e-15	-1.22747	0.12	0.252	9.88416e-11	ENDOU	XendoU/
Nvec-vc1.1-XM-032365512.2	6.13945e-15	-0.572003	0.726	0.833	1.01516e-10	ARF5	Arf/
Nvec-vc1.1-XM-048721606.1	6.55096e-15	-0.655059	0.434	0.606	1.0832e-10	LSM12	AD/
Nvec-vc1.1-XM-001634660.3	6.84014e-15	-2.05243	0.022	0.091	1.13102e-10	PLAC8	PLAC8/
Nvec-vc1.1-XM-001632924.3	7.0288e-15	-0.930472	0.251	0.419	1.16221e-10	C11orf1	DUF1143/
Nvec-vc1.1-XM-048723827.1	7.80991e-15	-1.10354	0.125	0.262	1.29137e-10	UBE2Z	UQ_con/
Nvec-vc1.1-XM-032385509.2	7.81231e-15	-1.01267	0.14	0.283	1.29177e-10	THYN1	EVE/
Nvec-vc1.1-XM-001637331.2	7.91417e-15	-1.06754	0.137	0.276	1.30861e-10	LAMTOR5	LAMTOR5/
Nvec-vc1.1-XM-048732204.1	8.48239e-15	1.57503	0.269	0.11	1.40256e-10	BTBD2	BTB/BACK/PHR/
Nvec-vc1.1-XM-032367264.2	8.63441e-15	-0.949384	0.189	0.348	1.4277e-10	SLC6A9	SNF/
Nvec-NVE21970	1.03177e-14	-1.19999	0.111	0.238	1.70603e-10	SMIM20	DUF4538/
Nvec-vc1.1-XM-001631699.3	1.13701e-14	1.85446	0.209	0.061	1.88005e-10	RILPL1	Jnk-SapK_ap_N/RILP/
Nvec-vc1.1-XM-001623954.3	1.17259e-14	1.1319	0.361	0.183	1.93888e-10	CLIC2	GST_C/
Nvec-vc1.1-XM-048725389.1	1.19663e-14	1.55137	0.259	0.1	1.97862e-10	CGAS	Mab-21/
Nvec-vc1.1-XM-032366695.2	1.22555e-14	-1.20086	0.1	0.224	2.02644e-10	APIP	Aldolase_II/
Nvec-vc1.1-XM-032380114.2	1.24277e-14	-1.30286	0.08	0.193	2.05493e-10	GABRG3	Neur_chan_LBD/
Nvec-vc1.1-XM-001640220.3	1.33991e-14	-1.76292	0.039	0.124	2.21554e-10	CYP2U1	p450/
Nvec-vc1.1-XM-032374179.2	1.41722e-14	-0.600452	0.522	0.685	2.34338e-10
Nvec-vc1.1-XM-048731786.1	1.42866e-14	-0.975245	0.461	0.6	2.36229e-10	IFIH1	CARD_2/DEAD/RIG-I_C/Helicase_C/RIG-I_C-RD/
Nvec-vc1.1-XM-048728273.1	1.43298e-14	-0.604354	0.401	0.577	2.36943e-10	PSMA5	Proteasome_A_N/Proteasome/
Nvec-vc1.1-XM-048728579.1	1.56046e-14	-1.25083	0.135	0.27	2.58021e-10	HMCN1	TSP_1/TSP_1/TSP_1/TSP_1/TSP_1/TSP_1/
Nvec-vc1.1-XM-048719716.1	1.58358e-14	1.05567	0.305	0.13	2.61844e-10	DZIP3	HEPN_DZIP3/NACHT/LRR_6/LRR_6/
Nvec-vc1.1-XM-001622409.3	1.62395e-14	-0.905105	0.174	0.325	2.6852e-10
Nvec-vc1.1-XM-001626781.3	1.67728e-14	-0.419265	0.903	0.941	2.77338e-10	ATP5PD	Mt_ATP-synt_D/
Nvec-vc1.1-XM-032363163.2	1.73421e-14	-1.27766	0.076	0.187	2.86751e-10	BMP7	TGFb_propeptide/TGF_beta/
Nvec-vc1.1-XM-001624511.3	1.74241e-14	-1.70075	0.033	0.114	2.88108e-10	ANKRD60	Ank_2/DUF4207/
Nvec-vc1.1-XM-001622433.3	1.79713e-14	-0.799965	0.254	0.421	2.97156e-10	VBP1	Prefoldin/
Nvec-vc1.1-XM-048733260.1	1.86323e-14	-1.71555	0.038	0.122	3.08084e-10		Malate_synthase/
Nvec-vc1.1-XM-001636295.3	1.92576e-14	-1.62862	0.048	0.14	3.18425e-10	DNLZ	zf-DNL/
Nvec-vc1.1-XM-032376296.2	1.95835e-14	-1.01061	0.154	0.299	3.23814e-10	CHRNA6	Neur_chan_LBD/Neur_chan_memb/
Nvec-vc1.1-XM-032378106.2	1.98633e-14	-1.46201	0.058	0.157	3.28439e-10	C12orf65	RF-1/
Nvec-vc1.1-XM-001625112.3	2.02511e-14	-1.57485	0.048	0.14	3.34852e-10	ZNHIT3	zf-HIT/
Nvec-vc1.1-XM-032372941.2	2.02574e-14	-0.695378	0.394	0.569	3.34956e-10	COX6A1	COX6A/
Nvec-NVE23841	2.04882e-14	-0.524147	0.639	0.785	3.38772e-10	SOX14	HMG_box/
Nvec-vc1.1-XM-032370310.2	2.11896e-14	-0.981044	0.226	0.386	3.5037e-10	CALU	EF-hand_7/EF-hand_7/EF-hand_7/
Nvec-NVE5484	2.13019e-14	-0.904001	0.245	0.404	3.52227e-10		Tom5/
Nvec-vc1.1-XM-001626377.3	2.30602e-14	-1.07777	0.108	0.236	3.81301e-10	FAIM	FAIM1/
Nvec-vc1.1-XM-048725117.1	2.30743e-14	-1.43745	0.071	0.177	3.81534e-10		DUF1772/
Nvec-vc1.1-XM-032362029.2	2.35409e-14	-0.468786	0.739	0.843	3.89249e-10	MACROH2A1	Histone/Histone_H2A_C/Macro/
Nvec-vc1.1-XM-001626783.3	2.44409e-14	0.283975	0.997	0.98	4.0413e-10	RPL22	Ribosomal_L22e/
Nvec-vc1.1-XM-001633424.3	2.55105e-14	-0.96558	0.14	0.28	4.21816e-10	C7orf31	DUF4555/
Nvec-vc1.1-XM-032367459.2	2.57785e-14	-1.8648	0.03	0.106	4.26247e-10	FOLR3	Folate_rec/
Nvec-vc1.1-XM-032364288.2	2.83973e-14	-1.83004	0.036	0.118	4.69549e-10	H1_0	Linker_histone/
Nvec-vc1.1-XM-032383075.2	2.87862e-14	-0.817757	0.232	0.394	4.7598e-10	WNT2B	wnt/
Nvec-vc1.1-XM-001628989.3	2.88482e-14	-0.727217	0.352	0.524	4.77005e-10	MRPS24	MRP-S24/
Nvec-vc1.1-XM-032376379.2	3.00668e-14	0.800691	0.501	0.321	4.97154e-10	VCP	CDC48_N/CDC48_2/AAA/AAA_lid_3/AAA/AAA_lid_3/Vps4_C/
Nvec-vc1.1-XM-001641495.3	3.32804e-14	-0.533124	0.554	0.724	5.50291e-10	RAB5C	Ras/
Nvec-vc1.1-XM-001635906.3	3.47361e-14	-1.13961	0.133	0.266	5.74362e-10	MORN5	MORN/MORN/MORN/
Nvec-vc1.1-XM-001638101.3	3.6954e-14	-0.639352	0.438	0.608	6.11034e-10	SDHD	CybS/
Nvec-v1g246929	3.72888e-14	-1.28009	0.104	0.226	6.16571e-10		DUF1772/
Nvec-vc1.1-XM-001633573.3	3.84562e-14	1.37834	0.27	0.11	6.35873e-10	DTX3L	Macro/zf-RING_UBOX/DTC/
Nvec-vc1.1-XM-032379210.2	3.88272e-14	-1.05652	0.165	0.309	6.42008e-10	RHOT1	Ras/EF_assoc_2/EF_assoc_1/
Nvec-vc1.1-XM-048728800.1	3.95063e-14	3.13132	0.237	0.089	6.53237e-10
Nvec-vc1.1-XM-001634267.3	3.97372e-14	3.51246	0.177	0.045	6.57055e-10	VWA7
Nvec-vc1.1-XM-048726743.1	4.01262e-14	-1.46619	0.073	0.179	6.63487e-10		FolB/HPPK/
Nvec-vc1.1-XM-001626345.3	4.28508e-14	0.221554	0.998	0.994	7.08538e-10	RPS17	Ribosomal_S17e/
Nvec-vc1.1-XM-048728435.1	4.54593e-14	-1.12404	0.12	0.25	7.51669e-10	GSTM3	GST_C_3/
Nvec-NVE6003	4.65098e-14	4.53182	0.121	0.008	7.69039e-10
Nvec-vc1.1-XM-048730830.1	4.68741e-14	-0.92712	0.411	0.549	7.75063e-10	JAG2	EGF/
Nvec-vc1.1-XM-001632294.3	4.74724e-14	-0.839025	0.178	0.331	7.84957e-10
Nvec-vc1.1-XM-032381145.2	4.85578e-14	-0.866277	0.275	0.435	8.02903e-10	ADRM1	Proteasom_Rpn13/RPN13_C/
Nvec-vc1.1-XM-032362934.2	4.92924e-14	2.39451	0.173	0.041	8.15049e-10	ELF1	Ets/
Nvec-vc1.1-XM-001632599.3	5.242e-14	-0.753981	0.291	0.463	8.66765e-10
Nvec-vc1.1-XM-048733656.1	5.26393e-14	-1.7305	0.03	0.106	8.7039e-10		BRE1/
Nvec-vc1.1-XM-048727132.1	5.32135e-14	-1.91385	0.029	0.104	8.79886e-10		Band_7/
Nvec-v1g13456	5.44096e-14	-1.19811	0.091	0.207	8.99663e-10
Nvec-vc1.1-XM-032373936.2	5.66724e-14	-0.515277	0.654	0.797	9.37079e-10	ALYREF	RRM_1/
Nvec-vc1.1-XM-001636512.3	5.86948e-14	0.42054	0.856	0.778	9.70519e-10	RPN1	Ribophorin_I/
Nvec-vc1.1-XM-001632024.3	5.98367e-14	-1.00262	0.183	0.329	9.894e-10	POLR2H	RNA_pol_Rpb8/
Nvec-vc1.1-XM-032377113.2	6.09876e-14	-0.894074	0.203	0.356	1.00843e-09	MDM4	zf-C3HC4_3/
Nvec-vc1.1-XM-048732142.1	6.63604e-14	-1.4795	0.064	0.165	1.09727e-09		DUF5526/
Nvec-vc1.1-XM-032379134.2	7.31373e-14	1.36289	0.297	0.138	1.20933e-09	NSFL1C	UBA_4/SEP/UBX/
Nvec-vc1.1-XM-001634923.3	8.21696e-14	-0.602745	0.414	0.598	1.35868e-09	RSPH1	MORN/MORN/MORN/MORN/MORN/MORN/MORN/
Nvec-vc1.1-XM-001634817.3	8.82467e-14	-1.03282	0.147	0.285	1.45916e-09
Nvec-vc1.1-XM-001633988.3	8.86846e-14	1.94327	0.177	0.043	1.4664e-09	TENT2	TUTase/PAP_assoc/
Nvec-vc1.1-XM-032378623.2	8.89789e-14	-1.09307	0.119	0.246	1.47127e-09
Nvec-vc1.1-XM-048732173.1	8.92802e-14	0.204425	0.999	0.996	1.47625e-09	UBA52	ubiquitin/Ribosomal_L40e/
Nvec-vc1.1-XM-032380557.2	9.13386e-14	-1.49162	0.053	0.146	1.51028e-09		cobW/
Nvec-vc1.1-XM-001629267.3	9.26833e-14	-0.792695	0.219	0.378	1.53252e-09	POLR2J	RNA_pol_L_2/
Nvec-NVE10373	9.98991e-14	-1.35478	0.064	0.165	1.65183e-09
Nvec-vc1.1-XM-001641781.3	1.02921e-13	-1.11257	0.11	0.234	1.7018e-09	FOLR3	Folate_rec/
Nvec-vc1.1-XM-001631718.3	1.04424e-13	2.10333	0.229	0.085	1.72665e-09
Nvec-vc1.1-XM-001640464.3	1.0446e-13	-0.868226	0.19	0.339	1.72725e-09	GTPBP2	GTP_EFTU/GTP_EFTU_D2/
Nvec-vc1.1-XM-001636763.3	1.06277e-13	-0.729479	0.383	0.543	1.7573e-09	PFDN5	Prefoldin/
Nvec-vc1.1-XM-048731351.1	1.11173e-13	-0.896332	0.205	0.358	1.83825e-09	UGT2B7	UDPGT/
Nvec-vc1.1-XM-032384256.2	1.14647e-13	-1.08197	0.107	0.23	1.89568e-09
Nvec-vc1.1-XM-048726080.1	1.16518e-13	-0.811105	0.329	0.488	1.92662e-09	OSER1
Nvec-vc1.1-XM-001628021.3	1.17212e-13	-1.07652	0.131	0.262	1.9381e-09	DNAJA3	DnaJ/DnaJ_C/DnaJ_CXXCXGXG/
Nvec-vc1.1-XM-032362330.2	1.17976e-13	-1.32714	0.085	0.195	1.95073e-09	POLR2M	GCOM2/
Nvec-vc1.1-XM-032376958.2	1.23598e-13	-1.27061	0.067	0.169	2.04369e-09	H1_0	Linker_histone/
Nvec-vc1.1-XM-001622279.3	1.26937e-13	-1.25752	0.084	0.195	2.0989e-09	ELOVL5	ELO/
Nvec-vc1.1-XM-001625813.3	1.29456e-13	-0.886879	0.142	0.28	2.14056e-09	UQCC2
Nvec-vc1.1-XM-032371145.2	1.40037e-13	-0.694674	0.381	0.549	2.31552e-09	NDFIP1	DUF2370/
Nvec-vc1.1-XM-001636228.3	1.42724e-13	-1.54253	0.059	0.154	2.35994e-09	ACSF2	AMP-binding/
Nvec-vc1.1-XM-032373951.2	1.45396e-13	6.1374	0.113	0.006	2.40413e-09	LRP1B	Ldl_recept_a/Ldl_recept_a/Ldl_recept_a/
Nvec-vc1.1-XM-001632606.3	1.48748e-13	-0.40178	0.87	0.935	2.45954e-09	ATP5F1D	ATP-synt_DE_N/
Nvec-vc1.1-XM-001637157.3	1.49276e-13	-0.867876	0.305	0.461	2.46828e-09	SNRPA1	LRR_9/
Nvec-vc1.1-XM-048730838.1	1.58187e-13	-1.12348	0.111	0.234	2.61561e-09
Nvec-vc1.1-XM-048727796.1	1.63101e-13	-1.47693	0.055	0.148	2.69688e-09	MTX1	Tom37/GST_C_6/
Nvec-vc1.1-XM-048730137.1	1.73576e-13	-1.30997	0.082	0.191	2.87008e-09
Nvec-vc1.1-XM-048724498.1	1.76273e-13	-1.43411	0.047	0.134	2.91468e-09	CACNA1D	Ion_trans/Ion_trans/Ion_trans/Ion_trans/GPHH/Ca_chan_IQ/
Nvec-vc1.1-XM-048725884.1	1.89329e-13	-0.665891	0.461	0.622	3.13056e-09	TPR	TPR_MLP1_2/
Nvec-vc1.1-XM-001632361.2	1.90282e-13	-0.647589	0.314	0.492	3.14631e-09	AVIL	Gelsolin/Gelsolin/Gelsolin/
Nvec-vc1.1-XM-001634913.3	1.9493e-13	-0.834573	0.202	0.356	3.22317e-09	SLC34A2	Na_Pi_cotrans/Na_Pi_cotrans/
Nvec-vc1.1-XM-001628347.3	1.97501e-13	-1.4521	0.05	0.14	3.26568e-09	UBIAD1	UbiA/
Nvec-vc1.1-XM-001623597.3	1.99109e-13	-0.500513	0.596	0.746	3.29226e-09	TMED2	EMP24_GP25L/
Nvec-vc1.1-XM-001641931.3	2.0517e-13	-1.60003	0.051	0.14	3.39249e-09	PTER	PTE/
Nvec-vc1.1-XM-032376175.2	2.05627e-13	-0.817763	0.26	0.419	3.40004e-09	ZRANB2	zf-RanBP/zf-RanBP/
Nvec-vc1.1-XM-048719696.1	2.30363e-13	-0.838183	0.207	0.36	3.80906e-09	RAC1	Ras/
Nvec-vc1.1-XM-032362774.2	2.31074e-13	-1.7305	0.035	0.112	3.82081e-09	PLSCR1	Scramblase/
Nvec-vc1.1-XM-048720843.1	2.3608e-13	-1.76684	0.036	0.114	3.90359e-09		AlaDh_PNT_N/
Nvec-vc1.1-XM-032379072.2	2.44895e-13	-0.808061	0.203	0.36	4.04933e-09	PRKG1	cNMP_binding/cNMP_binding/Pkinase/
Nvec-vc1.1-XM-001637344.3	2.47333e-13	1.26776	0.269	0.114	4.08966e-09	TWF1	Cofilin_ADF/Cofilin_ADF/
Nvec-vc1.1-XM-001627204.3	2.48611e-13	0.435493	0.855	0.78	4.11078e-09	CIRBP	RRM_1/
Nvec-vc1.1-XM-001637658.3	2.55516e-13	-1.3212	0.09	0.201	4.22496e-09	RPP14	RNase_P_Rpp14/
Nvec-vc1.1-XM-001629331.3	2.56213e-13	-1.23466	0.139	0.266	4.23648e-09	C10orf53	UPF0728/
Nvec-vc1.1-XM-001638808.3	2.60813e-13	-0.812432	0.259	0.417	4.31254e-09
Nvec-vc1.1-XM-048732498.1	2.63384e-13	-1.59167	0.039	0.12	4.35505e-09	EFHD1	EF-hand_7/
Nvec-vc1.1-XM-048728326.1	2.69563e-13	-1.37014	0.077	0.181	4.45722e-09		TIR_2/SAM_1/
Nvec-vc1.1-XM-001624888.3	2.71672e-13	-1.52191	0.077	0.181	4.4921e-09	SLX1B	GIY-YIG/
Nvec-vc1.1-XM-048721325.1	2.76242e-13	1.47581	0.251	0.102	4.56767e-09	TRIM45	zf-RING_UBOX/zf-B_box/zf-B_box/zf-RING_UBOX/zf-B_box/zf-B_box/TLD/
Nvec-vc1.1-XM-032372709.2	2.82379e-13	-1.26009	0.084	0.193	4.66914e-09	GGPS1	polyprenyl_synt/
Nvec-vc1.1-XM-048720591.1	2.87859e-13	-0.782865	0.3	0.459	4.75975e-09	NEDD8	ubiquitin/
Nvec-v1g241933	2.94097e-13	-1.33818	0.087	0.195	4.86289e-09
Nvec-vc1.1-XM-001633872.3	3.04292e-13	-0.857587	0.207	0.358	5.03147e-09	CETN3	EF-hand_7/EF-hand_7/
Nvec-vc1.1-XM-032387395.2	3.04796e-13	2.59881	0.136	0.02	5.0398e-09	LAMP2	Lamp/
Nvec-vc1.1-XM-001638484.3	3.06615e-13	-2.25961	0.024	0.089	5.06989e-09	PECR	adh_short_C2/
Nvec-vc1.1-XM-001628368.3	3.11254e-13	-0.807535	0.298	0.455	5.14659e-09	CWC15	Cwf_Cwc_15/
Nvec-NVE11782	3.12066e-13	-1.48764	0.052	0.142	5.16001e-09
Nvec-vc1.1-XM-001634293.3	3.1591e-13	-1.59057	0.043	0.126	5.22357e-09	TBCA	TBCA/
Nvec-vc1.1-XM-032364189.2	3.42682e-13	2.138	0.194	0.059	5.66625e-09	OIT3	Gal_Lectin/
Nvec-vc1.1-XM-048719915.1	3.4971e-13	-1.13397	0.11	0.23	5.78245e-09	ECI1	ECH_1/
Nvec-vc1.1-XM-032379748.2	3.78215e-13	-1.2082	0.113	0.232	6.25378e-09		rRNA_processing/
Nvec-vc1.1-XM-001628665.3	3.94656e-13	-0.560292	0.553	0.699	6.52564e-09	SF3B6	RRM_1/
Nvec-vc1.1-XM-048719912.1	4.06899e-13	-0.880025	0.208	0.356	6.72807e-09	NDUFA12	NDUFA12/
Nvec-vc1.1-XM-048727910.1	4.0986e-13	-1.66339	0.036	0.114	6.77704e-09
Nvec-vc1.1-XM-001637947.3	4.11704e-13	-0.783984	0.328	0.488	6.80753e-09	NDUFS6	zf-CHCC/
Nvec-vc1.1-XM-032377872.2	4.13424e-13	-2.03535	0.025	0.091	6.83596e-09	DLG5	PDZ/
Nvec-vc1.1-XM-001625062.3	4.2078e-13	-0.993534	0.147	0.28	6.95759e-09	GLRX5	Glutaredoxin/
Nvec-vc1.1-XM-048724580.1	4.4174e-13	-1.32486	0.049	0.136	7.30417e-09	DNAAF1	LRR_9/
Nvec-v1g103835	4.63444e-13	-0.823066	0.258	0.417	7.66305e-09	COX17	COX17/
Nvec-vc1.1-XM-048725712.1	4.85771e-13	1.71041	0.199	0.063	8.03223e-09	PARP12	zf-CCCH_4/WWE/PARP/
Nvec-vc1.1-XM-001629367.3	4.86504e-13	-1.09568	0.13	0.256	8.04435e-09	STX1B	Syntaxin/SNARE/
Nvec-vc1.1-XM-048721168.1	4.94305e-13	-0.771142	0.206	0.358	8.17333e-09	NDUFV2	2Fe-2S_thioredx/
Nvec-vc1.1-XM-032374182.2	5.03711e-13	-1.03343	0.133	0.262	8.32887e-09	FRRS1	Reeler/DOMON/DOMON/
Nvec-vc1.1-XM-032362787.2	5.27103e-13	0.196995	0.999	0.992	8.71564e-09	RPL35A	Ribosomal_L35Ae/
Nvec-vc1.1-XM-032369905.2	5.325e-13	3.22965	0.121	0.012	8.80489e-09
Nvec-vc1.1-XM-048727864.1	5.48321e-13	-0.928925	0.186	0.327	9.06648e-09	CFAP161
Nvec-vc1.1-XM-001638152.3	5.55661e-13	-0.30606	0.961	0.935	9.18786e-09	TXN	Thioredoxin/
Nvec-vc1.1-XM-001628360.3	5.62032e-13	-0.733159	0.311	0.467	9.29319e-09	EIF3F	JAB/MitMem_reg/
Nvec-vc1.1-XM-032372160.2	5.76622e-13	-1.40739	0.049	0.136	9.53444e-09	NCS1	EF-hand_1/EF-hand_7/
Nvec-v1g131067	6.00685e-13	-1.10826	0.152	0.283	9.93233e-09	MRPL30	Ribosomal_L30/
Nvec-vc1.1-XM-032363594.2	6.15518e-13	-1.52028	0.046	0.13	1.01776e-08	ACAT1	Thiolase_N/Thiolase_C/
Nvec-vc1.1-XM-032384097.2	6.19122e-13	-0.790031	0.349	0.506	1.02372e-08	BCL2L1	Bcl-2/
Nvec-NVE4974	6.34618e-13	-1.41387	0.065	0.161	1.04934e-08	SMIM8	DUF4500/
Nvec-vc1.1-XM-001638050.3	6.80081e-13	-1.08342	0.113	0.234	1.12451e-08	SPA17	RIIa/IQ/IQ/IQ/IQ/IQ/
Nvec-vc1.1-XM-001640236.3	6.84453e-13	1.63615	0.154	0.033	1.13174e-08	PLEKHA6	PH/
Nvec-vc1.1-XM-048732380.1	6.86477e-13	-1.21593	0.081	0.187	1.13509e-08
Nvec-vc1.1-XM-001630570.3	6.86851e-13	-0.770334	0.233	0.39	1.13571e-08	DNAL4	Dynein_light/
Nvec-vc1.1-XM-048726502.1	7.58839e-13	-1.25716	0.069	0.169	1.25474e-08	DDO	DAO/
Nvec-vc1.1-XM-032383880.2	7.64059e-13	-0.813713	0.204	0.352	1.26337e-08	TMX1	Thioredoxin/
Nvec-vc1.1-XM-032382632.2	7.71431e-13	-1.43904	0.046	0.13	1.27556e-08	AKR7A2	Aldo_ket_red/
Nvec-vc1.1-XM-001639688.3	7.7424e-13	-1.15792	0.094	0.205	1.28021e-08	ACOX3	Acyl-CoA_dh_M/Acyl-CoA_dh_1/ACOX/
Nvec-vc1.1-XM-032383567.2	7.97963e-13	2.2527	0.146	0.028	1.31943e-08	THBS1	Sushi/TSP_3/TSP_3/TSP_3/TSP_3/TSP_3/TSP_3/TSP_3/TSP_C/MAM/Laminin_G_3/
Nvec-vc1.1-XM-048725686.1	8.53816e-13	-1.13778	0.074	0.177	1.41178e-08	ECE1	Peptidase_M13_N/Peptidase_M13/
Nvec-vc1.1-XM-048719902.1	8.76021e-13	-0.691591	0.283	0.447	1.4485e-08		BCCT/
Nvec-NVE5894	9.70584e-13	-1.31546	0.065	0.161	1.60486e-08	COPS9	MYEOV2/
Nvec-vc1.1-XM-001637235.3	9.76848e-13	0.175199	0.882	0.699	1.61522e-08	IFI44	Septin/
Nvec-vc1.1-XM-048727800.1	1.04011e-12	-1.39228	0.089	0.197	1.71982e-08	HAUS1
Nvec-vc1.1-XM-001635920.3	1.06354e-12	-0.480238	0.663	0.795	1.75857e-08
Nvec-vc1.1-XM-048727937.1	1.06539e-12	2.37843	0.148	0.03	1.76163e-08	MALT1	Ig_3/Peptidase_C14/
Nvec-vc1.1-XM-001629607.3	1.07018e-12	2.39603	0.142	0.026	1.76954e-08	CGAS	Mab-21/
Nvec-vc1.1-XM-001624599.3	1.11124e-12	0.243947	0.998	0.988	1.83743e-08	RPL24	Ribosomal_L24e/
Nvec-vc1.1-XM-001624548.3	1.13219e-12	-1.38258	0.062	0.157	1.87207e-08	NR2C2AP
Nvec-vc1.1-XM-001630433.3	1.16797e-12	0.223686	1	1	1.93124e-08	RPL34	Ribosomal_L34e/
Nvec-vc1.1-XM-048721620.1	1.18275e-12	-0.516454	0.615	0.76	1.95567e-08	EIF1AY	eIF-1a/
Nvec-vc1.1-XM-001628834.3	1.18754e-12	0.429507	0.754	0.632	1.9636e-08
Nvec-vc1.1-XM-001638751.3	1.19829e-12	2.3722	0.192	0.063	1.98137e-08		FARP/FARP/FARP/FARP/FARP/FARP/FARP/FARP/FARP/FARP/FARP/FARP/FARP/FARP/FARP/FARP/FARP/FARP/FARP/FARP/FARP/FARP/FARP/FARP/FARP/FARP/
Nvec-vc1.1-XM-001634596.3	1.20647e-12	-2.31546	0.018	0.075	1.9949e-08	AK3	ADK/ADK_lid/
Nvec-vc1.1-XM-001624117.3	1.2195e-12	-1.28947	0.08	0.183	2.01645e-08	GCHFR	GFRP/
Nvec-vc1.1-XM-048733460.1	1.25683e-12	-1.23746	0.128	0.25	2.07816e-08
Nvec-vc1.1-XM-001626815.3	1.26444e-12	-0.715675	0.3	0.459	2.09076e-08	CDK9	Pkinase/
Nvec-vc1.1-XM-032367460.2	1.27631e-12	-1.6558	0.042	0.122	2.11039e-08	MYL2	EF-hand_7/
Nvec-vc1.1-XM-048724376.1	1.34231e-12	-0.828764	0.135	0.266	2.2195e-08	IGF2BP2	KH_1/KH_1/
Nvec-vc1.1-XM-001626528.3	1.39643e-12	-1.29108	0.064	0.159	2.30899e-08	PSMG3	PAC3/
Nvec-NVE19743	1.3997e-12	-0.730662	0.541	0.701	2.3144e-08		HLH/
Nvec-vc1.1-XM-032362855.2	1.43067e-12	2.90564	0.127	0.018	2.36561e-08
Nvec-vc1.1-XM-032382414.2	1.45948e-12	-1.48027	0.057	0.146	2.41324e-08	HAUS7	Plant_NMP1/
Nvec-vc1.1-XM-032380060.2	1.48759e-12	-0.955659	0.183	0.319	2.45974e-08	PRPF3	PWI/PRP3/DUF1115/
Nvec-vc1.1-XM-032379110.2	1.49296e-12	-0.927192	0.15	0.283	2.46861e-08		UPAR_LY6_2/
Nvec-vc1.1-XM-032371998.2	1.50393e-12	-0.819037	0.258	0.407	2.48674e-08	GHITM	Bax1-I/
Nvec-vc1.1-XM-001639055.3	1.54501e-12	-0.829202	0.212	0.358	2.55468e-08	GNPDA1	Glucosamine_iso/
Nvec-vc1.1-XM-001625639.3	1.55743e-12	-0.565775	0.496	0.659	2.57522e-08
Nvec-vc1.1-XM-048733981.1	1.58243e-12	-1.57471	0.047	0.13	2.61655e-08	LACTB2	Lactamase_B/BLACT_WH/
Nvec-vc1.1-XM-001637032.3	1.64395e-12	-1.52357	0.042	0.122	2.71827e-08
Nvec-vc1.1-XM-048729920.1	1.64456e-12	-0.892251	0.17	0.307	2.71928e-08	PDHB	Transket_pyr/Transketolase_C/
Nvec-vc1.1-XM-001625130.3	1.64825e-12	-1.24583	0.07	0.169	2.72539e-08	PHAX	RNA_GG_bind/
Nvec-vc1.1-XM-032378179.2	1.65746e-12	-1.69879	0.034	0.108	2.74061e-08	SSBP1	SSB/
Nvec-vc1.1-XM-048727753.1	1.71867e-12	-1.50255	0.043	0.124	2.84182e-08
Nvec-vc1.1-XM-001635504.3	1.7207e-12	-1.25613	0.095	0.203	2.84517e-08	NKAP	Nkap_C/
Nvec-vc1.1-XM-032380956.2	1.76983e-12	-0.787331	0.202	0.352	2.92641e-08	SRSF6	RRM_1/RRM_1/
Nvec-vc1.1-XM-001629415.3	1.77866e-12	-0.716895	0.338	0.492	2.94101e-08	SRP14	SRP14/
Nvec-NVE19151	1.83175e-12	-1.09704	0.108	0.224	3.0288e-08
Nvec-vc1.1-XM-001626010.3	1.88228e-12	0.171497	0.999	0.998	3.11235e-08	RPS13	Ribosomal_S13_N/Ribosomal_S15/
Nvec-vc1.1-XM-001630995.3	1.91528e-12	0.167158	1	0.99	3.16692e-08	RPL21	Ribosomal_L21e/
Nvec-vc1.1-XM-001626190.3	2.03917e-12	-1.33642	0.074	0.173	3.37177e-08		Cupin_5/
Nvec-vc1.1-XM-001634797.3	2.05289e-12	-0.734676	0.26	0.415	3.39446e-08	QDPR
Nvec-vc1.1-XM-048722799.1	2.10033e-12	-0.803635	0.238	0.39	3.4729e-08	MRPS35	MRP-S28/
Nvec-vc1.1-XM-048721223.1	2.23788e-12	-1.8784	0.033	0.104	3.70033e-08	CALB2	EF-hand_6/EF-hand_5/EF-hand_7/EF-hand_5/
Nvec-vc1.1-XM-001634277.3	2.25953e-12	-0.747097	0.19	0.337	3.73613e-08	ZMAT2	zf-C2H2_jaz/
Nvec-v1g160811	2.29285e-12	-1.01356	0.509	0.663	3.79122e-08	TMSB4X	Thymosin/
Nvec-vc1.1-XM-048727979.1	2.32077e-12	-1.13833	0.087	0.193	3.83739e-08
Nvec-NVE10291	2.37493e-12	-0.912107	0.189	0.325	3.92695e-08		MWFE/
Nvec-vc1.1-XM-001630623.3	2.39563e-12	-0.88106	0.172	0.307	3.96117e-08	APOOL	ApoO/
Nvec-vc1.1-XM-001633335.3	2.42435e-12	-1.24146	0.088	0.193	4.00865e-08	CTSV	Inhibitor_I29/Peptidase_C1/
Nvec-vc1.1-XM-001628351.3	2.4459e-12	-1.10516	0.109	0.224	4.0443e-08	MEPCE	PrmA/Bin3/
Nvec-vc1.1-XM-048732336.1	2.68341e-12	-1.07019	0.118	0.236	4.43701e-08	GK	FGGY_N/FGGY_C/
Nvec-vc1.1-XM-048728820.1	2.7043e-12	-2.09307	0.018	0.075	4.47156e-08	SFXN5	SFXNs/
Nvec-vc1.1-XM-001619665.3	2.76446e-12	-1.0161	0.368	0.53	4.57104e-08	H2AC21	Histone/Histone_H2A_C/
Nvec-vc1.1-XM-048730201.1	3.1991e-12	-1.33338	0.057	0.146	5.28971e-08	F8	FXa_inhibition/F5_F8_type_C/
Nvec-vc1.1-XM-032379329.2	3.22287e-12	-0.893506	0.136	0.262	5.32902e-08	TLL1	CUB/CUB/
Nvec-vc1.1-XM-001629132.3	3.28837e-12	0.157436	0.999	0.998	5.43731e-08	RPS16	Ribosomal_S9/
Nvec-vc1.1-XM-032369707.2	3.36812e-12	-0.773569	0.194	0.337	5.56918e-08	CFAP299	Glyco_transf_43/DUF4464/DUF4464/
Nvec-vc1.1-XM-032362043.2	3.69006e-12	-0.786931	0.22	0.366	6.10152e-08	CCDC43
Nvec-vc1.1-XM-032372799.2	3.97785e-12	-1.1535	0.071	0.169	6.57738e-08	FOLH1	PA/Peptidase_M28/TFR_dimer/
Nvec-vc1.1-XM-032366052.2	4.26046e-12	2.83428	0.123	0.018	7.04466e-08	DDX58	zf-met/ResIII/
Nvec-vc1.1-XM-001629566.3	4.27857e-12	-0.94969	0.14	0.266	7.07461e-08	C17orf98	DUF4542/
Nvec-vc1.1-XM-032364984.2	4.30117e-12	-0.512082	0.581	0.734	7.11199e-08	OAZ1	ODC_AZ/
Nvec-v1g243504	4.55881e-12	-1.11297	0.11	0.224	7.53799e-08	B3GALT6	Galactosyl_T/
Nvec-vc1.1-XM-001631596.3	4.57029e-12	0.309244	0.957	0.917	7.55698e-08	SSR3	TRAP-gamma/
Nvec-vc1.1-XM-032379006.2	4.87963e-12	-0.66514	0.339	0.5	8.06846e-08	U2AF1L5	zf-CCCH/RRM_1/zf-CCCH/
Nvec-vc1.1-XM-032382339.2	5.01136e-12	1.80896	0.184	0.059	8.28628e-08	PIK3AP1	DBB/
Nvec-vc1.1-XM-001634020.3	5.10329e-12	-1.55095	0.049	0.132	8.43829e-08	ISOC1	Isochorismatase/
Nvec-vc1.1-XM-048725364.1	5.12927e-12	-1.54764	0.047	0.128	8.48125e-08	WDYHV1	Nt_Gln_amidase/
Nvec-vc1.1-XM-032384215.2	5.20507e-12	-1.14069	0.099	0.207	8.60659e-08	CFAP99
Nvec-vc1.1-XM-001640841.3	5.28297e-12	-1.34542	0.049	0.132	8.7354e-08	BHMT2	S-methyl_trans/
Nvec-vc1.1-XM-001633814.2	5.29764e-12	0.426347	0.614	0.461	8.75965e-08
Nvec-NVE23569	5.41793e-12	-1.49055	0.047	0.128	8.95855e-08
Nvec-vc1.1-XM-048721709.1	5.42545e-12	4.84944	0.094	0.002	8.97098e-08	KCTD16	BTB_2/
Nvec-vc1.1-XM-001624023.3	5.46875e-12	-2.07154	0.015	0.067	9.04259e-08	SLCO4C1	OATP/Kazal_2/
Nvec-vc1.1-XM-032366433.2	5.48161e-12	-0.708732	0.443	0.579	9.06384e-08	SEM1	DSS1_SEM1/
Nvec-vc1.1-XM-001626112.3	5.60977e-12	-0.779795	0.205	0.348	9.27575e-08
Nvec-vc1.1-XM-001622630.3	5.92613e-12	-2.42649	0.009	0.051	9.79886e-08
Nvec-vc1.1-XM-001637649.3	5.99028e-12	-1.26101	0.054	0.14	9.90493e-08	CLN3	CLN3/CLN3/
Nvec-vc1.1-XM-032377736.2	6.03211e-12	-0.939037	0.185	0.317	9.97409e-08	ATPSCKMT
Nvec-vc1.1-XM-032367802.2	6.0803e-12	-0.919403	0.167	0.297	1.00538e-07	KLF4	zf-C2H2/zf-C2H2/zf-C2H2/
Nvec-vc1.1-XM-048721900.1	6.10782e-12	-0.700019	0.267	0.421	1.00993e-07	SF3A3	SF3a60_bindingd/SF3A3/Telomere_Sde2_2/DUF3449/
Nvec-NVE17684	6.15764e-12	-2.11193	0.014	0.065	1.01817e-07
Nvec-vc1.1-XM-032384468.2	6.33298e-12	-0.751037	0.258	0.404	1.04716e-07	RPP25L	Alba/
Nvec-vc1.1-XM-001624096.3	6.39162e-12	-1.79733	0.04	0.116	1.05685e-07	TMEM163	Cation_efflux/
Nvec-vc1.1-XM-048734086.1	6.40318e-12	-1.30797	0.084	0.185	1.05877e-07
Nvec-vc1.1-XM-001636635.3	6.72862e-12	-1.09799	0.107	0.22	1.11258e-07	CYB5D2	Cyt-b5/
Nvec-vc1.1-XM-048720685.1	6.76872e-12	-0.99146	0.106	0.22	1.11921e-07	FANK1	Ank_5/Ank_2/Ank_2/
Nvec-vc1.1-XM-048726629.1	6.86212e-12	-0.812962	0.197	0.335	1.13465e-07	NIPSNAP1	NIPSNAP/NIPSNAP/
Nvec-vc1.1-XM-032362309.2	6.92978e-12	-1.56122	0.053	0.138	1.14584e-07	TXN	PUB/UBA/UBX/Thioredoxin/
Nvec-vc1.1-XM-048728680.1	6.99705e-12	-1.13713	0.083	0.185	1.15696e-07
Nvec-vc1.1-XM-001621161.3	7.42719e-12	-1.29754	0.056	0.142	1.22809e-07		CDPS/
Nvec-vc1.1-XM-032373134.2	7.64008e-12	-1.6691	0.039	0.114	1.26329e-07	FAS	TNFR_c6/
Nvec-vc1.1-XM-032380306.2	7.70446e-12	-1.80396	0.025	0.087	1.27393e-07		IU_nuc_hydro/
Nvec-vc1.1-XM-032367461.2	7.89214e-12	0.975215	0.299	0.148	1.30497e-07	NID1	EGF_3/EGF_CA/EGF_CA/EGF_CA/EGF_CA/EGF_CA/EGF_CA/EGF_CA/EGF_CA/EGF_CA/EGF_CA/EGF_CA/EGF_3/EGF_CA/
Nvec-vc1.1-XM-001624731.3	7.93322e-12	-1.14835	0.095	0.201	1.31176e-07	COMMD10	COMM_domain/
Nvec-vc1.1-XM-001626692.3	8.1005e-12	-0.928146	0.233	0.37	1.33942e-07	PSMB1	Proteasome/
Nvec-NVE6752	8.15808e-12	-1.13978	0.108	0.22	1.34894e-07
Nvec-vc1.1-XM-048720905.1	8.20368e-12	-0.671179	0.36	0.51	1.35648e-07	PABPN1	RRM_1/
Nvec-vc1.1-XM-032379223.2	8.55314e-12	-0.818631	0.164	0.297	1.41426e-07	HS3ST3B1	Sulfotransfer_1/
Nvec-vc1.1-XM-001634239.3	8.66044e-12	-0.813393	0.185	0.321	1.432e-07	GATAD1
Nvec-vc1.1-XM-001624013.3	9.16081e-12	-1.11383	0.122	0.238	1.51474e-07	LRPAP1	Alpha-2-MRAP_N/Alpha-2-MRAP_C/Alpha-2-MRAP_C/
Nvec-vc1.1-XM-001640356.3	9.52667e-12	4.00647	0.099	0.006	1.57524e-07	NPFFR2	7tm_1/
Nvec-vc1.1-XM-032383947.2	1.01118e-11	-0.693025	0.307	0.459	1.67199e-07	COPZ1	Clat_adaptor_s/
Nvec-vc1.1-XM-001626356.3	1.01829e-11	-1.08766	0.099	0.207	1.68375e-07	CIAO2A	FeS_assembly_P/
Nvec-vc1.1-XM-001626441.3	1.02805e-11	-1.143	0.097	0.203	1.69988e-07	FRMD5	FERM_N/FERM_M/FERM_C/
Nvec-vc1.1-XM-032371984.2	1.1179e-11	-1.40293	0.054	0.138	1.84844e-07
Nvec-vc1.1-XM-048720915.1	1.15976e-11	-0.453481	0.69	0.793	1.91767e-07	CYC1	Cytochrom_C1/
Nvec-vc1.1-XM-048724753.1	1.16204e-11	1.2067	0.276	0.13	1.92143e-07
Nvec-vc1.1-XM-048732790.1	1.17044e-11	-0.836579	0.203	0.339	1.93533e-07	UFC1	UFC1/
Nvec-vc1.1-XM-032381661.2	1.18476e-11	-1.47969	0.05	0.132	1.959e-07	KIAA1143	DUF4604/
Nvec-vc1.1-XM-032366610.2	1.21218e-11	1.13242	0.334	0.187	2.00434e-07	GLG1	Cys_rich_FGFR/Cys_rich_FGFR/Cys_rich_FGFR/Cys_rich_FGFR/Cys_rich_FGFR/Cys_rich_FGFR/Cys_rich_FGFR/Cys_rich_FGFR/Cys_rich_FGFR/Cys_rich_FGFR/Cys_rich_FGFR/Cys_rich_FGFR/Cys_rich_FGFR/Cys_rich_FGFR/Cys_rich_FGFR/
Nvec-vc1.1-XM-001624653.3	1.25189e-11	0.191208	0.999	1	2.07e-07	RPL11	Ribosomal_L5/Ribosomal_L5_C/
Nvec-vc1.1-XM-048732851.1	1.26843e-11	-0.909001	0.185	0.317	2.09735e-07
Nvec-vc1.1-XM-001629238.3	1.27611e-11	-0.721622	0.286	0.435	2.11005e-07	LMNB1	Filament/LTD/
Nvec-vc1.1-XM-048734461.1	1.29564e-11	-1.16718	0.079	0.177	2.14235e-07	MZB1	DUF3456/
Nvec-vc1.1-XM-032371113.2	1.31492e-11	-0.803296	0.192	0.329	2.17422e-07	MRPS12	Ribosom_S12_S23/
Nvec-vc1.1-XM-001639481.3	1.3567e-11	-1.55465	0.046	0.124	2.24331e-07	HPGDS	GST_N/GST_C_3/
Nvec-vc1.1-XM-032363132.2	1.36079e-11	-0.843394	0.208	0.343	2.25006e-07	GLRX3	Thioredoxin/Glutaredoxin/Glutaredoxin/
Nvec-vc1.1-XM-001636585.3	1.44198e-11	2.1745	0.136	0.028	2.38432e-07	GGT1	G_glu_transpept/
Nvec-vc1.1-XM-001635214.3	1.44414e-11	-0.928787	0.107	0.22	2.38789e-07	ABLIM1	LIM/LIM/LIM/LIM/VHP/
Nvec-vc1.1-XM-001626203.3	1.48741e-11	-1.20549	0.079	0.177	2.45943e-07	EXOSC8	RNase_PH/RNase_PH_C/
Nvec-vc1.1-XM-001633925.3	1.49087e-11	-0.965789	0.176	0.305	2.46515e-07	SUPT4H1	Spt4/
Nvec-vc1.1-XM-032369334.2	1.49288e-11	-1.17177	0.1	0.207	2.46849e-07	EFCAB2	EF-hand_7/
Nvec-vc1.1-XM-001641865.3	1.49558e-11	-0.927858	0.13	0.25	2.47294e-07	PAQR9	HlyIII/
Nvec-vc1.1-XM-001629838.3	1.51704e-11	-1.43094	0.061	0.148	2.50842e-07	MAT2A	S-AdoMet_synt_N/S-AdoMet_synt_M/S-AdoMet_synt_C/
Nvec-vc1.1-XM-048721099.1	1.53245e-11	-1.04676	0.112	0.224	2.5339e-07	PDCD5	dsDNA_bind/
Nvec-vc1.1-XM-048729012.1	1.53985e-11	-2.51477	0.01	0.053	2.54614e-07		DDE_Tnp_4/
Nvec-vc1.1-XM-001638089.3	1.5688e-11	-1.9883	0.026	0.087	2.59401e-07		DUF1757/
Nvec-vc1.1-XM-001623891.3	1.59038e-11	-1.08461	0.135	0.252	2.6297e-07
Nvec-vc1.1-XM-048726210.1	1.62955e-11	2.09393	0.148	0.037	2.69445e-07	ZNFX1	AAA_11/AAA_12/
Nvec-vc1.1-XM-048725188.1	1.68713e-11	-0.845196	0.188	0.321	2.78966e-07	FDX2	Fer2/
Nvec-vc1.1-XM-001635787.3	1.73164e-11	-1.11883	0.092	0.195	2.86326e-07	ACP1	LMWPc/
Nvec-vc1.1-XM-001632917.3	1.75685e-11	-0.674105	0.345	0.492	2.90495e-07	SF3A2	zf-met/SF3A2/
Nvec-vc1.1-XM-032378626.2	1.78371e-11	-0.939087	0.134	0.254	2.94936e-07	CCDC42	DUF4200/
Nvec-vc1.1-XM-001631925.3	1.79869e-11	0.281562	0.992	0.957	2.97413e-07	RPS21	Ribosomal_S21e/
Nvec-vc1.1-XM-032362177.2	1.81375e-11	-1.41577	0.041	0.116	2.99904e-07
Nvec-vc1.1-XM-001639983.3	1.85555e-11	-1.04071	0.119	0.232	3.06815e-07	MED11	Med11/
Nvec-vc1.1-XM-001623716.3	1.86056e-11	-0.275352	0.996	0.986	3.07643e-07	H3_3B	Histone/
Nvec-vc1.1-XM-048734755.1	1.89401e-11	-1.88157	0.029	0.093	3.13174e-07		DDE_Tnp_4/
Nvec-vc1.1-XM-001639666.3	1.91966e-11	-1.61314	0.034	0.104	3.17415e-07	ALDH2	Aldedh/
Nvec-vc1.1-XM-001622312.3	1.99981e-11	-1.52801	0.04	0.114	3.30669e-07		ShK/ShK/
Nvec-vc1.1-XM-001625347.3	2.24229e-11	-0.649485	0.258	0.413	3.70762e-07	WDR5	WD40/WD40/WD40/WD40/WD40/WD40/WD40/
Nvec-vc1.1-XM-001640639.3	2.27306e-11	0.438935	0.799	0.717	3.75851e-07	HSP90AA1	HATPase_c/HSP90/
Nvec-vc1.1-XM-032384297.2	2.28846e-11	-0.399166	0.682	0.809	3.78398e-07	YWHAB	14-3-3/
Nvec-vc1.1-XM-048726547.1	2.36243e-11	-0.728843	0.263	0.409	3.90629e-07	UFD1	UFD1/
Nvec-vc1.1-XM-048725264.1	2.37801e-11	-1.48434	0.049	0.128	3.93204e-07	ASMTL	Methyltransf_2/
Nvec-vc1.1-XM-001629932.3	2.40838e-11	-0.952892	0.104	0.213	3.98225e-07	TCTEX1D2	Tctex-1/
Nvec-vc1.1-XM-001624432.3	2.43586e-11	-0.869519	0.208	0.341	4.0277e-07	ADSS2	Adenylsucc_synt/
Nvec-vc1.1-XM-032380354.2	2.59737e-11	-1.22461	0.075	0.169	4.29475e-07	EIF4E3	IF4E/
Nvec-vc1.1-XM-001634196.3	2.63209e-11	-0.767842	0.254	0.394	4.35216e-07	AP2S1	Clat_adaptor_s/
Nvec-vc1.1-XM-001641390.3	2.65814e-11	-0.889004	0.161	0.287	4.39523e-07	CLP1	CLP1_N/CLP1_P/Clp1/
Nvec-vc1.1-XM-032378200.2	2.70731e-11	-0.790507	0.236	0.376	4.47654e-07	RAB23	Ras/
Nvec-vc1.1-XM-001638481.3	2.72246e-11	-0.917243	0.142	0.262	4.50159e-07	CIAO2B	FeS_assembly_P/
Nvec-vc1.1-XM-048723898.1	2.76718e-11	-0.995845	0.109	0.22	4.57554e-07	MRPL43	L51_S25_CI-B8/
Nvec-vc1.1-XM-001637730.3	2.8287e-11	-0.472365	0.612	0.756	4.67726e-07	SAR1B	Arf/
Nvec-vc1.1-XM-032378063.2	2.86647e-11	-0.872333	0.164	0.291	4.73971e-07	PYGO1	PHD/
Nvec-vc1.1-XM-048729482.1	2.87376e-11	-0.578497	0.522	0.654	4.75176e-07	CAPRIN1	Caprin-1_dimer/
Nvec-vc1.1-XM-032369623.2	2.91739e-11	-1.05243	0.091	0.195	4.8239e-07
Nvec-vc1.1-XM-001626761.3	3.03241e-11	-1.4623	0.04	0.114	5.01409e-07	ASAH1	NAAA-beta/CBAH/
Nvec-vc1.1-XM-048729593.1	3.05313e-11	2.32478	0.133	0.028	5.04835e-07	ZNFX1	AAA_11/AAA_11/AAA_12/
Nvec-vc1.1-XM-001627953.3	3.1472e-11	-1.2616	0.071	0.163	5.2039e-07	IDI1	NUDIX/
Nvec-vc1.1-XM-032366498.2	3.15482e-11	-0.830036	0.134	0.254	5.21649e-07
Nvec-vc1.1-XM-032386215.2	3.23196e-11	-1.09958	0.099	0.203	5.34404e-07	PAQR6	HlyIII/
Nvec-vc1.1-XM-032377434.2	3.29165e-11	-1.2049	0.088	0.187	5.44274e-07	RPS8	Ribosomal_S8e/
Nvec-vc1.1-XM-001637787.3	3.29958e-11	-1.46185	0.033	0.102	5.45586e-07
Nvec-vc1.1-XM-032376835.2	3.39881e-11	-0.538626	0.474	0.628	5.61993e-07	UQCRFS1	Ubiq-Cytc-red_N/UCR_TM/Rieske/
Nvec-vc1.1-XM-048734719.1	3.39927e-11	0.644578	0.631	0.506	5.62069e-07	TNIP1	CC2-LZ/
Nvec-NVE9811	3.41181e-11	2.12597	0.151	0.041	5.64143e-07
Nvec-vc1.1-XM-001634654.3	3.42836e-11	-1.26202	0.077	0.171	5.6688e-07	TMEM184B	Solute_trans_a/
Nvec-vc1.1-XM-032386354.2	3.48606e-11	-2.42649	0.009	0.049	5.7642e-07
Nvec-vc1.1-XM-048723859.1	3.52732e-11	1.75493	0.174	0.057	5.83242e-07	PJVK	Gasdermin/
Nvec-vc1.1-XM-032373123.2	3.53465e-11	-1.00512	0.134	0.25	5.84455e-07
Nvec-NVE12825	3.55068e-11	-1.53048	0.078	0.171	5.87105e-07
Nvec-vc1.1-XM-001627065.3	3.55898e-11	-1.43614	0.056	0.138	5.88477e-07
Nvec-vc1.1-XM-032384949.2	3.60108e-11	-1.10425	0.083	0.181	5.95438e-07	LHX2	LIM/LIM/Homeodomain/
Nvec-vc1.1-XM-001635275.3	3.64384e-11	0.999942	0.304	0.157	6.02509e-07	HES1	HLH/
Nvec-vc1.1-XM-001641289.3	3.65947e-11	-1.35109	0.058	0.142	6.05093e-07	NRBF2	NRBF2_MIT/
Nvec-vc1.1-XM-001630938.3	3.6796e-11	-1.21697	0.075	0.169	6.08422e-07	TM2D2	TM2/
Nvec-vc1.1-XM-001627880.3	3.78265e-11	0.21331	0.999	0.984	6.25461e-07	RPS12	Ribosomal_L7Ae/
Nvec-vc1.1-XM-032384520.2	3.80931e-11	-1.5742	0.042	0.116	6.2987e-07	DHRS7	adh_short/
Nvec-vc1.1-XM-032382760.2	3.82191e-11	-0.500881	0.592	0.736	6.31953e-07		RAM/
Nvec-vc1.1-XM-032370047.2	3.9573e-11	-1.17429	0.085	0.183	6.54339e-07	NOS1AP	PID/
Nvec-vc1.1-XM-001641643.3	3.98115e-11	-0.52128	0.475	0.618	6.58283e-07	GRHL2
Nvec-vc1.1-XM-001625954.3	4.04333e-11	-0.645428	0.385	0.533	6.68565e-07	PSMB5	Proteasome/
Nvec-vc1.1-XM-001628947.3	4.08197e-11	0.191086	1	0.992	6.74954e-07	RPS18	Ribosomal_S13/
Nvec-vc1.1-XM-001627542.3	4.08904e-11	-0.640436	0.299	0.449	6.76123e-07	MRPL27	Ribosomal_L27/
Nvec-vc1.1-XM-032379113.2	4.11535e-11	3.2745	0.102	0.01	6.80473e-07	DNAJC21	DnaJ/
Nvec-vc1.1-XM-001623763.3	4.1611e-11	-0.985861	0.128	0.242	6.88037e-07	MAEA	CLTH/
Nvec-vc1.1-XM-032365808.2	4.1653e-11	-0.587692	0.336	0.492	6.88732e-07	PPP1CB	STPPase_N/Metallophos/
Nvec-vc1.1-XM-001639060.3	4.1671e-11	-2.02596	0.021	0.077	6.8903e-07	GDPD1	GDPD/
Nvec-vc1.1-XM-001623052.3	4.22424e-11	-0.928181	0.149	0.27	6.98478e-07	C1orf50	DUF2452/
Nvec-vc1.1-XM-032383648.2	4.30163e-11	-1.22396	0.066	0.154	7.11274e-07	DCTN2	Dynamitin/
Nvec-vc1.1-XM-001622175.3	4.3787e-11	0.144306	1	1	7.24018e-07	RPL19	Ribosomal_L19e/
Nvec-v1g188609	4.4689e-11	-1.06039	0.087	0.187	7.38933e-07
Nvec-vc1.1-XM-048725727.1	4.49218e-11	-1.13435	0.111	0.217	7.42782e-07	EPHB4	Ephrin_lbd/fn3/
Nvec-vc1.1-XM-001636661.3	4.49501e-11	-0.484429	0.388	0.557	7.43249e-07	PPP1CA	STPPase_N/Metallophos/
Nvec-vc1.1-XM-001622998.3	4.5438e-11	-0.653311	0.303	0.457	7.51318e-07
Nvec-vc1.1-XM-032380896.2	4.55752e-11	2.01574	0.151	0.041	7.53586e-07	HCRTR2	7tm_1/
Nvec-vc1.1-XM-032376044.2	4.5935e-11	2.04376	0.15	0.041	7.59535e-07	ATP8A1	PhoLip_ATPase_N/Cation_ATPase/PhoLip_ATPase_C/
Nvec-vc1.1-XM-032379056.2	4.75074e-11	-0.773721	0.185	0.317	7.85535e-07	MRPL21	Ribosomal_L21p/
Nvec-vc1.1-XM-032374669.2	4.77839e-11	-1.78259	0.025	0.085	7.90107e-07	CEP290
Nvec-vc1.1-XM-048726227.1	4.8018e-11	2.53665	0.125	0.024	7.93977e-07		Laminin_G_3/
Nvec-vc1.1-XM-032365937.2	4.95204e-11	3.09181	0.112	0.016	8.18819e-07
Nvec-NVE12059	5.20501e-11	-0.696453	0.285	0.427	8.60648e-07
Nvec-vc1.1-XM-048734651.1	5.228e-11	-1.7106	0.023	0.081	8.6445e-07		Gal_Lectin/
Nvec-vc1.1-XM-001629497.3	5.36134e-11	-0.904267	0.127	0.244	8.86497e-07	PDE6D	GMP_PDE_delta/
Nvec-vc1.1-XM-001633090.3	5.61972e-11	-1.38585	0.06	0.144	9.29221e-07	CHMP1B	Snf7/
Nvec-vc1.1-XM-001629850.3	5.63677e-11	-0.648507	0.321	0.467	9.32039e-07		DUF543/
Nvec-vc1.1-XM-048726563.1	5.72927e-11	-0.719751	0.291	0.431	9.47335e-07	BSDC1	BSD/
Nvec-vc1.1-XM-048723770.1	5.75721e-11	-0.708535	0.226	0.368	9.51954e-07	SMARCE1	HMG_box/
Nvec-vc1.1-XM-001625254.3	5.79054e-11	-0.903337	0.167	0.291	9.57466e-07	UBTF	HMG_box/HMG_box/
Nvec-vc1.1-XM-032369935.2	5.80137e-11	-1.50102	0.038	0.108	9.59256e-07	RDH5	adh_short/
Nvec-vc1.1-XM-032376255.2	5.91464e-11	-1.53178	0.053	0.132	9.77985e-07	BCS1L	BCS1_N/AAA/
Nvec-NVE8579	6.28763e-11	-0.884031	0.158	0.28	1.03966e-06
Nvec-vc1.1-XM-048723410.1	6.32805e-11	-2.0088	0.018	0.069	1.04634e-06	BBOX1	GBBH-like_N/TauD/
Nvec-vc1.1-XM-001623477.3	6.41023e-11	-1.20855	0.072	0.163	1.05993e-06	OSGEP	TsaD/
Nvec-vc1.1-XM-032361930.2	6.59592e-11	-0.933107	0.159	0.278	1.09064e-06	USPL1	Peptidase_C98/
Nvec-vc1.1-XM-032364040.2	6.67163e-11	-0.965751	0.128	0.242	1.10315e-06	PRPS1	Pribosyltran_N/Pribosyl_synth/
Nvec-vc1.1-XM-032370655.2	6.69794e-11	-0.894937	0.145	0.264	1.10751e-06	PPM1G	PP2C/PP2C/
Nvec-vc1.1-XM-048728856.1	6.73439e-11	-1.52058	0.05	0.128	1.11353e-06	PEBP1	PBP/
Nvec-vc1.1-XM-032363372.2	6.83535e-11	4.80348	0.089	0.004	1.13023e-06
Nvec-vc1.1-XM-032374767.2	7.06397e-11	-1.59167	0.038	0.108	1.16803e-06	HNMT
Nvec-vc1.1-XM-048731857.1	7.19335e-11	2.47194	0.118	0.02	1.18942e-06	RNF213	zf-C3HC4_3/
Nvec-vc1.1-XM-048730557.1	7.38519e-11	-0.740435	0.273	0.417	1.22114e-06	TCTEX1D4	DUF4598/Tctex-1/
Nvec-vc1.1-XM-048721132.1	7.41232e-11	-3.5785	0.005	0.039	1.22563e-06	HECTD1	CARD/F5_F8_type_C/
Nvec-vc1.1-XM-032381153.2	7.46796e-11	0.165302	1	1	1.23483e-06	RPLP1	Ribosomal_60s/
Nvec-vc1.1-XM-032374101.2	7.58712e-11	-1.43094	0.051	0.13	1.25453e-06	PCLAF	PAF/
Nvec-vc1.1-XM-032366445.2	7.66186e-11	-1.90043	0.02	0.073	1.26689e-06	ASDURF
Nvec-vc1.1-XM-032367268.2	7.70264e-11	-1.21844	0.087	0.183	1.27363e-06	TIMM10B	zf-Tim10_DDP/
Nvec-vc1.1-XM-001635542.3	7.75074e-11	-0.979672	0.12	0.232	1.28158e-06	PSMD9	Nas2_N/PDZ_2/
Nvec-vc1.1-XM-032384130.2	7.89964e-11	-0.702337	0.313	0.457	1.30621e-06	TMEM11	Mito_morph_reg/
Nvec-vc1.1-XM-032365785.2	7.96473e-11	-0.747709	0.218	0.356	1.31697e-06	RSPH4A	Radial_spoke/
Nvec-vc1.1-XM-001629370.2	7.99692e-11	-0.968577	0.172	0.297	1.32229e-06	TEKT2	Tektin/
Nvec-vc1.1-XM-001633762.3	8.11853e-11	-0.261307	0.984	0.988	1.3424e-06	HMGB3	HMG_box/HMG_box/
Nvec-vc1.1-XM-001635176.3	8.14128e-11	-0.505476	0.491	0.638	1.34616e-06	NPM2	Nucleoplasmin/
Nvec-vc1.1-XM-001627986.3	8.34503e-11	-0.592377	0.404	0.545	1.37985e-06	TUBB4B	Tubulin/Tubulin_C/
Nvec-vc1.1-XM-032366264.2	8.35537e-11	-1.32451	0.06	0.144	1.38156e-06	ZNF830	zf-C2H2_jaz/
Nvec-vc1.1-XM-001636506.3	8.40101e-11	-0.743645	0.274	0.411	1.38911e-06	YIPF6	Yip1/
Nvec-vc1.1-XM-001627977.3	8.80579e-11	-0.807429	0.166	0.291	1.45604e-06	CCDC113	DUF4201/
Nvec-vc1.1-XM-001641965.3	9.22e-11	-0.929809	0.155	0.274	1.52453e-06	MNS1	TPH/
Nvec-vc1.1-XM-032373959.2	9.28338e-11	-0.825748	0.218	0.35	1.53501e-06	BSG	ig/
Nvec-v1g173444	9.46818e-11	-0.906767	0.15	0.268	1.56556e-06	FAM241B	DUF4605/
Nvec-vc1.1-XM-001639850.3	9.79469e-11	-1.80645	0.028	0.089	1.61955e-06
Nvec-vc1.1-XM-001635119.3	9.94514e-11	-1.85249	0.019	0.071	1.64443e-06	BNIP1	Sec20/
Nvec-vc1.1-XM-001625577.3	9.96819e-11	-0.651959	0.359	0.502	1.64824e-06	TIMM13	zf-Tim10_DDP/
Nvec-vc1.1-XM-032382529.2	1.00503e-10	-0.713487	0.237	0.374	1.66182e-06	STPG4
Nvec-vc1.1-XM-001634747.3	1.05773e-10	-0.467109	0.538	0.691	1.74895e-06	ADD1	Aldolase_II/
Nvec-vc1.1-XM-032364336.2	1.07825e-10	-0.722372	0.268	0.407	1.78288e-06	NUDT21	NUDIX_2/
Nvec-vc1.1-XM-032380472.2	1.09232e-10	-0.629928	0.431	0.571	1.80615e-06
Nvec-vc1.1-XM-048733046.1	1.09242e-10	0.153929	0.999	0.996	1.80632e-06	RPS19	Ribosomal_S19e/
Nvec-vc1.1-XM-001641719.3	1.09543e-10	-0.912703	0.182	0.305	1.81129e-06	CCNI	Cyclin_N/
Nvec-NVE15524	1.13389e-10	-1.15252	0.068	0.157	1.87489e-06		RVT_1/
Nvec-vc1.1-XM-032367622.2	1.1594e-10	1.04897	0.303	0.165	1.91707e-06	CTTN	HS1_rep/HS1_rep/HS1_rep/HS1_rep/HS1_rep/HS1_rep/HS1_rep/HS1_rep/SH3_1/
Nvec-vc1.1-XM-001625609.3	1.17408e-10	-1.18714	0.096	0.195	1.94134e-06	CYP3A4	p450/
Nvec-vc1.1-XM-048724200.1	1.17735e-10	-1.37686	0.057	0.138	1.94674e-06	LARP7	La/RRM_1/RRM_3/
Nvec-vc1.1-XM-001625820.3	1.1819e-10	-1.14835	0.093	0.191	1.95428e-06	PTRH2	PTH2/
Nvec-vc1.1-XM-001636405.3	1.18652e-10	-0.663386	0.312	0.455	1.96191e-06	SYNPR	MARVEL/
Nvec-vc1.1-XM-001629587.3	1.2085e-10	0.714285	0.396	0.238	1.99825e-06	GRINA	Bax1-I/
Nvec-vc1.1-XM-032379075.2	1.20877e-10	-0.28756	0.772	0.874	1.9987e-06	SDC3	Syndecan/
Nvec-vc1.1-XM-001637863.2	1.24196e-10	-1.19057	0.076	0.167	2.05359e-06	INO80C	YL1_C/
Nvec-vc1.1-XM-001633273.3	1.2608e-10	-1.22142	0.093	0.191	2.08473e-06	FOS	bZIP_1/
Nvec-vc1.1-XM-001633783.3	1.27615e-10	-2.18714	0.014	0.061	2.11012e-06	SDR9C7	adh_short/
Nvec-vc1.1-XM-032380271.2	1.28154e-10	-0.999961	0.118	0.226	2.11903e-06	PGAM5	His_Phos_1/His_Phos_1/
Nvec-vc1.1-XM-001625317.3	1.29584e-10	-1.25435	0.078	0.169	2.14266e-06	CRIPT	Cript/
Nvec-vc1.1-XM-001629728.3	1.35297e-10	-0.698182	0.198	0.333	2.23714e-06	PPP1R3B	CBM_21/
Nvec-vc1.1-XM-032379603.2	1.43311e-10	4.17639	0.086	0.004	2.36965e-06
Nvec-vc1.1-XM-001633183.3	1.43589e-10	-0.707583	0.195	0.327	2.37424e-06	MORN3	MORN/MORN/MORN/MORN/MORN/MORN/
Nvec-vc1.1-XM-001630323.3	1.44489e-10	-1.24391	0.086	0.181	2.38912e-06	TMEM72	TMEM72/
Nvec-vc1.1-XM-001633368.3	1.44518e-10	3.1108	0.101	0.012	2.3896e-06	TRIM45	zf-B_box/Filamin/NHL/NHL/NHL/
Nvec-vc1.1-XM-032382221.2	1.46284e-10	-1.34813	0.046	0.12	2.41881e-06	B3GNT7	Galactosyl_T/
Nvec-vc1.1-XM-048720871.1	1.47379e-10	-0.864573	0.147	0.264	2.43692e-06	DYNC1LI2	DLIC/
Nvec-vc1.1-XM-048724677.1	1.48745e-10	-1.06548	0.094	0.193	2.45951e-06	LHFPL2	L_HMGIC_fpl/
Nvec-vc1.1-XM-001626309.3	1.519e-10	-1.14213	0.073	0.163	2.51167e-06	GOT1	Aminotran_1_2/
Nvec-vc1.1-XM-032385343.2	1.53767e-10	-0.852836	0.136	0.252	2.54254e-06	C5orf49	DUF4541/
Nvec-vc1.1-XM-001628666.3	1.55706e-10	-1.80396	0.025	0.083	2.5746e-06	ACOX1	Acyl-CoA_ox_N/Acyl-CoA_dh_M/ACOX/
Nvec-vc1.1-XM-001632206.3	1.55979e-10	-0.392595	0.548	0.72	2.57911e-06	CAPN9	Peptidase_C2/Calpain_III/
Nvec-vc1.1-XM-048720249.1	1.56166e-10	-1.00795	0.13	0.24	2.58221e-06
Nvec-vc1.1-XM-032386575.2	1.57098e-10	-1.16914	0.073	0.163	2.59761e-06	VTA1	Vta1/Vta1_C/
Nvec-vc1.1-XM-001633477.3	1.63628e-10	-0.54193	0.494	0.646	2.70558e-06	ANP32A	LRR_9/
Nvec-vc1.1-XM-032367341.2	1.6516e-10	-0.408692	0.592	0.742	2.73093e-06
Nvec-vc1.1-XM-001639886.3	1.65785e-10	-1.11843	0.067	0.154	2.74125e-06	SLC25A11	Mito_carr/Mito_carr/Mito_carr/
Nvec-vc1.1-XM-001639346.3	1.66343e-10	-1.393	0.058	0.138	2.75048e-06
Nvec-v1g239468	1.69042e-10	-0.544043	0.286	0.441	2.79511e-06		Acetyltransf_1/
Nvec-vc1.1-XM-001641122.3	1.69602e-10	-2.67803	0.008	0.045	2.80437e-06
Nvec-vc1.1-XM-048734302.1	1.72407e-10	2.1745	0.133	0.033	2.85075e-06	TRIM45	zf-RING_UBOX/zf-B_box/zf-B_box/Filamin/
Nvec-vc1.1-XM-048728149.1	1.73171e-10	1.7736	0.217	0.098	2.86339e-06	SYT7	C2/C2/
Nvec-vc1.1-XM-001630322.3	1.73323e-10	0.95055	0.336	0.193	2.8659e-06	PSAP	SapA/SapB_1/SapB_1/SapB_2/SapB_1/SapB_2/
Nvec-vc1.1-XM-001626548.3	1.77487e-10	0.216274	0.993	0.974	2.93475e-06	SSR4	TRAP-delta/
Nvec-v1g247378	1.78116e-10	-1.03716	0.066	0.152	2.94514e-06
Nvec-vc1.1-XM-032364690.2	1.7961e-10	2.12435	0.196	0.079	2.96986e-06
Nvec-vc1.1-XM-048726519.1	1.80781e-10	-0.949813	0.118	0.226	2.98922e-06	ASPHD2	Asp_Arg_Hydrox/
Nvec-vc1.1-XM-032364865.2	1.82416e-10	-0.860667	0.159	0.278	3.01624e-06	EMC6	Rab5ip/
Nvec-vc1.1-XM-032378651.2	1.82528e-10	-2.78495	0.009	0.049	3.0181e-06	HSPG2	I-set/CUB/
Nvec-vc1.1-XM-001633789.3	1.84301e-10	-0.87173	0.151	0.27	3.04741e-06	TUSC2	TUSC2/
Nvec-vc1.1-XM-032375477.2	1.92253e-10	-0.930603	0.139	0.252	3.1789e-06		Methyltransf_11/
Nvec-vc1.1-XM-048728041.1	1.92464e-10	-1.01239	0.111	0.215	3.18239e-06		CD225/
Nvec-vc1.1-XM-001630907.3	1.95619e-10	-0.777294	0.185	0.313	3.23456e-06	MRPS16	Ribosomal_S16/
Nvec-vc1.1-XM-001632556.3	1.96796e-10	-0.434961	0.824	0.884	3.25403e-06	CYB5A	Cyt-b5/
Nvec-vc1.1-XM-001622532.2	1.98974e-10	0.242294	0.992	0.982	3.29004e-06	EIF5A	eIF-5a/
Nvec-vc1.1-XM-001632295.3	2.02979e-10	-0.870096	0.216	0.343	3.35625e-06	AP001453.5	FKBP_C/
Nvec-vc1.1-XM-001622991.3	2.08018e-10	-1.36069	0.058	0.138	3.43957e-06	SLC50A1	MtN3_slv/MtN3_slv/
Nvec-vc1.1-XM-001622437.3	2.08529e-10	1.34218	0.207	0.085	3.44802e-06		TUDOR_5/
Nvec-vc1.1-XM-001641895.3	2.12054e-10	-1.22526	0.073	0.161	3.50632e-06	MRI1	IF-2B/
Nvec-vc1.1-XM-032363729.2	2.12941e-10	-1.38946	0.042	0.114	3.52099e-06	MED6	Med6/
Nvec-vc1.1-XM-001626287.3	2.17194e-10	-0.680747	0.281	0.425	3.59129e-06	CKB	ATP-gua_PtransN/ATP-gua_Ptrans/ATP-gua_PtransN/ATP-gua_Ptrans/ATP-gua_PtransN/ATP-gua_Ptrans/
Nvec-vc1.1-XM-001624696.3	2.18731e-10	-0.873547	0.173	0.295	3.61671e-06	BIRC5	BIR/
Nvec-vc1.1-XM-048724809.1	2.22735e-10	-1.32678	0.047	0.122	3.68293e-06	PPP1R7	LRR_4/LRR_9/
Nvec-vc1.1-XM-048729277.1	2.23989e-10	-1.72178	0.032	0.096	3.70365e-06	FAHD2A	FAA_hydrolase/
Nvec-vc1.1-XM-001637477.3	2.27952e-10	-1.04847	0.142	0.254	3.76918e-06	DYDC1	Dpy-30/
Nvec-vc1.1-XM-032386945.2	2.28046e-10	0.183438	1	0.994	3.77075e-06	RPL32	Ribosomal_L32e/
Nvec-vc1.1-XM-001635339.3	2.37743e-10	-0.640898	0.383	0.528	3.93108e-06	STOM	Band_7/
Nvec-vc1.1-XM-032372412.2	2.41421e-10	-0.917779	0.101	0.203	3.9919e-06	CAPSL	EF-hand_7/EF-hand_7/
Nvec-vc1.1-XM-001629503.3	2.43286e-10	-0.979413	0.108	0.211	4.02273e-06	HSD17B14	adh_short_C2/
Nvec-vc1.1-XM-048728360.1	2.54928e-10	-1.66339	0.022	0.077	4.21523e-06	RHCG	Ammonium_transp/
Nvec-vc1.1-XM-032379248.2	2.6609e-10	-1.40245	0.062	0.144	4.39979e-06	KCNF1	Ion_trans_2/
Nvec-vc1.1-XM-048730194.1	2.73726e-10	-0.65691	0.251	0.392	4.52606e-06	PKD1L2	F5_F8_type_C/EGF/EGF/EGF/REJ/GPS/PLAT/PKD_channel/
Nvec-vc1.1-XM-001635588.3	2.78138e-10	0.458418	0.734	0.606	4.59901e-06
Nvec-vc1.1-XM-001623842.3	2.78512e-10	-1.60497	0.036	0.102	4.6052e-06	SMYD4	SET/zf-MYND/
Nvec-vc1.1-XM-048734384.1	2.8023e-10	-0.965181	0.12	0.228	4.63361e-06	ZBTB8OS	Archease/
Nvec-vc1.1-XM-048727640.1	2.81238e-10	1.26542	0.229	0.104	4.65027e-06	MALT1	Ig_3/Ig_2/Peptidase_C14/MALT1_Ig/
Nvec-vc1.1-XM-032374096.2	2.9064e-10	-0.972511	0.155	0.27	4.80573e-06	MORN2	MORN/MORN/MORN/MORN/
Nvec-vc1.1-XM-048726375.1	2.94971e-10	-1.03613	0.089	0.185	4.87735e-06
Nvec-vc1.1-XM-048733322.1	3.00269e-10	-1.37117	0.045	0.118	4.96496e-06	KIF3A	Kinesin/
Nvec-vc1.1-XM-001633231.3	3.05755e-10	-0.680747	0.298	0.435	5.05566e-06	MDH1	Ldh_1_N/Ldh_1_C/
Nvec-vc1.1-XM-001639624.3	3.07882e-10	-0.828347	0.267	0.394	5.09083e-06	PRMT1	Methyltransf_25/
Nvec-vc1.1-XM-048721549.1	3.13265e-10	-0.877093	0.12	0.228	5.17984e-06	UTRN	CH/CH/Spectrin/Spectrin/Spectrin/Spectrin/Spectrin/Spectrin/Spectrin/Spectrin/Spectrin/Spectrin/
Nvec-vc1.1-XM-032383946.2	3.18819e-10	-1.39242	0.056	0.134	5.27167e-06	PECR	adh_short_C2/
Nvec-vc1.1-XM-001631232.3	3.24412e-10	0.178376	0.998	0.994	5.36415e-06	RPL14	Ribosomal_L14e/
Nvec-vc1.1-XM-001636035.3	3.27146e-10	-0.63423	0.29	0.429	5.40936e-06	MRPS6	Ribosomal_S6/
Nvec-vc1.1-XM-048724402.1	3.32055e-10	-0.955792	0.14	0.252	5.49054e-06		DUF1759/RVT_1/Peptidase_A17/Integrase_H2C2/DUF5641/
Nvec-vc1.1-XM-032377858.2	3.38399e-10	-1.307	0.062	0.144	5.59543e-06	ASB9	Ank_2/Ank_2/Ank_4/SOCS_box/
Nvec-vc1.1-XM-001622443.3	3.43632e-10	-0.991546	0.12	0.226	5.68196e-06
Nvec-vc1.1-XM-001630661.3	3.51688e-10	2.39878	0.112	0.02	5.81517e-06	C4orf33
Nvec-vc1.1-XM-001632772.3	3.6115e-10	-0.827875	0.106	0.209	5.97161e-06	SPATA4	CH_2/
Nvec-vc1.1-XM-032364615.2	3.6443e-10	-1.30003	0.071	0.157	6.02586e-06	PXYLP1	His_Phos_2/
Nvec-vc1.1-XM-048719699.1	3.646e-10	-1.218	0.073	0.161	6.02867e-06	PSMD10	Ank_2/Ank_3/Ank_4/
Nvec-vc1.1-XM-032381897.2	3.68571e-10	-0.839119	0.215	0.339	6.09432e-06	TSPAN33	Tetraspanin/
Nvec-vc1.1-XM-001632005.3	3.70191e-10	-1.27984	0.106	0.203	6.12111e-06	PEX19	Pex19/
Nvec-NVE15989	3.76206e-10	-1.70075	0.038	0.104	6.22057e-06
Nvec-vc1.1-XM-001636334.3	3.81744e-10	-1.12494	0.071	0.159	6.31214e-06	ATPAF1	ATP11/
Nvec-vc1.1-XM-001640616.3	3.95492e-10	-1.23221	0.068	0.152	6.53946e-06	PRSS23	Trypsin/
Nvec-vc1.1-XM-001629608.2	4.00522e-10	-1.34981	0.062	0.142	6.62264e-06	AVL9	Avl9/
Nvec-vc1.1-XM-048729657.1	4.15608e-10	-1.51638	0.033	0.096	6.87208e-06	LHPP	Hydrolase_6/Hydrolase_like/
Nvec-vc1.1-XM-048729500.1	4.16255e-10	-1.36793	0.045	0.116	6.88277e-06	MORN1	MORN/MORN/
Nvec-vc1.1-XM-032379970.2	4.18376e-10	-0.805374	0.14	0.254	6.91784e-06
Nvec-vc1.1-XM-048724639.1	4.26635e-10	-1.9308	0.016	0.063	7.05441e-06	ABCC4	ABC_membrane/ABC_tran/ABC_membrane/ABC_tran/
Nvec-NVE13146	4.30995e-10	-2.6847	0.008	0.045	7.12651e-06
Nvec-vc1.1-XM-032385682.2	4.40509e-10	-1.20793	0.061	0.142	7.28382e-06
Nvec-vc1.1-XM-001641809.2	4.44244e-10	0.173055	0.998	0.988	7.34557e-06	RPS3	KH_2/Ribosomal_S3_C/
Nvec-vc1.1-XM-001628888.3	4.49785e-10	-0.805139	0.205	0.331	7.4372e-06
Nvec-vc1.1-XM-001629659.3	4.51901e-10	-2.31546	0.011	0.051	7.47219e-06	HTATIP2	NAD_binding_10/
Nvec-vc1.1-XM-048724949.1	4.5272e-10	-0.923994	0.139	0.25	7.48572e-06	RASEF	EF-hand_7/Ras/
Nvec-vc1.1-XM-001633239.3	4.55988e-10	-0.859233	0.161	0.278	7.53976e-06	DRAP1	CBFD_NFYB_HMF/
Nvec-vc1.1-XM-001637226.3	4.62749e-10	-0.741579	0.282	0.415	7.65156e-06	MPDU1	PQ-loop/PQ-loop/
Nvec-vc1.1-XM-001635840.3	4.65548e-10	-0.725092	0.275	0.411	7.69783e-06	CD151	Tetraspanin/
Nvec-vc1.1-XM-001625414.3	4.7665e-10	-1.12884	0.083	0.175	7.88141e-06	MAD2L1	HORMA/
Nvec-vc1.1-XM-032364263.2	4.78294e-10	3.11453	0.103	0.016	7.90859e-06		Acyl_transf_3/
Nvec-vc1.1-XM-032386985.2	4.8919e-10	-2.263	0.01	0.049	8.08876e-06
Nvec-vc1.1-XM-048719923.1	4.96393e-10	-0.7305	0.225	0.358	8.20786e-06	ABAT	Aminotran_3/
Nvec-vc1.1-XM-048721466.1	4.97709e-10	0.627954	0.27	0.13	8.22962e-06		Hint_2/
Nvec-vc1.1-XM-001636842.3	5.01927e-10	-0.339788	0.848	0.89	8.29935e-06	MYL9	EF-hand_6/EF-hand_8/
Nvec-vc1.1-XM-032374404.2	5.08078e-10	2.4215	0.114	0.022	8.40107e-06		Lipase_3/
Nvec-vc1.1-XM-032382957.2	5.1167e-10	-0.674758	0.218	0.35	8.46046e-06	PPP1R3C	CBM_21/
Nvec-vc1.1-XM-048733868.1	5.33913e-10	1.90309	0.18	0.069	8.82826e-06	MPEG1	MACPF/
Nvec-vc1.1-XM-001629995.3	5.38323e-10	-0.845752	0.146	0.26	8.90117e-06	CCDC169	DUF4600/
Nvec-vc1.1-XM-048730561.1	5.63046e-10	-0.834837	0.157	0.274	9.30997e-06	TMED10	EMP24_GP25L/
Nvec-vc1.1-XM-001629636.3	5.6697e-10	-0.96424	0.133	0.242	9.37484e-06	DAZAP2	DAZAP2/
Nvec-vc1.1-XM-032381712.2	5.69866e-10	2.84944	0.1	0.014	9.42274e-06
Nvec-vc1.1-XM-001621947.3	5.71423e-10	-0.953907	0.126	0.234	9.44848e-06	AK5
Nvec-vc1.1-XM-001637058.3	5.80691e-10	-0.863588	0.161	0.276	9.60173e-06	TMEM107	TMEM107/
Nvec-vc1.1-XM-048720032.1	5.89999e-10	-4.18993	0.001	0.02	9.75563e-06		Lipocalin_2/
Nvec-vc1.1-XM-001626656.3	6.06876e-10	0.187025	0.997	0.986	1.00347e-05	RPL36	Ribosomal_L36e/
Nvec-vc1.1-XM-001639649.3	6.14061e-10	-1.04616	0.119	0.222	1.01535e-05	IMMP1L	Peptidase_S24/
Nvec-vc1.1-XM-048724420.1	6.16853e-10	-0.88214	0.131	0.24	1.01997e-05	EFTUD2	EFTUD2/GTP_EFTU/GTP_EFTU_D2/EFG_III/EFG_IV/EFG_C/
Nvec-vc1.1-XM-032376420.2	6.17614e-10	-0.872753	0.129	0.238	1.02122e-05	CEP41	Rhodanese/
Nvec-vc1.1-XM-032374310.2	6.31735e-10	-0.728036	0.202	0.329	1.04457e-05	MBD2	MBD/MBDa/MBD_C/
Nvec-vc1.1-XM-032367230.2	6.34962e-10	-1.23896	0.071	0.157	1.04991e-05	MFSD12	MFS_2/MFS_2/
Nvec-vc1.1-XM-032385499.2	6.35121e-10	-0.883823	0.153	0.266	1.05017e-05	DR1	CBFD_NFYB_HMF/
Nvec-vc1.1-XM-001623468.3	6.57109e-10	-0.700547	0.238	0.37	1.08653e-05	TP53INP2	DOR/
Nvec-vc1.1-XM-001633015.3	6.59197e-10	-0.735883	0.181	0.305	1.08998e-05	LSM7	LSM/
Nvec-vc1.1-XM-001637633.3	6.74771e-10	-0.547725	0.362	0.514	1.11573e-05	AC012254.2	Yos1/
Nvec-vc1.1-XM-001627445.3	6.76987e-10	-0.776304	0.252	0.38	1.1194e-05	YAP1	WW/WW/
Nvec-vc1.1-XM-048722079.1	6.82642e-10	3.57693	0.088	0.008	1.12875e-05
Nvec-vc1.1-XM-001640975.3	6.85384e-10	0.217667	0.993	0.984	1.13328e-05	RPL37A	Ribosomal_L37ae/
Nvec-vc1.1-XM-032369225.2	6.90048e-10	-0.918459	0.142	0.252	1.14099e-05	MRTO4	Ribosomal_L10/RL10P_insert/
Nvec-vc1.1-XM-001635326.3	6.9035e-10	-0.700547	0.196	0.325	1.14149e-05	CFAP77	DUF4483/
Nvec-vc1.1-XM-048726676.1	6.90657e-10	1.6137	0.159	0.053	1.142e-05	TRAPPC11	Foie-gras_1/Gryzun-like/
Nvec-vc1.1-XM-001633777.3	7.28373e-10	-0.692403	0.358	0.494	1.20436e-05	HARS1	tRNA-synt_His/HGTP_anticodon/
Nvec-vc1.1-XM-048728299.1	7.44914e-10	-1.4883	0.038	0.104	1.23172e-05		Sulfotransfer_4/
Nvec-vc1.1-XM-048721029.1	7.47786e-10	-0.815233	0.177	0.297	1.23646e-05	DDX27	DEAD/Helicase_C/
Nvec-vc1.1-XM-048730854.1	7.53725e-10	-0.912703	0.108	0.209	1.24628e-05	FRRS1	DOMON/
Nvec-vc1.1-XM-001626220.3	7.5528e-10	-1.42649	0.038	0.104	1.24885e-05	PNPLA4	Patatin/
Nvec-vc1.1-XM-001623060.3	7.63917e-10	-0.910559	0.116	0.22	1.26314e-05	ELP5	Elong_Iki1/
Nvec-vc1.1-XM-032367755.2	7.71075e-10	-1.11752	0.078	0.167	1.27497e-05
Nvec-vc1.1-XM-048725566.1	7.76521e-10	2.14051	0.131	0.035	1.28398e-05
Nvec-vc1.1-XM-048722866.1	7.84922e-10	-0.95652	0.159	0.272	1.29787e-05	CSTF3	Suf/
Nvec-vc1.1-XM-048729725.1	7.96184e-10	-1.38822	0.042	0.11	1.31649e-05
Nvec-vc1.1-XM-032381964.2	7.9739e-10	-2.12905	0.013	0.055	1.31849e-05
Nvec-vc1.1-XM-048733313.1	8.00683e-10	2.56105	0.121	0.028	1.32393e-05	TRIM50	zf-RING_UBOX/zf-B_box/
Nvec-NVE12029	8.08938e-10	-0.916192	0.125	0.232	1.33758e-05
Nvec-vc1.1-XM-032377230.2	8.08944e-10	2.82873	0.102	0.016	1.33759e-05	FASN	Patched/Patched/ketoacyl-synt/Ketoacyl-synt_C/KAsynt_C_assoc/Acyl_transf_1/PS-DH/KR/Thioesterase/
Nvec-vc1.1-XM-001630721.3	8.10236e-10	-0.826424	0.202	0.325	1.33973e-05	MPC1	MPC/
Nvec-vc1.1-XM-048720311.1	8.45067e-10	-1.05948	0.138	0.244	1.39732e-05	ACTB	Actin/
Nvec-vc1.1-XM-032376480.2	8.50817e-10	-1.13175	0.067	0.15	1.40683e-05	PARK7	DJ-1_PfpI/
Nvec-vc1.1-XM-001634539.3	8.7553e-10	-1.09534	0.077	0.165	1.44769e-05	HSDL2	adh_short/SCP2/
Nvec-vc1.1-XM-032371507.2	8.8211e-10	-1.77489	0.026	0.081	1.45857e-05	OARD1
Nvec-vc1.1-XM-048720634.1	8.8664e-10	0.16108	0.997	0.994	1.46606e-05	RPL13	Ribosomal_L13e/
Nvec-vc1.1-XM-001631184.3	8.88954e-10	-0.740857	0.218	0.343	1.46989e-05	RRAS2	Ras/
Nvec-vc1.1-XM-032380616.2	8.9397e-10	-1.28572	0.053	0.128	1.47818e-05	PPT1	Palm_thioest/
Nvec-vc1.1-XM-032364831.2	9.0047e-10	-0.778435	0.194	0.315	1.48893e-05	NT5C2	5_nucleotid/
Nvec-vc1.1-XM-001631958.3	9.04544e-10	-0.715642	0.224	0.356	1.49566e-05	TUBB4B	Tubulin/Tubulin_C/
Nvec-vc1.1-XM-001640933.3	9.37079e-10	-0.781868	0.155	0.27	1.54946e-05	B4GALT6	Glyco_transf_7N/Glyco_transf_7C/
Nvec-vc1.1-XM-048728203.1	9.49554e-10	1.42391	0.19	0.077	1.57009e-05	UNC13B	C2/C1_1/C2/DUF1041/Membr_traf_MHD/C2/
Nvec-NVE11610	9.74949e-10	-0.838415	0.168	0.283	1.61208e-05		PKI/
Nvec-vc1.1-XM-032366066.2	9.84687e-10	-1.15533	0.088	0.179	1.62818e-05
Nvec-v1g225207	9.88665e-10	-1.81666	0.024	0.077	1.63476e-05	B3GALT6
Nvec-vc1.1-XM-001635751.3	1.01805e-09	0.918918	0.315	0.179	1.68335e-05	VAMP7	Longin/Synaptobrevin/
Nvec-vc1.1-XM-001631326.3	1.02475e-09	-1.29685	0.049	0.122	1.69442e-05	ATOH7	HLH/
Nvec-vc1.1-XM-048732831.1	1.05888e-09	1.64733	0.115	0.024	1.75086e-05	ADAMTS16	Pep_M12B_propep/Reprolysin_5/ADAM_CR_2/TSP_1/ADAM_spacer1/TSP1_ADAMTS/TSP1_ADAMTS/TSP1_ADAMTS/
Nvec-vc1.1-XM-048730566.1	1.06759e-09	-1.9078	0.025	0.079	1.76526e-05	TPMT	TPMT/
Nvec-vc1.1-XM-032374801.2	1.07086e-09	-0.683194	0.179	0.303	1.77067e-05
Nvec-vc1.1-XM-001638621.3	1.09094e-09	-0.631543	0.259	0.394	1.80386e-05	PFDN1	Prefoldin_2/
Nvec-vc1.1-XM-048721961.1	1.12346e-09	-0.90947	0.167	0.28	1.85765e-05	UTRN	CH/CH/Spectrin/
Nvec-vc1.1-XM-032375040.2	1.14168e-09	-1.36356	0.041	0.108	1.88776e-05	SLC24A2	Na_Ca_ex/Na_Ca_ex/
Nvec-vc1.1-XM-001629485.3	1.14214e-09	-0.344465	0.791	0.876	1.88854e-05	CDC42	Ras/
Nvec-vc1.1-XM-001628289.3	1.15772e-09	0.510015	0.725	0.644	1.9143e-05
Nvec-v1g176307	1.1671e-09	-1.26884	0.095	0.187	1.9298e-05	NUPR1	Phospho_p8/
Nvec-vc1.1-XM-048719744.1	1.17804e-09	1.17122	0.381	0.254	1.94789e-05	SLC25A36	Mito_carr/Mito_carr/Mito_carr/
Nvec-NVE16061	1.18091e-09	-1.36699	0.04	0.106	1.95263e-05
Nvec-vc1.1-XM-001634035.3	1.18297e-09	-0.968757	0.11	0.209	1.95603e-05	CHMP2B	Snf7/
Nvec-vc1.1-XM-048720432.1	1.2079e-09	-0.985757	0.102	0.199	1.99726e-05	DTNBP1
Nvec-vc1.1-XM-032384677.2	1.22544e-09	1.8213	0.136	0.039	2.02626e-05		RdRP/
Nvec-vc1.1-XM-001623696.3	1.22561e-09	-0.872753	0.123	0.228	2.02655e-05	LRTOMT	LRR_9/
Nvec-vc1.1-XM-001626376.2	1.23029e-09	-1.01416	0.131	0.236	2.03428e-05	SLC25A27	Mito_carr/Mito_carr/Mito_carr/
Nvec-vc1.1-XM-001624807.3	1.24073e-09	-1.34277	0.06	0.138	2.05155e-05	MRPS25	L51_S25_CI-B8/
Nvec-vc1.1-XM-048731656.1	1.24775e-09	1.10984	0.249	0.124	2.06316e-05	RNF213	zf-C3HC4_3/
Nvec-vc1.1-XM-032373726.2	1.25548e-09	-1.34461	0.055	0.13	2.07593e-05	ANKRD49	Ank_2/
Nvec-v1g236781	1.25618e-09	-0.894426	0.167	0.28	2.0771e-05	SMIM12	UPF0767/
Nvec-vc1.1-XM-001640934.3	1.29398e-09	-2.04628	0.019	0.067	2.1396e-05	TMEM41A	SNARE_assoc/
Nvec-vc1.1-XM-001641181.3	1.30542e-09	-1.22354	0.059	0.136	2.15852e-05
Nvec-NVE15515	1.30999e-09	-1.23497	0.047	0.118	2.16606e-05
Nvec-vc1.1-XM-001627966.3	1.31781e-09	-0.49612	0.459	0.591	2.179e-05	TMED4	EMP24_GP25L/
Nvec-vc1.1-XM-032365313.2	1.33065e-09	1.26512	0.217	0.1	2.20023e-05	GPR143	Ocular_alb/
Nvec-vc1.1-XM-048734166.1	1.38701e-09	-1.44322	0.041	0.108	2.29342e-05	ADH5	ADH_N/ADH_zinc_N/
Nvec-vc1.1-XM-032363929.2	1.39857e-09	-1.93695	0.019	0.067	2.31253e-05	TCTEX1D2	Tctex-1/
Nvec-vc1.1-XM-048728588.1	1.40256e-09	-1.076	0.176	0.287	2.31913e-05	ALDH18A1	AA_kinase/Aldedh/
Nvec-vc1.1-XM-032375036.2	1.40906e-09	-1.21113	0.08	0.167	2.32989e-05	ZNHIT1	zf-HIT/
Nvec-vc1.1-XM-048719811.1	1.44173e-09	1.94234	0.14	0.043	2.38391e-05	CARD11	CARD/
Nvec-vc1.1-XM-048727531.1	1.45638e-09	-1.68252	0.038	0.102	2.40812e-05	CRB1
Nvec-vc1.1-XM-048727135.1	1.4682e-09	0.701685	0.471	0.331	2.42766e-05	CCT6A	Cpn60_TCP1/
Nvec-vc1.1-XM-048727638.1	1.47128e-09	1.59143	0.134	0.037	2.43276e-05
Nvec-vc1.1-XM-032383621.2	1.48004e-09	-1.06003	0.094	0.187	2.44724e-05
Nvec-vc1.1-XM-001638334.3	1.50523e-09	-1.64561	0.026	0.081	2.48889e-05	MRPS28	MRP-S35/
Nvec-vc1.1-XM-001622960.3	1.5063e-09	-1.19134	0.076	0.161	2.49067e-05	FAM166B	DUF2475/DUF2475/
Nvec-vc1.1-XM-032386361.2	1.51361e-09	-0.932134	0.113	0.213	2.50275e-05	PIH1D3	PIH1_CS/
Nvec-vc1.1-XM-032379479.2	1.52823e-09	-1.11448	0.078	0.165	2.52692e-05	CNN3	CH/
Nvec-vc1.1-XM-001625128.3	1.56252e-09	-1.37793	0.042	0.11	2.58363e-05	GGACT	GGACT/
Nvec-vc1.1-XM-032364606.2	1.61351e-09	-1.09307	0.084	0.173	2.66794e-05	CRCP	RNA_pol_Rpb4/
Nvec-vc1.1-XM-048734642.1	1.62373e-09	-1.20584	0.076	0.161	2.68484e-05	MS4A18	CD20/
Nvec-vc1.1-XM-032364780.2	1.62424e-09	-0.97478	0.095	0.189	2.68567e-05	ROMO1	Romo1/Romo1/
Nvec-vc1.1-XM-001625923.3	1.65189e-09	-1.31546	0.051	0.124	2.73141e-05	MPC2	MPC/
Nvec-vc1.1-XM-048731783.1	1.69466e-09	-0.848657	0.303	0.423	2.80211e-05	IFIH1	CARD_2/DEAD/RIG-I_C/Helicase_C/RIG-I_C-RD/
Nvec-vc1.1-XM-001623457.3	1.70108e-09	-0.600763	0.322	0.463	2.81274e-05	TMEM147	DUF2053/
Nvec-vc1.1-XM-001624032.3	1.71236e-09	-1.02536	0.093	0.185	2.8314e-05	MRPL13	Ribosomal_L13/
Nvec-NVE123	1.71783e-09	1.14852	0.264	0.138	2.84044e-05
Nvec-vc1.1-XM-032383687.1	1.72777e-09	-0.861915	0.134	0.24	2.85686e-05	MRPL10	Ribosomal_L10/
Nvec-vc1.1-XM-001625158.3	1.73283e-09	-0.868576	0.151	0.262	2.86523e-05	CCDC86	Cgr1/
Nvec-vc1.1-XM-032381573.2	1.88921e-09	-0.863767	0.191	0.305	3.12381e-05	POLDIP3	RRM_1/
Nvec-vc1.1-XM-001633359.3	1.91431e-09	-0.753499	0.248	0.368	3.16532e-05	FN3KRP	Fructosamin_kin/
Nvec-vc1.1-XM-032372993.2	1.95997e-09	-0.91911	0.124	0.226	3.24082e-05	SHMT2	SHMT/
Nvec-vc1.1-XM-032374477.2	1.9611e-09	-1.71212	0.025	0.079	3.24268e-05
Nvec-vc1.1-XM-048730709.1	1.97186e-09	-1.81904	0.027	0.081	3.26047e-05
Nvec-vc1.1-XM-048724459.1	1.98783e-09	0.945961	0.323	0.193	3.28687e-05	UBE2J2	UQ_con/
Nvec-vc1.1-XM-001627863.3	2.06189e-09	-1.08664	0.105	0.199	3.40934e-05	CCDC92	CCDC92/
Nvec-vc1.1-XM-001635564.3	2.06588e-09	-0.772067	0.21	0.333	3.41594e-05	TMEM254	DUF4499/
Nvec-vc1.1-XM-032372961.2	2.10852e-09	-0.951099	0.107	0.203	3.48644e-05	LRRC34	LRR_6/LRR_6/LRR_6/LRR_6/LRR_6/
Nvec-vc1.1-XM-001623589.3	2.12281e-09	-0.21789	0.993	0.998	3.51006e-05	PPIF	Pro_isomerase/
Nvec-vc1.1-XM-001630353.3	2.13119e-09	-0.653942	0.248	0.382	3.52393e-05	MRPL19	Ribosomal_L19/
Nvec-vc1.1-XM-001637788.3	2.14249e-09	-0.623585	0.297	0.443	3.54261e-05	CKS1B	CKS/
Nvec-vc1.1-XM-001633584.3	2.16775e-09	-1.00369	0.102	0.197	3.58438e-05	PYURF	Trm112p/
Nvec-vc1.1-XM-032364881.2	2.17706e-09	0.983591	0.278	0.15	3.59976e-05	MOB3B	Mob1_phocein/
Nvec-vc1.1-XM-048726357.1	2.19471e-09	-1.53785	0.03	0.087	3.62895e-05		DUF229/
Nvec-vc1.1-XM-032378207.2	2.20122e-09	-0.875642	0.166	0.276	3.63971e-05	RNF41
Nvec-vc1.1-XM-001635406.3	2.26291e-09	-0.905587	0.1	0.195	3.74172e-05	SURF2	SURF2/
Nvec-vc1.1-XM-001625903.3	2.27053e-09	-0.537491	0.393	0.537	3.75432e-05	AKIRIN2
Nvec-vc1.1-XM-032385697.2	2.28821e-09	-0.91081	0.103	0.199	3.78356e-05
Nvec-vc1.1-XM-001630427.3	2.29647e-09	0.197715	0.999	0.996	3.79721e-05	RPL36A	Ribosomal_L44/
Nvec-vc1.1-XM-048732742.1	2.348e-09	-1.00812	0.137	0.24	3.88242e-05	IQCG	IQ/
Nvec-vc1.1-XM-048732809.1	2.37549e-09	-1.21377	0.061	0.138	3.92787e-05	FKRP	LicD/
Nvec-vc1.1-XM-032387152.2	2.45847e-09	-1.17026	0.067	0.146	4.06508e-05	UBE2U	UQ_con/
Nvec-vc1.1-XM-001637406.3	2.46061e-09	-1.03768	0.053	0.126	4.06861e-05
Nvec-vc1.1-XM-001632617.3	2.47774e-09	-1.09502	0.091	0.181	4.09694e-05	NCDN	Neurochondrin/
Nvec-vc1.1-XM-032365758.2	2.47927e-09	-0.688596	0.29	0.415	4.09947e-05	TOMM20	MAS20/
Nvec-vc1.1-XM-032380150.2	2.49979e-09	-0.861287	0.132	0.238	4.1334e-05	TGS1	Methyltransf_15/
Nvec-vc1.1-XM-001623622.3	2.50921e-09	-1.15357	0.067	0.146	4.14898e-05	YIPF4	Yip1/
Nvec-vc1.1-XM-001636307.3	2.56421e-09	-0.972575	0.147	0.252	4.23992e-05	DCTN3	Dynactin_p22/
Nvec-vc1.1-XM-001639392.3	2.59469e-09	-0.63508	0.3	0.435	4.29032e-05	EMC8	UPF0172/
Nvec-vc1.1-XM-032381591.2	2.64246e-09	-0.749977	0.172	0.289	4.36931e-05	SUGT1	CS/SGS/
Nvec-vc1.1-XM-032363616.2	2.65227e-09	1.75421	0.142	0.045	4.38553e-05
Nvec-vc1.1-XM-032371615.2	2.66078e-09	-1.93695	0.014	0.057	4.3996e-05	GNPAT	Acyltransferase/
Nvec-v1g241424	2.66875e-09	0.552434	0.139	0.043	4.41277e-05
Nvec-vc1.1-XM-001634326.3	2.6744e-09	-0.566083	0.51	0.616	4.42211e-05		bZIP_2/
Nvec-vc1.1-XM-001635815.3	2.7223e-09	-0.634388	0.233	0.362	4.50132e-05	SPC25	Spindle_Spc25/
Nvec-vc1.1-XM-048719630.1	2.89727e-09	-1.03835	0.134	0.238	4.79064e-05	COIL	Coilin_N/
Nvec-vc1.1-XM-032367767.2	2.91265e-09	-0.655212	0.227	0.356	4.81607e-05	PPP4C	Metallophos/
Nvec-vc1.1-XM-032365582.2	2.96418e-09	-1.25961	0.055	0.128	4.90128e-05
Nvec-vc1.1-XM-001635002.3	2.98805e-09	-0.382606	0.77	0.839	4.94074e-05	ERH	ER/
Nvec-vc1.1-XM-001633750.3	3.00889e-09	-0.957911	0.083	0.171	4.9752e-05	RRP8	Methyltransf_8/
Nvec-vc1.1-XM-048728028.1	3.01537e-09	0.451624	0.336	0.199	4.98592e-05	FOXB1	Forkhead/
Nvec-vc1.1-XM-048724598.1	3.07043e-09	-2.081	0.013	0.055	5.07696e-05
Nvec-vc1.1-XM-001626707.3	3.21e-09	-1.32643	0.05	0.12	5.30773e-05		Usp/
Nvec-vc1.1-XM-048726370.1	3.26903e-09	-0.978159	0.098	0.191	5.40534e-05	COL12A1	fn2/F5_F8_type_C/VWA/VWA/VWA/
Nvec-vc1.1-XM-048728891.1	3.2958e-09	-0.778028	0.209	0.329	5.4496e-05		Octopine_DH/
Nvec-vc1.1-XM-032377582.2	3.34718e-09	-0.890371	0.131	0.234	5.53456e-05	COPS8	CSN8_PSD8_EIF3K/
Nvec-vc1.1-XM-001629694.3	3.3899e-09	0.915251	0.351	0.224	5.6052e-05	XBP1	bZIP_1/
Nvec-vc1.1-XM-032366571.2	3.44369e-09	2.40074	0.094	0.014	5.69414e-05	NGB	Globin/
Nvec-vc1.1-XM-032367258.2	3.45786e-09	-1.82165	0.022	0.071	5.71756e-05	AC270289.2	Methyltransf_11/
Nvec-vc1.1-XM-001634508.3	3.4869e-09	-0.782537	0.2	0.317	5.76559e-05	RAB18	Ras/
Nvec-vc1.1-XM-001640629.3	3.53089e-09	-0.956776	0.111	0.207	5.83832e-05		CBM9_1/
Nvec-vc1.1-XM-001641219.2	3.56671e-09	-0.373067	0.584	0.744	5.89755e-05
Nvec-vc1.1-XM-032374855.2	3.60565e-09	-2.09865	0.016	0.059	5.96194e-05	SLC22A5	Sugar_tr/
Nvec-vc1.1-XM-032383178.2	3.60578e-09	-0.553356	0.33	0.463	5.96216e-05	TMOD1	Tropomodulin/
Nvec-vc1.1-XM-001639258.2	3.62215e-09	0.180854	0.999	0.992	5.98922e-05	RPL7A	Ribosomal_L7Ae/
Nvec-vc1.1-XM-001634077.3	3.65903e-09	-0.912425	0.149	0.256	6.05021e-05	FDX1	Fer2/
Nvec-vc1.1-XM-001629006.3	3.67663e-09	-3.05243	0.005	0.035	6.0793e-05	APOD	Lipocalin_2/
Nvec-vc1.1-XM-001639307.3	3.80608e-09	-0.870347	0.323	0.441	6.29335e-05	MAFG	bZIP_Maf/
Nvec-vc1.1-XM-001637057.3	3.81602e-09	-2.75604	0.005	0.035	6.30979e-05	MKRN2OS	DUF4796/
Nvec-vc1.1-XM-001637181.3	3.82547e-09	-0.597973	0.365	0.506	6.32541e-05	SERBP1	HABP4_PAI-RBP1/
Nvec-vc1.1-XM-032366754.2	3.93371e-09	-0.632052	0.327	0.455	6.50439e-05	SNRNP200	Helicase_PWI/DEAD/Helicase_C/Sec63/DEAD/Sec63/
Nvec-vc1.1-XM-032364777.2	3.96861e-09	0.921812	0.273	0.146	6.56209e-05	DUSP11	DSPc/
Nvec-vc1.1-XM-001640601.3	3.99389e-09	-1.02596	0.103	0.195	6.6039e-05	FAM177A1	FAM177/
Nvec-vc1.1-XM-001640891.3	4.06984e-09	-1.05379	0.07	0.15	6.72948e-05
Nvec-vc1.1-XM-001625915.3	4.08477e-09	-1.11436	0.092	0.181	6.75417e-05	CFAP298	CFAP298/
Nvec-vc1.1-XM-001622499.3	4.17485e-09	-0.834491	0.131	0.236	6.90312e-05	GMDS	GDP_Man_Dehyd/
Nvec-vc1.1-XM-032378297.2	4.21097e-09	-1.16552	0.087	0.173	6.96285e-05	ACOT7	4HBT/4HBT/
Nvec-vc1.1-XM-001620373.3	4.24845e-09	-0.964297	0.118	0.215	7.02481e-05	ZCCHC10	zf-CCHC_3/
Nvec-vc1.1-XM-001633146.3	4.28893e-09	-0.993534	0.099	0.191	7.09174e-05	ORAI1	Orai-1/
Nvec-vc1.1-XM-001629879.3	4.3429e-09	-0.759069	0.161	0.272	7.18098e-05	TSR2	WGG/
Nvec-vc1.1-XM-048728876.1	4.4203e-09	-0.702376	0.25	0.372	7.30896e-05	API5	API5/
Nvec-vc1.1-XM-032376267.2	4.42733e-09	-1.04945	0.1	0.191	7.32059e-05	HBP1	AXH/HMG_box/
Nvec-vc1.1-XM-001629800.3	4.45405e-09	0.171088	0.999	0.992	7.36477e-05	RPS20	Ribosomal_S10/
Nvec-vc1.1-XM-048728274.1	4.53137e-09	-0.975122	0.091	0.181	7.49261e-05		Nuf2/DHR10/
Nvec-vc1.1-XM-048724778.1	4.56743e-09	3.22059	0.082	0.008	7.55224e-05	NEK7	Pkinase/Ras/
Nvec-vc1.1-XM-032387450.2	4.5833e-09	-0.919262	0.1	0.193	7.57849e-05	STK11	Pkinase/
Nvec-vc1.1-XM-048720567.1	4.59681e-09	-1.01712	0.132	0.232	7.60083e-05	GSS	GSH_synth_ATP/GSH_synthase/
Nvec-vc1.1-XM-032370371.2	4.6296e-09	1.06496	0.281	0.161	7.65504e-05	MRPS10	Ribosomal_S10/
Nvec-v1g187198	4.65441e-09	-1.0905	0.067	0.146	7.69606e-05	TMEM167A	DUF1242/
Nvec-vc1.1-XM-001629664.3	4.80764e-09	-1.04769	0.109	0.203	7.94944e-05	SPAG8
Nvec-vc1.1-XM-032383164.2	4.94278e-09	-0.634977	0.234	0.36	8.17288e-05	AP2M1	Adap_comp_sub/
Nvec-vc1.1-XM-032371351.2	5.01281e-09	4.25439	0.07	0.002	8.28868e-05
Nvec-vc1.1-XM-001623799.3	5.05086e-09	-1.14328	0.058	0.132	8.3516e-05	AC004556.3	Ribosomal_L23/
Nvec-vc1.1-XM-032380328.2	5.15928e-09	1.22176	0.225	0.112	8.53088e-05	YES1	SH3_1/SH2/Pkinase_Tyr/
Nvec-vc1.1-XM-001638943.3	5.3053e-09	2.59623	0.098	0.018	8.77231e-05	CALHM6	Ca_hom_mod/
Nvec-vc1.1-XM-001639582.3	5.31806e-09	-0.756495	0.171	0.285	8.79342e-05	ACADS	Acyl-CoA_dh_N/Acyl-CoA_dh_M/Acyl-CoA_dh_1/
Nvec-vc1.1-XM-032385994.1	5.35312e-09	-1.415	0.042	0.106	8.85138e-05	SET	NAP/
Nvec-vc1.1-XM-001628995.3	5.39941e-09	-1.00818	0.091	0.179	8.92792e-05	UTP6	U3_assoc_6/
Nvec-vc1.1-XM-032383541.2	5.43536e-09	-2.42649	0.009	0.045	8.98736e-05	C5orf63	DUF836/
Nvec-vc1.1-XM-001637262.3	5.55144e-09	-2.46747	0.007	0.039	9.17931e-05		PALP/
Nvec-vc1.1-XM-001639101.3	5.59484e-09	-0.551878	0.306	0.441	9.25108e-05	PAX6	PAX/Homeodomain/
Nvec-vc1.1-XM-032366492.2	5.60692e-09	-4.12282	0.001	0.02	9.27104e-05	NAALADL1	PA/Peptidase_M28/TFR_dimer/
Nvec-vc1.1-XM-001634764.3	5.61835e-09	-0.71804	0.248	0.368	9.28995e-05	CTSF	Cystatin/Inhibitor_I29/Peptidase_C1/
Nvec-vc1.1-XM-032373960.2	5.66435e-09	-1.46185	0.038	0.1	9.36601e-05	NPTN	I-set/
Nvec-vc1.1-XM-001631443.3	5.69037e-09	-0.461967	0.503	0.636	9.40902e-05	EIF3H	JAB/
Nvec-vc1.1-XM-032370105.2	5.93178e-09	-1.62741	0.019	0.065	9.80819e-05
Nvec-vc1.1-XM-048727450.1	6.00443e-09	-1.62741	0.021	0.069	9.92832e-05		LicD/
Nvec-v1g83142	6.05553e-09	-0.735023	0.202	0.319	0.000100128	SDHAF1	Complex1_LYR/
Nvec-vc1.1-XM-048726373.1	6.1213e-09	-1.59664	0.03	0.085	0.000101216	RMC1	Mic1/
Nvec-vc1.1-XM-001635301.3	6.2488e-09	-1.94509	0.02	0.067	0.000103324	CMBL	DLH/
Nvec-vc1.1-XM-048727635.1	6.32302e-09	4.17639	0.069	0.002	0.000104551	MALT1	Ig_3/Ig_2/Peptidase_C14/
Nvec-vc1.1-XM-032377374.2	6.41254e-09	-0.459817	0.451	0.6	0.000106031	NOP56	NOP5NT/Nop/
Nvec-vc1.1-XM-048730416.1	6.45415e-09	-0.912211	0.137	0.24	0.000106719	ASMTL	Dimerisation2/Methyltransf_2/
Nvec-vc1.1-XM-001635277.3	6.52271e-09	-1.26032	0.053	0.124	0.000107853	HES1	HLH/Hairy_orange/
Nvec-vc1.1-XM-048721492.1	6.53488e-09	1.14397	0.208	0.096	0.000108054	RPS6KA2	Pkinase/Pkinase_C/Pkinase/
Nvec-vc1.1-XM-032381163.2	6.6681e-09	-0.793925	0.102	0.195	0.000110257	RBM24	RRM_1/
Nvec-vc1.1-XM-048729265.1	6.74726e-09	1.39474	0.156	0.057	0.000111566	FKBP4	FKBP_C/FKBP_C/TPR_1/
Nvec-vc1.1-XM-001629234.3	6.84988e-09	0.192659	0.997	0.986	0.000113263	RPS6	Ribosomal_S6e/
Nvec-vc1.1-XM-048729516.1	6.89703e-09	-0.935432	0.133	0.232	0.000114042
Nvec-vc1.1-XM-032377870.2	6.90274e-09	-1.59926	0.025	0.077	0.000114137	MPDZ	PDZ/
Nvec-NVE26060	6.91904e-09	-1.13489	0.073	0.152	0.000114406
Nvec-vc1.1-XM-032383318.2	6.97724e-09	-0.912107	0.115	0.211	0.000115369		Ribosomal_L50/
Nvec-vc1.1-XM-032370484.2	7.04797e-09	-1.03306	0.098	0.187	0.000116538	POLDIP2	YccV-like/DUF525/
Nvec-vc1.1-XM-032383087.2	7.05734e-09	-0.691174	0.197	0.317	0.000116693	CUBN	CUB/CUB/
Nvec-vc1.1-XM-032384391.2	7.09923e-09	0.171971	0.998	0.996	0.000117386	RPL27	Ribosomal_L27e/
Nvec-vc1.1-XM-048728020.1	7.37247e-09	-1.42602	0.042	0.106	0.000121904	INIP	SOSSC/
Nvec-vc1.1-XM-048723931.1	7.42381e-09	2.02907	0.125	0.037	0.000122753	NWD2	DUF4062/NACHT/WD40/WD40/WD40/WD40/WD40/WD40/WD40/WD40/WD40/WD40/WD40/
Nvec-vc1.1-XM-032373378.2	7.50941e-09	-0.970634	0.094	0.183	0.000124168	MRPL53	MRP_L53/
Nvec-vc1.1-XM-001630751.3	7.55878e-09	0.821582	0.338	0.209	0.000124984	KDM8	Cupin_8/
Nvec-vc1.1-XM-001636497.3	7.77027e-09	-0.980114	0.088	0.175	0.000128481		DUF1295/
Nvec-vc1.1-XM-001627939.3	7.86686e-09	1.5079	0.153	0.055	0.000130078	SORCS3	Sortilin-Vps10/Sortilin_C/PKD_4/
Nvec-vc1.1-XM-001632349.3	8.012e-09	-0.634506	0.281	0.407	0.000132478	KRR1	KH_8/
Nvec-vc1.1-XM-048722574.1	8.05623e-09	-1.10102	0.063	0.138	0.00013321	DNAH1	DHC_N2/AAA_6/Dynein_AAA_lid/AAA_7/AAA_lid_1/AAA_8/MT/AAA_9/Dynein_heavy/AAA_lid_11/Dynein_C/
Nvec-vc1.1-XM-001629959.3	8.081e-09	-0.836683	0.174	0.285	0.000133619	MCM7	MCM_N/MCM_OB/MCM/MCM_lid/
Nvec-vc1.1-XM-048720590.1	8.38449e-09	2.10118	0.097	0.018	0.000138638	PIK3C2B	PI3K_rbd/PI3K_C2/PI3Ka/PI3_PI4_kinase/PX/C2/
Nvec-vc1.1-XM-001635668.3	8.64893e-09	-0.965429	0.113	0.207	0.00014301	ORMDL1	ORMDL/
Nvec-vc1.1-XM-048720718.1	8.67135e-09	-1.3689	0.04	0.102	0.000143381	DENND11	DENND11/
Nvec-vc1.1-XM-001626625.3	8.68888e-09	-1.28152	0.064	0.138	0.000143671	SNRNP25	Ubiquitin_4/
Nvec-vc1.1-XM-032384597.2	8.72944e-09	2.67095	0.094	0.016	0.000144341
Nvec-vc1.1-XM-032368848.2	8.84218e-09	1.41246	0.091	0.014	0.000146205	WNT8A	wnt/
Nvec-vc1.1-XM-048725869.1	8.88413e-09	1.66992	0.156	0.059	0.000146899	ABR	RhoGEF/PH_19/C2/RhoGAP/
Nvec-vc1.1-XM-048731800.1	9.03181e-09	-0.975452	0.093	0.181	0.000149341
Nvec-vc1.1-XM-001636943.3	9.13526e-09	-0.859871	0.164	0.27	0.000151052	GPN1	ATP_bind_1/
Nvec-v1g99940	9.17238e-09	-1.00352	0.071	0.15	0.000151665	ANKRD42	Ank_2/
Nvec-vc1.1-XM-001625598.3	9.19695e-09	-0.840683	0.133	0.234	0.000152072	UTP11	Utp11/
Nvec-vc1.1-XM-001632919.3	9.23102e-09	-0.819652	0.236	0.346	0.000152635	CACYBP	Siah-Interact_N/CS/
Nvec-vc1.1-XM-048730933.1	9.2723e-09	-1.23639	0.054	0.124	0.000153317
Nvec-vc1.1-XM-001641331.3	9.51132e-09	-0.446978	0.382	0.533	0.00015727
Nvec-vc1.1-XM-032376270.2	9.51564e-09	-1.61803	0.043	0.106	0.000157341	MFGE8	F5_F8_type_C/
Nvec-vc1.1-XM-001641800.3	9.53857e-09	-0.710804	0.194	0.309	0.00015772	SLC25A36	Mito_carr/Mito_carr/Mito_carr/
Nvec-vc1.1-XM-001641262.3	9.67987e-09	-0.923662	0.115	0.211	0.000160057	ERGIC1	ERGIC_N/COPIIcoated_ERV/
Nvec-vc1.1-XM-001639226.3	9.75078e-09	-0.755375	0.249	0.366	0.000161229	GRPEL1	GrpE/
Nvec-vc1.1-XM-048730604.1	9.75685e-09	4.70065	0.082	0.01	0.000161329
Nvec-vc1.1-XM-048728422.1	9.95346e-09	3.07685	0.082	0.01	0.00016458	TEK	fn3/Pkinase_Tyr/
Nvec-vc1.1-XM-032373580.2	9.97903e-09	5.23913	0.063	0	0.000165003
Nvec-vc1.1-XM-001625085.3	1.0094e-08	-0.864801	0.143	0.244	0.000166904	APRT	Pribosyltran/
Nvec-v1g243582	1.01007e-08	-0.980861	0.116	0.209	0.000167016
Nvec-v1g103779	1.04031e-08	-0.517256	0.438	0.579	0.000172016	NOP10	Nop10p/
Nvec-vc1.1-XM-001624755.3	1.04203e-08	-1.75907	0.027	0.079	0.000172299	FUNDC1	FUN14/
Nvec-vc1.1-XM-001641629.3	1.04963e-08	-1.66202	0.045	0.11	0.000173556		DUF4743/NUDIX/
Nvec-vc1.1-XM-032382520.2	1.06576e-08	-0.675949	0.159	0.27	0.000176223	DMRTA2	DM/DMA/
Nvec-vc1.1-XM-001627428.3	1.07011e-08	-1.34683	0.065	0.138	0.000176942	B3GALT1	Galactosyl_T/
Nvec-vc1.1-XM-048728264.1	1.0727e-08	3.97609	0.071	0.004	0.000177372
Nvec-vc1.1-XM-001626546.3	1.09616e-08	1.53316	0.151	0.055	0.00018125	MOV10	AAA_11/AAA_11/AAA_12/
Nvec-vc1.1-XM-032366666.2	1.09775e-08	-0.7573	0.163	0.272	0.000181513
Nvec-vc1.1-XM-032374003.2	1.10308e-08	-2.1725	0.016	0.059	0.000182394	SPARC	Kazal_2/SPARC_Ca_bdg/
Nvec-vc1.1-XM-001634241.3	1.10663e-08	-0.579024	0.223	0.352	0.000182981	SPAG6	Arm/Arm/Arm/
Nvec-vc1.1-XM-001636053.3	1.1076e-08	-1.53785	0.026	0.077	0.000183141	APEH	Peptidase_S9/
Nvec-vc1.1-XM-001631006.3	1.11219e-08	-0.663687	0.218	0.337	0.0001839	POLR1D	RNA_pol_L_2/
Nvec-vc1.1-XM-048734608.1	1.11312e-08	-2.14554	0.011	0.047	0.000184055	DCXR	adh_short_C2/
Nvec-vc1.1-XM-001628854.3	1.12808e-08	-1.30441	0.049	0.116	0.000186528	C22orf23	UPF0193/
Nvec-vc1.1-XM-001626573.3	1.12951e-08	-0.526104	0.36	0.498	0.000186765		LLC1/
Nvec-vc1.1-XM-032382282.2	1.16107e-08	1.68863	0.122	0.035	0.000191983	TRIM45	zf-RING_UBOX/zf-B_box/zf-B_box/TLD/
Nvec-vc1.1-XM-001638240.3	1.16392e-08	-0.780609	0.159	0.266	0.000192454	LEPROT	Vps55/
Nvec-vc1.1-XM-001625296.3	1.16596e-08	-0.772067	0.211	0.325	0.000192791	AC012314.13	Nop/Prp31_C/
Nvec-vc1.1-XM-001640185.3	1.19056e-08	-0.790293	0.134	0.236	0.000196859	ASF1B	ASF1_hist_chap/
Nvec-vc1.1-XM-001625413.3	1.20266e-08	-0.869444	0.158	0.26	0.00019886	GOSR2	V-SNARE_C/
Nvec-v1g167588	1.212e-08	-1.38798	0.036	0.096	0.000200404	MED9	Med9/
Nvec-v1g238274	1.23624e-08	-0.744798	0.268	0.392	0.000204412
Nvec-vc1.1-XM-048722578.1	1.23712e-08	-1.68319	0.033	0.089	0.000204559
Nvec-vc1.1-XM-032377986.2	1.23901e-08	-2.53785	0.009	0.043	0.000204871
Nvec-vc1.1-XM-048729958.1	1.24873e-08	-2.90043	0.004	0.028	0.000206477
Nvec-vc1.1-XM-032371944.2	1.24931e-08	-1.1047	0.068	0.144	0.000206574	SPATS1	SASRP1/
Nvec-vc1.1-XM-001635429.3	1.25492e-08	0.168599	0.998	0.99	0.0002075	RPL28	Ribosomal_L28e/
Nvec-vc1.1-XM-032362091.2	1.25864e-08	-0.999558	0.083	0.167	0.000208115	PMF1	Nnf1/
Nvec-vc1.1-XM-048728401.1	1.27111e-08	-2.61092	0.008	0.041	0.000210178
Nvec-vc1.1-XM-001630533.3	1.29431e-08	-0.459017	0.874	0.9	0.000214014	ACTB	Actin/
Nvec-vc1.1-XM-048727881.1	1.31952e-08	-0.662776	0.205	0.323	0.000218183	ALDH7A1	Aldedh/
Nvec-vc1.1-XM-048726209.1	1.32804e-08	-1.35986	0.049	0.116	0.000219592	GTF2H3	Tfb4/
Nvec-vc1.1-XM-001641847.3	1.34431e-08	-0.990222	0.079	0.161	0.000222281	MRPL47	MRP-L47/
Nvec-vc1.1-XM-048722436.1	1.38326e-08	-1.19128	0.073	0.15	0.000228722	PARVA	CH/
Nvec-vc1.1-XM-001631998.3	1.38404e-08	-0.80247	0.135	0.236	0.000228852	RBM17	G-patch/RRM_1/
Nvec-vc1.1-XM-032363458.2	1.39183e-08	-2.24507	0.007	0.039	0.000230138	GPR161	7tm_1/
Nvec-vc1.1-XM-001636863.3	1.39376e-08	-1.26688	0.056	0.126	0.000230458	RRP7A	RRM_Rrp7/RRP7/
Nvec-vc1.1-XM-001635806.3	1.40211e-08	-2.09307	0.009	0.043	0.00023184	MSRB2	SelR/
Nvec-vc1.1-XM-048725941.1	1.43272e-08	-1.42043	0.04	0.102	0.000236901	C11orf54	DUF1907/
Nvec-vc1.1-XM-048724568.1	1.43925e-08	-0.830884	0.196	0.303	0.00023798	ING4	ING/
Nvec-vc1.1-XM-001626437.3	1.44477e-08	-0.648997	0.16	0.27	0.000238893	CCNB2	Cyclin_N/Cyclin_C/
Nvec-vc1.1-XM-001641805.3	1.45808e-08	-1.11077	0.071	0.148	0.000241093	ARHGAP24	PH/RhoGAP/
Nvec-vc1.1-XM-032379504.2	1.46204e-08	-2.03306	0.016	0.057	0.000241748	PRDM6	SET/DUF4573/zf-C2H2/zf-C2H2/zf-C2H2/
Nvec-vc1.1-XM-001630231.3	1.5258e-08	1.5549	0.155	0.059	0.000252291	LRRK2	Pkinase/ApoL/
Nvec-vc1.1-XM-001623357.3	1.52941e-08	-1.20106	0.084	0.165	0.000252888
Nvec-vc1.1-XM-032385731.2	1.54405e-08	-0.746855	0.206	0.319	0.000255309	PRPF18	PRP4/Prp18/
Nvec-vc1.1-XM-048730035.1	1.55542e-08	-0.573531	0.28	0.407	0.000257189	PRKACA	Pkinase/
Nvec-vc1.1-XM-032384640.2	1.5607e-08	-2.22235	0.021	0.067	0.000258061	TAAR9	7tm_1/
Nvec-vc1.1-XM-048734382.1	1.57242e-08	-0.788576	0.2	0.311	0.000259999
Nvec-vc1.1-XM-001640714.3	1.59295e-08	-1.81796	0.018	0.061	0.000263394	MUTYH	HhH-GPD/NUDIX_4/
Nvec-vc1.1-XM-001635435.3	1.59744e-08	-1.1794	0.067	0.142	0.000264137
Nvec-vc1.1-XM-032379596.2	1.62318e-08	-0.831478	0.14	0.24	0.000268393	CCDC58	Cid2/
Nvec-vc1.1-XM-032384059.2	1.65384e-08	-1.23007	0.065	0.138	0.000273462		CECR6_TMEM121/
Nvec-vc1.1-XM-032379561.2	1.66117e-08	-0.686779	0.175	0.287	0.000274674
Nvec-vc1.1-XM-001632569.3	1.66513e-08	-1.19763	0.075	0.152	0.000275329		Pro_CA/
Nvec-vc1.1-XM-001638725.2	1.66835e-08	-1.03476	0.114	0.205	0.000275861	TAGLN3	CH/Calponin/
Nvec-vc1.1-XM-048730026.1	1.67909e-08	-0.759381	0.174	0.283	0.000277637	STIP1	TPR_8/TPR_8/TPR_8/STI1/TPR_2/TPR_1/TPR_11/TPR_8/STI1/
Nvec-vc1.1-XM-001632299.3	1.6869e-08	-0.500866	0.799	0.848	0.000278929	BANF1	BAF/
Nvec-vc1.1-XM-001625423.3	1.68999e-08	-0.906998	0.101	0.191	0.000279439	LITAF	zf-LITAF-like/
Nvec-vc1.1-XM-032384616.2	1.6973e-08	-0.395336	0.728	0.827	0.000280649	FAXC	GST_N_4/GST_C_6/
Nvec-vc1.1-XM-032381807.2	1.74885e-08	-0.441144	0.634	0.75	0.000289172	ATP1A1	Cation_ATPase_N/E1-E2_ATPase/Cation_ATPase/Cation_ATPase_C/
Nvec-vc1.1-XM-001636021.3	1.75435e-08	-0.787902	0.181	0.289	0.000290081	PPIL4	Pro_isomerase/RRM_1/
Nvec-vc1.1-XM-032364528.2	1.78713e-08	-1.61285	0.032	0.087	0.000295503	MECR	ADH_N/ADH_zinc_N/
Nvec-vc1.1-XM-001635949.3	1.82185e-08	-0.627814	0.246	0.368	0.000301242	BRIX1	Brix/
Nvec-vc1.1-XM-032370800.2	1.86676e-08	-0.584037	0.298	0.423	0.000308668	SH3BGRL3	SH3BGR/
Nvec-vc1.1-XM-048720909.1	1.87582e-08	1.17552	0.138	0.047	0.000310166	SPATA2
Nvec-vc1.1-XM-001631842.3	1.8763e-08	-1.99353	0.015	0.055	0.000310246	FAM124A	FAM124/
Nvec-vc1.1-XM-048734301.1	1.89087e-08	2.53003	0.084	0.012	0.000312655	TRIM45	zf-RING_UBOX/zf-B_box/zf-B_box/Filamin/
Nvec-vc1.1-XM-032364570.2	1.89204e-08	-0.986398	0.106	0.195	0.000312848	CCDC189	CLAMP/
Nvec-vc1.1-XM-001639353.3	1.90659e-08	0.41005	0.737	0.663	0.000315255	PDIA4	Thioredoxin/Thioredoxin/ERp29/
Nvec-vc1.1-XM-048734349.1	1.90981e-08	-2.06171	0.012	0.049	0.000315787	AP5S1	AP-5_subunit_s1/
Nvec-vc1.1-XM-048722848.1	1.91933e-08	-1.0419	0.078	0.159	0.000317361	CDC37	CDC37_N/CDC37_M/CDC37_C/
Nvec-vc1.1-XM-001624802.3	1.9406e-08	-1.68986	0.021	0.067	0.000320878	PIGC	GPI2/
Nvec-vc1.1-XM-001623132.3	1.949e-08	-0.7305	0.203	0.315	0.000322268	PSMD4	VWA_2/UIM/UIM/UIM/
Nvec-vc1.1-XM-048725397.1	1.95807e-08	-0.993534	0.039	0.1	0.000323767	WDR63
Nvec-vc1.1-XM-001630761.3	1.97232e-08	-0.597571	0.225	0.348	0.000326124	C9orf135	DUF4572/
Nvec-vc1.1-XM-048734530.1	1.98867e-08	-1.50656	0.058	0.128	0.000328827	CYP3A43	p450/p450/
Nvec-vc1.1-XM-001629710.3	2.00051e-08	-1.233	0.063	0.136	0.000330785	MIF	MIF/
Nvec-vc1.1-XM-001639184.3	2.01254e-08	-1.24092	0.051	0.118	0.000332773	ANKRD45	Ank_2/
Nvec-vc1.1-XM-001637357.3	2.04987e-08	0.876315	0.354	0.232	0.000338947	HSP90B1	HATPase_c/HSP90/
Nvec-vc1.1-XM-032382920.2	2.09355e-08	-0.69072	0.14	0.242	0.000346168		CAP_GLY/
Nvec-vc1.1-XM-001637865.3	2.12169e-08	0.500191	0.604	0.49	0.000350821	CTSL	Inhibitor_I29/Peptidase_C1/
Nvec-vc1.1-XM-001639085.3	2.12328e-08	-1.32795	0.041	0.102	0.000351084	PPP1R3A	CBM_21/
Nvec-vc1.1-XM-001631512.3	2.14735e-08	2.35953	0.091	0.016	0.000355063
Nvec-vc1.1-XM-032371189.2	2.16094e-08	-0.608568	0.22	0.341	0.000357311	NDUFA3	NADHdh_A3/
Nvec-vc1.1-XM-001626745.3	2.19008e-08	-0.83716	0.14	0.24	0.00036213	RAB9A	Ras/
Nvec-vc1.1-XM-032377067.2	2.21417e-08	2.149	0.103	0.024	0.000366113	BCL2L13	Bcl-2/
Nvec-vc1.1-XM-032380541.2	2.21763e-08	-0.630964	0.252	0.37	0.000366685	LPP	LIM/LIM/LIM/
Nvec-vc1.1-XM-001638285.3	2.30544e-08	0.146128	0.999	1	0.000381205	RPL30	Ribosomal_L7Ae/
Nvec-vc1.1-XM-048727759.1	2.31659e-08	-1.57326	0.067	0.14	0.000383048	HARBI1	DDE_Tnp_4/
Nvec-vc1.1-XM-048733393.1	2.32924e-08	-0.938899	0.15	0.248	0.00038514	WNT7B	wnt/
Nvec-vc1.1-XM-001647469.3	2.34397e-08	-0.870852	0.149	0.25	0.000387576	PA2G4	Peptidase_M24/
Nvec-vc1.1-XM-001637149.3	2.39062e-08	-0.952365	0.122	0.217	0.000395289	KRAS	Ras/
Nvec-vc1.1-XM-048719447.1	2.4246e-08	-0.882976	0.097	0.185	0.000400907	TEX47
Nvec-vc1.1-XM-001638294.3	2.44104e-08	-0.664537	0.18	0.291	0.000403627	PSMD14	JAB/MitMem_reg/
Nvec-vc1.1-XM-032367363.2	2.4709e-08	-0.882938	0.11	0.201	0.000408564
Nvec-vc1.1-XM-001629490.3	2.4938e-08	0.353825	0.644	0.524	0.000412349
Nvec-vc1.1-XM-032366043.2	2.51873e-08	-0.795854	0.144	0.244	0.000416473		MRP-S26/
Nvec-vc1.1-XM-001632781.3	2.53628e-08	-1.41856	0.041	0.102	0.000419374	SULT1C4	Sulfotransfer_1/
Nvec-NVE8121	2.56975e-08	-1.26337	0.051	0.118	0.000424908
Nvec-vc1.1-XM-032380119.2	2.60701e-08	-0.325607	0.729	0.805	0.000431069	SRSF6	RRM_1/RRM_1/
Nvec-vc1.1-XM-001630972.3	2.62816e-08	-1.04798	0.067	0.142	0.000434567	RCCD1	RCC1/RCC1/RCC1/
Nvec-vc1.1-XM-048734278.1	2.66269e-08	2.34632	0.105	0.026	0.000440275	IHH	Hint/
Nvec-vc1.1-XM-032363561.2	2.7091e-08	1.11865	0.339	0.226	0.00044795
Nvec-vc1.1-XM-001636816.3	2.75334e-08	-2.37205	0.009	0.043	0.000455264	TUBA1A	Tubulin/Tubulin_C/
Nvec-vc1.1-XM-001628700.3	2.78589e-08	-0.386254	0.659	0.762	0.000460646	RAB2A	Ras/
Nvec-vc1.1-XM-001627380.3	2.7895e-08	2.29657	0.096	0.02	0.000461243		MORN/MORN/
Nvec-vc1.1-XM-001629320.3	2.82001e-08	-1.53305	0.031	0.085	0.000466289	POLE3	CBFD_NFYB_HMF/
Nvec-vc1.1-XM-001625995.3	2.83733e-08	-0.790801	0.116	0.209	0.000469153	SNX4	PX/
Nvec-v1g213132	2.84726e-08	0.487805	0.543	0.433	0.000470795		Tae4/
Nvec-v1g120285	2.90014e-08	-1.00115	0.067	0.142	0.000479538	MRPS21	Ribosomal_S21/
Nvec-vc1.1-XM-032386748.2	2.91134e-08	-0.550208	0.311	0.437	0.00048139
Nvec-vc1.1-XM-032371544.2	2.93948e-08	-1.26816	0.045	0.108	0.000486042	MRPL17	Ribosomal_L17/
Nvec-vc1.1-XM-032382408.2	3.03067e-08	-1.06915	0.08	0.159	0.000501122	MSRB1	SelR/
Nvec-NVE21932	3.09386e-08	0.187651	1	1	0.00051157
Nvec-vc1.1-XM-048728907.1	3.11266e-08	-0.926897	0.101	0.189	0.000514679		HTH_23/HTH_33/
Nvec-vc1.1-XM-001635599.3	3.11568e-08	-1.44379	0.033	0.087	0.000515177	UPP2	PNP_UDP_1/
Nvec-vc1.1-XM-001638558.3	3.12392e-08	-0.872382	0.096	0.183	0.00051654	TBATA	SPATIAL/
Nvec-vc1.1-XM-032364219.2	3.15712e-08	-1.63739	0.021	0.067	0.00052203	FBXL6	F-box-like/LRR_6/LRR_6/
Nvec-vc1.1-XM-001624764.3	3.19941e-08	-0.645794	0.22	0.335	0.000529022	IFT81	IFT81_CH/
Nvec-vc1.1-XM-001622859.3	3.20829e-08	-0.859679	0.137	0.234	0.00053049	RDH5	adh_short/
Nvec-vc1.1-XM-032364166.2	3.28818e-08	-0.713222	0.23	0.341	0.000543701	FLOT2	Band_7/Flot/
Nvec-vc1.1-XM-032383351.2	3.30072e-08	-0.987775	0.093	0.177	0.000545774	UTP3	Sas10_Utp3/Sas10/
Nvec-vc1.1-XM-048732604.1	3.33868e-08	-2.07154	0.017	0.059	0.000552051	BBOX1	TauD/
Nvec-v1g248032	3.45251e-08	-0.281285	0.895	0.949	0.000570872	ATP5PF	ATP-synt_F6/
Nvec-vc1.1-XM-001638391.3	3.50289e-08	-0.634096	0.306	0.425	0.000579203	HYPK	HYPK_UBA/
Nvec-vc1.1-XM-001632202.3	3.53173e-08	0.466593	0.637	0.533	0.000583972	ACTR2	Actin/
Nvec-NVE17384	3.53297e-08	-1.19147	0.06	0.13	0.000584176
Nvec-vc1.1-XM-032381719.2	3.59676e-08	-0.591672	0.315	0.441	0.000594725	ZNF367	zf-C2H2_6/zf-C2H2/
Nvec-vc1.1-XM-048720024.1	3.64071e-08	0.532141	0.664	0.575	0.000601992	SYNGR3	MARVEL/
Nvec-vc1.1-XM-032364979.2	3.67992e-08	-1.15792	0.042	0.104	0.000608475	ASIC1	ASC/
Nvec-vc1.1-XM-032384221.2	3.68707e-08	0.287265	0.486	0.343	0.000609657	ETV6	Ets/
Nvec-NVE4788	3.69161e-08	-1.01778	0.085	0.165	0.000610408
Nvec-vc1.1-XM-032367057.2	3.74424e-08	3.54872	0.074	0.008	0.00061911	PTPRS	fn3/fn3/TSP_1/SEA/fn3/fn3/fn3/Ion_trans_2/
Nvec-vc1.1-XM-048722527.1	3.77366e-08	4.04502	0.063	0.002	0.000623975
Nvec-vc1.1-XM-001632915.3	3.8062e-08	-0.786913	0.111	0.203	0.000629355	ARF6	Arf/
Nvec-vc1.1-XM-032372212.2	3.92645e-08	-1.797	0.02	0.065	0.000649238	PXMP2	Mpv17_PMP22/
Nvec-vc1.1-XM-032363187.2	3.95024e-08	-1.04824	0.068	0.142	0.000653172
Nvec-vc1.1-XM-001630821.3	4.0158e-08	-1.20357	0.051	0.116	0.000664013	C9orf85	DUF2039/
Nvec-vc1.1-XM-032367432.2	4.01841e-08	-0.720669	0.189	0.297	0.000664444	BAK1	Bcl-2/
Nvec-vc1.1-XM-048725497.1	4.02773e-08	-0.882503	0.099	0.185	0.000665985	CETN3	PDZ/EF-hand_8/
Nvec-vc1.1-XM-048719869.1	4.04409e-08	-0.608821	0.257	0.376	0.00066869	TOMM22	Tom22/
Nvec-vc1.1-XM-032377471.2	4.08637e-08	-0.693624	0.212	0.323	0.000675681	IK	RED_N/RED_C/
Nvec-vc1.1-XM-032383170.2	4.14066e-08	-1.06047	0.064	0.136	0.000684658	FOPNL	FOP_dimer/
Nvec-vc1.1-XM-048720018.1	4.30308e-08	-0.958201	0.104	0.191	0.000711514	CCDC96	DUF4201/
Nvec-vc1.1-XM-001626741.2	4.34265e-08	-0.561623	0.34	0.455	0.000718057	EMC3	EMC3_TMCO1/
Nvec-NVE18692	4.34933e-08	2.25301	0.088	0.016	0.000719162
Nvec-vc1.1-XM-001633099.3	4.37216e-08	-1.42649	0.037	0.093	0.000722936	CCDC91
Nvec-vc1.1-XM-032376110.2	4.40499e-08	-1.02351	0.083	0.163	0.000728365
Nvec-vc1.1-XM-032376026.2	4.40867e-08	-0.668113	0.205	0.317	0.000728974	CFAP20	DUF667/
Nvec-vc1.1-XM-032381880.2	4.43033e-08	-0.588324	0.365	0.482	0.000732556	GLUD1	ELFV_dehydrog_N/ELFV_dehydrog/
Nvec-vc1.1-XM-001631642.3	4.43739e-08	-1.60693	0.025	0.073	0.000733723	CASP8	CARD/Peptidase_C14/
Nvec-NVE8668	4.45989e-08	-1.38585	0.043	0.104	0.000737442
Nvec-vc1.1-XM-032369933.2	4.46563e-08	2.58705	0.088	0.016	0.000738391	DIRAS1	Ras/
Nvec-vc1.1-XM-048728242.1	4.58442e-08	-1.07916	0.095	0.177	0.000758034	TTC39A	DUF3808/
Nvec-vc1.1-XM-032372319.2	4.68223e-08	-1.34584	0.036	0.091	0.000774207	GRHPR	2-Hacid_dh/2-Hacid_dh_C/
Nvec-vc1.1-XM-001641621.3	4.68773e-08	-1.05243	0.076	0.152	0.000775117	COQ2	UbiA/
Nvec-vc1.1-XM-001635169.3	4.73937e-08	-0.698651	0.219	0.329	0.000783656	NSD3	PWWP/PHD/PWWP/AWS/SET/C5HCH/
Nvec-vc1.1-XM-001623816.3	4.74067e-08	-0.965878	0.086	0.167	0.00078387	POLR3K	RNA_POL_M_15KD/TFIIS_C/
Nvec-vc1.1-XM-001629086.3	4.75199e-08	-1.58555	0.026	0.075	0.000785741	PSMG4	PAC4/
Nvec-vc1.1-XM-001634553.3	4.7751e-08	-0.736169	0.177	0.28	0.000789563	MRPS25	L51_S25_CI-B8/
Nvec-vc1.1-XM-032366305.2	4.78172e-08	-1.04643	0.088	0.169	0.000790658	WDR12	NLE/WD40/WD40/WD40/WD40/WD40/WD40/WD40/
Nvec-vc1.1-XM-001640067.3	4.87569e-08	0.25259	0.955	0.941	0.000806195	RPL38	Ribosomal_L38e/
Nvec-vc1.1-XM-032385246.1	4.99702e-08	0.665878	0.236	0.12	0.000826257	C7orf57
Nvec-vc1.1-XM-001635222.3	5.12173e-08	-0.844633	0.141	0.238	0.000846877	WDR1	WD40/WD40/WD40/ANAPC4_WD40/WD40/
Nvec-vc1.1-XM-032370355.2	5.17302e-08	0.511575	0.619	0.51	0.000855358	EEF1D	EF-1_beta_acid/EF1_GNE/
Nvec-vc1.1-XM-001634892.3	5.1862e-08	-1.42043	0.038	0.096	0.000857539	CAP2
Nvec-vc1.1-XM-032374171.2	5.20605e-08	-0.895656	0.136	0.232	0.00086082	UTP23	Fcf1/
Nvec-vc1.1-XM-048730352.1	5.20864e-08	-2.25534	0.016	0.055	0.000861248	ADAMTS6	TSP_1/ADAM_spacer1/TSP1_ADAMTS/TSP1_ADAMTS/TSP1_ADAMTS/TSP1_ADAMTS/TSP1_ADAMTS/TSP1_ADAMTS/I-set/Ig_3/PLAC/
Nvec-vc1.1-XM-048724537.1	5.22542e-08	-1.54608	0.029	0.079	0.000864023	NEK1	Pkinase/
Nvec-vc1.1-XM-001638344.3	5.27254e-08	-0.630299	0.245	0.358	0.000871814	SNRNP40	WD40/WD40/WD40/WD40/WD40/WD40/WD40/
Nvec-vc1.1-XM-001637833.3	5.30412e-08	-0.681657	0.236	0.35	0.000877036	SSB	La/RRM_1/RRM_3/
Nvec-vc1.1-XM-001636908.3	5.39237e-08	-0.887898	0.11	0.199	0.000891629	MYH6	Myosin_N/Myosin_head/Myosin_tail_1/
Nvec-vc1.1-XM-032384663.2	5.42401e-08	-1.04918	0.093	0.175	0.00089686	NAP1L1	NAP/
Nvec-vc1.1-XM-032383664.2	5.555e-08	-0.74616	0.232	0.339	0.000918519	PTTG1IP
Nvec-vc1.1-XM-048722964.1	5.55815e-08	5.07685	0.057	0	0.000919041	ADGRD1	Laminin_G_3/Laminin_G_3/Laminin_G_3/Laminin_G_3/
Nvec-vc1.1-XM-048732025.1	5.67492e-08	-2.59557	0.005	0.03	0.000938349		Methyltransf_7/
Nvec-vc1.1-XM-048730819.1	5.67739e-08	-1.15967	0.046	0.108	0.000938756	PQBP1	WW/
Nvec-vc1.1-XM-001631147.3	5.6803e-08	-0.870152	0.111	0.199	0.000939237	C6orf120	UPF0669/
Nvec-vc1.1-XM-001638026.3	5.79151e-08	-0.897319	0.114	0.203	0.000957626	LENG1	Cir_N/
Nvec-vc1.1-XM-032381883.2	5.90578e-08	-1.13011	0.051	0.116	0.000976522	TSPO	TspO_MBR/
Nvec-vc1.1-XM-032362886.2	5.99559e-08	2.54252	0.076	0.01	0.00099137	FAT4	HH_signal/VWA/Cadherin/Cadherin/Cadherin/Cadherin/Cadherin/Cadherin/Cadherin/Cadherin/Cadherin/Cadherin/Cadherin/Cadherin/Cadherin/Cadherin/Cadherin/Cadherin/Cadherin/Cadherin/Cadherin/Cadherin/Cadherin/Ig_3/Ig_3/EGF/SH2/
Nvec-vc1.1-XM-032372185.2	6.02836e-08	-1.06955	0.087	0.167	0.000996789	SLC32A1	Aa_trans/
Nvec-vc1.1-XM-001636439.3	6.04827e-08	-0.702322	0.174	0.278	0.00100008	COMMD8	COMM_domain/
Nvec-vc1.1-XM-048730435.1	6.08871e-08	-1.07747	0.069	0.142	0.00100677	NID2	NIDO/EGF_CA/G2F/EGF_3/hEGF/EGF_MSP1_1/EGF_3/EGF_CA/EGF_CA/EGF_3/EGF_MSP1_1/EGF_MSP1_1/EGF_CA/EGF_CA/EGF_CA/EGF_MSP1_1/Ldl_recept_b/Ldl_recept_b/F5_F8_type_C/
Nvec-vc1.1-XM-001632971.3	6.10444e-08	-1.36793	0.036	0.091	0.00100937
Nvec-vc1.1-XM-001632059.3	6.11973e-08	-0.711919	0.182	0.289	0.0010119	RRS1	RRS1/
Nvec-vc1.1-XM-032382667.2	6.12769e-08	-0.767337	0.441	0.537	0.00101321	SLC24A2	Na_Ca_ex/Na_Ca_ex/
Nvec-vc1.1-XM-048732905.1	6.15686e-08	-1.33684	0.044	0.104	0.00101804	DMBT1	SRCR/SRCR/fn3/fn3/fn3/fn3/
Nvec-NVE8245	6.25857e-08	1.11877	0.219	0.114	0.00103485
Nvec-vc1.1-XM-001629968.3	6.33017e-08	0.279309	0.874	0.817	0.00104669	NME1_NME2	NDK/NDK/
Nvec-vc1.1-XM-032379506.2	6.34145e-08	-0.979528	0.06	0.13	0.00104856	PRDM6	zf-C2H2/zf-C2H2/zf-C2H2/
Nvec-vc1.1-XM-001641105.3	6.36641e-08	-0.780187	0.131	0.226	0.00105269	MRPS14	Ribosomal_S14/
Nvec-vc1.1-XM-048731269.1	6.41695e-08	-0.741996	0.205	0.313	0.00106104	FUBP1	KH_1/KH_1/KH_1/KH_1/
Nvec-vc1.1-XM-001633929.3	6.47859e-08	-0.536728	0.4	0.522	0.00107123	RANBP1	Ran_BP1/
Nvec-vc1.1-XM-001629638.3	6.57419e-08	-0.353605	0.68	0.797	0.00108704	RSL24D1	Ribosomal_L24e/
Nvec-vc1.1-XM-001634335.3	6.58339e-08	-1.19416	0.042	0.102	0.00108856
Nvec-vc1.1-XM-001634116.3	6.59471e-08	-0.496773	0.263	0.386	0.00109044	ARX	Homeodomain/OAR/
Nvec-vc1.1-XM-048726814.1	6.64918e-08	-1.63739	0.021	0.065	0.00109944		Methyltransf_11/
Nvec-vc1.1-XM-048729639.1	6.651e-08	-0.759944	0.137	0.234	0.00109974	SAMM50	Omp85/
Nvec-vc1.1-XM-032367257.2	6.67737e-08	2.57936	0.076	0.01	0.0011041	TERT	Telomerase_RBD/
Nvec-vc1.1-XM-001636772.3	6.67898e-08	-0.78203	0.181	0.285	0.00110437	C7orf57	DUF5524/
Nvec-NVE13556	6.69496e-08	-0.887369	0.105	0.191	0.00110701
Nvec-NVE815	6.72259e-08	-1.15108	0.074	0.148	0.00111158	TMEM42
Nvec-vc1.1-XM-048721229.1	6.73813e-08	-0.725927	0.207	0.313	0.00111415	KLHL18	RRM_1/BTB/BACK/Kelch_1/Kelch_1/Kelch_1/Kelch_1/Kelch_1/Kelch_1/
Nvec-vc1.1-XM-001625590.3	6.74222e-08	-0.78203	0.173	0.274	0.00111483	PRKAB2	AMPK1_CBM/AMPKBI/
Nvec-vc1.1-XM-001629809.3	6.74281e-08	-0.950626	0.19	0.293	0.00111492	C6orf62	DUF4566/
Nvec-vc1.1-XM-001623829.3	6.7873e-08	-0.876801	0.146	0.242	0.00112228	ECHS1	ECH_1/
Nvec-vc1.1-XM-032377961.2	6.80738e-08	-1.58366	0.035	0.089	0.0011256	ACSF2	AMP-binding/AMP-binding_C/
Nvec-vc1.1-XM-001626954.3	6.9384e-08	-1.06548	0.067	0.138	0.00114726	EXOSC7	RNase_PH/RNase_PH_C/
Nvec-vc1.1-XM-001641379.3	7.01456e-08	-1.21237	0.04	0.098	0.00115986
Nvec-vc1.1-XM-001626451.3	7.18043e-08	1.20259	0.176	0.079	0.00118728	HVCN1	Ion_trans/
Nvec-vc1.1-XM-032375128.2	7.25062e-08	-1.74515	0.019	0.061	0.00119889
Nvec-vc1.1-XM-001624843.3	7.28399e-08	-0.911072	0.111	0.199	0.00120441	TCEA2	Med26/TFIIS_M/TFIIS_C/
Nvec-vc1.1-XM-032364632.2	7.40187e-08	-1.99353	0.02	0.063	0.0012239	CALU	EF-hand_5/EF-hand_5/EF-hand_5/EF-hand_8/
Nvec-vc1.1-XM-048719709.1	7.5721e-08	1.31014	0.152	0.061	0.00125205	MFSD11	UNC-93/
Nvec-vc1.1-XM-001622850.3	7.57838e-08	-1.04903	0.094	0.175	0.00125308	DNAJC19
Nvec-vc1.1-XM-032363357.2	7.67443e-08	1.38337	0.179	0.083	0.00126897	A1CF	RRM_1/RRM_1/RRM_1/DND1_DSRM/
Nvec-vc1.1-XM-032362327.2	7.7499e-08	-0.673225	0.223	0.333	0.00128145	C1orf43	NICE-3/
Nvec-vc1.1-XM-001623557.3	7.78431e-08	-0.666083	0.229	0.339	0.00128714	PRPF38A	PRP38/
Nvec-NVE4021	7.88224e-08	0.157652	1	1	0.00130333
Nvec-v1g212694	7.92745e-08	-0.337912	0.851	0.907	0.0013108	GNG8	G-gamma/
Nvec-vc1.1-XM-032367671.2	7.92947e-08	0.559007	0.213	0.106	0.00131114	SCUBE2	EGF_3/EGF_CA/EGF_CA/EGF_CA/EGF_CA/EGF_CA/EGF_CA/EGF_CA/EGF_CA/EGF_CA/EGF_CA/EGF_CA/EGF_CA/EGF_CA/EGF_CA/EGF_CA/EGF_CA/EGF_CA/EGF_CA/EGF_CA/EGF_CA/EGF_CA/EGF_CA/EGF_CA/EGF_CA/EGF_CA/EGF_3/
Nvec-vc1.1-XM-001638535.3	8.05649e-08	-0.993534	0.054	0.12	0.00133214		Folate_rec/
Nvec-vc1.1-XM-048728755.1	8.13321e-08	-1.60086	0.023	0.069	0.00134483	GLIPR2	CAP/CAP/
Nvec-vc1.1-XM-048728627.1	8.3536e-08	-0.58842	0.251	0.37	0.00138127	EXOSC1	ECR1_N/EXOSC1/
Nvec-vc1.1-XM-001636420.3	8.36095e-08	-0.868716	0.13	0.222	0.00138248	PAM16	Pam16/
Nvec-vc1.1-XM-001641685.3	8.41859e-08	-0.523095	0.211	0.327	0.00139201	RIBC2	RIB43A/
Nvec-vc1.1-XM-032378021.2	8.43819e-08	-1.06047	0.125	0.215	0.00139525	TBXT	T-box/
Nvec-vc1.1-XM-001626708.2	8.50921e-08	-1.37205	0.038	0.093	0.001407		Usp/
Nvec-vc1.1-XM-001634373.3	8.51615e-08	-0.798672	0.131	0.224	0.00140815	SRM	Spermine_synt_N/Spermine_synth/
Nvec-vc1.1-XM-001629273.3	8.59194e-08	-1.73749	0.026	0.073	0.00142068	FGF10	FGF/
Nvec-vc1.1-XM-032379688.2	8.79835e-08	-2.26101	0.014	0.051	0.00145481	BARHL1	Homeodomain/
Nvec-v1g240440	8.95302e-08	-0.972461	0.207	0.313	0.00148038
Nvec-vc1.1-XM-001639489.3	9.16421e-08	-0.952115	0.096	0.179	0.0015153	RAE1	ANAPC4_WD40/WD40/WD40/
Nvec-vc1.1-XM-001634740.3	9.1849e-08	-1.13713	0.062	0.13	0.00151872	RAD51AP1	RAD51_interact/
Nvec-vc1.1-XM-001636606.3	9.19437e-08	-1.64804	0.02	0.063	0.00152029	SRRD	SRR1/
Nvec-vc1.1-XM-032379174.2	9.21666e-08	-0.540505	0.364	0.486	0.00152397	SELENOK	SelK_SelG/
Nvec-vc1.1-XM-032377600.2	9.2869e-08	-0.935874	0.089	0.169	0.00153559	BBOF1	DUF4515/
Nvec-vc1.1-XM-001626485.3	9.32089e-08	-2.05243	0.014	0.051	0.00154121	TMA16	Tma16/
Nvec-NVE23703	9.32313e-08	-1.69097	0.012	0.047	0.00154158
Nvec-vc1.1-XM-001633084.3	9.3863e-08	-0.543248	0.416	0.535	0.00155202	TAF13	TFIID-18kDa/
Nvec-vc1.1-XM-048726437.1	9.51688e-08	-1.65757	0.026	0.073	0.00157362	SLC16A10	MFS_1/
Nvec-vc1.1-XM-001628012.3	9.59894e-08	-0.970634	0.096	0.177	0.00158718	ECHDC1	ECH_1/
Nvec-vc1.1-XM-001640726.3	9.60304e-08	-0.669746	0.233	0.343	0.00158786	NFYA	CBFB_NFYA/
Nvec-vc1.1-XM-032374422.2	9.60972e-08	-0.733775	0.15	0.248	0.00158897	MRPS31	MRP-S31/
Nvec-vc1.1-XM-032386444.2	9.73352e-08	-1.61244	0.027	0.075	0.00160944		DIOX_N/2OG-FeII_Oxy/
Nvec-vc1.1-XM-032365678.2	9.76563e-08	-1.94773	0.016	0.055	0.00161475	H1_0	Linker_histone/
Nvec-vc1.1-XM-048727385.1	9.78718e-08	-0.750263	0.152	0.25	0.00161831	TARS1	TGS/tRNA_SAD/tRNA-synt_2b/HGTP_anticodon/
Nvec-vc1.1-XM-032378309.2	9.88323e-08	-1.29952	0.034	0.087	0.00163419	SLC35E2B	TPT/
Nvec-NVE6617	1.00176e-07	2.77906	0.074	0.01	0.00165642
Nvec-vc1.1-XM-001637620.3	1.00768e-07	-1.98289	0.011	0.045	0.0016662	WNT7A	wnt/
Nvec-vc1.1-XM-001638781.3	1.01252e-07	3.16027	0.067	0.006	0.00167419	MAB21L3	Mab-21/
Nvec-NVE10834	1.02103e-07	-1.63739	0.021	0.065	0.00168827
Nvec-vc1.1-XM-032374725.2	1.02691e-07	-1.01334	0.076	0.15	0.00169799	PDCD4	MA3/MA3/
Nvec-vc1.1-XM-001637959.3	1.02923e-07	-1.06754	0.056	0.122	0.00170184
Nvec-vc1.1-XM-001628257.3	1.04068e-07	-1.14554	0.058	0.124	0.00172077	CZIB	DUF866/
Nvec-vc1.1-XM-032366674.2	1.04634e-07	-1.341	0.04	0.098	0.00173013	GATD3A	DJ-1_PfpI/
Nvec-NVE26002	1.05092e-07	-1.05408	0.056	0.122	0.00173769
Nvec-vc1.1-XM-001633184.3	1.05318e-07	-1.33855	0.039	0.096	0.00174143
Nvec-vc1.1-XM-001630459.3	1.05473e-07	-1.2853	0.054	0.118	0.001744	WRAP73	WD40/
Nvec-v1g245327	1.06566e-07	-0.914583	0.107	0.191	0.00176206
Nvec-vc1.1-XM-001624543.3	1.06638e-07	-0.683866	0.323	0.433	0.00176327	NDRG3	Ndr/
Nvec-vc1.1-XM-001638819.3	1.06891e-07	-0.694147	0.207	0.313	0.00176744	DPY30	Dpy-30/
Nvec-vc1.1-XM-032383062.2	1.09634e-07	-0.656006	0.202	0.311	0.00181281
Nvec-vc1.1-XM-001626296.3	1.10079e-07	-1.05105	0.076	0.15	0.00182016	SFXN2	SFXNs/
Nvec-vc1.1-XM-032387330.2	1.10176e-07	-1.66693	0.022	0.067	0.00182176	XRCC4	XRCC4/
Nvec-vc1.1-XM-032382185.2	1.1063e-07	-1.08056	0.07	0.142	0.00182927	SNAPC4	Myb_DNA-binding/Myb_DNA-binding/Myb_DNA-binding/
Nvec-vc1.1-XM-001626469.3	1.11093e-07	-0.913846	0.078	0.154	0.00183692		Tim29/
Nvec-vc1.1-XM-001622384.3	1.1267e-07	-1.11307	0.069	0.14	0.001863	TMEM138	TMEM138/
Nvec-vc1.1-XM-032381929.2	1.12781e-07	-1.12045	0.065	0.134	0.00186483	KIF1B	Kinesin/
Nvec-vc1.1-XM-032371186.2	1.13277e-07	-1.07035	0.073	0.146	0.00187304	THOC6	WD40/
Nvec-vc1.1-XM-001623131.3	1.13363e-07	-0.721676	0.17	0.27	0.00187445	TAF11	TAFII28/
Nvec-vc1.1-XM-032380426.2	1.14719e-07	2.80001	0.09	0.02	0.00189687	BCL2L1	Bcl-2/
Nvec-vc1.1-XM-032376887.2	1.15875e-07	-1.42238	0.028	0.077	0.001916	FUT9	Glyco_tran_10_N/Glyco_transf_10/
Nvec-vc1.1-XM-032376626.2	1.16502e-07	-0.523033	0.522	0.642	0.00192635	HEXIM1	HEXIM/
Nvec-vc1.1-XM-032376233.2	1.1667e-07	-0.709939	0.206	0.311	0.00192914		MRP-63/
Nvec-vc1.1-XM-001640797.3	1.16812e-07	-1.68319	0.024	0.069	0.00193149	FAHD1	FAA_hydrolase/
Nvec-vc1.1-XM-032364373.2	1.17123e-07	4.94428	0.062	0.004	0.00193662	IRF8	IRF/
Nvec-vc1.1-XM-032381588.2	1.17442e-07	0.980293	0.244	0.138	0.0019419	SRC	SH3_1/DUF1151/
Nvec-vc1.1-XM-032383662.2	1.1761e-07	-1.12905	0.063	0.132	0.00194468	SPATA48	SPATA48/
Nvec-vc1.1-XM-001635488.3	1.18379e-07	-1.68743	0.019	0.061	0.0019574	SAT2	Acetyltransf_1/
Nvec-NVE5801	1.19648e-07	-1.88804	0.013	0.049	0.00197838
Nvec-vc1.1-XM-032376562.2	1.19764e-07	-0.685057	0.109	0.197	0.0019803
Nvec-vc1.1-XM-032373373.2	1.20369e-07	-0.777903	0.14	0.234	0.0019903	EFHC1	DUF1126/DUF1126/DUF1126/
Nvec-vc1.1-XM-032366497.2	1.21169e-07	-0.699087	0.273	0.384	0.00200353	DAP	DAP/
Nvec-vc1.1-XM-032374376.2	1.21194e-07	-0.634359	0.211	0.319	0.00200394	NEK7	Pkinase/
Nvec-vc1.1-XM-032372471.2	1.21288e-07	-1.45152	0.031	0.081	0.0020055	CAMK2A	Pkinase/
Nvec-vc1.1-XM-001623353.3	1.22745e-07	-1.39263	0.034	0.087	0.00202959	UHRF1	SAD_SRA/
Nvec-vc1.1-XM-032370461.2	1.23347e-07	-0.513844	0.357	0.476	0.00203954	POLR2F	RNA_pol_Rpb6/
Nvec-vc1.1-XM-032377200.2	1.24091e-07	-0.810919	0.16	0.256	0.00205184		Cytokin_check_N/
Nvec-vc1.1-XM-001638069.3	1.25119e-07	-1.39792	0.041	0.098	0.00206884	SNX24	PX/
Nvec-vc1.1-XM-001626589.3	1.28574e-07	-0.733332	0.169	0.27	0.00212597	RABIF	Mss4/
Nvec-vc1.1-XM-048726723.1	1.28656e-07	-1.75747	0.02	0.063	0.00212733	FKRP	LicD/
Nvec-vc1.1-XM-048732315.1	1.29244e-07	-1.39608	0.032	0.083	0.00213705	DOHH	HEAT_2/HEAT_PBS/
Nvec-vc1.1-XM-001635589.3	1.30487e-07	-0.881889	0.082	0.159	0.00215761	CNPY2	DUF3456/
Nvec-vc1.1-XM-048724144.1	1.30676e-07	-0.854782	0.1	0.183	0.00216073		MRP-L20/
Nvec-vc1.1-XM-001639418.3	1.30715e-07	-0.562103	0.242	0.358	0.00216138	UNC119B	GMP_PDE_delta/
Nvec-vc1.1-XM-032365439.2	1.30774e-07	-1.00936	0.045	0.106	0.00216235	HAUS3	HAUS-augmin3/
Nvec-vc1.1-XM-001637854.3	1.30803e-07	-0.898377	0.08	0.157	0.00216283	CFAP410	LRR_9/
Nvec-vc1.1-XM-001625350.2	1.30891e-07	1.10204	0.235	0.132	0.00216428	BCL10	CARD/
Nvec-vc1.1-XM-001631359.3	1.31331e-07	-1.27664	0.043	0.102	0.00217157	DHRS12	adh_short/
Nvec-vc1.1-XM-032371798.2	1.31585e-07	-2.40857	0.004	0.028	0.00217576
Nvec-vc1.1-XM-032362142.2	1.31651e-07	-0.534919	0.242	0.36	0.00217684	CASC4
Nvec-vc1.1-XM-032377261.2	1.33035e-07	-1.06644	0.059	0.126	0.00219974	PPP4R4
Nvec-vc1.1-XM-048731001.1	1.33622e-07	-0.553677	0.323	0.439	0.00220945	AIMP1	tRNA_bind/
Nvec-vc1.1-XM-001623354.3	1.37178e-07	-0.282528	0.818	0.886	0.00226823	SRSF7	RRM_1/zf-CCHC/
Nvec-vc1.1-XM-048729266.1	1.37178e-07	-0.597094	0.217	0.327	0.00226824	STARD7	START/
Nvec-vc1.1-XM-048733611.1	1.37426e-07	1.01844	0.077	0.012	0.00227234	PDE2A	GAF/PDEase_I/
Nvec-vc1.1-XM-032381598.2	1.38424e-07	-1.64804	0.02	0.063	0.00228884	UCHL3	Peptidase_C12/
Nvec-vc1.1-XM-048723527.1	1.39867e-07	-1.63194	0.02	0.063	0.00231269	CBSL	PALP/
Nvec-vc1.1-XM-048723072.1	1.39979e-07	-0.622951	0.314	0.429	0.00231456	USP47	p450/UCH/
Nvec-vc1.1-XM-048730132.1	1.4005e-07	-1.10735	0.046	0.106	0.00231573
Nvec-vc1.1-XM-001639030.3	1.43786e-07	-1.32754	0.041	0.098	0.0023775		CXCXC/
Nvec-vc1.1-XM-001636372.3	1.44543e-07	-1.24698	0.056	0.12	0.00239002		Peptidase_S49/
Nvec-vc1.1-XM-032379213.2	1.46682e-07	-0.961826	0.081	0.157	0.00242539		LRR_8/ZU5/Death/
Nvec-vc1.1-XM-032372659.2	1.47202e-07	-1.5785	0.027	0.075	0.00243398	MARCHF8	RINGv/
Nvec-vc1.1-XM-001639528.3	1.47308e-07	-0.717733	0.15	0.246	0.00243574	CIB4	EF-hand_7/
Nvec-vc1.1-XM-032383957.2	1.47506e-07	-0.574911	0.385	0.494	0.00243901	SPTBN1	CH/CH/Spectrin/Spectrin/Spectrin/Spectrin/Spectrin/Spectrin/Spectrin/Spectrin/Spectrin/Spectrin/Spectrin/Spectrin/Spectrin/Spectrin/Spectrin/Spectrin/Spectrin/PH/
Nvec-vc1.1-XM-032364349.2	1.48042e-07	1.2821	0.163	0.071	0.00244787	GOT2	Aminotran_1_2/
Nvec-vc1.1-XM-001629389.3	1.50495e-07	-0.982263	0.091	0.169	0.00248843		PEP_mutase/
Nvec-vc1.1-XM-001626998.3	1.50965e-07	-0.866704	0.11	0.195	0.0024962	ISCA1	Fe-S_biosyn/
Nvec-vc1.1-XM-001629533.3	1.5296e-07	2.57067	0.076	0.012	0.0025292	ANKRD50	DUF4559/Ank_2/Ank_2/Ank_2/
Nvec-vc1.1-XM-032364117.2	1.54942e-07	-0.964965	0.089	0.167	0.00256197	FBXO8	Sec7/
Nvec-vc1.1-XM-001636216.3	1.55146e-07	-0.472461	0.408	0.52	0.00256534	EIF3E	eIF3_N/PCI/
Nvec-vc1.1-XM-001641543.3	1.55177e-07	-1.02128	0.078	0.152	0.00256585	NAA20	Acetyltransf_1/
Nvec-vc1.1-XM-001634079.3	1.5674e-07	1.1793	0.163	0.071	0.00259169		Acetyltransf_10/
Nvec-vc1.1-XM-001622544.3	1.56983e-07	-0.831077	0.092	0.173	0.00259571
Nvec-vc1.1-XM-048729980.1	1.5749e-07	-2.14038	0.005	0.03	0.0026041	H1_0	Linker_histone/
Nvec-vc1.1-XM-048724182.1	1.60398e-07	2.92485	0.069	0.008	0.00265218
Nvec-vc1.1-XM-032361878.2	1.61776e-07	2.18704	0.087	0.018	0.00267496	TCTEX1D1	Tctex-1/
Nvec-vc1.1-XM-001624464.3	1.62215e-07	-0.515048	0.315	0.439	0.00268223	MEX3B	KH_1/KH_1/zf-C3HC4_3/
Nvec-vc1.1-XM-048727814.1	1.63779e-07	-1.06533	0.085	0.161	0.00270809	RCHY1	zf-CCCH_4/zf-CHY/
Nvec-vc1.1-XM-001629412.3	1.64259e-07	-0.904267	0.093	0.173	0.00271603	CNPPD1	Cyclin/
Nvec-vc1.1-XM-048734399.1	1.64917e-07	-2.52697	0.007	0.035	0.0027269	CLN3	CLN3/
Nvec-v1g176973	1.66765e-07	-0.546001	0.276	0.398	0.00275747	CDC42SE2	PBD/
Nvec-vc1.1-XM-048722632.1	1.69433e-07	-2.31546	0.006	0.033	0.00280157	CPNE1	C2/C2/Copine/
Nvec-vc1.1-XM-032384311.2	1.71879e-07	-1.37959	0.033	0.085	0.00284202	NFU1	Nfu_N/NifU/
Nvec-vc1.1-XM-001639363.3	1.73949e-07	-0.625447	0.193	0.299	0.00287624	RSPH4A	Radial_spoke/
Nvec-vc1.1-XM-048733214.1	1.76357e-07	-0.636841	0.176	0.278	0.00291607	GAR1	Gar1/
Nvec-vc1.1-XM-001638731.3	1.77212e-07	-1.51477	0.018	0.059	0.00293021	TMEM242	DUF1358/
Nvec-vc1.1-XM-048728171.1	1.78047e-07	-0.873695	0.124	0.211	0.002944	DNAAF4	CS/TPR_1/
Nvec-vc1.1-XM-048724783.1	1.79545e-07	-0.950466	0.092	0.171	0.00296878	CUBN	Peptidase_M28/CUB/
Nvec-vc1.1-XM-032374794.2	1.80105e-07	-0.945351	0.103	0.185	0.00297803	PITHD1	PITH/
Nvec-vc1.1-XM-001626722.3	1.80473e-07	-1.25534	0.037	0.091	0.00298412
Nvec-vc1.1-XM-001635984.3	1.82783e-07	-0.823927	0.1	0.183	0.00302232	NOC4L	CBF/
Nvec-vc1.1-XM-001641436.3	1.83127e-07	-0.682747	0.212	0.317	0.003028	CCDC12	cwf18/
Nvec-vc1.1-XM-032379292.2	1.85126e-07	-2.04244	0.011	0.045	0.00306106	KYNU	Aminotran_5/
Nvec-vc1.1-XM-032382863.2	1.87422e-07	-1.13914	0.038	0.093	0.00309903	DST	EF-hand_7/
Nvec-vc1.1-XM-032362536.2	1.88713e-07	-1.292	0.047	0.106	0.00312037	BOLA3	BolA/
Nvec-vc1.1-XM-001631376.3	1.91128e-07	-1.68928	0.027	0.073	0.0031603	REXO2	RNase_T/
Nvec-vc1.1-XM-001627932.3	1.92766e-07	-1.54102	0.024	0.069	0.00318738	COMMD9	COMM_domain/
Nvec-vc1.1-XM-001630766.3	1.96056e-07	-1.00642	0.079	0.152	0.00324178	CSTB	Cystatin/
Nvec-vc1.1-XM-001625476.3	1.96059e-07	-2.95289	0.003	0.024	0.00324184	PRXL2B	AhpC-TSA_2/
Nvec-vc1.1-XM-048731614.1	2.00484e-07	-0.816156	0.13	0.22	0.003315
Nvec-vc1.1-XM-001629366.3	2.00933e-07	-0.734415	0.116	0.203	0.00332243	SAMD15	SAM_1/
Nvec-vc1.1-XM-001635969.3	2.01135e-07	-0.712578	0.165	0.264	0.00332577	SUCLG2	ATP-grasp_2/Ligase_CoA/
Nvec-vc1.1-XM-001640449.3	2.02831e-07	-0.905739	0.092	0.171	0.0033538	CBY1	Chibby/
Nvec-vc1.1-XM-001634396.3	2.05283e-07	-0.510953	0.301	0.421	0.00339435	VAMP3	Synaptobrevin/
Nvec-vc1.1-XM-048729698.1	2.05772e-07	-0.879607	0.124	0.211	0.00340245	C1D	Sas10_Utp3/
Nvec-vc1.1-XM-001628859.3	2.07133e-07	-0.759069	0.109	0.195	0.00342494	GPS1	RPN7/PCI/
Nvec-vc1.1-XM-001640238.3	2.10565e-07	-1.52697	0.028	0.075	0.0034817	AC138894.1	CLN3/
Nvec-vc1.1-XM-032380975.2	2.10625e-07	0.761962	0.387	0.283	0.00348269	ERG	SAM_PNT/Ets/
Nvec-vc1.1-XM-032386249.2	2.14913e-07	1.54468	0.12	0.041	0.00355359	USP4	DUSP/Ubiquitin_3/UCH/USP7_C2/
Nvec-vc1.1-XM-001621930.3	2.15074e-07	-0.598817	0.287	0.398	0.00355625	RAB6A	Ras/
Nvec-vc1.1-XM-001627584.3	2.15528e-07	-1.68159	0.018	0.057	0.00356375	VKORC1	VKOR/
Nvec-vc1.1-XM-032366260.2	2.19582e-07	-1.09307	0.049	0.11	0.00363079		DUF4558/
Nvec-vc1.1-XM-032380230.2	2.20048e-07	-1.43745	0.025	0.071	0.00363849
Nvec-vc1.1-XM-001627225.3	2.21611e-07	1.68043	0.119	0.041	0.00366434	LHFPL6	L_HMGIC_fpl/
Nvec-vc1.1-XM-001623270.3	2.23231e-07	1.40399	0.136	0.053	0.00369112	PRSS16	Peptidase_S28/
Nvec-vc1.1-XM-048724412.1	2.24672e-07	-1.5525	0.021	0.063	0.00371496	SULT1C4	Sulfotransfer_1/
Nvec-vc1.1-XM-032384829.2	2.26789e-07	-1.46747	0.028	0.075	0.00374995	C11orf49
Nvec-vc1.1-XM-048723835.1	2.3103e-07	-1.07035	0.069	0.138	0.00382009	ALOX5	PLAT/Lipoxygenase/
Nvec-vc1.1-XM-001631441.3	2.32904e-07	0.890988	0.168	0.073	0.00385108
Nvec-NVE13795	2.34293e-07	-0.653	0.145	0.24	0.00387404
Nvec-NVE2725	2.34757e-07	1.89399	0.104	0.03	0.00388171	DCTN5
Nvec-vc1.1-XM-048731856.1	2.35094e-07	1.80165	0.101	0.028	0.00388727	RNF213	zf-C3HC4_3/
Nvec-vc1.1-XM-032370732.2	2.38357e-07	0.580796	0.43	0.313	0.00394124		Peptidase_S15/PepX_C/
Nvec-vc1.1-XM-032384683.2	2.38995e-07	-1.33089	0.035	0.087	0.00395178	ADPRS	ADP_ribosyl_GH/
Nvec-vc1.1-XM-032369373.2	2.39962e-07	-0.834727	0.106	0.189	0.00396777	DMRT3	DM/DMA/
Nvec-v1g233231	2.40133e-07	-1.39608	0.033	0.083	0.00397059
Nvec-vc1.1-XM-032387170.2	2.40234e-07	-0.61573	0.146	0.244	0.00397228	PLPP3	PAP2/
Nvec-vc1.1-XM-048722385.1	2.48601e-07	-0.725626	0.195	0.295	0.00411062
Nvec-vc1.1-XM-001640869.3	2.50085e-07	-1.68743	0.019	0.059	0.00413516
Nvec-vc1.1-XM-001638523.3	2.50384e-07	-0.567442	0.209	0.317	0.0041401	NSMCE2	zf-Nse/
Nvec-vc1.1-XM-001639955.3	2.51024e-07	-1.11579	0.053	0.116	0.00415069	TPMT	TPMT/
Nvec-vc1.1-XM-048727152.1	2.51956e-07	-0.791901	0.175	0.272	0.00416609	ATRAID
Nvec-vc1.1-XM-001637648.2	2.54244e-07	-0.685176	0.19	0.293	0.00420392	PEX11B	PEX11/
Nvec-vc1.1-XM-001641885.3	2.56094e-07	-1.35023	0.03	0.079	0.00423452	IMPDH1	IMPDH/CBS/CBS/
Nvec-vc1.1-XM-048724497.1	2.58669e-07	1.75063	0.101	0.028	0.00427709
Nvec-vc1.1-XM-001624453.3	2.59453e-07	-0.293353	0.954	0.939	0.00429005	UBC	ubiquitin/ubiquitin/ubiquitin/ubiquitin/ubiquitin/ubiquitin/ubiquitin/
Nvec-vc1.1-XM-001629439.3	2.622e-07	-1.46747	0.022	0.065	0.00433547	ELOVL5	ELO/
Nvec-vc1.1-XM-032363991.2	2.62542e-07	-0.704813	0.169	0.268	0.00434113	UTP18	WD40/WD40/
Nvec-vc1.1-XM-032381089.2	2.64713e-07	-1.07154	0.066	0.134	0.00437703	GFER	Evr1_Alr/
Nvec-vc1.1-XM-032363102.2	2.6517e-07	-0.887856	0.094	0.173	0.00438458	PPM1K	PP2C/
Nvec-vc1.1-XM-048728645.1	2.65313e-07	-0.931122	0.09	0.167	0.00438696	ACTR1A	Actin/
Nvec-vc1.1-XM-032379969.2	2.72117e-07	3.10118	0.081	0.016	0.00449946
Nvec-vc1.1-XM-032383860.2	2.7466e-07	-1.10441	0.061	0.126	0.0045415	ARMC9
Nvec-vc1.1-XM-001624609.3	2.74993e-07	-0.896673	0.122	0.207	0.00454701	HDAC8	Hist_deacetyl/
Nvec-vc1.1-XM-001624105.3	2.81572e-07	-0.673917	0.149	0.244	0.00465579	REEP5	TB2_DP1_HVA22/
Nvec-vc1.1-XM-001628299.3	2.89229e-07	-0.932808	0.1	0.181	0.0047824	ENKD1	Enkurin/
Nvec-vc1.1-XM-001634436.3	2.90588e-07	-0.834123	0.103	0.185	0.00480487	SNAPC1	SNAPc_SNAP43/
Nvec-vc1.1-XM-048732007.1	3.00375e-07	-0.876953	0.174	0.266	0.0049667		DUF3987/DUF3987/
Nvec-vc1.1-XM-001631720.3	3.04045e-07	-1.8045	0.022	0.065	0.00502739	SLC6A1	SNF/
Nvec-vc1.1-XM-001641790.3	3.04156e-07	-0.993534	0.085	0.159	0.00502922	ARHGAP6	RhoGAP/
Nvec-vc1.1-XM-001628872.3	3.06456e-07	-0.450644	0.43	0.545	0.00506726	SNRNP70	U1snRNP70_N/RRM_1/
Nvec-vc1.1-XM-001629525.3	3.0964e-07	-0.905443	0.095	0.173	0.0051199	CDA	dCMP_cyt_deam_1/
Nvec-vc1.1-XM-032373701.2	3.17922e-07	-1.35941	0.034	0.085	0.00525685	ANAPC13	Apc13p/
Nvec-vc1.1-XM-032382210.2	3.18461e-07	-0.75322	0.169	0.266	0.00526575	CCDC63
Nvec-vc1.1-XM-048720415.1	3.18956e-07	0.536851	0.562	0.465	0.00527393	SRI
Nvec-vc1.1-XM-001632027.3	3.21915e-07	1.5631	0.123	0.045	0.00532287	QARS1	tRNA_synt_1c_R1/tRNA_synt_1c_R2/tRNA-synt_1c/tRNA-synt_1c_C/
Nvec-vc1.1-XM-001628058.3	3.22539e-07	-1.02001	0.069	0.138	0.00533318	NDUFAF4	UPF0240/
Nvec-vc1.1-XM-032381253.2	3.24339e-07	-0.735853	0.184	0.28	0.00536295	MRPL11	Ribosomal_L11_N/Ribosomal_L11/
Nvec-vc1.1-XM-048726494.1	3.24847e-07	-0.713651	0.228	0.331	0.00537135	ELOC	Skp1_POZ/
Nvec-vc1.1-XM-001626167.3	3.26394e-07	-0.63029	0.198	0.301	0.00539692	FAM136A	DUF842/
Nvec-vc1.1-XM-048731054.1	3.2673e-07	-1.04777	0.083	0.157	0.00540248		DUF4476/DUF4476/
Nvec-vc1.1-XM-048731524.1	3.28001e-07	0.749581	0.269	0.157	0.0054235	TOR1A	Torsin/
Nvec-vc1.1-XM-032386172.2	3.30918e-07	-1.38105	0.032	0.081	0.00547173	METTL4	MT-A70/MT-A70/
Nvec-vc1.1-XM-048721092.1	3.31364e-07	1.40336	0.132	0.051	0.0054791	TENT4B	NTP_transf_2/PAP_assoc/
Nvec-vc1.1-XM-032383222.2	3.32131e-07	-0.754953	0.124	0.211	0.00549178	SDF4	EF-hand_7/EF-hand_5/EF-hand_5/
Nvec-vc1.1-XM-001641012.3	3.36317e-07	-0.791901	0.143	0.234	0.005561	DNPEP	Peptidase_M18/
Nvec-vc1.1-XM-048723367.1	3.37199e-07	2.92612	0.07	0.01	0.00557558	SCUBE2	cEGF/EGF_3/EGF_CA/EGF_CA/EGF_3/EGF/
Nvec-vc1.1-XM-048727669.1	3.37499e-07	1.41527	0.137	0.055	0.00558054	ELL2	ELL/Occludin_ELL/
Nvec-vc1.1-XM-032382500.2	3.41622e-07	-1.55465	0.021	0.063	0.00564872		Sulfotransfer_4/
Nvec-vc1.1-XM-048719986.1	3.43145e-07	-1.95932	0.012	0.045	0.00567391	CENPM	CENP-M/
Nvec-vc1.1-XM-001642028.3	3.4739e-07	-2.5785	0.005	0.028	0.0057441	COL14A1	VWA/
Nvec-vc1.1-XM-048728990.1	3.51101e-07	-0.999821	0.079	0.15	0.00580545	SLC5A6	SSF/
Nvec-vc1.1-XM-048728397.1	3.5317e-07	-0.941067	0.075	0.146	0.00583967	KLHDC3	Kelch_5/Kelch_4/Kelch_3/Kelch_4/
Nvec-vc1.1-XM-032386416.2	3.6317e-07	-2.31546	0.005	0.028	0.00600501	ANKRD66	Ank_2/
Nvec-vc1.1-XM-048727754.1	3.6317e-07	-2.31546	0.005	0.028	0.00600501
Nvec-vc1.1-XM-001636654.3	3.73607e-07	-3.0159	0.002	0.018	0.00617758
Nvec-vc1.1-XM-032384278.2	3.76297e-07	1.1301	0.149	0.063	0.00622208		DED/
Nvec-NVE16683	3.83712e-07	-2.38585	0.007	0.035	0.00634468
Nvec-vc1.1-XM-048728946.1	3.87876e-07	4.30659	0.054	0.002	0.00641354	GALR1	7tm_1/
Nvec-vc1.1-XM-001639883.3	3.89495e-07	1.37756	0.137	0.055	0.0064403	MITD1	MIT/MIT_C/
Nvec-vc1.1-XM-001640818.3	4.00321e-07	0.891457	0.231	0.13	0.00661931	MARCHF5	RINGv/
Nvec-vc1.1-XM-032362674.2	4.02003e-07	-0.536009	0.282	0.396	0.00664711
Nvec-vc1.1-XM-001639470.3	4.0368e-07	-1.2885	0.038	0.091	0.00667485	MND1	Mnd1/LZ3wCH/
Nvec-vc1.1-XM-001626052.3	4.05874e-07	-1.36032	0.037	0.089	0.00671113	UQCC1	Ubiq_cyt_C_chap/
Nvec-vc1.1-XM-032375586.2	4.09424e-07	-0.609194	0.189	0.291	0.00676982	SLC25A29	Mito_carr/Mito_carr/Mito_carr/
Nvec-vc1.1-XM-048720597.1	4.10361e-07	-2.155	0.007	0.033	0.00678532	NELFCD	TH1/
Nvec-vc1.1-XM-048725381.1	4.13654e-07	-0.49325	0.325	0.445	0.00683976	TJP1	CARD/PDZ/PDZ/PDZ/SH3_2/Guanylate_kin/ZU5/
Nvec-vc1.1-XM-001624702.3	4.21841e-07	-0.849799	0.125	0.209	0.00697514	ACCSL	Aminotran_1_2/
Nvec-vc1.1-XM-048726117.1	4.24144e-07	-1.77489	0.017	0.055	0.00701322	ZSWIM7	SWIM/
Nvec-vc1.1-XM-048721066.1	4.25806e-07	-1.2314	0.04	0.093	0.0070407	GRIN3B	ANF_receptor/Lig_chan-Glu_bd/Lig_chan/
Nvec-vc1.1-XM-048727646.1	4.32751e-07	-0.71502	0.294	0.392	0.00715554	SNX2	PX/Vps5/
Nvec-vc1.1-XM-032386927.2	4.39546e-07	-2.08226	0.025	0.069	0.0072679	P3H2	2OG-FeII_Oxy_3/
Nvec-vc1.1-XM-048732877.1	4.47278e-07	-1.77781	0.017	0.055	0.00739575	CYP3A4	p450/
Nvec-vc1.1-XM-032380732.1	4.55481e-07	1.03031	0.179	0.087	0.00753138
Nvec-vc1.1-XM-032362149.2	4.65894e-07	-1.29987	0.035	0.085	0.00770356	NPFFR1	7tm_1/
Nvec-vc1.1-XM-032378270.2	4.75335e-07	-0.999961	0.081	0.152	0.00785966	INO80E
Nvec-vc1.1-XM-032375547.2	4.76817e-07	-1.02173	0.054	0.116	0.00788416	UGT1A1	UDPGT/UDPGT/
Nvec-vc1.1-XM-001635738.3	4.76894e-07	-1.02679	0.066	0.132	0.00788545	WEE1	Pkinase/
Nvec-vc1.1-XM-032370760.2	4.78856e-07	1.85446	0.118	0.043	0.00791789	LRRK2	Ank_4/Roc/COR/Pkinase/WD40_2/
Nvec-vc1.1-XM-032380108.2	4.86331e-07	-1.34941	0.031	0.079	0.00804149	SH3PXD2A	PX/SH3_1/SH3_1/SH3_1/
Nvec-vc1.1-XM-032381574.2	4.88869e-07	-0.598368	0.232	0.339	0.00808344	TMEM33	TMEM33_Pom33/
Nvec-vc1.1-XM-048719978.1	4.88874e-07	-0.980278	0.058	0.122	0.00808354	MLST8	WD40/WD40/WD40/ANAPC4_WD40/
Nvec-vc1.1-XM-001625124.3	4.93092e-07	-0.667111	0.15	0.244	0.00815328	RAB11A	Ras/
Nvec-vc1.1-XM-048731984.1	5.00326e-07	0.973299	0.276	0.173	0.0082729	HYOU1	HSP70/
Nvec-vc1.1-XM-001632746.3	5.05373e-07	1.58576	0.092	0.024	0.00835634	MB21D2	Mab-21/
Nvec-vc1.1-XM-001625948.3	5.06155e-07	-0.773268	0.174	0.268	0.00836926	GINS2	Sld5/
Nvec-v1g243406	5.06709e-07	-1.54494	0.022	0.063	0.00837843
Nvec-vc1.1-XM-048726016.1	5.08875e-07	-1.32774	0.044	0.1	0.00841426	CDIPT	CDP-OH_P_transf/
Nvec-vc1.1-XM-001623339.3	5.1555e-07	-1.07154	0.068	0.134	0.00852462	RCHY1	zf-CHY/zf-RING_2/
Nvec-vc1.1-XM-001637170.3	5.17651e-07	-1.60274	0.023	0.065	0.00855936	AKR1A1	Aldo_ket_red/
Nvec-vc1.1-XM-001622471.3	5.18979e-07	-0.765016	0.143	0.232	0.00858132	UBE2V2	UQ_con/
Nvec-vc1.1-XM-048726418.1	5.32922e-07	-1.91691	0.01	0.041	0.00881187
Nvec-vc1.1-XM-048728390.1	5.37376e-07	-1.10979	0.053	0.114	0.00888551	ABCD3	ABC_membrane_2/ABC_tran/
Nvec-vc1.1-XM-032385728.2	5.38017e-07	-0.768635	0.117	0.201	0.0088961	NCF2	TPR_2/
Nvec-vc1.1-XM-048724246.1	5.38241e-07	-0.859233	0.076	0.146	0.00889982	PRIM1	DNA_primase_S/
Nvec-vc1.1-XM-001639625.3	5.39459e-07	4.91336	0.049	0	0.00891996	LCT	Glyco_hydro_1/
Nvec-vc1.1-XM-032385535.2	5.42453e-07	-1.80089	0.01	0.041	0.00896945	MFSD6	MFS_1_like/
Nvec-vc1.1-XM-032385528.2	5.43762e-07	-1.10814	0.113	0.191	0.00899111	CSRNP2	CSRNP_N/CSRNP_N/
Nvec-vc1.1-XM-001630871.3	5.44597e-07	-0.3614	0.558	0.687	0.00900491	AGXT	Aminotran_5/
Nvec-vc1.1-XM-001630398.3	5.465e-07	-0.890058	0.127	0.213	0.00903637		PALP/
Nvec-vc1.1-XM-001630246.3	5.51451e-07	0.158069	0.994	0.982	0.00911825	RPL37	Ribosomal_L37e/
Nvec-vc1.1-XM-032371194.2	5.52878e-07	1.16739	0.186	0.096	0.00914185	MYO15A	Myosin_head/MyTH4/SH3_1/MyTH4/
Nvec-vc1.1-XM-001626637.3	5.57085e-07	-0.305719	0.824	0.882	0.0092114	SNX10	PX/
Nvec-vc1.1-XM-001632293.3	5.59569e-07	-0.96399	0.078	0.148	0.00925248
Nvec-vc1.1-XM-048729463.1	5.62555e-07	-0.880525	0.076	0.146	0.00930184	SFXN1	SFXNs/
Nvec-vc1.1-XM-001637756.3	5.67431e-07	-0.769103	0.106	0.187	0.00938247	ABHD17B
Nvec-vc1.1-XM-048727755.1	5.75134e-07	-1.49917	0.03	0.077	0.00950984	ADAT2	dCMP_cyt_deam_1/
Nvec-vc1.1-XM-032365829.2	5.79509e-07	1.6294	0.112	0.039	0.00958217	GPR137B
Nvec-vc1.1-XM-001638733.3	5.80418e-07	-1.02916	0.074	0.142	0.00959721	LTN1
Nvec-vc1.1-XM-032386058.2	5.85287e-07	-1.75111	0.034	0.083	0.00967772		ShK/ShK/MAM/
Nvec-vc1.1-XM-001633509.3	5.86522e-07	-1.35941	0.036	0.087	0.00969815	SDR16C5	adh_short/
Nvec-vc1.1-XM-032362579.2	5.91212e-07	0.388717	0.721	0.663	0.00977568	SSR1	TRAP_alpha/
Nvec-vc1.1-XM-001623685.3	5.94437e-07	-0.505325	0.244	0.354	0.00982902	RGMB	RGM_N/RGM_C/
Nvec-vc1.1-XM-001640467.3	5.97963e-07	-0.468937	0.245	0.36	0.00988733		Mitoc_mL59/
Nvec-vc1.1-XM-048729540.1	5.98201e-07	-5.12282	0	0.01	0.00989126	B3GALT6	Galactosyl_T/
Nvec-vc1.1-XM-048734732.1	5.98201e-07	-5.12282	0	0.01	0.00989126		Arm/TUDOR/
Nvec-vc1.1-XM-032383556.2	6.01515e-07	-0.900425	0.093	0.169	0.00994605	RPA2	RPA_C/
Nvec-vc1.1-XM-048731576.1	6.08185e-07	-1.1725	0.039	0.091	0.0100563	KYAT3	Aminotran_1_2/
Nvec-vc1.1-XM-048720951.1	6.11254e-07	-0.736169	0.175	0.27	0.0101071	EXOC2	TIG/Sec5/
Nvec-vc1.1-XM-032375172.2	6.11669e-07	-0.607803	0.197	0.297	0.0101139	UBE2M	UQ_con/
Nvec-vc1.1-XM-032376911.2	6.11807e-07	-1.69879	0.016	0.053	0.0101162	PRPS2	Pribosyltran_N/Pribosyltran/
Nvec-vc1.1-XM-001628787.3	6.14189e-07	-0.890965	0.087	0.161	0.0101556	NENF	Cyt-b5/
Nvec-vc1.1-XM-001639689.3	6.16492e-07	-0.638661	0.214	0.317	0.0101937	UBE2I	UQ_con/
Nvec-vc1.1-XM-048728771.1	6.23458e-07	-1.11283	0.051	0.11	0.0103089	MYOF	C2/C2/FerI/C2/FerB/C2/C2/C2/Ferlin_C/
Nvec-vc1.1-XM-048727232.1	6.30722e-07	-0.847476	0.105	0.185	0.010429	PELO	eRF1_1/eRF1_2/eRF1_3/
Nvec-vc1.1-XM-001634195.2	6.34257e-07	-0.284882	0.827	0.9	0.0104874	PSMA2	Proteasome_A_N/Proteasome/
Nvec-vc1.1-XM-001628424.3	6.35055e-07	-1.24069	0.036	0.087	0.0105006	AKR1B1	Aldo_ket_red/
Nvec-vc1.1-XM-001625637.3	6.37456e-07	-0.912978	0.098	0.175	0.0105403	STYX	DSPc/
Nvec-vc1.1-XM-032382491.2	6.49396e-07	-0.963477	0.072	0.14	0.0107378	DDAH1	Amidinotransf/
Nvec-vc1.1-XM-048730586.1	6.53878e-07	-0.615508	0.238	0.341	0.0108119	TRIM32	zf-RING_UBOX/
Nvec-vc1.1-XM-032383933.2	6.58033e-07	-1.81796	0.018	0.055	0.0108806	COA1	Coa1/
Nvec-vc1.1-XM-048731568.1	6.58802e-07	-0.877341	0.093	0.169	0.0108933	GPCPD1	GDPD/
Nvec-NVE5332	6.60461e-07	-1.19811	0.046	0.102	0.0109207
Nvec-vc1.1-XM-001641555.3	6.6283e-07	-1.28304	0.034	0.083	0.0109599	HUS1	Hus1/
Nvec-v1g247745	6.63932e-07	-0.840378	0.098	0.175	0.0109781	LYRM7	Complex1_LYR/
Nvec-vc1.1-XM-048719774.1	6.7726e-07	-1.17796	0.046	0.102	0.0111985	GNPTG	PRKCSH_1/
Nvec-vc1.1-XM-048733175.1	6.84365e-07	-0.790718	0.109	0.189	0.011316	DCUN1D4	PAN_1/Cullin_binding/
Nvec-vc1.1-XM-032372988.2	6.90959e-07	3.09393	0.06	0.006	0.011425	MGAT4A	Glyco_transf_54/
Nvec-vc1.1-XM-032374662.2	6.94428e-07	-1.5525	0.021	0.061	0.0114824	KIAA0513	SBF2/
Nvec-vc1.1-XM-048719707.1	6.95083e-07	-0.430455	0.483	0.593	0.0114932	EIF3B	RRM_1/eIF2A/
Nvec-vc1.1-XM-032378813.2	6.95112e-07	-0.69223	0.115	0.199	0.0114937	PBK	Pkinase/
Nvec-vc1.1-XM-001629392.3	7.05657e-07	-1.10045	0.075	0.142	0.011668	CCDC25	NFACT-R_1/
Nvec-vc1.1-XM-032363240.2	7.07644e-07	-0.89651	0.08	0.15	0.0117009	TK2	dNK/
Nvec-vc1.1-XM-032381025.2	7.11305e-07	-0.372443	0.54	0.644	0.0117614	SUCLA2	ATP-grasp_2/Ligase_CoA/
Nvec-vc1.1-XM-001630119.3	7.29255e-07	-1.64988	0.018	0.055	0.0120582	GLUD2	ELFV_dehydrog_N/ELFV_dehydrog/
Nvec-vc1.1-XM-032387290.2	7.31347e-07	1.78808	0.108	0.037	0.0120928	VWA5A	VIT/VWA_3/
Nvec-NVE2453	7.43316e-07	-1.04028	0.062	0.126	0.0122907
Nvec-vc1.1-XM-032382230.2	7.5195e-07	-0.924673	0.088	0.161	0.0124335	WDR4	WD40/
Nvec-vc1.1-XM-032374946.2	7.5674e-07	-0.257886	0.833	0.909	0.0125127	CIRBP	RRM_1/
Nvec-NVE4644	7.57061e-07	-0.873054	0.092	0.167	0.012518
Nvec-vc1.1-XM-032381970.2	7.6085e-07	-1.05032	0.051	0.11	0.0125807	TBC1D19	RabGAP-TBC/
Nvec-vc1.1-XM-032373615.2	7.67758e-07	-1.02858	0.043	0.098	0.0126949	TSN	Translin/
Nvec-vc1.1-XM-032373209.2	7.72018e-07	-1.09307	0.064	0.128	0.0127653	ANKRD29	Ank_4/Ank_2/Ank_2/SOCS_box/
Nvec-vc1.1-XM-001635307.3	7.77835e-07	-1.53119	0.023	0.065	0.0128615	NNMT	NNMT_PNMT_TEMT/
Nvec-NVE14719	7.80903e-07	2.79724	0.063	0.008	0.0129122
Nvec-vc1.1-XM-001638833.3	7.81026e-07	-1.17995	0.054	0.114	0.0129143	GCH1	GTP_cyclohydroI/
Nvec-vc1.1-XM-048727409.1	7.81029e-07	-1.64056	0.027	0.071	0.0129143	FZD7	Fz/CUB/
Nvec-vc1.1-XM-001630067.3	7.95454e-07	-1.44873	0.022	0.063	0.0131528	CNTNAP3	EGF/F5_F8_type_C/
Nvec-v1g232474	7.9584e-07	-0.784948	0.107	0.187	0.0131592		E1_DerP2_DerF2/
Nvec-vc1.1-XM-048723020.1	7.96513e-07	-0.72764	0.162	0.254	0.0131703	PRXL2A	AhpC-TSA_2/
Nvec-vc1.1-XM-001638085.3	7.97418e-07	-0.674758	0.222	0.321	0.0131853	ETFA	ETF/ETF_alpha/
[truncated: 9,406 more rows]
