# Supplementary material for: Functional characterization of specialized immune cells in a cnidarian reveals an ancestral antiviral program
Source: Nat Commun. 2026 Apr 24;17:5699. doi: 10.1038/s41467-026-72325-8 (PMC13319465; doi:10.1038/s41467-026-72325-8)
Supplement: Supplementary file 3 — Supplementary Data S1-S25 [file 41467_2026_72325_MOESM3_ESM.zip › Supplementary Data/Supplementary Data S8.xlsx]

## Sheet: Supplementary Data S8
order	ID	Marker	Description	NVE	DToL
1	pSC	SoxC	putative stem cells	NVE12762	Nvec_vc1.1_XM_032372264.2
2	PGCs	HMG2-like-1	primary germ cells	NVE6580	Nvec_vc1.1_XM_001628041.3
3	neuronal	TBA1-like-6	neurons	NVE24203	Nvec_vc1.1_XM_032381931.2
4	gland	Mucin	mucous gland, expresses mucin	NVE16872,NVE4634	Nvec_vc1.1_XM_048723457.1
5	immune	IRF1-2a	uncharacterized cell state, putative immue response, expresses interferon regulatory factor (IRF1-2a)	NVE12489	Nvec_vc1.1_XM_001637508.3
6	neuroglandular	AshC	neuroglandular cells of secretory type	NVE20732	Nvec_vc1.1_XM_032369367.2
7	cnidocyte	Ncol6	early cnidoctyes: undergoing capsule specification	NVE18959	Nvec_vc1.1_XM_048720966.1
8	mat.cnido	SoxA	mature cnidocytes	NVE426	Nvec_vc1.1_XM_032380374.2
9	pharyngeal.ect	FoxA	pharyngeal epithelia and septal filaments, expresses FoxA	NVE20630	Nvec_vc1.1_XM_001634505.3
10	epithelia.ect	GP2-like-62	outer epithelia	NVE20813,NVE21675,NVE10665	Nvec_vc1.1_XM_048725105.1
11	ectoderm.embryonic	Ptx1	embryonic ectoderm	NVE3880	Nvec_vc1.1_XM_048725105.1
12	retractor muscle	Tpm2	retractor muscle: fast contracting type	NVE1725	Nvec_vc1.1_XM_001630717.3
13	gastrodermis	COA-like-1	gastrodermis, inner cell layer	NVE22327,NVE7461,NVE19792,NVE19791	Nvec_vc1.1_XM_048724297.1
14	mesendoderm.embryonic	SnailA	embryonic mesendoderm	NVE13986	Nvec_vc1.1_XM_032387186.2
15	immune	NveRLRa	immune	NVE4706	Nvec_vc1.1_XM_032364224.2
16	immune	NveRLRb	immune	NVE16598	Nvec_vc1.1_XM_048731783.1
