# Supplementary material for: Functional characterization of specialized immune cells in a cnidarian reveals an ancestral antiviral program
Source: Nat Commun. 2026 Apr 24;17:5699. doi: 10.1038/s41467-026-72325-8 (PMC13319465; doi:10.1038/s41467-026-72325-8)
Supplement: Supplementary file 3 — Supplementary Data S1-S25 [file 41467_2026_72325_MOESM3_ESM.zip › Supplementary Data/Supplementary Data S9.xlsx]

## Sheet: Supplementary Data S9
p_val	avg_log2FC	pct.1	pct.2	p_val_adj	cluster	gene
0	2.11365	0.709	0.226	0	0	Nvec-vc1.1-XM-001636522.3
0	2.0296	0.743	0.262	0	0	Nvec-v1g233379
0	1.72089	0.815	0.336	0	0	Nvec-vc1.1-XM-001639319.3
0	1.62562	0.838	0.362	0	0	Nvec-vc1.1-XM-001634862.3
0	2.23896	0.648	0.181	0	0	Nvec-vc1.1-XM-001631329.3
0	1.69473	0.862	0.399	0	0	Nvec-vc1.1-XM-048725824.1
0	1.66447	0.89	0.449	0	0	Nvec-vc1.1-XM-032381945.2
0	1.43739	0.819	0.382	0	0	Nvec-vc1.1-XM-032378378.2
0	1.93095	0.631	0.203	0	0	Nvec-vc1.1-XM-001627624.3
0	1.49217	0.693	0.266	0	0	Nvec-vc1.1-XM-001637211.3
0	1.66838	0.818	0.394	0	0	Nvec-vc1.1-XM-001631860.3
0	2.60756	0.7	0.287	0	0	Nvec-v1g239401
0	1.55844	0.714	0.302	0	0	Nvec-vc1.1-XM-001628494.3
0	1.38223	0.805	0.396	0	0	Nvec-vc1.1-XM-032376933.1
0	1.83487	0.634	0.229	0	0	Nvec-vc1.1-XM-048732631.1
0	2.24404	0.552	0.148	0	0	Nvec-vc1.1-XM-001629312.3
0	1.64116	0.931	0.53	0	0	Nvec-vc1.1-XM-032382358.2
0	1.33394	0.864	0.467	0	0	Nvec-vc1.1-XM-001626082.3
0	1.40781	0.781	0.385	0	0	Nvec-vc1.1-XM-048728495.1
0	1.4571	0.682	0.288	0	0	Nvec-vc1.1-XM-001636780.3
0	1.42739	0.851	0.462	0	0	Nvec-vc1.1-XM-048719444.1
0	1.27521	0.728	0.344	0	0	Nvec-v1g185619
0	1.28106	0.797	0.415	0	0	Nvec-vc1.1-XM-048729680.1
0	1.76834	0.614	0.232	0	0	Nvec-vc1.1-XM-048732184.1
0	1.40476	0.657	0.28	0	0	Nvec-vc1.1-XM-001636076.3
0	1.52547	0.637	0.264	0	0	Nvec-v1g183927
0	1.05816	0.779	0.406	0	0	Nvec-vc1.1-XM-032380472.2
0	2.02634	0.574	0.204	0	0	Nvec-vc1.1-XM-001631201.3
0	1.18699	0.751	0.383	0	0	Nvec-vc1.1-XM-001625349.3
0	1.74164	0.552	0.185	0	0	Nvec-vc1.1-XM-001634081.3
0	1.50528	0.656	0.29	0	0	Nvec-vc1.1-XM-001629863.3
0	1.18484	0.752	0.387	0	0	Nvec-vc1.1-XM-048728575.1
0	1.3	0.622	0.259	0	0	Nvec-vc1.1-XM-032367579.2
0	1.72302	0.558	0.196	0	0	Nvec-vc1.1-XM-032367606.2
0	1.46165	0.731	0.369	0	0	Nvec-vc1.1-XM-048722947.1
0	1.05012	0.798	0.439	0	0	Nvec-vc1.1-XM-048724238.1
0	1.28273	0.685	0.328	0	0	Nvec-vc1.1-XM-001629238.3
0	1.30465	0.931	0.575	0	0	Nvec-vc1.1-XM-001637026.3
0	1.07105	0.926	0.572	0	0	Nvec-NVE4998
0	1.13287	0.77	0.416	0	0	Nvec-vc1.1-XM-032374889.2
0	1.21096	0.779	0.425	0	0	Nvec-vc1.1-XM-001642008.3
0	1.29001	0.596	0.243	0	0	Nvec-vc1.1-XM-001625817.3
0	1.35585	0.685	0.335	0	0	Nvec-vc1.1-XM-001634550.3
0	1.24627	0.977	0.628	0	0	Nvec-NVE23841
0	2.26157	0.458	0.11	0	0	Nvec-NVE18112
0	1.13351	0.764	0.417	0	0	Nvec-vc1.1-XM-048725091.1
0	1.89307	0.481	0.137	0	0	Nvec-vc1.1-XM-001634160.3
0	1.20501	0.886	0.542	0	0	Nvec-vc1.1-XM-001632206.3
0	1.27319	0.976	0.633	0	0	Nvec-vc1.1-XM-001629447.3
0	1.67064	0.565	0.225	0	0	Nvec-vc1.1-XM-048734562.1
0	1.98824	0.512	0.174	0	0	Nvec-vc1.1-XM-032383075.2
0	1.19025	0.965	0.634	0	0	Nvec-vc1.1-XM-048720625.1
0	1.04056	0.885	0.562	0	0	Nvec-vc1.1-XM-032362227.2
0	1.35957	0.956	0.637	0	0	Nvec-vc1.1-XM-001636595.3
0	1.01602	0.831	0.512	0	0	Nvec-vc1.1-XM-032375922.2
0	2.23183	0.423	0.107	0	0	Nvec-vc1.1-XM-048727750.1
0	2.00062	0.991	0.675	0	0	Nvec-vc1.1-XM-048721665.1
0	1.0266	0.863	0.555	0	0	Nvec-vc1.1-XM-001637813.3
0	1.01913	0.883	0.584	0	0	Nvec-vc1.1-XM-032378126.2
0	1.40072	0.992	0.722	0	0	Nvec-vc1.1-XM-001636807.3
0	0.930757	0.902	0.633	0	0	Nvec-vc1.1-XM-001630019.3
0	1.20326	0.964	0.696	0	0	Nvec-vc1.1-XM-001629243.3
0	0.90242	0.891	0.624	0	0	Nvec-vc1.1-XM-032365442.2
0	0.997967	0.986	0.719	0	0	Nvec-vc1.1-XM-032384093.2
0	1.0364	0.976	0.729	0	0	Nvec-vc1.1-XM-048730261.1
0	1.15132	0.946	0.705	0	0	Nvec-vc1.1-XM-048721305.1
0	0.736561	0.972	0.75	0	0	Nvec-vc1.1-XM-001635963.3
0	1.65039	0.986	0.771	0	0	Nvec-vc1.1-XM-001641184.3
0	0.84872	0.982	0.771	0	0	Nvec-vc1.1-XM-001627177.2
0	0.782922	0.96	0.756	0	0	Nvec-vc1.1-XM-001634866.3
0	0.809885	0.933	0.735	0	0	Nvec-vc1.1-XM-032384297.2
0	0.675649	0.987	0.812	0	0	Nvec-vc1.1-XM-001628852.3
0	0.687665	0.972	0.818	0	0	Nvec-vc1.1-XM-001640276.2
0	0.649832	0.984	0.856	0	0	Nvec-vc1.1-XM-001635385.3
0	1.21524	0.999	0.873	0	0	Nvec-vc1.1-XM-001638302.3
0	0.966335	0.989	0.882	0	0	Nvec-vc1.1-XM-032363373.2
0	0.869303	0.991	0.888	0	0	Nvec-vc1.1-XM-001624370.3
0	0.529205	0.996	0.946	0	0	Nvec-vc1.1-XM-001631478.3
0	0.523034	1	0.963	0	0	Nvec-vc1.1-XM-001640033.3
0	0.542881	0.996	0.966	0	0	Nvec-vc1.1-XM-001633385.3
0	0.661547	0.999	0.987	0	0	Nvec-vc1.1-XM-048728987.1
5.12412e-308	0.983436	0.86	0.574	8.47273e-304	0	Nvec-vc1.1-XM-048734532.1
8.52997e-307	1.09171	0.762	0.428	1.41043e-302	0	Nvec-vc1.1-XM-001632361.2
1.26302e-299	1.4067	0.583	0.237	2.08841e-295	0	Nvec-vc1.1-XM-032367330.2
2.41651e-296	0.885281	0.863	0.579	3.9957e-292	0	Nvec-vc1.1-XM-001637340.2
1.39341e-290	0.955188	0.834	0.543	2.30401e-286	0	Nvec-vc1.1-XM-001633477.3
1.05057e-289	0.771967	0.908	0.622	1.73712e-285	0	Nvec-vc1.1-XM-001631950.2
1.03606e-285	0.958981	0.81	0.494	1.71313e-281	0	Nvec-vc1.1-XM-001641499.3
1.5549e-285	1.32669	0.591	0.247	2.57102e-281	0	Nvec-vc1.1-XM-032362674.2
9.82171e-285	2.58224	0.331	0.065	1.62402e-280	0	Nvec-v1g237606
1.19056e-284	1.32283	0.603	0.266	1.96859e-280	0	Nvec-vc1.1-XM-048726573.1
4.57409e-284	1.17058	0.714	0.386	7.56326e-280	0	Nvec-vc1.1-XM-001626573.3
1.57697e-282	1.56699	0.506	0.185	2.60753e-278	0	Nvec-vc1.1-XM-032371830.2
1.73696e-281	1.99726	0.413	0.118	2.87206e-277	0	Nvec-vc1.1-XM-001641884.3
1.07893e-280	1.33817	0.599	0.265	1.78401e-276	0	Nvec-v1g239468
1.94942e-280	1.02399	0.754	0.415	3.22336e-276	0	Nvec-vc1.1-XM-032381032.2
4.63687e-279	0.512771	0.998	0.959	7.66706e-275	0	Nvec-vc1.1-XM-001638152.3
1.57214e-278	0.841598	0.866	0.581	2.59954e-274	0	Nvec-vc1.1-XM-001637210.3
2.74947e-278	1.02795	0.748	0.42	4.54625e-274	0	Nvec-vc1.1-XM-048725821.1
3.10357e-276	1.33873	0.545	0.212	5.13175e-272	0	Nvec-vc1.1-XM-048732722.1
6.60177e-276	1.30093	0.608	0.277	1.0916e-271	0	Nvec-vc1.1-XM-032371111.2
1.67188e-273	0.578778	0.989	0.894	2.76445e-269	0	Nvec-vc1.1-XM-001639580.3
1.71587e-273	1.33747	0.577	0.247	2.8372e-269	0	Nvec-vc1.1-XM-032380471.2
4.69709e-273	0.623067	0.965	0.797	7.76664e-269	0	Nvec-vc1.1-XM-001637850.3
7.18163e-272	0.890875	0.854	0.574	1.18748e-267	0	Nvec-vc1.1-XM-032380631.2
2.31642e-271	0.609887	0.973	0.863	3.8302e-267	0	Nvec-NVE13734
3.4678e-271	0.62161	0.973	0.836	5.734e-267	0	Nvec-vc1.1-XM-032363596.2
1.60944e-270	0.721821	0.931	0.743	2.6612e-266	0	Nvec-vc1.1-XM-001639735.3
3.86052e-270	1.38091	0.568	0.244	6.38336e-266	0	Nvec-vc1.1-XM-032373715.2
1.78642e-268	0.600633	0.976	0.851	2.95385e-264	0	Nvec-vc1.1-XM-032369445.2
1.51292e-267	1.54814	0.531	0.219	2.50162e-263	0	Nvec-vc1.1-XM-001634787.3
7.30214e-267	2.15148	0.362	0.089	1.20741e-262	0	Nvec-vc1.1-XM-032383905.2
1.44885e-266	1.44381	0.56	0.242	2.39568e-262	0	Nvec-vc1.1-XM-032370310.2
1.65582e-263	1.29673	0.609	0.29	2.7379e-259	0	Nvec-vc1.1-XM-001630155.3
7.65149e-263	2.09562	0.366	0.093	1.26517e-258	0	Nvec-vc1.1-XM-001632313.3
2.87323e-258	0.960556	0.74	0.417	4.75089e-254	0	Nvec-vc1.1-XM-032365815.2
7.34295e-257	1.1046	0.646	0.312	1.21416e-252	0	Nvec-vc1.1-XM-001624464.3
5.57921e-255	1.18606	0.659	0.345	9.22522e-251	0	Nvec-vc1.1-XM-001634894.3
7.31803e-255	1.17078	0.606	0.275	1.21004e-250	0	Nvec-vc1.1-XM-001639101.3
7.25858e-254	0.487175	0.986	0.867	1.20021e-249	0	Nvec-vc1.1-XM-001625313.3
1.71464e-252	1.27454	0.631	0.333	2.83516e-248	0	Nvec-vc1.1-XM-048727207.1
9.63477e-252	1.17543	0.606	0.281	1.59311e-247	0	Nvec-vc1.1-XM-048719902.1
2.05319e-251	1.26952	0.588	0.277	3.39495e-247	0	Nvec-vc1.1-XM-001638645.3
1.89636e-250	0.915743	0.764	0.446	3.13563e-246	0	Nvec-vc1.1-XM-001634923.3
3.3567e-250	1.59913	0.469	0.175	5.5503e-246	0	Nvec-vc1.1-XM-048720249.1
2.42014e-249	0.542239	0.976	0.841	4.0017e-245	0	Nvec-vc1.1-XM-032369305.2
9.92674e-249	1.80603	0.406	0.128	1.64139e-244	0	Nvec-vc1.1-XM-001626693.3
2.85231e-247	1.15366	0.666	0.354	4.71629e-243	0	Nvec-vc1.1-XM-001622998.3
5.57147e-247	1.50778	0.488	0.189	9.21242e-243	0	Nvec-vc1.1-XM-001626112.3
1.66587e-243	1.75551	0.433	0.151	2.75452e-239	0	Nvec-vc1.1-XM-032378623.2
4.52709e-243	0.615095	0.97	0.868	7.48555e-239	0	Nvec-vc1.1-XM-001636842.3
4.91124e-241	0.934689	0.772	0.49	8.12073e-237	0	Nvec-vc1.1-XM-001629388.3
5.50865e-241	0.604089	0.942	0.755	9.10855e-237	0	Nvec-vc1.1-XM-048726773.1
2.71636e-240	1.29314	0.537	0.233	4.4915e-236	0	Nvec-vc1.1-XM-001632294.3
5.57641e-240	1.08508	0.671	0.364	9.2206e-236	0	Nvec-vc1.1-XM-001624561.3
1.19812e-239	1.94599	0.367	0.105	1.98109e-235	0	Nvec-vc1.1-XM-032363896.2
4.42495e-239	1.36819	0.512	0.212	7.31665e-235	0	Nvec-vc1.1-XM-001628495.3
1.98138e-238	1.05155	0.667	0.347	3.27622e-234	0	Nvec-vc1.1-XM-001638595.3
2.44497e-236	1.82302	0.39	0.122	4.04276e-232	0	Nvec-vc1.1-XM-001626241.3
2.72648e-236	1.21328	0.578	0.272	4.50823e-232	0	Nvec-vc1.1-XM-048730194.1
3.49382e-236	0.849584	0.802	0.515	5.77703e-232	0	Nvec-vc1.1-XM-001640851.3
4.11914e-236	1.82069	0.394	0.126	6.81099e-232	0	Nvec-NVE4644
2.46071e-234	0.58759	0.967	0.85	4.06879e-230	0	Nvec-vc1.1-XM-001633482.3
2.73585e-234	2.52338	0.292	0.061	4.52373e-230	0	Nvec-vc1.1-XM-001635979.3
4.59757e-234	1.79422	0.388	0.122	7.60207e-230	0	Nvec-vc1.1-XM-001641095.3
9.08192e-233	0.576382	0.965	0.855	1.50169e-228	0	Nvec-v1g212694
1.35848e-231	1.96877	0.347	0.096	2.24625e-227	0	Nvec-vc1.1-XM-032372395.2
2.45049e-231	2.24405	0.32	0.078	4.05188e-227	0	Nvec-vc1.1-XM-048727751.1
1.89044e-228	0.677225	0.901	0.678	3.12584e-224	0	Nvec-vc1.1-XM-001640919.3
3.78168e-228	1.43196	0.5	0.213	6.25301e-224	0	Nvec-NVE910
3.90002e-228	1.28977	0.52	0.223	6.44868e-224	0	Nvec-vc1.1-XM-001634116.3
9.50876e-228	1.18383	0.587	0.291	1.57227e-223	0	Nvec-vc1.1-XM-032383881.2
2.15529e-227	1.54274	0.436	0.16	3.56378e-223	0	Nvec-vc1.1-XM-032378207.2
1.28869e-226	0.608086	0.955	0.813	2.13085e-222	0	Nvec-vc1.1-XM-001638944.3
1.41053e-226	0.742055	0.908	0.696	2.33231e-222	0	Nvec-NVE2879
2.25548e-226	0.470572	0.991	0.937	3.72944e-222	0	Nvec-vc1.1-XM-001640826.3
1.84231e-224	0.89276	0.734	0.423	3.04626e-220	0	Nvec-vc1.1-XM-001640977.3
7.38939e-224	1.40445	0.493	0.211	1.22184e-219	0	Nvec-vc1.1-XM-048732851.1
1.46275e-223	0.598756	0.99	0.97	2.41866e-219	0	Nvec-NVE13257
4.82215e-223	2.0523	0.329	0.088	7.97343e-219	0	Nvec-vc1.1-XM-001634789.3
6.90049e-223	2.52395	0.271	0.053	1.141e-218	0	Nvec-vc1.1-XM-001624096.3
1.86356e-222	1.71634	0.305	0.071	3.0814e-218	0	Nvec-vc1.1-XM-032364979.2
1.35899e-220	1.16647	0.568	0.271	2.2471e-216	0	Nvec-vc1.1-XM-032380541.2
6.72294e-220	0.465733	0.997	0.973	1.11164e-215	0	Nvec-vc1.1-XM-048733915.1
8.02761e-220	0.617247	0.979	0.938	1.32737e-215	0	Nvec-vc1.1-XM-032372534.2
1.48055e-219	0.490394	0.978	0.841	2.44808e-215	0	Nvec-vc1.1-XM-001627997.3
5.42984e-219	1.11309	0.59	0.291	8.97825e-215	0	Nvec-vc1.1-XM-032385119.2
7.68325e-219	3.0133	0.251	0.044	1.27043e-214	0	Nvec-NVE11348
3.87348e-218	1.52958	0.437	0.166	6.40481e-214	0	Nvec-vc1.1-XM-048728359.1
5.12565e-217	0.752812	0.847	0.611	8.47525e-213	0	Nvec-vc1.1-XM-001637715.3
5.46512e-217	1.77793	0.37	0.118	9.03657e-213	0	Nvec-vc1.1-XM-048730137.1
7.26006e-217	1.02025	0.67	0.361	1.20045e-212	0	Nvec-vc1.1-XM-001631546.3
2.03362e-216	0.89878	0.743	0.46	3.3626e-212	0	Nvec-vc1.1-XM-001628411.3
2.31477e-216	2.20338	0.297	0.071	3.82746e-212	0	Nvec-v1g247378
3.22894e-216	0.835161	0.773	0.49	5.33904e-212	0	Nvec-vc1.1-XM-032372613.2
6.45386e-213	0.727635	0.839	0.567	1.06714e-208	0	Nvec-vc1.1-XM-048721183.1
2.1011e-212	0.766746	0.847	0.629	3.47418e-208	0	Nvec-vc1.1-XM-001623382.3
1.39002e-211	1.44452	0.499	0.229	2.29839e-207	0	Nvec-vc1.1-XM-001634817.3
1.97365e-210	1.10578	0.599	0.313	3.26342e-206	0	Nvec-vc1.1-XM-032367277.2
2.96467e-208	1.16082	0.577	0.296	4.90208e-204	0	Nvec-vc1.1-XM-032378200.2
5.63025e-208	1.69241	0.393	0.14	9.30962e-204	0	Nvec-vc1.1-XM-001636908.3
6.17097e-208	1.59113	0.408	0.152	1.02037e-203	0	Nvec-vc1.1-XM-048724402.1
2.30611e-207	1.92042	0.326	0.092	3.81315e-203	0	Nvec-vc1.1-XM-048732380.1
7.24087e-207	1.39752	0.436	0.17	1.19728e-202	0	Nvec-vc1.1-XM-032367802.2
3.8144e-206	2.16012	0.297	0.075	6.3071e-202	0	Nvec-vc1.1-XM-048727753.1
1.47473e-205	1.01478	0.646	0.367	2.43847e-201	0	Nvec-vc1.1-XM-048726538.1
6.15113e-205	1.27069	0.504	0.23	1.01709e-200	0	Nvec-vc1.1-XM-001631184.3
4.65063e-204	1.14119	0.545	0.263	7.68982e-200	0	Nvec-v1g238285
6.82521e-204	0.736525	0.858	0.666	1.12855e-199	0	Nvec-vc1.1-XM-032371092.2
9.56008e-204	0.746943	0.829	0.6	1.58076e-199	0	Nvec-vc1.1-XM-001641351.3
1.32002e-203	1.66629	0.367	0.12	2.18266e-199	0	Nvec-vc1.1-XM-048728041.1
5.60779e-203	0.940276	0.697	0.432	9.27248e-199	0	Nvec-vc1.1-XM-001637181.3
8.46872e-203	1.33668	0.479	0.208	1.4003e-198	0	Nvec-vc1.1-XM-048731695.1
1.05896e-201	0.600814	0.93	0.77	1.75099e-197	0	Nvec-vc1.1-XM-001629485.3
2.28186e-201	0.772868	0.801	0.545	3.77305e-197	0	Nvec-vc1.1-XM-001626691.3
2.82767e-201	1.11672	0.564	0.281	4.67556e-197	0	Nvec-vc1.1-XM-001626986.3
3.85638e-201	0.953553	0.664	0.381	6.37652e-197	0	Nvec-vc1.1-XM-001634797.3
6.18075e-201	0.724343	0.847	0.618	1.02199e-196	0	Nvec-vc1.1-XM-032373074.2
4.05013e-200	0.940121	0.669	0.383	6.69688e-196	0	Nvec-vc1.1-XM-032367123.2
4.19195e-199	1.19455	0.527	0.251	6.93139e-195	0	Nvec-vc1.1-XM-032363422.2
1.13342e-198	1.25584	0.487	0.215	1.87411e-194	0	Nvec-vc1.1-XM-032376296.2
1.76274e-198	0.771396	0.811	0.559	2.91469e-194	0	Nvec-vc1.1-XM-032381560.2
1.76683e-198	1.70166	0.353	0.114	2.92146e-194	0	Nvec-vc1.1-XM-001631422.3
3.4245e-198	2.21883	0.279	0.068	5.66242e-194	0	Nvec-vc1.1-XM-001637406.3
3.43343e-198	1.39781	0.442	0.181	5.67717e-194	0	Nvec-vc1.1-XM-001631982.3
4.30847e-197	1.1311	0.553	0.275	7.12406e-193	0	Nvec-vc1.1-XM-032377962.2
1.75504e-196	1.46709	0.418	0.164	2.90196e-192	0	Nvec-vc1.1-XM-001628335.3
3.08863e-196	1.0692	0.626	0.358	5.10706e-192	0	Nvec-vc1.1-XM-001634441.3
3.30078e-196	0.882402	0.73	0.467	5.45784e-192	0	Nvec-vc1.1-XM-001627312.3
1.50161e-195	1.58094	0.372	0.128	2.48291e-191	0	Nvec-vc1.1-XM-032384256.2
3.95793e-195	0.991104	0.632	0.352	6.54444e-191	0	Nvec-vc1.1-XM-048730557.1
2.22088e-194	1.1574	0.536	0.265	3.67223e-190	0	Nvec-vc1.1-XM-048719696.1
3.1814e-194	1.12779	0.572	0.303	5.26045e-190	0	Nvec-vc1.1-XM-001642021.3
1.95694e-193	0.794798	0.762	0.489	3.2358e-189	0	Nvec-vc1.1-XM-032366427.2
5.3553e-193	1.04338	0.579	0.293	8.85499e-189	0	Nvec-vc1.1-XM-001623054.3
9.68434e-193	0.590359	0.92	0.736	1.60131e-188	0	Nvec-vc1.1-XM-001625497.3
1.72916e-192	0.750161	0.712	0.42	2.85917e-188	0	Nvec-vc1.1-XM-048723072.1
3.25009e-192	1.13606	0.537	0.261	5.37402e-188	0	Nvec-vc1.1-XM-001635815.3
4.42665e-192	1.66084	0.357	0.121	7.31946e-188	0	Nvec-vc1.1-XM-048720271.1
9.68246e-192	0.621133	0.86	0.615	1.60099e-187	0	Nvec-vc1.1-XM-032374672.2
7.82453e-191	1.53144	0.389	0.145	1.29379e-186	0	Nvec-vc1.1-XM-001637221.3
6.23587e-190	1.01486	0.622	0.343	1.0311e-185	0	Nvec-vc1.1-XM-032384889.2
1.68533e-189	1.57284	0.367	0.127	2.7867e-185	0	Nvec-NVE2083
3.66141e-189	1.75433	0.333	0.106	6.05414e-185	0	Nvec-vc1.1-XM-032367646.2
4.947e-189	1.23084	0.565	0.3	8.17987e-185	0	Nvec-vc1.1-XM-001635684.3
5.1759e-189	0.972786	0.634	0.366	8.55835e-185	0	Nvec-NVE24602
1.85376e-188	0.867274	0.717	0.452	3.06519e-184	0	Nvec-vc1.1-XM-048733321.1
4.64716e-188	1.89074	0.372	0.138	7.68407e-184	0	Nvec-vc1.1-XM-032382127.2
1.15484e-187	0.716492	0.798	0.523	1.90952e-183	0	Nvec-v1g103779
5.76901e-187	1.0732	0.533	0.26	9.53905e-183	0	Nvec-vc1.1-XM-001631958.3
1.24292e-186	0.523166	0.897	0.68	2.05517e-182	0	Nvec-vc1.1-XM-048720931.1
1.91821e-186	0.758388	0.754	0.481	3.17177e-182	0	Nvec-vc1.1-XM-001625639.3
3.84023e-186	0.747738	0.828	0.609	6.34982e-182	0	Nvec-NVE7039
1.2916e-185	1.72961	0.34	0.114	2.13566e-181	0	Nvec-vc1.1-XM-048728326.1
1.35854e-184	0.866579	0.744	0.492	2.24634e-180	0	Nvec-vc1.1-XM-001637351.3
2.95136e-184	1.57194	0.376	0.141	4.88008e-180	0	Nvec-vc1.1-XM-001632788.3
4.06871e-184	2.05432	0.29	0.081	6.72761e-180	0	Nvec-vc1.1-XM-001622312.3
7.52282e-183	1.11282	0.519	0.252	1.2439e-178	0	Nvec-vc1.1-XM-032372012.2
8.45588e-183	0.868033	0.696	0.444	1.39818e-178	0	Nvec-vc1.1-XM-032366419.2
1.11295e-182	1.09968	0.515	0.249	1.84027e-178	0	Nvec-vc1.1-XM-032383766.2
1.81595e-182	1.13542	0.506	0.242	3.00267e-178	0	Nvec-vc1.1-XM-001634913.3
1.47134e-181	1.19339	0.478	0.219	2.43285e-177	0	Nvec-vc1.1-XM-001624696.3
1.59246e-181	0.459724	0.962	0.834	2.63314e-177	0	Nvec-vc1.1-XM-001639477.3
2.07057e-181	1.8307	0.306	0.092	3.42368e-177	0	Nvec-vc1.1-XM-001640475.2
8.00277e-181	1.24895	0.456	0.204	1.32326e-176	0	Nvec-vc1.1-XM-001625055.3
2.75674e-180	1.29406	0.583	0.331	4.55826e-176	0	Nvec-vc1.1-XM-001637788.3
8.51743e-180	0.598337	0.909	0.767	1.40836e-175	0	Nvec-vc1.1-XM-032366729.2
2.85451e-179	1.25052	0.449	0.196	4.71993e-175	0	Nvec-vc1.1-XM-001633424.3
2.20799e-178	1.03382	0.571	0.31	3.65091e-174	0	Nvec-vc1.1-XM-048725381.1
7.12841e-178	1.4675	0.388	0.152	1.17868e-173	0	Nvec-vc1.1-XM-001634718.3
1.0618e-177	1.75689	0.332	0.112	1.75568e-173	0	Nvec-vc1.1-XM-001622960.3
2.34753e-177	0.784979	0.746	0.51	3.88164e-173	0	Nvec-vc1.1-XM-001628140.3
9.6931e-177	1.33471	0.421	0.176	1.60275e-172	0	Nvec-vc1.1-XM-001637875.3
2.00722e-176	0.715114	0.76	0.484	3.31894e-172	0	Nvec-vc1.1-XM-032385114.2
1.72262e-175	0.334164	0.998	0.991	2.84836e-171	0	Nvec-vc1.1-XM-001623716.3
3.0899e-175	1.12156	0.504	0.247	5.10915e-171	0	Nvec-vc1.1-XM-001631821.3
3.27743e-175	0.848001	0.64	0.356	5.41922e-171	0	Nvec-vc1.1-XM-001635876.3
6.55917e-174	2.14318	0.256	0.064	1.08456e-169	0	Nvec-vc1.1-XM-032375349.2
4.59794e-173	1.01011	0.56	0.298	7.6027e-169	0	Nvec-vc1.1-XM-048734756.1
2.46599e-172	0.682656	0.798	0.562	4.07752e-168	0	Nvec-vc1.1-XM-032385226.2
2.80361e-172	0.995632	0.564	0.301	4.63578e-168	0	Nvec-vc1.1-XM-001626287.3
4.12511e-172	0.76206	0.758	0.506	6.82086e-168	0	Nvec-vc1.1-XM-001636435.3
1.31108e-171	0.760673	0.741	0.488	2.16786e-167	0	Nvec-vc1.1-XM-001631333.3
1.93172e-171	1.09442	0.517	0.262	3.1941e-167	0	Nvec-vc1.1-XM-001624432.3
7.16863e-170	0.998228	0.573	0.312	1.18533e-165	0	Nvec-vc1.1-XM-032370481.2
2.51267e-169	0.540455	0.895	0.688	4.15471e-165	0	Nvec-vc1.1-XM-032371785.2
2.62914e-168	0.464676	0.97	0.896	4.34728e-164	0	Nvec-NVE6121
1.76683e-167	0.784629	0.712	0.46	2.92146e-163	0	Nvec-vc1.1-XM-048725210.1
1.90911e-167	0.79761	0.695	0.429	3.15672e-163	0	Nvec-vc1.1-XM-001621991.3
3.03292e-167	1.57184	0.35	0.131	5.01493e-163	0	Nvec-vc1.1-XM-001637454.3
8.96854e-167	0.799071	0.67	0.399	1.48295e-162	0	Nvec-vc1.1-XM-001622235.3
1.12173e-166	1.17279	0.464	0.218	1.85478e-162	0	Nvec-vc1.1-XM-001636772.3
2.2005e-166	2.09214	0.253	0.066	3.63853e-162	0	Nvec-vc1.1-XM-001634728.3
2.70736e-166	1.19573	0.438	0.196	4.47661e-162	0	Nvec-NVE13795
4.82989e-166	1.36693	0.386	0.157	7.98623e-162	0	Nvec-vc1.1-XM-032383140.2
6.10252e-166	1.97061	0.259	0.069	1.00905e-161	0	Nvec-vc1.1-XM-032371984.2
9.04235e-166	0.782064	0.697	0.438	1.49515e-161	0	Nvec-vc1.1-XM-001634361.2
2.07124e-165	1.48141	0.353	0.133	3.4248e-161	0	Nvec-vc1.1-XM-048726370.1
4.39985e-165	1.98965	0.257	0.068	7.27515e-161	0	Nvec-vc1.1-XM-032376270.2
5.57684e-165	1.42937	0.374	0.148	9.22131e-161	0	Nvec-vc1.1-XM-032387170.2
3.55355e-164	1.92955	0.258	0.069	5.87579e-160	0	Nvec-vc1.1-XM-001625380.3
4.02644e-164	1.15462	0.488	0.245	6.65772e-160	0	Nvec-vc1.1-XM-001627445.3
9.73583e-164	0.821662	0.684	0.439	1.60982e-159	0	Nvec-vc1.1-XM-048733078.1
1.16998e-163	0.550786	0.914	0.761	1.93456e-159	0	Nvec-vc1.1-XM-001630533.3
1.29987e-163	0.925335	0.58	0.319	2.14934e-159	0	Nvec-vc1.1-XM-048731022.1
8.02466e-163	1.1683	0.462	0.222	1.32688e-158	0	Nvec-vc1.1-XM-001638683.3
1.06102e-162	1.21941	0.429	0.193	1.75439e-158	0	Nvec-vc1.1-XM-001630474.3
1.84969e-162	0.974979	0.529	0.272	3.05845e-158	0	Nvec-vc1.1-XM-032376583.2
1.50588e-161	0.374285	0.999	0.98	2.48997e-157	0	Nvec-vc1.1-XM-001633762.3
1.99558e-161	1.0546	0.525	0.28	3.2997e-157	0	Nvec-vc1.1-XM-032382489.2
2.16173e-161	1.05654	0.506	0.26	3.57442e-157	0	Nvec-vc1.1-XM-032382529.2
3.22841e-161	1.00856	0.539	0.286	5.33817e-157	0	Nvec-vc1.1-XM-032373445.2
4.18326e-161	0.911273	0.613	0.367	6.91702e-157	0	Nvec-vc1.1-XM-001636405.3
5.01148e-161	0.787145	0.605	0.336	8.28649e-157	0	Nvec-vc1.1-XM-001637264.3
5.11019e-161	1.19394	0.44	0.201	8.4497e-157	0	Nvec-vc1.1-XM-048721961.1
1.59285e-160	0.998751	0.565	0.322	2.63378e-156	0	Nvec-vc1.1-XM-032364166.2
2.23113e-160	1.29964	0.393	0.165	3.68917e-156	0	Nvec-vc1.1-XM-001629525.3
6.17086e-160	1.37881	0.338	0.124	1.02035e-155	0	Nvec-vc1.1-XM-032363350.2
2.5233e-159	0.649181	0.824	0.614	4.17228e-155	0	Nvec-vc1.1-XM-001630453.3
2.00867e-158	0.793025	0.685	0.437	3.32134e-154	0	Nvec-vc1.1-XM-001630637.3
9.60847e-158	1.76225	0.284	0.089	1.58876e-153	0	Nvec-vc1.1-XM-048726879.1
3.15749e-156	0.895638	0.561	0.308	5.22091e-152	0	Nvec-vc1.1-XM-001632924.3
5.64745e-156	0.918012	0.578	0.326	9.33805e-152	0	Nvec-vc1.1-XM-001623685.3
2.29358e-155	0.559876	0.893	0.722	3.79244e-151	0	Nvec-vc1.1-XM-001634155.3
3.55464e-155	0.906256	0.589	0.342	5.8776e-151	0	Nvec-vc1.1-XM-001637651.3
6.93241e-155	0.662172	0.801	0.581	1.14627e-150	0	Nvec-vc1.1-XM-048730218.1
1.14882e-154	0.592439	0.848	0.636	1.89958e-150	0	Nvec-vc1.1-XM-001634488.3
2.67379e-154	1.12937	0.472	0.237	4.42111e-150	0	Nvec-vc1.1-XM-032379223.2
6.15974e-154	1.12086	0.454	0.22	1.01851e-149	0	Nvec-vc1.1-XM-001629002.3
2.47e-153	0.762457	0.67	0.418	4.08414e-149	0	Nvec-vc1.1-XM-032380091.2
9.59027e-153	1.01628	0.501	0.259	1.58575e-148	0	Nvec-vc1.1-XM-032365785.2
2.02585e-152	0.655539	0.797	0.602	3.34974e-148	0	Nvec-vc1.1-XM-001634747.3
7.32821e-152	0.710686	0.748	0.513	1.21172e-147	0	Nvec-vc1.1-XM-001628534.3
1.13915e-151	1.52104	0.323	0.119	1.88358e-147	0	Nvec-vc1.1-XM-032362062.2
2.509e-149	1.28388	0.372	0.156	4.14863e-145	0	Nvec-vc1.1-XM-001624888.3
3.05573e-149	0.944669	0.525	0.279	5.05266e-145	0	Nvec-vc1.1-XM-001630570.3
3.46923e-149	1.16339	0.437	0.208	5.73638e-145	0	Nvec-vc1.1-XM-001635276.3
7.17018e-149	1.32961	0.372	0.158	1.18559e-144	0	Nvec-vc1.1-XM-032371263.2
9.14486e-149	0.674016	0.717	0.472	1.5121e-144	0	Nvec-NVE21177
1.68378e-148	1.27231	0.401	0.182	2.78413e-144	0	Nvec-vc1.1-XM-048730418.1
4.34006e-148	0.429083	0.976	0.897	7.17628e-144	0	Nvec-vc1.1-XM-001635407.3
1.1296e-147	1.33027	0.362	0.149	1.86779e-143	0	Nvec-v1g243504
6.06471e-147	1.82156	0.255	0.076	1.0028e-142	0	Nvec-vc1.1-XM-001624451.3
1.13515e-146	0.632578	0.761	0.509	1.87697e-142	0	Nvec-vc1.1-XM-048725884.1
4.3381e-146	0.860924	0.536	0.283	7.17305e-142	0	Nvec-NVE13960
4.64756e-146	0.686939	0.726	0.485	7.68475e-142	0	Nvec-v1g171933
5.3246e-146	0.51415	0.923	0.792	8.80423e-142	0	Nvec-vc1.1-XM-032362029.2
5.52921e-146	0.945387	0.523	0.282	9.14255e-142	0	Nvec-vc1.1-XM-032384019.2
2.44797e-145	1.78578	0.267	0.086	4.04772e-141	0	Nvec-vc1.1-XM-048725300.1
4.46462e-145	1.23483	0.412	0.193	7.38226e-141	0	Nvec-NVE19151
7.976e-145	0.447267	0.957	0.873	1.31883e-140	0	Nvec-vc1.1-XM-032365680.2
3.77121e-144	1.78393	0.257	0.078	6.2357e-140	0	Nvec-vc1.1-XM-032367572.2
5.14816e-144	1.69412	0.274	0.09	8.51248e-140	0	Nvec-vc1.1-XM-001630061.3
2.09792e-143	0.548883	0.857	0.659	3.46891e-139	0	Nvec-vc1.1-XM-001628592.3
2.73762e-143	0.859965	0.559	0.314	4.52665e-139	0	Nvec-vc1.1-XM-001639372.3
1.83726e-141	0.609729	0.722	0.479	3.03792e-137	0	Nvec-vc1.1-XM-001636936.3
1.26997e-140	1.3037	0.354	0.148	2.09989e-136	0	Nvec-vc1.1-XM-032378397.2
1.43027e-140	0.957759	0.517	0.287	2.36495e-136	0	Nvec-vc1.1-XM-001639055.3
1.43723e-140	0.465699	0.921	0.799	2.37646e-136	0	Nvec-vc1.1-XM-001622225.3
1.35107e-139	0.598157	0.823	0.626	2.23399e-135	0	Nvec-vc1.1-XM-001632124.3
2.50852e-139	0.68196	0.675	0.436	4.14783e-135	0	Nvec-vc1.1-XM-001627986.3
4.64633e-139	0.912993	0.548	0.315	7.68271e-135	0	Nvec-vc1.1-XM-001623803.3
8.22247e-139	1.7635	0.25	0.077	1.35959e-134	0	Nvec-vc1.1-XM-001634892.3
9.52904e-139	1.08566	0.42	0.198	1.57563e-134	0	Nvec-vc1.1-XM-001629370.2
1.66502e-138	0.625537	0.748	0.51	2.75312e-134	0	Nvec-vc1.1-XM-032373118.2
2.24163e-138	0.714888	0.71	0.487	3.70654e-134	0	Nvec-NVE20644
2.98549e-138	1.49792	0.308	0.117	4.9365e-134	0	Nvec-vc1.1-XM-001622279.3
4.53751e-138	1.15402	0.398	0.181	7.50277e-134	0	Nvec-vc1.1-XM-048726541.1
1.80584e-137	1.26648	0.408	0.197	2.98595e-133	0	Nvec-vc1.1-XM-048730022.1
3.10553e-137	0.586998	0.79	0.569	5.13499e-133	0	Nvec-NVE19724
5.65726e-137	1.5676	0.282	0.099	9.35428e-133	0	Nvec-vc1.1-XM-032379248.2
1.09537e-136	0.841223	0.585	0.353	1.81119e-132	0	Nvec-vc1.1-XM-001638621.3
2.77395e-136	0.583912	0.745	0.498	4.58673e-132	0	Nvec-vc1.1-XM-001640108.3
3.48234e-136	1.37807	0.32	0.126	5.75806e-132	0	Nvec-vc1.1-XM-048720685.1
4.70157e-136	0.945118	0.512	0.283	7.77404e-132	0	Nvec-vc1.1-XM-001626383.3
6.81584e-136	1.01257	0.474	0.25	1.127e-131	0	Nvec-vc1.1-XM-001624585.3
1.43951e-135	0.780104	0.603	0.367	2.38023e-131	0	Nvec-vc1.1-XM-001638808.3
1.74501e-135	1.74219	0.256	0.083	2.88538e-131	0	Nvec-vc1.1-XM-048724257.1
1.817e-135	1.24862	0.355	0.151	3.00441e-131	0	Nvec-vc1.1-XM-032369334.2
1.99615e-135	0.921149	0.507	0.278	3.30064e-131	0	Nvec-vc1.1-XM-032380956.2
2.08315e-135	1.33028	0.329	0.133	3.44448e-131	0	Nvec-vc1.1-XM-048726743.1
2.48919e-135	0.689456	0.71	0.479	4.11588e-131	0	Nvec-vc1.1-XM-001632420.3
1.06372e-134	1.19885	0.382	0.174	1.75886e-130	0	Nvec-vc1.1-XM-032377582.2
2.42051e-134	1.59368	0.268	0.091	4.00231e-130	0	Nvec-vc1.1-XM-032372799.2
1.4253e-133	0.587865	0.781	0.577	2.35673e-129	0	Nvec-vc1.1-XM-048734326.1
4.41696e-133	1.01515	0.472	0.252	7.30344e-129	0	Nvec-vc1.1-XM-032376026.2
9.4109e-133	0.680307	0.711	0.487	1.55609e-128	0	Nvec-vc1.1-XM-001639574.3
1.54256e-132	0.752902	0.648	0.424	2.55063e-128	0	Nvec-vc1.1-XM-001629854.3
3.22753e-132	1.05166	0.449	0.232	5.33672e-128	0	Nvec-vc1.1-XM-048730026.1
3.53652e-132	0.442703	0.915	0.73	5.84763e-128	0	Nvec-vc1.1-XM-001629864.3
1.57135e-131	1.07989	0.438	0.225	2.59822e-127	0	Nvec-vc1.1-XM-001647469.3
2.76605e-131	1.36107	0.301	0.114	4.57367e-127	0	Nvec-vc1.1-XM-032372160.2
3.09082e-131	1.3711	0.324	0.133	5.11067e-127	0	Nvec-vc1.1-XM-032386215.2
5.18815e-131	0.514492	0.935	0.827	8.5786e-127	0	Nvec-vc1.1-XM-032385139.2
5.43098e-131	1.61857	0.26	0.087	8.98012e-127	0	Nvec-vc1.1-XM-001621161.3
5.73163e-131	0.966541	0.476	0.255	9.47725e-127	0	Nvec-vc1.1-XM-032376389.2
1.21448e-130	0.58754	0.799	0.596	2.00814e-126	0	Nvec-vc1.1-XM-048732119.1
1.45494e-130	1.05397	0.442	0.227	2.40574e-126	0	Nvec-vc1.1-XM-032362392.2
1.52833e-130	1.02878	0.45	0.232	2.5271e-126	0	Nvec-vc1.1-XM-032367264.2
3.58162e-130	0.867061	0.547	0.324	5.9222e-126	0	Nvec-vc1.1-XM-001633801.3
6.94184e-130	0.594925	0.806	0.628	1.14783e-125	0	Nvec-vc1.1-XM-032374179.2
9.16647e-130	1.2412	0.358	0.159	1.51568e-125	0	Nvec-vc1.1-XM-001623696.3
3.28481e-129	1.17483	0.363	0.161	5.43144e-125	0	Nvec-vc1.1-XM-048732742.1
3.71119e-129	0.483805	0.919	0.795	6.13646e-125	0	Nvec-vc1.1-XM-032365052.2
5.24388e-127	0.753058	0.691	0.488	8.67076e-123	0	Nvec-vc1.1-XM-032379062.2
5.53598e-127	1.31808	0.323	0.134	9.15375e-123	0	Nvec-vc1.1-XM-001633102.3
7.58927e-127	1.32234	0.291	0.111	1.25489e-122	0	Nvec-vc1.1-XM-048725497.1
2.63792e-126	0.653591	0.663	0.413	4.3618e-122	0	Nvec-vc1.1-XM-048731241.1
4.39497e-126	0.457448	0.921	0.783	7.26709e-122	0	Nvec-vc1.1-XM-001629396.3
4.97545e-126	0.93521	0.514	0.3	8.2269e-122	0	Nvec-vc1.1-XM-001633417.3
1.04822e-125	1.35452	0.308	0.124	1.73324e-121	0	Nvec-vc1.1-XM-032372961.2
1.13531e-125	1.25389	0.338	0.146	1.87724e-121	0	Nvec-vc1.1-XM-001629995.3
2.08885e-125	1.70971	0.288	0.113	3.45391e-121	0	Nvec-vc1.1-XM-001631715.2
2.71049e-125	0.811736	0.553	0.326	4.4818e-121	0	Nvec-vc1.1-XM-001632266.3
7.685e-125	0.904876	0.553	0.338	1.27071e-120	0	Nvec-vc1.1-XM-001634188.3
1.00132e-124	0.614957	0.811	0.643	1.65569e-120	0	Nvec-vc1.1-XM-032381807.2
1.08304e-124	1.39964	0.297	0.117	1.79081e-120	0	Nvec-vc1.1-XM-032380557.2
2.22734e-124	0.748161	0.627	0.398	3.68291e-120	0	Nvec-v1g237368
4.17212e-124	0.913839	0.503	0.285	6.89861e-120	0	Nvec-vc1.1-XM-048734382.1
3.03795e-123	1.00155	0.428	0.217	5.02326e-119	0	Nvec-vc1.1-XM-048726540.1
1.65134e-122	0.70758	0.653	0.436	2.73049e-118	0	Nvec-vc1.1-XM-001625532.3
2.74973e-122	0.98416	0.437	0.227	4.54668e-118	0	Nvec-vc1.1-XM-032382410.2
4.91807e-122	1.37299	0.277	0.103	8.13203e-118	0	Nvec-vc1.1-XM-048734325.1
7.68491e-122	0.708873	0.658	0.446	1.2707e-117	0	Nvec-vc1.1-XM-032375279.2
1.19673e-121	0.771078	0.581	0.358	1.97879e-117	0	Nvec-vc1.1-XM-001624568.3
3.96875e-121	1.11274	0.384	0.187	6.56232e-117	0	Nvec-vc1.1-XM-001640511.3
5.17301e-121	0.70786	0.647	0.431	8.55357e-117	0	Nvec-vc1.1-XM-032365808.2
5.87854e-121	1.42677	0.285	0.11	9.72017e-117	0	Nvec-vc1.1-XM-048731800.1
7.28812e-121	0.951509	0.431	0.221	1.20509e-116	0	Nvec-vc1.1-XM-001633183.3
1.56806e-120	1.19911	0.349	0.159	2.59278e-116	0	Nvec-vc1.1-XM-048727261.1
2.15482e-120	0.6422	0.702	0.483	3.563e-116	0	Nvec-vc1.1-XM-001634049.3
2.76927e-120	1.62195	0.25	0.087	4.57899e-116	0	Nvec-vc1.1-XM-001641931.3
5.92825e-120	1.32668	0.307	0.127	9.80236e-116	0	Nvec-vc1.1-XM-032385697.2
9.57404e-120	0.482445	0.898	0.786	1.58307e-115	0	Nvec-vc1.1-XM-032380119.2
2.13905e-119	0.639314	0.551	0.319	3.53692e-115	0	Nvec-vc1.1-XM-001632539.3
2.79584e-119	1.3239	0.319	0.137	4.62292e-115	0	Nvec-vc1.1-XM-048724601.1
4.39304e-119	0.715646	0.688	0.491	7.2639e-115	0	Nvec-vc1.1-XM-001619665.3
4.80126e-119	0.596362	0.64	0.403	7.93889e-115	0	Nvec-vc1.1-XM-001641331.3
5.47583e-119	0.980836	0.436	0.231	9.05429e-115	0	Nvec-vc1.1-XM-001625813.3
6.98395e-119	1.03006	0.418	0.217	1.1548e-114	0	Nvec-vc1.1-XM-048724376.1
9.35038e-119	1.21474	0.34	0.153	1.54608e-114	0	Nvec-vc1.1-XM-032375367.2
1.26682e-118	0.826821	0.518	0.305	2.09469e-114	0	Nvec-vc1.1-XM-048724840.1
1.76944e-118	0.93217	0.466	0.256	2.92577e-114	0	Nvec-vc1.1-XM-001637613.3
1.96614e-118	0.60759	0.73	0.519	3.25102e-114	0	Nvec-vc1.1-XM-001637148.3
2.67073e-118	0.667546	0.663	0.444	4.41605e-114	0	Nvec-vc1.1-XM-001635339.3
8.79113e-118	0.730606	0.597	0.377	1.45361e-113	0	Nvec-vc1.1-XM-001622433.3
1.03008e-117	1.00347	0.395	0.195	1.70324e-113	0	Nvec-vc1.1-XM-001629566.3
1.05343e-117	1.10683	0.381	0.185	1.74184e-113	0	Nvec-vc1.1-XM-032385343.2
1.10172e-117	1.13279	0.372	0.179	1.8217e-113	0	Nvec-vc1.1-XM-032374182.2
1.42108e-117	0.6908	0.663	0.456	2.34975e-113	0	Nvec-vc1.1-XM-001637947.3
1.45022e-117	0.955728	0.432	0.225	2.39794e-113	0	Nvec-vc1.1-XM-001634963.3
4.72255e-117	0.931901	0.433	0.229	7.80873e-113	0	Nvec-vc1.1-XM-048733982.1
6.57215e-117	0.509582	0.823	0.619	1.0867e-112	0	Nvec-vc1.1-XM-001630537.3
1.19578e-116	1.04827	0.394	0.197	1.97723e-112	0	Nvec-vc1.1-XM-001633105.3
1.23798e-116	0.975029	0.444	0.238	2.047e-112	0	Nvec-vc1.1-XM-001641685.3
1.25181e-116	0.488081	0.885	0.725	2.06987e-112	0	Nvec-vc1.1-XM-032384616.2
1.15779e-115	0.512136	0.773	0.564	1.91441e-111	0	Nvec-vc1.1-XM-032370654.2
1.53165e-115	1.36627	0.284	0.113	2.53259e-111	0	Nvec-vc1.1-XM-032384949.2
1.94708e-115	0.70947	0.603	0.382	3.2195e-111	0	Nvec-vc1.1-XM-032374787.2
2.73434e-115	0.926045	0.474	0.27	4.52123e-111	0	Nvec-vc1.1-XM-048729920.1
5.00914e-114	0.602914	0.584	0.357	8.28261e-110	0	Nvec-NVE13160
7.19538e-114	1.01399	0.429	0.232	1.18976e-109	0	Nvec-vc1.1-XM-001640731.3
8.5602e-114	1.15778	0.313	0.134	1.41543e-109	0	Nvec-vc1.1-XM-001639584.3
9.54329e-114	1.46428	0.255	0.093	1.57798e-109	0	Nvec-vc1.1-XM-048722260.1
2.08885e-113	0.858143	0.508	0.303	3.45392e-109	0	Nvec-vc1.1-XM-032367767.2
2.9585e-113	1.02693	0.441	0.241	4.89188e-109	0	Nvec-vc1.1-XM-032366807.2
3.29348e-113	1.04114	0.396	0.202	5.44577e-109	0	Nvec-vc1.1-XM-032375477.2
4.00671e-113	0.93866	0.448	0.247	6.62509e-109	0	Nvec-vc1.1-XM-001624398.3
4.63095e-113	0.618062	0.736	0.537	7.65728e-109	0	Nvec-vc1.1-XM-032372941.2
6.40579e-113	0.45713	0.867	0.7	1.0592e-108	0	Nvec-vc1.1-XM-032373936.2
6.94731e-113	0.886088	0.456	0.25	1.14874e-108	0	Nvec-vc1.1-XM-001630761.3
6.94799e-113	1.28159	0.297	0.124	1.14885e-108	0	Nvec-vc1.1-XM-001632369.3
1.79071e-112	0.88874	0.483	0.279	2.96093e-108	0	Nvec-vc1.1-XM-032381110.2
6.03379e-112	0.955291	0.452	0.251	9.97688e-108	0	Nvec-vc1.1-XM-032372040.2
1.35182e-111	0.431994	0.827	0.621	2.23524e-107	0	Nvec-vc1.1-XM-001628740.3
2.79057e-111	0.632298	0.632	0.406	4.6142e-107	0	Nvec-vc1.1-XM-001640357.3
6.08878e-111	0.830541	0.42	0.22	1.00678e-106	0	Nvec-vc1.1-XM-032382520.2
7.17409e-111	0.699858	0.572	0.354	1.18624e-106	0	Nvec-vc1.1-XM-001632599.3
1.95342e-110	1.13134	0.36	0.175	3.22998e-106	0	Nvec-vc1.1-XM-001622859.3
2.14619e-110	0.595969	0.738	0.551	3.54872e-106	0	Nvec-vc1.1-XM-048721606.1
2.82474e-110	0.534605	0.781	0.581	4.6707e-106	0	Nvec-vc1.1-XM-032371184.2
5.08692e-110	0.888167	0.444	0.24	8.41122e-106	0	Nvec-vc1.1-XM-048731351.1
4.519e-109	0.859166	0.493	0.291	7.47216e-105	0	Nvec-vc1.1-XM-001628761.3
8.36857e-109	0.587494	0.58	0.349	1.38374e-104	0	Nvec-vc1.1-XM-001635840.3
1.12474e-108	0.853428	0.498	0.296	1.85977e-104	0	Nvec-vc1.1-XM-032382733.2
1.16386e-108	0.6374	0.551	0.33	1.92445e-104	0	Nvec-vc1.1-XM-001624716.3
1.23568e-108	0.893191	0.462	0.262	2.0432e-104	0	Nvec-vc1.1-XM-048727881.1
1.93256e-108	0.365605	0.944	0.824	3.19548e-104	0	Nvec-vc1.1-XM-032372602.2
2.25942e-108	0.471095	0.86	0.701	3.73595e-104	0	Nvec-vc1.1-XM-001629167.3
2.95779e-108	0.627107	0.667	0.458	4.89071e-104	0	Nvec-vc1.1-XM-001636763.3
3.24956e-108	0.742181	0.563	0.353	5.37315e-104	0	Nvec-vc1.1-XM-001633638.3
3.83048e-108	1.21303	0.332	0.155	6.33369e-104	0	Nvec-vc1.1-XM-048721549.1
4.27905e-108	0.29299	0.995	0.964	7.07541e-104	0	Nvec-vc1.1-XM-048731964.1
9.04415e-108	0.747332	0.556	0.341	1.49545e-103	0	Nvec-vc1.1-XM-032381719.2
1.01135e-107	0.996606	0.383	0.195	1.67227e-103	0	Nvec-vc1.1-XM-001629331.3
1.19968e-107	1.0953	0.368	0.183	1.98367e-103	0	Nvec-vc1.1-XM-001637127.3
1.32269e-107	1.33044	0.282	0.117	2.18708e-103	0	Nvec-vc1.1-XM-032366066.2
1.85821e-107	0.65869	0.628	0.419	3.07255e-103	0	Nvec-vc1.1-XM-032366629.2
2.11124e-107	1.43611	0.319	0.149	3.49094e-103	0	Nvec-vc1.1-XM-001628594.3
2.20485e-107	0.923503	0.426	0.229	3.64571e-103	0	Nvec-vc1.1-XM-001639363.3
9.25068e-107	0.653075	0.655	0.457	1.5296e-102	0	Nvec-vc1.1-XM-001628989.3
1.40065e-106	1.33756	0.29	0.125	2.31598e-102	0	Nvec-vc1.1-XM-001635984.3
1.49765e-106	1.39841	0.302	0.135	2.47636e-102	0	Nvec-vc1.1-XM-001631682.3
1.83453e-106	0.976497	0.422	0.231	3.03339e-102	0	Nvec-vc1.1-XM-032379056.2
1.88243e-106	0.655072	0.595	0.375	3.11259e-102	0	Nvec-vc1.1-XM-001637919.3
2.04885e-105	1.33693	0.251	0.095	3.38777e-101	0	Nvec-vc1.1-XM-032366260.2
2.05489e-105	0.912116	0.444	0.246	3.39776e-101	0	Nvec-vc1.1-XM-001634241.3
4.16022e-105	0.653951	0.516	0.3	6.87892e-101	0	Nvec-vc1.1-XM-001636673.3
5.66317e-105	0.783982	0.503	0.3	9.36405e-101	0	Nvec-vc1.1-XM-048724007.1
5.70617e-105	1.12829	0.344	0.166	9.43515e-101	0	Nvec-vc1.1-XM-032386039.2
6.12846e-105	1.08151	0.363	0.182	1.01334e-100	0	Nvec-vc1.1-XM-032381810.2
6.20234e-105	1.13091	0.339	0.163	1.02556e-100	0	Nvec-vc1.1-XM-032383222.2
9.16297e-105	1.17535	0.319	0.146	1.5151e-100	0	Nvec-vc1.1-XM-032380236.2
1.22669e-104	0.980641	0.386	0.199	2.02834e-100	0	Nvec-vc1.1-XM-032379561.2
1.65088e-104	0.650767	0.592	0.37	2.72973e-100	0	Nvec-vc1.1-XM-032375303.2
1.39921e-103	0.915327	0.432	0.24	2.31359e-99	0	Nvec-vc1.1-XM-032379072.2
1.92568e-103	1.20853	0.31	0.141	3.18412e-99	0	Nvec-vc1.1-XM-032378813.2
2.10194e-103	0.88227	0.433	0.241	3.47556e-99	0	Nvec-vc1.1-XM-001635326.3
3.82803e-103	0.550226	0.72	0.507	6.32965e-99	0	Nvec-vc1.1-XM-032377374.2
5.18743e-103	0.903793	0.41	0.218	8.57742e-99	0	Nvec-vc1.1-XM-048722703.1
9.7006e-103	1.05237	0.377	0.194	1.60399e-98	0	Nvec-vc1.1-XM-001630764.3
1.21038e-102	0.744967	0.562	0.364	2.00136e-98	0	Nvec-vc1.1-XM-001638417.3
4.07942e-102	0.617449	0.64	0.434	6.74532e-98	0	Nvec-vc1.1-XM-001626399.3
6.3994e-102	0.810217	0.488	0.289	1.05814e-97	0	Nvec-vc1.1-XM-001637772.3
6.47661e-102	0.664657	0.612	0.411	1.07091e-97	0	Nvec-vc1.1-XM-032363529.2
7.1749e-102	0.954997	0.43	0.246	1.18637e-97	0	Nvec-vc1.1-XM-001631635.3
7.2116e-102	1.10347	0.316	0.146	1.19244e-97	0	Nvec-vc1.1-XM-032380894.2
2.01899e-101	1.15876	0.295	0.129	3.33839e-97	0	Nvec-vc1.1-XM-048722345.1
7.47602e-101	0.916212	0.421	0.232	1.23616e-96	0	Nvec-vc1.1-XM-032381897.2
7.71557e-101	0.955894	0.38	0.196	1.27577e-96	0	Nvec-vc1.1-XM-032365014.2
9.96301e-101	0.565268	0.672	0.462	1.64738e-96	0	Nvec-vc1.1-XM-001634430.3
1.09337e-100	0.783225	0.488	0.29	1.80788e-96	0	Nvec-vc1.1-XM-001632490.3
1.46971e-100	1.29429	0.283	0.123	2.43016e-96	0	Nvec-vc1.1-XM-048723049.1
3.16413e-100	0.697703	0.585	0.386	5.23189e-96	0	Nvec-vc1.1-XM-001626815.3
5.31956e-100	0.947722	0.399	0.214	8.79589e-96	0	Nvec-vc1.1-XM-001629959.3
7.55316e-100	1.10697	0.316	0.146	1.24892e-95	0	Nvec-vc1.1-XM-032364671.2
7.71956e-100	0.809193	0.471	0.277	1.27643e-95	0	Nvec-vc1.1-XM-001638296.3
7.80851e-100	0.83796	0.455	0.263	1.29114e-95	0	Nvec-vc1.1-XM-001632745.3
1.18313e-99	0.3893	0.9	0.738	1.95631e-95	0	Nvec-vc1.1-XM-032385385.2
4.84721e-99	0.504385	0.757	0.563	8.01486e-95	0	Nvec-vc1.1-XM-048729482.1
8.14763e-99	0.252879	0.847	0.634	1.34721e-94	0	Nvec-vc1.1-XM-001639572.3
8.66895e-99	1.21004	0.296	0.133	1.43341e-94	0	Nvec-vc1.1-XM-001625414.3
9.39659e-99	0.512163	0.773	0.601	1.55373e-94	0	Nvec-vc1.1-XM-001623212.2
1.65577e-98	0.75943	0.522	0.329	2.73781e-94	0	Nvec-vc1.1-XM-048724071.1
2.33804e-98	1.38175	0.251	0.101	3.86595e-94	0	Nvec-vc1.1-XM-001635035.3
3.09386e-98	1.03302	0.349	0.175	5.1157e-94	0	Nvec-vc1.1-XM-032386361.2
6.21792e-98	1.28564	0.268	0.113	1.02813e-93	0	Nvec-vc1.1-XM-001635496.3
6.47542e-98	0.407603	0.792	0.558	1.07071e-93	0	Nvec-vc1.1-XM-001628289.3
6.6768e-98	0.736752	0.499	0.302	1.10401e-93	0	Nvec-vc1.1-XM-001623370.3
8.46533e-98	0.542311	0.668	0.464	1.39974e-93	0	Nvec-vc1.1-XM-001631189.3
3.41474e-97	1.25379	0.291	0.132	5.64628e-93	0	Nvec-vc1.1-XM-001627278.3
1.60975e-96	0.897653	0.415	0.23	2.66173e-92	0	Nvec-vc1.1-XM-001641576.3
1.87014e-96	0.683195	0.562	0.366	3.09228e-92	0	Nvec-vc1.1-XM-001630337.3
2.98474e-96	1.03506	0.362	0.19	4.93527e-92	0	Nvec-vc1.1-XM-032369602.2
3.25812e-96	0.988188	0.377	0.201	5.3873e-92	0	Nvec-vc1.1-XM-048723020.1
5.40857e-96	0.465445	0.811	0.638	8.94306e-92	0	Nvec-NVE12161
7.75202e-96	0.57175	0.736	0.569	1.2818e-91	0	Nvec-vc1.1-XM-032363059.2
9.09434e-96	0.527839	0.657	0.435	1.50375e-91	0	Nvec-v1g241330
1.09464e-95	0.674862	0.573	0.376	1.80998e-91	0	Nvec-vc1.1-XM-032365013.2
1.53841e-95	0.946538	0.398	0.22	2.54376e-91	0	Nvec-vc1.1-XM-001629560.3
1.868e-95	0.993872	0.377	0.201	3.08873e-91	0	Nvec-vc1.1-XM-001625948.3
1.95747e-95	0.703609	0.548	0.351	3.23667e-91	0	Nvec-vc1.1-XM-048732575.1
2.06988e-95	0.823584	0.464	0.276	3.42254e-91	0	Nvec-vc1.1-XM-032375586.2
2.59302e-95	0.89358	0.375	0.196	4.28756e-91	0	Nvec-vc1.1-XM-001641781.3
3.88158e-95	0.547613	0.705	0.511	6.41818e-91	0	Nvec-vc1.1-XM-001630544.3
9.55352e-95	1.29108	0.253	0.104	1.57967e-90	0	Nvec-vc1.1-XM-001633405.3
9.70554e-95	0.431408	0.838	0.691	1.60481e-90	0	Nvec-vc1.1-XM-001639756.3
1.016e-94	1.15467	0.313	0.15	1.67995e-90	0	Nvec-vc1.1-XM-032365689.2
1.60443e-94	0.86992	0.417	0.234	2.65293e-90	0	Nvec-vc1.1-XM-001638523.3
5.37621e-94	1.13787	0.329	0.166	8.88956e-90	0	Nvec-vc1.1-XM-032382987.2
5.86888e-94	1.2052	0.293	0.135	9.70419e-90	0	Nvec-vc1.1-XM-001641109.3
6.22114e-94	0.582208	0.668	0.474	1.02867e-89	0	Nvec-vc1.1-XM-001633929.3
8.81434e-94	0.843604	0.448	0.265	1.45745e-89	0	Nvec-vc1.1-XM-032383880.2
1.35297e-93	1.02782	0.326	0.159	2.23714e-89	0	Nvec-vc1.1-XM-001630698.3
2.04391e-93	0.470759	0.669	0.456	3.37961e-89	0	Nvec-vc1.1-XM-001639798.2
2.39603e-93	0.430088	0.863	0.736	3.96184e-89	0	Nvec-v1g236959
3.7274e-93	1.18795	0.283	0.127	6.16325e-89	0	Nvec-vc1.1-XM-032373514.2
4.30142e-93	0.28504	0.975	0.923	7.11239e-89	0	Nvec-vc1.1-XM-001626781.3
4.34817e-93	0.970349	0.363	0.192	7.18971e-89	0	Nvec-vc1.1-XM-001626437.3
6.3534e-93	1.11485	0.325	0.163	1.05053e-88	0	Nvec-vc1.1-XM-001640185.3
1.01578e-92	0.50845	0.773	0.605	1.67959e-88	0	Nvec-vc1.1-XM-032372466.2
1.05465e-92	1.03786	0.252	0.103	1.74386e-88	0	Nvec-vc1.1-XM-032381163.2
1.04981e-91	0.951773	0.378	0.204	1.73586e-87	0	Nvec-vc1.1-XM-032376231.2
1.05611e-91	1.02312	0.365	0.196	1.74628e-87	0	Nvec-vc1.1-XM-001634077.3
1.28502e-91	1.25416	0.272	0.121	2.12477e-87	0	Nvec-vc1.1-XM-001635214.3
1.88207e-91	1.09013	0.322	0.16	3.112e-87	0	Nvec-vc1.1-XM-032380271.2
2.18223e-91	1.01821	0.329	0.164	3.60832e-87	0	Nvec-vc1.1-XM-001635906.3
3.09019e-91	0.756334	0.534	0.354	5.10963e-87	0	Nvec-vc1.1-XM-001634196.3
3.84848e-91	0.692474	0.561	0.376	6.36345e-87	0	Nvec-vc1.1-XM-001630353.3
7.39752e-91	1.24846	0.272	0.122	1.22318e-86	0	Nvec-vc1.1-XM-048728274.1
1.10428e-90	0.911689	0.405	0.23	1.82593e-86	0	Nvec-vc1.1-XM-048723796.1
2.21965e-90	1.51863	0.251	0.109	3.67019e-86	0	Nvec-vc1.1-XM-001635666.3
2.92113e-90	0.924068	0.397	0.225	4.83009e-86	0	Nvec-vc1.1-XM-001637957.3
2.99665e-90	1.16923	0.273	0.122	4.95495e-86	0	Nvec-vc1.1-XM-001625112.3
6.64237e-90	1.09678	0.274	0.122	1.09832e-85	0	Nvec-vc1.1-XM-048724977.1
7.6032e-90	0.380068	0.915	0.802	1.25719e-85	0	Nvec-vc1.1-XM-001636691.3
9.9105e-90	1.144	0.289	0.135	1.6387e-85	0	Nvec-vc1.1-XM-032380114.2
1.05348e-89	1.09194	0.257	0.11	1.74193e-85	0	Nvec-vc1.1-XM-001640735.3
1.1087e-89	0.421484	0.838	0.67	1.83324e-85	0	Nvec-vc1.1-XM-032366974.2
3.7668e-89	0.891518	0.351	0.181	6.2284e-85	0	Nvec-vc1.1-XM-001629932.3
5.64507e-89	0.912238	0.401	0.228	9.33413e-85	0	Nvec-vc1.1-XM-032367750.2
1.13685e-88	0.852125	0.352	0.182	1.87978e-84	0	Nvec-vc1.1-XM-048723628.1
1.24623e-88	1.09508	0.295	0.14	2.06063e-84	0	Nvec-vc1.1-XM-001632088.3
1.6433e-88	0.700558	0.527	0.342	2.7172e-84	0	Nvec-vc1.1-XM-001639418.3
1.72212e-88	0.906602	0.364	0.193	2.84752e-84	0	Nvec-vc1.1-XM-001629030.3
9.46672e-88	0.81247	0.456	0.279	1.56532e-83	0	Nvec-vc1.1-XM-048733249.1
9.483e-88	0.659117	0.538	0.346	1.56801e-83	0	Nvec-vc1.1-XM-048728706.1
2.5343e-87	0.95994	0.348	0.182	4.19046e-83	0	Nvec-vc1.1-XM-032372959.2
2.67862e-87	0.569205	0.661	0.48	4.42909e-83	0	Nvec-vc1.1-XM-001636661.3
3.05807e-87	0.678724	0.52	0.329	5.05652e-83	0	Nvec-vc1.1-XM-001625347.3
2.21804e-86	0.653631	0.656	0.502	3.66753e-82	0	Nvec-v1g114897
3.65917e-86	0.705256	0.484	0.3	6.05044e-82	0	Nvec-vc1.1-XM-001632024.3
4.43658e-86	1.22298	0.276	0.129	7.33589e-82	0	Nvec-vc1.1-XM-001625915.3
6.21597e-86	0.419534	0.81	0.624	1.02781e-81	0	Nvec-vc1.1-XM-048733285.1
8.53011e-86	0.93766	0.382	0.217	1.41045e-81	0	Nvec-vc1.1-XM-048720951.1
1.53837e-85	0.987867	0.337	0.176	2.5437e-81	0	Nvec-vc1.1-XM-048720567.1
1.83557e-85	0.328295	0.954	0.869	3.03512e-81	0	Nvec-vc1.1-XM-001635624.3
2.02171e-85	1.01684	0.306	0.15	3.3429e-81	0	Nvec-vc1.1-XM-001638050.3
2.91839e-85	0.962626	0.356	0.192	4.82556e-81	0	Nvec-vc1.1-XM-032366310.2
3.04656e-85	0.81685	0.4	0.226	5.03749e-81	0	Nvec-vc1.1-XM-048727864.1
1.25463e-84	0.742289	0.459	0.281	2.07453e-80	0	Nvec-vc1.1-XM-048726128.1
1.59744e-84	1.1507	0.277	0.13	2.64137e-80	0	Nvec-vc1.1-XM-048722048.1
2.02554e-84	1.09057	0.327	0.171	3.34923e-80	0	Nvec-vc1.1-XM-001632373.3
2.51947e-84	0.897936	0.381	0.214	4.16594e-80	0	Nvec-v1g167199
3.0676e-84	0.828035	0.431	0.262	5.07228e-80	0	Nvec-vc1.1-XM-001640932.3
3.23723e-84	1.07766	0.287	0.138	5.35276e-80	0	Nvec-vc1.1-XM-001626441.3
4.03868e-84	0.42001	0.772	0.587	6.67796e-80	0	Nvec-vc1.1-XM-048720321.1
4.68277e-84	0.70495	0.479	0.299	7.74296e-80	0	Nvec-vc1.1-XM-001634764.3
5.9222e-84	0.693611	0.506	0.326	9.79237e-80	0	Nvec-vc1.1-XM-001628243.3
1.57883e-83	1.20357	0.256	0.115	2.6106e-79	0	Nvec-vc1.1-XM-001638852.3
1.7151e-83	1.00467	0.322	0.166	2.83591e-79	0	Nvec-vc1.1-XM-032364893.2
2.00578e-83	1.06718	0.305	0.153	3.31656e-79	0	Nvec-vc1.1-XM-032367742.2
2.26352e-83	0.596914	0.517	0.328	3.74272e-79	0	Nvec-vc1.1-XM-001626713.3
3.74619e-83	0.704516	0.443	0.262	6.19433e-79	0	Nvec-vc1.1-XM-001636180.3
4.22546e-83	1.05751	0.298	0.146	6.9868e-79	0	Nvec-vc1.1-XM-001629366.3
5.16137e-83	0.62658	0.584	0.402	8.53433e-79	0	Nvec-vc1.1-XM-032383957.2
5.79008e-83	0.881006	0.352	0.188	9.5739e-79	0	Nvec-vc1.1-XM-032382210.2
1.18892e-82	0.81104	0.338	0.173	1.96588e-78	0	Nvec-NVE20907
1.92238e-82	0.778856	0.43	0.258	3.17866e-78	0	Nvec-vc1.1-XM-001629765.3
2.26625e-82	0.943046	0.335	0.176	3.74725e-78	0	Nvec-vc1.1-XM-048723791.1
3.16879e-82	0.871609	0.41	0.242	5.23959e-78	0	Nvec-vc1.1-XM-001641074.3
3.63929e-82	1.07593	0.337	0.181	6.01756e-78	0	Nvec-vc1.1-XM-001631955.3
6.1139e-82	0.765654	0.436	0.261	1.01093e-77	0	Nvec-vc1.1-XM-048726872.1
1.10295e-81	0.804248	0.445	0.276	1.82373e-77	0	Nvec-vc1.1-XM-048726506.1
1.37348e-81	0.96761	0.349	0.192	2.27105e-77	0	Nvec-vc1.1-XM-032384861.2
1.4115e-81	0.94592	0.339	0.181	2.33391e-77	0	Nvec-vc1.1-XM-001640555.3
2.26031e-81	0.973351	0.323	0.17	3.73742e-77	0	Nvec-vc1.1-XM-001635222.3
2.7584e-81	0.825986	0.425	0.259	4.56101e-77	0	Nvec-vc1.1-XM-048728891.1
2.98008e-81	1.24057	0.254	0.116	4.92757e-77	0	Nvec-vc1.1-XM-032383556.2
3.03354e-81	0.699928	0.524	0.351	5.01596e-77	0	Nvec-vc1.1-XM-032376175.2
3.265e-81	0.502083	0.643	0.455	5.39867e-77	0	Nvec-vc1.1-XM-001625577.3
6.12861e-81	0.376695	0.849	0.672	1.01336e-76	0	Nvec-vc1.1-XM-032382760.2
6.79806e-81	0.947116	0.318	0.163	1.12406e-76	0	Nvec-vc1.1-XM-032382920.2
7.80133e-81	0.826006	0.415	0.249	1.28995e-76	0	Nvec-vc1.1-XM-032377926.2
1.00911e-80	1.07366	0.276	0.131	1.66857e-76	0	Nvec-vc1.1-XM-048724677.1
1.03949e-80	1.09066	0.273	0.129	1.7188e-76	0	Nvec-vc1.1-XM-001638558.3
1.08542e-80	0.526286	0.682	0.511	1.79473e-76	0	Nvec-vc1.1-XM-001632069.3
1.78709e-80	0.5324	0.648	0.464	2.95495e-76	0	Nvec-v1g240931
8.30723e-80	0.574742	0.576	0.395	1.3736e-75	0	Nvec-vc1.1-XM-032383178.2
9.11694e-80	1.09425	0.285	0.141	1.50749e-75	0	Nvec-vc1.1-XM-032378270.2
1.12843e-79	1.12432	0.287	0.143	1.86585e-75	0	Nvec-vc1.1-XM-001640837.3
1.14888e-79	1.15878	0.26	0.121	1.89968e-75	0	Nvec-vc1.1-XM-032370396.2
1.65758e-79	1.15045	0.257	0.119	2.74081e-75	0	Nvec-vc1.1-XM-032376480.2
2.01468e-79	0.633923	0.52	0.344	3.33128e-75	0	Nvec-vc1.1-XM-001624703.3
2.19166e-79	0.771538	0.325	0.166	3.6239e-75	0	Nvec-vc1.1-XM-048725686.1
2.71974e-79	0.983383	0.299	0.149	4.49709e-75	0	Nvec-vc1.1-XM-032364570.2
7.6182e-79	0.558758	0.588	0.401	1.25967e-74	0	Nvec-vc1.1-XM-032367735.2
8.50057e-79	0.919412	0.317	0.164	1.40557e-74	0	Nvec-vc1.1-XM-001624609.3
9.11924e-79	1.06702	0.279	0.135	1.50787e-74	0	Nvec-vc1.1-XM-001635324.3
1.37052e-78	1.04958	0.269	0.128	2.26616e-74	0	Nvec-vc1.1-XM-001622371.3
1.41189e-78	1.15357	0.252	0.116	2.33456e-74	0	Nvec-vc1.1-XM-001637059.3
1.95497e-78	0.849656	0.281	0.134	3.23254e-74	0	Nvec-vc1.1-XM-032384420.2
2.55686e-78	0.824984	0.355	0.195	4.22776e-74	0	Nvec-vc1.1-XM-032374096.2
2.87082e-78	0.578191	0.523	0.335	4.74691e-74	0	Nvec-v1g204906
4.15722e-78	0.381041	0.853	0.708	6.87396e-74	0	Nvec-vc1.1-XM-032367341.2
5.08548e-78	0.970093	0.335	0.182	8.40885e-74	0	Nvec-vc1.1-XM-001635003.3
5.20035e-78	0.725012	0.479	0.312	8.59878e-74	0	Nvec-vc1.1-XM-001629701.3
5.23036e-78	1.15419	0.267	0.128	8.6484e-74	0	Nvec-vc1.1-XM-048724783.1
6.24286e-78	0.699821	0.437	0.264	1.03226e-73	0	Nvec-vc1.1-XM-048727860.1
6.72783e-78	0.958091	0.313	0.163	1.11245e-73	0	Nvec-vc1.1-XM-032365177.2
7.39604e-78	0.486027	0.641	0.453	1.22294e-73	0	Nvec-vc1.1-XM-048721936.1
1.26567e-77	1.06887	0.267	0.127	2.09278e-73	0	Nvec-vc1.1-XM-048719447.1
1.90125e-77	1.03438	0.28	0.137	3.14372e-73	0	Nvec-vc1.1-XM-048730543.1
3.33047e-77	0.675607	0.472	0.299	5.50693e-73	0	Nvec-vc1.1-XM-032362369.2
3.61201e-77	1.09255	0.264	0.125	5.97246e-73	0	Nvec-vc1.1-XM-048725117.1
4.87951e-77	0.932705	0.319	0.168	8.06828e-73	0	Nvec-vc1.1-XM-032376420.2
5.17295e-77	0.909977	0.362	0.206	8.55347e-73	0	Nvec-vc1.1-XM-032374171.2
6.8091e-77	0.519706	0.617	0.439	1.12589e-72	0	Nvec-vc1.1-XM-001630732.3
1.2369e-76	0.779866	0.423	0.261	2.04521e-72	0	Nvec-vc1.1-XM-001637001.3
1.55553e-76	0.846329	0.349	0.192	2.57207e-72	0	Nvec-vc1.1-XM-032367411.2
1.80184e-76	0.729906	0.452	0.285	2.97934e-72	0	Nvec-vc1.1-XM-001628746.3
2.62414e-76	0.764376	0.427	0.263	4.33902e-72	0	Nvec-vc1.1-XM-048723454.1
3.8886e-76	0.888777	0.352	0.196	6.4298e-72	0	Nvec-vc1.1-XM-001633850.3
4.56223e-76	0.823945	0.394	0.233	7.54364e-72	0	Nvec-vc1.1-XM-048724250.1
5.03226e-76	0.644622	0.518	0.343	8.32085e-72	0	Nvec-vc1.1-XM-032384450.2
6.17804e-76	0.742988	0.425	0.259	1.02154e-71	0	Nvec-vc1.1-XM-032369707.2
6.38926e-76	0.88492	0.343	0.188	1.05646e-71	0	Nvec-vc1.1-XM-032382001.2
6.69345e-76	0.365274	0.879	0.772	1.10676e-71	0	Nvec-vc1.1-XM-048720915.1
8.49733e-76	0.382287	0.449	0.271	1.40503e-71	0	Nvec-vc1.1-XM-048730561.1
9.16139e-76	0.899343	0.32	0.169	1.51484e-71	0	Nvec-vc1.1-XM-032365539.2
9.37554e-76	0.69155	0.454	0.284	1.55025e-71	0	Nvec-vc1.1-XM-001629339.3
9.58252e-76	0.748128	0.412	0.245	1.58447e-71	0	Nvec-vc1.1-XM-001633623.3
1.00846e-75	0.888476	0.351	0.196	1.66748e-71	0	Nvec-vc1.1-XM-032382662.2
1.13389e-75	1.05236	0.282	0.141	1.87489e-71	0	Nvec-vc1.1-XM-001625750.3
1.14469e-75	0.757508	0.462	0.301	1.89275e-71	0	Nvec-v1g176973
1.18772e-75	0.650512	0.49	0.318	1.96389e-71	0	Nvec-vc1.1-XM-048723571.1
1.29718e-75	0.936206	0.341	0.189	2.14489e-71	0	Nvec-NVE12265
1.39619e-75	1.02727	0.303	0.158	2.30861e-71	0	Nvec-vc1.1-XM-001632915.3
1.39982e-75	0.813696	0.391	0.232	2.31461e-71	0	Nvec-vc1.1-XM-048730911.1
1.49319e-75	0.94999	0.293	0.147	2.46899e-71	0	Nvec-vc1.1-XM-032376562.2
2.51932e-75	0.973546	0.309	0.163	4.16569e-71	0	Nvec-vc1.1-XM-032370739.2
2.9921e-75	0.5787	0.59	0.416	4.94744e-71	0	Nvec-vc1.1-XM-001636423.3
3.57816e-75	0.409169	0.464	0.288	5.91648e-71	0	Nvec-vc1.1-XM-032372476.2
3.66101e-75	0.894666	0.326	0.175	6.05348e-71	0	Nvec-vc1.1-XM-001622443.3
4.92428e-75	0.471239	0.704	0.536	8.1423e-71	0	Nvec-NVE15532
5.5204e-75	0.709878	0.474	0.308	9.12797e-71	0	Nvec-vc1.1-XM-001628551.3
5.62455e-75	0.877502	0.319	0.169	9.3002e-71	0	Nvec-vc1.1-XM-001636497.3
7.21304e-75	0.767641	0.391	0.229	1.19268e-70	0	Nvec-vc1.1-XM-032363378.2
7.98676e-75	1.06861	0.26	0.124	1.32061e-70	0	Nvec-vc1.1-XM-048720018.1
1.13776e-74	0.948712	0.274	0.133	1.88128e-70	0	Nvec-vc1.1-XM-048732809.1
1.85039e-74	0.346147	0.583	0.387	3.05962e-70	0	Nvec-vc1.1-XM-048730035.1
1.9408e-74	0.277691	0.886	0.756	3.20911e-70	0	Nvec-vc1.1-XM-001635920.3
1.95456e-74	0.566217	0.572	0.396	3.23186e-70	0	Nvec-vc1.1-XM-001638391.3
2.62936e-74	0.994781	0.294	0.152	4.34765e-70	0	Nvec-vc1.1-XM-032367363.2
2.84461e-74	0.58115	0.432	0.264	4.70357e-70	0	Nvec-vc1.1-XM-032375273.2
2.84511e-74	0.493794	0.649	0.468	4.70439e-70	0	Nvec-vc1.1-XM-001631210.3
7.96988e-74	0.76304	0.416	0.255	1.31782e-69	0	Nvec-vc1.1-XM-032374376.2
2.70416e-73	0.502626	0.638	0.462	4.47132e-69	0	Nvec-vc1.1-XM-001632917.3
2.84865e-73	0.971737	0.312	0.167	4.71024e-69	0	Nvec-vc1.1-XM-001627476.3
2.95523e-73	0.643311	0.479	0.311	4.88647e-69	0	Nvec-vc1.1-XM-032377005.2
4.69518e-73	0.632328	0.509	0.339	7.76348e-69	0	Nvec-vc1.1-XM-048720982.1
4.89598e-73	0.418318	0.829	0.713	8.0955e-69	0	Nvec-vc1.1-XM-032366809.2
6.26049e-73	1.09986	0.254	0.121	1.03517e-68	0	Nvec-vc1.1-XM-032385611.2
7.14792e-73	0.79671	0.382	0.224	1.18191e-68	0	Nvec-vc1.1-XM-001632673.3
8.14992e-73	0.535551	0.615	0.441	1.34759e-68	0	Nvec-vc1.1-XM-001630079.3
8.26973e-73	0.689756	0.427	0.259	1.3674e-68	0	Nvec-vc1.1-XM-001627853.3
1.30319e-72	0.698633	0.461	0.297	2.15482e-68	0	Nvec-vc1.1-XM-032371113.2
1.39953e-72	0.473924	0.627	0.446	2.31413e-68	0	Nvec-vc1.1-XM-048734077.1
2.00524e-72	0.358291	0.753	0.556	3.31567e-68	0	Nvec-vc1.1-XM-001641942.3
2.01089e-72	0.803959	0.374	0.217	3.32501e-68	0	Nvec-vc1.1-XM-001641698.3
3.1585e-72	0.730776	0.441	0.281	5.22257e-68	0	Nvec-vc1.1-XM-048726629.1
5.10534e-72	0.628867	0.481	0.309	8.44168e-68	0	Nvec-vc1.1-XM-032362713.2
6.62632e-72	0.994166	0.286	0.147	1.09566e-67	0	Nvec-vc1.1-XM-048719771.1
1.33491e-71	0.61008	0.513	0.344	2.20727e-67	0	Nvec-vc1.1-XM-001633359.3
2.05944e-71	0.684347	0.447	0.283	3.40528e-67	0	Nvec-vc1.1-XM-032387263.2
2.41843e-71	0.657719	0.491	0.327	3.99888e-67	0	Nvec-vc1.1-XM-001638344.3
2.5566e-71	0.592955	0.526	0.356	4.22733e-67	0	Nvec-vc1.1-XM-001639605.3
3.87316e-71	0.672942	0.427	0.264	6.40428e-67	0	Nvec-vc1.1-XM-001628888.3
4.65163e-71	0.881264	0.342	0.195	7.69147e-67	0	Nvec-vc1.1-XM-001634134.3
8.06107e-71	1.08797	0.266	0.133	1.3329e-66	0	Nvec-vc1.1-XM-001624117.3
1.41822e-70	0.447552	0.658	0.474	2.34503e-66	0	Nvec-vc1.1-XM-001640600.3
1.60934e-70	0.932245	0.297	0.157	2.66104e-66	0	Nvec-vc1.1-XM-032377745.2
4.35434e-70	0.883869	0.335	0.189	7.19991e-66	0	Nvec-vc1.1-XM-032364040.2
4.49247e-70	0.770092	0.372	0.218	7.4283e-66	0	Nvec-vc1.1-XM-001627977.3
6.25697e-70	0.408637	0.784	0.634	1.03459e-65	0	Nvec-vc1.1-XM-032369280.2
7.19969e-70	0.919883	0.337	0.193	1.19047e-65	0	Nvec-vc1.1-XM-001629497.3
1.08779e-69	0.38296	0.771	0.597	1.79866e-65	0	Nvec-vc1.1-XM-048731080.1
1.71481e-69	0.855259	0.325	0.179	2.83543e-65	0	Nvec-vc1.1-XM-001641965.3
1.8715e-69	0.625908	0.452	0.284	3.09453e-65	0	Nvec-vc1.1-XM-032375407.2
2.10726e-69	0.952983	0.288	0.15	3.48436e-65	0	Nvec-vc1.1-XM-001632695.3
2.67109e-69	0.924981	0.311	0.17	4.41664e-65	0	Nvec-vc1.1-XM-048725298.1
3.70871e-69	1.04764	0.269	0.137	6.13234e-65	0	Nvec-vc1.1-XM-032376256.2
5.56562e-69	0.554927	0.565	0.397	9.20276e-65	0	Nvec-vc1.1-XM-001639465.3
6.47251e-69	0.445544	0.706	0.536	1.07023e-64	0	Nvec-vc1.1-XM-001635176.3
8.27722e-69	0.828029	0.372	0.223	1.36864e-64	0	Nvec-vc1.1-XM-032383274.2
9.3932e-69	0.665056	0.458	0.299	1.55317e-64	0	Nvec-vc1.1-XM-048725188.1
9.78199e-69	0.916328	0.274	0.139	1.61745e-64	0	Nvec-vc1.1-XM-001625174.3
1.25456e-68	0.747617	0.424	0.267	2.07441e-64	0	Nvec-vc1.1-XM-001633078.3
1.73686e-68	0.635563	0.5	0.34	2.87189e-64	0	Nvec-vc1.1-XM-001621809.3
2.09367e-68	0.916383	0.309	0.169	3.46188e-64	0	Nvec-vc1.1-XM-001635831.3
2.47107e-68	0.821564	0.355	0.207	4.08592e-64	0	Nvec-NVE21970
3.01877e-68	0.494694	0.6	0.439	4.99154e-64	0	Nvec-vc1.1-XM-032381880.2
5.71522e-68	0.981016	0.286	0.151	9.45012e-64	0	Nvec-vc1.1-XM-001632886.3
5.92932e-68	0.959889	0.277	0.142	9.80413e-64	0	Nvec-vc1.1-XM-001631214.3
1.26236e-67	0.262087	0.792	0.609	2.08731e-63	0	Nvec-vc1.1-XM-001641219.2
1.81114e-67	0.652328	0.427	0.267	2.99472e-63	0	Nvec-vc1.1-XM-032386325.2
2.70032e-67	1.02446	0.258	0.129	4.46498e-63	0	Nvec-vc1.1-XM-048726093.1
2.7624e-67	0.978256	0.268	0.137	4.56763e-63	0	Nvec-vc1.1-XM-001630244.3
3.2139e-67	0.436628	0.614	0.424	5.31418e-63	0	Nvec-vc1.1-XM-001629522.3
6.55829e-67	0.450408	0.491	0.315	1.08441e-62	0	Nvec-vc1.1-XM-001641660.3
8.00607e-67	0.550411	0.59	0.429	1.3238e-62	0	Nvec-vc1.1-XM-001626741.2
1.39556e-66	0.60589	0.511	0.354	2.30756e-62	0	Nvec-vc1.1-XM-001635911.3
1.44439e-66	0.83085	0.33	0.186	2.3883e-62	0	Nvec-vc1.1-XM-001625124.3
1.49551e-66	0.774166	0.359	0.212	2.47283e-62	0	Nvec-vc1.1-XM-032378063.2
2.15219e-66	0.808801	0.303	0.163	3.55865e-62	0	Nvec-vc1.1-XM-032375689.2
2.66072e-66	0.534912	0.558	0.392	4.3995e-62	0	Nvec-vc1.1-XM-001633478.3
4.57734e-66	0.627459	0.469	0.309	7.56863e-62	0	Nvec-vc1.1-XM-001639460.3
4.67312e-66	0.527956	0.51	0.339	7.72701e-62	0	Nvec-vc1.1-XM-001630080.3
5.11146e-66	0.429423	0.684	0.508	8.4518e-62	0	Nvec-vc1.1-XM-001639269.3
5.12955e-66	0.894302	0.274	0.141	8.4817e-62	0	Nvec-vc1.1-XM-001635992.3
5.54167e-66	0.978969	0.263	0.134	9.16315e-62	0	Nvec-vc1.1-XM-001627854.3
5.86528e-66	0.559084	0.548	0.386	9.69824e-62	0	Nvec-vc1.1-XM-001629850.3
7.50964e-66	0.700465	0.404	0.25	1.24172e-61	0	Nvec-vc1.1-XM-001628143.3
7.93839e-66	0.853831	0.315	0.175	1.31261e-61	0	Nvec-vc1.1-XM-048731614.1
1.16465e-65	0.891689	0.311	0.173	1.92574e-61	0	Nvec-vc1.1-XM-032374702.2
1.3252e-65	0.466863	0.693	0.533	2.19122e-61	0	Nvec-vc1.1-XM-001638101.3
1.36365e-65	0.501671	0.589	0.42	2.2548e-61	0	Nvec-vc1.1-XM-048725833.1
1.66327e-65	0.69535	0.411	0.257	2.75022e-61	0	Nvec-vc1.1-XM-001629890.3
2.25751e-65	0.762789	0.401	0.255	3.7328e-61	0	Nvec-vc1.1-XM-048724568.1
3.28777e-65	0.528747	0.52	0.353	5.43633e-61	0	Nvec-vc1.1-XM-001637565.3
3.46906e-65	1.0077	0.253	0.127	5.7361e-61	0	Nvec-v1g188609
3.797e-65	0.89767	0.304	0.168	6.27835e-61	0	Nvec-vc1.1-XM-032376968.2
3.83551e-65	0.936272	0.29	0.157	6.34202e-61	0	Nvec-vc1.1-XM-001629727.3
5.7083e-65	0.932803	0.285	0.153	9.43867e-61	0	Nvec-vc1.1-XM-001641847.3
7.46555e-65	0.6711	0.407	0.255	1.23443e-60	0	Nvec-vc1.1-XM-001640341.3
8.78814e-65	1.02942	0.262	0.135	1.45312e-60	0	Nvec-vc1.1-XM-001641166.3
9.67569e-65	0.977152	0.273	0.144	1.59988e-60	0	Nvec-vc1.1-XM-001634910.3
1.11251e-64	0.934309	0.268	0.139	1.83954e-60	0	Nvec-vc1.1-XM-048726375.1
2.0333e-64	0.497535	0.523	0.353	3.36206e-60	0	Nvec-vc1.1-XM-001625314.3
2.12584e-64	0.882948	0.295	0.16	3.51508e-60	0	Nvec-vc1.1-XM-001641176.3
2.31305e-64	0.602234	0.522	0.362	3.82463e-60	0	Nvec-vc1.1-XM-048726983.1
2.46576e-64	0.696759	0.405	0.254	4.07713e-60	0	Nvec-vc1.1-XM-001636943.3
5.59474e-64	0.744059	0.354	0.209	9.25091e-60	0	Nvec-vc1.1-XM-001637347.3
6.37263e-64	0.804258	0.339	0.198	1.05371e-59	0	Nvec-vc1.1-XM-001641595.3
6.88387e-64	0.887353	0.298	0.163	1.13825e-59	0	Nvec-vc1.1-XM-001629558.3
1.63305e-63	0.868129	0.326	0.189	2.70025e-59	0	Nvec-vc1.1-XM-048721099.1
1.87816e-63	0.867148	0.326	0.191	3.10554e-59	0	Nvec-vc1.1-XM-048725201.1
2.21468e-63	0.533359	0.539	0.377	3.66197e-59	0	Nvec-vc1.1-XM-032364336.2
2.50746e-63	0.684078	0.404	0.256	4.14609e-59	0	Nvec-vc1.1-XM-032382957.2
3.53998e-63	0.90684	0.297	0.164	5.85336e-59	0	Nvec-vc1.1-XM-032364780.2
4.56635e-63	0.831143	0.279	0.147	7.55046e-59	0	Nvec-vc1.1-XM-001622605.3
5.21669e-63	0.441843	0.661	0.499	8.6258e-59	0	Nvec-vc1.1-XM-032372940.2
5.50171e-63	0.620622	0.484	0.329	9.09708e-59	0	Nvec-vc1.1-XM-048722799.1
6.53128e-63	0.679497	0.4	0.249	1.07995e-58	0	Nvec-vc1.1-XM-001626167.3
9.4238e-63	0.644915	0.455	0.302	1.55823e-58	0	Nvec-vc1.1-XM-001640928.3
9.98977e-63	0.286517	0.942	0.873	1.65181e-58	0	Nvec-vc1.1-XM-001623354.3
1.02584e-62	0.671778	0.432	0.282	1.69623e-58	0	Nvec-NVE10291
1.14581e-62	0.868156	0.293	0.16	1.8946e-58	0	Nvec-vc1.1-XM-048730558.1
2.10465e-62	0.903146	0.29	0.158	3.48005e-58	0	Nvec-vc1.1-XM-032381467.2
3.28664e-62	1.02476	0.262	0.138	5.43445e-58	0	Nvec-vc1.1-XM-032381792.2
4.11519e-62	1.09194	0.263	0.14	6.80447e-58	0	Nvec-vc1.1-XM-001629840.3
4.14041e-62	0.338287	0.851	0.728	6.84616e-58	0	Nvec-vc1.1-XM-001622226.3
5.73527e-62	0.811639	0.35	0.211	9.48327e-58	0	Nvec-vc1.1-XM-001641865.3
1.65535e-61	0.354994	0.831	0.702	2.73711e-57	0	Nvec-vc1.1-XM-032364984.2
1.72285e-61	0.523091	0.586	0.432	2.84873e-57	0	Nvec-vc1.1-XM-001631255.3
5.85472e-61	0.657214	0.429	0.284	9.68078e-57	0	Nvec-vc1.1-XM-032375896.2
6.49666e-61	0.646361	0.395	0.247	1.07422e-56	0	Nvec-v1g131067
1.6766e-60	0.826371	0.339	0.203	2.77226e-56	0	Nvec-NVE3265
1.89921e-60	0.779278	0.322	0.186	3.14034e-56	0	Nvec-vc1.1-XM-001638624.3
2.58285e-60	0.611409	0.467	0.314	4.27074e-56	0	Nvec-vc1.1-XM-032380879.2
3.99599e-60	0.926923	0.272	0.146	6.60737e-56	0	Nvec-vc1.1-XM-032373028.2
8.7709e-60	0.483934	0.532	0.369	1.45027e-55	0	Nvec-vc1.1-XM-032365758.2
1.00126e-59	0.700131	0.395	0.253	1.65558e-55	0	Nvec-vc1.1-XM-048719937.1
1.25328e-59	0.593214	0.456	0.305	2.07229e-55	0	Nvec-vc1.1-XM-001623557.3
1.36925e-59	0.376966	0.793	0.669	2.26405e-55	0	Nvec-vc1.1-XM-032374939.2
1.81972e-59	0.759893	0.29	0.159	3.00891e-55	0	Nvec-vc1.1-XM-001621947.3
2.36994e-59	0.459992	0.816	0.703	3.91869e-55	0	Nvec-vc1.1-XM-032371130.2
6.5766e-59	0.69092	0.372	0.23	1.08744e-54	0	Nvec-vc1.1-XM-032383963.2
1.12141e-58	0.708509	0.399	0.259	1.85426e-54	0	Nvec-NVE24475
1.18101e-58	0.596061	0.391	0.242	1.95279e-54	0	Nvec-vc1.1-XM-001624764.3
1.2037e-58	0.561145	0.477	0.327	1.99032e-54	0	Nvec-vc1.1-XM-001629267.3
1.4969e-58	0.759555	0.347	0.21	2.47513e-54	0	Nvec-vc1.1-XM-032379110.2
1.65196e-58	0.868254	0.285	0.159	2.73151e-54	0	Nvec-vc1.1-XM-001633584.3
1.75129e-58	0.644434	0.429	0.285	2.89577e-54	0	Nvec-vc1.1-XM-048730586.1
1.96228e-58	0.747568	0.262	0.138	3.24463e-54	0	Nvec-vc1.1-XM-048720934.1
2.72586e-58	0.647335	0.416	0.273	4.50721e-54	0	Nvec-vc1.1-XM-001641436.3
2.8993e-58	0.749292	0.332	0.194	4.79399e-54	0	Nvec-vc1.1-XM-001632694.3
3.28111e-58	0.926915	0.276	0.153	5.42532e-54	0	Nvec-vc1.1-XM-032366695.2
3.43779e-58	0.959947	0.275	0.152	5.68438e-54	0	Nvec-vc1.1-XM-032379479.2
3.60548e-58	0.811575	0.315	0.185	5.96166e-54	0	Nvec-vc1.1-XM-001637658.3
1.09742e-57	0.415852	0.677	0.528	1.81458e-53	0	Nvec-vc1.1-XM-001625954.3
1.47989e-57	0.395479	0.702	0.554	2.44699e-53	0	Nvec-vc1.1-XM-032366159.2
1.67397e-57	0.935155	0.257	0.137	2.76792e-53	0	Nvec-vc1.1-XM-032370494.2
2.04463e-57	0.937923	0.264	0.144	3.3808e-53	0	Nvec-vc1.1-XM-032383581.2
2.17448e-57	0.519663	0.431	0.275	3.5955e-53	0	Nvec-vc1.1-XM-001630275.3
2.251e-57	0.596496	0.463	0.318	3.72202e-53	0	Nvec-vc1.1-XM-048728876.1
3.16517e-57	0.475481	0.576	0.422	5.23362e-53	0	Nvec-vc1.1-XM-048731001.1
3.38023e-57	0.918449	0.265	0.144	5.58921e-53	0	Nvec-vc1.1-XM-032383375.2
5.17002e-57	0.920783	0.264	0.144	8.54863e-53	0	Nvec-vc1.1-XM-001626377.3
5.21315e-57	0.349213	0.689	0.514	8.61994e-53	0	Nvec-vc1.1-XM-048733146.1
7.01216e-57	0.634878	0.434	0.292	1.15946e-52	0	Nvec-vc1.1-XM-032383164.2
8.34284e-57	0.743034	0.306	0.177	1.37949e-52	0	Nvec-vc1.1-XM-032374725.2
1.234e-56	0.598071	0.39	0.248	2.04042e-52	0	Nvec-vc1.1-XM-032386833.2
1.33984e-56	0.280612	0.901	0.798	2.21543e-52	0	Nvec-vc1.1-XM-001635002.3
4.76245e-56	0.915224	0.251	0.134	7.8747e-52	0	Nvec-vc1.1-XM-001627662.3
6.62259e-56	0.457231	0.556	0.402	1.09505e-51	0	Nvec-vc1.1-XM-032375592.2
7.69846e-56	0.470889	0.552	0.399	1.27294e-51	0	Nvec-vc1.1-XM-048728915.1
8.54194e-56	0.826102	0.292	0.167	1.41241e-51	0	Nvec-vc1.1-XM-001628537.3
9.58399e-56	0.442494	0.634	0.487	1.58471e-51	0	Nvec-vc1.1-XM-001636598.3
1.37387e-55	0.908949	0.269	0.149	2.27169e-51	0	Nvec-vc1.1-XM-032372412.2
1.7146e-55	0.534206	0.479	0.328	2.83509e-51	0	Nvec-vc1.1-XM-001632349.3
1.7321e-55	0.650426	0.413	0.273	2.86403e-51	0	Nvec-vc1.1-XM-048731808.1
2.05931e-55	0.886229	0.258	0.14	3.40508e-51	0	Nvec-vc1.1-XM-048727800.1
2.26905e-55	0.714878	0.364	0.23	3.75188e-51	0	Nvec-vc1.1-XM-032385509.2
2.7455e-55	0.620741	0.393	0.251	4.53969e-51	0	Nvec-vc1.1-XM-032377113.2
2.87738e-55	0.362264	0.764	0.624	4.75775e-51	0	Nvec-vc1.1-XM-001632890.3
3.12136e-55	0.683738	0.386	0.25	5.16117e-51	0	Nvec-vc1.1-XM-001630623.3
3.22085e-55	0.627665	0.434	0.295	5.32567e-51	0	Nvec-vc1.1-XM-048721168.1
3.31387e-55	0.801118	0.301	0.175	5.47949e-51	0	Nvec-vc1.1-XM-001629367.3
7.90872e-55	0.283907	0.921	0.847	1.30771e-50	0	Nvec-vc1.1-XM-032374946.2
1.04631e-54	0.701995	0.389	0.255	1.73008e-50	0	Nvec-vc1.1-XM-001633015.3
1.06073e-54	0.618046	0.419	0.278	1.75392e-50	0	Nvec-vc1.1-XM-001641584.3
1.14108e-54	0.818444	0.305	0.18	1.88678e-50	0	Nvec-vc1.1-XM-048719915.1
1.65487e-54	0.637053	0.405	0.265	2.73632e-50	0	Nvec-vc1.1-XM-001625062.3
1.7507e-54	0.615281	0.441	0.3	2.89478e-50	0	Nvec-vc1.1-XM-001641968.3
1.95238e-54	0.813546	0.28	0.157	3.22826e-50	0	Nvec-vc1.1-XM-032379329.2
2.16344e-54	0.846517	0.255	0.137	3.57725e-50	0	Nvec-vc1.1-XM-032383227.2
2.41576e-54	0.768204	0.324	0.195	3.99445e-50	0	Nvec-vc1.1-XM-001634899.3
2.61539e-54	0.613951	0.452	0.313	4.32455e-50	0	Nvec-vc1.1-XM-032370800.2
3.17389e-54	0.766782	0.332	0.204	5.24804e-50	0	Nvec-vc1.1-XM-001631583.3
3.41339e-54	0.883323	0.27	0.152	5.64404e-50	0	Nvec-vc1.1-XM-001628267.3
3.55074e-54	0.634903	0.426	0.289	5.87115e-50	0	Nvec-vc1.1-XM-001641636.3
5.24233e-54	0.5771	0.442	0.298	8.66819e-50	0	Nvec-vc1.1-XM-048719869.1
6.56352e-54	0.582522	0.36	0.224	1.08528e-49	0	Nvec-vc1.1-XM-048722274.1
7.12542e-54	0.600941	0.395	0.254	1.17819e-49	0	Nvec-vc1.1-XM-001633872.3
8.25794e-54	0.361508	0.791	0.677	1.36545e-49	0	Nvec-vc1.1-XM-048727421.1
9.2427e-54	0.701807	0.375	0.242	1.52828e-49	0	Nvec-vc1.1-XM-001637058.3
1.51645e-53	0.45237	0.57	0.417	2.50745e-49	0	Nvec-vc1.1-XM-001639392.3
2.95275e-53	0.607433	0.4	0.26	4.88237e-49	0	Nvec-NVE11610
3.47887e-53	0.823476	0.278	0.157	5.75231e-49	0	Nvec-vc1.1-XM-001627776.3
1.09938e-52	0.816126	0.3	0.179	1.81783e-48	0	Nvec-vc1.1-XM-001647497.3
1.23924e-52	0.813675	0.294	0.173	2.04908e-48	0	Nvec-vc1.1-XM-001626955.3
1.25488e-52	0.823488	0.28	0.161	2.07494e-48	0	Nvec-vc1.1-XM-048727243.1
1.33786e-52	0.822291	0.286	0.165	2.21214e-48	0	Nvec-vc1.1-XM-001631898.3
1.51872e-52	0.852482	0.252	0.137	2.5112e-48	0	Nvec-vc1.1-XM-032365282.2
1.70306e-52	0.413997	0.636	0.486	2.81602e-48	0	Nvec-vc1.1-XM-001631060.3
1.90224e-52	0.838935	0.29	0.17	3.14536e-48	0	Nvec-vc1.1-XM-032378209.2
2.01604e-52	0.571493	0.462	0.323	3.33352e-48	0	Nvec-vc1.1-XM-001638085.3
2.6338e-52	0.290668	0.692	0.511	4.35499e-48	0	Nvec-vc1.1-XM-001638942.3
3.32533e-52	0.453192	0.567	0.419	5.49843e-48	0	Nvec-vc1.1-XM-032370461.2
3.41135e-52	0.663274	0.356	0.224	5.64067e-48	0	Nvec-vc1.1-XM-001630391.3
3.47031e-52	0.681191	0.372	0.24	5.73816e-48	0	Nvec-vc1.1-XM-001637868.3
3.9155e-52	0.66349	0.353	0.22	6.47428e-48	0	Nvec-vc1.1-XM-032376310.2
1.502e-51	0.832255	0.271	0.154	2.48356e-47	0	Nvec-vc1.1-XM-001625423.3
1.64787e-51	0.686726	0.364	0.235	2.72475e-47	0	Nvec-vc1.1-XM-001635026.3
1.90183e-51	0.835005	0.254	0.14	3.14468e-47	0	Nvec-vc1.1-XM-001629664.3
2.01557e-51	0.752815	0.316	0.193	3.33274e-47	0	Nvec-vc1.1-XM-001625076.3
2.19175e-51	0.577095	0.448	0.314	3.62406e-47	0	Nvec-vc1.1-XM-048719923.1
2.59833e-51	0.83265	0.262	0.147	4.29633e-47	0	Nvec-vc1.1-XM-048728171.1
2.80755e-51	0.494968	0.466	0.321	4.64229e-47	0	Nvec-vc1.1-XM-001638111.3
2.88997e-51	0.695097	0.355	0.226	4.77856e-47	0	Nvec-vc1.1-XM-032362544.2
3.95343e-51	0.704283	0.364	0.236	6.53699e-47	0	Nvec-vc1.1-XM-001626066.3
4.71725e-51	0.727371	0.335	0.21	7.79998e-47	0	Nvec-vc1.1-XM-032366498.2
7.39636e-51	0.430457	0.587	0.442	1.22299e-46	0	Nvec-vc1.1-XM-032384130.2
8.31435e-51	0.629321	0.411	0.279	1.37478e-46	0	Nvec-v1g83142
8.73579e-51	0.785853	0.282	0.164	1.44446e-46	0	Nvec-vc1.1-XM-032364668.2
1.21563e-50	0.365172	0.692	0.539	2.01005e-46	0	Nvec-vc1.1-XM-001635941.3
1.70549e-50	0.679582	0.392	0.264	2.82003e-46	0	Nvec-vc1.1-XM-001631129.3
1.87049e-50	0.486109	0.481	0.335	3.09286e-46	0	Nvec-vc1.1-XM-001637833.3
2.10148e-50	0.734169	0.337	0.213	3.47479e-46	0	Nvec-vc1.1-XM-001629480.3
2.18247e-50	0.776057	0.273	0.156	3.60871e-46	0	Nvec-vc1.1-XM-001641130.3
3.28344e-50	0.774567	0.285	0.166	5.42917e-46	0	Nvec-vc1.1-XM-032366508.2
1.13813e-49	0.579444	0.434	0.299	1.88189e-45	0	Nvec-vc1.1-XM-001640945.3
1.61098e-49	0.398327	0.61	0.458	2.66375e-45	0	Nvec-vc1.1-XM-001624579.3
1.71152e-49	0.532161	0.387	0.25	2.83e-45	0	Nvec-NVE6552
1.79439e-49	0.84057	0.258	0.146	2.96702e-45	0	Nvec-vc1.1-XM-001626203.3
2.08759e-49	0.573122	0.455	0.321	3.45183e-45	0	Nvec-vc1.1-XM-001640467.3
2.36686e-49	0.324824	0.785	0.651	3.9136e-45	0	Nvec-vc1.1-XM-001633588.3
7.87931e-49	0.701232	0.342	0.219	1.30284e-44	0	Nvec-vc1.1-XM-032379596.2
8.98757e-49	0.687363	0.278	0.161	1.4861e-44	0	Nvec-vc1.1-XM-032362919.2
9.00682e-49	0.56796	0.435	0.302	1.48928e-44	0	Nvec-vc1.1-XM-048731026.1
9.36217e-49	0.492061	0.444	0.306	1.54804e-44	0	Nvec-vc1.1-XM-048728159.1
9.40145e-49	0.38754	0.513	0.366	1.55453e-44	0	Nvec-NVE12059
1.13516e-48	0.762108	0.265	0.15	1.87699e-44	0	Nvec-vc1.1-XM-032373373.2
1.26679e-48	0.75139	0.296	0.178	2.09463e-44	0	Nvec-vc1.1-XM-048726519.1
1.27407e-48	0.685408	0.318	0.196	2.10668e-44	0	Nvec-vc1.1-XM-001633104.3
1.54743e-48	0.281565	0.612	0.447	2.55868e-44	0	Nvec-vc1.1-XM-001640548.3
1.5678e-48	0.451888	0.532	0.392	2.59236e-44	0	Nvec-vc1.1-XM-001629336.3
1.91016e-48	0.799487	0.269	0.156	3.15845e-44	0	Nvec-vc1.1-XM-001626057.3
2.41603e-48	0.669613	0.348	0.224	3.9949e-44	0	Nvec-vc1.1-XM-001629402.3
2.46425e-48	0.321071	0.923	0.881	4.07464e-44	0	Nvec-vc1.1-XM-032375358.2
3.34775e-48	0.391174	0.56	0.414	5.5355e-44	0	Nvec-vc1.1-XM-032365233.2
3.37951e-48	0.541098	0.443	0.308	5.58803e-44	0	Nvec-vc1.1-XM-001631769.3
3.72149e-48	0.517508	0.515	0.382	6.15348e-44	0	Nvec-vc1.1-XM-001626662.3
3.91075e-48	0.572701	0.342	0.214	6.46643e-44	0	Nvec-vc1.1-XM-001630751.3
4.08779e-48	0.620575	0.371	0.243	6.75917e-44	0	Nvec-vc1.1-XM-001625590.3
4.25019e-48	0.479197	0.531	0.396	7.02768e-44	0	Nvec-vc1.1-XM-001630887.3
4.74733e-48	0.646208	0.366	0.241	7.84971e-44	0	Nvec-vc1.1-XM-001622471.3
5.57942e-48	0.541987	0.461	0.328	9.22557e-44	0	Nvec-vc1.1-XM-001639323.3
7.19654e-48	0.441961	0.609	0.47	1.18995e-43	0	Nvec-vc1.1-XM-032370467.2
7.77487e-48	0.394185	0.477	0.336	1.28558e-43	0	Nvec-vc1.1-XM-001630306.3
8.65806e-48	0.565078	0.419	0.287	1.43161e-43	0	Nvec-vc1.1-XM-001631006.3
9.35777e-48	0.543661	0.46	0.326	1.54731e-43	0	Nvec-vc1.1-XM-001626300.3
2.62121e-47	0.502015	0.519	0.384	4.33417e-43	0	Nvec-vc1.1-XM-001623587.3
3.89401e-47	0.62107	0.355	0.229	6.43874e-43	0	Nvec-vc1.1-XM-032379210.2
4.66289e-47	0.785368	0.26	0.15	7.71008e-43	0	Nvec-vc1.1-XM-048720311.1
5.12518e-47	0.512654	0.496	0.361	8.47448e-43	0	Nvec-vc1.1-XM-048730591.1
7.14843e-47	0.652764	0.357	0.233	1.18199e-42	0	Nvec-vc1.1-XM-032379103.2
9.16142e-47	0.710717	0.282	0.167	1.51484e-42	0	Nvec-vc1.1-XM-001632772.3
1.27439e-46	0.484021	0.496	0.361	2.1072e-42	0	Nvec-vc1.1-XM-001631072.3
1.33136e-46	0.803337	0.255	0.146	2.2014e-42	0	Nvec-vc1.1-XM-001627863.3
1.63158e-46	0.787045	0.269	0.158	2.69782e-42	0	Nvec-vc1.1-XM-032377434.2
1.99922e-46	0.642965	0.331	0.21	3.30571e-42	0	Nvec-vc1.1-XM-048727152.1
2.18616e-46	0.407029	0.5	0.354	3.61482e-42	0	Nvec-vc1.1-XM-001624543.3
7.93368e-46	0.600744	0.359	0.235	1.31183e-41	0	Nvec-vc1.1-XM-048728435.1
1.57887e-45	0.732544	0.295	0.181	2.61066e-41	0	Nvec-vc1.1-XM-001624843.3
1.73688e-45	0.594168	0.382	0.257	2.87194e-41	0	Nvec-vc1.1-XM-048729266.1
1.88509e-45	0.803107	0.255	0.147	3.11699e-41	0	Nvec-vc1.1-XM-032384663.2
2.27909e-45	0.585138	0.409	0.283	3.76848e-41	0	Nvec-vc1.1-XM-001641672.3
3.59987e-45	0.319052	0.773	0.655	5.95238e-41	0	Nvec-vc1.1-XM-001641495.3
5.9251e-45	0.704133	0.311	0.195	9.79715e-41	0	Nvec-vc1.1-XM-032385775.2
6.71431e-45	0.771158	0.298	0.186	1.11021e-40	0	Nvec-vc1.1-XM-048734283.1
7.11523e-45	0.662855	0.316	0.199	1.1765e-40	0	Nvec-vc1.1-XM-001636957.3
7.79131e-45	0.628502	0.292	0.176	1.28829e-40	0	Nvec-vc1.1-XM-048724949.1
8.62434e-45	0.461161	0.478	0.343	1.42603e-40	0	Nvec-vc1.1-XM-048732521.1
9.2796e-45	0.546099	0.392	0.265	1.53438e-40	0	Nvec-vc1.1-XM-048721229.1
1.00614e-44	0.70737	0.308	0.194	1.66365e-40	0	Nvec-vc1.1-XM-001638817.3
1.0738e-44	0.455224	0.528	0.394	1.77552e-40	0	Nvec-vc1.1-XM-001634601.3
1.18746e-44	0.283673	0.593	0.447	1.96347e-40	0	Nvec-vc1.1-XM-001623057.3
1.82333e-44	0.47052	0.254	0.143	3.01488e-40	0	Nvec-NVE10379
1.84441e-44	0.669421	0.341	0.224	3.04972e-40	0	Nvec-vc1.1-XM-032386405.1
2.18869e-44	0.399029	0.591	0.451	3.619e-40	0	Nvec-vc1.1-XM-001641029.3
2.68484e-44	0.736937	0.281	0.171	4.43938e-40	0	Nvec-vc1.1-XM-001628559.3
2.75213e-44	0.669334	0.323	0.206	4.55066e-40	0	Nvec-vc1.1-XM-048728240.1
3.81947e-44	0.73989	0.302	0.191	6.3155e-40	0	Nvec-vc1.1-XM-001625085.3
4.90061e-44	0.585593	0.378	0.257	8.10315e-40	0	Nvec-vc1.1-XM-001629809.3
4.92747e-44	0.666991	0.278	0.167	8.14757e-40	0	Nvec-vc1.1-XM-001627918.3
1.14214e-43	0.42853	0.557	0.421	1.88854e-39	0	Nvec-vc1.1-XM-001628360.3
1.49805e-43	0.652812	0.32	0.205	2.47703e-39	0	Nvec-vc1.1-XM-001634870.3
1.9233e-43	0.418073	0.521	0.382	3.18017e-39	0	Nvec-vc1.1-XM-001637631.3
2.04608e-43	0.738903	0.276	0.167	3.38319e-39	0	Nvec-vc1.1-XM-001637876.3
2.16583e-43	0.428183	0.573	0.44	3.5812e-39	0	Nvec-vc1.1-XM-001634358.3
2.48077e-43	0.483436	0.499	0.369	4.10195e-39	0	Nvec-vc1.1-XM-048729815.1
2.72419e-43	0.587998	0.383	0.262	4.50445e-39	0	Nvec-vc1.1-XM-001625714.3
3.7006e-43	0.779066	0.267	0.161	6.11894e-39	0	Nvec-vc1.1-XM-001623881.3
3.75605e-43	0.629164	0.356	0.239	6.21063e-39	0	Nvec-vc1.1-XM-001641800.3
4.03725e-43	0.439627	0.494	0.363	6.67559e-39	0	Nvec-vc1.1-XM-001639624.3
4.12329e-43	0.726272	0.266	0.159	6.81787e-39	0	Nvec-vc1.1-XM-001622915.3
5.87613e-43	0.45272	0.504	0.372	9.71618e-39	0	Nvec-NVE5484
6.21139e-43	0.451185	0.468	0.334	1.02705e-38	0	Nvec-vc1.1-XM-032384447.2
7.5951e-43	0.760328	0.266	0.161	1.25585e-38	0	Nvec-vc1.1-XM-032383763.2
9.98797e-43	0.66993	0.343	0.23	1.65151e-38	0	Nvec-vc1.1-XM-032379970.2
1.21467e-42	0.741647	0.29	0.181	2.00846e-38	0	Nvec-vc1.1-XM-048732874.1
1.22044e-42	0.672655	0.314	0.201	2.018e-38	0	Nvec-vc1.1-XM-032370815.2
1.74476e-42	0.473698	0.452	0.322	2.88496e-38	0	Nvec-vc1.1-XM-048726641.1
2.96454e-42	0.30547	0.717	0.585	4.90186e-38	0	Nvec-vc1.1-XM-048719707.1
4.22216e-42	0.439908	0.478	0.349	6.98135e-38	0	Nvec-vc1.1-XM-048721900.1
5.14386e-42	0.516111	0.418	0.293	8.50537e-38	0	Nvec-vc1.1-XM-001622555.3
7.25439e-42	0.569324	0.343	0.225	1.19951e-37	0	Nvec-vc1.1-XM-001634398.3
8.89425e-42	0.570336	0.373	0.254	1.47066e-37	0	Nvec-vc1.1-XM-032363991.2
1.0169e-41	0.733775	0.261	0.156	1.68145e-37	0	Nvec-vc1.1-XM-001639094.3
2.01571e-41	0.782492	0.258	0.155	3.33297e-37	0	Nvec-vc1.1-XM-048727899.1
2.53446e-41	0.419907	0.482	0.349	4.19074e-37	0	Nvec-vc1.1-XM-001639226.3
3.25627e-41	0.507065	0.434	0.31	5.38424e-37	0	Nvec-vc1.1-XM-048733397.1
4.52707e-41	0.619913	0.313	0.2	7.48552e-37	0	Nvec-vc1.1-XM-001640006.3
4.58582e-41	0.387477	0.608	0.482	7.58265e-37	0	Nvec-vc1.1-XM-001632619.3
6.29944e-41	0.480326	0.432	0.307	1.04161e-36	0	Nvec-vc1.1-XM-048726494.1
7.74986e-41	0.531174	0.435	0.315	1.28144e-36	0	Nvec-vc1.1-XM-048719912.1
1.17297e-40	0.739647	0.26	0.158	1.93951e-36	0	Nvec-vc1.1-XM-032382406.2
1.18114e-40	0.60139	0.355	0.241	1.95302e-36	0	Nvec-vc1.1-XM-001635969.3
1.50978e-40	0.418665	0.382	0.259	2.49643e-36	0	Nvec-vc1.1-XM-048732162.1
2.01456e-40	0.529739	0.364	0.245	3.33108e-36	0	Nvec-vc1.1-XM-001635578.3
2.38949e-40	0.607145	0.312	0.201	3.95102e-36	0	Nvec-vc1.1-XM-001630398.3
3.32265e-40	0.721282	0.272	0.169	5.494e-36	0	Nvec-vc1.1-XM-032383670.2
3.45729e-40	0.694523	0.267	0.164	5.71663e-36	0	Nvec-vc1.1-XM-048724791.1
4.22246e-40	0.674219	0.301	0.193	6.98183e-36	0	Nvec-vc1.1-XM-048723293.1
6.31269e-40	0.390596	0.483	0.348	1.0438e-35	0	Nvec-vc1.1-XM-001635949.3
6.53854e-40	0.657993	0.306	0.198	1.08115e-35	0	Nvec-vc1.1-XM-001634504.3
6.61344e-40	0.598453	0.257	0.154	1.09353e-35	0	Nvec-vc1.1-XM-048721901.1
9.34495e-40	0.330394	0.702	0.581	1.54519e-35	0	Nvec-vc1.1-XM-032367625.2
1.2278e-39	0.416217	0.527	0.398	2.03017e-35	0	Nvec-vc1.1-XM-048734342.1
1.42736e-39	0.354493	0.661	0.533	2.36015e-35	0	Nvec-vc1.1-XM-001636216.3
1.50961e-39	0.43195	0.479	0.352	2.49614e-35	0	Nvec-vc1.1-XM-001628053.3
1.6586e-39	0.679619	0.29	0.185	2.74249e-35	0	Nvec-vc1.1-XM-001628021.3
1.78041e-39	0.498667	0.365	0.246	2.9439e-35	0	Nvec-vc1.1-XM-001634289.3
2.64681e-39	0.491605	0.433	0.311	4.37649e-35	0	Nvec-vc1.1-XM-032377911.2
2.87036e-39	0.565879	0.374	0.259	4.74614e-35	0	Nvec-vc1.1-XM-001633789.3
5.61919e-39	0.520941	0.39	0.272	9.29133e-35	0	Nvec-vc1.1-XM-001632059.3
7.85106e-39	0.589779	0.345	0.233	1.29817e-34	0	Nvec-NVE8579
8.21377e-39	0.575923	0.34	0.229	1.35815e-34	0	Nvec-vc1.1-XM-001630370.3
1.3132e-38	0.54007	0.394	0.28	2.17138e-34	0	Nvec-vc1.1-XM-001636538.3
1.60701e-38	0.526043	0.393	0.278	2.65719e-34	0	Nvec-vc1.1-XM-032376233.2
2.01048e-38	0.793216	0.251	0.155	3.32433e-34	0	Nvec-vc1.1-XM-001625637.3
2.04925e-38	0.748239	0.265	0.165	3.38843e-34	0	Nvec-v1g175004
2.08171e-38	0.61699	0.301	0.195	3.44211e-34	0	Nvec-vc1.1-XM-048733460.1
3.24013e-38	0.584817	0.33	0.221	5.35756e-34	0	Nvec-vc1.1-XM-032371618.2
4.74962e-38	0.6665	0.294	0.19	7.85349e-34	0	Nvec-vc1.1-XM-032363819.2
4.94156e-38	0.280105	0.708	0.587	8.17086e-34	0	Nvec-vc1.1-XM-032376835.2
5.58379e-38	0.444819	0.506	0.385	9.2328e-34	0	Nvec-vc1.1-XM-001640987.3
8.90798e-38	0.697071	0.287	0.186	1.47293e-33	0	Nvec-vc1.1-XM-001630859.3
9.4583e-38	0.420762	0.455	0.329	1.56393e-33	0	Nvec-vc1.1-XM-001638819.3
1.27716e-37	0.477337	0.438	0.32	2.11178e-33	0	Nvec-NVE3975
1.39314e-37	0.41666	0.469	0.347	2.30356e-33	0	Nvec-vc1.1-XM-001630721.3
1.52692e-37	0.270823	0.798	0.689	2.52476e-33	0	Nvec-vc1.1-XM-001625221.3
1.9532e-37	0.470151	0.383	0.267	3.22962e-33	0	Nvec-vc1.1-XM-001630790.3
2.82687e-37	0.439455	0.423	0.304	4.67423e-33	0	Nvec-vc1.1-XM-001625296.3
4.58781e-37	0.495886	0.432	0.317	7.58594e-33	0	Nvec-vc1.1-XM-001637960.3
4.62779e-37	0.736657	0.268	0.171	7.65204e-33	0	Nvec-vc1.1-XM-048728139.1
5.1648e-37	0.511742	0.413	0.3	8.53999e-33	0	Nvec-vc1.1-XM-001628343.3
7.94226e-37	0.454377	0.307	0.197	1.31325e-32	0	Nvec-vc1.1-XM-032363791.2
8.63916e-37	0.553776	0.339	0.23	1.42848e-32	0	Nvec-vc1.1-XM-001631897.3
1.00595e-36	0.38734	0.542	0.42	1.66333e-32	0	Nvec-vc1.1-XM-032379006.2
1.13689e-36	0.659217	0.279	0.179	1.87984e-32	0	Nvec-vc1.1-XM-032377856.2
1.24519e-36	0.702904	0.256	0.159	2.05892e-32	0	Nvec-vc1.1-XM-032366984.2
1.46147e-36	0.610179	0.306	0.202	2.41654e-32	0	Nvec-vc1.1-XM-001631018.3
1.52782e-36	0.585347	0.329	0.223	2.52626e-32	0	Nvec-vc1.1-XM-001640593.3
2.14202e-36	0.703387	0.251	0.155	3.54183e-32	0	Nvec-vc1.1-XM-001623060.3
4.12791e-36	0.594661	0.34	0.235	6.8255e-32	0	Nvec-vc1.1-XM-001626589.3
4.13623e-36	0.593881	0.299	0.195	6.83926e-32	0	Nvec-vc1.1-XM-001635787.3
4.37881e-36	0.467339	0.436	0.321	7.24037e-32	0	Nvec-vc1.1-XM-001629448.3
4.79247e-36	0.648345	0.263	0.165	7.92436e-32	0	Nvec-vc1.1-XM-032376052.2
5.10703e-36	0.391134	0.492	0.369	8.44447e-32	0	Nvec-vc1.1-XM-048728627.1
5.68919e-36	0.34336	0.671	0.565	9.40708e-32	0	Nvec-vc1.1-XM-032381025.2
6.73411e-36	0.535495	0.351	0.243	1.11348e-31	0	Nvec-vc1.1-XM-048732677.1
7.65086e-36	0.532674	0.326	0.218	1.26507e-31	0	Nvec-vc1.1-XM-001641453.3
9.88318e-36	0.603674	0.314	0.211	1.63418e-31	0	Nvec-vc1.1-XM-001635369.3
1.42485e-35	0.70236	0.253	0.158	2.35599e-31	0	Nvec-vc1.1-XM-001626356.3
1.731e-35	0.670707	0.256	0.16	2.86221e-31	0	Nvec-vc1.1-XM-032385693.2
1.94761e-35	0.441092	0.507	0.397	3.22037e-31	0	Nvec-vc1.1-XM-032382623.2
1.98442e-35	0.307663	0.429	0.306	3.28124e-31	0	Nvec-vc1.1-XM-001641353.3
2.22098e-35	0.602886	0.3	0.198	3.6724e-31	0	Nvec-vc1.1-XM-001623217.3
2.51945e-35	0.404594	0.534	0.418	4.1659e-31	0	Nvec-vc1.1-XM-032372115.2
3.30359e-35	0.274455	0.745	0.623	5.46248e-31	0	Nvec-vc1.1-XM-001641705.3
3.46779e-35	0.611179	0.306	0.204	5.73399e-31	0	Nvec-vc1.1-XM-048729516.1
3.47263e-35	0.49504	0.365	0.255	5.74199e-31	0	Nvec-vc1.1-XM-001633753.3
3.66198e-35	0.692922	0.266	0.17	6.05509e-31	0	Nvec-vc1.1-XM-001637433.3
5.75264e-35	0.425976	0.468	0.35	9.51199e-31	0	Nvec-vc1.1-XM-001639417.3
8.35537e-35	0.531632	0.384	0.277	1.38156e-30	0	Nvec-vc1.1-XM-032373959.2
1.11583e-34	0.508002	0.366	0.256	1.84503e-30	0	Nvec-vc1.1-XM-001640719.3
1.51127e-34	0.523613	0.347	0.241	2.49889e-30	0	Nvec-NVE8182
1.70249e-34	0.531819	0.326	0.22	2.81506e-30	0	Nvec-vc1.1-XM-032369225.2
1.86143e-34	0.531555	0.348	0.241	3.07788e-30	0	Nvec-vc1.1-XM-001625254.3
2.05647e-34	0.54124	0.353	0.248	3.40037e-30	0	Nvec-vc1.1-XM-001634553.3
2.10167e-34	0.611474	0.288	0.189	3.47511e-30	0	Nvec-vc1.1-XM-001622544.3
4.08342e-34	0.573915	0.336	0.233	6.75193e-30	0	Nvec-vc1.1-XM-001628387.3
5.53716e-34	0.610413	0.302	0.203	9.1557e-30	0	Nvec-vc1.1-XM-001627637.3
6.87668e-34	0.314228	0.587	0.46	1.13706e-29	0	Nvec-vc1.1-XM-048731107.1
6.99898e-34	0.366205	0.48	0.363	1.15728e-29	0	Nvec-vc1.1-XM-001637841.3
7.89619e-34	0.573734	0.314	0.213	1.30563e-29	0	Nvec-vc1.1-XM-001625598.3
8.45878e-34	0.3178	0.669	0.562	1.39866e-29	0	Nvec-vc1.1-XM-032366433.2
9.92186e-34	0.611305	0.308	0.208	1.64058e-29	0	Nvec-vc1.1-XM-048729724.1
1.62989e-33	0.479692	0.43	0.32	2.69502e-29	0	Nvec-vc1.1-XM-048732230.1
1.68415e-33	0.594149	0.285	0.187	2.78474e-29	0	Nvec-vc1.1-XM-001632005.3
1.76255e-33	0.382807	0.486	0.363	2.91437e-29	0	Nvec-vc1.1-XM-032366884.2
2.40963e-33	0.380649	0.386	0.271	3.98432e-29	0	Nvec-vc1.1-XM-032374705.2
2.75443e-33	0.415002	0.475	0.362	4.55445e-29	0	Nvec-vc1.1-XM-048727646.1
3.53137e-33	0.513624	0.352	0.248	5.83913e-29	0	Nvec-vc1.1-XM-001635169.3
3.82022e-33	0.49978	0.355	0.249	6.31674e-29	0	Nvec-vc1.1-XM-001636439.3
3.95361e-33	0.357802	0.338	0.228	6.53729e-29	0	Nvec-vc1.1-XM-001622499.3
4.24144e-33	0.338915	0.598	0.479	7.01323e-29	0	Nvec-vc1.1-XM-001626150.3
4.39525e-33	0.677159	0.262	0.17	7.26754e-29	0	Nvec-vc1.1-XM-048731912.1
5.11349e-33	0.338375	0.5	0.379	8.45516e-29	0	Nvec-vc1.1-XM-001637157.3
5.22531e-33	0.59142	0.294	0.196	8.64004e-29	0	Nvec-vc1.1-XM-032379748.2
5.41963e-33	0.34603	0.627	0.513	8.96136e-29	0	Nvec-vc1.1-XM-048724725.1
6.7616e-33	0.405488	0.379	0.268	1.11803e-28	0	Nvec-vc1.1-XM-001630056.3
8.25964e-33	0.464447	0.382	0.274	1.36573e-28	0	Nvec-vc1.1-XM-001640543.3
8.58688e-33	0.578994	0.316	0.218	1.41984e-28	0	Nvec-vc1.1-XM-032374617.2
8.92126e-33	0.653783	0.252	0.161	1.47513e-28	0	Nvec-vc1.1-XM-048724930.1
9.36677e-33	0.415268	0.423	0.311	1.5488e-28	0	Nvec-vc1.1-XM-032370737.2
1.30318e-32	0.470153	0.356	0.25	2.1548e-28	0	Nvec-vc1.1-XM-001635990.2
2.02982e-32	0.545625	0.304	0.205	3.35631e-28	0	Nvec-vc1.1-XM-032369437.2
2.97001e-32	0.508389	0.388	0.285	4.91091e-28	0	Nvec-vc1.1-XM-032373727.2
3.16303e-32	0.330137	0.462	0.341	5.23006e-28	0	Nvec-vc1.1-XM-048720536.1
3.76998e-32	0.55887	0.32	0.221	6.23366e-28	0	Nvec-vc1.1-XM-048728768.1
3.90916e-32	0.378728	0.5	0.385	6.4638e-28	0	Nvec-vc1.1-XM-001636506.3
7.40982e-32	0.592059	0.303	0.208	1.22521e-27	0	Nvec-vc1.1-XM-032381323.2
7.80777e-32	0.606635	0.254	0.163	1.29101e-27	0	Nvec-vc1.1-XM-048733227.1
8.68878e-32	0.521513	0.325	0.225	1.43669e-27	0	Nvec-vc1.1-XM-001624590.3
1.09281e-31	0.605618	0.28	0.187	1.80696e-27	0	Nvec-vc1.1-XM-032378626.2
1.54857e-31	0.641385	0.258	0.168	2.56056e-27	0	Nvec-vc1.1-XM-001630466.3
1.82816e-31	0.429369	0.427	0.319	3.02286e-27	0	Nvec-vc1.1-XM-048723770.1
2.00935e-31	0.545843	0.311	0.213	3.32247e-27	0	Nvec-vc1.1-XM-001623829.3
2.51035e-31	0.373528	0.415	0.302	4.15086e-27	0	Nvec-vc1.1-XM-001640726.3
2.66365e-31	0.429852	0.447	0.339	4.40434e-27	0	Nvec-vc1.1-XM-032362594.2
3.3368e-31	0.344775	0.55	0.434	5.51739e-27	0	Nvec-vc1.1-XM-032381752.2
3.36152e-31	0.257673	0.49	0.363	5.55828e-27	0	Nvec-vc1.1-XM-001630549.3
3.7608e-31	0.608551	0.279	0.187	6.21848e-27	0	Nvec-vc1.1-XM-048732020.1
4.05016e-31	0.33143	0.472	0.357	6.69694e-27	0	Nvec-NVE10576
5.20899e-31	0.529142	0.329	0.231	8.61307e-27	0	Nvec-vc1.1-XM-001639983.3
5.79506e-31	0.513399	0.324	0.225	9.58212e-27	0	Nvec-vc1.1-XM-001641390.3
6.01276e-31	0.593331	0.281	0.189	9.9421e-27	0	Nvec-vc1.1-XM-032378402.2
9.52548e-31	0.524368	0.337	0.239	1.57504e-26	0	Nvec-vc1.1-XM-032383087.2
1.12483e-30	0.538578	0.332	0.235	1.85991e-26	0	Nvec-vc1.1-XM-001633239.3
1.49526e-30	0.461273	0.325	0.226	2.47241e-26	0	Nvec-vc1.1-XM-001641719.3
1.57108e-30	0.409788	0.397	0.288	2.59777e-26	0	Nvec-vc1.1-XM-001641557.3
1.93842e-30	0.577312	0.286	0.193	3.20517e-26	0	Nvec-vc1.1-XM-001629636.3
2.03606e-30	0.407056	0.455	0.349	3.36662e-26	0	Nvec-vc1.1-XM-001634396.3
2.26613e-30	0.458844	0.373	0.272	3.74705e-26	0	Nvec-vc1.1-XM-001636307.3
2.46053e-30	0.521955	0.335	0.237	4.06848e-26	0	Nvec-vc1.1-XM-001629879.3
2.76448e-30	0.496052	0.337	0.239	4.57107e-26	0	Nvec-vc1.1-XM-001636021.3
3.74675e-30	0.424974	0.387	0.283	6.19526e-26	0	Nvec-vc1.1-XM-032366987.2
5.05482e-30	0.309629	0.397	0.286	8.35815e-26	0	Nvec-vc1.1-XM-001629728.3
5.13664e-30	0.643884	0.254	0.167	8.49343e-26	0	Nvec-vc1.1-XM-001638457.3
5.35307e-30	0.550016	0.268	0.177	8.8513e-26	0	Nvec-vc1.1-XM-032387417.2
6.19798e-30	0.566196	0.32	0.227	1.02484e-25	0	Nvec-vc1.1-XM-032370843.2
8.47554e-30	0.598407	0.271	0.181	1.40143e-25	0	Nvec-vc1.1-XM-001639753.3
9.00367e-30	0.369359	0.474	0.366	1.48876e-25	0	Nvec-vc1.1-XM-032361853.2
1.00733e-29	0.527603	0.295	0.201	1.66562e-25	0	Nvec-vc1.1-XM-048723827.1
1.15051e-29	0.479334	0.328	0.23	1.90236e-25	0	Nvec-vc1.1-XM-001639689.3
1.61822e-29	0.540546	0.277	0.185	2.67572e-25	0	Nvec-vc1.1-XM-001633575.3
2.0182e-29	0.550138	0.264	0.175	3.3371e-25	0	Nvec-vc1.1-XM-001640711.3
2.31454e-29	0.518065	0.322	0.228	3.82709e-25	0	Nvec-vc1.1-XM-001632204.3
3.64285e-29	0.438299	0.421	0.321	6.02346e-25	0	Nvec-vc1.1-XM-001626724.3
3.70828e-29	0.484804	0.333	0.237	6.13165e-25	0	Nvec-vc1.1-XM-048733214.1
3.73584e-29	0.438233	0.428	0.324	6.1772e-25	0	Nvec-vc1.1-XM-001633393.3
4.30708e-29	0.593954	0.281	0.192	7.12176e-25	0	Nvec-vc1.1-XM-001640933.3
7.99684e-29	0.482972	0.353	0.258	1.32228e-24	0	Nvec-vc1.1-XM-032381253.2
9.0295e-29	0.301799	0.517	0.402	1.49303e-24	0	Nvec-vc1.1-XM-001641191.3
1.06182e-28	0.522771	0.293	0.2	1.75572e-24	0	Nvec-vc1.1-XM-032370655.2
1.48382e-28	0.645584	0.342	0.253	2.45349e-24	0	Nvec-vc1.1-XM-048732273.1
1.74097e-28	0.477607	0.342	0.247	2.87869e-24	0	Nvec-vc1.1-XM-001641228.3
1.80279e-28	0.529049	0.308	0.217	2.98091e-24	0	Nvec-vc1.1-XM-001638279.3
1.85048e-28	0.312004	0.609	0.501	3.05976e-24	0	Nvec-vc1.1-XM-001633031.3
2.07416e-28	0.422996	0.332	0.235	3.42962e-24	0	Nvec-vc1.1-XM-032383125.2
2.20966e-28	0.510408	0.323	0.229	3.65367e-24	0	Nvec-vc1.1-XM-032366666.2
2.21719e-28	0.389223	0.461	0.355	3.66613e-24	0	Nvec-vc1.1-XM-032386422.2
2.97816e-28	0.556198	0.318	0.227	4.92439e-24	0	Nvec-vc1.1-XM-048733636.1
3.62199e-28	0.454971	0.387	0.29	5.98896e-24	0	Nvec-vc1.1-XM-001634706.3
4.93699e-28	0.518963	0.329	0.237	8.16331e-24	0	Nvec-vc1.1-XM-048730018.1
6.49174e-28	0.306296	0.41	0.303	1.07341e-23	0	Nvec-vc1.1-XM-032378251.2
8.46776e-28	0.307091	0.537	0.429	1.40014e-23	0	Nvec-vc1.1-XM-032381251.1
1.09344e-27	0.327935	0.487	0.375	1.808e-23	0	Nvec-vc1.1-XM-001634771.3
1.16067e-27	0.374418	0.448	0.345	1.91917e-23	0	Nvec-vc1.1-XM-032371998.2
1.23536e-27	0.57343	0.268	0.182	2.04267e-23	0	Nvec-vc1.1-XM-032383318.2
1.33103e-27	0.452397	0.371	0.275	2.20086e-23	0	Nvec-vc1.1-XM-032362854.2
1.35798e-27	0.381631	0.437	0.335	2.24543e-23	0	Nvec-vc1.1-XM-001639598.3
1.63958e-27	0.554314	0.285	0.197	2.71104e-23	0	Nvec-vc1.1-XM-001636073.3
1.99514e-27	0.553073	0.289	0.201	3.29896e-23	0	Nvec-vc1.1-XM-001641042.3
2.58143e-27	0.460979	0.309	0.218	4.26839e-23	0	Nvec-vc1.1-XM-032372762.2
2.773e-27	0.46195	0.253	0.168	4.58516e-23	0	Nvec-vc1.1-XM-001638725.2
3.80175e-27	0.49408	0.281	0.194	6.2862e-23	0	Nvec-vc1.1-XM-001626376.2
3.82618e-27	0.279142	0.562	0.449	6.32659e-23	0	Nvec-vc1.1-XM-001627542.3
4.99427e-27	0.442522	0.339	0.245	8.25803e-23	0	Nvec-v1g246929
5.6815e-27	0.5025	0.306	0.216	9.39437e-23	0	Nvec-vc1.1-XM-032373194.2
7.32557e-27	0.370023	0.45	0.35	1.21128e-22	0	Nvec-vc1.1-XM-001636035.3
9.21065e-27	0.468409	0.355	0.261	1.52298e-22	0	Nvec-vc1.1-XM-048726076.1
1.06609e-26	0.428571	0.351	0.257	1.76278e-22	0	Nvec-vc1.1-XM-032380060.2
1.26345e-26	0.566676	0.26	0.177	2.08912e-22	0	Nvec-vc1.1-XM-001631147.3
1.5515e-26	0.340897	0.26	0.173	2.56541e-22	0	Nvec-vc1.1-XM-048728579.1
1.85353e-26	0.281722	0.605	0.49	3.06482e-22	0	Nvec-vc1.1-XM-048728273.1
1.9385e-26	0.272289	0.596	0.482	3.20532e-22	0	Nvec-vc1.1-XM-048720415.1
3.92628e-26	0.501277	0.31	0.222	6.4921e-22	0	Nvec-vc1.1-XM-032362947.2
4.0293e-26	0.481793	0.279	0.192	6.66245e-22	0	Nvec-vc1.1-XM-048727979.1
4.85765e-26	0.391983	0.426	0.329	8.03213e-22	0	Nvec-vc1.1-XM-001629190.3
5.75811e-26	0.581705	0.268	0.186	9.52104e-22	0	Nvec-vc1.1-XM-048729723.1
6.93959e-26	0.589275	0.265	0.183	1.14746e-21	0	Nvec-vc1.1-XM-001624988.3
9.98756e-26	0.604915	0.254	0.174	1.65144e-21	0	Nvec-vc1.1-XM-048729889.1
1.22118e-25	0.57532	0.254	0.172	2.01922e-21	0	Nvec-vc1.1-XM-048733919.1
1.36931e-25	0.612966	0.256	0.176	2.26416e-21	0	Nvec-vc1.1-XM-001625318.3
1.37117e-25	0.462812	0.307	0.218	2.26724e-21	0	Nvec-vc1.1-XM-032374422.2
1.3822e-25	0.462078	0.297	0.21	2.28547e-21	0	Nvec-vc1.1-XM-001632400.3
1.52373e-25	0.428796	0.358	0.265	2.51949e-21	0	Nvec-vc1.1-XM-001637438.3
1.88339e-25	0.373276	0.261	0.176	3.11419e-21	0	Nvec-vc1.1-XM-001637149.3
2.27897e-25	0.392693	0.383	0.289	3.76828e-21	0	Nvec-vc1.1-XM-001623009.3
3.07062e-25	0.536825	0.252	0.171	5.07727e-21	0	Nvec-vc1.1-XM-001631927.3
3.20652e-25	0.525888	0.255	0.173	5.30198e-21	0	Nvec-v1g243582
3.2361e-25	0.45344	0.335	0.245	5.35089e-21	0	Nvec-vc1.1-XM-032384449.2
4.02491e-25	0.268213	0.621	0.518	6.65518e-21	0	Nvec-vc1.1-XM-032371756.2
4.77358e-25	0.31349	0.511	0.409	7.89311e-21	0	Nvec-vc1.1-XM-001628368.3
5.21555e-25	0.508775	0.314	0.229	8.62391e-21	0	Nvec-vc1.1-XM-001642002.3
5.4349e-25	0.408823	0.381	0.288	8.98661e-21	0	Nvec-vc1.1-XM-001635564.3
5.60671e-25	0.52562	0.281	0.198	9.27069e-21	0	Nvec-vc1.1-XM-032386689.2
6.10732e-25	0.567752	0.252	0.173	1.00985e-20	0	Nvec-vc1.1-XM-001639916.3
7.25124e-25	0.408329	0.326	0.236	1.19899e-20	0	Nvec-vc1.1-XM-001621485.3
1.09122e-24	0.547594	0.25	0.17	1.80434e-20	0	Nvec-vc1.1-XM-001639688.3
1.32694e-24	0.366359	0.402	0.307	2.19409e-20	0	Nvec-vc1.1-XM-032374444.2
1.49217e-24	0.491416	0.288	0.204	2.4673e-20	0	Nvec-vc1.1-XM-032373123.2
1.50428e-24	0.478325	0.31	0.224	2.48733e-20	0	Nvec-vc1.1-XM-001639582.3
1.87996e-24	0.382965	0.388	0.293	3.10852e-20	0	Nvec-vc1.1-XM-001632696.3
2.84342e-24	0.355216	0.432	0.335	4.7016e-20	0	Nvec-vc1.1-XM-032381562.2
3.06528e-24	0.507798	0.281	0.199	5.06844e-20	0	Nvec-vc1.1-XM-032382740.1
3.74609e-24	0.548635	0.258	0.179	6.19416e-20	0	Nvec-vc1.1-XM-032362878.2
3.80893e-24	0.417001	0.345	0.255	6.29806e-20	0	Nvec-vc1.1-XM-001635292.3
3.83572e-24	0.435159	0.342	0.254	6.34236e-20	0	Nvec-v1g132358
4.31813e-24	0.45466	0.328	0.241	7.14003e-20	0	Nvec-vc1.1-XM-032383540.2
4.92546e-24	0.265346	0.428	0.326	8.14425e-20	0	Nvec-vc1.1-XM-032362142.2
5.0145e-24	0.353997	0.422	0.327	8.29148e-20	0	Nvec-vc1.1-XM-032362043.2
5.44734e-24	0.396497	0.4	0.308	9.00718e-20	0	Nvec-v1g236890
6.18211e-24	0.297542	0.516	0.41	1.02221e-19	0	Nvec-vc1.1-XM-048725817.1
6.6172e-24	0.323868	0.554	0.46	1.09415e-19	0	Nvec-vc1.1-XM-001638893.3
6.9543e-24	0.435853	0.351	0.264	1.14989e-19	0	Nvec-vc1.1-XM-032362327.2
7.51991e-24	0.331642	0.372	0.277	1.24342e-19	0	Nvec-vc1.1-XM-032366293.2
7.89653e-24	0.27592	0.577	0.474	1.30569e-19	0	Nvec-vc1.1-XM-048720905.1
8.04755e-24	0.406376	0.383	0.293	1.33066e-19	0	Nvec-vc1.1-XM-032374310.2
8.29431e-24	0.348235	0.479	0.387	1.37146e-19	0	Nvec-vc1.1-XM-001639509.3
8.40703e-24	0.335482	0.376	0.28	1.3901e-19	0	Nvec-vc1.1-XM-032383397.2
1.31196e-23	0.51563	0.286	0.204	2.16932e-19	0	Nvec-vc1.1-XM-048731344.1
1.38869e-23	0.553974	0.277	0.198	2.2962e-19	0	Nvec-vc1.1-XM-001625611.3
1.3965e-23	0.495636	0.279	0.198	2.30912e-19	0	Nvec-vc1.1-XM-032365340.2
2.14295e-23	0.48956	0.256	0.177	3.54336e-19	0	Nvec-vc1.1-XM-001624004.3
2.34163e-23	0.437633	0.328	0.243	3.87189e-19	0	Nvec-vc1.1-XM-001638240.3
2.36364e-23	0.265069	0.479	0.377	3.90828e-19	0	Nvec-vc1.1-XM-001621930.3
3.45745e-23	0.497341	0.299	0.218	5.7169e-19	0	Nvec-vc1.1-XM-001624964.3
5.18834e-23	0.267046	0.411	0.313	8.57893e-19	0	Nvec-vc1.1-XM-032380552.2
5.42873e-23	0.434399	0.326	0.242	8.97641e-19	0	Nvec-vc1.1-XM-032377200.2
5.62996e-23	0.497078	0.278	0.199	9.30914e-19	0	Nvec-vc1.1-XM-001626290.3
6.98127e-23	0.289546	0.475	0.377	1.15435e-18	0	Nvec-vc1.1-XM-048726563.1
7.60267e-23	0.478008	0.261	0.182	1.2571e-18	0	Nvec-vc1.1-XM-001636826.3
7.64676e-23	0.442025	0.312	0.229	1.26439e-18	0	Nvec-vc1.1-XM-048723124.1
1.038e-22	0.318933	0.494	0.401	1.71634e-18	0	Nvec-vc1.1-XM-001629615.3
1.05952e-22	0.36989	0.357	0.269	1.75192e-18	0	Nvec-vc1.1-XM-048721652.1
1.10521e-22	0.439464	0.303	0.22	1.82746e-18	0	Nvec-vc1.1-XM-032383052.2
1.13072e-22	0.283805	0.568	0.474	1.86964e-18	0	Nvec-vc1.1-XM-001631390.3
1.148e-22	0.366616	0.405	0.315	1.89822e-18	0	Nvec-vc1.1-XM-032385387.2
1.83949e-22	0.333719	0.382	0.289	3.0416e-18	0	Nvec-vc1.1-XM-001630513.3
1.84959e-22	0.558512	0.304	0.226	3.05829e-18	0	Nvec-vc1.1-XM-048732007.1
2.01775e-22	0.315766	0.468	0.372	3.33635e-18	0	Nvec-vc1.1-XM-001637985.3
2.51634e-22	0.433085	0.321	0.237	4.16077e-18	0	Nvec-vc1.1-XM-032383515.2
2.77252e-22	0.482412	0.252	0.176	4.58437e-18	0	Nvec-vc1.1-XM-001622850.3
2.91306e-22	0.494359	0.276	0.198	4.81675e-18	0	Nvec-vc1.1-XM-032368377.2
3.37147e-22	0.360734	0.364	0.277	5.57472e-18	0	Nvec-vc1.1-XM-032374801.2
3.91949e-22	0.420226	0.341	0.257	6.48088e-18	0	Nvec-vc1.1-XM-001638067.3
4.15589e-22	0.368406	0.382	0.295	6.87177e-18	0	Nvec-vc1.1-XM-032363132.2
5.98021e-22	0.500037	0.261	0.185	9.88827e-18	0	Nvec-vc1.1-XM-001638481.3
9.1815e-22	0.314872	0.482	0.387	1.51816e-17	0	Nvec-vc1.1-XM-032381145.2
9.49303e-22	0.298607	0.431	0.337	1.56967e-17	0	Nvec-vc1.1-XM-032385930.2
9.5325e-22	0.367164	0.335	0.251	1.5762e-17	0	Nvec-vc1.1-XM-032387334.2
1.00045e-21	0.25618	0.447	0.349	1.65425e-17	0	Nvec-vc1.1-XM-001628173.3
1.0622e-21	0.504492	0.251	0.177	1.75636e-17	0	Nvec-vc1.1-XM-032374690.2
1.44816e-21	0.344771	0.375	0.286	2.39454e-17	0	Nvec-vc1.1-XM-001635650.3
1.89934e-21	0.383897	0.364	0.278	3.14056e-17	0	Nvec-vc1.1-XM-032381573.2
2.08215e-21	0.430028	0.3	0.22	3.44283e-17	0	Nvec-vc1.1-XM-001629087.2
3.1739e-21	0.384206	0.319	0.237	5.24804e-17	0	Nvec-vc1.1-XM-032385263.2
3.51115e-21	0.473674	0.265	0.19	5.80569e-17	0	Nvec-vc1.1-XM-032382947.2
5.25962e-21	0.336224	0.403	0.314	8.69678e-17	0	Nvec-vc1.1-XM-048720338.1
8.24707e-21	0.359314	0.336	0.252	1.36365e-16	0	Nvec-vc1.1-XM-032380268.2
8.42406e-21	0.420866	0.288	0.209	1.39292e-16	0	Nvec-vc1.1-XM-032364833.2
1.31433e-20	0.392129	0.321	0.239	2.17325e-16	0	Nvec-vc1.1-XM-048720871.1
2.07583e-20	0.34282	0.342	0.258	3.43238e-16	0	Nvec-vc1.1-XM-001632002.3
2.15891e-20	0.374391	0.365	0.282	3.56976e-16	0	Nvec-vc1.1-XM-001638435.3
2.37506e-20	0.390617	0.358	0.277	3.92717e-16	0	Nvec-vc1.1-XM-001640613.3
2.84286e-20	0.462074	0.259	0.185	4.70066e-16	0	Nvec-vc1.1-XM-048727740.1
3.41317e-20	0.459861	0.282	0.207	5.64368e-16	0	Nvec-vc1.1-XM-032380709.2
3.666e-20	0.324535	0.405	0.318	6.06172e-16	0	Nvec-v1g232650
4.10811e-20	0.35799	0.338	0.256	6.79275e-16	0	Nvec-v1g245929
5.14417e-20	0.31476	0.427	0.339	8.50588e-16	0	Nvec-vc1.1-XM-032371189.2
5.77545e-20	0.429778	0.328	0.251	9.54971e-16	0	Nvec-vc1.1-XM-032374015.2
7.42938e-20	0.434001	0.302	0.227	1.22845e-15	0	Nvec-vc1.1-XM-001631622.3
7.64733e-20	0.484687	0.258	0.186	1.26449e-15	0	Nvec-vc1.1-XM-048734384.1
7.8328e-20	0.363793	0.268	0.192	1.29515e-15	0	Nvec-vc1.1-XM-001637477.3
1.10754e-19	0.307925	0.425	0.339	1.83132e-15	0	Nvec-vc1.1-XM-001642062.3
1.48364e-19	0.303946	0.344	0.261	2.4532e-15	0	Nvec-vc1.1-XM-001626679.3
2.29091e-19	0.377442	0.31	0.232	3.78801e-15	0	Nvec-vc1.1-XM-001639528.3
2.35836e-19	0.5706	0.267	0.198	3.89955e-15	0	Nvec-vc1.1-XM-001630118.3
2.47717e-19	0.380718	0.345	0.266	4.09599e-15	0	Nvec-vc1.1-XM-048721863.1
2.96741e-19	0.44151	0.259	0.187	4.90661e-15	0	Nvec-vc1.1-XM-001638723.3
3.07375e-19	0.373128	0.322	0.244	5.08244e-15	0	Nvec-vc1.1-XM-032367061.2
3.34618e-19	0.496602	0.254	0.185	5.53291e-15	0	Nvec-vc1.1-XM-032373907.2
3.60269e-19	0.40225	0.306	0.23	5.95705e-15	0	Nvec-vc1.1-XM-032366067.2
4.9606e-19	0.351723	0.262	0.188	8.20235e-15	0	Nvec-vc1.1-XM-001632877.3
6.66117e-19	0.322574	0.419	0.338	1.10143e-14	0	Nvec-vc1.1-XM-001636116.3
7.83734e-19	0.477894	0.281	0.21	1.2959e-14	0	Nvec-vc1.1-XM-048726694.1
8.81159e-19	0.437519	0.285	0.213	1.457e-14	0	Nvec-vc1.1-XM-032382625.2
8.91998e-19	0.362079	0.363	0.285	1.47492e-14	0	Nvec-vc1.1-XM-001625123.3
1.04281e-18	0.431338	0.251	0.181	1.72429e-14	0	Nvec-vc1.1-XM-001635668.3
1.13016e-18	0.274685	0.479	0.391	1.86871e-14	0	Nvec-vc1.1-XM-001623457.3
1.14482e-18	0.40986	0.273	0.201	1.89297e-14	0	Nvec-vc1.1-XM-001625970.3
1.738e-18	0.311359	0.309	0.232	2.87379e-14	0	Nvec-vc1.1-XM-032364035.2
1.98935e-18	0.267115	0.487	0.403	3.2894e-14	0	Nvec-vc1.1-XM-001638385.3
3.42463e-18	0.361004	0.254	0.184	5.66262e-14	0	Nvec-vc1.1-XM-032378231.2
3.65244e-18	0.341951	0.378	0.301	6.03931e-14	0	Nvec-vc1.1-XM-032382741.2
8.26137e-18	0.442185	0.27	0.201	1.36602e-13	0	Nvec-vc1.1-XM-001641012.3
8.63745e-18	0.342057	0.286	0.214	1.4282e-13	0	Nvec-vc1.1-XM-048721518.1
9.68748e-18	0.308446	0.385	0.306	1.60182e-13	0	Nvec-vc1.1-XM-001629837.3
1.13398e-17	0.267267	0.347	0.269	1.87504e-13	0	Nvec-vc1.1-XM-001630259.3
1.60413e-17	0.366655	0.309	0.237	2.65243e-13	0	Nvec-vc1.1-XM-032378300.2
1.77989e-17	0.30872	0.335	0.257	2.94304e-13	0	Nvec-vc1.1-XM-032375974.2
2.17044e-17	0.365436	0.361	0.287	3.58883e-13	0	Nvec-vc1.1-XM-001639562.3
3.93106e-17	0.402278	0.293	0.223	6.50001e-13	0	Nvec-vc1.1-XM-032366043.2
4.09047e-17	0.251585	0.565	0.483	6.7636e-13	0	Nvec-vc1.1-XM-032370790.2
4.179e-17	0.420961	0.285	0.216	6.90997e-13	0	Nvec-vc1.1-XM-048721680.1
6.02059e-17	0.351062	0.296	0.224	9.95505e-13	0	Nvec-vc1.1-XM-048720187.1
8.05083e-17	0.449626	0.275	0.208	1.3312e-12	0	Nvec-vc1.1-XM-001641825.3
8.43221e-17	0.363658	0.318	0.247	1.39427e-12	0	Nvec-vc1.1-XM-048722866.1
1.17277e-16	0.369765	0.302	0.231	1.93917e-12	0	Nvec-vc1.1-XM-001637331.2
1.28585e-16	0.395346	0.271	0.204	2.12615e-12	0	Nvec-vc1.1-XM-001622411.3
1.32312e-16	0.448141	0.25	0.186	2.18777e-12	0	Nvec-vc1.1-XM-001630351.3
1.37313e-16	0.45525	0.256	0.192	2.27047e-12	0	Nvec-vc1.1-XM-032385993.2
2.04506e-16	0.290501	0.359	0.283	3.38151e-12	0	Nvec-vc1.1-XM-048730309.1
2.29782e-16	0.379425	0.251	0.185	3.79945e-12	0	Nvec-vc1.1-XM-032370859.2
2.35576e-16	0.413652	0.263	0.197	3.89526e-12	0	Nvec-vc1.1-XM-001634579.3
2.42686e-16	0.258264	0.46	0.382	4.01281e-12	0	Nvec-vc1.1-XM-032384468.2
3.03966e-16	0.260876	0.35	0.274	5.02607e-12	0	Nvec-vc1.1-XM-001640464.3
3.27111e-16	0.254769	0.517	0.439	5.40878e-12	0	Nvec-vc1.1-XM-032372646.2
4.18944e-16	0.400269	0.279	0.213	6.92724e-12	0	Nvec-vc1.1-XM-032380487.2
5.38388e-16	0.256408	0.356	0.28	8.90225e-12	0	Nvec-vc1.1-XM-001632226.3
7.71753e-16	0.336042	0.334	0.264	1.27609e-11	0	Nvec-vc1.1-XM-048719987.1
1.15052e-15	0.270153	0.445	0.367	1.90239e-11	0	Nvec-vc1.1-XM-001629509.3
1.53042e-15	0.372041	0.316	0.248	2.53055e-11	0	Nvec-vc1.1-XM-048725882.1
1.64536e-15	0.470504	0.351	0.286	2.72059e-11	0	Nvec-vc1.1-XM-001627792.3
2.78581e-15	0.28297	0.339	0.267	4.60633e-11	0	Nvec-vc1.1-XM-032385731.2
3.55321e-15	0.42875	0.262	0.2	5.87523e-11	0	Nvec-vc1.1-XM-048723331.1
3.68337e-15	0.341314	0.281	0.216	6.09045e-11	0	Nvec-vc1.1-XM-001633274.3
4.3813e-15	0.314738	0.325	0.255	7.24447e-11	0	Nvec-vc1.1-XM-032385754.2
4.61422e-15	0.328787	0.277	0.211	7.62962e-11	0	Nvec-vc1.1-XM-001630073.3
4.78856e-15	0.318324	0.322	0.253	7.91789e-11	0	Nvec-vc1.1-XM-032385499.2
8.70624e-15	0.26619	0.333	0.261	1.43958e-10	0	Nvec-vc1.1-XM-001629878.3
1.17055e-14	0.282287	0.444	0.373	1.93551e-10	0	Nvec-vc1.1-XM-048731316.1
1.67153e-14	0.390736	0.252	0.192	2.76387e-10	0	Nvec-vc1.1-XM-032366064.2
1.77923e-14	0.287869	0.356	0.286	2.94196e-10	0	Nvec-vc1.1-XM-001633925.3
2.02187e-14	0.370503	0.278	0.215	3.34316e-10	0	Nvec-vc1.1-XM-032382493.2
2.2409e-14	0.339522	0.327	0.262	3.70534e-10	0	Nvec-vc1.1-XM-032385574.2
4.66083e-14	0.264047	0.356	0.286	7.70668e-10	0	Nvec-vc1.1-XM-001625158.3
6.25349e-14	0.334243	0.262	0.2	1.03401e-09	0	Nvec-vc1.1-XM-032361930.2
6.38588e-14	0.332171	0.286	0.223	1.05591e-09	0	Nvec-vc1.1-XM-001641206.3
7.13962e-14	0.2846	0.342	0.274	1.18054e-09	0	Nvec-vc1.1-XM-032364865.2
8.56566e-14	0.343242	0.318	0.255	1.41633e-09	0	Nvec-vc1.1-XM-001631563.3
9.13316e-14	0.263719	0.358	0.289	1.51017e-09	0	Nvec-vc1.1-XM-001637789.3
9.15048e-14	0.409361	0.268	0.209	1.51303e-09	0	Nvec-vc1.1-XM-032373791.2
9.80058e-14	0.352008	0.267	0.206	1.62053e-09	0	Nvec-vc1.1-XM-001636420.3
1.13247e-13	0.303572	0.268	0.206	1.87254e-09	0	Nvec-vc1.1-XM-001641933.3
1.28512e-13	0.340571	0.32	0.258	2.12495e-09	0	Nvec-vc1.1-XM-032372505.2
2.00065e-13	0.341783	0.31	0.248	3.30808e-09	0	Nvec-vc1.1-XM-001627929.3
5.01295e-13	0.295732	0.265	0.204	8.28892e-09	0	Nvec-vc1.1-XM-001634013.3
5.62836e-13	0.265513	0.36	0.292	9.3065e-09	0	Nvec-vc1.1-XM-001641330.2
1.16838e-12	0.327171	0.282	0.223	1.93191e-08	0	Nvec-vc1.1-XM-001626726.3
1.27522e-12	0.33378	0.303	0.244	2.10857e-08	0	Nvec-vc1.1-XM-001623052.3
1.3195e-12	0.299132	0.269	0.209	2.18179e-08	0	Nvec-vc1.1-XM-048733287.1
2.58621e-12	0.250677	0.358	0.293	4.2763e-08	0	Nvec-vc1.1-XM-032377736.2
2.73074e-12	0.258178	0.357	0.293	4.51528e-08	0	Nvec-vc1.1-XM-032380127.2
5.74185e-12	0.313718	0.295	0.237	9.49415e-08	0	Nvec-vc1.1-XM-001630907.3
8.89286e-12	0.330226	0.267	0.212	1.47043e-07	0	Nvec-NVE13556
1.08548e-11	0.2846	0.343	0.283	1.79485e-07	0	Nvec-vc1.1-XM-001627063.3
1.23834e-11	0.294422	0.33	0.272	2.04759e-07	0	Nvec-vc1.1-XM-001625763.3
1.81217e-11	0.332609	0.293	0.237	2.99642e-07	0	Nvec-vc1.1-XM-032372609.2
2.44425e-11	0.303621	0.297	0.241	4.04156e-07	0	Nvec-vc1.1-XM-048728176.1
3.09445e-11	0.268214	0.336	0.277	5.11667e-07	0	Nvec-vc1.1-XM-032364831.2
3.56969e-11	0.27989	0.254	0.199	5.90248e-07	0	Nvec-vc1.1-XM-001629503.3
3.70274e-11	0.258194	0.257	0.202	6.12247e-07	0	Nvec-vc1.1-XM-001631369.3
5.11262e-11	0.284901	0.265	0.21	8.45372e-07	0	Nvec-vc1.1-XM-001626050.3
5.75311e-11	0.253613	0.304	0.246	9.51277e-07	0	Nvec-vc1.1-XM-032377330.2
6.10474e-11	0.293229	0.336	0.28	1.00942e-06	0	Nvec-vc1.1-XM-001639206.3
8.25309e-11	0.250974	0.312	0.255	1.36465e-06	0	Nvec-vc1.1-XM-001641043.3
9.98689e-11	0.296219	0.3	0.245	1.65133e-06	0	Nvec-vc1.1-XM-048730753.1
1.41498e-10	0.341684	0.257	0.206	2.33968e-06	0	Nvec-vc1.1-XM-001628868.3
5.66362e-10	0.271458	0.31	0.256	9.3648e-06	0	Nvec-vc1.1-XM-048725737.1
6.61909e-10	0.258831	0.291	0.238	1.09447e-05	0	Nvec-vc1.1-XM-048732321.1
7.85683e-10	0.2869	0.274	0.222	1.29913e-05	0	Nvec-vc1.1-XM-001635234.3
9.26433e-10	0.255163	0.311	0.258	1.53186e-05	0	Nvec-vc1.1-XM-001641615.3
1.43439e-09	0.264141	0.281	0.231	2.37176e-05	0	Nvec-vc1.1-XM-001636179.3
3.51539e-09	0.34558	0.258	0.214	5.8127e-05	0	Nvec-vc1.1-XM-001625869.3
6.04297e-09	0.269271	0.287	0.237	9.99205e-05	0	Nvec-vc1.1-XM-032381591.2
7.63226e-09	0.271756	0.289	0.24	0.000126199	0	Nvec-vc1.1-XM-032370027.2
8.09389e-09	0.270695	0.267	0.219	0.000133832	0	Nvec-vc1.1-XM-001633185.3
8.93939e-09	0.259284	0.251	0.204	0.000147813	0	Nvec-v1g238779
9.67891e-09	0.250612	0.323	0.273	0.000160041	0	Nvec-vc1.1-XM-001638294.3
9.75482e-09	0.263397	0.272	0.224	0.000161296	0	Nvec-vc1.1-XM-048725080.1
0	5.61942	0.838	0.079	0	1	Nvec-vc1.1-XM-001624274.3
0	4.60939	0.917	0.186	0	1	Nvec-vc1.1-XM-001632975.3
0	4.54409	0.823	0.108	0	1	Nvec-vc1.1-XM-001637235.3
0	3.59273	0.897	0.2	0	1	Nvec-vc1.1-XM-032376004.2
0	6.24246	0.689	0.055	0	1	Nvec-vc1.1-XM-032385537.2
0	5.13662	0.654	0.036	0	1	Nvec-vc1.1-XM-048733148.1
0	3.84568	0.829	0.219	0	1	Nvec-NVE814
0	3.66868	0.694	0.091	0	1	Nvec-vc1.1-XM-001641466.3
0	3.41321	0.744	0.144	0	1	Nvec-vc1.1-XM-048726143.1
0	4.24598	0.69	0.099	0	1	Nvec-vc1.1-XM-001637508.3
0	5.55808	0.593	0.023	0	1	Nvec-vc1.1-XM-001633857.3
0	3.38455	0.737	0.18	0	1	Nvec-vc1.1-XM-032378741.2
0	3.7682	0.951	0.397	0	1	Nvec-vc1.1-XM-048726145.1
0	4.46261	0.601	0.055	0	1	Nvec-vc1.1-XM-001629490.3
0	2.35069	0.804	0.264	0	1	mCherry-plus-strand
0	3.72977	0.671	0.137	0	1	Nvec-vc1.1-XM-001627335.3
0	5.98163	0.558	0.032	0	1	Nvec-v1g241372
0	3.17988	0.624	0.103	0	1	Nvec-vc1.1-XM-001632944.3
0	2.54479	0.857	0.342	0	1	Nvec-NVE6615
0	6.06952	0.535	0.03	0	1	Nvec-vc1.1-XM-001633167.3
0	4.78144	0.524	0.038	0	1	Nvec-vc1.1-XM-001627409.3
0	3.6767	0.811	0.327	0	1	Nvec-NVE25581
0	3.53164	0.571	0.097	0	1	Nvec-vc1.1-XM-048720853.1
0	4.01624	0.527	0.055	0	1	Nvec-vc1.1-XM-048729831.1
0	3.58753	0.53	0.058	0	1	Nvec-NVE6614
0	3.02179	0.563	0.102	0	1	Nvec-vc1.1-XM-032369797.2
0	5.67341	0.462	0.015	0	1	Nvec-vc1.1-XM-001632093.3
0	4.13344	0.481	0.036	0	1	Nvec-vc1.1-XM-048729832.1
0	3.90552	0.5	0.059	0	1	Nvec-NVE25580
0	2.8115	0.763	0.322	0	1	Nvec-vc1.1-XM-001626643.3
0	4.17967	0.482	0.041	0	1	Nvec-vc1.1-XM-001636879.3
0	3.09214	0.552	0.113	0	1	Nvec-vc1.1-XM-001628271.3
0	5.97428	0.446	0.021	0	1	Nvec-vc1.1-XM-001622452.3
0	2.04527	0.781	0.359	0	1	Nvec-vc1.1-XM-001629513.3
0	3.89556	0.452	0.044	0	1	Nvec-vc1.1-XM-048725318.1
0	3.01394	0.514	0.107	0	1	Nvec-v1g213132
0	4.15087	0.448	0.042	0	1	Nvec-vc1.1-XM-048726161.1
0	6.9055	0.413	0.01	0	1	Nvec-vc1.1-XM-048727073.1
0	4.54924	0.427	0.027	0	1	Nvec-vc1.1-XM-048732030.1
0	3.11636	0.49	0.091	0	1	Nvec-vc1.1-XM-032372463.2
0	2.57971	0.574	0.179	0	1	Nvec-vc1.1-XM-048721953.1
0	4.01772	0.546	0.153	0	1	Nvec-vc1.1-XM-032365713.2
0	3.61643	0.445	0.054	0	1	Nvec-vc1.1-XM-032384221.2
0	5.84284	0.397	0.011	0	1	Nvec-NVE13323
0	2.85827	0.482	0.097	0	1	Nvec-vc1.1-XM-048731786.1
0	4.23488	0.406	0.031	0	1	Nvec-vc1.1-XM-001629741.3
0	3.66318	0.407	0.033	0	1	Nvec-vc1.1-XM-032382761.2
0	1.8714	0.73	0.356	0	1	Nvec-vc1.1-XM-001639260.3
0	2.12345	0.539	0.169	0	1	Nvec-vc1.1-XM-032383642.2
0	6.9676	0.379	0.012	0	1	Nvec-vc1.1-XM-001638182.3
0	2.88437	0.424	0.061	0	1	Nvec-vc1.1-XM-048724900.1
0	5.00477	0.375	0.017	0	1	Nvec-vc1.1-XM-048730161.1
0	4.04911	0.381	0.029	0	1	Nvec-vc1.1-XM-048732226.1
0	2.54132	0.514	0.164	0	1	Nvec-vc1.1-XM-001635365.3
0	4.12039	0.372	0.025	0	1	Nvec-vc1.1-XM-032371552.2
0	2.40386	0.541	0.195	0	1	Nvec-vc1.1-XM-032362939.2
0	3.37458	0.4	0.054	0	1	Nvec-vc1.1-XM-048720525.1
0	2.06171	0.521	0.176	0	1	Nvec-vc1.1-XM-048733995.1
0	5.13607	0.371	0.026	0	1	Nvec-vc1.1-XM-048720799.1
0	5.24726	0.356	0.015	0	1	Nvec-vc1.1-XM-001634286.3
0	2.03087	0.501	0.163	0	1	Nvec-vc1.1-XM-032385951.2
0	1.89123	0.595	0.261	0	1	Nvec-vc1.1-XM-048734719.1
0	4.27097	0.364	0.03	0	1	Nvec-vc1.1-XM-048721897.1
0	3.46677	0.378	0.045	0	1	Nvec-vc1.1-XM-048730787.1
0	3.91545	0.362	0.03	0	1	Nvec-vc1.1-XM-032380348.2
0	3.14195	0.38	0.057	0	1	Nvec-vc1.1-XM-001634625.3
0	2.23206	0.442	0.12	0	1	Nvec-vc1.1-XM-048720318.1
0	5.28077	0.327	0.011	0	1	Nvec-vc1.1-XM-048720901.1
0	5.63832	0.324	0.01	0	1	Nvec-vc1.1-XM-032361976.2
0	1.60242	0.727	0.416	0	1	Nvec-vc1.1-XM-048726615.1
0	3.11538	0.366	0.057	0	1	Nvec-vc1.1-XM-048726181.1
0	7.59987	0.31	0.004	0	1	Nvec-vc1.1-XM-048727720.1
0	3.66926	0.335	0.036	0	1	Nvec-vc1.1-XM-032361844.2
0	2.72634	0.375	0.078	0	1	Nvec-vc1.1-XM-048720856.1
0	3.40752	0.329	0.038	0	1	Nvec-vc1.1-XM-048729416.1
0	3.61068	0.322	0.031	0	1	Nvec-vc1.1-XM-001628481.3
0	2.58102	0.757	0.471	0	1	Nvec-vc1.1-XM-001633845.3
0	3.2186	0.323	0.049	0	1	Nvec-vc1.1-XM-048732816.1
0	5.08989	0.283	0.011	0	1	Nvec-vc1.1-XM-048729186.1
0	4.48194	0.286	0.015	0	1	Nvec-vc1.1-XM-001629759.3
0	6.88463	0.273	0.006	0	1	Nvec-vc1.1-XM-048726226.1
0	6.06873	0.272	0.006	0	1	Nvec-vc1.1-XM-032380303.2
0	3.24775	0.307	0.042	0	1	Nvec-vc1.1-XM-001634986.3
0	4.50395	0.275	0.014	0	1	Nvec-vc1.1-XM-032371550.2
0	3.5806	0.286	0.04	0	1	Nvec-v1g244653
0	3.49031	0.276	0.032	0	1	Nvec-vc1.1-XM-001640072.3
0	5.0339	0.251	0.009	0	1	Nvec-vc1.1-XM-032373192.2
0	3.99758	0.255	0.016	0	1	Nvec-vc1.1-XM-001628435.3
0	4.00426	0.256	0.018	0	1	Nvec-vc1.1-XM-032375124.1
0	3.77254	0.258	0.024	0	1	Nvec-vc1.1-XM-032367461.2
0	1.34462	0.954	0.82	0	1	Nvec-vc1.1-XM-001629287.3
0	0.995952	0.976	0.871	0	1	Nvec-vc1.1-XM-048733926.1
5.10984e-306	2.02719	0.488	0.161	8.44913e-302	1	Nvec-vc1.1-XM-032379206.2
2.1358e-291	3.33814	0.258	0.032	3.53154e-287	1	Nvec-vc1.1-XM-048731011.1
2.20246e-283	2.62081	0.33	0.069	3.64177e-279	1	Nvec-vc1.1-XM-048731783.1
1.52167e-280	3.18704	0.292	0.051	2.51608e-276	1	Nvec-vc1.1-XM-032370269.2
5.76916e-274	0.408908	0.998	0.994	9.5393e-270	1	Nvec-vc1.1-XM-001632976.3
6.90125e-272	1.87433	0.497	0.187	1.14112e-267	1	Nvec-v1g238986
2.35196e-267	3.16993	0.283	0.051	3.88896e-263	1	Nvec-vc1.1-XM-032365773.2
1.50878e-261	3.17608	0.273	0.048	2.49476e-257	1	Nvec-vc1.1-XM-048732532.1
1.4403e-260	2.90936	0.267	0.044	2.38154e-256	1	Nvec-vc1.1-XM-048733823.1
1.88185e-259	1.86629	0.489	0.189	3.11164e-255	1	Nvec-vc1.1-XM-048728792.1
9.68654e-253	3.36723	0.322	0.081	1.60167e-248	1	Nvec-vc1.1-XM-001623327.3
1.076e-252	3.16563	0.286	0.056	1.77917e-248	1	Nvec-NVE23746
1.12202e-250	3.8125	0.292	0.062	1.85526e-246	1	Nvec-vc1.1-XM-001628602.3
3.90794e-247	2.39524	0.33	0.082	6.46178e-243	1	Nvec-vc1.1-XM-001637726.3
3.32208e-246	2.14084	0.387	0.119	5.49306e-242	1	Nvec-vc1.1-XM-048730851.1
4.00172e-243	3.1735	0.411	0.147	6.61685e-239	1	Nvec-vc1.1-XM-048724836.1
6.52563e-241	3.11837	0.349	0.102	1.07901e-236	1	Nvec-vc1.1-XM-032370353.2
7.95156e-238	1.89321	0.457	0.172	1.31479e-233	1	Nvec-vc1.1-XM-032382667.2
1.57107e-232	2.1423	0.442	0.17	2.59776e-228	1	Nvec-vc1.1-XM-032372612.2
1.85275e-229	0.358736	0.997	0.997	3.06353e-225	1	Nvec-vc1.1-XM-001639576.3
8.26914e-222	2.60548	0.258	0.051	1.3673e-217	1	Nvec-vc1.1-XM-048725190.1
3.50026e-220	2.26473	0.281	0.062	5.78768e-216	1	Nvec-vc1.1-XM-048730482.1
1.04815e-215	3.11796	0.284	0.071	1.73312e-211	1	Nvec-vc1.1-XM-001628972.3
7.60515e-215	2.26049	0.31	0.082	1.25751e-210	1	Nvec-vc1.1-XM-001632421.3
2.76843e-209	2.26294	0.297	0.076	4.5776e-205	1	Nvec-vc1.1-XM-032363935.2
3.95716e-207	2.35615	0.439	0.191	6.54317e-203	1	Nvec-vc1.1-XM-001636847.3
7.07945e-204	2.31963	0.279	0.068	1.17059e-199	1	Nvec-v1g132004
2.7715e-196	0.438435	0.999	0.998	4.58267e-192	1	Nvec-vc1.1-XM-032372722.2
4.8149e-191	1.96761	0.435	0.188	7.96144e-187	1	Nvec-vc1.1-XM-001632108.3
2.78316e-189	0.371732	0.999	0.996	4.60195e-185	1	Nvec-vc1.1-XM-032372726.2
9.74316e-189	1.62764	0.435	0.183	1.61103e-184	1	Nvec-vc1.1-XM-001626359.3
1.21935e-188	0.385139	0.997	0.995	2.01619e-184	1	Nvec-vc1.1-XM-001631734.3
5.10838e-186	0.357908	0.997	0.996	8.4467e-182	1	Nvec-vc1.1-XM-001633386.3
5.07431e-180	2.10758	0.272	0.073	8.39038e-176	1	Nvec-vc1.1-XM-001632044.3
8.75769e-180	0.328912	0.997	0.996	1.44808e-175	1	Nvec-vc1.1-XM-001633797.3
2.31038e-174	1.03606	0.719	0.518	3.82021e-170	1	Nvec-vc1.1-XM-001628834.3
4.89799e-172	2.11628	0.277	0.08	8.09882e-168	1	Nvec-vc1.1-XM-001630858.3
1.63643e-171	2.02769	0.285	0.084	2.70584e-167	1	Nvec-vc1.1-XM-032370735.2
3.20108e-171	0.340029	0.998	0.999	5.29299e-167	1	Nvec-vc1.1-XM-001640402.3
3.91375e-169	1.74951	0.345	0.125	6.47139e-165	1	Nvec-vc1.1-XM-048727634.1
7.71437e-169	1.93484	0.306	0.099	1.27557e-164	1	Nvec-vc1.1-XM-001632422.3
7.61568e-167	0.332929	0.998	0.997	1.25925e-162	1	Nvec-vc1.1-XM-001639609.3
2.30321e-166	0.272842	0.999	0.999	3.80836e-162	1	Nvec-vc1.1-XM-001640277.3
2.05615e-162	0.310157	0.995	0.996	3.39984e-158	1	Nvec-vc1.1-XM-001637780.3
1.60092e-156	0.752731	0.929	0.833	2.64712e-152	1	Nvec-vc1.1-XM-001628129.2
1.16714e-154	0.301793	0.999	0.998	1.92986e-150	1	Nvec-vc1.1-XM-001625518.3
5.07312e-152	0.323241	0.995	0.995	8.3884e-148	1	Nvec-vc1.1-XM-032367462.2
8.58337e-151	0.330804	0.997	0.994	1.41926e-146	1	Nvec-vc1.1-XM-032362787.2
2.25237e-149	1.80941	0.296	0.101	3.72429e-145	1	Nvec-vc1.1-XM-048732318.1
1.00726e-146	1.62109	0.358	0.148	1.66551e-142	1	Nvec-vc1.1-XM-001629587.3
2.6657e-146	1.2148	0.623	0.428	4.40774e-142	1	Nvec-vc1.1-XM-001622373.3
3.84225e-145	1.8131	0.266	0.083	6.35316e-141	1	Nvec-vc1.1-XM-048731523.1
3.92118e-145	1.98684	0.28	0.095	6.48367e-141	1	Nvec-vc1.1-XM-032375521.2
1.49337e-143	1.33272	0.462	0.237	2.46929e-139	1	Nvec-vc1.1-XM-048728853.1
2.94607e-143	0.288028	0.998	0.998	4.87132e-139	1	Nvec-vc1.1-XM-048728564.1
1.41968e-142	1.55914	0.327	0.125	2.34745e-138	1	Nvec-vc1.1-XM-001623954.3
2.77703e-141	0.316938	0.998	0.996	4.59181e-137	1	Nvec-vc1.1-XM-032383475.2
1.70987e-140	1.95792	0.316	0.124	2.82727e-136	1	Nvec-vc1.1-XM-032363561.2
9.35114e-140	0.291694	0.998	0.995	1.54621e-135	1	Nvec-vc1.1-XM-032383053.2
2.59911e-139	1.3167	0.435	0.212	4.29763e-135	1	Nvec-vc1.1-XM-048726141.1
2.28387e-136	0.916766	0.734	0.539	3.77639e-132	1	Nvec-vc1.1-XM-032375060.2
1.19689e-132	0.268797	0.999	0.996	1.97906e-128	1	Nvec-vc1.1-XM-001622175.3
5.30638e-126	0.295519	0.996	0.995	8.7741e-122	1	Nvec-vc1.1-XM-032371278.2
9.55361e-124	0.297606	0.998	0.997	1.57969e-119	1	Nvec-vc1.1-XM-001641120.3
1.77561e-121	0.878323	0.696	0.523	2.93598e-117	1	Nvec-vc1.1-XM-001635588.3
3.10315e-121	0.286892	0.996	0.995	5.13106e-117	1	Nvec-vc1.1-XM-001637638.3
8.69966e-120	0.281734	0.998	0.997	1.43849e-115	1	Nvec-vc1.1-XM-001633450.3
2.77894e-119	1.56166	0.283	0.109	4.59497e-115	1	Nvec-vc1.1-XM-001635751.3
8.09297e-118	0.369159	0.993	0.992	1.33817e-113	1	Nvec-vc1.1-XM-048719683.1
2.57825e-112	1.70196	0.266	0.103	4.26313e-108	1	Nvec-vc1.1-XM-048719716.1
7.17424e-111	0.260994	0.998	0.996	1.18626e-106	1	Nvec-vc1.1-XM-001630762.3
5.05934e-109	1.03381	0.538	0.341	8.36563e-105	1	Nvec-vc1.1-XM-001629514.3
8.41022e-108	1.43579	0.292	0.121	1.39063e-103	1	Nvec-vc1.1-XM-032380093.2
1.19533e-107	1.52535	0.298	0.128	1.97647e-103	1	Nvec-vc1.1-XM-048723296.1
1.56709e-107	0.26518	0.996	0.996	2.59118e-103	1	Nvec-vc1.1-XM-001629534.3
3.28674e-105	0.297284	0.998	0.996	5.43463e-101	1	Nvec-vc1.1-XM-001632499.3
6.38901e-105	1.25878	0.344	0.161	1.05642e-100	1	Nvec-vc1.1-XM-001639307.3
7.43272e-105	1.09837	0.456	0.26	1.229e-100	1	Nvec-vc1.1-XM-032376379.2
1.42619e-104	1.03735	0.423	0.224	2.3582e-100	1	Nvec-vc1.1-XM-048727185.1
2.51949e-104	0.529898	0.309	0.126	4.16598e-100	1	Nvec-vc1.1-XM-048728028.1
5.06539e-102	0.86322	0.687	0.544	8.37563e-98	1	Nvec-vc1.1-XM-048733916.1
4.13801e-101	0.269397	0.996	0.995	6.84219e-97	1	Nvec-vc1.1-XM-001636832.3
4.58483e-98	0.259089	0.999	0.997	7.58102e-94	1	Nvec-vc1.1-XM-001638285.3
3.69215e-96	1.35808	0.311	0.145	6.10497e-92	1	Nvec-vc1.1-XM-001627502.3
1.61224e-95	0.260679	0.996	0.996	2.66583e-91	1	Nvec-vc1.1-XM-001639829.3
1.74005e-94	0.960389	0.384	0.199	2.87717e-90	1	Nvec-vc1.1-XM-032377288.2
1.2125e-90	1.34469	0.308	0.144	2.00486e-86	1	Nvec-vc1.1-XM-032387315.2
9.59339e-90	1.43599	0.254	0.107	1.58627e-85	1	Nvec-vc1.1-XM-001626778.3
5.32883e-88	0.310857	0.992	0.992	8.81122e-84	1	Nvec-vc1.1-XM-032382466.2
1.25612e-87	0.290191	0.999	0.996	2.077e-83	1	Nvec-vc1.1-XM-001630433.3
5.28282e-86	0.919706	0.392	0.22	8.73514e-82	1	Nvec-vc1.1-XM-048724757.1
6.84952e-86	0.959145	0.522	0.353	1.13257e-81	1	Nvec-vc1.1-XM-001640853.3
8.49551e-86	1.36956	0.276	0.126	1.40473e-81	1	Nvec-vc1.1-XM-032367622.2
3.1054e-84	0.278174	0.993	0.991	5.13478e-80	1	Nvec-vc1.1-XM-001629234.3
1.40934e-82	0.303327	1	1	2.33034e-78	1	Nvec-NVE21932
2.41844e-82	0.771239	0.605	0.451	3.99889e-78	1	Nvec-vc1.1-XM-001640887.3
4.43453e-81	1.31965	0.371	0.214	7.33249e-77	1	Nvec-vc1.1-XM-032380975.2
1.28696e-80	0.258343	0.994	0.995	2.12799e-76	1	Nvec-vc1.1-XM-001626656.3
2.45403e-80	0.533501	0.825	0.751	4.05773e-76	1	Nvec-vc1.1-XM-001628843.3
1.92217e-79	0.290823	0.995	0.995	3.17831e-75	1	Nvec-vc1.1-XM-032365142.1
1.15237e-78	1.29599	0.266	0.123	1.90544e-74	1	Nvec-vc1.1-XM-032376181.2
1.12719e-77	0.272413	0.996	0.995	1.86382e-73	1	Nvec-vc1.1-XM-001625597.3
1.28673e-76	1.48927	0.262	0.123	2.1276e-72	1	Nvec-vc1.1-XM-032372617.2
2.78682e-73	1.27893	0.259	0.123	4.608e-69	1	Nvec-vc1.1-XM-048719697.1
5.16683e-73	0.282431	0.977	0.961	8.54335e-69	1	Nvec-vc1.1-XM-001641405.3
2.45438e-71	0.967432	0.442	0.291	4.05832e-67	1	Nvec-vc1.1-XM-032384850.2
2.94276e-69	1.0566	0.413	0.265	4.86586e-65	1	Nvec-vc1.1-XM-048726403.1
1.62366e-68	0.266644	0.996	0.992	2.68472e-64	1	Nvec-vc1.1-XM-001627690.3
9.86723e-66	1.54678	0.353	0.222	1.63155e-61	1	Nvec-vc1.1-XM-048719744.1
1.69531e-65	1.2128	0.295	0.16	2.8032e-61	1	Nvec-vc1.1-XM-048731219.1
1.15401e-63	0.792478	0.506	0.361	1.90816e-59	1	Nvec-vc1.1-XM-032366198.2
3.85328e-63	1.10022	0.301	0.165	6.37141e-59	1	Nvec-vc1.1-XM-001630322.3
1.03575e-62	0.465655	0.643	0.508	1.71261e-58	1	Nvec-vc1.1-XM-032383717.2
1.33397e-61	1.58118	0.259	0.137	2.20571e-57	1	Nvec-vc1.1-XM-032371336.2
1.07286e-57	1.07176	0.347	0.214	1.77397e-53	1	Nvec-vc1.1-XM-001637706.3
2.90742e-54	1.59801	0.253	0.139	4.80742e-50	1	Nvec-vc1.1-XM-032367731.2
1.22419e-52	1.12701	0.37	0.24	2.02419e-48	1	Nvec-vc1.1-XM-001622472.3
2.01674e-51	0.707292	0.593	0.493	3.33467e-47	1	Nvec-vc1.1-XM-032370355.2
1.03842e-47	1.32382	0.393	0.285	1.71703e-43	1	Nvec-NVE20852
3.71206e-45	0.361609	0.971	0.958	6.13789e-41	1	Nvec-NVE2577
1.61339e-43	0.978354	0.251	0.144	2.66773e-39	1	Nvec-vc1.1-XM-032370371.2
4.70827e-42	1.18652	0.288	0.183	7.78512e-38	1	Nvec-vc1.1-XM-032373866.2
2.01637e-39	1.21316	0.352	0.25	3.33406e-35	1	Nvec-vc1.1-XM-001641749.3
7.33338e-39	0.88616	0.295	0.189	1.21257e-34	1	Nvec-vc1.1-XM-032366610.2
1.25555e-38	0.653482	0.407	0.292	2.07606e-34	1	Nvec-vc1.1-XM-048724206.1
8.44752e-38	0.386001	0.762	0.708	1.3968e-33	1	Nvec-vc1.1-XM-001628684.3
1.03581e-37	0.812589	0.289	0.184	1.71272e-33	1	Nvec-vc1.1-XM-048724459.1
1.41693e-37	0.738895	0.337	0.227	2.34289e-33	1	Nvec-vc1.1-XM-001636631.3
1.8609e-37	0.277308	0.96	0.939	3.07701e-33	1	Nvec-v1g245805
5.22326e-37	1.12679	0.295	0.194	8.63665e-33	1	Nvec-vc1.1-XM-048731597.1
1.29868e-36	0.557331	0.551	0.454	2.14737e-32	1	Nvec-vc1.1-XM-032377231.2
1.59921e-36	1.58361	0.327	0.228	2.64429e-32	1	Nvec-vc1.1-XM-001637591.3
2.43776e-36	0.296488	0.84	0.801	4.03084e-32	1	Nvec-vc1.1-XM-001636512.3
9.82668e-36	0.721433	0.364	0.258	1.62484e-31	1	Nvec-vc1.1-XM-001625346.3
1.30165e-34	0.579715	0.509	0.408	2.15229e-30	1	Nvec-vc1.1-XM-001636541.3
3.8001e-34	0.819374	0.278	0.18	6.28346e-30	1	Nvec-vc1.1-XM-001628686.3
4.07172e-34	0.699969	0.393	0.29	6.7326e-30	1	Nvec-vc1.1-XM-032370732.2
1.00647e-33	0.579289	0.299	0.191	1.6642e-29	1	Nvec-vc1.1-XM-032383591.2
3.99211e-33	0.888943	0.261	0.168	6.60095e-29	1	Nvec-vc1.1-XM-032379134.2
1.03491e-32	0.545764	0.514	0.419	1.71122e-28	1	Nvec-vc1.1-XM-001631294.3
5.89269e-32	0.606054	0.308	0.208	9.74357e-28	1	Nvec-vc1.1-XM-032366334.2
4.13934e-31	0.617337	0.57	0.505	6.8444e-27	1	Nvec-NVE21171
7.91901e-31	0.489185	0.478	0.377	1.30941e-26	1	Nvec-vc1.1-XM-001637926.3
1.07039e-30	0.504727	0.269	0.173	1.76989e-26	1	Nvec-vc1.1-XM-032373112.2
1.5706e-30	0.698389	0.297	0.201	2.59698e-26	1	Nvec-vc1.1-XM-001630576.3
1.06822e-29	0.400199	0.733	0.705	1.7663e-25	1	Nvec-vc1.1-XM-001636248.3
1.36937e-29	0.824307	0.253	0.164	2.26425e-25	1	Nvec-vc1.1-XM-032383364.2
1.41437e-28	0.569443	0.478	0.392	2.33865e-24	1	Nvec-vc1.1-XM-001628128.3
1.56931e-28	0.758714	0.301	0.21	2.59485e-24	1	Nvec-vc1.1-XM-001623107.3
2.10713e-28	0.939319	0.33	0.242	3.48414e-24	1	Nvec-vc1.1-XM-032385153.2
2.54671e-28	0.426053	0.645	0.576	4.21098e-24	1	Nvec-vc1.1-XM-032362543.2
5.40554e-28	0.434862	0.363	0.259	8.93807e-24	1	Nvec-NVE21148
1.52248e-27	0.458415	0.593	0.532	2.51742e-23	1	Nvec-vc1.1-XM-001635596.3
1.49369e-26	0.429336	0.613	0.539	2.46982e-22	1	Nvec-vc1.1-XM-001632202.3
4.20691e-25	0.693869	0.29	0.205	6.95613e-21	1	Nvec-vc1.1-XM-001635449.3
6.84567e-24	0.313521	0.753	0.723	1.13193e-19	1	Nvec-vc1.1-XM-032362055.2
6.98013e-24	0.45906	0.603	0.551	1.15417e-19	1	Nvec-vc1.1-XM-032380307.2
1.6726e-23	0.623801	0.284	0.201	2.76564e-19	1	Nvec-vc1.1-XM-032378887.2
1.81774e-23	0.710683	0.276	0.197	3.00563e-19	1	Nvec-vc1.1-XM-001627284.3
1.09549e-22	0.672993	0.416	0.336	1.8114e-18	1	Nvec-vc1.1-XM-001640937.3
2.66585e-22	0.809056	0.251	0.177	4.40799e-18	1	Nvec-vc1.1-XM-048731984.1
1.73359e-20	0.449004	0.529	0.474	2.86649e-16	1	Nvec-vc1.1-XM-032385655.2
2.95686e-20	0.465425	0.446	0.37	4.88917e-16	1	Nvec-vc1.1-XM-048727135.1
4.84313e-20	0.508333	0.389	0.312	8.00811e-16	1	Nvec-v1g241232
1.26211e-19	0.350555	0.699	0.653	2.08689e-15	1	Nvec-vc1.1-XM-001628289.3
3.17519e-19	0.58172	0.286	0.211	5.25018e-15	1	Nvec-vc1.1-XM-032385457.2
1.91764e-18	0.401799	0.492	0.419	3.17083e-14	1	Nvec-vc1.1-XM-032373264.2
7.27553e-17	0.306713	0.672	0.64	1.20301e-12	1	Nvec-vc1.1-XM-048729010.1
5.06582e-16	0.497407	0.337	0.268	8.37634e-12	1	Nvec-vc1.1-XM-032366824.2
1.08571e-15	1.01669	0.252	0.196	1.79522e-11	1	Nvec-vc1.1-XM-048724711.1
1.31778e-15	0.253833	0.779	0.741	2.17894e-11	1	Nvec-vc1.1-XM-001640639.3
1.53572e-15	0.524362	0.367	0.305	2.53931e-11	1	Nvec-vc1.1-XM-032364782.2
1.72931e-14	0.654682	0.335	0.282	2.85942e-10	1	Nvec-vc1.1-XM-001635255.3
1.88278e-14	0.810737	0.306	0.249	3.11318e-10	1	Nvec-vc1.1-XM-032381586.2
1.17551e-13	0.484398	0.269	0.208	1.94371e-09	1	Nvec-vc1.1-XM-001635275.3
2.70413e-13	0.427792	0.403	0.344	4.47128e-09	1	Nvec-vc1.1-XM-001641820.3
9.73404e-13	0.542111	0.288	0.231	1.60952e-08	1	Nvec-vc1.1-XM-001634353.3
1.67812e-12	0.617558	0.273	0.216	2.77478e-08	1	Nvec-vc1.1-XM-032381371.2
2.43765e-12	0.529108	0.259	0.204	4.03066e-08	1	Nvec-vc1.1-XM-001628443.3
3.02874e-12	0.432081	0.295	0.239	5.00802e-08	1	Nvec-v1g238274
2.10959e-11	0.337286	0.471	0.422	3.4882e-07	1	Nvec-vc1.1-XM-048722130.1
2.52318e-11	0.278153	0.261	0.202	4.17207e-07	1	Nvec-vc1.1-XM-032386718.2
7.63057e-11	0.472052	0.251	0.198	1.26171e-06	1	Nvec-vc1.1-XM-048720324.1
1.29995e-10	0.340525	0.466	0.417	2.14946e-06	1	Nvec-vc1.1-XM-032383036.2
4.34446e-10	0.404399	0.276	0.224	7.18356e-06	1	Nvec-v1g246719
4.70618e-10	0.414295	0.38	0.334	7.78167e-06	1	Nvec-vc1.1-XM-048724577.1
8.31876e-10	0.374706	0.433	0.39	1.37551e-05	1	Nvec-vc1.1-XM-001637304.3
1.10623e-09	0.280202	0.327	0.405	1.82916e-05	1	Nvec-vc1.1-XM-048730529.1
1.60374e-09	0.411012	0.325	0.279	2.65179e-05	1	Nvec-vc1.1-XM-001637357.3
3.35503e-09	0.501848	0.375	0.33	5.54755e-05	1	Nvec-vc1.1-XM-032384097.2
3.92273e-09	0.382469	0.336	0.289	6.48623e-05	1	Nvec-vc1.1-XM-048725202.1
5.3008e-09	0.315035	0.643	0.646	8.76488e-05	1	Nvec-vc1.1-XM-048720024.1
3.9672e-08	0.335624	0.306	0.259	0.000655976	1	Nvec-vc1.1-XM-001630751.3
1.15817e-07	0.327893	0.324	0.28	0.00191503	1	Nvec-vc1.1-XM-001629694.3
1.24317e-07	0.561606	0.335	0.303	0.00205558	1	Nvec-vc1.1-XM-001641659.3
2.45793e-07	0.336335	0.342	0.301	0.00406419	1	Nvec-vc1.1-XM-048727857.1
3.20695e-07	0.339171	0.288	0.245	0.00530269	1	Nvec-vc1.1-XM-001633644.2
3.28192e-07	0.336448	0.329	0.288	0.00542666	1	Nvec-vc1.1-XM-001633835.3
2.02299e-06	0.320882	0.279	0.239	0.0334501	1	Nvec-vc1.1-XM-048726776.1
2.46609e-06	0.273927	0.447	0.414	0.0407768	1	Nvec-vc1.1-XM-001626362.3
3.30225e-06	0.294139	0.296	0.257	0.0546027	1	Nvec-vc1.1-XM-032364504.2
5.43079e-06	0.263713	0.382	0.344	0.0897982	1	Nvec-vc1.1-XM-001631153.3
7.31391e-06	0.312777	0.269	0.232	0.120935	1	Nvec-vc1.1-XM-001624006.3
2.89356e-05	0.293663	0.422	0.398	0.47845	1	Nvec-vc1.1-XM-001629766.3
8.51114e-05	0.310016	0.257	0.226	1	1	Nvec-vc1.1-XM-048727675.1
9.75093e-05	0.282861	0.273	0.241	1	1	Nvec-vc1.1-XM-048719468.1
0.000142611	0.264212	0.311	0.281	1	1	Nvec-vc1.1-XM-001640725.3
0.000255141	0.354419	0.284	0.26	1	1	Nvec-vc1.1-XM-032386404.2
0.000353791	0.498031	0.378	0.367	1	1	Nvec-vc1.1-XM-001632792.3
0.000859006	0.262022	0.353	0.331	1	1	Nvec-vc1.1-XM-048722865.1
0.00142604	0.289168	0.296	0.274	1	1	Nvec-vc1.1-XM-048729417.1
0.00183839	0.286996	0.321	0.3	1	1	Nvec-vc1.1-XM-032364168.2
0.00242578	0.250093	0.325	0.304	1	1	Nvec-vc1.1-XM-032376284.2
0.00429821	0.285255	0.258	0.237	1	1	Nvec-vc1.1-XM-032367980.2
0	3.69935	0.634	0.136	0	2	Nvec-vc1.1-XM-048728028.1
0	5.9569	0.5	0.023	0	2	Nvec-vc1.1-XM-001634505.3
0	4.00136	0.393	0.031	0	2	Nvec-vc1.1-XM-032367006.2
0	3.53779	0.417	0.058	0	2	Nvec-vc1.1-XM-001641629.3
0	4.34249	0.377	0.035	0	2	Nvec-vc1.1-XM-032384646.2
5.24316e-299	3.11307	0.529	0.108	8.66956e-295	2	Nvec-vc1.1-XM-001623050.3
1.13822e-288	3.10108	0.618	0.173	1.88205e-284	2	Nvec-vc1.1-XM-032378021.2
1.5799e-243	2.59774	0.576	0.161	2.61236e-239	2	Nvec-vc1.1-XM-001624011.3
3.77321e-223	3.15029	0.34	0.054	6.239e-219	2	Nvec-vc1.1-XM-001635315.3
1.8005e-211	3.19147	0.277	0.036	2.97712e-207	2	Nvec-vc1.1-XM-001631375.3
5.15539e-165	2.29843	0.589	0.237	8.52444e-161	2	Nvec-vc1.1-XM-032376827.2
1.25394e-160	2.26456	0.708	0.395	2.07339e-156	2	Nvec-vc1.1-XM-032384091.2
1.24999e-155	1.89358	0.815	0.559	2.06686e-151	2	Nvec-NVE6437
1.62521e-127	1.99213	0.46	0.16	2.68728e-123	2	Nvec-vc1.1-XM-032384077.2
8.36576e-126	1.81083	0.34	0.089	1.38328e-121	2	Nvec-vc1.1-XM-032382138.2
2.26244e-121	1.42175	0.869	0.653	3.74095e-117	2	Nvec-v1g160811
1.63786e-118	1.81646	0.284	0.065	2.7082e-114	2	Nvec-vc1.1-XM-032363357.2
1.8878e-100	2.23067	0.289	0.08	3.12148e-96	2	Nvec-vc1.1-XM-048728912.1
2.70041e-92	1.38917	0.696	0.454	4.46512e-88	2	Nvec-vc1.1-XM-001641165.3
3.58062e-74	1.04459	0.694	0.44	5.92055e-70	2	Nvec-NVE13160
1.76119e-72	0.659939	0.966	0.898	2.91212e-68	2	Nvec-vc1.1-XM-032369305.2
5.58222e-70	1.35872	0.821	0.665	9.23021e-66	2	Nvec-NVE19743
4.88911e-63	0.680499	0.941	0.844	8.08414e-59	2	Nvec-vc1.1-XM-001635963.3
1.19568e-62	1.71745	0.278	0.1	1.97706e-58	2	Nvec-vc1.1-XM-001634008.3
5.17555e-62	0.675025	0.971	0.898	8.55777e-58	2	Nvec-vc1.1-XM-001627997.3
5.253e-60	0.768038	0.967	0.918	8.68584e-56	2	Nvec-vc1.1-XM-001625313.3
6.11505e-60	1.20246	0.388	0.173	1.01112e-55	2	Nvec-vc1.1-XM-032387315.2
2.35662e-58	1.30646	0.317	0.125	3.89667e-54	2	Nvec-vc1.1-XM-032363593.2
2.10207e-56	2.27085	0.277	0.108	3.47577e-52	2	Nvec-NVE5509
3.11969e-55	1.12292	0.571	0.346	5.15841e-51	2	Nvec-vc1.1-XM-048732722.1
5.53664e-55	1.51817	0.371	0.173	9.15483e-51	2	Nvec-vc1.1-XM-032383364.2
2.51785e-53	0.910758	0.641	0.43	4.16326e-49	2	Nvec-NVE12532
5.76647e-53	1.48182	0.287	0.115	9.53486e-49	2	Nvec-vc1.1-XM-032382531.2
4.18626e-51	1.51584	0.293	0.122	6.92197e-47	2	Nvec-vc1.1-XM-032378075.2
1.32136e-49	0.54966	0.953	0.887	2.18487e-45	2	Nvec-vc1.1-XM-001628852.3
7.26412e-49	1.39683	0.307	0.134	1.20112e-44	2	Nvec-vc1.1-XM-032381566.2
4.63017e-46	0.587332	0.933	0.869	7.65599e-42	2	Nvec-vc1.1-XM-001637850.3
1.42635e-45	0.823876	0.757	0.597	2.35847e-41	2	Nvec-vc1.1-XM-001628976.3
1.86891e-45	0.799863	0.755	0.598	3.09025e-41	2	Nvec-vc1.1-XM-001640108.3
2.44782e-44	1.54724	0.548	0.352	4.04747e-40	2	Nvec-vc1.1-XM-032372476.2
2.67458e-44	0.666672	0.883	0.771	4.42242e-40	2	Nvec-vc1.1-XM-001640919.3
2.91822e-43	0.561007	0.932	0.875	4.82528e-39	2	Nvec-vc1.1-XM-032372602.2
2.96852e-42	1.22617	0.42	0.235	4.90845e-38	2	Nvec-vc1.1-XM-048726776.1
1.04063e-41	1.27766	0.384	0.205	1.72068e-37	2	Nvec-vc1.1-XM-001628443.3
1.237e-41	1.05098	0.425	0.237	2.04538e-37	2	Nvec-vc1.1-XM-001636957.3
2.48774e-41	1.14568	0.349	0.176	4.11348e-37	2	Nvec-vc1.1-XM-001635850.2
2.61501e-41	1.24705	0.331	0.163	4.32391e-37	2	Nvec-vc1.1-XM-001641554.3
2.84614e-41	0.787528	0.724	0.576	4.7061e-37	2	Nvec-vc1.1-XM-001639269.3
2.91521e-41	0.745445	0.744	0.58	4.8203e-37	2	Nvec-vc1.1-XM-001638942.3
9.34684e-41	1.1471	0.355	0.18	1.5455e-36	2	Nvec-vc1.1-XM-032384685.2
2.37379e-40	1.06684	0.503	0.322	3.92507e-36	2	Nvec-vc1.1-XM-048720266.1
6.39308e-39	0.662732	0.765	0.642	1.0571e-34	2	Nvec-vc1.1-XM-048729482.1
1.59018e-38	0.767832	0.737	0.571	2.62936e-34	2	Nvec-NVE21177
4.67731e-38	0.485445	0.941	0.906	7.73394e-34	2	Nvec-vc1.1-XM-032369445.2
2.4886e-37	0.679606	0.751	0.637	4.1149e-33	2	Nvec-vc1.1-XM-001641942.3
4.23767e-37	0.982804	0.463	0.286	7.00699e-33	2	Nvec-vc1.1-XM-001634289.3
1.00675e-34	0.69657	0.619	0.436	1.66466e-30	2	Nvec-vc1.1-XM-032364336.2
1.40726e-33	0.655477	0.775	0.65	2.3269e-29	2	Nvec-vc1.1-XM-032370654.2
2.97908e-33	0.741457	0.685	0.533	4.92591e-29	2	Nvec-vc1.1-XM-001626817.3
1.48106e-32	1.18812	0.286	0.145	2.44893e-28	2	Nvec-vc1.1-XM-032371996.2
1.98696e-32	0.557106	0.842	0.746	3.28544e-28	2	Nvec-vc1.1-XM-001631950.2
6.78914e-32	0.777447	0.58	0.409	1.12258e-27	2	Nvec-vc1.1-XM-001639624.3
6.94805e-32	0.48817	0.877	0.807	1.14886e-27	2	Nvec-vc1.1-XM-032385385.2
1.08715e-31	0.559031	0.843	0.749	1.7976e-27	2	Nvec-vc1.1-XM-001629638.3
1.7416e-31	0.735681	0.608	0.447	2.87974e-27	2	Nvec-vc1.1-XM-048730830.1
3.71847e-31	0.414247	0.92	0.907	6.14849e-27	2	Nvec-vc1.1-XM-001635624.3
5.20286e-31	0.771559	0.512	0.345	8.60293e-27	2	Nvec-vc1.1-XM-001640937.3
9.31289e-31	0.718	0.688	0.546	1.53989e-26	2	Nvec-vc1.1-XM-001631189.3
9.8749e-31	1.11712	0.551	0.388	1.63282e-26	2	Nvec-vc1.1-XM-001640853.3
2.12674e-30	0.81888	0.604	0.464	3.51656e-26	2	Nvec-vc1.1-XM-001633777.3
3.05881e-30	0.814881	0.474	0.306	5.05774e-26	2	Nvec-vc1.1-XM-001630790.3
5.59173e-30	0.566144	0.751	0.608	9.24593e-26	2	Nvec-vc1.1-XM-032372613.2
7.08386e-30	0.888019	0.459	0.3	1.17132e-25	2	Nvec-NVE6552
8.84621e-30	0.801574	0.574	0.418	1.46272e-25	2	Nvec-vc1.1-XM-032383036.2
1.15006e-29	0.923956	0.425	0.265	1.90163e-25	2	Nvec-vc1.1-XM-001641781.3
1.26582e-29	1.03006	0.507	0.349	2.09303e-25	2	Nvec-vc1.1-XM-001641353.3
7.0011e-29	0.627781	0.325	0.174	1.15763e-24	2	Nvec-vc1.1-XM-048725417.1
1.22293e-28	1.01417	0.322	0.18	2.02212e-24	2	Nvec-vc1.1-XM-001625112.3
2.09457e-28	0.922342	0.344	0.195	3.46337e-24	2	Nvec-vc1.1-XM-001625414.3
2.8281e-28	0.944149	0.544	0.388	4.67627e-24	2	Nvec-vc1.1-XM-001630306.3
3.48827e-28	0.888311	0.461	0.301	5.76785e-24	2	Nvec-vc1.1-XM-001632226.3
4.82844e-28	1.11172	0.48	0.328	7.98383e-24	2	Nvec-vc1.1-XM-032375273.2
5.0727e-28	0.871065	0.462	0.307	8.38772e-24	2	Nvec-vc1.1-XM-032366293.2
6.06298e-28	1.32236	0.407	0.266	1.00251e-23	2	Nvec-vc1.1-XM-001622472.3
6.67482e-28	0.703628	0.733	0.634	1.10368e-23	2	Nvec-vc1.1-XM-032376835.2
1.02724e-27	0.706838	0.588	0.431	1.69854e-23	2	Nvec-vc1.1-XM-032365758.2
1.05413e-27	0.664464	0.624	0.462	1.743e-23	2	Nvec-vc1.1-XM-001638808.3
1.40863e-26	0.799882	0.452	0.296	2.32917e-22	2	Nvec-vc1.1-XM-048721652.1
2.00237e-26	0.806246	0.418	0.262	3.31092e-22	2	Nvec-vc1.1-XM-001637347.3
4.1149e-26	0.603485	0.681	0.553	6.80399e-22	2	Nvec-vc1.1-XM-001633929.3
1.41827e-25	0.445435	0.913	0.849	2.3451e-21	2	Nvec-vc1.1-XM-001622225.3
1.67037e-25	0.748867	0.551	0.413	2.76196e-21	2	Nvec-vc1.1-XM-032378919.2
4.61217e-25	1.27734	0.296	0.168	7.62622e-21	2	Nvec-vc1.1-XM-001632635.3
6.28532e-25	0.751865	0.462	0.311	1.03928e-20	2	Nvec-vc1.1-XM-032383397.2
7.17328e-25	1.0353	0.415	0.275	1.1861e-20	2	Nvec-vc1.1-XM-048722274.1
1.37517e-24	0.532548	0.801	0.692	2.27384e-20	2	Nvec-vc1.1-XM-001639537.3
1.38527e-24	0.883962	0.342	0.205	2.29055e-20	2	Nvec-NVE25315
1.5413e-24	0.448323	0.849	0.741	2.54855e-20	2	Nvec-vc1.1-XM-001628592.3
1.72166e-24	0.77239	0.494	0.348	2.84677e-20	2	Nvec-v1g103835
2.32799e-24	0.796997	0.375	0.231	3.84933e-20	2	Nvec-vc1.1-XM-032367980.2
4.4271e-24	0.968138	0.262	0.14	7.32021e-20	2	Nvec-vc1.1-XM-032364545.2
4.92878e-24	0.497654	0.772	0.661	8.14974e-20	2	Nvec-NVE19724
2.47984e-23	0.450153	0.744	0.63	4.10041e-19	2	Nvec-vc1.1-XM-001641499.3
2.51481e-23	1.07224	0.294	0.169	4.15823e-19	2	Nvec-vc1.1-XM-032383802.2
3.40305e-23	0.721436	0.494	0.355	5.62695e-19	2	Nvec-vc1.1-XM-048733397.1
3.85784e-23	0.689059	0.288	0.161	6.37893e-19	2	Nvec-vc1.1-XM-032367731.2
4.12553e-23	0.448726	0.78	0.684	6.82156e-19	2	Nvec-vc1.1-XM-048721183.1
4.64393e-23	0.262381	0.986	0.983	7.67874e-19	2	Nvec-vc1.1-XM-001637168.3
6.02189e-23	0.445769	0.776	0.668	9.95719e-19	2	Nvec-vc1.1-XM-048731080.1
7.16486e-23	0.689456	0.518	0.376	1.18471e-18	2	Nvec-vc1.1-XM-032377005.2
1.0162e-22	0.899137	0.279	0.156	1.68028e-18	2	Nvec-vc1.1-XM-048724606.1
1.04846e-22	0.615233	0.521	0.368	1.73363e-18	2	Nvec-vc1.1-XM-001637772.3
1.53691e-22	0.823076	0.534	0.404	2.54128e-18	2	Nvec-vc1.1-XM-001626713.3
3.39158e-22	0.424326	0.833	0.709	5.60798e-18	2	Nvec-vc1.1-XM-001637715.3
3.51423e-22	1.24533	0.273	0.16	5.81077e-18	2	Nvec-vc1.1-XM-001629063.3
3.8858e-22	0.916849	0.331	0.203	6.42517e-18	2	Nvec-vc1.1-XM-032377532.2
5.09533e-22	0.543857	0.818	0.707	8.42514e-18	2	Nvec-vc1.1-XM-001628740.3
5.10867e-22	0.656031	0.563	0.428	8.44718e-18	2	Nvec-vc1.1-XM-048731022.1
6.18055e-22	0.958669	0.257	0.142	1.02195e-17	2	Nvec-vc1.1-XM-001626569.3
7.93496e-22	0.334876	0.983	0.986	1.31205e-17	2	Nvec-vc1.1-XM-001637952.3
8.82387e-22	0.27114	0.987	0.993	1.45903e-17	2	Nvec-vc1.1-XM-001631213.3
9.55795e-22	0.652535	0.556	0.42	1.58041e-17	2	Nvec-vc1.1-XM-001625314.3
1.12212e-21	0.70119	0.423	0.281	1.85542e-17	2	Nvec-vc1.1-XM-001635374.3
1.59178e-21	0.708082	0.44	0.304	2.63201e-17	2	Nvec-vc1.1-XM-001641576.3
2.12547e-21	0.646692	0.597	0.468	3.51446e-17	2	Nvec-vc1.1-XM-032381251.1
2.86322e-21	0.637613	0.64	0.532	4.73433e-17	2	Nvec-vc1.1-XM-001625577.3
3.25182e-21	0.545615	0.577	0.438	5.37689e-17	2	Nvec-vc1.1-XM-001633638.3
3.71659e-21	0.469715	0.923	0.891	6.14538e-17	2	Nvec-vc1.1-XM-001639477.3
3.83975e-21	0.572982	0.622	0.487	6.34903e-17	2	Nvec-vc1.1-XM-048725833.1
4.81592e-21	0.661824	0.523	0.384	7.96313e-17	2	Nvec-vc1.1-XM-001629267.3
8.43893e-21	0.762319	0.385	0.253	1.39538e-16	2	Nvec-vc1.1-XM-032367411.2
9.95822e-21	0.463182	0.854	0.77	1.64659e-16	2	Nvec-vc1.1-XM-032373936.2
1.13329e-20	0.838465	0.285	0.166	1.8739e-16	2	Nvec-vc1.1-XM-048720896.1
1.51883e-20	0.833313	0.335	0.21	2.51139e-16	2	Nvec-vc1.1-XM-032367105.2
1.58369e-20	0.892607	0.344	0.218	2.61862e-16	2	Nvec-vc1.1-XM-032377948.2
1.84524e-20	0.834477	0.319	0.194	3.0511e-16	2	Nvec-vc1.1-XM-048734604.1
2.78678e-20	0.793332	0.343	0.217	4.60793e-16	2	Nvec-vc1.1-XM-032375689.2
3.12966e-20	0.938299	0.328	0.208	5.17489e-16	2	Nvec-vc1.1-XM-001627918.3
3.32948e-20	0.790057	0.372	0.245	5.5053e-16	2	Nvec-vc1.1-XM-032364040.2
3.68789e-20	0.360545	0.836	0.711	6.09792e-16	2	Nvec-vc1.1-XM-032378126.2
4.15166e-20	0.809007	0.575	0.448	6.86477e-16	2	Nvec-vc1.1-XM-001623467.3
5.11585e-20	0.470903	0.756	0.64	8.45905e-16	2	Nvec-v1g103779
5.57076e-20	0.497762	0.607	0.476	9.21125e-16	2	Nvec-vc1.1-XM-001635876.3
6.00953e-20	0.622551	0.622	0.512	9.93676e-16	2	Nvec-vc1.1-XM-001630732.3
7.57454e-20	0.6614	0.636	0.558	1.25245e-15	2	Nvec-vc1.1-XM-001633084.3
8.43412e-20	0.624043	0.477	0.34	1.39458e-15	2	Nvec-vc1.1-XM-001632745.3
8.71526e-20	0.93217	0.353	0.231	1.44107e-15	2	Nvec-vc1.1-XM-048722544.1
1.02485e-19	0.435671	0.771	0.69	1.69459e-15	2	Nvec-vc1.1-XM-001635583.2
1.12861e-19	0.703984	0.495	0.355	1.86616e-15	2	Nvec-vc1.1-XM-001632295.3
1.15098e-19	0.439618	0.896	0.836	1.90314e-15	2	Nvec-vc1.1-XM-048726773.1
1.28538e-19	0.678236	0.423	0.287	2.12537e-15	2	Nvec-vc1.1-XM-001635990.2
1.59958e-19	0.566402	0.598	0.474	2.6449e-15	2	Nvec-vc1.1-XM-032374787.2
1.98739e-19	0.332225	0.952	0.963	3.28615e-15	2	Nvec-vc1.1-XM-001640826.3
2.39299e-19	0.488738	0.655	0.533	3.95681e-15	2	Nvec-vc1.1-XM-048728273.1
2.40482e-19	0.326372	0.909	0.898	3.97637e-15	2	Nvec-vc1.1-XM-032363596.2
2.59057e-19	0.646184	0.461	0.326	4.28351e-15	2	Nvec-vc1.1-XM-048731808.1
4.12726e-19	0.328259	0.94	0.884	6.82442e-15	2	Nvec-vc1.1-XM-001640276.2
4.63398e-19	0.745668	0.377	0.251	7.66228e-15	2	Nvec-vc1.1-XM-001636383.3
8.05847e-19	0.535099	0.581	0.449	1.33247e-14	2	Nvec-vc1.1-XM-001624568.3
8.23256e-19	0.540873	0.639	0.524	1.36125e-14	2	Nvec-vc1.1-XM-032380091.2
8.55252e-19	0.747499	0.381	0.257	1.41416e-14	2	Nvec-vc1.1-XM-001641453.3
8.59542e-19	0.771457	0.287	0.172	1.42125e-14	2	Nvec-vc1.1-XM-001640036.3
8.76246e-19	0.704263	0.525	0.407	1.44887e-14	2	Nvec-vc1.1-XM-001637841.3
1.11629e-18	0.724907	0.382	0.259	1.84579e-14	2	Nvec-vc1.1-XM-032369225.2
1.1614e-18	0.388748	0.823	0.702	1.92038e-14	2	Nvec-vc1.1-XM-001637210.3
2.2417e-18	0.658989	0.311	0.191	3.70664e-14	2	Nvec-vc1.1-XM-001630323.3
2.54571e-18	0.668171	0.542	0.425	4.20933e-14	2	Nvec-vc1.1-XM-001637157.3
2.67229e-18	3.07867	0.401	0.322	4.41864e-14	2	Nvec-vc1.1-XM-001639027.3
3.23989e-18	0.738477	0.348	0.228	5.35717e-14	2	Nvec-vc1.1-XM-001632535.3
3.94819e-18	0.704068	0.451	0.328	6.52834e-14	2	Nvec-vc1.1-XM-001637411.3
4.26342e-18	0.526901	0.637	0.55	7.04957e-14	2	Nvec-vc1.1-XM-001634361.2
4.45655e-18	0.758635	0.345	0.224	7.36891e-14	2	Nvec-vc1.1-XM-001626376.2
7.86359e-18	0.430236	0.961	0.946	1.30024e-13	2	Nvec-vc1.1-XM-001626781.3
1.05251e-17	0.85396	0.349	0.229	1.74032e-13	2	Nvec-v1g246719
1.06448e-17	0.365273	0.903	0.841	1.76012e-13	2	Nvec-vc1.1-XM-001635002.3
1.23181e-17	0.403905	0.794	0.705	2.03679e-13	2	Nvec-vc1.1-XM-001633588.3
2.36655e-17	0.661259	0.368	0.247	3.91309e-13	2	Nvec-vc1.1-XM-001629087.2
2.4482e-17	0.512127	0.654	0.542	4.0481e-13	2	Nvec-vc1.1-XM-001621991.3
2.71348e-17	0.673234	0.359	0.238	4.48674e-13	2	Nvec-vc1.1-XM-001634504.3
2.76446e-17	0.611973	0.359	0.234	4.57104e-13	2	Nvec-vc1.1-XM-001637658.3
2.85403e-17	0.643151	0.474	0.353	4.71914e-13	2	Nvec-vc1.1-XM-001625703.3
3.80056e-17	0.71821	0.343	0.224	6.28423e-13	2	Nvec-vc1.1-XM-001625970.3
4.08065e-17	0.735376	0.321	0.206	6.74735e-13	2	Nvec-vc1.1-XM-001640711.3
5.05374e-17	0.799651	0.314	0.202	8.35635e-13	2	Nvec-vc1.1-XM-001628351.3
5.50475e-17	0.375445	0.976	0.968	9.1021e-13	2	Nvec-vc1.1-XM-001631478.3
7.30834e-17	0.44025	0.801	0.709	1.20843e-12	2	Nvec-vc1.1-XM-001633639.3
7.67768e-17	0.816243	0.34	0.228	1.2695e-12	2	Nvec-vc1.1-XM-001636497.3
7.75229e-17	0.514264	0.356	0.237	1.28184e-12	2	Nvec-vc1.1-XM-048729737.1
7.95779e-17	0.509507	0.622	0.512	1.31582e-12	2	Nvec-vc1.1-XM-048720905.1
8.53379e-17	0.743561	0.294	0.184	1.41106e-12	2	Nvec-vc1.1-XM-001636769.3
9.16861e-17	0.524599	0.594	0.488	1.51603e-12	2	Nvec-vc1.1-XM-032379876.2
1.01568e-16	0.45832	0.824	0.745	1.67942e-12	2	Nvec-vc1.1-XM-001640639.3
1.0472e-16	0.510154	0.546	0.42	1.73155e-12	2	Nvec-vc1.1-XM-001632266.3
1.14219e-16	0.540389	0.597	0.504	1.88861e-12	2	Nvec-vc1.1-XM-001629522.3
1.22041e-16	0.527552	0.575	0.467	2.01795e-12	2	Nvec-vc1.1-XM-001637919.3
1.35922e-16	0.609595	0.435	0.313	2.24747e-12	2	Nvec-vc1.1-XM-032377736.2
1.54765e-16	0.562868	0.479	0.352	2.55904e-12	2	Nvec-vc1.1-XM-048726128.1
1.60977e-16	0.597388	0.502	0.388	2.66175e-12	2	Nvec-vc1.1-XM-001632349.3
1.69231e-16	0.544921	0.493	0.372	2.79824e-12	2	Nvec-vc1.1-XM-001632919.3
1.88644e-16	0.371607	0.795	0.749	3.11923e-12	2	Nvec-vc1.1-XM-032382760.2
1.99456e-16	0.434239	0.709	0.611	3.298e-12	2	Nvec-vc1.1-XM-032373118.2
2.01652e-16	0.456625	0.757	0.663	3.33431e-12	2	Nvec-vc1.1-XM-032385226.2
2.08567e-16	0.361665	0.812	0.715	3.44865e-12	2	Nvec-vc1.1-XM-032373074.2
2.71912e-16	0.568912	0.489	0.375	4.49607e-12	2	Nvec-vc1.1-XM-032380879.2
3.09494e-16	0.586766	0.419	0.296	5.11749e-12	2	Nvec-vc1.1-XM-048722703.1
5.70026e-16	1.42679	0.342	0.247	9.42539e-12	2	Nvec-v1g238274
5.87956e-16	0.733694	0.359	0.247	9.72184e-12	2	Nvec-vc1.1-XM-032372880.2
6.1661e-16	0.478929	0.835	0.76	1.01957e-11	2	Nvec-vc1.1-XM-048721620.1
7.5313e-16	0.712185	0.403	0.291	1.2453e-11	2	Nvec-vc1.1-XM-032380060.2
8.17308e-16	0.826714	0.268	0.168	1.35142e-11	2	Nvec-vc1.1-XM-001639171.3
8.60021e-16	0.393338	0.736	0.639	1.42204e-11	2	Nvec-vc1.1-XM-001640851.3
1.03768e-15	0.630676	0.455	0.341	1.7158e-11	2	Nvec-vc1.1-XM-032383664.2
1.12605e-15	0.719625	0.277	0.172	1.86193e-11	2	Nvec-vc1.1-XM-001640453.3
1.20198e-15	0.876183	0.346	0.238	1.98748e-11	2	Nvec-vc1.1-XM-048721518.1
1.21166e-15	0.945706	0.265	0.166	2.00349e-11	2	Nvec-vc1.1-XM-048733302.1
1.57897e-15	0.653402	0.397	0.283	2.61082e-11	2	Nvec-vc1.1-XM-032375974.2
1.87812e-15	0.465385	0.762	0.689	3.10547e-11	2	Nvec-vc1.1-XM-001629293.3
3.3686e-15	0.507096	0.534	0.423	5.56998e-11	2	Nvec-v1g89657
3.76835e-15	0.730408	0.398	0.287	6.23097e-11	2	Nvec-vc1.1-XM-001632002.3
3.97883e-15	0.662615	0.317	0.209	6.579e-11	2	Nvec-vc1.1-XM-032380692.2
4.36915e-15	0.371887	0.781	0.673	7.22439e-11	2	Nvec-vc1.1-XM-032372466.2
4.70018e-15	0.594718	0.448	0.334	7.77175e-11	2	Nvec-vc1.1-XM-032384097.2
4.95786e-15	0.837295	0.263	0.166	8.19782e-11	2	Nvec-vc1.1-XM-001623352.3
5.55973e-15	0.620855	0.385	0.271	9.19302e-11	2	Nvec-vc1.1-XM-001629402.3
5.68819e-15	0.374265	0.711	0.606	9.40542e-11	2	Nvec-vc1.1-XM-032366427.2
6.57106e-15	0.896104	0.256	0.16	1.08652e-10	2	Nvec-vc1.1-XM-048725880.1
6.67975e-15	0.64904	0.324	0.216	1.1045e-10	2	Nvec-vc1.1-XM-001629841.3
8.44737e-15	0.416108	0.699	0.58	1.39677e-10	2	Nvec-vc1.1-XM-001628411.3
9.638e-15	0.94593	0.271	0.176	1.59364e-10	2	Nvec-vc1.1-XM-001635504.3
9.71752e-15	0.566405	0.362	0.248	1.60679e-10	2	Nvec-vc1.1-XM-048720187.1
9.80031e-15	0.64477	0.38	0.269	1.62048e-10	2	Nvec-vc1.1-XM-001630764.3
1.52889e-14	0.713702	0.311	0.207	2.52802e-10	2	Nvec-vc1.1-XM-048727243.1
1.53428e-14	0.506485	0.533	0.421	2.53693e-10	2	Nvec-vc1.1-XM-001637565.3
2.00188e-14	0.422318	0.727	0.638	3.3101e-10	2	Nvec-vc1.1-XM-048719707.1
2.07092e-14	0.666654	0.413	0.306	3.42427e-10	2	Nvec-v1g131067
2.24756e-14	0.497467	0.511	0.401	3.71633e-10	2	Nvec-vc1.1-XM-001635949.3
2.30562e-14	0.58235	0.426	0.314	3.81234e-10	2	Nvec-vc1.1-XM-001636943.3
2.38522e-14	0.490467	0.394	0.279	3.94397e-10	2	Nvec-NVE21148
2.46935e-14	0.658366	0.358	0.246	4.08307e-10	2	Nvec-vc1.1-XM-001624888.3
3.46941e-14	0.878955	0.261	0.167	5.73667e-10	2	Nvec-vc1.1-XM-048729686.1
3.52369e-14	0.35775	0.767	0.704	5.82642e-10	2	Nvec-vc1.1-XM-048733285.1
4.40846e-14	0.704691	0.376	0.271	7.28938e-10	2	Nvec-vc1.1-XM-048721029.1
4.46057e-14	0.588745	0.428	0.315	7.37555e-10	2	Nvec-vc1.1-XM-032382957.2
4.78104e-14	0.576785	0.423	0.314	7.90546e-10	2	Nvec-vc1.1-XM-048721229.1
5.47396e-14	0.677731	0.337	0.234	9.0512e-10	2	Nvec-vc1.1-XM-032370655.2
6.16541e-14	0.650465	0.28	0.18	1.01945e-09	2	Nvec-vc1.1-XM-001625820.3
6.65242e-14	0.669386	0.329	0.225	1.09998e-09	2	Nvec-vc1.1-XM-001636420.3
7.01396e-14	0.618996	0.368	0.262	1.15976e-09	2	Nvec-vc1.1-XM-001641390.3
8.72962e-14	0.498571	0.531	0.421	1.44344e-09	2	Nvec-vc1.1-XM-001639020.3
8.83094e-14	0.648777	0.439	0.336	1.4602e-09	2	Nvec-vc1.1-XM-001639736.3
9.40627e-14	0.560035	0.359	0.25	1.55533e-09	2	Nvec-vc1.1-XM-001625598.3
1.12411e-13	0.764649	0.312	0.212	1.85872e-09	2	Nvec-vc1.1-XM-001632301.3
1.19668e-13	0.534342	0.364	0.253	1.97871e-09	2	Nvec-vc1.1-XM-001634134.3
1.22615e-13	0.400288	0.691	0.588	2.02744e-09	2	Nvec-vc1.1-XM-001625954.3
1.23099e-13	0.398452	0.689	0.607	2.03544e-09	2	Nvec-NVE15532
1.26829e-13	0.403648	0.659	0.551	2.09712e-09	2	Nvec-vc1.1-XM-032366419.2
1.31807e-13	0.657391	0.304	0.203	2.17942e-09	2	Nvec-vc1.1-XM-001624013.3
1.40225e-13	0.572626	0.347	0.24	2.31863e-09	2	Nvec-vc1.1-XM-001625076.3
1.59421e-13	0.526851	0.484	0.374	2.63603e-09	2	Nvec-vc1.1-XM-001639460.3
1.73137e-13	0.799043	0.278	0.183	2.86283e-09	2	Nvec-vc1.1-XM-048719630.1
1.81954e-13	0.590006	0.415	0.309	3.0086e-09	2	Nvec-vc1.1-XM-001633925.3
2.43501e-13	0.539628	0.494	0.394	4.02629e-09	2	Nvec-vc1.1-XM-001637833.3
2.68749e-13	0.488096	0.513	0.408	4.44376e-09	2	Nvec-vc1.1-XM-001625347.3
3.01222e-13	0.566698	0.614	0.524	4.98071e-09	2	Nvec-vc1.1-XM-001632048.3
3.23862e-13	0.761775	0.264	0.171	5.35506e-09	2	Nvec-vc1.1-XM-001640629.3
4.16647e-13	0.711985	0.324	0.226	6.88925e-09	2	Nvec-vc1.1-XM-001641933.3
4.4969e-13	0.536819	0.405	0.298	7.43562e-09	2	Nvec-vc1.1-XM-001637438.3
6.26709e-13	0.48475	0.565	0.464	1.03626e-08	2	Nvec-vc1.1-XM-032375592.2
6.34568e-13	0.500045	0.507	0.412	1.04926e-08	2	Nvec-vc1.1-XM-032366884.2
6.68764e-13	1.91439	0.533	0.493	1.1058e-08	2	Nvec-vc1.1-XM-032376926.2
6.70865e-13	0.461771	0.488	0.378	1.10927e-08	2	Nvec-vc1.1-XM-001626300.3
7.13771e-13	0.412809	0.645	0.559	1.18022e-08	2	Nvec-vc1.1-XM-001640977.3
7.34597e-13	0.641797	0.284	0.189	1.21466e-08	2	Nvec-vc1.1-XM-032384663.2
7.4168e-13	0.646496	0.277	0.182	1.22637e-08	2	Nvec-vc1.1-XM-032384498.2
8.87902e-13	0.323578	0.824	0.699	1.46815e-08	2	Nvec-vc1.1-XM-001637340.2
8.9979e-13	0.543917	0.385	0.281	1.4878e-08	2	Nvec-vc1.1-XM-001625254.3
9.17132e-13	0.295682	0.883	0.816	1.51648e-08	2	Nvec-vc1.1-XM-048720915.1
9.49312e-13	0.472327	0.571	0.475	1.56969e-08	2	Nvec-vc1.1-XM-001627857.3
1.06721e-12	0.532642	0.404	0.296	1.76463e-08	2	Nvec-vc1.1-XM-032364865.2
1.0725e-12	0.604405	0.282	0.187	1.77338e-08	2	Nvec-vc1.1-XM-001636635.3
1.10915e-12	0.657686	0.301	0.204	1.83397e-08	2	Nvec-vc1.1-XM-001636071.3
1.15419e-12	0.622743	0.3	0.202	1.90845e-08	2	Nvec-v1g243582
1.21908e-12	0.597339	0.349	0.25	2.01576e-08	2	Nvec-vc1.1-XM-001623829.3
1.2297e-12	0.665831	0.283	0.19	2.03332e-08	2	Nvec-vc1.1-XM-001626203.3
1.29753e-12	0.692672	0.298	0.203	2.14546e-08	2	Nvec-vc1.1-XM-001622850.3
1.36877e-12	0.609341	0.341	0.241	2.26326e-08	2	Nvec-vc1.1-XM-048723791.1
[truncated: 4,116 more rows]
