# Supplementary material for: Functional characterization of specialized immune cells in a cnidarian reveals an ancestral antiviral program
Source: Nat Commun. 2026 Apr 24;17:5699. doi: 10.1038/s41467-026-72325-8 (PMC13319465; doi:10.1038/s41467-026-72325-8)
Supplement: Supplementary file 6 — Source data [file 41467_2026_72325_MOESM6_ESM.xlsx]

## Sheet: Figure 1f
Figure 1f : ImageStream morphological analysis.
Intensity AF-488
Ab	median_fluoresence_intensity
IgG1	9531
IgG2	7704
IgG3	7846
RLRb1	26209
RLRb2	37701
RLRb3	27219
p	0.0243485
Area AF-488
Ab	value
IgG	66.44
IgG	64
IgG	62.78
RLRb	78.44
RLRb	76.06
RLRb	76.33
p	0.00113368
Circularity index
Ab	value
IgG	5.367
IgG	5.428
IgG	8.499
RLRb	9.577
RLRb	9.689
RLRb	9.664
p	0.0897177
Granularity
Ab	value
IgG	68183.1
IgG	42904.7
IgG	39866
RLRb	110785
RLRb	112058
RLRb	82919.7
p	0.0169731

## Sheet: Figure 3d
Figure 3d: precent of mCherry+ cells across conditions.
condition	mCherry positive cells
NaCl	8.15
NaCl	9.43
NaCl	9.2
NaCl	5.16
pIC	28
pIC	35.5
pIC	32.3
pIC	24.7
WT	1.07
WT	0.49
WT	2.16
WT	0.37

## Sheet: Figure 4 b-i
Figure 4 b-I : Phagocytosis assays.
Percent	Fraction	Assay
51.9642	mCherry_positive	Ovalbumin
50.484	mCherry_positive	Ovalbumin
30.6015	mCherry_positive	Ovalbumin
13.5673	mCherry_negative	Ovalbumin
13.7572	mCherry_negative	Ovalbumin
5.84492	mCherry_negative	Ovalbumin
50.2854	mCherry_positive	S.aureus
48.8239	mCherry_positive	S.aureus
57.0909	mCherry_positive	S.aureus
20.0713	mCherry_negative	S.aureus
19.0985	mCherry_negative	S.aureus
21.8097	mCherry_negative	S.aureus
20.9329	mCherry_positive	E.coli
36.7012	mCherry_positive	E.coli
40.4494	mCherry_positive	E.coli
3.9932	mCherry_negative	E.coli
14.491	mCherry_negative	E.coli
13.9903	mCherry_negative	E.coli
0.064	WT	Untreated
0.086	WT	Untreated
0.058	WT	Untreated
0.65	RLRb::mCherry uninjected	Untreated
0.77	RLRb::mCherry uninjected	Untreated
0.78	RLRb::mCherry uninjected	Untreated
3.19	RLRb::mCherry NaCl	Untreated
2.22	RLRb::mCherry NaCl	Untreated
2.81	RLRb::mCherry NaCl	Untreated
15.8	RLRb::mCherry pIC	Untreated
14.8	RLRb::mCherry pIC	Untreated
15.1	RLRb::mCherry pIC	Untreated

## Sheet: Supplementary Fig. 2e
Supplementary Figure 2e: RT-qPCR validation
group	gene	relative_expression	sem	sig
Negative	RLRb	1	0.111375	**
Positive	RLRb	2.54912	0.0441626	**
Negative	IRF2	1	0.101915	***
Positive	IRF2	3.14923	0.194131	***
Negative	DCR1	1	0.0884948	***
Positive	DCR1	2.07868	0.0795487	***
Negative	GBP	1	0.170501	***
Positive	GBP	4.5715	0.0929857	***

## Sheet: Supplementary Fig. 3b
Supplementary Fig. 3b
viability	treatment
79.8	pIC
81	NaCl
82.7	pIC
90.4	NaCl
89.5	pIC
83.9	NaCl
81.3	pIC
76.3	NaCl
88.2	pIC
81.4	NaCl
84.5	pIC
86	NaCl

## Sheet: Supplementary Fig. 3d
Supplementary Fig. 3d: Apotracker positive cells and median fluorescence intensity (MFI) in mCherry positive and negative cells
mCherry+	mCherry-	type
11.2	48.6	percent
11	47.8	percent
9.52	46.5	percent
6.99	38.3	percent
26.8	111	MFI
26.8	92.6	MFI
24.7	73.4	MFI
25.9	35.6	MFI

## Sheet: Supplementary Fig. 3f
Supplementary Fig. 3f: EdU incorporation assay
replicate	group	value
1	RLRb-	16.5
1	RLRb+	28.2
2	RLRb-	19.3
2	RLRb+	29.3
3	RLRb-	20.7
3	RLRb+	26.8
4	RLRb-	17.3
4	RLRb+	25.7
